# Supplementary material for: Phylogenetic Characterization of Fecal Microbial Communities of Dogs Fed Diets with or without Supplemental Dietary Fiber Using 454 Pyrosequencing
Source: PLoS One. 2010 Mar 22;5(3):e9768. doi: 10.1371/journal.pone.0009768 (PMC2842427; doi:10.1371/journal.pone.0009768)
Supplement: Sequence Data S1 — Sequences derived from dogs fed the Control diet, individual animals (5) and a pooled DNA sample. (0.73 MB ZIP) [file pone.0009768.s002.zip]

Archive with 6 entries (6 files):
- G_C.fasta.txt
- M_C.fasta.txt
- mixed_C.fasta.txt
- O_C.fasta.txt
- S_C.fasta.txt
- V_C.fasta.txt
