# Supplementary material for: Phylogenetic Characterization of Fecal Microbial Communities of Dogs Fed Diets with or without Supplemental Dietary Fiber Using 454 Pyrosequencing
Source: PLoS One. 2010 Mar 22;5(3):e9768. doi: 10.1371/journal.pone.0009768 (PMC2842427; doi:10.1371/journal.pone.0009768)
Supplement: Sequence Data S1 — Sequences derived from dogs fed the Control diet, individual animals (5) and a pooled DNA sample. (0.73 MB ZIP) [file pone.0009768.s002.zip › M_C.fasta.txt]

>FBMWY7P02FQU8Z 173       0      173
CCTACGGAGGCAGCTGTGAGGAATATTGGTCAATGGACGAGAGTCTGAACCAGCCAATTA
GCGTGAAGGATGACTGCCCTATGGGTTGTAAACTTCTTTTATACGGGAATACAGTGTTCC
ACGCGTGGAATTTTGTTATGTACCGTATGAATAAGGATCGGCTAACTCCGTGT
>FBMWY7P02G6TSO 47       0      47
CGGCCGGACGGTTAATCGTGGACGGGCCGGGGTCGTGGGACGAAGGC
>FBMWY7P02HGKXS 135       0      135
TGGGGAATATTGCACAATGGGGGAAACCCTGATGCAGCGACGCCGCGTGAAGGAAGAAGT
ATCTCGGTATGTAAACTTCTATCAGCAGGGAAGATAATGACGGTACCTGACTAAGAAGCC
CCGGCTAACTACGTA
>FBMWY7P02FSY6A 162       0      162
TGGGGAATCTTCCGCAATGGGCGAAAGCCTGACGGAGCAATGCCGCGTGAGTGATGAAGG
AATTCGTTCCGTAAAACTCTTTTGTTTATGACGAATGTGCAGATTGTGAATAATTATTTG
TAATGACGGTAGTAAACGAATAAGCCACGGCTAACTACGTGG
>FBMWY7P02FNF0F 72       0      72
TGGGGGATATTGCACAATGGGCGAAAGCCTGATGCAGCGACGCCGCGTGAGGGAGGACGG
CCTGTGTACTCT
>FBMWY7P02JH5PT 70       0      70
TAGGGAATATTGCACAATGGGGGAAACCCTGATGCAGCCATGCCGCGTGTGTGAAGAAGG
CCTGTGTAAG
>FBMWY7P02H9ALJ 139       0      139
TGGGGAATATTGGACAATGGACCAAAAGTCTGATCCAGCAATTCTGTGTGCACGATGAAG
TTTTTCGGAATGTAAAGTGCTTTCAGTTGGGAAGAAGAAAGTGACGGTACCAACAGAAGA
AGCGACGGCTAAATACGTA
>FBMWY7P02JCFUI 135       0      135
TGGGGAATATTGCACAATGGGGGAAACCCTGATGCAGCGACGCCGCGTGAAGGAAGAAGT
ATCTCGGTATGTAAACTTCTATCAGCAGGGAAGATAATGACGGTACCTGACTAAGAAGCC
CCGGCTAACTACGTG
>FBMWY7P02GAO1F 137       0      137
TGGGGAATATTGCACAATGGAGGAAACTCTGATGCAGCGACGCCGCGTGAGTGAAGAAGT
ATTTCGGTATGTAAAGCTCTATCAGCAGGGAAGATAATGACGGTACCTGACTAAGAAGCT
CCGGCTAAATACGTCAC
>FBMWY7P02IDN9A 142       0      142
TGGGGAATATTGGACAATGGACCAAAAGTCTGATCCAGCAATTCTGTGTGCACGATGAAG
TTTTTCGGAATGTAAAGTGCTTTCAGTTGGGAAGAAGAAAGTGACGGTACCAACAGAAGA
AGCGACGGCTAAATAACGTGCT
>FBMWY7P02GMJ31 157       0      157
TGAGGAATATTGGTCAATGGACGCAAGTCTGAACCAGCCAAGTAGCGTGCAGGATGACGG
CCCTCCGGGTTGTAAACTGCTTTTAGTTGGGAATAAAGTGCAGCTCGTGAGCTGTTTTGT
ATGTACCATCAAGAAAAAGGACCGGCTAATTCCGTGT
>FBMWY7P02FJOUM 142       0      142
TAGGGAATTTTCGGCAATGGACGAAAGTCTGACCGAGCAATGCCGCGTGAACGAAGAAGT
TATTCGTAATGTAAAGTTCTTTTATTAGGGACGAAAACTCGTATTGACGGTACCTAATGA
ATAAGCCCCGGCTAACTACGTA
>FBMWY7P02GP0O8 155       0      155
TGAGGAATATTGGTCAATGGACGCAAGTCTGAACCAGCCAAGTAGCGTGCAGGATGACGG
CCCTCCGGGTTGTAAACTGCTTTTAGTTGGGAATAAAGTGCAGCTCGTGAGCTGTTTTGT
ATGTACCATCAGAAAAAGGACCGGCTAATTCCGTA
>FBMWY7P02G3UJZ 158       0      158
TGAGGAATATTGGTCAATGGACGCAAGTCTGAACCAGCCAAGTAGCGTGCAGGATGACGG
CCCTCCGGGTTGTAAACTGCTTTTAGTTGGGAATAAAGTGCAGCTCGTGAGCTGTTTTGT
ATGTACCATCAGAAAAAGGACCGGCTAATTCCGTGCCT
>FBMWY7P02HUV3K 157       0      157
TGAGGAATATTGGTCAATGGACGAGAGTCTGAACCAGCCAAGTAGCGTGAAGGATGACTG
CCCTATGGGTTGTAAACTTCTTTTATACGGGAATAAAGTATTCCACGTGTGGAATTTTGT
ATGTACCGTATGAATAAGGATCGGCTAACTCCGTGCT
>FBMWY7P02HWHVR 156       0      156
TGAGGAATATTGGTCAATGGACGCAAGTCTGAACCAGCCAAGTAGCGTGCAGGATGATGG
CCCTCCGGGTTGTAAACTGCTTTTAGTTGGGAATAAAGTGCAGCTCGTGAGCTGTTTTGT
ATGTACCATCAGAAAAAGGACCGGCTAATTCCGTGT
>FBMWY7P02FGOQ2 138       0      138
TGGGGAATATTGCACAATGGGCGCAAGCCTGATGCAGCAACGCCGCGTGAGCGATGAAGG
CCTTTGGGTCGTAAAGCTCTGTCCTTGGGGAAGAAACAAATGACGGTACCCTTGGAGGAA
GCCCCGGCTAACTCCGTG
>FBMWY7P02JJZHA 128       0      128
TGAGGAATATTGGTCAATGGACGAGAGTCTGAACCAGCCAAGTAGCGTGAAGGATGACTG
CCCTATGGGTTGTAAACTTCTTTTATACGGGAATAAAGTGAGCCACGTGTGGTTTTTGTT
ATGTCGTA
>FBMWY7P02H34A2 156       0      156
TGAGGAATATTGGTCAATGGACGCAAGTCTGAACCAGCCAAGTAGCGTGCAGGATGACGG
CCCTCCGGGTTGTAAACTGCTTTTAGTTGGGAATAAAGTGCAGCTCGTGAGCTGTTTTGT
ATGTACCATCAGAAAAAGGACCGGCTAATTCCGTGT
>FBMWY7P02HJQZ1 157       0      157
TGAGGAATATTGGTCAATGGACGAGAGTCTGAACCAGCCAAGTAGCGTGAAGGATGACTG
CCCTATGGGTTGTAAACTTCTTTTATATGGGAATAAAAAAGAGCACGTGTGCTCTATTGT
ATGTACCTTATGAATAAGCATCGGCTAATTCCGTGCA
>FBMWY7P02HGKZF 136       0      136
TGGGGAATATTGCACAATGGGGGAAACCCTGATGCAGCAACGCCGCGTGAGCGAAGAAGT
ATTTCGGTATGTAAAGCTCTATCAGCAGGGAAGAAAATGACGGTACCTGACTAAGAAGCA
CCGGCTAAATACGTGT
>FBMWY7P02HS4TL 135       0      135
TGGGGAATATTGCACAATGGGGGAAACCCTGATGCAGCGACGCCGCGTGAAGGAAGAAGT
ATCTCGGTATGTAAACTTCTATCAGCAGGGAAGATAATGACGGTACCTGACTAAGAAGCC
CCGGCTAACTACGTA
>FBMWY7P02HVE4D 139       0      139
TGGGGAATATTGGACAATGGACCAAAAGTCTGATCCAGCAATTCTGTGTGCACGATGACG
GTCTTAGGATTGTAAAGTGCTTTCAATTGGGAAGAAAAAAATGACGGTACCAATAGAAGA
AGCGACGGCTAAATACGTG
>FBMWY7P02GL4JM 157       0      157
TGAGGAATATTGGTCAATGGGCGCGAGCCTGAACCAGCCAAGTAGCGTGAAGGATGACTG
CCCTATGGGTTGTAAACTTCTTTTGTCCGGGAATAAAACCGCCTACGTGTAGGCGCTTGT
ATGTACCGGTACGAATAAGCATCGGCTAACTCCGTGT
>FBMWY7P02GKG9G 136       0      136
TGGGGAATCTTGCGCAATGGGGGGAACCCTGACGCAGCGACGCCGCGTGCGGGATGAAGG
CCCTCGGGTCGTAAACCGCTTTCAGCAGGGATGAGACAAGACGGTACCTGCAGAAGAAGC
CCCGGCTAACTACGTG
>FBMWY7P02GI1JU 141       0      141
TGGGGAATATTGGACAATGGACCAAAAGTCTGATCCAGCAATTCTGTGTGCACGATGAAG
TTTTTCGGAATGTAAAGTGCTTTCAGTTGGGAAGAAGAAAGTGACGGTACCAACAGAAGA
AGCGACGGCTAAATACGTGCT
>FBMWY7P02HOBI8 139       0      139
TGGGGAATATTGGACAATGGACCAAAAGTCTGATCCAGCAATTCTGTGTGCACGATGACG
GTCTTAGGATTGTAAAGTGCTTTCAATCGGGAAAAAGAAAGTGATGGTACCGATAGAAGA
AGCGACGGCTAAATACGTG
>FBMWY7P02GR253 138       0      138
TGGGGAATATTGCACAATGGGGGAAACCCTGATGCAGCAACGCCGCGTGAGTGAAGAAGT
ATTTCGGTATGTAAAGCTCTATCAGCAGGGAAGAAAGTGACGGTACCTGACTAAGAAGCC
CCGGCTAACTACGTGCCC
>FBMWY7P02GPNO1 141       0      141
TGGGGAATATTGGACAATGGACCAAAAGTCTGATCCAGCAATTCTGTGTGCACGATGACG
GTCTTAGGATTGTAAAGTGCTTTCAATCGGGAAAAAGAAAGTGATGGTACCGATAGAAGA
AGCGACGGCTAAATACGTGCT
>FBMWY7P02FOSCG 161       0      161
TGGGGAATTTTGGACAATGGGGGCAACCCTGATCCAGCCATGCCGCGTGCAGGATGAAGG
TCTTCGGATTGTAAACTGCTTTTGTCAGGGACGAAAAGGATTCCGCTAATATCGGGATCT
GCTGACGGTACCTGAAGAATAAGCACCGGCTAACTACGTGT
>FBMWY7P02IXLJU 160       0      160
TGGGGAATTTTGGACAATGGGGGCAACCCTGATCCAGCCATGCCGCGTGCAGGATGAAGG
TCTTCGGATTGTAAACTGCTTTTGTCAGGGACGAAAAGGATTGTGCTAATACCATGATCT
GCTGACGGTACCTGAAGAATAAGCACCGGCTAACTACGTG
>FBMWY7P02F7RN7 136       0      136
TGGGGAATATTGCACAATGGGGGAAACCCTGATGCAGCGACGCCGCGTGAAGGAAGAAGT
ATCTCGGTATGTAAACTTCTATCAGCAGGGAAGATAATGACGGTACCTGACTAAGAAGCC
CCGGCTAACTACGTGT
>FBMWY7P02HFGFN 154       0      154
TGAGGAATATTGGTCAATGGACGAGAGTCTGAACCAGCCAAGTAGCGTGAAGGATGACTG
CCCTATGGGTTGTAAACTTCTTTTATATGGGAATAAAAAGAGCACGTGTGCTCTATTGTA
TGTACCTTATGAATAAGCATCGGCTAATTCCGTA
>FBMWY7P02I1WRG 135       0      135
TGGGGAATATTGCACAATGGGGGAAACCCTGATGCAGCGACGCCGCGTGAGTGAAGAAGT
ATTTCGGTATGTAAAGCTCTATCAGCAGGGGAGAAAGTGACGGTACCTGAATAAGAAGCC
CCGGCTAACTACGTG
>FBMWY7P02J00MA 135       0      135
TGGGGAATATTGCACAATGGAGGAAACTCTGATGCAGCGACGCCGCGTGAGTGAAGAAGT
ATTTCGGTATGTAAAGCTCTATCAGCAGGGAAGATAATGACGGTACCTGACTAAGAAGCT
CCGGCTAAATACGTG
>FBMWY7P02FRKGH 163       0      163
TAGGGAATCTTCCACAATGGGCGAAAGCCTGATGGAGCAACGCCGCGTGGGTGAAGAAGG
TCTTCGGATCGTAAAACCCTGTTGTTAGAGAAGAAAGTGCGTGAGAGTAACTGTTCACGT
TTCGACGGTATCTAACCAGAAAGCCACGGCTAACTACGTGCCT
>FBMWY7P02G2MZ5 152       0      152
CCTACGGGCAGCAGTGGGGAATATTGGACAATGGACCAAAAGTCTGATCCAGCAATTCTG
TGTGCACGATGAAGTTTTTCGGAATGTAAAGTGCTTTCAGTTGGGAAGAAGAAAGTGCGG
TACCAACAGAAGAAGCGACGGCTAAATACGTG
>FBMWY7P02JGTOC 160       0      160
TGGGGAATTTTGGACAATGGGGGCAACCCTGATCCAGCCATGCCGCGTGCAGGATGAAGG
TCTTCGGATTGTAAACTGCTTTTGTCAGGGACGAAAAGGATTGTGTTAATACCATGATCT
GCTGACGGTACCTGAAGAATAAGCACCGGCTAACTACGTG
>FBMWY7P02GCV69 87       0      87
TGGGGAATATTGCACAATGGGCGCAAGCCTGATGCAGCAACGCCGCGTGAGCGATGAAGG
CCTGGTCGTAAGACTCTGTCTCAGAGA
>FBMWY7P02FQ986 137       0      137
TGGGGAATATTGCACAATGGGGGAAACCCGTGATGCAGCGACGCCGCGTGAAGGAAGAAG
TATCTCGGTATGTAAACTTCTATCAGCAGGGAAGATAATGACGGTACCTGACTAAGAAGC
CCCAGCTAACTACGTGT
>FBMWY7P02IE7CI 137       0      137
TGGGGAATATTGCACAATGGGGGAAACCCTGATGCAGCGACGCCGCGTGAAGGAAGAAGT
ATCTCGGTATGTAAACTTTTATCAGCAGGGAAGAAAATGACGGTACCTGACTAAGAAGCC
CCGGCTAACTACGTGCT
>FBMWY7P02HI1T5 85       0      85
CCTAGGGGCAGCAGTGGGGAATATTGCACAATGGGGGAAACCCTGATGCAGCGACGCCGC
GTGGAGGAAGAAGGCCTGGTTGTAA
>FBMWY7P02G5FDQ 139       0      139
TGGGGAACATTGGACAATGGACCAAAAGTCTGATCCAGCAATTCTGTGTGCACGATGAAG
TTTTTCGGAATGTAAAGTGCTTTCAGTTGGGAAGAAGAAAGTGACGGTACCAACAGAAGA
AGCGACGGCTAAATACGTG
>FBMWY7P02GAYJJ 155       0      155
TGAGGAATATTGGTCAATGGACGCAAGTCTGAATCAGCCAAGTAGCGTGCAGGATGACGG
CCCTCCGGGTTGTAAACTGCTTTTAGTTGGGAATAAAGTGCAGCTCGTGAGCTGTTTTGT
ATGTACCATCAGAAAAAGGACCGGCTAATTCCGTG
>FBMWY7P02HEA68 162       0      162
TGGGGAATTTTGGACAATGGGGGCAACCCTGATCCAGCCATGCCGCGTGCAGGATGAAGG
TCTTCGGATTGTAAACTGCTTTTGTCAGGGACGAAAAGGATTCCGCTAATACCGGGACCT
GCTGACGGTACCTGAAGAATAAGCACCGGCTAACTACGTGCT
>FBMWY7P02GL5LT 141       0      141
TGGGGAATATTGGACAATGGACCAAAAGTCTGATCCAGCAATTCTGTGTGCACGATGACG
GTCTTAGGATTGTAAAGTGCTTTCAATCGGGAAAAAGAAAGTGATGGTACCGATAGAAGA
AGCGACGGCTAAATACGTGCT
>FBMWY7P02F96SD 142       0      142
TAGGGAATTTTCGGCAATGGACGAAAGTCTGACCGAGCAATGCCGCGTGAACGAAGAAGT
TATTCGTAATGTAAAGTTCTTTTATTAGGGACGAAAACTCGTATTGACGGTACCTAATGA
ATAAGCCCCGGCTAACTACGTA
>FBMWY7P02FORM2 158       0      158
TGAGGAATATTGGTCAATGGACGAGAGTCTGAACCAGCCAAGTAGCGTGAAGGATGACTG
CCCTATGGGTTGTAAACTTCTTTTATATGGGAATAAAAAAGAGCACGTGTGCTCTATTGT
ATGTACCTTATGAATAAGCATCGGCTAATTCCGTGCCG
>FBMWY7P02HVK66 140       0      140
TGGGGAATATTGGACAATGGACCAAAAGTCTGATCCAGCAATTCTGTGTGCACGATGACG
GTCTTAGGATTGTAAAGTGCTTTCAATCGGGAAAAAGAAAGTGATGGTACCGATAGAAGA
AGCGACGGCTAAATACGTGA
>FBMWY7P02G07R3 156       0      156
TGAGGAATATTGGTCAATGGACGAGAGTCTGAACCAGCCAAGTAGCGTGAAGGAAGACTG
CCCTATGGGTTGTAAACTTCTTTTATAAGGGAATAAAGTCAGGTACGTGTACCTGTTTGT
ATGTACCTTATGAATAAGCATCGGCTAACTCCGTGT
>FBMWY7P02GAN3S 156       0      156
TGAGGAATATTGGTCAATGGACGCAAGTCTGAACCAGCCAAGTAGCGTGCAGGATGACGG
CCCTCCGGGTTGTAAACTGCTTTTAGTTGGGAATAAAGTGCAGCTCGTGAGCTGTTTTGT
ATGTACCATCAGAAAAAGGACCGGCTAATTCCGTGT
>FBMWY7P02IVV7I 160       0      160
TAGGGAATTTTCGTCAATGGGCGCAAGCCTGAACGAGCAATGCCGCGTGGGTGAAGAAGG
TCTTCGGATCGTAAAGCTCTGTTGCGAGGGAAAAAGGAAGAGAAGAGGGAATGATTCTCT
TTTGATGGTACCTCGCCTGAAAGTCACGGCTAACTACGTG
>FBMWY7P02F7AB8 138       0      138
TGGGGAATATTGCACAATGGGGGAAACCCTGATGCAGCGACGCCGCGTGAAGGATGAAGT
ATTTCGGTATGTAAACTTCTATCAGCAGGGAAGAAAATGACGGTACCTGACTAAGAAGCC
CCGGCTAACTACGTGCCC
>FBMWY7P02FYFTT 139       0      139
TGGGGAATATTGGACAATGGACCAAAAGTCTGATCCAGCAATTCTGTGTGCACGATGAAG
TTTTTCGGAATGTAAAGTGCTTTCAGTTGGGAAGAAGAAAGTGACGGTACCAACAGAAGA
AGCGACGGCTAAATACGTA
>FBMWY7P02FRNCP 162       0      162
TAGGGAATTTTCGTCAATGGGGGGAACCCTGAACGAGCAATGCCGCGTGAGTGAGGAAGG
TCTTCGGATCGTAAAGCTCTGTTGTAAGAGAAAAACGGCACTCATAGGGAATGATGAGTG
AGTGATGGTATCTTACCAGAAAGTCACGGCTAACTACGTGCT
>FBMWY7P02FRFB8 149       0      149
TGGGGAATATTGCACAATGGGGGAAACCCTGATGCAGCGACGCCGCGTGAAGGAAGAAGT
ATTTCGGTATGTAAACTTCTATCAGCAGGGAAGAAAATGACGGTACCTGACTAAGAAGCC
CCGGCTAACTACGTGCCNNNCGCGAGTAT
>FBMWY7P02HWL8J 156       0      156
TGAGGAATATTGGTCAATGGGCGCGAGCCTGAACCAGCCAAGTAGCGTGAAGGATGACTG
CCCTATGGGTTGTAAACTTCTTTTGTCCGGGAATAAAACCGCCTACGTGTAGGCGCTTGT
ATGTACCGGTACGAATAAGCATCGGCTAACTCCGTA
>FBMWY7P02FOUVM 137       0      137
TGGGGAATATTGCACAATGGGGGAAACCCTGATGCAGCGACGCCGCGTGAGTGAAGAAGT
ATTTCGGTATGTAAAGCTCTATCAGCAGGGAAGAGAATGACGGTACCTGACTAAGAAGCC
CCGGCTAACTACGTGCT
>FBMWY7P02F1NZA 156       0      156
TGAGGAATATTGGTCAATGGACGAGAGTCTGAACCAGCCAAGTAGCGTGAAGGATGACTG
CCCTATGGGTTGTAAACTTCTTTTATACGGGAATAAAGTGAGCCACGTGTGGTTTTTTGT
ATGTACCGTATGAATAAGGATCGGCTAACTCCGTGT
>FBMWY7P02F3RON 157       0      157
TGAGGAATATTGGTCAATGGACGGAAGTCTGAACCAGCCAAGTCGCGTGAAGGAAGACGG
CCCTACGGGTTGTAAACTTCTTTAGTGCGGGAACAAAGGAGGGGACGTGTCCCCTTATGA
GTGTACCGCAAGAATAAGCATCGGCTAACTCCGTGCA
>FBMWY7P02IMGKP 135       0      135
TGGGGAATATTGCACAATGGGGGAAACCCTGATGCAGCGACGCCGCGTGAAGGATGAAGT
ATTTCGGTATGTAAACTTCTATCAGCAGGGAAGAAAATGACGGTACCTGAGTAAGAAGCC
CCGGCTAACTACGTG
>FBMWY7P02H5FDQ 156       0      156
TGAGGAATATTGGTCAATGGACGCAAGTCTGAACCAGCCAAGTAGCGTGCAGGATGACGG
CCCTCCGGGTTGTAAACTGCTTTTAGTTGGGAATAAAGTGCAGCTCGTGAGCTGTTTTGT
ATGTACCATCAGAAAAAGGACCGGCTAATTCCCGTC
>FBMWY7P02JP1S7 150       0      150
CCTACGGGGCAGCAGTGGGGAATATTGCACAATGGGGGAAACCCTGATGCAGCGACGCCG
CGTGAAGGATGAAGCATTTCGGTATGTAAACTTCTATCAGCAGGGAAGAAAATGACGGTA
CCTGAGTAAGAAGCCCGGCTAACTACGTGT
>FBMWY7P02GVO56 140       0      140
TGGGGAATATTGGACAATGGACCAAAAGTCTGATCCAGCAATTCTGTGTGCACGATGACG
GTCTTAGGATTGTAAAGTGCTTTCAATTGGGAAGAAAAAAATAGACGGTACCAATAGAAG
AAGCGACGGCTAAATACGTG
>FBMWY7P02GMAME 161       0      161
TGGGGAATCTTCCGCAATGGGCGAAAGCCTGACGGAGCAATGCCGCGTGAGTGATGAAGG
AATTCGTTCCGTAAAACCCTTTTGTTTATGACGAATGTGCAGATTGTGAATAATTATTTG
TAATGACGGTAGTAAACGAATAAGCCACGGCTAACTACGTA
>FBMWY7P02H5LRZ 139       0      139
TGGGGAATATTGGACAATGGACCAAAAGTCTGATCCAGCAATTCTGTGTGCACGATGAAG
TTTTTCGGAATGTAAAGTGCTTTCAGTTGGGAAGAAGAAAGTGACGGTACCAACAGAAGA
AGCGACGGCTAAATACGTG
>FBMWY7P02GOD94 155       0      155
TGAGGAATATTGGTCAATGGACGAGAGTCTGAACCAGCCAAGTAGCGTGAAGGATGACTG
CCCTGTGGGTTGTAAACTTCTTTTATACGGGAATAAAGTGAGCCACGTGTGGTTTTTTGT
ATGTACCGTATGAATAAGGATCGGCTAACTCCGTG
>FBMWY7P02GF3VL 138       0      138
TGGGGAATATTGCACAATGGGGGAAACCCTGATGCAGCGACGCCGCGTGAAGGAAGAAGT
ATCTCGGTATGTAAACTTCTATCAGCAGGGAAGATAATGACGGTACCTGACTAAGAAGCC
CCGGCTAACTACGTGCCA
>FBMWY7P02FEQ2U 157       0      157
TGAGGAATATTGGTCAATGGGCGCGAGCCTGAACCAGCCAAGTAGCGTGAAGGATGACTG
CCCTATGGGTTGTAAACTTCTTTTGTCCGGGAATAAAACCGCCTACGTGTAGGCGCTTGT
ATGTACCGGTACGAATAAGCATCGGCTAACTCCGTGA
>FBMWY7P02IPFU3 156       0      156
TGAGGAATATTGGTCAATGGACGAGAGTCTGAACCAGCCAAGTAGCGTGAAGGATGACTG
CCCTATGGGTTGTAAACTTCTTTTATATGGGAATAAAAAAGAGCACGTGTGCTCTATTGT
ATGTACCTTATGAATAAGCATCGGCTAATTCCGTGT
>FBMWY7P02F9NGK 140       0      140
TGGGGAATATTGGACAATGGACCAAAAGTCTGATCCAGCAATTCTGTGTGCACGATGAAG
TTTTTCGGAATGTAAAGTGCTTTCAGTTGGGAAGAAGAAAGTGACGGTACCAACAGAAGA
AGCGACGGCTAAATACGTGT
>FBMWY7P02G1XP9 156       0      156
TGAGGAATATTGGTCAATGGGCGCGAGCCTGAACCAGCCAAGTAGCGTGAAGGATGACTG
CCCTATGGGTTGTAAACTTCTTTTGTCCGGGAATAAAACCGCCTACGTGTAGGCGCTTGT
ATGTACCGGTACGAATAAGCATCGGCTAACTCCGTA
>FBMWY7P02IAS4Q 155       0      155
TGAGGAATATTGGTCAATGGGCGAGAGCCTGAACCAGCCAAGTAGCGTGAAGGATGAAGG
TCCTACGGATTGTAAACTTCTTTTATACGGGAATAAAGTTTCCTACGTGTAGGATTTTGT
ATGTACCGTATGAATAAACATCGGCTAACTCCGCG
>FBMWY7P02FM53K 158       0      158
TGAGGAATATTGGTCAATGGACGAGAGTCTGAACCAGCCAAGTAGCGTGAAGGATGACTG
CCCTATGGGTTGTAAACTTCTTTTATATGGGAATAAAAAAGAGCACGTGTGCTCTATTGT
ATGTACCTTATGAATAAGCATCGGCTAATTCCGTGCCC
>FBMWY7P02GRYOA 161       0      161
TGGGGAATCTTCCGCAATGGGCGAAAGCCTGACGGAGCAATGCCGCGTGAGTGATGAAGG
AATTCGTTCCGTAAAACTCTTTTGTTTATGACGAATGTGCAGATTGTGAATAATTATTTG
TAATGACGGTAGTAAACGAATAAGCCACGGCTAACTACGTA
>FBMWY7P02HG7T5 155       0      155
TGAGGAATATTGGTCAATGGACGAGAGTCTGAACCAGCCAAGTAGCGTGAAGGATGACTG
CCCTATGGGTTGTAAACTTCTTTTATACGGGAATAAAGTGTTCCACGCGTGGAATTTTGT
ATGTACCGTATGAATAAGGATCGGCTAACTCCGTG
>FBMWY7P02F7L00 156       0      156
TGAGGAATATTGGTCAATGGACGAGAGTCTGAACCAGCCAAGTAGCGTGAAGGATGACTG
CCCTATGGGTTGTAAACTTCTTTTATATGGGAATAAAAAAGAAGCACGTGTGCTCTATTG
TATGTACCTTATGAATAAGCATCGGCTAATTCCGTG
>FBMWY7P02F4WOO 171       0      171
CCTACAGGCAGCAGTGAGGAATATTGGTCAATGGACGAGAGTCTGAACCAGCCAAGTAGC
GTGAAGGATGACTGCCCTATGGGTTGTAAACTTCTTTTATATGGGAATAAAAAAGAGTAC
GTGTGCTCTATTGTATGTACCTTATGAATAAGCATCGGCTAATTCCGTGCT
>FBMWY7P02HNSCW 155       0      155
TGAGGAATATTGGTCAATGGACGCAAGTCTGAACCAGCCAAGTAGCGTGCAGGATGACGG
CCCTCCGGGTTGTAAACTGCTTTTAGTTGGGAATAAAGTGCAGCTCGTGAGCTGTTTTGT
ATGTACCATCAGAAAAAGGACCGGCTAATTCCGTG
>FBMWY7P02IJ3BP 141       0      141
TGGGGAATATTGCACAATGGGCGCAAGCCTGATGCAGCAACGCCGCGTGAGCGATGAAGG
CCTTTGGGTCGTAAAGCTCTGTCCTTGGGGAAGAAACAAATGACGGTACCCTTGGAGGAA
GCCCCGGCTAACTCCGTGCCT
>FBMWY7P02FXANH 170       0      170
CCTACGGGGCAGCAGTGAGGAATATTGGTCAATGGACGAGAGTCTGAACCAGCCAAGTAG
CGTGAGGGATGACTGCCCTATGGGTTGTAAACTTCTTTTATACGGGAATAAAGTGAAGCA
CGTGTGCTTTTTTGTATGTACCGTATGAATAAGGATCGGCTAACTCCGTG
>FBMWY7P02FMUHI 155       0      155
TGAGGAATATTGGTCAATGGACGGAAGTCTGAACCAGCCAAGTCGCGTGAAGGAAGACGG
CCCTACGGGTTGTAAACTTCTTTAGTGCGGGAACAAAGGAGGGGACGTGTCCCCTTATGA
GTGTACCGCAAGAATAAGCATCGGCTAACTCCGTG
>FBMWY7P02G34CV 155       0      155
TGAGGAATATTGGTCAATGGACGAGAGTCTGAACCAGCCAAGTAGCGTGAAGGATGACTG
CCCTATGGGTTGTAAACTTCTTTTATATGGGAATAAAAAAGAGCACGTGTGCTCTATTGT
ATGTACCTTATGAATAAACATCGGCTAATTCCGTG
>FBMWY7P02IJSAM 142       0      142
TGGGGAATATTGGACAATGGACCAAAAGTCTGATCCAGCAATTCTGTGTGCACGATGACG
GTCTTAGGATTGTAAAGTGCTTTCAATCGGGAAAAAGAAAGTGATGGTACCGATAGAAGA
AGCGACGGCTAAATACGTGCCT
>FBMWY7P02HGT3F 143       0      143
TGGGGAATATTGGACAATGGACCAAAAGCCTGATCCAGCAATTCTGTGTGCACGATGAAG
TTTTTCGGAATGTAAAGTGCTATCAGTTGGGAAGAAGAAAGTGACGGTACTAACAGAAGA
AGCGACGGCTAAATAACGTGCCT
>FBMWY7P02G7G4F 155       0      155
TGAGGAATATTGGTCAATGGACGAGAGTCTGAACCAGCCAAGTAGCGTGAAGGATGACTG
CCCTATGGGTTGTAAACTTCTTTTATACGGGAATAAAGTGAGCCACGTGTGGTTTTTTGT
ATGTACCGTATGAATAAGGATCGGCTAACTCCGTG
>FBMWY7P02I1ASJ 161       0      161
TGGGGAATATTGGACAATGGACCAAAAGTCTGATCCAGCAATTCTGTGTGCACGATGAAG
TTTTTCGGAATGTAAAGTGCTTTCAGTTGGGAAGAAGAAAGTGACGGTACCAACAGAAGA
AGCGACGGCTAAATAACGTACCACGCAGCCGCCGGTAAGTA
>FBMWY7P02H0PWI 157       0      157
TGAGGAATATTGGTCAATGGACGCAAGTCTGAACCAGCCAAGTAGCGTGCAGGATGGCGG
CCCTCCGGGTTGTAAACTGCTTTTAGTTGGGAATAAAGTGCAGCTCGTGAGCTGTTTTGT
ATGTACCATCAGAAAAAGGACCGGCTAATTCCGTGCT
>FBMWY7P02HWG7W 155       0      155
TGAGGAATATTGGTCAATGGACGCAAGTCTGAACCAGCCAAGTAGCGTGCAGGATGACGG
CCCTCCGGGTTGTAAACTGCTTTTAGTTGGGAATAAAGTGCAGCTCGTGAGCTGTTTTGT
ATGTACCATCAGAAAAAGGACCGGCTAATTCCGTA
>FBMWY7P02FVM1M 72       0      72
TGGGGGATATTGCACAATGGGGGAAACCCTGATGCAACGACGCCGCGTGAGGGAAGACGG
CCTGTGTACTCT
>FBMWY7P02I3EVU 172       0      172
TGAGGAATATTGGTCAATGGGCGCGAGCCTGAACCAGCCAAGTAGCGTGAAGGATGACTG
CCCTATGGGTTGTAAACTTCTTTTGTCCGGGAATAAAACCGCCTACGTGTAGGCGCTTGT
ATGTACCGGTACGAATAAGCATCGGCTAACTCCGTGCCGGCAGCGCGGTAAT
>FBMWY7P02GSCY9 155       0      155
AGAGGAATATTGGTCAATGGACGAGAGTCTGAACCAGCCAAGTAGCGTGCAGGATGACGG
CCCTATGGGTTGTAAACTGCTTTTATAAGGGAATAAAGTGAGCCTCGTGAGGCTTTTTGC
ATGTACCTTATGAATAAGGACCGGCTAATTCCGTA
>FBMWY7P02FQT4Y 137       0      137
TGGGGAATATTGCACAATGGGGGAAACCCTGATGCAGCGACGCCGCGTGAAGGAAGGAGT
ATCTCGGTATGTAAACTTCTATCAGCAGGGAGGATAATGACGGTACCTGACTAAGAAGCC
CCGGCTAACTACGTGCA
>FBMWY7P02HJHLB 155       0      155
TGAGGAATATTGGTCAATGGACGAGAGTCTGAACCAGCCAAGTAGCGTGAAGGATGACTG
CCCTATGGGTTGTAAACTTCTTTTATACGGGAATAAAGTGAGCCACGTGTGGTTTTTTGT
ATGTACCGTATGAATAAGGATCGGCTAACTCCGTG
>FBMWY7P02GKKIF 141       0      141
TGGGGAATATTGGACAATGGACCAAAAGTCTGATCCAGCAATTCTGTGTGCACGATGACG
GTCCTAGGATTGTAAAGTGCTTTCAATCGGGAAAAAGAAAGTGATGGTGCCGATAGAAGA
AGCGACGGCTAAATACGTGCA
>FBMWY7P02G1T9J 154       0      154
CCTACGGGGCAGCAGTGGGGAATATTGGACAATGGACCAAAAGTCTGATCCAGCAATTCT
GTGTGCACGATGAAGTTTTTCGGAATGTAAAGTGCTTTCAGTTGGGAAGAAGAAAGTGAC
GGTACCAACAGAAGAAGCGACGGCTAAATACGTG
>FBMWY7P02F8FTT 168       0      168
TGAGGAATATTGGTCAATGGACGAGAGTCTGAACCAGCCAAGTAGCGTGAAGGATGACTG
CCCTATGGGTTGTAAACTTCTTTTATATGGGAATAAAAAAGAGCACGTGTGCTCTATTGT
ATGTACCTTATGAATAAGCATCGGCTAATTCCGTGCCANNCGCGAGTA
>FBMWY7P02ICCC1 72       0      72
TGGGGGATATTGCACAATGGGCGAAAGCCTGATGCAGCGACGCCGCGTGAGGGAAGACGG
CCTGTGTACTCT
>FBMWY7P02F25SH 135       0      135
TGGGGAATATTGCACAATGGGGGAAACCCTGATGCAGCGACGCCGCGTGAAGGAAGAAGT
ATCTCGGTATGTAAACTTCTATCAGCAGGGAAGATAATGACGGTACCTGACTAAGAAGCC
CCGGCTAACTACGTA
>FBMWY7P02HQHWM 157       0      157
TGAGGAATATTGGTCAATGGACGGAAGTCTGAACCAGCCAAGTCGCGTGAAGGAAGACGG
CCCTACGGGTTGTAAACTTCTTTAGTGCGGGAACAAAGGAGGGGACGTGTCCCCTTATGA
GTGTACCGCAAGAATAAGCATCGGCTAACTCCGTGCT
>FBMWY7P02GGCFE 137       0      137
TGGGGAATATTGCACAATGGGGGAAACCCTGATGCAGCGACGCCGCGTGAGTGAGGAGGT
ATTTCGGTATGTAAAGCTCTATCAGCAGGGAAGAAAATGACAGTACCTGACTAAGAAGCC
CCGGCTAACTACGTGCC
>FBMWY7P02GHFBN 156       0      156
TGAGGAATATTGGTCAATGGGCGCGAGCCTGAACCAGCCAAGTAGCGTGAAGGATGACTG
CCCTATGGGTTGTAAACTTCTTTTGTCCGGGAATAAAACCGCCTACGTGTAGGCGCTTGT
ATGTACCGGTACGAATAAGCATCGGCTAACTCCGTA
>FBMWY7P02I10L8 155       0      155
CGAGGAATATTGGTCAATGGACGAGAGTCTGAACCAGCCAAGTAGCGTGAAGGATGACTG
CCCTATGGGTTGTAAACTTCTTTTATACGGGAATAAAGTATTCCACGTGTGGAATTTTGT
ATGTACCGTATGAATAAGGATCGGCTAACTCCGTG
>FBMWY7P02GC6QC 155       0      155
TGAGGAATATTGGTCAATGGACGCAAGTCTGAACCAGCCAAGTAGCGTGCAGGATGACGG
CCCTCCGGGTTGTAAACTGCTTTTAGTTGGGAATAAAGTGCAGCTCGTGAGTTGTTTTGT
ATGTACCATCAGAAAAAGGACCGGCTAATTCCGTG
>FBMWY7P02HOFMF 155       0      155
TGAGGAATATTGGTCAATGGACGAGAGTCTGAACCAGCCAAGTAGCGTGAAGGATGACTG
CCCTATGGGTTGTAAACTTCTTTTATATGGGAATAAAAAAGAGCACGTGTGCTCTATTGT
ATGTACCTTATGAATAAGCATCGGCTAATTCCGTA
>FBMWY7P02HFLLG 142       0      142
TGGGGAATATTGGACAATGGACCAAAAGTCTGATCCAGCAATTCTGTGTGCACGATGACG
GTCTTAGGATTGTAAAGTGCTTTCAATTGGGAAGAAAAAAAATAGACGGTACCAATAGAA
GAAGCGACGGCTAAATACGTGT
>FBMWY7P02F1EW6 140       0      140
TGGGGAATATTGGACAATGGACCAAAAGTCTGATCCAGCAATTCTGTGTGCACGATGAAG
TTTTTCGGAATGTAAAGTGCTTTCAGTTGGGAAGAAGAAAGTGACGGTACCAACAGAAGA
AGCGACGGCTAAATACGTGT
>FBMWY7P02JR8OI 134       0      134
TGGGGAATATTGCACAATGGGGGAACCCTGATGCAGCGACGCCGCGTGAGCGATGAAGTA
TTTCGGTATGTAAAGCTCTATCAGCAGGGAAGATAATGACGGTACCTGACTAAGAAGCAC
CGGCTAAATACGTA
>FBMWY7P02G2SRO 160       0      160
TAGGGAATTTTCGGCAATGGGCGAAAGCCTGACCGAGCAACGCCGCGTGAGGGAGGAAGT
ACTTCGGTATGTAAACCTCTGTTATAAAGGAAGAACGGTACATGGAGGGAATGCCATGTA
AGTGACGGTACTTTATGAGGAAGCCACGGCTAACTACGTG
>FBMWY7P02IAQPH 139       0      139
TGGGGAATATTGCACAATGGGCGCAAGCCTGATGCAGCAACGCCGCGTGAGCGATGAAGG
CCTTTGGGTCGTAAAGCTCTGTCCTTGGGGAAGAAACAAATGACGGTACCCTTGGAGGAA
GCCCCGGCTAACTCCGTGT
>FBMWY7P02IW9JI 140       0      140
TGGGGAATATTGGACAATGGACCAAAAGTCTGATCCAGCAATTCTGTGTGCACGATGACG
GTCTTAGGATTGTAAAGTGCTTTCAATTGGGAAGAAAAAAATGACGGTACCAATAGAAGA
AGCGACGGCTAAATACGTGT
>FBMWY7P02G4Q1C 157       0      157
TGAGGAATATTGGTCAATGGACGCAAGTCTGAACCAGCCAAGTAGCGTGCAGGATGACGG
CCCTCCGGGTTGTAAACTGCTTTTAGTTGGGAATAAAGTGCAGCTCGTGAGCTGTTTTGT
ATGTACCATCAGAAAAAGGACCGGCTAATTCCGTGCA
>FBMWY7P02FHAR8 136       0      136
TGGGGAATATTGCACAATGGGGGAAACCCTGATGCAGCGACGCCGCGTGAGCGAAGAAGT
ATTTCGGTATGTAAAGCTCTATCAGCAGGGAAGAAAATGACGGTACCTGACTAAGAAGCC
CCGGCTAACTACGTGT
>FBMWY7P02F3B6E 156       0      156
TGAGGAATATTGGTCAATGGACGAGAGTCTGAACCAGCCAAGTAGCGTGAAGGATGACTG
CCCTATGGGTTGTAAACTTCTTTTATACGGGAATAAAGTGAGCCACGTGTGGTTTTTTGT
ATGTACCGTATGAATAAGGATCGGCTAACTCCGTGT
>FBMWY7P02FNCSS 139       0      139
TGGGGAATATTGGACAATGGACCAAAAGTCTGATCCAGCAATTCTGTGTGCACGATGAAG
TTTTTCGGAATGTAAAGTGCTTTCAGTTGGGAAGAAGAAAGTGACGGTACCAACAGAAGA
AGCGACGGCTAAATACGTG
>FBMWY7P02HY81F 141       0      141
TGGGGAATATTGGACAATGGACCAAAAGTCTGATCCAGCAATTCTGTGTGCACGATGACG
GTCTTAGGATTGTAAAGTGCTTTCAATTGGGAAGAAAAAAAATAGACGGTACCAATAGAA
GAAGCGACGGCTAAATACGTA
>FBMWY7P02FOMFC 157       0      157
TGAGGAATATTGGTCAATGGACGAGAGTCTGAACCAGCCAAGTAGCGTGCAGGATGACGG
CCCTATGGGTTGTAAACTGCTTTTATAAGGGAATAAAGTGAGAGTCGTGACTCTTTTTGC
ATGTACCTTATGAATAAGGACCGGCTAATTCCGTGCA
>FBMWY7P02GYUWM 161       0      161
GCAGTGGGGAATATTGGTCAATGGACGAGAGTCTGAACCAGCCAAGTAGCGTGCAGGATG
ACGGCCCTATGGGTTGTAAACTGCTTTTATAAGGGAATAAAGTGAGCCTCGTGAGGCTTT
TTGCATGTACCCTATGAATAAGGACCGGCTAATTCCGTGCC
>FBMWY7P02IYYE9 143       0      143
TGGGGAATATTGGACAATGGACCAAAAGTCTGATCCAGCAATTCTGTGTGCACGATGACG
GTCTTAGGATTGTAAAGTGCTTTCAATCGGGAAAAAGAAAGTGATGGTACCGATAGAAGA
AGCGACGGCTAAATACGTGCCAG
>FBMWY7P02GA79P 135       0      135
TGGGGAATATTGCACAATGGGGGAAACCCTGATGCAGCGACGCCGCGTGAAGGAAGAAGT
ATCTCGGTATGTAAACTTCTATCAGCAGGGAAGATAATGACGGTACCTGACTAAGAAGCC
CCGGCTAACTACGTG
>FBMWY7P02GXWJ6 157       0      157
TGAGGAATATTGGTCAATGGACGAGAGTCTGAACCAGCCAAGTAGCGTGAAGGATGACTG
CCCTATGGGTTGTAAACTTCTTTTATACGGGAATAAAGTTAGCCACGTGTGGCTTTTTGT
ATGTACCGTATGAATAAGGATCGGCTAACTCCGTGCT
>FBMWY7P02GB4XT 161       0      161
TGGGGAATCTTCCGCAATGGGCGAAAGCCTGACGGAGCAATGCCGCGTGAGTGATGAAGG
AATTCGTTCCGTAAAACTCTTTTGTTTATGACGAGTGTGCAGATTGTGAATAATTATTTG
TAATGACGGTAGTAAACGAATAAGCCACGGCTAACTACGTG
>FBMWY7P02GHQ07 135       0      135
TGGGGAATATTGCACAATGGGGGAAACCCTGATGCAGCGACGCCGCGTGAGCGAAGAAGT
ATTTCGGTATGTAAAGCTCTATCAGCAGGGAAGAAAATGACGGTACCTGACTAAGAAGCC
CCGGCTAACTACGTG
>FBMWY7P02GACA5 135       0      135
TGGGGAATATTGCACAATGGGGGAAACCCTGATGCAGCAACGCCGCGTGAGTGAAGAAGT
ATTTCGGTATGTAAAGCTCTATCAGCAGGGAAGAAAGTGACGGTACCTGACTAAGAAGCC
CCGGCTAACTACGTC
>FBMWY7P02FT1XX 137       0      137
TGGGGAATATTGCACAATGGGGGAAACCCTGATGCAGCGACGCCGCGTGGAGGAAGAAGG
TCTTCGGATTGTAAACTCCTGTTGTTGGGGAAGATAATGACGGTACCCAACAAGGAAGTG
ACGGCTAACTACGTGCC
>FBMWY7P02F4Y42 155       0      155
TGGGGAATATTGGACAATGGACCAAAAGTCTGATCCAGCAATTCTGTGTGCACGATGACG
GTCTTAGGATTGTAAAGTGCTTTCAATCGGGAAAAAGAAAGTGATGGTACCGATAGAAGA
AGCGACGGCTAAATACGTGCCAGCAACCCGGTAAT
>FBMWY7P02G0I7U 157       0      157
TGAGGAATATTGGTCAATGGACGCAAGTCTGAACCAGCCAAGTAGCGTGCAGGATGACGG
CCCTCCGGGTTGTAAACTGCTTTTAGTTGGGAATAAAGTGCAGCTCGTGAGCTGTTTTGT
ATGTACCATCAGAAAAAGGACCGGCTAATTCCGTGCA
>FBMWY7P02HU5NQ 155       0      155
TGAGGAATATTGGTCAATGGACGAGAGTCTGAACCAGCCAAGTAGCGTGCAGGATGACGG
CCCTATGGGTTGTAAACTGCTTTTATAAGGGAATAAAGTGAGTCTCGTGAGACTTTTTGC
ATGTACCTTATGAATAAGGACCGGCTAATTCCGTG
>FBMWY7P02GT1M3 158       0      158
TGAGGAATATTGGTCAATGGACGAGAGTCTGAACCAGCCAAGTAGCGTGCAGGATGACGG
CCCTATGGGTTGTAAACTGCTTTTATAAGGGAATAAAGTGAGCCTCGTGAGGCTTTTTGT
CATGTACCTTATGAATAAGGACCGGGCTAATTCCGTGT
>FBMWY7P02FM32M 141       0      141
TGGGGAATATTGGACAATGGACCAAAAGTCTGATCCAGCAATTCTGTGTGCACGATGACG
GTCTTAGGATTGTAAAGTGCTTTCAATTGGGAAGAAAAAAATGACGGTACCAATAGAAGA
AGCGACGGCTAAATACGTGCC
>FBMWY7P02HCQOF 155       0      155
TGAGGAATATTGGTCAATGGACGGAAGTCTGAACCAGCCATGCCGCGTGAAGGATTAAGG
CCCTATGGGTTGTAAACTTCTTTTGTTGCAGAGCAATAAGGACCTCGTGAGGTTTGATGA
GAGTATGCAACGAATAAGCATCGGCTAACTCCGTG
>FBMWY7P02JC8OO 160       0      160
TAGGGAATCTTCCACAATGGGCGAAAGCCTGATGGAGCAACGCCGCGTGGGTGAAGAAGG
TCTTCGGATCGTAAAACCCTGTTGTTAGAGAAGAAAGTGCGTGAGAGTAACTGTTCACGT
TTCGACGGTATCTAACCAGAAAGCCACGGCTAACTACGTA
>FBMWY7P02HM37J 158       0      158
TGAGGAATATTGGTCAATGGACGAGAGTCTGAACCAGCCAAGTAGCGTGCAGGAAGACGG
CCCTATGGGTTGTAAACTGCTTTTATAAGGGAATAAAGTGAGTCTCGTGAGACTTTTTGC
ATGTACCTTATGAATAAGGACCGGCTAATTCCGTGCCA
>FBMWY7P02HCNF6 140       0      140
TGGGGAATATTGGACAATGGACCAAAAGTCTGATCCAGCAATTCTGTGTGCACGATGAAG
TTTTTCGGAATGTAAAGTGCTTTCAGTTGGGAAGAAGAAAGTGACGGTACCAACAGAAGA
AGCGACGGCTAAATACGTGG
>FBMWY7P02FQY8L 140       0      140
TGGGGAATATTGGACAATGGACCAAAAGTCTGATCCAGCAATTCTGTGTGCACGATGACG
GTCTTAGGATTGTAAAGTGCTTTCAATTGGGAAGAAAAAAATGACGGTACCAATAGAAGA
AGCGACGGCTAAATACGTGG
>FBMWY7P02H8UYI 136       0      136
TAGGGAATATTGCACAATGGGGGAAACCCTGATGCAGCGACGCCGCGTGAAGGAAGAAGT
ATCTCGGTATGTAAACTTCTATCAGCAGGGAAGACAATGACGGTACCTGACTAAGAAGCC
CCGGCTAACTACGTGT
>FBMWY7P02JMZ05 157       0      157
TGAGGAATATTGGTCAATGGGCGCGAGCCTGAACCAGCCAAGTAGCGTGAAGGATGACTG
CCCTATGGGTTGTAAACTTCTTTTGTCCGGGAATAAAACCGCCTACGTGTAGGCGCTTGT
ATGTACCGGTACGAATAAGCATCGGCTAACTCCGTGT
>FBMWY7P02I0LDN 140       0      140
TGGGGAATATTGGACAATGGACCAAAAGTCTGATCCAGCAATTCTGTGTGCACGATGAAG
TTTTTCGGAATGTAAAGTGCTTTCAGTTGGGAAGAAGAAAGTGACGGTACCAACAGAAGA
AGCGACGGCTAAATACGTGT
>FBMWY7P02JP18S 165       0      165
TGGGGAATCTTCCGCAATGGGCGAAAGCCTGACGGAGCAATGCCGCGTGAGTGATGAAGG
AATTCGTTCCGTAAAACTCTTTTGTTTATGACGAATGTGCAGATTGTGAATAATTATTTG
TAATGACGGTAGTAAACGAATAAGCCACGGCTAACTACGTGTCAA
>FBMWY7P02HRT8S 139       0      139
TGGGGAATATTGGACAATGGACCAAAAGTCTGATCCAGCAATTCTGTGTGCACGATGAAG
TTTTTCGGAATGTAAAGTGCTTTCAGTTGGGAAGAAGAAAGTGACGGTACTAACAGAAGA
AGCGACGGCTAAATACGTG
>FBMWY7P02F7BFY 135       0      135
TGGGGAATATTGCACAATGGGGGAAACCCTGATGCAGCAACGCCGCGTGAGTGAAGAAGT
ATTTCGGTATGTAAAGCTCTATCAGCAGGGAAGAAAGTGACGGTACCTGACTAAGAGGCC
CCGGCTAACTACGTG
>FBMWY7P02GIJD7 138       0      138
TGGGGAATATTGCACAATGGGGGAAACCCTGATGCAGCGACGCCGCGTGGAGGAAGAAGG
TCTTCGGATTGTAAACTCCTGTTGTTGGGGAAGATAATGACGGTACCCAACAAGGAAGTG
ACGGCTAACTACGTGCCC
>FBMWY7P02FM4DK 161       0      161
TAGGGAATCTTCCACAATGGGCGAAAGCCTGATGGAGCAACGCCGCGTGGGTGAAGAAGG
TCTTCGGATCGTAAAACCCTGTTGTTAGAGAAGAAAGTGCGTGAGAGTAACTGTTCACGT
TTCGACGGTATCTAACCAGAAAGCCACGGCTAACTACGTGT
>FBMWY7P02JLXEE 135       0      135
TGGGGAATATTGCACAATGGGCGAAAGCCTGATGCAGCAACGCCGCGTGAAGGATGAAGT
ATTTCGGTATGTAAACTTCTATCAGCAGGGAAGATAACGACGGTACCTGACTAAGAAGCC
CCGGCTAACTACGTG
>FBMWY7P02FW8B3 139       0      139
TGGGGAATATTGGACAATGGACCAAAAGTCTGATCCAGCAATTCTGTGTGCACGATGACG
GTCTTAGGATTGTAAAGTGCTTTCAATTGGGAAGAAAAAAATGACGGTACCAATAGAAGA
AGCGACGGCTAAATACGTG
>FBMWY7P02GOQS9 156       0      156
TGAGGAATATTGGTCAATGGACGCAAGTCTGAACCAGCCAAGTAGCGTGCAGGATGACGG
CCCTCCGGGTTGTAAACTGCTTTTAGTTGGGAATAAAGTGCAGCTCGTGAGCTGTTTTGT
ATGTACCATCAGAAAAAGGACCGGCTAATTCCGTGT
>FBMWY7P02HE32L 153       0      153
CCTACGGGGAGGTAGCAGTGGGGAATATTGCACAATGGGGGAAACCCTGATGCAGCGACG
CCGCGTGGAGGAAGAAGGTCTTCGGATTGTAAACTCCTGTTGTTGGGGAAGATAATGACG
GTACCCAACAAGGAAGTGACGGCTAACTACGTG
>FBMWY7P02F7DXM 139       0      139
TGGGGAATATTGGACAATGGACCAAAAGTCTGATCCAGCAATTCTGTGTGCACGATGACG
GTCTTAGGATTGTAAAGTGCTTTCAATCGGGAAAAAGAAAGTGATGGTACCGATAGAAGA
AGCGACGGCTAAATACGTG
>FBMWY7P02F9CAL 161       0      161
TGGGGAATTTTGGACAATGGGGGCAACCCTGATCCAGCCATGCCGCGTGCAGGATGAAGG
TCTTCGGATTGTAAACTGCTTTTGTCAGGGACGAAAAGGATTGTGTTAATACCATGATCT
GCTGACGGTACCTGAAGAATAAGCACCGGCTAACTACGTGT
>FBMWY7P02GJSEM 135       0      135
TGGGGAATATTGCACAATGGGGGAAACCCCGATGCAGCGACGCCGCGTGGAGGAAGAAGG
TCTTCGGATTGTAAACTCCTGTTGTTGGGGAAGATAATGACGGTACCCAACAAGGAAGTG
ACGGCTAACTACGTG
>FBMWY7P02IQ6V3 139       0      139
TGGGGAATATTGGACAATGGACCAAAAGTCTGATCCAGCAATTCTGTGTGCACGATGACG
GTCTTAGGATTGTAAAGTGCTTTCAATCGGGAAAAAGAAAGTGATGGTACCGGTAGAAGA
AGCGACGGCTAAATACGTA
>FBMWY7P02GP56Z 87       0      87
CCTACGGGGAGGGAGCAGTGGGGAATTTTGGACAATGGGGGCAACCCTGATCCAGCCATG
CCGCGTGCAGGAAGAAGGCCTGTGTAC
>FBMWY7P02FHLLF 139       0      139
TGGGGAATATTGGACAATGGACCAAAAGTCTGATCCAGCAATTCTGTGTGCACGATGACG
GTCTTAGGATTGTAAAGTGCTTTCAATCGGGAAAAAGAAAGTGATGGTACCGATAGAAGA
AGCGACGGCTAAATACGTG
>FBMWY7P02GXYTE 139       0      139
TGGGGAATATTGGACAATGGACCAAAAGTCTGATCCAGCAATTCTGTGTGCACGATGACG
GTCTTAGGATTGTAAAGTGCTTTCAATCGGGAAAAAGAAAGTGATGGTACCGATAGAAGA
AGCGACGGCTAAATACGTG
>FBMWY7P02IGBMV 142       0      142
TGGGGAATATTGGACAATGGACCAAAAGTCTGATCCAGTAATTCTGTGTGCACGATGAAG
TTTTTCGGAATGTAAAGTGCTTTCAGTTGGGAAGAAGAAAGTGACGGTACCAACAGAAGA
AGCGACGGCTAAATACGTGCCC
>FBMWY7P02HHAGS 157       0      157
TGAGGAATATTGGTCAATGGACGAGAGTCTGAACCAGCCAAGTAGCGTGCAGGAAGACGG
CCCTATGGGTTGTAAACTGCTTTTATAAGGGAATAAAGTGAGTCTCGTGAGACTTTTTGC
ATGTACCTTATGAATAAGGACCGGCTAATTCCGTGCA
>FBMWY7P02HVR1A 155       0      155
TGAGGAATATTGGTCAATGGGCGAGAGCCTGAACCAGCCAAGTAGCGTGAAGGATGAAGG
TCCTACGGATTGTAAACTTCTTTTATACGGGAATAAAGTTTCCTACGTGTAGGATTTTGT
ATGTACCGTATGAATAAGCATCGGCTAACTCCGTA
>FBMWY7P02IWX3G 141       0      141
TGGGGAATATTGGACAATGGACCAAAAGTCTGATCCAGCAATTCTGTGTGCACGATGACG
GTCTTAGGATTGTAAAGTGCTTTCAATCGGGAAAAAGAAAGTGATGGTACCGATAGAAGA
AGCGACGGCTAAATACGTGCT
>FBMWY7P02FU0IC 161       0      161
TAGGGAATCTTCCACAATGGGCGAAAGCCTGATGGAGCAACGCCGCGTGGGTGAAGAAGG
TCTTCGGATCGTAAAACCCTGTTGTTAGAGAAGAAAGTGCGTGAGAGTAACTGTTCACGT
TTCGACGGTATCTAACCAGAAAGCCACGGCTAACTACGTGT
>FBMWY7P02IHWPZ 162       0      162
TAGGGAATTTTCGTCAATGGGCGCAAGCCTGAACGAGCAATGCCGCGTGGGTGAAGAAGG
TCTTCGGATCGTAAAGCTCTGTTGCGAGGGAAAAAGGAAGAGAAGAGGGAATGATTCTCT
TTTGATGGTACCTCGCCAGAAAGTCACGGCTAACTACGTGCT
>FBMWY7P02FF0JG 117       0      117
TGAGGAATATTGGTCAATGGACGAGAGTCTGAACCAGCCAAGTAGCGTGCAGGAAGACGG
CCCTATGGGTTGTAAACTGCTTTTATAAGGGAATAAAGTGAGTCTCGTGAGACTTTT
>FBMWY7P02HM1M0 142       0      142
TGGGGAATATTGGACAATGGACCAAAAGTCTGATCCAGCAATTCTGTGTGCACGATGACG
GTCTTAGGATTGTAAAGAGCTTTCAATCGGGAAAAAGAAAGTGATGGTACCGATAGAAGA
AGCGACGGCTAAATACGTGCCC
>FBMWY7P02IEOIA 155       0      155
TGAGGAATATTGGTCAATGGGCGCGAGCCTGAACCAGCCAAGTAGCGTGAAGGATGACTG
CCCTATGGGTTGTAAACTTCTTTTATATGGGAATAAAAAAGAGCACGTGTGCTCTATTGT
ATGTACCTTATGAATAAGCATCGGCTAATTTCGTA
>FBMWY7P02H42QF 155       0      155
TGAGGAATATTGGTCAATGGACGAGAGTCTGAACCAGCCAAGTAGCGTGAAGGATGACTG
CCCTATGGGTTGTAAACTTCTTTTATACGGGAGTAAAGTGAGCCACGTGTGGTTTTTTGT
ATGTACCGTATGAATAAGGATCGGCTAACTCCGTA
>FBMWY7P02GKN4E 140       0      140
TGGGGAATATTGGACAATGGACCAAAAGTCTGATCCAGCAATTCTGTGTGCATGATGAAG
TTTTTCGGAATGTAAAGTGCTTTCAGTTGGGAAGAAGAAAGTGACGGTACCAACAGAAGA
AGCGACGGCTAAATACGTGT
>FBMWY7P02FNOCN 156       0      156
TGAGGAATATTGGTCAATGGACGAGAGTCTGAACCAGCCAAGTAGCGTGCAGGATGACGG
CCCTATGGGTTGTAAACTGCTTTTATAAGGGAATAAAGTGAGCCTCGTGAGGCTTTTTGC
ATGTACCTTATGAATAAGGACCGGCTAATTCCGTGG
>FBMWY7P02F0R7O 143       0      143
TGGGGAATATTGGACAATGGACCAAAAGTCTGATCCGGCAATTCTGTGTGCACGATGAAG
TTTTTCGGAATGTAAAGTGCTTTCAGTTGGGAAGAAGAAAGTGACGGTACCAACAGAAGA
AGCGACGGCTAAATACGTGCCGA
>FBMWY7P02IQN7A 155       0      155
TGAGGAATATTGGTCAATGGACGCAAGTCTGAACCAGCCAAGTAGCGTGCAGGATGACGG
CCCTCCGGGTTGTAAACTGCTTTTAGTTGGGAATAAAGTGCAGCTCGTGAGCTGTTTTGT
ATGTACCATCAGAAAAAGGACCGGCTAATTCCGTA
>FBMWY7P02HEFDY 157       0      157
TGAGGAATATTGGTCAATGGGCGAGAGCCTGAACCAGCCAAGTAGCGTGAAGGATGACGG
CCCTACGGGTTGTAAACTTCTTTTGTGCGGGAATAAAGGAGCCTACGTGTAGGCTTTTGC
ATGTACCGTAACGAATAAGCATCGGCTAACTCCGTGT
>FBMWY7P02GSCTR 157       0      157
TGAGGAATATTGGTCAATGGACGAGAGTCTGAACCAGCCAAGTAGCGTGAAGGATGACTG
CCCTATGGGTTGTAAACTTCTTTTATACGGGAATAAAGTGAGCCACGTGTGGTCTTTTGT
ATGTACCGTATGAATAAGGATCGGCTAACTCCGTGCT
>FBMWY7P02HVPDX 135       0      135
TGGGGAATATTGCACAATGGGGGAAACCCTGATGCAGCGACGCCGCGTGAAGGAAGAAGT
ATCTCGGTATGTAAACTTCTATCAGCAGGGAAGATAATGACGGTACCTGACTAAGAAGCC
CCGGCTAACTACGTG
>FBMWY7P02IAYGY 139       0      139
TGGGGAATATTGGACAATGGACCAAAAGTCTGATCCAGCAATTCTGTGTGCACGATGAAG
TTTTTCGGAATGTAAAGTGCTTTCAGTTGGGAAGAAGAAAGTGACGGTACCAACAGAAGA
AGCGACGGCTAAATACGTG
>FBMWY7P02H8VVC 139       0      139
TGGGGAATATTGGACAATGGACCAAAAGTCTGATCCAGCAATTCTGTGTGCACGATGACG
GTCTTAGGATTGTAAAGTGCTTTCAATCGGGAAAAAGAAAGTGATGGTACCGATAGAAGA
AGCGACGGCTAAATACGTG
>FBMWY7P02GCNW8 157       0      157
TGAGGAATATTGGTCAATGGGCGCGAGCCTGAACCAGCCAAGTAGCGTGAAGGATGACTG
CCCTATGGGTTGTAAACTTCTTTTGTCCGGGAATAAAACCGCCTACGTGTAGGCGCTTGT
ATGTACCGGTACGAATAAGCATCGGCTAACTCCGTGG
>FBMWY7P02IXE8X 175       0      175
TGAGGAATATTGGTCAATGGACGAGAGTCTGAACCAGCCAAGTAGCGTGAAGGATGACTG
CCCTATGGGTTGTAAACTTCTTTTATACGGGAATAAAGTGAGCCACGTGTGGTTTTTTGT
ATGTACCGTATGAATAAGGATCGGCTAACTCCGTGCCGCGAGCCGCCGGTAAGTA
>FBMWY7P02GW0LJ 135       0      135
TGGGGAATATTGCACAATGGGGGAAACCCTGATGCAGCAACGCCGCGTGAGTGAAGAAGT
ATTTCGGTATGTAAAGCTCTATCAGCAGGGAAGAAAGTGACGGTACCTGACTAAGAAGCC
CCGGCTAACTACGTG
>FBMWY7P02F435I 139       0      139
TGGGGAATATTGGACAATGGACCAAAAGTCTGATCCAGCAATTCTGTGTGCACGATGACG
GTCTTAGGATTGTAAAGTGCTTTCAATTGGGAAGAAAAAAATGACGGTACCAATAGAAGA
AGCGACGGCTAAATACGTC
>FBMWY7P02HNLQL 140       0      140
TGGGGAATATTGGACAATGGACCAAAAGTCTGATCCAGCAATTCTGTGTGCACGATGACG
GTCTTAGGATTGTAAAGTGCTTTCAATTGGGAAGAAAAAAATGACGGTACCAATAGAAGA
AGCGACGGCTAAATACGTGA
>FBMWY7P02GBAD0 140       0      140
TGGGGAATATTGGACAATGGACCAAAAGTCTGATCCAGCAATTCTGTGTGCACGATGACG
GTCTTAGGATTGTAAAGTGCTTTCAATCGGGAAAAAGAAAGTGATGGTACCGATAGAAGA
AGCGACGGCTAAATACGTGT
>FBMWY7P02FHWK3 120       0      120
TGAGGAATATTGGTCAATGGACGAGAGTCTGAACCAGCCAAGTAGCGTGAAGGATGACTG
CCCTATGGGTTGTAAACTTCTTTTATACGGGAATAAAGTTAGCCACGTGTGGTTTTTTNT
>FBMWY7P02JPS77 156       0      156
TGAGGAATATTGGTCAATGGACGAGAGTCTGAACCAGCCAAGTAGCGTGAAGGATGACTG
CCCTATGGGTTGTAAACTTCTTTTATATGGGAATAAAAAAGAAGTACGTGTGCTCTATTG
TATGTACCTTATGAATAAGCATCGGCTAATTCCGTG
>FBMWY7P02GA0U9 156       0      156
TGAGGAATATTGGTCAATGGGCGCGAGCCTGAACCAGCCAAGTAGCGTGAATGATGACTG
CCCTATGGGTTGTAAACTTCTTTTGTCCGGGAATAAAACCGCCTACGTGTAGGCGCTTGT
ATGTACCGGTACGAATAAGCATCGGCTAACTCCGTG
>FBMWY7P02GN6FK 139       0      139
TGGGGAATATTGGACAATGGACCAAAAGTCTGATCCAGCAATTCTGTGTGCACGATGAAG
TTTTTCGGAATGTAAAGTGCTTTCAGTTGGGAAGAAGAAAGTGACGGTACCAACAGAAGA
AGCGACGGCTAAATACGTA
>FBMWY7P02FLY85 139       0      139
TGGGGAATATTGGACAATGGACCAAAAGTCTGATCCAGCAATTCTGTGTGCACGATGACG
GTCTTAGGATTGTAAAGTGCTTTCAATTGGGAAGAAAAAAATGACGGTACCAATAGAAGA
AGCGACGGCTAAATACGTG
>FBMWY7P02I7FMO 140       0      140
TGGGGAATATTGGACAATGGACCAAAAGTCTGATCCAGCAATTCTGGGTGCACGATGACG
GTCTTAGGATTGTAAAGTGCTTTCAATTGGGAAGAAAAAAATAGACGGTACCAATAGAAG
AAGCGACGGCTAAATACGTG
>FBMWY7P02HNLVU 141       0      141
TGGGGAATATTGGACAATGGACCAAAAGTCTGATCCAGCAATTCTGTGTGCACGATGACG
GTCTTAGGATTGTAAAGTGCTTTCAATCGGGAAAAAGAAAGTGATGGTACCGATAGAAGA
AGCGACGGCTAAATACGTGCT
>FBMWY7P02GJS8Y 176       0      176
CCTACGAGGCAGCAGTGGGGAATTTTGGACAATGGGGGCAACCCTGATCCAGCCATGCCG
CGTGCAGGATGAAGGTCTTCGGATTGTAAACTGCTTTTGTTCAGGGACGAAAAGGATTGT
GTTAATACCATGATCTGCTGACGGTACCTGAAGAATAAGCACCGGCTAACTACGTG
>FBMWY7P02F1X31 156       0      156
TGGGGAATATTGGACAATGGACCAAAAGTCTGATCCAGCAATTCTGTGTGCACGATGAAG
TTTTTCGGAATGTAAAGTGCTTTCAGTTGGGAAGAAGAAAGTGACGGTACCAACAGAAGA
AGCGACGGCTAAATACGTGCAGCGCGCGGTACGTAT
>FBMWY7P02IKS7O 155       0      155
TGAGGAATATTGGTCAATGGACGAGAGTCTGAACCAGCCAAGTAGCGTGAAGGATGACTG
CCCTATGGGTTGTAAACTTCTTTTATATGGGAATAAAAAAGAGTACGTGTGCTCTATTGT
ATGTACCTTATGAATAAGCATCGGCTAATTCCGTG
>FBMWY7P02FN8BY 176       0      176
TAGGGAATTTTCGGCAATGGGCGAAAGCCTGACCGAGCAACGCCGCGTGAGGGAGGAAGT
ACTTCGGTATGTAAACCTCTGTTATAAAGGAAGAACGGTACATGGAGGGAATGCCATGTA
AGTGACGGTACTTTATGAGGAAGCCACGGCTAACTACGTGTCAGCAGCCGCGGAAT
>FBMWY7P02FY7CK 140       0      140
TGGGGAATATTGGACAATGGACCAAAAGTCTGATCCAGCAATTCTGTGTGCACGATGAAG
TTTTTCGGAATGTAAAGTGCTTTCAGTTGGGAAGAAGAAAGTGACGGTACCAACAGAAGA
AGCGACGGCTAAATACGTGG
>FBMWY7P02GI8QL 160       0      160
TAGGGAATTTTCGTCAATGGGCGCAAGCCTGAACGAGCAATGCCGCGTGGGTGAAGAAGG
TCTTCGGATCGTAAAGCTCTGCTGCGAGGGAAAAAGGAAGAGAAGAGGGAATGATTCTCT
TTTGATGGTACCTCGCCAGAAAGTCACGGCTAACTACGTG
>FBMWY7P02HYRS8 158       0      158
TGAGGAATATTGGTCAATGGGCGCGAGCCTGAACCAGCCAAGTAGCGTGAAGGATGACTG
CCCTATGGGTTGTAAACTTCTTTTGTCCGGGAATAAAACCGCCTACGTGTAGGCGCTTGT
ATGTACCGGTACGAATAAGCATCGGCTAACTCCGTGCT
>FBMWY7P02IJFAS 161       0      161
TGGGGAATCTTCCGCAATGGGCGAAAGCCTGACGGAGCAATGCCGCGTGAGTGATGAAGG
AATTCGTTCCGTAAAACTCTTTTGTTTATGACGAATGTGCAGATTGTGAATAATTATTTG
TAATGACGGTAGTAAACGAATAAGCCACGGCTAACTACGTG
>FBMWY7P02GT8RW 156       0      156
TGAGGAATATTGGTCAATGGACGCAAGTCTGAACCAGCCAAGTAGCGTGCAGGATGACGG
CCCTCCGGGTTGTAAACTGCTTTTAGTTGGGAATAAAGTGCAGCTCGTGAGCTGTTTTGT
ATGTACCATCAGAAAAAGGACCGGCTAATTCCGTGT
>FBMWY7P02GGXRL 139       0      139
TGGGGAATATTGGACAATGGACCAAAAGTCTGATCCAGCAATTCTGTGTGCACGATGACG
GTCTTAGGATTGTAAAGTGCTTTCAATTGGGAAGAAAAAAATGACGGTACCAATAGAAGA
AGCGACGGCTAAATACGTG
>FBMWY7P02GRE3H 164       0      164
TAGGGAATTTTCGGCAATGGGGGGAACCCTGACCGAGCAACGCCGCGTGAAGGAAGAAGG
AATTCGTTTTTGTAAACTTCTGTTATAAAGGAAGAACGGCGGATATAGGGAATGATATCC
GAGTGACGGTACTTTATGAGAAAGCCACGGCTAACTACGTGCCT
>FBMWY7P02HAJLO 163       0      163
TAGGGAATCTTCCACAATGGGCGAAAGCCCGATGGAGCAACGCCGCGTGGGTGAAGAAGG
TCTTCGGATCGTAAAACCCTGTTGTTAGAGAAGAAAGTGCGTGAGAGTAACTGTTCACGT
TTCGACGGTATCTAACCAGAAAGCCACGGCTAACTACGTGCCT
>FBMWY7P02GBXSC 157       0      157
TTGAGGAATATTGGTCAATGGACGAGAGTCTGAACCAGCCAAGTAGCGTGAAGGATGACT
GCCCTATGGGTTGTAAACTTCTTTTATACGGGAATAAAGTGAGCCACGTGTGGTTTTTTG
TATGTACCGTATGAATAAGGATCGGCTAACTCCGTGT
>FBMWY7P02IFIOC 138       0      138
TGGGGAATATTGCACAATGGGGGAAACCCTGATGCAGCGACGCCGCGTGAGCGAAGAAGT
ATTTCGGTATGTAAAGCTCTATCAGCAGGGAAGAAAATGACGGTACCTGACTAAGAAGCC
CCGGCTAACTACGTGCCC
>FBMWY7P02IWNF1 155       0      155
TGGGGAATATTACACAATGGGGGAAACCCTGATGCAGCGACGCCGCGTGAAGGATGAAGT
ATTTCGGTATGTAAACTTCTATCAGCAGGGAAGAAAATGACGGTACCTGAGTAAGAAGCC
CCGGCTAACTACGTGGCAGCACGCCGGACGGTAAT
>FBMWY7P02I5SAK 139       0      139
TGGGGAATATTGGACAATGGACCAAAAGTCTGATCCAGCAATTCTGTGTGCACGATGACG
GTCTTAGGATTGTAAAGTGCTTTTAATTGGGAAGAAAAAAATGACGGTACCAATAGAAGA
AGCGACGGCTAAATACGTG
>FBMWY7P02J4R7J 36       0      36
TGGGGGATATTGCACAATGGGGAAACCCGGTACGAT
>FBMWY7P02HUEUM 135       0      135
TGGGGAATATTGCACAATGGGGGAAACCCTGATGCAGCGACGCCGCGTGGAGGAAGAAGG
TCTTCGGATTGTAAACTCCTGTTGTTGGGGAAGATAATGACGGTACCCAACAAGGAAGTG
ACGGCTAACTACGTG
>FBMWY7P02HG5DO 156       0      156
TGAGGAATATTGGTCAATGGGCGCGAGCCTGAACCAGCCAAGTAGCGTGAAGGATGACTG
CCCTATGGGTTGTAAACTTCTTTTGTCCGGGAATAAAACCGCCTACGTGTAGGCGCTTGT
ATGTACCGGTACGAATAAGCATCGGCTAACTCCGTG
>FBMWY7P02H6PT3 156       0      156
TGAGGAATATTGGTCAATGGGCGCGAGCCTGAACCAGCCAAGTAGCGTGAAGGATGACTG
CCCTATGGGTTGTAAACTTCTTTTGTCCGGGAATAAAACCGCCTACGTGTAGGCGCTTGT
ATGTACCGGTACGAATAAGCATCGGCTAACTCCGTG
>FBMWY7P02HM1MU 152       0      152
CCTACGGGGCAGCAGTGGGGAATATTGCACAATGGGGGAAACCCTGATGCAGCGACGCCG
CGTGGAGGAAGAAGGTCTTCGGATTGTAAACTCCTGTTGTTGGGGAAGATAATGACGGTA
CCCAACAAGGAAGTGACGGCTAACTACGTGCT
>FBMWY7P02IG1ZY 139       0      139
TGGGGAATATTGGACAATGGACCAAAAGTCTGATCCAGCAATTCTGTGTGCACGATGAAG
TTTTTCGGAATGTAAAGTGCTTTCAGTTGGGAAGAAGAAAGTGACGGTACCAACAGAAGA
AGCGACGGCTAAATACGNG
>FBMWY7P02HSYNP 162       0      162
TGGGGAATTTTGGACAATGGGGGCAACCCTGATCCAGCCATGCCGCGTGCAGGATGAAGG
TCTTCGGATTGTAAACTGCTTTTGTCAGGGACGAAAAGGATTGTGTTAATACCATGATCT
GCTGACGGTACCTGAAGAATAAGCACCGGCTAACTACGTGCA
>FBMWY7P02GBJUA 68       0      68
TGGGGAATTTTGGACAATGGGGGCAACCCTGATCCAGCCATGCCGCGTGCAGGAAGAAGG
CCTGTGTA
>FBMWY7P02IQEGN 156       0      156
TGAGGAATATTGGTCAATGGACGCAAGTCTGAACCAGCCAAGTAGCGTGCAGGATGACGG
CCCTCCGGGTTGTAAACTGCTTTTAGTTGGGAATAAAGTGCAGCTCGTGAGCTGTTTTGT
ATGTACCATCAGAAAAAGGACCGGCTAATTCCGTGT
>FBMWY7P02F8TDL 138       0      138
TGGGGAATATTGGACAATGGACCAAAAGTCTGATCCAGCAATTCTGTGTGCACGATGACG
GTCTTAGGATTGTAAAGTGCTTTCAATTGGGAAGAAAAAAATGACGGTACCAATAGAAGA
AGCGACGGCTAAATACGT
>FBMWY7P02F23H7 156       0      156
TGAGGAATATTGGTCAATGGACGCAAGTCTGAACCAGCCAAGTAGCGTGCAGGATGACGG
CCCTCCGGGTTGTAAACTGCTTTTAGTTGGGAATAAAGTGCAGCTCGTGAGTTGTTTTGT
ATGTACCATCAGAAAAAGGACCGGCTAATTCCGTGT
>FBMWY7P02F5APJ 158       0      158
TGAGGAATATTGGTCAATGGACGGAAGTCTGAACCAGCCAAGTCGCGTGAAGGATGAAGG
TTCTATGGATTGTAAACTTCTTTTATAGGGGAATAAAAAAGTCCACGTGTGGATTCTTGT
ATGTACCCTATGAATAAGCATCGGCTAACTCCGTGCCA
>FBMWY7P02FMLRV 158       0      158
TGAGGAATATTGGTCAATGGACGAGAGTCTGAACCAGCCAAGTAGCGTGAAGGATGACTG
CCCTATGGGTTGTAAACTTCTTTTATACGGGAATAAAGTGAGCCACGTGTGGTTTTTTGT
ATGTACCGTATGAATAAGGATCGGCTAACTCCGTGCCC
>FBMWY7P02F9V0V 138       0      138
TGGGGAATCTTGCGCAATGGGGGGAACCCTGACGCAGCGACGCCGCGTGCGGGATGAAGG
CCCTCGGGTCGTAAACCGCTTTCAGCAGGGATGAGACAAGACGGTACCTGCAGAAGAAGC
CCCGGCTAACTACGTGCT
>FBMWY7P02I7O21 139       0      139
TGGGGAATATTGGACAATGGACCAAAAGTCTGATCCAGCAATTCTGTGTGCACGATGACG
GTCTTAGGATTGTAAAGTGCTTTCAATTGGGAAGAAAAAAATGACGGTACCAATAGAAGA
AGCGACGGCTAAATACGTG
>FBMWY7P02GFAUE 157       0      157
TGAGGAATATTGGTCAATGGACGCAAGTCTGAACCAGCCAAGTAGCGTGCAGGATGACGG
CCCTCCGGGTTGTAAACTGCTTTTAGTTGGGAATAAAGTGCAGCTCGTGAGCTGTTTTGT
ATGTACCATCAGAAAAAGGACCGGCTAATTCCGTGCA
>FBMWY7P02FE1OE 155       0      155
TGAGGAATATTGGTCAATGGACGCAAGTCTGAACCAGCCAAGTAGCGTGCAGGATGACGG
CCCTCCGGGTTGTAAACTGCTTTTAGTTGGGAATAAAGTGCAGCTCGTGAGCTGTTTTGT
ATGTACCATCAGAAAAAGGACCGGCTAATTCCGTG
>FBMWY7P02JXIJT 137       0      137
TGGGGAATATTGCACAATGGGGGAAACCCTGATGCAGCGACGCCGCGTGGAGGAAGAAGG
TCTTCGGATTGTAAACTCCTGTTGTTGGGGAAGATAATGACGGTACCCAACAAGGAAGTG
ACGGCTAACTACGTGCT
>FBMWY7P02ICFSE 129       0      129
TGAGGAATATTGGTCAATGGACGAGAGTCTGAACCAGCCAAGTAGCGTGAAGGATGACTG
CCCTATGGGTTGTAAACTTCTTTTATACGGGAATAAAGTGAGCCACGTGTGGTTTTTGTT
ATNTCGTAC
>FBMWY7P02GAHID 139       0      139
TGGGGAATATTGCACAATGGGGGAAACCCTGATGCAGCGACGCCGCGTGAAGGAAGAAGT
ATCTCCGGTATGTAAACTTCTATCAGCAGGGAAGATAATGACGGTACCTGACTAAGAAGC
CCCGGCTAACTACGTGCCT
>FBMWY7P02IS4QI 139       0      139
TGGGGAATATTGGACAATGGACCAAAAGTCTGATCCAGCAATTCTGTGTGCACGATGACG
GTCTTAGGATTGTAAAGTGCTTTCAATCGGGGAAAAGAAAGTGATGGTACCGATAGAAGA
AGCGACGGCTAAATACGTG
>FBMWY7P02GVP62 155       0      155
TGAGGAATATTGGTCAATGGACGAGAGTCTGAACCAGCCAAGTAGCGTGCAGGAAGACGG
CCCTATGGGTTGTAAACTGCTTTTATAAGGGAATAAAGTGAGTCTCGTGAGACTTTTTGC
ATGTACCTTATGAATAAGGACCGGCTAATTCCGTG
>FBMWY7P02HN49H 136       0      136
TGGGGAATATTGCACAATGGGGGAAACCCTGATGCAGCGACGCCGCGTGGAGGAAGAAGG
TCTTCGGATTGTAAACTCCTGTTGTTGGGGAAGATAATGACGGTACCCAACAAGGAAGTG
ACGGCTAACTACGTGT
>FBMWY7P02IX4FK 155       0      155
TGAGGAATATTGGTCAATGGACGAGAGTCTGAACCAGCCAAGTAGCGTGAAGGATGACTG
CCCTATGGGTTGTAAACTTCTTTTATATGGGAATAAAAAGAGCACGTGTGCTCTATTGTA
TGTACCTTATGAATAAGCATCGGCTAATTCCGTGT
>FBMWY7P02HQJJ3 155       0      155
TGAGGAATATTGGTCAATGGACGAGAGTCTGAACCAGCCAAGTAGCGTGAAGGATGACTG
CCCTATGGGTTGTAAACTTCTTTTATACGGGAATAAAGTGAGCCACGTGTGGTTTTTTGT
ATGTACCGTATGAATAAGGATCGGCTAACTCCGTG
>FBMWY7P02GC3MR 157       0      157
TGAGGAATATTGGTCAATGGACGAGAGTCTGAACCAGCCAAGTAGCGTGAAGGATGACTG
CCCTATGGGTTGTAAACTTCTTTTATACGGGAATAAAGTGAAGCACGTGTGCTTTTTTGT
ATGTACCGTATGAATAAGGATCGGCTAACTCCGTGCC
>FBMWY7P02I92H4 155       0      155
TGAGGAATATTGGTCAATGGACGAGAGTCTGAACCAGCCAAGTAGCGTGAAGGATGACTG
CCCTATGGGTTGTAAACTTCTTTTATATGGGAATAAAAAAGAGCACGTGTGCTCTATTGT
ATGTACCTTATGAATAAGCATCGGCTAATTCCGTG
>FBMWY7P02IQHWG 156       0      156
TGAGGAATATTGGTCAATGGACGAGAGTCTGAACCAGCCAAGTAGCGTGAAGGATGACTG
CCCTATGGGTTGTAAACTTCTTTTATACGGGAATAAAGTGAGCCACGTGTGGTTTTTTGT
ATGTACCGTATGAATAAGGATCGGCTAACTCCGTGT
>FBMWY7P02ITUJT 139       0      139
TGGGGAATATTGGACAATGGACCAAAAGTCTGATCCAGCAATTCTGTGTGCACGATGACG
GTCTTAGGATTGTAAAGTGCTTTCAATCGGGAAAAAGAAAGTGATGGTACCGATAGAAGA
AGCGACGGCTAAATACATA
>FBMWY7P02GIQS2 136       0      136
TGGGGAATATTGCACAATGGGGGAAACCCTGATGCAGCGACGCCGCGTGAAGGAAGAAGT
ATCTCGGTATGTAAACTTCTATCAGCAGGGAAGATAATGACGGTACCTGACTAAGAAGCC
CCGGCTAACTACGTGT
>FBMWY7P02JIUGT 141       0      141
TGGGGAATATTGGACAATGGACCAAAAGTCTGATCCAGCAATTCTGTGTGCACGATGACG
GTCTTAGGATTGTAAAGTGCTTTCAATCGGGAAAAAGAAAGTGATGGTACCGATAGAAGA
AGTGACGGCTAAATACGTGCC
>FBMWY7P02H6HWU 163       0      163
TGGGGAATCTTCCGCAATGGGCGAAAGCCTGACGGAGCAATGCCGCGTGAGTGATGAAGG
AATTCGTTCCGTAAAACTCTTTTGTTTATGACGAATGTGCAGATTGTGAATAATTATTTG
TAATGACGGTAGTAAACGAATAAGCCACGGCTAACTACGTGCT
>FBMWY7P02G7PS3 161       0      161
TGGGGAATCTTCCGCAATGGGCGAAAGCCTGACGGAGCAATGCCGCGTGAGTGATGAAGG
AATTCGTTCCGTAAAACTCTTTTGTTTATGACGAATGTGCAGATTGTGAATAATTATTTG
TAATGACGGTAGTAAACGAATAAGCCACGGCTAACTACGTG
>FBMWY7P02GME43 139       0      139
TGGGGAATATTGGACAATGGACCAAAAGTCTGATCCAGCAATTCTGTGTGCACGATGAAG
TTTTTCGGAATGTAAAGTGCTTTCAGTTGGGAAGAAGAAAGTGACGGTACCAACAGAAGA
AGCGACGGCTAAATACGTG
>FBMWY7P02GNDDP 155       0      155
TGAGGAATATTGGCCAATGGACGAGAGTCTGAACCAGCCAAGTAGCGTGCAGGATGACGG
CCCTATGGGTTGTAAACTGCTTTTATAAGGGAATAAAGTGAGCCTCGTGAGGCTTTTTGC
ATGTACCTTATGAATAAGGACCGGCTAATTCCGTG
>FBMWY7P02GLHV7 158       0      158
TGAGGAATATTGGTCAATGGACGAGAGTCTGAACCAGCCAAGTAGCGTGAAGGATGACTG
CCCTATGGGTTGTAAACTTCTTTTATACGGGAATAAAGTGAGCCACGTGTGGTTTTTTGT
ATGTACCGTATGAATAAGGATCGGCTAACTCCGTGCCC
>FBMWY7P02GP6MM 141       0      141
TGGGGAATATTGGACAATGGACCAAAAGTCTGATCCAGCAATTCTGTGTGCACGATGAAG
TTTTTCGGAATGTAAAGCGCTTTCAGTTGGGAAGAAGAAAGTGACGGTACCAACAGAAGA
AGCGACGGCTAAATACGTGCA
>FBMWY7P02HMGSB 155       0      155
TGAGGAATATTGGTCAATGGACGAGAGTCTGAACCAGCCAAGTAGCGTGAAGGATGACTG
CCCTATGGGTTGTAAACTTCTTTTATATGGGAATAAAAAAGAGCACGTGTGCTCTATTGT
ATGTACCTTATGAATAAGCATCGGCTAATTCCGTG
>FBMWY7P02IK5R3 137       0      137
TGGGGAATATTGCACAATGGGGGAAACCCGTGATGCAGCGACGCCGCGTGGAGGAAGAAG
GTCTTCGGATTGTAAACTCCTGTTGTTGGGGAAGATAATGACGGTACCCAACAAGGAAGT
GACGGCTAACTACGTGA
>FBMWY7P02GC7I0 156       0      156
TGAGGAATATTGGTCAATGGGCGAGAGCCTGAACCAGCCAAGTAGCGTGAAGGATGAAGG
TCCTACGGATTGTAAACTTCTTTTATACGGGAATAAAGTTTCCTACGTGTAGGATTTTGT
ATGTACCGTATGAATAAGCATCGGCTAACTCCGTGT
>FBMWY7P02IARHJ 141       0      141
TGGGGAATATTGGACAATGGACCAAAAGTCTGATCCAGCAATTCTGTGTGCACGATGAAG
TTTTTCGGAATGTAAAGTGCTTTCAGTTGGGAAGAAGAAAGTGACGGTACCAACAGAAGA
AGCGACGGCTAAATACGTGCT
>FBMWY7P02H2PHU 133       0      133
TGGGGGATATTGCACAATGGGGGAAACCCTGATGCAGCGACGCCGCGTGAGGGAAGACGG
CCTGGTTGTAACCTCTGTCTTCGGGGACGAATAAATGACGGTACCCGAGGAGGAAGCCAC
GGCTAACTACGTG
>FBMWY7P02F6IQ6 139       0      139
TGGGGAATCTTGCGCAATGGGGGGAACCCTGACGCAGCGACGCCGCGTGCGGGACGAAGG
CCCTCGGGTCGTAAACCGCTTTCAGCAGGGATGAGACAAGACGGTACCTGCAGAAGAAGC
CCCGGCTAACTACGTGCCG
>FBMWY7P02GUH9G 137       0      137
TGGGGAATATTGCACAATGGGGGAAACCCTGATGCAGCGACGCCGCGTGAGTGAAGAAGT
ATTTCGGTATGTAAAGCTCTATCAGCAGGGAAGAAAATGACGGTACCTGACTAAGAAGCC
CCGGCTAACTACGTGCT
>FBMWY7P02G8RYV 159       0      159
GCAGTGAGGAATATTGGTCAATGGACGAGAGTCTGAACCAGCCAAGTAGCGTGAAGGATG
ACTGCCCTATGGGTTGTAAACTTCTTTTATACGGGAATAAAGTGAGCCACGTGTGGTTTT
TTGTATGTACCGTATGAATAAGGATCGGCTAACTCCGTG
>FBMWY7P02FVI1J 162       0      162
TGGGGAATTTTGGACAATGGGGGCAACCCTGATCCAGCCATGCCGCGTGCAGGATGAAGG
TCTTCGGATTGTAAACTGCTTTTGTCAGGGACGAAAAGGATTCCGCTAATATCGGGATCT
GCTGACGGTACCTGAAGAATAAGCACCGGCTAACTACGTGCA
>FBMWY7P02HE3B3 139       0      139
TGGGGAATATTGGACAATGGACCAAAAGTCTGATCCAGCAATTCTGTGTGCACGATGACG
GTCTTAGGATTGTAAAGTGCTTTCAATCGGGAAAAAGAAAGTGATGGTACCGATAGAAGA
AGCGACGGCTAAATACGTG
>FBMWY7P02F0MU1 138       0      138
TGGGGAATATTGCACAATGGGGGGAACCCTGATGCAGCGACGCCGCGTGGAGGAAGAAGG
TCTTCGGATTGTAAACTCCTGTTGTTGGGGAAGATAATGACGGTACCCAACAAGGAAGTG
ACGGCTAACTACGTGCCG
>FBMWY7P02GYZGC 140       0      140
TGGGGAATATTGGACAATGGACCAAAAGTCTGATCCAGCAATTCTGTGTGCACGATGACG
GTCTTAGGATTGTAAAGTGCTTTCAATTGGGAAGAAAAAAATGACGGTACCAATAGAAGA
AGCGACGGCTAAATACGTGA
>FBMWY7P02G5LWZ 155       0      155
TGAGGAATATTGGTCAATGGACGAGAGTCTGAACCAGCCAAGTAGCGTGAAGGATGACTG
CCCTATGGGTTGTAAACTTCTTTTATACGGGAATAAAGTTAGCCACGTGTGGCTTTTTGT
ATGTACCGTATGAATAAGGATCGGCTAACTCCGTG
>FBMWY7P02FI4Y2 135       0      135
TGGGGAATATTGCACAATGGGGGAAACCCTGATGCAGCGACGCCGCGTGAGTGAAGAAGT
ATTTCGGTATGTAAAGCTCTATCAGCAGGGAAGAAAGTGACGGTACCTGAATAAGAAGCC
CCGGCTAACTACGTG
>FBMWY7P02FPTYB 157       0      157
TGAGGAATATTGGTCAATGGGCGCGAGCCTGAACCAGCCAAGTAGCGTGAAGGATGACTG
CCCTATGGGTTGTAAACTTCTTTTGTCCGGGAATAAAACCGCCTACGTGTAGGCGCTTGT
ATGTACCGGTACGAATAAGCATCGGCTAACTCCGTGT
>FBMWY7P02F64MO 155       0      155
TGAGGAATATTGGTCAATGGACGAGAGTCTGAACCAGCCAAGTAGCGTGAAGGATGACTG
CCCTATGGGTTGTAAACTTCTTTTATATGGGAATAAAAAAGAGTACGTGTGCTCTATTGT
ATGTACCTTATGAATAAGCATCGGCTAATTCCGCG
>FBMWY7P02H8Q74 135       0      135
TGGGGAATATTGCACAATGGGGGAAACCCTGATGCAGCGACGCCGCGTGGAGGAAGAAGG
TCTTCGGATTGTAAACTCCTGTTGTTGGGGAAGATAATGACGGTACCCAACAAGGAAGTG
ACGGCTAACTACGTA
>FBMWY7P02FILOC 161       0      161
TAGGGAATCTTCCACAATGGGCGAAAGCCTGATGGAGCGACGCCGCGTGGGTGAAGAAGG
TCTTCGGATCGTAAAACCCTGTTGTTAGAGAAGAAAGTGCGTGAGAGTAACTGTTCACGT
TTCGACGGTATCTAACCAGAAAGCCACGGCTAACTACGTGG
>FBMWY7P02F6ITC 159       0      159
TGGGGAATATTGGACAATGGACCAAAAGTCTGATCCAGCAATTCTGTGTGCACGATGAAG
TTTTTCGGAATGTAAAGTGCTTTCAGTTGGGAAGAAGAAAGTGACGGTACCAACAGAAGA
AGCGACGGCTAAATACGTGCCAACAGCCGCCGGTAAGTA
>FBMWY7P02GPGP4 139       0      139
TGGGGAATATTGGACAATGGACCAAAAGTCTGATCCAGCAATTCTGTGTGCACGATGAAG
TTTTTCGGAATGTAAAGTGCTTTCAGTTGGGAAGAAGAAAGTGACGGTACCAACAGAAGA
AGCGACGGCTAAATACGTA
>FBMWY7P02FVGQY 139       0      139
TGGGGAATATTGGACAATGGACCAAAAGTCTGATCCAGCAATTCTGTGTGCACGATGAAG
TTTTTCGGAATGTAAAGTGCTTTCAGTTGGGAAGAAGAAAGTGACGGTACCAACAGAAGA
AGCGACGGCTAAATACGCG
>FBMWY7P02F8LRO 159       0      159
TGAGGAATATTGGTCAATGGGCGCGAGCCAGAACCAGCCAAGTAGCGTGAAGGATGACTG
CCCTATGGGTTGTAAACTTCTTTTGTCCGGGAATAAAACCGCCTACGTGTAGGCGCTTGT
ATGTACCGGTACGAATAAGCATCGGCTAACTCCGTGCCG
>FBMWY7P02GOHBA 139       0      139
TGGGGAATATTGGACAATGGACCAAAAGTCTGATCCAGCAATTCTGTGTGCACGATGACG
GTCTTAGGATTGTAAAGTGCTTTCAATTGGGAAGAAAAAAATGACGGTACCAATAGAAGA
AGCGACGGCTAAATACGTG
>FBMWY7P02H4B2A 158       0      158
TGAGGAATATTGGTCAATGGACGAGAGTCTGAACCAGCCAAGTAGCGTGAAGGATGACTG
CCCTATGGGTTGTAAACTTCTTTTATACGGGAATAAAGTGAAGCACGTGTGCTTTTTTGT
ATGTACCGTATGAATAAGGATCGGCTAACTCCGTGCAA
>FBMWY7P02JOWJP 161       0      161
TGGGGAATCTTCCGCAATGGGCGAAAGCCTGACGGAGCAATGCCGCGTGAGTGATGAAGG
AATTCGTTCCGTAAAACTCTTTTGTTTATGACGAATGTGCAGATTGTGAATAATTATTTG
TAATGACGGTAGTAAACGAATAAGCCACGGCTAACTACGTA
>FBMWY7P02G5VB7 80       0      80
TGGGGAAGTATTGGACAATGGACCAAAAGTACTGATCCAGCAATTCTGTGTGCACGATGA
CGGTCTTAGGATTGTAAAGT
>FBMWY7P02I8HTX 161       0      161
TGGGGAATCTTCCGCAATGGGCGAAAGCCTGACGGAGCAATGCCGCGTGAGTGATGAAGG
AATTCGTTCCGTAAAACTCTTTTGTTTATGACGAATGTGCAGATTGTGAATAATTATTTG
TAATGACGGTAGTAAACGAATAAGCCACGGCTAACTACGTG
>FBMWY7P02GF2ZK 142       0      142
TGGGGAATATTGGACAATGGACCAAAAGTCTGATCCAGCAATTCTGTGTGCACGATGACG
GTCTTAGGATTGTAAAGTGCTTTCAATTGGGAAGAAAAAAATGACGGTACCAATAGAAGA
AGCGACGGCTAAATACGTGCCT
>FBMWY7P02HKD17 156       0      156
TGAGGAATATTGGTCAAGTGGACGCAAGTCTGAACCAGCCAAGTAGCGTGCAGGATGACG
GCCCTCCGGGTTGTAAACTGCTTTTAGTTGGGAATAAAGTGCAGCTCGTGAGCTGTTTTG
TATGTACCATCAGAAAAAGGACCGGCTAATTCCGTG
>FBMWY7P02HFQDI 158       0      158
TGAGGAATATTGGTCAATGGACGGAAGTCTGAACCAGCCAAGTCGCGTGAAGGATGAAGG
TTCTATGGATTGTAAACTTCTTTTATAGGGGAATAAAAAAGTCCACGTGTGGATTCTTGT
ATGTACCCTATGAATAAGCATCGGCTAACTCCGTGCCA
>FBMWY7P02HD17D 156       0      156
TGAGGAATATTGGTCAATGGACGCAAGTCTGAACCAGCCAAGTAGCGTGCAGGATGACGG
CCCTCCGGGTTGTAAACTGCTTTTAGTTGGGAATAAAGTGCAGCTCGTGAGCTGTTTTGT
ATGTACCATCAGAAAAAGGACCGGCTAATTCCGTGT
>FBMWY7P02F22HK 137       0      137
TGGGGAATATTGCACAATGGGGGAAACCCTGATGCAGCGACGCCGCGTGAGCGAAGAAGT
ATTTCGGTATGTAAAGCTCTATCAGCAGGGAAGAAAATGACGGTACCTGACTAAGAAGCC
CCGGCTAACTACGTGCT
>FBMWY7P02GLB3I 161       0      161
TGGGGAATCTTCCGCAATGGGCGAAAGCCTGACGGAGCAACGCCGCGTGAACGAAGAAGG
TCTTCGGATCGTAAAGTTCTGTTGTTAAGGGCGAAGGATGCTTATTATAATACAGTAAGT
ATTTGACGGTACTTAACGAGGAAGCCACGGCTAACTACGTG
>FBMWY7P02IFQHK 139       0      139
TGGGGAATATTGGACAATGGACCAAAAGTCTGATCCAGCAATTCTGTGTGCACGATGAAG
TTTTTCGGAATGTAAAGTGCTTTCAGTTGGGAAGAAGAAAGTGACGGTACCAACAGAAGA
AGCGACGGCTAAATACGTG
>FBMWY7P02H9AC1 174       0      174
CCTACGAGGCAGCAGTGAGGAATATTGGTCAATGGACGGAAGTCTGAACCAGCCAAGTCG
CGTGAAGGAAGACGGCCCTACGGGTTGTAAACTTCTTTAGTGCGGGAACAAAGGAGGGGA
CGTGTCCCCTTATGAGTGTACCGCAAGAATAAGCATCGGCTAACTCCGTGCCCN
>FBMWY7P02JCFT6 158       0      158
TGAGGAATATTGGTCAATGGGCGAGAGCCTGAACCAGCCAAGTAGCGTGAAGGATGAAGG
TCCTACGGATTGTAAACTTCTTTTATACGGGAATAAAGTTTCCTACGTGTAGGATTTTGT
ATGTACCGTATGAATAAGCATCGGCTAACTCCGTGCCT
>FBMWY7P02HFL9U 156       0      156
TGAGGAATATTGGTCAATGGACGCAAGTCTGAACCAGCCAAGTAGCGTGCAGGATGACGG
CCCTCTGGGTTGTAAACTGCTTTTAGTTGGGAATAAAGTGCAGCTCGTGAGCTGTTTTGT
ATGTACCATCAGAAAAAGGATCGGCTAATTCCGTGT
>FBMWY7P02GJ2DW 162       0      162
TGGGGAATTTTGGACAATGGGGGCAACCCTGATCCAGCCATGCCGCGTGCAGGATGAAGG
TCTTCGGATTGTAAACTGCTTTTGTCAGGGACGAAAAGGATTCCGCTAATACCGGGATCT
GCTGACGGTACCTGAAGAATAAGCACCGGCTAACTACGTGCT
>FBMWY7P02F1LIM 139       0      139
TGGGGAATATTGGACAATGGACCAAAAGTCTGATCCAGCAATTCTGTGTGCACGATGACG
GTCTTAGGATTGTAAAGTGCTTTCAATCGGGAAAAAGAAAGTGATGGTACCGATAGAAGA
AGCGACGGCTAAATACGTG
>FBMWY7P02HX5A5 139       0      139
TGGGGAATATTGGACAATGGACCAAAAGTCTGATCCAGCAATTCTGTGTGCACGATGACG
GTCTTAGGATTGTAAAGTGCTTTCAATTGGGAAGAAAAAAATGACGGTACCAATAGAAGA
AGCGACGGCTAAATACGTG
>FBMWY7P02G4XXS 140       0      140
TGGGGAATATTGGACAATGGACCAAAAGTCTGATCCAGCAATTCTGTGTGCACGATGACG
GTCTTAGGATTGTAAAGTGCTTTCAATTGGGAAGAAAAAAATGACGGTACCAATAGAAGA
AGCGACGGCTAAATACGTGT
>FBMWY7P02HNL87 160       0      160
TAGGGAATCTTCCACAATGGGCGAAAGCCTGATGGAGCAACGCCGCGTGGGTGAAGAAGG
TCTTCGGATCGTAAAACCCTGTTGTTAGAGAAGAAAGTGCGTGAGAGTAACTGTTCACGT
TTCGACGGTATCTAACCAGAAAGCCACGGCTAACTACGTA
>FBMWY7P02IE0SN 139       0      139
TGGGGAATATTGGACAATGGACCAAAAGTCTGATCCAGCAATTCTGTGTGCACGATGAAG
TTTTTCGGAATGTAAAGTGCTTTCAGTTGGGAAGAAGAAAGTGACGGTACTAACAGAAGA
AGCGACGGCTAAATACGTA
>FBMWY7P02GNWU2 144       0      144
TGGGGAATAGTTGGACAATGGACCAAAAGTCTAGATCCAGCAATTCTGTGTGCACGATGA
AGTTTTTCGGAATTGTAAAGTGCTTTCAGTTGGGAAGAAGAAAGTGACGGTACCAACAGA
AGAAGCGACGGCTAAATACGTGCC
>FBMWY7P02GKEXH 135       0      135
TAGGGAATATTGCACAATGGGGGAAACCCTGATGCAGCGACGCCGCGTGAAGGAAGAAGT
ATCTCGGTATGTAAACTTCTATCAGCAGGGAAGACAATGACGGTACCTGACTAAGAAGCC
CCGGCTAACTACGTG
>FBMWY7P02HKC93 139       0      139
TGGGGAATATTGGACAATGGACCAAAAGTCTGATCCAGCAATTCTGTGTGCACGATGACG
GTCTTAGGATTGTAAAGTGCTTTCAATCGGGAAAAAGAAAGTGATGGTACCGATAGAAGA
AGCGACGGCTAAATACGTG
>FBMWY7P02F6DXK 135       0      135
TGGGGAATATTGCACAATGGGGGAAACCCTGATGCAGCGACGCCGCGTGGAGGAAGAAGG
TCTTCGGATTGTAAACTCCTGTTGTTGGGGAAGATAATGACGGTACCCAACAAGGAAGTG
ACGGCTAACTACGTG
>FBMWY7P02HYE9A 141       0      141
TGGGGAATATTGGACAATGGACCAAAAGTCTGATCCAGCAATTCTGTGTGCACGGTGACG
GTCTTAGGATTGTAAAGTGCTTTCAATCGGGAAAAAGAAAGTGATGGTACCGATAGAAGA
AGCGACGGCTAAATACGTGCT
>FBMWY7P02GZ9MD 158       0      158
TGAGGAATATCGGTCAATGGACGAGAGTCTGAACCAGCCAAGTAGCGTGAAGGATGACTG
CCCTATGGGTTGTAAACTTCTTTTATATGGGAATAAAAAAGAGCACGTGTGCTCTATTGT
ATGTACCTTATGAATAAGCATCGGCTAATTCCGTGCCN
>FBMWY7P02FRY5G 155       0      155
TGAGGAATATTGGTCAATGGACGAGAGTCTGAACCAGCCAAGTAGCGTGAAGGATGACTG
CCCTATGGGTTGTAAACTTCTTTTATACGGGAATAAAGTGAGCCACGTGTGGTTTTTTGT
ATGTACCGTATGAATAAGGATCGGCTAACTCCGTG
>FBMWY7P02H10Z3 161       0      161
TGGGGAATCTTCCGCAATGGGCGAAAGCCTGACGGAGCAATGCCGCGTGAGTGATGAAGG
AATTCGTTCCGTAAAACTCTTTTGTTTATGACGAATGTGCAGATTGTGAATAATTATTTG
TAATGACGGTAGTAAACGAATAAGCCACGGCTAACTACGTG
>FBMWY7P02G0YTX 76       0      76
TGGGGAATTTTGCGCAATGGGGGGAACCCTGACGCAGCAACGCCGCGTGCGGGACGAAGG
CCTGGTGTAACGCTTC
>FBMWY7P02FOC2Y 158       0      158
TGAGGAATATTGGTCAATGGACGAGAGTCTGAACCAGCCAAGTAGCGTGCAGGAAGACGG
CCCTATGGGTTGTAAACTGCTTTTATAAGGGAATAAAGTGAGTCTCGTGAGACTTTTTGC
ATGTACCTTATGAATAAGGACCGGCTAATTCCGTGCAA
>FBMWY7P02FOPWJ 158       0      158
TGAGGAATATTGGTCAATGGACGCAAGTCTGAACCAGCCAAGTAGCGTGCAGGATGACGG
CCCTCCGGGTTGTAAACTGCTTTTAGTTGGGAATAAAGTGCAGCTCGTGAGCTGTTTTGT
ATGTACCATCAGAAAAAGGACCGGCTAATTCCGTGCCC
>FBMWY7P02FSE39 138       0      138
TGGGGAATATTGCACAATGGGGGAAACCCTGCTGCAGCGACGCCGCGTGGAGGAAGAAGG
TCTTCGGATTGTAAACTCCTGTTGTTGGGGAAGATAATGACGGTACCCAACGAGGAAGTG
ACGGCTAACTACGTGCCC
>FBMWY7P02GG4FN 160       0      160
TGGGGAATTTTGGACAATGGGGGCAACCCTGATCCAGCCATGCCGCGTGCAGGATGAAGG
TCTTCGGATTGTAAACTGCTTTTGTCAGGGACGAAAAGGATTGTGCTAATACCATGATCT
GCTGACGGTACCTGAAGAATAAGCACCGGCTAACTACGTG
>FBMWY7P02FRY5J 94       0      94
TGGGGAATTTTGGACAATGGGGGCAACCCCTGATCCAGCCATGCCGCGTGCAGGATGAAG
GCCTGTGTATNNTTNTNGNGAAGACGNGTATACA
>FBMWY7P02GG5N6 143       0      143
TGGGGAATATTGGACAATGGACCAAAAGTCTGATCCAGCAATTCTGTGTGCACGATGACG
GTCTTAGGATTGTAAAGTGCTTTCAATCGGGAAAAAGAAAGTGATGGTACCGATAGAAGA
AGCGACGGCTAAATACGTGCAGC
>FBMWY7P02JEWA2 155       0      155
TGAGGAATATTGGTCAATGGACGCAAGTCTGAACCAGCCAAGTAGCGTGCAGGATGACGG
CCCTCCGGGTTGTAAACTGCTTTTAGTTGGGAATAAAGTGCAGCTCGTGAGCTGTTTTGT
ATGTACCATCAGAAAAAGGACCGGCTAATTCCGTG
>FBMWY7P02JE2NU 155       0      155
TGAGGAATATTGGTCAATGGACGCAAGTCTGAACCAGCCAAGTAGCGTGCAGGATGACGG
CCCTCCGGGTTGTAAACTGCTTTTAGTTGGGAATAAAGTGCAGCTCGTGAGCTGTTTTGT
ATGTACCATCAGAAAAAGGACCGGCTAATTCCGTG
>FBMWY7P02G26V3 139       0      139
TGGGGAATATTGGACAATGGACCAAAAGTCTGATCCAGCAATTCTGTGTGCACGATGAAG
TTTTTCGGAATGTAAAGTGCTTTCAGTTGGGAAGAAGAAAGTGACGGTACCAACAGAAGA
AGCGACGGCTAAATACGTA
>FBMWY7P02G9KE5 142       0      142
TGGGGAATATTGGACAATGGACCAAAAGTCTGATCCAGCAATTCTGTGTGCACGATGACG
GTCTTAGGATTGTAAAGTGCTTTCAATTGGGAAGAAAAAAATGACGGTACCAATAGAAGA
AGCGACGGCTAAATACGTGCCA
>FBMWY7P02INFH0 139       0      139
TGGGGAATATTGGACAATGGACCAAAAGTCTGATCCAGCAATTCTGTGTGCACGATGAAG
TTTTTCGGAATGTAAAGTGCTTTCAGTTGGGAAGAAGAAAGTGACGGTACCAACAGAAGA
AGCGACGGCTAAATACGTG
>FBMWY7P02IPNHU 139       0      139
TGGGGAATATTGGACAATGGACCAAAAGTCTGATCCAGCAATTCTGTGTGCACGATGACG
GTCTTAGGATTGTAAAGTGCTTTCAATCGGGAAAAAGAAAGTGATGGTACCGATAGAAGA
AGCGACGGCTAAATACGTG
>FBMWY7P02JQ6R1 161       0      161
TGGGGAATTTTGGACAATGGGGGCAACCCTGATCCAGCCATGCCGCGTGCAGGATGAAGG
TCTTCGGATTGTAAACTGCTTTTATCAGGGACGAAAAGGATTGTGCTAATACCATGATCT
GCTGACGGTACCTGAAGAATAAGCACCGGCTAACTACGTGT
>FBMWY7P02JMDI8 156       0      156
TGAGGAATATTGGTCAATGGGCGCGAGCCTGAACCAGCCAAGTAGCGTGAAGGATGACTG
CCCTATGGGTTGTAAACTTCTTTTGTCCGGGAATAAAACCGCCTACGTGTAGGCGCTTGT
ATGTACCGGTACGAATAAGCATCGGCTAACTCCGTG
>FBMWY7P02FM1H6 162       0      162
TGGGGAATTTTGGACAATGGGGGCAACCCTGATCCAGCCATGCCGCGTGCAGGATGAAGG
TCTTCGGATTGTAAACTGCTTTTGTCAGGGACGAAAAGGATTGTGCTAATACCATGATCT
GCTGACGGTACCTGAAGAATAAGCACCGGCTAACTACGTGCA
>FBMWY7P02GUUAY 155       0      155
TGAGGAATATTGGTCAATGGACGCAAGTCTGAACCAGCCAAGTAGCGTGCAGGATGACGG
CCCTCTGGGTTGTAAACTGCTTTTAGTTGGGAATAAAGTGCAGCTCGTGAGCTGTTTTGT
ATGTACCATCAGAAAAAGGACCGGCTAATTCCGTA
>FBMWY7P02GJEAM 139       0      139
TGGGGAATATTGGACAATGGACCAAAAGTCTGATCCAGCAATTCTGTGTGCACGATGAAG
TTTTTCGGAATGTAAAGTGCTTTCAGTTGGGAAGAAGAAAGTGACGGTACCAACAGAAGA
AGCGACGGCTAAATACGTG
>FBMWY7P02HWTRF 153       0      153
CCTACGAGGCAGCAGTGGGGAATATTGCACAATGGGCGCAAGCCTGATGCAGCAACGCCG
CGTGAGCGATGAAGGCCTTTGGGTCGTAAAGCTCTGTCCTTGGGGAAGAAACAAATGACG
GTACCCTTGGAGGAAGCCCCGGCTAACTCCGTG
>FBMWY7P02GP5FW 155       0      155
TGAGGAATATTGGTCAATGGACGAGAGTCTGAACCAGCCAAGTAGCGTGAAGGATGACTG
CCCTATGGGTTGTAAACTTCTTTTATACGGGAATAAAGTGAGCCACGTGTGGTTTTTTGT
ATGTACCGTATGAATAAGGATCGGCTAACTCCGCG
>FBMWY7P02G49GG 71       0      71
TAGGGAATATTGCACAATGGGGGAAACCCTGATGCAGCCATGCCGCGTGTGTGAAGAAGG
CCTGGTGTAAG
>FBMWY7P02H5LPN 139       0      139
TGGGGAATCTTGCGCAATGGGGGGAACCCTGACGCAGCGACGCCGCGTGCGGGACGAAGG
CCCTCGGGTCGTAAACCGCTTTCAGCAGGGATGAGACAAGACGGTACCTGCAGAAGAAGC
CCCGGCTAACTACGTGCCT
>FBMWY7P02FMU2I 141       0      141
TGGGGAATATTGGACAATGGACCAAAAGTCTGATCCAGCAATTCTGTGTGCACGATGAAG
TTTTTCGGAATGTAAAGTGCTTTCAGTTGGGAAGAAGAAAGTGACGGTACTAACAGAAGA
AGCGACGGCTAAATACGTGCA
>FBMWY7P02IFQEW 158       0      158
TGAGGAATATTGGTCAATGGACGAGAGTCTGAACCAGCCAAGTAGCGTGAAGGATGACTG
CCCTATGGGTTGTAAACTTCTTTTATATGGGAATAAAAAAGAGTACGTGTGCTCTATTGT
ATGTACCTTATGAATAAGCATCGGCTAATTCCGTGCCT
>FBMWY7P02IZPQI 155       0      155
TGAGGAATATTGGTCAATGGACGCAAGTCTGAACCAGCCAAGTAGCGTGCAGGATGACGG
CCCTCCGGGTTGTAAACTGCTTTTAGTTGGGAATAAAGTGCAGCTCGTGAGTTGTTTTGT
ATGTACCATCAGAAAAAGGACCGGCTAATTCCGTG
>FBMWY7P02FX0AI 155       0      155
TGAGGAATATTGGTCAATGGACGCAAGTCTGAACCAGCCAAGTAGCGTGCAGGATGACGG
CCCTCCGGGTTGTAAACTGCTTTTAGTTGGGAATAAAGTGCAGCTCGTGAGCTGTTTTGT
ATGTACCATCAGAAAAAGGACCGGCTAATTCCGTG
>FBMWY7P02JCPAP 141       0      141
TGGGGAATATTGGACAATGGACCAAAAGTCTGATCCAGCAATTCTGTGTGCACGATGACG
GTCTTAGGATTGTAAAGTGCTTTCAATCGGGAAAAAGAAAGTGATGGTACCGATAGAAGA
AGCGACGGCTAAATACGTGCT
>FBMWY7P02HRU3X 157       0      157
TGAGGAATATTGGTCAATGGACGAGAGTCTGAACCAGCCAAGTAGCGTGAAGGATGACTG
CCCTATGGGTTGTAAACTTCTTTTATACGGGAATAAAGTGAGCCACGTGTGGTTTTTTGT
ATGTACCGTATGAATAAGGATCGGCTAACTCCGTGCT
>FBMWY7P02IKWMF 156       0      156
TGAGGAATATTGGTCAATGGACGGAAGTCTGAACCAGCCATGCCGCGTGAAGGATTAAGG
CCCTATGGGTTGTAAACTTCTTTTGTTGCAGAGCAATAAGGACCTCGTGAGGTTTGATGA
GAGTATGCAACGAATAAGCATCGGCTAACTCTGTGT
>FBMWY7P02FHXJH 156       0      156
TGAGGAATATTGGTCAATGGACGCAAGTCTGAACCAGCCAAGTAGCGTGCAGGATGACGG
CCCTCCGGGTTGTAAACTGCTTTTAGTTGGGAATAAAGTGCAGCTCGTGAGCTGTTTTGT
ATGTACCATCAGAAAAAGGACCGGCTAATTCCGTGT
>FBMWY7P02IT93Z 155       0      155
TGAGGAATATTGGTCAATGGACGAGAGTCTGAACCAGCCAAGTAGCGTGAAGGATGACTG
CCCTATGGGTTGTAAACTTCTTTTATACGGGAATAAAGTGTTCCACGTGTGGAATTTTGT
ATGTACCGTATGAATAAGGATCGGCTAACTCCGTG
>FBMWY7P02H10HM 137       0      137
TGGGGAATATTGCACAATGGGGGAAACCCTGATGCAGCGACGCCGCGTGGAGGAAGAAGG
TCTTCGGATTGTAAACTCCTGTTGTTGGGGAAGATAATGACGGTACCCAACAAGGAAGTG
ACGGCTAACTACGTGCA
>FBMWY7P02HMAWJ 139       0      139
TGGGGAATATTGGACAATGGACCAAAAGTCTGATCCAGCAATTCTGTGTGCACGATGAAG
TTTTTCGGAATGTAAAGTGCTTTCAGTTGGGAAGAAGAAAGTGACGGTACCAACAGAAGA
AGCGACGGCTAAATACGTG
>FBMWY7P02G9IE7 158       0      158
TGAGGAATATTGGTCAATGGACGAGAGTCTGAACCAGCCAAGTAGCGTGAAGGATGACTG
CCCTATGGGTTGTAAACTTCTTTTATACGGGAATAAAGTATTCCACGTGTGGAATTTTGT
ATGTACCGTATGAATAAGGATCGGCTAACTCCGTGCCG
>FBMWY7P02GEA3P 136       0      136
TGGGGAATATTGCACAATGGGGGAAACCCTGATGCAGCGACGCCGCGTGAGTGAAGAAGT
ATTTCGGTATGTAAAGCTCTATCAGCAGGGAAGAAAGTGACGGTACCTGAATAAGAAGCC
CCGGCTAACTACGTGG
>FBMWY7P02HIVVX 139       0      139
TGGGGAATATTGGACAATGGACCAAAAGTCTGATCCAGCAATTCTGTGTGCACGATGAAG
TTTTTCGGAATGTAAAGTGCTTTCAGTTGGGAAGAAGAAAGTGACGGCACTAACAGAAGA
AGCGACGGCTAAATACGTG
>FBMWY7P02HQ4RW 172       0      172
TGAGGAATATTGGTCAATGGACGAGAGTCTGAACCAGCCAAGTAGCGTGCAGGATGACGG
CCCTATGGGTTGTAAACTGCTTTTATAAGGGAATAAAGTGAGCCTCGTGAGGCTTTTTGT
CATGTACCTTATGAATAAGGACCGGCTAATTCCGTGCCCGCAGCCCGGTAAT
>FBMWY7P02HGT3L 137       0      137
TGGGGAATATTGCACAATGGGGGAAACCCTGATGCAGCGACGCCGCGTGAGTGAAGAAGT
ATTTCGGTATGTAAAGCTCTATCAGCAGGGAAGAAAGTGACGGTACCTGAATAAGAAGCC
CCGGCTAACTACGTGCT
>FBMWY7P02G9UUZ 158       0      158
TAGGGAATTTTCGTCAATGGGGGGAACCCTGAACGAGCAATGCCGCGTGAGTGAAGACGG
TCTTCGGATTGTAAAGCTCTGTTGTAAGTTAGAAATGATATGGATAGGGAATGATCCATA
AATGATCAGCTTACCAGAAAGTCACGGCTAACTACGTG
>FBMWY7P02FPSBJ 71       0      71
TGGGGGATATTGCACAATGGGGGAAACCCTGATGCAGCGACGCCGCGTGAGGGAAGACGG
CCTGTTGTAAC
>FBMWY7P02G1385 156       0      156
TGAGGAATATTGGTCAATGGACGGAAGTCTGAACCAGCCAAGTCGCGTGAAGGATGAAGG
TTCTATGGATTGTAAACTTCTTTTATAGGGGAATAAAAAAGTCCACGTGTGGATTCTTGT
ATGTACCCTACGAATAAGCATCGGCTAACTCCGTGT
>FBMWY7P02GE9YH 139       0      139
TGGGGAATATTGGACAATGGACCAAAAGTCTGATCCAGCAATTCTGTGTGCACGATGAAG
TTTTTCGGAATGTAAAGTGCTTTCAGTTGGGAAGAAGAAAGTGACGGTACCAACAGAAGA
AGCGACGGCTAAATACGTG
>FBMWY7P02GFEGS 157       0      157
TGAGGAATATTGGTCAATGGGCGCGAGCCTGAACCAGCCAAGTAGCGTGAAGGATGACTG
CCCTATGGGTTGTAAACTTCTTTTGTCCGGGAATAAAACCGCCTACGTGTAGGCGCTTGT
ATGTACCGGTACGAATAAGCATCGGCTAACTCCGTGT
>FBMWY7P02GERQ5 135       0      135
TGGGGAATATTGCACAATGGGGGAAACCCTGATGCAGCGACGCCGCGTGAAGGAAGAAGT
ATCTCGGTATGTAAACTTCTATCAGCAGGGAAGATAATGACGGTACCTGACTAAGAAGCC
CCGGCTAACTACGTT
>FBMWY7P02GSP6N 156       0      156
TGAGGAATATTGGTCAATGGACGGAAGTCTGAACCAGCCATGCCGCGTGAAGGATTAAGG
CCCTATGGGTTGTAAACTTCTTTTGTTGCAGAGCAATAAGGACCTCGTGAGGTTTGATGA
GAGTATGCAACGAATAAGCATCGGCTAACTCCGTGT
>FBMWY7P02F4RO2 155       0      155
TGAGGAATATTGGTCAATGGACGAGAGTCTGAACCAGCCAAGTAGCGTGAAGGATGACTG
CCCTATGGGTTGTAAACTTCTTTTATACGGGAATAAAGTGAGCCACGTGTGGTTTTTTGT
ATGTACCGTATGAATAAGGATCGGCTAACTCCGTG
>FBMWY7P02IZA7L 142       0      142
TGGGGAATATTGGACAATGGACCAAAAGTCTGATCCAGCAATTCTGTGTGCACGATGACG
GTCTTAGGATTGTAAAGTGCTTTCAATTGGGAAGAAAAAAATGACGGTACCAATAGAAGA
AGCGACGGCTAAATACGTGCCT
>FBMWY7P02G58ZR 161       0      161
TAGGGAATTTTCGTCAATGGGCGCAAGCCTGAACGAGCAATGCCGCGTGGGTGAAGAAGG
TCTTCGGATCGTAAAGCTCTGTTGCGAGGGAAAAAGGAAGAGAAGAGGGAATGATTCTTC
TTTTGATGGTACCTCGCCAGAAAGTCACGGCTAACTACGTG
>FBMWY7P02HGRTH 139       0      139
TGGGGAATATTGGACAATGGACCAAAAGTCTGATCCAGCAATTCTGTGTGCACGATGACG
GTCTTAGGATTGTAAAGTGCTTTCAATTGGGAAGAAAAAAATGACGGTACCAATAGAAGA
AGCGACGGCTAAATACGTG
>FBMWY7P02HK0QG 142       0      142
TGGGGAATATTGGACAATGGACCAAAAGTCTGATCCAGCAATTCTGTGTGCACGATGAAG
TTTTTCGGAATGTAAAGTGCTTTCAGTTGGGAAGAAGAAAGTGACGGTACCAACAGAAGA
AGCGACGGCTAAATACGTGCCT
>FBMWY7P02FDYKO 156       0      156
TGAGGAATATTGGTCAATGGACGAGAGTCTGAACCAGCCAAGTAGCGTGAAGGATGACTG
CCCTATGGGTTGTAAACTTCTTTTATACGGGAATAAAGTGTTCCACGCGTGGAATTTTGT
ATGTACCGTATGAATAAGGATCGGCTAACTCCGTGT
>FBMWY7P02FZZ6X 139       0      139
TGGGGAATATTGGACAATGGACCAAAAGTCTGATCCAGCAATTCTGTGTGCACGATGAAG
TTTTTCGGAATGTAAAGTGCTTTCAGTTGGGAAGAAGAAAGTGACGGTACTAACAGAAGA
AGCGACGGCTAAATACGTG
>FBMWY7P02JCV73 158       0      158
TGAGGAATATTGGTCAATGGACGGAAGTCTGAACCAGCCATGCCGCGTGAAGGATTAAGG
CCCTATGGGTTGTAAACTTCTTTTGTTGCAGAGCAATAAGGACCTCGTGAGGTTTGATGA
GAGTATGCAACGAATAAGCATCGGCTAACTCCGTGCCC
>FBMWY7P02IGJL7 68       0      68
TGGGGAATTTTGGACAATGGGGGCAACCCTGATCCAGCCATGCCGCGTGCAGGAAGAAGG
CCTGTGTA
>FBMWY7P02GV3UF 164       0      164
TGGGGAATTTTGGACAATGGGGGCAACCCTGATCCAGCCATGCCGCGTGCAGGATGGAGG
TCTTCGGATTGTAAACTGCTTTTGTCAGGGACGAAAAGGATTGTGTTAATACCATGATCT
GCTGACGGTACCTGAAGAATAAGCACCGGCTAACTACGTCNCGA
>FBMWY7P02FFJNA 154       0      154
TGAGGAATATTGGTCAATGGACGCAAGTCTGAACCAGCCAAGTAGCGTGCAGGATGACGG
CCCTCCGGGTTGTAAACTGCTTTTAGTTGGGAATAAAGTGCAGCTCGTGAGCTGTTTTGT
ATGTACCATCAGAAAAAGGACCGGCTAATTCGTG
>FBMWY7P02G67GA 155       0      155
TGGGGAATATTGGTCAATGGACGAGAGTCTGAACCAGCCAAGTAGCGTGAAGGATGACTG
CCCTATGGGTTGTAAACTTCTTTTATACGGGAATAAAGTGAGCCACGTGTGGTTTTTTGT
ATGTACCGTATGAATAAGGATCGGCTAACTCCGTA
>FBMWY7P02FKP83 155       0      155
TGAGGAATATTGGTCAATGGGCGAGAGCCTGAACCAGCCAAGTAGCGTGAAGGATGAAGG
TTCTATGGATTGTAAACTTCTTTTATACGGGAATAAAACCTCCCACGTGTGGGAGCTTGT
ATGTACCGTATGAATAAGCATCGGCTAACTCCGTG
>FBMWY7P02F8FDA 150       0      150
CCTACGGGGCAGCAGTGGGGAATATTGCACAATGGGGGAAACCCTGATGCAGCGACGCCG
CGTGAGTGAAGAAGTATTTCGGTATGTAAAGCTCTATCAGCAGGGAAGAAAGTGACGGTA
CCTGAATAAGAAGCCCCGGCTAACTACGCG
>FBMWY7P02JNOFV 154       0      154
TGAGGAATATTGGTCAATGGACGCAAGTCTGAACCAGCCAAGTAGCGTGCAGGATGACGG
CCCTCCGGGTTGTAAACTGCTTTTAGTTGGGAATAAAGTGCGGCTCGTGAGCTGTTTTGT
ATGTACCATCAGAAAAAGGCCGGCTAATTCCGTA
>FBMWY7P02FU6HN 158       0      158
TGAGGAATATTGGTCAATGGACGAGAGTCTGAACCAGCCAAGTAGCGTGCAGGATGACGG
CCCTATGGGTTGTAAACTGCTTTTATAAGGGAATAAAGTGAGCCTCGTGAGGCTTTTTGC
ATGTACCTTATGAATAAGGACCGGCTAATTCCGTGCCA
>FBMWY7P02I419D 142       0      142
TGGGGAATATTGGACAATGGACCAAAAGTCTGATCCAGCAATTCTGTGTGCACGATGAAG
TTTTTCGGAATGTAAAGTGCTTTCAGTTGGGAAGAAGAAAGTGACGGTACCAACAGAAGA
AGCGACGGCTAAATACGTGCCG
>FBMWY7P02GSD6W 137       0      137
TGGGGAATATTGCACAATGGGGGAAACCCTGATGCAGCGACGCCGCGTGGAGGAAGAAGG
TCTTCGGATTGTAAACTCCTGTTGTTGGGGAAGATAATGACGGTACCCAACAAGGAAGTG
ACGGCTAACTACGTGCT
>FBMWY7P02H7SOO 136       0      136
TGGGGAATCTTGCGCAATGGGGGGAACCCTGACGCAGCGACGCCGCGTGCGGGATGAAGG
CCCTCGGGTCGTAAACCGCTTTCAGCAGGGATGAGACAAGACGGTACCTGCAGAAGAAGC
CCCGGCTAACTACGTG
>FBMWY7P02HN14B 139       0      139
TGGGGAATATTGCACAATGGGAGAAACCCTGATGCAGCGACGCCGCGTGGAGGAAGAAGG
TCTTCGGATTGTAAACTCCTGTTGTTGGGGAAGATAATGACGGTACCCAACAAGGAAGTG
ACGGCTAACTACGTGCCCN
>FBMWY7P02F82CW 68       0      68
TGGGGAATTTTGGACAATGGGGGCAACCCTGATCCAGCCATGCCGCGTGCAGGATGAAGG
CCTGTGTA
>FBMWY7P02FGX77 161       0      161
GTGGGGAATTTTGGACAATGGGGGCAACCCTGATCCAGCCATGCCGCGTGCAGGATGAAG
GTCTTCGGATTGTAAACTGCTTTTGTCAGGGACGAAAAGGATTCCGCTAATACCGGGATC
TGCTGACGGTACCTGAAGAATAAGCACCGGCTAACTACGTG
>FBMWY7P02IKH13 157       0      157
TGAGGAATATTGGTCAATGGGCGCGAGCCTGAACCAGCCAAGTAGCGTGAAGGATGACTG
CCCTATGGGTTGTAAACTTCTTTTGTCCGGGAATAAAACCGCCTACGTGTAGGCGCTTGT
ATGTACCGGTACGAATAAGCATCGGCTAACTCCGTGT
>FBMWY7P02FX28A 157       0      157
TGAGGAATATTGGTCAATGGACGAGAGTCTGAACCAGCCAAGTAGCGTGAAGGATGACTG
CCCTATGGGTTGTAAACTTCTTTTATACGGGAATAAAGTTAGCCACGTGTGGCTTTTTGT
ATGTACCGTATGAATAAGGATCGGCTAACTCCGTGCT
>FBMWY7P02IEH64 139       0      139
TGGGGAATATTGGACAATGGACCAAAAGTCTGATCCAGCAATTCTGTGTGCACGATGACG
GTCTTAGGATTGTAAAGTGCTTTCAATCGGGAAAAAGAAAGTGATGGTACCGATAGAAGA
AGCGACGGCTAAATACGTG
>FBMWY7P02GYL1B 156       0      156
TGAGGAATATTGGTCAATGGGCGCGAGCCTGAACCAACCAAGTAGCGTGAAGGATGACTG
CCCTATGGGTTGTAAACTTCTTTTGTCCGGGAATAAAACCGCCTACGTGTAGGCGCTTGT
ATGTACCGGTACGAATAAGCATCGGCTAACTCCGTG
>FBMWY7P02JS7IN 155       0      155
TGAGGAATATTGGTCAATGGACGCAAGTCTGAACCAGCCAAGTAGCGTGCAGGATGACGG
CCCTCCGGGTTGTAAACTGCTTTTAGTTGGGAATAAAGTGCAGCTCGTGAGCTGTTTTGT
ATGTACCATCAGAAAAAGGACCGGCTAATTCCGTA
>FBMWY7P02IUSK3 157       0      157
TGAGGAATATTGGTCAATGGACGCAAGTCTGAACCAGCCAAGTAGCGTGCAGGATGACGG
CCCTCTGGGTTGTAAACTGCTTTTAGTTGGGAATAAAGTGCAGCTCGTGAGCTGTTTTGT
ATGTACCATCAAGAAAAAGGACCGGCTAATTCCGTGT
>FBMWY7P02F6R35 136       0      136
TGGGGAATCTTGCGCAATGGGGGGAACCCTGACGCAGCGACGCCGCGTGCGGGACGAAGG
CCCTCGGGTCGTAAACCGCTTTCAGCAGGGATGAGACAAGACGGTACCTGCAGAAGAAGC
CCCGGCTAACTACGTG
>FBMWY7P02JTNDR 162       0      162
TGGGGAATCTTCCGCAATGGGCGAAAGCCTGACGGAGCAATGCCGCGTGAGTGATGAAGG
AATTCGTTCCGTAAAACTCTTTTGTTTATGGCGAATGTGCAGATTGTGAATAATTATTTG
TAATGACGGTAGTAAACGAATAAGCCACGGCTAACTACGTGT
>FBMWY7P02GZ4V4 136       0      136
TCGGGAATATTGCGCAATGGAGGAAACTCTGACGCAGTGACGCCGCGTGCAGGAAGAAGG
TTTTCGGATTGTAAACTGCTTTAGACAGGGAAGAAACAAGACAGTACCTGTAGAATAAGC
TCCGGCTAACTACGTG
>FBMWY7P02FGFUL 142       0      142
TGGGGAATATTGGACAATGGACCAAAAGTCTGATCCAGCAATTCTGTGTGCACGATGAAG
TTTTTCGGAATGTAAAGTGCTTTCAGTCGGGAAGAAGAAAGTGACGGTACCAACAGAAGA
AGCGACGGCTAAATACGTGCCC
>FBMWY7P02GL3S4 138       0      138
TGGGGAATATTGCACAATGGGGGAAACCCTGATGCAGCAACGCCGCGTGAAGGAAGACGG
TTTTCGGATTGTAAACTTCTATCAATAGGGACGAAGAAAGTGACTGTACCTAAATAAGAA
GCCCCGGCTAACTACGTG
>FBMWY7P02IDOW0 135       0      135
TGGGGAATATTGCACAATGGGGGAAACCCTGATGCAGCGACGCCGCGTGGAGGAAGAAGG
TCTTCGGATTGTAAACTCCTGTTGTTGGGGAAGATAATGACGGTACCCAACAAGGAAGTG
ACGGCTAACTACGTG
>FBMWY7P02GC6ET 155       0      155
TGAGGAATATTGGTCAATGGACGAGAGTCTGAACCAGCCAAGTAGCGTGAAGGATGACTG
CCCTATGGGTTGTAAACTTCTTTTATATGGGAATAAAAAAGAGTACGTGTGCTCTATTGT
ATGTACCTTATGAATAAGCATCGGCTAATTCCGCG
>FBMWY7P02IS09B 136       0      136
TGGGGAATATTGCACAATGGGGGAAACCCTGATGCAGCGACGCCGCGTGAAGGAAGAAGT
ATTTCGGTATGTAAACTTCTATCAGCAGGGAAGAAAATGACGGTACCTGACTAAGAAGCC
CCGGCTAACTACGTGG
>FBMWY7P02F6WD7 154       0      154
TGAGGAATATTGGTCAATGGACGCAAGTCTGAACCAGCCAAGTAGCGTGCAGGATGACGG
CCCTCGGGTTGTAAACTGCTTTTAGTTGGGAATAAAGTGCAGCTCGTGAGCTGTTTTGTA
TGTACCATCAGAAAAAGGACCGGCTAATTCCGTG
>FBMWY7P02GLX5A 139       0      139
TGGGGAATATTGGACAATGGACCAAAAGTCTGATCCAGCAATTCTGTGTGCATGATGAAG
TTTTTCGGAATGTAAAGTGCTTTCAGTTGGGAAGAAGAAAGTGACGGTACCAACAGAAGA
AGCGACGGCTAAATACGTG
>FBMWY7P02HJBDQ 162       0      162
TGGGGAATTTTGGACAATGGGGGCAACCCTGATCCAGCCATGCCGCGTGCAGGATGAAGG
TCTTCGGATTGTAAACTGCTTTTGTCAGGGACGAAAAGGATTGTGTTAATACCATGATCT
GCTGACGGTACCTGAAGAATAAGCACCGGCTAACTACGTGCT
>FBMWY7P02GNINW 135       0      135
TGGGGAATATTGCACAATGGGGGAAACCCTGATGTAGCGACGCCGCGTGAAGGAAGAAGT
ATCTCGGTATGTAAACTTCTATCAGCAGGGAAGAAAATGACGGTACCTGACTAAGAAGCC
CCGGCTAACTACGTG
>FBMWY7P02HO4DX 140       0      140
GCAGTGGGGAATATTGCACAATGGGGGAAACCCTGATGCAGCGACGCCGCGTGGAGGAAG
AAGGTCTTCGGATTGTAAACTCCTGTTGTTGGGGAAGATAATGACGGTACCCAACAAGGA
AGTGACGGCTAACTACGTGT
>FBMWY7P02G48A8 139       0      139
TGGGGAATATTGGACAATGGACCAAAAGTCTGATCCAGCAATTCTGTGTGCACGATGAAG
TTTTTCGGAATGTAAAGTGCTTTCAGTTGGGAAGAAGAAAGTGACGGTACCAACAGAAGA
AGCGACGGCTAAATACGNG
>FBMWY7P02GMJ5K 155       0      155
TGAGGAATATTGGTCAATGGACGCAAGTCTGAACCAGCCAAGTAGCGTGCAGGATGACGG
CCCTCCGGGTTGTAAACTGCTTTTAGTTGGGAATAAAGTGCAGCTCGTGAGCTGTTTTGT
ATGTACCATCAGAAAAAGGACCGGCTAATTCCGTG
>FBMWY7P02FLY82 162       0      162
TAGGGAATTTTCGTCAATGGGCGCAAGCCTGAACGAGCAATGCCGCGTGGGTGAAGAAGG
TCTTCGGATCGTAAAGCTCTGTTGCGAGGGAAAAAGGAAGAGAAGAGGGAATGATTCTCT
TTTGATGGTACCTCGCCAGAAAGTCACGGCTAACTACGTGCT
>FBMWY7P02GFNWC 155       0      155
TGAGGAATATTGGTCAATGGACGAGAGTCTGAACCAGCCAAGTAGCGTGCAGGATGACGG
CCCTATGGGTTGTAAACTGCTTTTATAAGGGAATAAAGTGAGAGTCGTGACTCTTTTTGC
ATGTACCTTATGAATAAGGACCGGCTAATTCCGTG
>FBMWY7P02HQIJB 160       0      160
TAGGGAATCTTCCACAATGGGCGAAAGCCTGATGGAGCAACGCCGCGTGGGTGAAGAAGG
TCTTCGGATCGTAAAACCCTGTTGTTAGAGAAGAAAGTGCGTGAGAGTAACTGTTCACGT
TTCGACGGTATCTAACCAGAAAGCCACGGCTAACTACGTG
>FBMWY7P02FXVRR 162       0      162
TAGGGAATCTTCCACAATGGGCGAAAGCCTGATGGAGCAACGCCGCGTGGGTGAAGAAGG
TCTTCGGATCGTAAAACCCTGTTGTTAGAGAAGAAAGTGCGTGAGAGTAACTGTTCACGT
TTCGACGGTATCTAACCAGAAAGCCACGGCTAACTACGTGCT
>FBMWY7P02HJZ2N 154       0      154
TGGGGAATATTGGACAATGGACCAAAAGTCTGATCCAGCAATTCTGTGTGCACGATGACG
GTCTTAGGATTGTAAAGTGCTTTCAATCGGGAAAAAGAAAGTGATGGTACCGATAGAAGA
AGCGACGGCTAAATACGTGCCAGCAGCCGGTAAT
>FBMWY7P02IY6RO 80       0      80
CCTAACGGGAAGACAAGACAAGTAGGGGAAATATTGGACAATGGACCAAAAGTCTGATCC
AGCAATTCTGTGTGTACGAT
>FBMWY7P02GA8U2 156       0      156
TGAGGAATATTGGTCAATGGGACGAGAGTCTGAACCAGCCAAGTAGCGTGAGGGATGACT
GCCCTATGGGTTGTAAACTTCTTTTATACGGGAATAAAGTGTTCCACGCGTGGAATTTTG
TATGTACCGTATGAATAAGGATCGGCTAACTCCGTG
>FBMWY7P02IEQX2 158       0      158
TGAGGAATATTGGTCAATGGACGAGAGTCTGAACCAGCCAAGTAGCGTGAAGGATGACTG
CCCTATGGGTTGTAAACTTCTTTTATACGGGAATAAAGTGAGCCACGTGTGGTTTTTTGT
ATGTACCGTATGAATAAGGATCGGCTAACTCCGTGCCC
>FBMWY7P02HR51B 156       0      156
TGAGGAATATTGGTCAATGGACGAGAGTCTGAACCAGCCAAGTAGCGTGCAGGATGACGG
CCCTATGGGTTGTAAACTGCTTTTATAAGGGAATAAAGTGAGCCTCGTGAGGCTTTTTGC
ATGTACCTTATGAATAAGGACCGGCTAATTCCGTGT
>FBMWY7P02JJG7Q 135       0      135
TGGGGAATATTGCACGATGGGGGAAACCCTGATGCAGCGACGCCGCGTGAAGGAAGAAGT
ATCTCGGTATGTAAACTTCTATCAGCAGGGAAGATAATGACGGTACCTGACTAAGAAGCC
CCGGCTAACTACGTG
>FBMWY7P02G728G 155       0      155
TGAGGAATATTGGTCAATGGACGAGAGTCTGAACCAGCCAAGTAGCGTGAAGGATGACTG
CCCTATGGGTTGTAAACTTCTTTTATACGGGAATAAAGTGAGCCACGTGTGGTTTTTTGT
ATGTACCGTATGAATAAGGATCGGCTAACTCCGTG
>FBMWY7P02H67PQ 140       0      140
GGTAGGGAATATTGCACAATGGGGGAAACCCTGATGCAGCGACGCCGCGTGAAGGAAGAA
GTATCTCGGTATGTAAACTTCTATCAGCAGGGAAGACAATGACGGTACCTGACTAAGAAG
CCCCGGCTAACTACGTCNCA
>FBMWY7P02G8O9G 173       0      173
CCTACGAGGCAGCAGTGAGGAATATTGGTCAATGGACGCAAGTCTGAACCAGCCAAGTAG
CGTGCAGGATGACGGCCCTCTGGGTTGTAAACTGCTTTTAGTTGGGAATAAAGTGCAGCT
CGTGAGCTGGTTTGTATGTACCATCAGAAAAAGGACCGGCTAATTCCGTGCCC
>FBMWY7P02FIAE6 139       0      139
TGGGGAATATTGGACAATGGACCAAAAGTCTGATCCAGCAATTCTGTGTGCACGATGACG
GTCTTAGGATTGTAAAGTGCTTTCAATTGGGAAGAAAAAAATGACGGTACCAATAGAAGA
AGCGACGGCTAAATACGTG
>FBMWY7P02GMO94 137       0      137
TGGGGAATATTGCACAATGGGGGAAACCCTGATGCAGCGACGCCGCGTGAGCGATGAAGT
ATTTCGGTATGTAAAGCTCTATCAGCAGGGAAGATAATGACGGTACCTGACTAAGAAGCA
CCGGCTAAATACGTGCA
>FBMWY7P02GQ2X2 137       0      137
TGGGGAATATTGGGCAATGGACGCAAGTCTGACCCAGCAACGCCGCGTGAAGGAAGAAGG
CTTTCGGGTTGTAAACTTCTTTTGTCAGGGAAGAGCAGAAGACTGTACCTGACGAATAAG
CCACGGCTAACTACGTG
>FBMWY7P02IJTLS 155       0      155
TGAGGAATATTGGTCAATGGACGAGAGTCTGAACCAGCCAAGTAGCGTGAAGGATGACTG
CCCTATGGGTTGTAAACTTCTTTTATACGGGAATAAAGTGAGCCACGNGTGGTTTTTTGT
ATGTACCGTATGAATAAGGATCGGCTAACTCCGTG
>FBMWY7P02GWWW5 158       0      158
TGAGGAATATTGGTCAATGGACGGAAGTCTGAACCAGCCATGCCGCGTGAAGGATTAAGG
CCCTATGGGTTGTAAACTTCTTTTGTTGCAGAGCAATAAGGACCTCGTGAGGTTTGATGA
GAGTATGCAACGAATAAGCATCGGCTAACTCCGTGCCG
>FBMWY7P02GD0RC 164       0      164
TGGGGAATCTTCCGCAATGGGCGAAAGCCTGACGGAGCAATGCCGCGTGAGTGATGAAGG
AATTCGTTCCGTAAAACTCTTTTGTTTATGACGAATGTGCAGATTGTGAATAATTATTTG
TAATGACGGTAGTAAACGAATAAGCCACGGCTAACTACGTGCCA
>FBMWY7P02JVBRZ 156       0      156
TGAGGAATATTGGTCAATGGACGGAAGTCTGAACCAGCCATGCCGCGTGAAGGATTAAGG
CCCTATGGGTTGTAAACTTCTTTTGTTGCAGAGCAATAAGGACCTCGTGAGGTTCGATGA
GAGTATGCAACGAATAAGCATCGGCTAACTCCGTGT
>FBMWY7P02GSWZG 155       0      155
TGAGGAATATTGGTCAATGGGCGCGAGCCTGAACCAGCCAAGTAGCGTGAAGGATGACTG
CCTATGGGTTGTAAACTTCTTTTGTCCGGGAATAAAACCGCCTACGTGTAGGCGCTTGTA
TGTACCGGTACGAATAAGCATCGGCTAACTCCGTA
>FBMWY7P02F9ISX 174       0      174
TGGGGAATCTTCCGCAATGGGCGAAAGCCTGACGGAGCAACGCCGCGTGAACGAAGAAGG
TCTTCGGATCGTAAAGTTCTGTTGTTAAGGGCGAAGGATGCTTATTATAATACAGTAAGT
ATTTGACGGTACTTAACGAGGAAGCCACGGCTAACTACGTGCANNCGCGGAGTA
>FBMWY7P02H1J6A 160       0      160
TGGGGAATTTTGGACAATGGGGGCAACCCTGATCCAGCCATGCCGCGTGCAGGATGAAGG
TCTTCGGATTGTAAACTGCTTTTGTCAGGGACGAAAAGGATTGTGCTAATACCATGATCT
GCTGACGGTACCTGAAGAATAAGCACCGGCTAACTACGTG
>FBMWY7P02HOD28 140       0      140
TGGGGAATATTGGACAATGGACCAAAAGTCTGATCCAGCAATTCTGTGTGCACGATGAAG
TTTTTCGGAATGTAAAGTGCTTTCAGTTGGGAAGAAGAAAGTGACGGTACTAACAGAAGA
AGCGACGGCTAAATACGTGT
>FBMWY7P02GZBJ4 153       0      153
CCTACGGAGAGCAGTGGGGAATATTGGACAATGGACCAAAAGTCTGATCCAGCAATTCTG
TGTGCACGATGAAGTTTTTCGGAATGTAAAGTGCTTTCAGTTGGGAAGAAGAAAGTGACG
GTACCAACAGAAGAAGCGACGGCTAAATACGTG
>FBMWY7P02IXDAT 155       0      155
TGAGGAATATTGGTCAATGGACGAGAGTCTGAACCAGCCAAGTAGCGTGAAGGATGACTG
CCCTATGGGTTGTAAACTTCTTTTATATGGGAATAAAAAAGAGCACGTGTGCTCTATTGT
ATGTACCTTATGAATAAGCATCGGCTAATTCCGTG
>FBMWY7P02GE390 135       0      135
TGGGGAATATTGCACAATGGGGGAAACCCTGATGCAGCGACGCCGCGTGAGCGATGAAGT
ATTTCGGTATGTAAAGCTCTATCAGCAGGGAAGAAAATGACGGTACCTGACTAAGAAGCA
CCGGCTAAATACGTG
>FBMWY7P02IXWBB 136       0      136
TGGGGAATCTTGCGCAATGGGGGGAACCCTGACGCAGCGACGCCGCGTGCGGGACGAAGG
CCCTCGGGTCGTAAACCGCTTTCAGCAGGGATGAGACAAGACGGTACCTGCAGAAGAAGC
CCCGGCTAACTACGCG
>FBMWY7P02F8JSR 139       0      139
TGGGGAATATTGGACAATGGACCAAAAGTCTGATCCAGCAATTCTGTGTGCACGATGAAG
TTTTTCGGAATGTAAAGTGCTTTCAGTTGGGAAGAAGAAAGTGACGGTACCAACAGAAGA
AGCGACGGCTAAATACGTG
>FBMWY7P02IA9G0 158       0      158
TAGGGAATTTTCGTCAATGGGGGGAACCCTGAACGAGCAATGCCGCGTGAGTGAAGACGG
TCTTCGGATTGTAAAGCTCTGTTGTAAGTTAGAAATGATATGGATAGGGAATGATCCATA
AATGATCAGCTTACCAGAAAGTCACGGCTAACTACGTG
>FBMWY7P02JYRAL 138       0      138
TGGGGAATATTGCACAATGGGGGAAACCCTGATGCAGCGACGCCGCGTGAGCGATGAAGT
ATTTCGGTATGTAAAGCTCTATCAGCAGGGAAGATAATGACGGTACCTGACTAAGAAGCA
CCGGCTAAATACGTGCCG
>FBMWY7P02H0BHB 141       0      141
TGGGGAATATTGGACAATGGACCAAAAGTCTGATCCAGCAATTCTGTGTGCACGATGACG
GTCTTAGGATTGTAAAGTGCTTTCAATCGGGAAAAAGAAAGTGATGGTACCGATAGAAGA
AGCGACGGCTAAATACGTGCT
>FBMWY7P02HZHVH 136       0      136
TGGGGAATATTGCACAATGGGGGAAACCCTGATGCAGCGACGCCGCGTGAAGGAAGGAGT
ATCTCGGTATGTAAACTTCTATCAGCAGGGAAGATAATGACGGTACCTGACTAAGAAGCC
CCGGCTAACTACGTGG
>FBMWY7P02GB4JO 155       0      155
TGAGGAATATTGGTCAATGGACGAGAGTCTGAACCAGCCAAGTAGCGTGAAGGAAGACTG
CCCTATGGGTTGTAAACTTCTTTTATAAGGGAATAAAGTCAGGTACGTGTACCTGTTTGT
ATGTACCTTATGAATAAGCATCGGCTAACTCCGTG
>FBMWY7P02G67YB 157       0      157
TGAGGAATATTGGTCAATGGGCGCGAGCCTGAACCAGCCAAGTAGCGTGAAGGATGACTG
CCCTATGGGTTGTAAACTTCTTTTGTCCGGGAATAAAACCGCCTACGTGTAGGCGCTTGT
ATGTACCGGTACGAATAAGCATCGGCTAACTCCGTGA
>FBMWY7P02HEQOU 159       0      159
TGAGGAATATTGGTCAATGGGCGCGAGCCTGAACCAGCCAAGTAGCGTGAAGGATGACTG
CCCTATGGGTTGTAAACTTCTTTTGTCCGGGAATAAAACCGCCTACGTGTAGGCGCTTGT
ATGTACCGGTACGAATAAGCATCGGCTAACTCCGTGCCT
>FBMWY7P02F6NTS 138       0      138
TGGGGAATATTGGACAATGGACCAAAAGTCTGATCCAGCAATTCTGTGTGCACGATGACG
GTCTTAGGATTGTAAAGTGCTTTCAATTGGGAAGAAAAAATGACGGTACCAATAGAAGAA
GCGACGGCTAAATACGTG
>FBMWY7P02HLEUX 141       0      141
TGGGGAATATTGGACAATGGACCAAAAGTCTGATCCAGCAATTCTGTGTGCACGATGACG
GTCTTAGGATTGTAAAGTGCTTTCAATCGGGAAAAAGAAAGTGATGGTACCGATAGAAGA
AGCGACGGCTAAATACGTGCA
>FBMWY7P02H6BZW 139       0      139
TGGGGAATATTGGACAATGGACCAAAAGTCTGATCCAGCAATTCTGTGTGCACGATGACG
GTCTTAGGATTGTAAAGTGCTTTCAATCGGGAAAAAGAAAGTGATGGTACCGATAGAAGA
AGCGACGGCTAAATACGTG
>FBMWY7P02HK7RG 158       0      158
TGAGGAATATTGGTCAATGGACGAGAGTCTGAACCAGCCAAGTAGCGTGAAGGATGACTG
CCCTATGGGTTGTAAACTTCTTTTATACGGGAATAAAGTGAGCCACGTGTGGTTTTTTGT
ATGTACCGTATGAATAAGGATCGGCTAACTCCGTCGCA
>FBMWY7P02F3YDY 139       0      139
TGGGGAATATTGGACAATGGACCAAAAGTCTGATCCAGCAATTCTGTGTGCACGATGACG
GTCTTAGGATTGTAAAGTGCTTTCAATCGGGAAAAAGAAAGTGATGGTACCGATAGAAGA
AGCGACGGCTAAATACGTG
>FBMWY7P02GNJGF 157       0      157
TGAGGAATATTGGTCAATGGACGAGAGTCTGAACCAGCCAAGTAGCGTGCAGGAAGACGG
CCCTATGGGTTGTAAACTGCTTTTATAAGGGAATAAAGTGAGTCTCGTGAGACTTTTTGC
ATGTACCTTATGAATAAGGACCGGCTAATTCCGTGCA
>FBMWY7P02FGWQZ 140       0      140
TGGGGAATATTGGACAATGGACCAAAAGTCTGATCCAGCAATTCTGTGTGCACGATGAAG
TTTTTCGGAATGTAAAGTGCTTTCAGTTGGGAAGAAGAAAGTGACGGTACCAACAGAAGA
AGCGACGGCTAAATAACGTG
>FBMWY7P02F0D5J 135       0      135
TGGGGAATATTGCACAATGGGGGAAACCCTGATGCAGCGACGCCGCGTGGAGGAAGAAGG
TCTTCGGATTGTAAACTCCTGTTGTTGGGGAAGATAATGACGGTACCCAACAAGGAAGTG
ACGGCTAACTACGTG
>FBMWY7P02GKPR4 157       0      157
TGAGGAATATTGGTCAATGGGCGCGAGCCTGAACCAGCCAAGTAGCGTGAAGGATGACTG
CCCTATGGGTTGTAAACTTCTTTTGTCCGGGAATAAAACCGCCTACGTGTAGGCGCTTGT
ATGTACCGGTACGAATAAGCATCGGCTAACTCCGTGT
>FBMWY7P02HDSDJ 156       0      156
TGAGGAATATTGGTCAATGGACGAGAGTCTGAACCAGCCAAGTAGCGTGAAGGATGACTG
CCCTATGGGTTGTAAACTTCTTTTATATGGGAATAAAAAAGAGCACGTGTGCTCTATTGT
ATGTACCTTATGAATAAGCATCGGCTAATTCCGTGT
>FBMWY7P02HG5FS 141       0      141
TGGGAATAGTTGGACAATGGACCAAAAGTCTAGATCCAGCAATTCTGTGTGCACGATGAC
GGTCTTAGGATTGTAAAGTGCTTTCAATTTGGGAAGAAAAAATGAACGGTACCAATAGAA
GAAGCGACGGCTAAATACGTG
>FBMWY7P02HG4KF 139       0      139
TGGGGAATATTGGACAATGGACCAAAAGTCTGATCCAGCAATTCTGTGTGCACGATGACG
GTCTTAGGATTGTAAAGTGCTTTCAATTGGGAAGAAAAAAATGACGGTACCAATAGAAGA
AGCGACGGCTAAATACGTG
>FBMWY7P02HB4RY 158       0      158
TGAGGAATATTGGTCAATGGACGAGAGTCTGAACCAGCCAAGTAGCGTGAAGGATGACTG
CCCTATGGGTTGTAAACTTCTTTTATATGGGAATAAAAAAGAGTACGTGTGCTCTATTGT
ATGTACCTTATGAATAAGCATCGGCTAATTCCGTGCCG
>FBMWY7P02F2W30 158       0      158
TGAGGAATATTGGTCAATGGGCGCGAGCCTGAACCAGCCAAGTAGCGTGAAGGATGACTG
CCCTATGGGTTGTAAACTTCTTTTGTCCGGGAATAAAACCGCCTACGTGTAGGCGCTTGT
ATGTACCGGTACGAATAAGCATCGGCTAACTCCGTGCA
>FBMWY7P02FXHG3 139       0      139
TGGGGAATATTGGACAATGGACCAAAAGTCTGATCCAGCAATTCTGTGTGCACGATGACG
GTCTTAGGATTGTAAAGTGCTTTCAATCGGGAAAAAGAAAGTGATGGTACCGATAGAAGA
AGCGACGGCTAAATACGCG
>FBMWY7P02G6BQV 155       0      155
TGAGGAATATTGGTCAATGGACGCAAGTCTGAACCAGCCAAGTAGCGTGCAGGATGACGG
CCCTCTGGGTTGTAAACTGCTTTTAGTTGGGAATAAAGTGCAGCTCGTGAGCTGTTTTGT
ATGTACCATCAGAAAAAGGACCGGCTAATTCCGTG
>FBMWY7P02FWFRX 143       0      143
TGGGGAATATTGGACAATGGACCAAAAGTCTGATCCAGCAATTCTGTGTGCACGATGAAG
TTTTTCGGAATGTAAAGTGCTTTCAGTTGGGAAGAAGAAAGTGACGGTACCAACAGAAGA
AGCGACGGCTAAATACGTACCAC
>FBMWY7P02HT5LQ 135       0      135
TGGGGAATATTGCACAATGGGGGAAACCCTGATGCAGCGACGCCGCGTGAAGGAAGAAGT
ATCTCGGTATGTAAACTTCTATCAGCAGGGAAGATAATGACGGTACCTGACTAAGAAGCC
CCGGCTAACTACGTG
>FBMWY7P02I0G5Y 155       0      155
TGAGGAATATTGGTCAATGGACGCAAGTCTGAACCAGCCAAGTGGCGTGCAGGATGACGG
CCCTCCGGGTTGTAAACTGCTTTTAGTTGGGAATAAAGTGCAGCTCGTGAGCTGTTTTGT
ATGTACCATCAGAAAAAGGACCGGCTAATTCCGTA
>FBMWY7P02G8V86 158       0      158
TGAGGAATATTGGTCAATGGGCGCGAGCCTGAACCAGCCAAGTAGCGTGAAGGATGACTG
CCCTATGGGTTGTAAACTTCTTTTGTCCGGGAATAAAACCGCCTACGTGTAGGCGCTTGT
ATGTACCGGTACGAATAAGCATCGGCTAACTCCGTGCT
>FBMWY7P02GS8MZ 160       0      160
TGGGGAATTTTGGACAATGGGGGCAACCCTGATCCAGCCATGCCGCGTGCAGGATGAAGG
TCTTCGGATTGTAAACTGCTTTTGTCAGGGACGAAAAGGATTCCGCTAATACCGGGATCT
GCTGACGGTACCTGAAGAATAAGCACCGGCTAACTACGTG
>FBMWY7P02GFYVY 160       0      160
TGGGGAATTTTGGACAATGGGGGCAACCCTGATCCAGCCATGCCGCGTGCAGGATGAAGG
TCTTCGGATTGTAAACTGCTTTTGTCAGGGACGAAAAGGATTGTGCTAATACCATGATCT
GCTGACGGTACCTGAAGAATAAGCACCGGCTAACTACGTA
>FBMWY7P02IG38Y 158       0      158
TGAGGAATATTGGTCAATGGGCGCGAGCCTGAACCAGCCAAGTAGCGTGAAGGATGACTG
CCCTATGGGTTGTAAACTTCTTTTGTCCGGGAATAAAACCGCCTACGTGTAGGCGCTTGT
ATGTACCGGTACGAATAAGCATCGGCTAACTCCGTGCT
>FBMWY7P02GV25V 170       0      170
CCTACGGAGCAGCAGTGAGGAATATTGGTCAATGGACGAGAGTCTGAACCAGCCAAGTAG
CGTGAAGGATGACTGCCCTATGGGTTGTAAACTTCTTTTATATGGGAATAAAAAAGAGTA
CGTGTGCTCTATTGTATGTACCTTATGAATAAGCATCGGCTAATTCCGTG
>FBMWY7P02HJEMN 138       0      138
TGGGGAATATTGCACAATGGGGGAAACCCTGATGCAGCGACGCCGCGTGGAGGAAGAAGG
TCTTCGGATTGTAAACTCCTGTTGTTGGGGAAGATAATGACGGTACCCAACAAGGAAGTG
ACGGCTAACTACGTGCCC
>FBMWY7P02FFNUH 135       0      135
TAGGGAATATTGCACAATGGGGGAAACCCTGATGCAGCGACGCCGCGTGAAGGAAGAAGT
ATCTCGGTATGTAAACTTCTATCAGCAGGGAAGACAATGACGGTACCTGACTAAGAAGCC
CCGGCTAACTACGTG
>FBMWY7P02F87S2 139       0      139
TGGGGAATATTGGACAATGGACCAAAAGTCTGATCCAGCAATTCTGTGTGCACGATGACG
GTCTTAGGATTGTAAAGTGCTTTCAATTGGGAAGAAAAAAATGACGGTACCAATAGAAGA
AGCGACGGCTAAATACGTG
>FBMWY7P02HBOTO 158       0      158
TGAGGAATATTGGTCAATGGACGAGAGTCTGAACCAGCCAAGTAGCGTGAAGGATGACTG
CCCTATGGGTTGTAAACTTCTTTTATACGGGAATAAAGTATTCCACGTGTGGAATTTTGT
ATGTACCGTATGAATAAGGATCGGCTAACTCCGTGCCC
>FBMWY7P02I2YOG 159       0      159
TGAGGAATATTGGTCAATGGGCGCGAGCCTGAACCAGCCAAGTAGCGTGAAGGATGACTG
CCCTATGGGTTGTAAACTTCTTTTGTCCGGGAATAAAACCGCCTACGTGTAGGCGCTTGT
ATGTACCGGTACGAATAAGCATCGGCTAACTCCGTGCCC
>FBMWY7P02F703W 135       0      135
TGGGGAATATTGCACAATGGGGGAAACCCTGATGCAGCGACGCCGCGTGGAGGAAGAAGG
TCTTCGGATTGTAAACTCCTGTTGTTGGGGAAGATAATGACGGTACCCAACAAGGAAGTG
ACGGCTAACTACGTG
>FBMWY7P02IX2AI 160       0      160
TGGGGAATTTTGGACAATGGGGGCAACCCTGATCCAGCCATGCCGCGTGCAGGATGAAGG
TCTTCGGATTGTAAACTGCTTTTGTCAGGGACGAAAAGGATTCCGCTAATATCGGGATCT
GCTGACGGTACCTGAAGAATAAGCACCGGCTAACTACGTG
>FBMWY7P02HBQIL 156       0      156
TGAGGAATATTGGTCAATGGACGGAAGTCTGAACCAGCCAAGTCGCGCGAAGGATGAAGG
TTCTATGGATTGTAAACTTCTTTTATAGGGGAATAAAAAAGTCCACGTGTGGATTCTTGT
ATGTACCCTATGAATAAGCATCGGCTAACTCCGTGT
>FBMWY7P02H79WQ 135       0      135
TGGGGAATATTGCACAATGGGGGAAACCCTGATGCAGCGACGCCGCGTGAAGGAAGAAGT
ATCTCGGTATGTAAACTTCTATCAGCAGGGAAGATAATGACGGTACCTGACTAAGAAGCC
CCGGCTAACTACGTG
>FBMWY7P02GT81Y 171       0      171
TGAGGAATATTGGTCAATGGACGAGAGTCTGAACCAGCCAAGTAGCGTGCAGGATGACGG
CCCTATGGGTCGTAAACTGCTTTTATAAGGGAATAAAGTGAGTCTCGTGAGACTTTTTGC
ATGTACCTTATGAATAAGGACCGGCTAATTCCGTGCCATCAGTCGCGTAAT
>FBMWY7P02I6K5H 68       0      68
TGGGGAATTTTGGACAATGGGGGCAACCCTGATCCAGCCATGCCGCGTGCAGGAAGAAGG
CCTGTGTA
>FBMWY7P02I43H0 163       0      163
TAGGGAATTTTCGTCAATGGGCGCAAGCCTGAACGAGCAATGCCGCGTGGGTGAAGAAGG
TCTTCGGATCGTAAAGCTCTGTTGCGAGGGAAAAAGGAAGAGAAGAGGGAATGATTCTCT
TTTGAAGGTACCTCGCCAGAAAGTCACGGCTAACTACGTGCCT
>FBMWY7P02HK8XI 174       0      174
TGAGGAATATTGGTCAATGGACGAGAGTCTGAACCAGCCAAGTAGCGTGAAGGATGACTG
CCCTATGGGTTGTAAACTTCTTTTATACGGGAATAAAGTGAGCCACGTGTGGTTTTTTGT
ATGTACCGTATGAATAAGGATCGGCTAACTCCGTGCCAGCACGCCGGCGGTAAT
>FBMWY7P02HNW22 156       0      156
TGAGGAATATTGGTCAATGGGCGCGAGCCTGAACCAGCCAAGTAGCGTGAAGGATGACTG
CCCTATGGGTTGTAAACTTCTTTTGTCCGGGAATAAAACCGCCTACGTGTAGGCGCTTGT
ATGTACCGGTACGAATAAGCATCGGCTAACTCCGTG
>FBMWY7P02F8TBF 135       0      135
TGGGGAATATTGCACAATGGGGGAAACCCTGATGCAGCGACGCCGCGTGGAGGAAGAAGG
TCTTCGGATTGTAAACTCCTGTTGTTGGGGAAGATAATGACGGTACCCAACAAGGAAGTG
ACGGCTAACTACGTG
>FBMWY7P02FNQP3 155       0      155
TGAGGAATATTGGTCAATGGACGAGAGTCTGAACCAGCCAAGTAGCGTGAAGGATGACTG
CCCTATGGGTTGTAAACTTCTTTTATACGGGAATAAAGTGAGCCACGTGTGGTTTTTTGT
ATGTACCGTATGAATAAGGATCGGCTAACTCCGTG
>FBMWY7P02FNYGF 140       0      140
TGGGGAATATTGGACAATGGACCAAAAGTCTGATCCAGCAATTCTGTGTGCACGATGACG
GTCTTAGGATTGTAAAGTGCTTTCAATTGGGAAGAAAAAAATGACGGTACCAATAGAAGA
AGCGACGGCTAAATACGTGA
>FBMWY7P02GLKJ7 138       0      138
TGGGGAATATTGCACAATGGGGGAAACCCTGATGCAGCAACGCCGCGTGAGTGAAGAAGT
ATTTCGGTATGTAAAGCTCTATCAGCAGGGAAGAAAGTGACGGTACCTGACTAAGAAGCC
CCGGCTAACTACGTGCCT
>FBMWY7P02IZM04 155       0      155
TGAGGAATATTGGTCAATGGACGAGAGTCTGAACCAGCCAAGTAGCGTGAAGGATGAAGG
TCCTACGGATTGTAAACTTCTTTTATAAGGGAATAAAACCTCCCACGTGTGGGAGCTTGT
ATGTACCTTATGAATAAGCATCGGCTAACTCCGCG
>FBMWY7P02GMEXR 135       0      135
TGGGGAATATTGCACAATGGGGGAAACCCTGATGCAGCGACGCCGCGTGAAGGAAGAAGT
ATCTCGGTATGTAAACTTCTATCAGCAGGGAAGAAAATGACGGTACCTGACTAAGAAGCC
CCGGCTAACTACGTA
>FBMWY7P02G8CWC 138       0      138
TGGGGAATATTGGACAATGGACCAAAAGTCTGATCCAGCAATTCTGTGTGCACGATGAAG
TTTTTCGGAATGTAAAGTGCTTTCAGTTGGGAAGAAGAAAGTGCGGTACCAACAGAAGAA
GCGACGGCTAAATACGTG
>FBMWY7P02G1DTW 135       0      135
TGGGGAATATTGCACAATGGGGGAAACCCTGATGCAGCGACGCCGCGTGGAGGAAGAAGG
TCTTCGGATTGTAAACTCCTGTTGTTGGGGAAGATAATGACGGTACCCAACAAGGAAGTG
ACGGCTAACTACGTG
>FBMWY7P02GKWJQ 155       0      155
TGAGGAATATTGGTCAATGGACGAGAGTCTGAACCAGCCAAGTAGCGTGCAGGAAGACGG
CCCTATGGGTTGTAAACTGCTTTTATAAGGGAATAAAGTGAGTCTCGTGAGACTTTTTGC
ATGTACCTTATGAATAAGGACCGGCTAATTCCGTG
>FBMWY7P02HWB9B 139       0      139
TGGGGAATATTGGACAATGGACCAAAAGTCTGATCCAGCAATTCTGTGTGCACGATGACG
GTCTTAGGATTGTAGAGTGCTTTCAATTGGGAAGAAAAAAATGACGGTACCAATAGAAGA
AGCGACGGCTAAATACGTG
>FBMWY7P02I6WX9 156       0      156
TGAGGAATATTGGTCAATGGACGAGAGTCTGAACCAGCCAAGTAGCGTGAAGGATGACTG
CCCTATGGGTTGTAAACTTCTTTTATATGGGAATAAAAAAGAGCACGTGTGCTCTATTGT
ATGTACCTTATGAATAAGCATCGGCTAATTCCGTGT
>FBMWY7P02GWBF7 135       0      135
TGGGGAATATTGCACAATGGGGGAAACCCTGATGCAGCGACGCCGCGTGAAGGATGAAGT
ATTTCGGTATGTAAACTTCTATCAGCAGGGAAGAAAATGACGGTACCTGAGTAAGAAGCC
CCGGCTAACTACGTG
>FBMWY7P02JBKYG 142       0      142
TGGGGAATATTGGACAATGGACCAAAAGTCTGATCCAGCAATTCTGTGTGCACGATGACG
GTCTTAGGATTGTAAAGTGCTTTCAATTGGGAAGAAAAAGATGACGGTACCAATAGAAGA
AGCGACGGCTAAATACGTGCCG
>FBMWY7P02FTCE9 158       0      158
TGAGGAATATTGGTCAATGGACGAGAGTCTGAACCAGCCAAGTAGCGTGAAGGATGACTG
CCCTATGGGTTGTAAACTTCTTTTATATGGGAATAAAAAAGAGCACGTGTGCTCTATTGT
ATGTACCTTATGAATAAGCATCGGCTAATTCCGTGCCG
>FBMWY7P02GNXH5 137       0      137
TGGGGAATATTGCACAATGGGGGAAACCCTGACGCAGCGACGCCGCGTGAGTGAAGAAGT
ATTTCGGTATGTAAAGCTCTATCAGCAGGGAAGAGAATGACGGTACCTGACTAAGAAGCC
CCGGCTAACTACGTGCA
>FBMWY7P02HXCX4 156       0      156
TGAGGAATATTGGTCAATGGACGAGAGTCTGAACCAGCCAAGTAGCGTGAGGGATGACTG
CCCTATGGGTTGTAAACTTCTTTTATACGGGAATAAAGTGTTCCACGCGTGGAATTTTGT
ATGTACCGTATGAATAAGGATCGGCTAACTCCGTGG
>FBMWY7P02IIRI3 155       0      155
TGAGGAATATTGGTCAATGGACGAGAGTCTGAACCAGCCAAGTAGCGTGAGGGATGACTG
CCCTATGGGTTGTAAACTTCTTTTATACGGGAATAAAGTGTTCCACGTGTGGAATTTTGT
ATGTACCGTATGAATAAGGATCGGCTAACTCCGTG
>FBMWY7P02F08IQ 139       0      139
TGGGGAATATTGGACAATGGACCAAAAATCTGATCCAGCAATTCTGTGTGCACGATGAAG
TTTTTCGGAATGTAAAGTGCTTTCAGTTGGGAAGAAGAAAGTGACGGTACTAACAGAAGA
AGCGACGGCTAAATACGTA
>FBMWY7P02F6LOI 142       0      142
TGGGGAATTATTGGACAATGGACCAAAAGTCTGATCCAGCAATTCTGTGTGCACGATGAC
GGTCTTAGGATTGTAAAGTGCTTTCAATTGGGAAGAAAAAAATGACGGTACCAATAGAAG
AAGCGACGGCTAAATACGTGCA
>FBMWY7P02FVIWQ 156       0      156
TGAGGAATATTGGTCAATGGGCGCGAGCCTGAACCAGCCAAGTAGCGTGAAGGATGACTG
CCCTATGGGTTGTAAACTTCTTTTGTCCGGGAATAAAACCGCCTACGTGTAGGCGCTTGT
ATGTACCGGTACGAATAAGCATCGGCTAACTCCGTG
>FBMWY7P02INSLD 156       0      156
TGAGGAATATTGGTCAATGGACGCAAGTCTGAACCAGCCAAGTAGCGTGCAGGATGACGG
CCCTCCGGGTTGTAAACTGCTTTTAGTTGGGAATAAAGTGCAGCTCGTGAGCTGTTTTGT
ATGTACCATCAGAAAAAGGACCGGCTAATTCCGTGT
>FBMWY7P02IJXL0 156       0      156
TGAGGAATATTGGTCAATGGACGGAAGTCTGAACCAGCCAAGTCGCGTGAAGGATGAAGG
TTCTATGGATTGTAAACTTCTTTTATAGGGGAATAAAAAAGTCCACGTGTGGATTCTTGT
ATGTACCCTATGAATAAGCATCGGCTAACTCCGTGT
>FBMWY7P02HLCF0 164       0      164
TGGGGAATCTTCCGCAATGGGCGAAAGCCTGACGGAGCAATGCCGCGTGAGTGATGAAGG
AATTCGTTCCGTAAAACTCTTTTGTTTATGACGAATGTGCAGATTGTGAATAATTATTTG
TAATGACGGTAGTAAACGAATGAGCCACGGCTAACTACGTGCCT
>FBMWY7P02F2JED 72       0      72
TGGGGGATATTGCACAATGGGCGAAAGCCTGATGCAGCGACGCCGCGTGAGGGAAGACGG
CCTGTGTACTCT
>FBMWY7P02F37U6 135       0      135
TGGGGAATATTGCACAATGGGGGAAACCCTGATGCAGCGACGCCGCGTGAGCGAAGAAGT
ATTTCGGTATGTAAAGCTCTATCAGCAGGGAAGAAAATGACGGTACCTGACTAAGAAGCC
CCGGCTAACTACGTG
>FBMWY7P02IDA6H 160       0      160
TGGGGAATTTTGGACAATGGGGGCAACCCTGATCCAGCCATGCCGCGTGCAGGATGAAGG
TCTTCGGATTGTAAACTGCTTTTGTCAGGGACGAAAAGGATTGTGTTAATACCATGATCT
GCTGACGGTACCTGAAGAATAAGCACCGGCTAACTACGTG
>FBMWY7P02F7ZSC 155       0      155
TGAGGAATATTGGTCAATGGACGAGAGTCTGAACCAGCCAAGTAGCGTGAAGGATGACTG
CCCTATGGGTTGTAAACTTCTTTTATACGGGAATAAAGTGAAGCACGTGTGCTTTTTTGT
ATGTACCGTATGAATAAGGATCGGCTAACTCCGTG
>FBMWY7P02GKGME 156       0      156
TGAGGAATATTGGTCAATGGGCGCGAGCCTGAACCAGCCAAGTAGCGTGAAGGATGACTG
CCCTATGGGTTGTAAACTTCTTTTGTCCGGGAATAAAACCGCCTACGTGTAGGCGCTTGT
ATGTACCGGTACGAATAAGCATCGGCTAACTCCGTG
>FBMWY7P02JPGWG 169       0      169
TGAGGAATATTGGTCAATGGGCGCGAGCCTGAACCAGCCAAGTAGCGTGAAGGATGACTG
CCCTATGGGTTGTAAACTTCTTTTGTCCGTGAATAAAACCGCCTACGTGTAGGCGCTTGT
ATGTACCGGTACGAATAAGCATCGGCTAACTCCGTGCAANNGCGNGTAT
>FBMWY7P02IFG1U 163       0      163
TAGGGAATCTTCCACAATGGGCGAAAGCCTGATGGAGCAACGCCGCGTGGGTGAAGAAGG
TCTTCGGATCGTAAAACCCTGTTGTTAGAGAAGAAAGTGCGTGAGAGTAACTGTTCACGT
TTCGACGGTATCTAACCAGAAAGCCACGGCTAACTACGTGCCT
>FBMWY7P02HJCWN 163       0      163
TAGGGAATTTTGGACAATGGGGGCGAACCCTGATCCAGCCATGCCGCGTGCAGGATGAAG
GTCTTCGGATTGTAAACTGCTTTTGTTCAGGGACGGAAAAGGATTGTGCTAATACCATGA
TCTGCTGACGGTACCTGAAGAATAAGCACCGGCTAACTACGTG
>FBMWY7P02GF8RN 135       0      135
TAGGGAATATTGCACAATGGGGGAAACCCTGATGCAGCGACGCCGCGTGAAGGAAGAAGT
ATCTCGGTATGTAAACTTCTATCAGCAGGGAAGACAATGACGGTACCTGACTAAGAAGCC
CCGGCTAACTACGTG
>FBMWY7P02GNZSL 158       0      158
TGAGGAATATTGGTCAATGGGCGCGAGCCTGAACCAGCCAAGTAGCGTGAAGGATGACTG
CCCTATGGGTTGTAAACTTCTTTTGTCCGTGAATAAAACCGCCTACGTGTAGGCGCTTGT
ATGTACCGGTACGAATAAGCATCGGCTAACTCCGTGCT
>FBMWY7P02HS0O8 155       0      155
TGAGGAATATTGGTCAATGGACGCAAGTCTGAACCAGCCAAGTAGCGTGCAGGATGACGG
CCCTCCGGGTTGTAAACTGCTTTTAGTTGGGAATAAAGTGCAGCTCGTGAGCTGTTTTGT
ATGTACCATCAGAAAAAGGGCCGGCTAATTCCGTG
>FBMWY7P02G38XH 156       0      156
TGAGGAATATTGGTCAATGGGCGCGAGCCTGAACCAGCCAAGTAGCGTGAAGGATGACTG
CCCTATGGGTTGTAAACTTCTTTTGTCCGGGAATAAAACCGCCTACGTGTAGGCGCTTGT
ATGTACCGGTACGAATAAGCATCGGCTAACTCCGTG
>FBMWY7P02FIP4G 135       0      135
TGGGGAATATTGCACAATGGGGGAAACCCTGATGCAGCGACGCCGCGTGGAGGAAGAAGG
TCTTCGGATTGTAAACTCCTGTTGTTGGGGAAGATAATGACGGTACCCAACAAGGAAGTG
ACGGCTAACTACGTG
>FBMWY7P02ISD1N 158       0      158
TGAGGAATATTGGTCAATGGACGGAAGTCTGAACCAGCCAAGTCGCGTGAAGGAAGACGG
CCCTACGGGTTGTAAACTTCTTTAGTGCGGGAACAAAGGAGGGGACGTGTCCCCTTATGA
GTGTACCGCAAGAATAAGCATCGGCTAACTCCGTGCCC
>FBMWY7P02GMWTF 138       0      138
TGGGGAATATTGCACAATGGGGGAAACCCTGATGCAGCGACGCCGCGTGAAGGAAGAAGT
ATCTCGGTATGTAAACTTCTATCAGCAGGGAAGATAATGACGGTACCTGACTAAGAAGCC
CCGGCTAACTACGTGCCC
>FBMWY7P02F2K01 136       0      136
TGGGGAATATTGCACAATGGGGGAAACCCTGATGCAGCGACGCCGCGTGAGTGAAGAAGT
ATCTCGGTATGTAAAGCTCTATCAGCAGGGAAGAAAATGACGGTACCTGACTAAGAAGCC
CCGGCTAACTACGTGT
>FBMWY7P02JD4NG 134       0      134
TGGGGAATATTGCACAATGGGGAAACCCTGATGCAGCGACGCCGCGTGAGCGATGAAGTA
TTTCGGTATGTAAAGCTCTATCAGCAGGGAAGATAATGACGGTACCTGACTAAGAAGCAC
CGGCTAAATACGTG
>FBMWY7P02HJYXW 135       0      135
TGGGGAATATTGCACAATGGGGGAAACCCTGATGCAGCGACGCCGCGTGAGCGATGAAGT
ATTTCGGTATGTAAAGCTCTATCAGCAGGGAAGATAATGACGGTACCTGACTAAGAAGCA
CCGGCTAAATACGCG
>FBMWY7P02FRLXI 137       0      137
TGGGGAATATTGCACAATGGGGGAAACCCTGATGCAGCGACGCCGCGTGAAGGATGAAGT
ATTTCGGTATGTAAACTTCTATCAGCAGGGAAGAAAATGACGGTACCTGACTAAGAAGCC
CCGGCTAACTACGTGCT
>FBMWY7P02HQW1W 156       0      156
TGAGGAATATTGGTCAATGGACGAGAGTCTGAACCAGCCAAGTAGCGTGAAGGATGACTG
CCCTATGGGTTGTAAACTTCTTTTATATGGGAATAAAAAAGAGCACGTGTGCTCTATTGT
ATGTACCTTATGAATAAGCATCGGCTAATTCCGTGT
>FBMWY7P02HDM4L 139       0      139
TGGGGAATATTGGACAATGGACCAAAAGTCTGATCCAGCAATTCTGTGTGCACGATGAAG
TTTTTCGGAATGTAAAGTGCTTTCAGTTGGGAAGAAGAAAGTGACGGTACCAACAGAAGA
AGCGACGGCTAAATACGTG
>FBMWY7P02GU8TV 138       0      138
TGGGGAATATTGGGCAATGGACGCAAGTCTGACCCAGCAACGCCGCGTGAAGGAAGAAGG
CTTTCGGGTTGTAAACTTCTTTTGTTCAGGGAAGAGTAGAAGACTGTACCTGACGAATAA
GCCACGGCTAACTACGTG
>FBMWY7P02FQMDV 136       0      136
TGGGGAATCTTGCGCAATGGGGGGAACCCTGACGCAGCGACGCCGCGTGCGGGACGAAGG
CCCTCGGGTCGTAAACCGCTTTCAGCAGGGATGAGACAAGACGGTACCTGCAGAAGAAGC
CCCGGCTAACTACGTA
>FBMWY7P02FRWLP 141       0      141
TGGGGAATATTGGACAATGGACCAAAAGTCTGATCCAGCAATTCTGTGTGCACGATGACG
GTCTTAGGATTGTAAAGTGCTTTCAATCGGGAAAAAGAAAGTGATGGTACCGATAGAAGA
AGCGACGGCTAAATACGTGCT
>FBMWY7P02GK9JM 162       0      162
TGGGGAATCTTCCGCAATGGGCGAAAGCCTGACGGAGCAATGCCGCGTGAGTGATGAAGG
AATTCGTTCCGTAAAACTCTTTTGTTTATGACGAATGTGCAGATTGTGAATAATTATTTG
TAATGACGGTAGTAAACGAATAAGCCACGGCTAACTACGTGT
>FBMWY7P02HG220 160       0      160
TGGGGAATTTTGGACAATGGGGGCAACCCTGATCCAGCCATGCCGCGTGCAGGATGAAGG
TCTTCGGATTGTAAACTGCTTTTGTCAGGGACGAAAAGGATTGTGCTAATACCATGATCT
GCTGACGGTACCTGAAGAATAAGCACCGGCTAACTACGTG
>FBMWY7P02FJXTJ 161       0      161
TGGGGAATCTTCCGCAATGGGCGAAAGCCTGACGGAGCAATGCCGCGTGAGTGATGAAGG
AATTCGTTCCGTAAAACTCTTTTGTTTATGACGAATGTGCAGATTGTGAATAATTATTTG
TAATGACGGTAGTAAACGAATAAGCCACGGCTAACTACGTG
>FBMWY7P02F1T4X 139       0      139
TGGGGAATATTGGACAATGGACCAAAAGTCTGATCCAGCAATTCTGTGTGCACGATGAAG
TTTTTCGGAATGTAAAGTGCTTTCAGTTGGGAAGAAGAAAGTGACGGTACTAACAGAAGA
AGCGACGGCTAAATACGTG
>FBMWY7P02HY2IG 139       0      139
TGGGGAATATTGGACAATGGACCAAAAGTCTGATCCAGCAATTCTGTGTGCACGATGACG
GTCTTAGGATTGTAAAGTGCTTTCAATTGGGAAGAAAAAAATGACGGTACCAATAGAAGA
AGCGACGGCTAAATACGTG
>FBMWY7P02GYNIE 139       0      139
TGGGGAATATTGGACAATGGACCAAAAGTCTGATCCAGCAATTCTGTGTGCACGATGAAG
TTTTTCGGAATGTAAAGTGCTTTCAGTTGGGAAGAAGAAAGTGACGGTACTAACAGAAGA
AGCGACGGCTAAATACGTG
>FBMWY7P02FS7L0 138       0      138
TGGGGAATATTGCACAATGGGGGAAACCCTGATGCAGCGACGCCGCGTGGAGGAAGAAGG
TCTTCGGATTGTAAACTCCTGTTGTTGGGGAAGATAATGACGGTACCCAACAAGGAAGTG
ACGGCTAACTACGTGCCG
>FBMWY7P02H23WP 160       0      160
TGGGGAATTTTGGACAATGGGGGCAACCCTGATCCAGCCATGCCGCGTGCAGGATGAAGG
TCTTCGGATTGTAAACTGCTTTTGTCAGGGACGAAAAGGATTGTGCTAATACCATGATCT
GCTGACGGTACCTGAAGAATAAGCACCGGCTAACTACGTG
>FBMWY7P02IS4R6 155       0      155
TGAGGAATATTGGTCAATGGACGCAAGTCTGAACCAGCCAAGTGGCGTGCAGGATGACGG
CCCTCCGGGTTGTAAACTGCTTTTAGTTGGGAATAAAGTGCAGCTCGTGAGCTGTTTTGT
ATGTACCATCAGAAAAAGGACCGGCTAATTCCGTA
>FBMWY7P02HHQ6F 156       0      156
TGAGGAATATTGGTCAATGGACGAGAGTCTGAACCAGCCAAGTAGCGTGAAGGATGACTG
CCCTATGGGTTGTAAACTTCTTTTATACGGGAATAAAGTGAAGCACGTGTGCTTTTTTGT
ATGTACCGTATGAATAAGGATCGGCTAACTCCGTGT
>FBMWY7P02FT8E0 139       0      139
TGGGGAATATTGGACAATGGACCAAAAGTCTGATCCAGCAATTCTGTGTGCACGATGAAG
TTTTTCGGAATGTAAAGTGCTTTCAGTTGGGAAGAAGAAAGTGACGGTACCAACAGAAGA
AGCGACGGCTAAATACGTG
>FBMWY7P02JPHEA 158       0      158
TGAGGAATATTGGTCAATGGACGAGAGTCTGAACCAGCCAAGTAGCGTGAAGGATGACTG
CCCTATGGGTTGTAAACTTCTTTTGTCCGGGAATAAAACCGACCTACGTGTAGGCGCTTG
TATGTACCGGTACGAATAAGCATCGGCTAACTCCGTGG
>FBMWY7P02GX34H 163       0      163
TGGGGAATCTTCCGCAATGGGCGAAAGCCTGACGGAGCAATGCCGCGTGAGTGATGAAGG
AATTCGTTCCGTAAAACTCTTTTGTTTATGACGAATGTGCAGATTGTGAATAATTATTTG
TAATGACGGTAGTAAACGAATAAGCCACGGCTAACTACGTGCT
>FBMWY7P02I7Z3K 139       0      139
TGGGGAATATTGGACAATGGACCAAAAGTCTGATCCAGCAATTCTGTGTGCACGATGAAG
TTTTTCGGAATGTAAAGTGCTTTCAGTTGGGAAGAAGAAAGTGACGGTACCAACAGAAGA
AGCGACGGCTAAATACGTG
>FBMWY7P02IFAVP 141       0      141
TGGGGAATATTGGACAATGGACCAAAAGTCTGATCCAGCAATTCTGTGTGCACGATGACG
GTCTTAGGATTGTAAAGTGCTTTCAATCGGGAAAAAGAAAGTGATGGTACCGATAGAAGA
AGCGACGGCTAAATACGTGCA
>FBMWY7P02GB9MG 138       0      138
TGGGGAATATTGCACAATGGGGGAAACCCTGATGCAGCGACGCCGCGTGGAGGAAGAAGG
TCTTCGGATTGTAAACTCCTGTTGTTGGGGAAGATAATGACGGTACCCAACAAGGAAGTG
ACGGCTAACTACGTGCCT
>FBMWY7P02HCNOT 157       0      157
TGAGGAATATTGGTCAATGGACGTGAGTCTGAACCAGCCAAGTAGCGTGAAGGATGACTG
CCCTATGGGTTGTAAACTTCTTTTATATGGGAATAAAAAAGAGCACGTGTGCTCTATTGT
ATGTACCTTATGAATAAGCATCGGCTAATTCCGTGCA
>FBMWY7P02HGOXO 85       0      85
TAGGGAATATTGCACAATGGGGGAAACCCTGATGCAGCCATGCCGCGTGTGTGAAGAAGG
CCTGGTTGGTTAAGCGACTTCTAGT
>FBMWY7P02F9HYH 137       0      137
TGGGGAATATTGCACAATGGGGGAAACCCTGATGCAGCGACGCCGCGTGAAGGAAGAAGT
ATCTCGGTATGTAAACTTCTATCAGCAGGGAAGATAATGACGGTACCTGACTAAGAAGCC
CCGGCTAACTACGTGCA
>FBMWY7P02JL3JC 137       0      137
TGGGGAATCTTGCGCAATGGGGGCAACCCTGATGCAGCGACGCCGCGTGAGTGAAGAAGT
ATTTCGGTATGTAAAGCTCTATCAGCAGGGAAGAAACAAGACGGTACCTGACTAAGAAGC
CCCGGCTAACTACGTGT
>FBMWY7P02GB6B2 88       0      88
CCTAGGGGCAGCAGTGGGGAATATTGCACAATGGGGGAAACCCTGATGCAGCGACGCCGC
GTGGAGGAAGAAGGCCTGGTTGTAATCT
>FBMWY7P02HYCWA 163       0      163
TGGGGAATTTTGGACAATGGGGGCAACCCTGATCCAGCCATGCCGCGTGCAGGATGAAGG
TCTTCGGATTGTAAACTGCTTTTGTCAGGGACGAAAAGGATTGTGCTAATACCATGATCT
GCTGACGGTACCTGAAGAATAAGCACCGGCTAACTACGTGCCG
>FBMWY7P02HR9YV 157       0      157
TGAGGAATATTGGTCAATGGGCGCGAGCCTGAACCAGCCAAGTAGCGTGAAGGATGACTG
CCCTATGGGTTGTAAACTTCTTTTGTCCGGGAATAAAACCGCCTACGTGTAGGCGCTTGT
ATGTACCGGTACGAATAAGCATCGGCTAACTCCGTGT
>FBMWY7P02IF13J 142       0      142
TGGGGAATATTGGACAATGGACCAAAAGTCTGATCCAGCAATTCTGTGTGCACGATGACG
GTCTTAGGATTGTAAAGTGCTTTCAATCGGGAAAAAGAAAGTGATGGTACCGATAGAAGA
AGCGACGGCTAAATACGTGCCC
>FBMWY7P02F32ZF 158       0      158
TGAGGAATATTGGTCAATGGACGAGAGTCTGAACCAGCCAAGTAGCGTGAAGGATGACTG
CCCTATGGGTTGTAAACTTCTTTTATACGGGAATAAAGTATTCCACGTGTGGAATTTTGT
ATGTACCGTATGAATAAGGATCGGCTAACTCCGTGCCC
>FBMWY7P02HFFTA 172       0      172
CCTAGGAGGCAGCAGTAGGGAATTTTCGGCAATGGGCGAAAGCCTGACCGAGCAATGCCG
CGTGAGTGATGAAGGTCTTCGGATTGTAAAGCTCTGTTGTAAAGGAAGAATATTACATAT
CAACTATGTAACTGACGGTACTTTACCAGAAAGTCACGGCTAACTTCGTGCT
>FBMWY7P02IQZKT 142       0      142
TGGGGAATATTGGACAATGGACCAAAAGTCTGATCCAGCAATTCTGTGTGCACGATGACG
GTCTTAGGATTGTAAAGTGCTTTCAATTGGGAAGGAAAAAAAATAGACGGTACCAATAGA
AGAAGCGACGGCTAAATACGTA
>FBMWY7P02F02KP 144       0      144
GCAGTGGGGAATATTGGACAATGGACCAAAAGTCTGATCCAGCAATTCTGTGTGCACGAT
GACGGTCTTAGGATTGTAAAGTGCTTTCAATTGGGAAGAAAAAAATGACGGTACCAATAG
AAGAAGCGACGGCTAAATACGTGT
>FBMWY7P02HIVOT 139       0      139
TGGGGAATATTGGACAATGGACCAAAAGTCTGATCCAGCAATTCTGTGTGCACGATGACG
GTCTTAGGATTGTAAAGTGCTTTCAATTGGGAAGAAAAAAATGACGGTACCAATAGAAGA
AGCGACGGCTAAATACGTG
>FBMWY7P02JE2NP 162       0      162
TGGGGAATTTTGGACAATGGGGGCAACCCTGATCCAGCCATGCCGCGTGCAGGATGAAGG
TCTTCGGATTGTAAACTGCTTTTATCAGGGACGAAAAGGATTGTGCTAATACCATGATCT
GCTGACGGTACCTGAAGAATAAGCACCGGCTAACTACGTGCT
>FBMWY7P02FFBG0 171       0      171
TGAGGAATATTGGTCAATGGACGAGAGTCTGAACCAGCCAAGTAGCGTGAAGGATGACTG
CCCTATGGGTTGTAAACTTCTTTTATATGGGAATAAAAAAGAGCACGTGTGCTCTATTGT
ATGTACCTTATGAATAAGCATCGGCTAATTCCGTGCCAACAGCGCGGTAAT
>FBMWY7P02I4WPL 155       0      155
TGAGGAATATTGGTCAATGGACGAGAGTCTGAACCAGCCAAGTAGCGTGAAGGATGACTG
CCCTATGGGTTGTAAACTTCTTTTATATGGGAATAAAAAAGAGCACGTGTGCTCTATTGT
ATGTACCTTATGAATAAGCATCGGCTAATTCCGTG
>FBMWY7P02HU5L6 155       0      155
TGAGGAATATTGGTCAATGGACGAGAGTCTGAATCAGCCAAGTAGCGTGAAGGATGACTG
CCCTATGGGTTGTAAACCTCTTTTATATGGGAATAAAAAAGAGTACGTGTGCTCTATTGT
ATGTACCTTATGAATAAGCATCGGCTAATTCCGTG
>FBMWY7P02HOW5G 155       0      155
TGAGGAATATTGGTCAATGGACGAGAGTCTGAACCAGCCAAGTAGCGTGCAGGAAGACGG
CCCTATGGGTTGTAAACTGCTTTTATAAGGGAATAAAGTGAGTCTCGTGAGACTTTTTGC
ATGTACCTTATGAATAAGGACCGGCTAATTCCGTG
>FBMWY7P02JE465 164       0      164
TGGGGAATCTTCCGCAATGGGCGAAAGCCTGACGGAGCAATGCCGCGTGAGTGATGAAGG
AATTCGTTCCGTAAAACTCTTTTGTTTATGACGAATGTGCAGATTGTGAATAATTATTTG
TAATGACGGTAGTAAACGAATAAGCCACGGCTAACTACGTGCCT
>FBMWY7P02FQR0L 156       0      156
TGAGGAATATTGGTCAATGGACGAGAGTCTGAACCAGCCAAGTAGCGTGCAGGAAGACGG
CCCTATGGGTTGTAAACTGCTTTTATAAGGGAATAAAGTGAGTCTCGTGAGACTTTTTGC
ATGTACCTTATGAATAAGGACCGGCTAATTCCGTCG
>FBMWY7P02HP8PC 136       0      136
TGGGGAATATTGCACAATGGGGGAAACCCTGATGCAGCGACGCCGCGTGGAGGAAGAAGG
TCTTCGGATTGTAAACTCCTGTTGTTGGGGAAGATAATGACGGTACCCAACAAGGAAGTG
ACGGCTAACTACGTGT
>FBMWY7P02HZ5F6 138       0      138
TGGGGAATATTGGACAATGGACCAAAAGTCTGATCCAGCAATTCTGTGTGCACGATGACG
GTCTTAGGATTGTAAAGTGCTTTCAATTGGGAAGAAAAAATGACGGTACCAATAGAAGAA
GCGACGGCTAAATACGCG
>FBMWY7P02HXMWF 141       0      141
TGGGGAATATTGGACAATGGACCAAAAGTCTGATCCAGCAATTCTGTGTGCACGATGAAG
TTTTTCGGAATGTAAAGTGCTTTCAGTTGGGAAGAAGAAAGTGACGGTACCAACAGAAGA
AGCGACGGCTAAATACGTGCC
>FBMWY7P02GM5HC 143       0      143
TGGGGAATATTGGACAATGGACCAAAAGTCTGATCCAGCAATTCTGTGTGCACGATGACG
GTCTTAGGATTGTAAAGTGCTTTCAATTGGGAAGAAAAAAAATAGACGGTACCAATAGAA
GAAGCGACGGCTAAATACGTGCT
>FBMWY7P02GY2IG 155       0      155
TGAGGAATATTGGTCAATGGGCGAGAGCCTGAACCAGCCAAGTAGCGTGAAGGATGAAGG
TTCTATGGATTGTAAACTTCTTTTATACGGGAATAGAACCTCCCACGTGTGGGAGCTTGT
ATGTACCGTATGAATAAGCATCGGCTAACTCCGTG
>FBMWY7P02H8RJW 156       0      156
TGAGGAATATTGGTCAATGGACGCAAGTCTGAACCAGCCAAGTAGCGTGCAGGATGACGG
CCCTCCGGGTTGTAAACTGCTTTTAGTTGGGAATAAAGTGCAGCTCGTGAGCTGTTTTGT
ATGTACCATCAGAAAAAGGACCGGCTAATTCCGTGT
>FBMWY7P02H6YJN 157       0      157
TGAGGAATATTGGTCAATGGACGCAAGTCTGAACCAGCCAAGTAGCGTGCAGGATGACGG
CCCTCCGGGTTGTAAACTGCTTTTAGTTGGGAATAAAGTGCAGCTCGTGAGTTGGTTTGT
ATGTACCATCAGAAAAAGGACCGGCTAATTCCGTGCT
>FBMWY7P02IFG0J 156       0      156
CCTACGAGGCAGCAGTGGGGAATATTGCACAATGGGCGCAAGCCTGATGCAGCAACGCCG
CGTGAGCGATGAAGGCCTTTGGGTCGTAAAGCTCTGTCCTTGGGGAAGAAACAAATGACG
GTACCCTTGGAGGAAGCCCCGGCTAACTCCGTCCNC
>FBMWY7P02GM9OS 141       0      141
GTGGGGAATATTGGACAATGGAACCAAAAGTCTGATCCAGCAATTCTGTGTGCACGATGA
CGGTCTTAGGATTGTAAAGTGCTTTCAATCGGGAAAAAGAAAGTGATGGTACCGATAGAA
GAAGCGACGGCTAAATACGTG
>FBMWY7P02HXABC 139       0      139
TGGGGAATATTGGACAATGGACCAAAAGTCTGATCCAGCAATTCTGTGTGCACGATGACG
GTCTTAGGATTGTAAAGTGCTTTCAATCGGGAAAAAGAAAGTGATGGTACCGATAGAAGA
AGCGACGGCTAAATACGTG
>FBMWY7P02HF3E9 138       0      138
TGGGGAATATTGGGCAATGGGCGCAAGCCTGACCCAGCAACGCCGCGTGAAGGAAGAAGG
CTCTCGGGTTGTAAACTTCTTTTGTCAGGGACGAAACAAATGACGGTACCTGACGAATAA
GCCACGGCTAACTACGTG
>FBMWY7P02FS8WQ 155       0      155
TGAGGAATATTGGTCAATGGACGAGAGTCTGAACCAGCCAAGTAGCGTGCAGGAAGACGG
CCCTATGGGTTGTAAACTGCTTTTATAAGGGAATAAAGTGAGTCTCGTGAGACTTTTTGC
ATGTACCTTATGAATAAGGACCGGCTAATTCCGTA
>FBMWY7P02HYL62 159       0      159
TGAGGAATATTGGTCAATGGACGAGAGTCTGAACCAGCCAAGTAGCGTTGCAGGAAGACG
GCCCTATGGGTTGTAAACTGCTTTTATAAGGGAATAAAGTGAGTCTCGTGAGACTTTTTG
CATGTACCTTATGAATAAGGACCGGCTAATTCCGTGCCT
>FBMWY7P02IXWGU 155       0      155
TGAGGAATATTGGTCAATGGGCGAGAGCCTGAACCAGCCAAGTAGCGTGAAGGATGAAGG
TTCTATGGATTGTAAACTTCTTTTATACGGGAATAAAACCTCCCACGTGTGGGAGCTTGT
ATGTACCGTATGAATAAGCATCGGCTAACTCCGTG
>FBMWY7P02F5G8Z 174       0      174
CCACGGGAGACAGCAGTAGGGAATTTTCGGCAATGGGCGAAAGCCTGACCGAGCAATGCC
GCGTGAGTGATGAAGGTCTTCGGATTGTAAAGCTCTGTTGTAAAGGAAGAATATTACATA
TCAACTATGTAACTGACGGTACTTTACCAGAAAGTCACGGCTAACTTCGTGCCC
>FBMWY7P02GVFRX 156       0      156
TGAGGAATATTGGTCAATGGGCGCGAGCCTGAACCAGCCAAGTAGCGTGAAGGATGACTG
CCCTACGGGTTGTAAACTTCTTTTGTCCGGGAATAAAACCGCCTACGTGTAGGCGCTTGT
ATGTACCGGTACGAATAAGCATCGGCTAACTCCGTG
>FBMWY7P02HIKSB 163       0      163
TGGGGAATTTTGGACAATGGGGGCAACCCTGATCCAGCCATGCCGCGTGCAGGATGAAGG
TCTTCGGATTGTAAACTGCTTTTGTCAGGGACGAAAAGGATTGTGCTAATACCATGATCT
GCTGACGGTACCTGAAGAATAAGCACCGGCTAACTACGTGCCG
>FBMWY7P02ILEHV 135       0      135
TGGGGAATATTGCACAATGGGGGAAACCCTGATGCAGCGACGCCGCGTGAAGGAAGAAGT
ATCTCGGTATGTAAACTTCTATCAGCAGGGAAGATAATGACGGTACCTGACTAAGAAGCC
CCGGCTAACTACGTG
>FBMWY7P02HLR0O 155       0      155
CGAGGAATATTGGTCAATGGACGGAAGTCTGAACCAGCCAAGTCGCGTGAAGGATGAAGG
TTCTATGGATTGTAAACTTCTTTTATAGGGGAATAAAAAAGTCCACGTGTGGATTCTTGT
ATGTACCCTACGAATAAGCATCGGCTAACTCCGTG
>FBMWY7P02IBHB4 162       0      162
TGGGGAATTTTGGACAATGGGGGCAACCCTGATCCAGCCATGCCGCGTGCAGGATGAAGG
TCTTCGGATTGTAAACTGCTTTTGTCAGGGACGAAAAGGATTGTGTTAATACCATGATCT
GCTGACGGTACCTGAAGAATAAGCACCGGCTAACTACGTGCT
>FBMWY7P02FXJ4S 140       0      140
TGGGGAATATTGGACAATGGACCAAAAGTCTGATCCAGCAATTCTGTGTGCACGATGAAG
TTTTTCGGAATGTAAAGTGCTTTCAGTTGGGAAGAAGAAAGTGACGGTACCAACAGAAGA
AGCGACGGCTAAATACGTGT
>FBMWY7P02IZ0EV 156       0      156
TGAGGAATATTGGTCAATGGACGCAAGTCTGAACCAGCCAAGTAGCGTGCAGGATGACGG
CCCTCCGGGTTGTAAACTGCTTTTAGTTGGGAATAAAGTGCAGCTCGTGAGCTGTTTTGT
ATGTACCATCAGAAAAAGGACCGGCTAATTCCGTGA
>FBMWY7P02FDOYD 156       0      156
TGAGGAATATTGGTCAATGGGCGCGAGCCTGAACCAGCCAAGTAGCGTGAAGGATGACTG
CCCTATGGGTTGTAAACTTCTTTTGTCCGGGAATAAAACCGCCCACGTGTAGGCGCTTGT
ATGTACCGGTACGAATAAGCATCGGCTAACTCCGTG
>FBMWY7P02H4AJJ 139       0      139
TGGGGAATATTGGACAATGGACCAAAAGTCTGATCCAGCAATTCTGTGTGCACGATGAAG
TTTTTCGGAATGTAAAGTGCTTTCAGTTGGGAAGAAGAAAGTGACGGTACTAACAGAAGA
AGCGACGGCTAAATACGTG
>FBMWY7P02G1FHV 160       0      160
TGGGGAATTTTGGACAATGGGGGCAACCCTGATCCAGCCATGCCGAGTGCAGGATGAAGG
TCTTCGGATTGTAAACTGCTTTTGTCAGGGACGAAAAGGATTCCGCTAATACCGGGATCT
GCTGACGGTACCTGAAGAATAAGCACCGGCTAACTACGTG
>FBMWY7P02GS7LA 157       0      157
TGAGGAATATTGGTCAATGGACGCAAGTCTGAACCAGCCAAGTAGCGTGCAGGATGACGG
CCCTCCGGGTTGTAAACTGCTTTTAGTTGGGAATAAAGTGCAGCTCGTGAGTTGTTTTGT
ATGTACCATCAGAAAAAGGACCGGCTAATTCCGTGCT
>FBMWY7P02H7A86 134       0      134
TGGGGAATATTGCACAATGGGGGAAACCCTGATGCAGCGACGCCGCGTGAGCGAAGAAGT
ATTTCGGTATGTAAAGCTCTATCAGCAGGGAAGAAAATGACGGTACCTGACTAAGAAGCC
CCGGCTAACTACGT
>FBMWY7P02H7OVZ 142       0      142
TGGGGAATATTGGACAATGGACCAAAAGTCTGATCCAGCAATTCTGTGTGCACGATGACG
GTCTTAGGATTGTAAAGTGCTTTCAATTGGGAAGAAAAAAATGACGGTACCAATAGAAGA
AGCGACGGCTAAATACGTGCCG
>FBMWY7P02IKCSO 139       0      139
TGGGGAATATTGGACAATGGACCAAAAGTCTGATCCAGCAATTCTGTGTGCACGATGAAG
TTTTTCGGAATGTAAAGTGCTTTCAGTTGGGAAGAAGAAAGTGACGGTACCAACAGAAGA
AGCGACGGCTAAATACGTG
>FBMWY7P02FEATL 141       0      141
TGGGGAATATTGGACAATGGACCAAAAGTCTGATCCAGCAATTCTGTGTGCACGATGATG
GTCTTAGGATTGTAAAGTGCTTTCAATCGGGAAAAAGAAAGTGATGGTACCGATAGAAGA
AGCGACGGCTAAATACGTGCT
>FBMWY7P02G668E 138       0      138
TGGGGAATATTGGACAATGGACCAAAGTCTGATCCAGCAATTCTGTGTGCACGATGACGG
TCTTAGGATTGTAAAGTGCTTTCAATTGGGAAGAAAAAAATGACGGTACCAATAGAAGAA
GCGACGGCTAAATACGTG
>FBMWY7P02IEOJ5 157       0      157
TGAGGAATATTGGTCAATGGACGAGAGTCTGAACCAGCCAAGTAGCGTGAAGGATGACTG
CCCTATGGGTTGTAAACTTCTTTTATATGGGAATAAAAAAGAGCACGTGTGCTCTATTGT
ATGTACCTTATGAATAAGCATCGGCTAATTCCGTGCT
>FBMWY7P02GEN4C 138       0      138
TGGGGAATATTGCACAATGGGGGAAACCCTGATGCAGCGACGCCGCGTGAAGGAAGAAGT
ATTTCGGTATGTAAACTTCTATCAGCAGGGAAGAAAATGACGGTACCTGACTAAGAAGCC
CCGGCTAACTACGTGCCT
>FBMWY7P02I37MY 135       0      135
TGGGGAATATTGCACAATGGGGGAAACCCTGATGCAGCGACGCCGCGTGAGTGAAGAAGT
ATTTCGGTATGTAAAGCTCTATCAGCAGGGAAGAGAATGACGGTACCTGACTAAGAAGCC
CCGGCTAACTACGTG
>FBMWY7P02FUC3D 141       0      141
TGGGGAATATTGGACAATGGACCAAAAGTCTGATCCAGCAATTCTGTGTGCACGATGACG
GTCTTAGGATTGTAAAGTGCTTTCAATTGGGAAGAAAAAAAATAGACGGTACCAATAGAA
GAAGCGACGGCTAAATACGTG
>FBMWY7P02FG0YY 154       0      154
TGAGGAATATTGGCAATGGACGCAAGTCTGAACCAGCCAAGTAGCGTGCAGGATGACGGC
CCTCCGGGTTGTAAACTGCTTTTAGTTGGGAATAAAGTGCAGCTCGTGAGCTGTTTTGTA
TGTACCATCAGAAAAAGGACCGGCTAATTCCGTG
>FBMWY7P02GPSUL 142       0      142
TGGGGAATATTGGACAATGGACCAATAGTCTGATCCAGCAATTCTGTGTGCACGATGACG
GTCTTAGGATTGTAAAGTGCTTTCAATTGGGAAGAAAAAAATGACGGTACCAATAGAAGA
AGCGACGGCTAAATACGTGCCG
>FBMWY7P02I6A0C 137       0      137
TGGGGAATATTGCGCAATGGGGGCAACCCTGACGCAGCAACGCCGCGTGATTGAAGAAGG
TCTTCGGATTGTAAAAATCTTTAATTAGGGACGAAAAAAATGACGGTACCTAAAGAATAA
GCTCCGGCTAACTACGT
>FBMWY7P02GCVCR 155       0      155
TGAGGAATATTGGTCAATGGACGCAAGTCTGAACCAGCCAAGTAGCGTGCAGGATGACGG
CCCTCCGGGTTGTAAACTGCTTTTAGTTGGGAATAAAGTGCAGCTCGTGAGCTGTTTTGT
ATGTACCATCAGAAAAAGGACCGGCTAATTCCGTG
>FBMWY7P02IRRYF 142       0      142
TGGGGAATATTGGACAATGGACCAAAAGTCTGATCCAGCAATTCTGTGTGCACGATGACG
GTCTTAGGATTGTAAAGTGCTTTCAATTGGGAAGAAAAAAAATAGACGGTACCAATAGAA
GAAGCGACGGCTAAATACGTGT
>FBMWY7P02H0ZOD 142       0      142
TGGGGAATATTGGACAATGGACCAAAAGTCTGATCCAGCAATTCTGTGTGCACGATGACG
GTCTTAGGATTGTAAAGTGCTTTCAATTGGGAAGAAAAAAATGACGGTACCAATAGAAGA
AGCGACGGCTAAATACGTCNCA
>FBMWY7P02G8FET 139       0      139
TGGGGAATATTGGACAATGGACCAAAAGTCTGATCCAGCAATTCTGTGTGCACGATGACG
GTCTTAGGATTGTAAAGTGCTTTCAATCGGGAAAAAGAAAGTGATGGTACCGATAGAAGA
AGCGACGGCTAAATGCGCG
>FBMWY7P02FMIY7 157       0      157
TGAGGAATATTGGTCAATGGACGAGAGTCTGAACCAGCCAAGTAGCGTGAAGGATGACTG
CCCTATGGGTTGTAAACTTCTTTTATACGGGAATAAAGTGAGCCACGTGTGGTTTTTTGT
ATGTACCGTACGAATAAGGATCGGCTAACTCCGTGCA
>FBMWY7P02H8FVC 140       0      140
TGGGGAATATTGGACAATGGACCAAAAGTCTGATCCAGCAATTCTGTGTGCACGATGACG
GTCTTAGGATTGTAAAGTGCTTTCAATCGGGAAAAAGAAAGTGATGGTACCGATAGAAGA
AGCGACGGCTAAATACGTGA
>FBMWY7P02F2RKZ 139       0      139
TGGGGAATATTGGACAATGGACCAAAAGTCTGATCCAGCAATTCTGTGTGCACGATGAAG
TTTTTCGGAATGTAAAGTGCTTTCAGTTGGGAAGAAGAAAGTGACGGTACCAACAGAAGA
AGCGACGGCTAAATACGTG
>FBMWY7P02I62RY 140       0      140
TGGGGAATATTGGACAATGGACCAAAAGTCTGATCCAGCAATTCTGTGTGCACGATGACG
GTCTTAGGATTGTAAAGTGCTTTCAATTGGGAAGAAAAAAATGACGGTACCAATAGAAGA
AGCGACGGCTAAATACGTGT
>FBMWY7P02F84K0 160       0      160
TGGGGAATTTTGGACAATGGGGGCAACCCTGATCCAGCCATGCCGCGTGCAGGATGAAGG
TCTTCGGATTGTAAACTGCTTTTGTCAGGGACGAAAAGGATTGTGCTAATACCATGATCT
GCTGACGGTACCTGAAGAATAAGCACCGGCTAACTACGTG
>FBMWY7P02F9DPP 157       0      157
TGAGGAATATTGGTCAATGGGCGAGAGCCTGAACCAGCCAAGTAGCGTGAAGGATGAAGG
TTCTATGGATTGTAAACTTCTTTTATACGGGAATAAAACCTCCCACGTGTGGGAGCTTGT
ATGTACCGTATGAATAAGCATCGGCTAACTCCGTGCA
>FBMWY7P02JDX6A 141       0      141
TGGGGAATATTGGACAATGGACCAAAAGTCTGATCCAGCAATTCTGTGTGCACGATGACG
GTCTTAGGATTGTAAAGTGCTTTCAATCGGGAAAAAGAAAGTGATGGTACCGATAGAAGA
AGCGACGGCTAAATACGTGCT
>FBMWY7P02IOA74 139       0      139
TGGGGAATATTGGACAATGGACCAAAAGTCTGATCCAGCAATTCTGTGTGCACGATGAAG
TTTTTCGGAATGTAAAGTGCTTTCAGTTGGGAAGAAGAAAGTGACGGTACCAACAGAAGA
AGCGACGGCTAAATACGTG
>FBMWY7P02HVZ8O 157       0      157
TGGGGAATATTGGACAATGGACCAAAAGTCTGATCCAGCAATTCTGTGTGCACGATGAAG
TTTTTCGGAATGTAAAGTGCTTTCAGTTGGGAAGAAGAAAGTGACGGTACCAACAGAAGA
AGCGACGGCTAAATACGTGCCAGNAGCCGTAGGTAAT
>FBMWY7P02FK6YU 135       0      135
TGGGGAATATTGCACAATGGGGGAAACCCTGATGCAGCGACGCCGCGTGGAGGAAGAAGG
TCTTCGGATTGTAAACTCCTGTTGTTGGGGAAGATAATGACGGTACCCAACAAGGAAGTG
ACGGCTAACTACGTG
>FBMWY7P02JNV0T 156       0      156
TGAGGAATATTGGTCAATGGACGGAAGTCTGAACCAGCCAAGTCGCGTGAAGGATGAAGG
TTCTATGGATTGTAAACTTCTTTTATAGGGGAATAAAAAAGTCCACGTGTGGATTCTTGT
ATGTACCCTACGAATAAGCATCGGCTAACTCCGTGT
>FBMWY7P02ITCOD 141       0      141
TGGGGAATATTGGACAATGGACCAAAAGTCTGATCCAGCAATTCTGTGTGCACGATGACG
GTCTTAGGATTGTAAAGTGCTTTCAATCGGGAAAAAGAAAGTGATGGTACCGATAGAAGA
AGCGACGGCTAAATACGTGCT
>FBMWY7P02GO5C2 171       0      171
CCTAAGGCAGCAGTGAGGAATATTGGTCAATGGACGAGAGTCTGAACCAGCCAAGTAGCG
TGCAGGAAGACGGCCCTATGGGTTGTAAACTGCTTTTATAAGGGAATAAAGTGAGTCTCG
TGAGACTTTTTGCTTGTACCTTATGAATAAGGACCGGCTAATTCCGTGCCC
>FBMWY7P02FT2KV 156       0      156
CCTAGAGGCAGCAGTGGGGATTATTGGACAATGGACCAAAAGTCTGATCCAGCAATTCTG
TGTGCACGATGAAGTTTTTCGGAATGTAAAGTGCTTTCAGTTGGGAAGAAGAAAGTGGCG
GTACTAACAGAAGAAGCGACGGCTAAATACGTGCCA
>FBMWY7P02F3W5F 163       0      163
TGGGGAATCTTCCGCAATGGGCGAAAGCCTGACGGAGCAATGCCGCGTGAGTGATGAAGG
AATTCGTTCCGTAAAACTCTTTTGTTTATGACGAATGTGCAGATTGTGAATAATTATTTG
GAATGACGGTAGTAAACGAATAAGCCACGGCTAACTACGTGCT
>FBMWY7P02IKDL6 156       0      156
TGAGGAATATTGGTCAATGGACGAGAGTCTGAACCAGCCAAGTAGCGTGAAGGATGACTG
CCCTATGGGTTGTAAACTTCTTTTATACGGGAATAAAGTGAGCCACGTGTGGTTTTTTGT
ATGTACCGTATGAATAAGGATCGGCTAACTCCGTGT
>FBMWY7P02JCPME 157       0      157
TGAGGAATATTGGTCAATGGGCGCGAGCCTGAACCAGCCAAGTAGCGTGAAGGATGACTG
CCCTATGGGTTGTAAACTTCTTTTGTCCGGGAATAAAACCGCCTACGTGTAGGCGCTTGT
ATGTACCGGTACGAATAAGCATCGGCTAACTCCGTGT
>FBMWY7P02FT1CD 175       0      175
CCTACGGGACAGCAGTAGGGAATCTTCCACAATGGGCGAAAGCCTGATGGAGCAACGCCG
CGTGGGTGAAGAAGGTCTTCGGATCGTAAAACCCTGTTGTTAGAGAAGAAAGTGCGTGAG
AGTAACTGTTCACGTTTCGACGGTATCTAACCAGAAAGCCACGGCTAACTACGTA
>FBMWY7P02HMTFQ 179       0      179
CCGTACGGGGGCAGCAGGTGGGGAATATTGGACAATGGAACCAAAAGTCTGATCCAGCAA
TTCTGTGTGCACGATGACGGTCTTAGGATTGTAAAGTGCTTTCAATTGGGAAAGAAAAAA
ATGACGGTACCAATAGAAGAAGCGACGGCTAAATACGTGCCAGCACGCCGGACGGTAAT
>FBMWY7P02HDVIF 135       0      135
TGGGGAATATTGCACAATGGGGGAAACCCTGATGCAGCGACGCCGCGTGAAGGATGAAGT
ATTTCGGTATGTAAACTTCTATCAGCAGGGAAGAAAATGACGGTACCTGAGTAAGAAGCC
CCGGCTAACTACGTG
>FBMWY7P02JHPPD 31       0      31
TAATCTGAAGACGGGACTAGGACAAAGGACA
>FBMWY7P02I194G 156       0      156
TGAGGAATATTGGTCAATGGACGCAAGTCTGAACCAGCCAAGTAGCGTGCAGGATGACGG
CCCTCCGGGTTGTAAACTGCTTTTAGTTGGGAATAAAGTGCAGCTCGTGAGCTGTTTTGT
ATGTACCATCAGAAAAAGGACCGGCTAATTCCGTGA
>FBMWY7P02FM7LZ 155       0      155
TGAGGAATATTGGTCAATGGACGCAAGTCTGAACCAGCCAAGTAGCGTGCAGGATGACGG
CCCTCCGGGTTGTAAACTGCTTTTAGTTGGGAATAAAGTGCAGCTCGTGAGTTGTTTTGT
ATGTACCATCAGAAAAAGGACCGGCTAATTCCGTG
>FBMWY7P02FNP86 139       0      139
TGGGGAATATTGGACAATGGACCAAAAGTCTGATCCAGCAATTCTGTGTGCACGATGAAG
TTTTTCGGAATGTAAAGTGCTTTCAGTTGGGAAGAAGAAAGTGACGGTACCAACAGAAGA
AGCGACGGCTAAATACGTG
>FBMWY7P02JOSH0 132       0      132
TGAGGAATATTGGTCAATGGACGAGAGTCTGAACCAGCCAAGTAGCGTGAAGGATGACTG
CCCTATGGGTTGTAAACTTCTTTTATTACGGGAAGTAAAGTAGAAGCACGTGTGCTTTTN
TTTNTGTCGTAC
>FBMWY7P02FH15D 139       0      139
TGGGGAATCTTGCGCAATGGGGGGAACCCTGACGCAGCGACGCCGCGTGCGGGACGAAGG
CCCTCGGGTCGTAAACCGCTTTCAGCAGGGATGAGACAAGACGGTACCTGCAGAAGAAGC
CCCGGCTAACTACGTGCCC
>FBMWY7P02HX3JD 140       0      140
TGGGGAATATTGGACAATGGACCAAAAGTCTGATCCAGCAATTCTGTGTGCACGATGAAG
TTTTTCGGAATGTAAAGTGCTTTCAGTTGGGAAGAAGAAAGTGACGGTACCAACAGAAGA
AGCGACGGCTAAATACGTGT
>FBMWY7P02GQV4V 156       0      156
TAGGGAATTTTCGGCAATGGGCGAAAGCCTGACCGAGCAATGCCGCGTGAGTGATGAAGG
TCTTCGGATTGTAAAGCTCTGTTGTAAAGGAAGAATATTACATATCAACTATGTAACTGA
CGGTACTTTACCAGAAAGTCACGGCTAACTTCGTGA
>FBMWY7P02F1T9S 155       0      155
TGAGGAATATTGGTCAATGGACGAGAGTCTGAACCAGCCAAGTAGCGTGAAGGATGACTG
CCCTATGGGTTGTAAACTTCTTTTATATGGGAATAAAAAAGAGCACGTGTGCTCTATTGT
ATGTACCTTATGAATAAGCATCGGCTAATTCCGTG
>FBMWY7P02GYOO7 139       0      139
TGGGGAATATTGGACAATGGACCAAAAGTCTGATCCAGCAATTCTGTGTGCACGATGAAG
TTTTTCGGAATGTAAAGTGCTTTCAGTTGGGAGAAGAAAGTGACGGTACCAACAGAAGAA
GCGACGGCTAAATACGTGG
>FBMWY7P02H7AZR 139       0      139
TGGGGAATATTGGACAATGGACCAAAAGTCTGATCCAGCAATTCTGTGTGCACGATGACG
GTCTTAGGATTGTAAAGTGCTTTCAATTGGGAAGAAAAAAATGACGGTACCAATAGAAGA
AGCGACGGCTAAATACGTG
>FBMWY7P02G40UX 156       0      156
TGAGGAATATTGGTCAATGGGCGCGAGCCTGAACCAGCCAAGTAGCGTGAAGGATGACTG
CCCTATGGGTTGTAAACTTCTTTTGTCCGGGAATAAAACCGCCTACGTGTAGGCGCTTGT
ATGTACCGGTACGAATAAGCATCGGCTAACTCCGTG
>FBMWY7P02FVQMQ 135       0      135
TGGGGAATATTGCACAATGGGGGAAACCCTGATGCAGCGACGCCGCGTGAAGGAAGAAGT
ATCTCGGTATTGTAAACTTCTATCAGCAGGGAAGAAATGACGGTACCTGACTAAGAAGCC
CCGGCTAACTACGTA
>FBMWY7P02GWASD 155       0      155
TGAGGAATATTGGTCAATGGACGCAAGTCTGAACCAGCCAAGTAGCGTGCAGGATGACGG
CCCTCCGGGTTGTAAACTGCTTTTAGTTGGGAATAAAGTGCAGCTCGTGAGCTGTTTTGT
ATGTACCATCAGAAAAAGGACCGGCTAATTCCGTG
>FBMWY7P02GCNHA 135       0      135
TGGGGAATATTGCACAATGGGGGAAACCCTGATGCAGCGACGCCGCGTGGAGGAAGAAGG
TCTTCGGATTGTAAACTCCTGTTGTTGGGGAAGATAATGACGGTACCCAACAAGGAAGTG
ACGGCTAACTACGTG
>FBMWY7P02G54SC 155       0      155
TGAGGAATATTGGTCAATGGACGCAAGTCTGAACCAGCCAAGTAGCGTGCAGGATGACGG
CCCTCCGGGTTGTAAACTGCTTTTAGTTGGGAATAAAGTGCAGCTCGTGAGCTGTTTTGT
ATGTACCATCAGAAAAAGGACCGGCTAATTCCGTG
>FBMWY7P02G7C9E 142       0      142
TGGGGAATATTGGACAATGGACCAAAAGTCTGATCCAGCAATTCTGTGTGCACGATGACG
GTCTTAGGATTGTAAAGTGCTTTCAATCGGGAAAAAGAAAGTGATGGTACCGATAGAAGA
AGCGACGGCTAAATACGTGCCG
>FBMWY7P02HF9M0 158       0      158
TGAGGAATATTGGTCAATGGACGAGAGTCTGAACCAGCCAAGTAGCGTGAAGGATGACTG
CCCTATGGGTTGTAAACTTCTTTTATACGGGAATAAAGTGAGCCACGTGTGGTTTTTTGT
ATGTACCGTATGAATAAGGATCGGCTAACTCCGTGCCC
>FBMWY7P02FQTRV 161       0      161
TGGGGAATCTTCCGCAATGGGCGAAAGCCTGACGGAGCAATGCCGCGTGAGTGATGAAGG
AATTCGTTCCGTAAAACTCTTTTGTTTATGACGAATGTGCGGATTGTGAATAATTATTTG
TAATGACGGTAGTAAACGAATAAGCCACGGCTAACTACGTG
>FBMWY7P02IER33 156       0      156
TGAGGAATATTGGTCAATGGACGAGAGTCTGAACCAGCCAAGTAGCGTGAAGGATGACTG
CCCTATGGGTTGTAAACTTCTTTTATACGGGAATAAAGTGAGCCACGTGTGGTTTTTTGT
ATGTACCGTATGAATAAGGATCGGCTAACTCCGTGT
>FBMWY7P02IIFKD 161       0      161
TGGGGAATTTTGGACAATGGGGGCAACCCTGATCCAGCCATGCCGCGTGCAGGATGAAGG
TCTTCGGATTGTAAACTGCTTTTGTCAGGGACGAAAAGGATTCCGCTAATACCGGGATCT
GCTGACGGTACCTGAAGAATAAGCACCGGCTAACTACGTGG
>FBMWY7P02FK9LF 138       0      138
TGGGGAATATTGCACAATGGGGGAAACCCTGATGCAGCGACGCCGCGTGGAGGAAGAAGG
TCTTCGGATTGTAAACTCCTGTTGTTGGGGAAGATAATGACGGTACCCAACAAGGAAGTG
ACGGCTAACTACGTGCCC
>FBMWY7P02GZ2C3 155       0      155
TGGGGAATATTGCACAATGGGGGAAACCCTGATGCAGCGACGCCGCGTGAAGGAAGAAGT
ATCTCGGTATGTAAACTTCTATCAGCAGGGAAGAAAATGACGGTACCTGACTAAGAAGCC
CCGGCTAACTACGTGCCGGCAGCCGCCGGTAAGTA
>FBMWY7P02GTBIH 173       0      173
CCTACGGGGAGGTAGCAGTGAGGAATATTGGTCAATGGACGAGAGTCTGAACCAGCCAAG
TAGCGTGAAGGATGACTGCCCTATGGGTTGTAAACTTCTTTTATATGGGAATAAAAAAGA
GCACGTGTGCTCTATTGTATGTACCTTATGAATAAGCATCGGCTAATTCCGTG
>FBMWY7P02FN92F 139       0      139
TGGGGAATATTGGACAATGGACCAAAAGTCTGATCCAGCAATTCTGTGTGCACGATGAAG
TTTTTCGGAATGTAAAGTGCTTTCAGTTGGGAAGAAGAAAGTGACGGTACCAACAGAAGA
AGCGACGGCTAAATACGTG
>FBMWY7P02JBW9Y 172       0      172
CCTAGGCAGCAGTGGGGAATTTTGGACAATGGGGGCAACCCTGATCCAGCCATGCCGCGT
GCAGGATGAAGGTCTTCGGATTGTAAACTGCTTTTGTCAGGGACGAAAAGGATTCCGCTA
ATACCGGGATCTGCTGACGGTACCTGAAGAATATGCACCGGCTAACTACGTG
>FBMWY7P02GTV2U 139       0      139
TGGGGAATATTGGACAATGGACCAAAAGTCTGATCCAGCAATTCTGTGTGCACGATGACG
GTCTTAGGATTGTGAAGTGCTTTCAATTGGGAAGAAAAAAATGACGGTACCAATAGAAGA
AGCGACGGCTAAATACGTG
>FBMWY7P02I9GXA 163       0      163
TAGGGAATTTTCGTCAATGGGGGGAACCCTGAACGAGCAATGCCGCGTGAGTGAGGAAGG
TCTTCGGATCGTAAAGCTCTGTTGTAAGAGAAAAACGGCACTCATAGGGAATGATGAGTG
AGTGATGGTATCTTACCAGAAAGTCACGGCTAACTACGTGCCT
>FBMWY7P02IKRJY 135       0      135
TGGGGAATATTGCACAATGGAGGAAACTCTGATGCAGCGACGCCGCGTGAGTGAAGAAGT
ATTTCGGTATGTAAAGCTCTATCAGCAGGGAAGATAATGACGGTACCTGGCTAAGAAGCT
CCGGCTAAATACGTG
>FBMWY7P02G58M9 156       0      156
TGAGGAATATTGGTCAATGGACGCAAGTCTGAACCAGCCAAGTAGCGTGCAGGATGACGG
CCCTCCGGGTTGTAAACTGCTTTTAGTTGGGAATAAAGTGCAGCTCGTGAGCTGTTTTGT
ATGTACCATCAGAAAAAGGACCGGCTAATTCCGTGG
>FBMWY7P02GLT0P 140       0      140
TGGGGAATATTGGACAATGGACCAAAAGTCTGATCCAGCAATTCTGTGTGCACGATGACG
GTCTTAGGATTGTAAAGTGCTTTCAATTGGGAAGAAAAAAATGACGGTACCAATAGAAGA
AGCGACGGCTAAATACGTGA
>FBMWY7P02JAC43 155       0      155
TGAGGAAAATTGGTCAATGGACGAGAGTCTGAACCAGCCAAGTAGCGTGCAGGAAGACGG
CCCTATGGGTTGTAAACTGCTTTTATAAGGGAATAAAGTGAGTCTCGTGAGACTTTTTGC
ATGTACCTTATGAATAAGGACCGGCTAATTCCGTG
>FBMWY7P02GZS76 139       0      139
TGGGGAATATTGGACAATGGACCAAAAGTCTGATCCAGCAATTCTGTGTGCACGATGACG
GTCTTAGGATTGTAAAGTGCTTTCAATCGGGAAAAAGAAAGTGATGGTACCGATAGAAGA
AGCGACGGCTAAATACGTA
>FBMWY7P02F607G 139       0      139
TGGGGAATATTGGACAATGGACCAAAAGTCTGATCCAGCAATTCTGTGTGCACGATGAAG
TTTTTCGGAATGTAAAGTGCTTTCAGTTGGGAAGAAGAAAGTGACGGTACCAACAGAAGA
AGCGACGGCTAAATACGTG
>FBMWY7P02G77JF 140       0      140
TGGGGAATATTGGACAATGGACCAAAAGTCTGATCCAGCAATTCTGTGTGCACGATGAAG
TTTTTCGGAATGTAAAGTGCTTTCAGTTGGGAAGAAGAAAGTGACGGTACCAACAGAAGA
AGCGACGGCTAAATACGTGA
>FBMWY7P02JJ1RN 135       0      135
TGGGGAATATTGCACAATGGGGGAAACCCTGATGCAGCAACGCCGCGTGAGTGAAGAAGT
ATTTCGGTATGTAAAGCTCTATCAGCAGGGAAGAAAGTGACGGTACCTGACTAAGAAGCC
CCGGCTAACTACGTG
>FBMWY7P02G7RR2 158       0      158
TGAGGAATATTGGTCAATGGACGAGAGTCTGAACCAGCCAAGTAGCGTGCAGGAAGACGG
CCCTATGGGTTGTAAACTGCTTTTATAAGGGAATAAAGTGAGTCTCGTGAGACTTTTTGC
ATGTACCTTATGAATAAGGACCGGCTAATTCCGTGCCG
>FBMWY7P02IJZ9V 162       0      162
TGGGGAATTTTGGACAATGGGGGCAACCCTGATCCAGCCATGCCGCGTGCAGGATGAAGG
TCTTCGGATTGTAAACTGCTTTTGTCAGGGACGAAAAGGATTGTGCTAATACCATGATCT
GCTGACGGTACCTGAAGAATAAGCACCGGCTAACTACGTGCT
>FBMWY7P02H0O6N 155       0      155
TGAGGAATATTGGTCAATGGGCGCGAGCCTGAACCAGCCAAGTAGCGTGAAGGATGACTG
CCCTATGGGTTGTAAACTTCTTTTGTCCGGGAATAAAACCGCCTACGTGTAGGCGCTTGT
ATGTACCGGTACGAATAAGCATCGGCTAACTCCNG
>FBMWY7P02JE9JL 140       0      140
TGGGGAATATTGGACAATGGACCAAAAGTCTGATCCAGCAATTCTGTGTGCACGATGAAG
TTTTTCGGAATGTAAAGTGCTTTCAGTTGGGAAGAAGAAAGTGACGGTACCAACAGAAGA
AGCGACGGCTAAATACGTGT
>FBMWY7P02I89IU 77       0      77
CTGAGAATCTTCCACAATGGACGAAAGTCTGATGGAGCGACATCGCGTGAGGGATGAAGG
CCTGTGTACTCGAATAT
>FBMWY7P02I168E 176       0      176
TAGGGAATCTTCCACAATGGGCGAAAGCCTGATGGAGCAACGCCGCGTGGGTGAAGAAGG
TCTTCGGATCGTAAAACCCTGTTGTTAGAGAAGAAAGTGCGTGAGAGTAACTGTTCACGT
TTCGACGGTATCTAACCAGAAAGCCACGGCTAACTACGTGCCAGCAGCCGTGTAAT
>FBMWY7P02IPEXO 163       0      163
TGGGGAATCTTCCGCAATGGGCGAAAGCCTGACGGAGCAATGCCGCGTGAGTGATGAAGG
AATTCGTTCCGTAAAACTCTTTTGTTTATGACGAATGTGCAGATTGTGAATAATTATTTG
TAATGACGGTAGTAAACGAATAAGCCACGGCTAACTACGTGCT
>FBMWY7P02HXTO4 155       0      155
TGAGGAATATTGGTCAATGGACGAGAGTCTGAACCAGCCAAGTAGCGTGAGGGATGACTG
CCCTATGGGTTGTAAACTTCTTTTATACGGGAATAAAGTGTTCCACGCGTGGAATTTTGT
ATGTACCGTATGAATAAGGATCGGCTAACTCCGTG
>FBMWY7P02IA2LD 155       0      155
TGAGGAATATTGGTCAATGGGCGCGAGCCTGAACCAGCCAAGTAGCGTGAAGGATGACTG
CCCTATGGGTTGTAAACTTCTTTTGTCCGTGAATAAAACCGCCTACGTGTAGGCGCTTGT
ATGTACCGGTACGAATAAGCATCGGCTAACTCCGT
>FBMWY7P02HPHL0 135       0      135
TGGGGAATATTGCACAATGGGGGAAACCCTGATGCAGCGACGCCGCGTGAGTGAAGAAGT
ATTTCGGTATGTAAAGCTCTATCAGCAGGGAAGAAAATGACGGTACCTGACTAAGAAGCC
CCGGCTAACTACGTG
>FBMWY7P02IHWHW 139       0      139
TGGGAATATTGGACAATGGACCAAAAGTCTGATCCAGCAATTCTGTGTGCACGATGAAGT
TTTTCGGAATGTAAAGTGCTTTCAGTTGGGAAGAAGAAAGTGACGGTACCAACAGAAGAA
GCGACGGCTAAATACGTNC
>FBMWY7P02F23RS 139       0      139
TGGGGAATATTGGACAATGGACCAAAAGTCTGATCCAGCAATTCTGTGTGCACGATGACG
GTCTTAGGATTGTAAAGTGCTTTCAATCGGGAAAAAGAAAGTGATGGTACCGATAGAAGA
AGCGACGGCTAAATACGTG
>FBMWY7P02ICJDO 141       0      141
TGGGGAATATTGGACAATGGACCAAAAGTCTGATCCAGCAATTCTGTGTGCACGATGACG
GTCTTAGGATTGTAAAGTGCTTTCAATTGGGAAGAAAAAAATGACGGTACCAATAGAAGA
AGCGACGGCTAAATACGTGCT
>FBMWY7P02FLF02 155       0      155
TGAGGAATATTGGTCAATGGACGAGAGTCTGAACCAGCCAAGTAGCGTGCAGGATGACGG
CCCTATGGGTTGTAAACTGCTTTTATAAGGGAATAAAGTGAGCCTCGTGAGGCTTTTTGC
ATGTACCTTATGAATAAGGACCGGCTAATTCCGTG
>FBMWY7P02JAGOU 137       0      137
TGGGGAATATTGCACAATGGGGGAAACCCTGATGCAGCGACGCCGCGTGAGTGAAGAAGT
ATTTCGGTATGTAAAGCTCTATCAGCAGGGAAGAAAATGACGGTACCTGACTAAGAAGCC
CCGGCTAACTACGTGCA
>FBMWY7P02F2WRC 155       0      155
TGAGGAATATTGGTCAATGGACGAGAGTCTGAACCAGCCAAGTAGCGTGAAGGATGACTG
CCCTATGGGTTGTAAACTTCTTTTATACGGGAATAAAGTGAGCCACGTGTGGTTTTTTGT
ATGTACCGTATGAATAAGGATCGGCTAACTCCGTG
>FBMWY7P02HCA2B 158       0      158
TGAGGAATATTGGTCAATGGACGAGAGTCTGAACCAGCCAAGTAGCGTGCAGGATGACGG
CCCTATGGGTTGTAAACTGCTTTTATAAGGGAATAAAGTGAGCCTCGTGAGGCTTTTTGC
ATGTACCTTATGAATAAGGACCGGCTAATTCCGTGCCC
>FBMWY7P02IWQ4Y 137       0      137
TGGGGAATATTGCACAATGGGGGAAACCCTGATGCAGCGACGCCGCGTGGAGGAAGAAGG
TCTTCGGATTGTAAACTCCTGTTGTTGGGGAAGATAATGACGGTACCCAACAAGGAAGTG
ACGGCTAACTACGTGGC
>FBMWY7P02FE906 141       0      141
TGGGGAATATTGGACAATGGACCAAGAGTCTGATCCAGCAATTCTGTGTGCACGATGACG
GTCTTAGGATTGTAAAGTGCTTTCAATTGGGAAGAAAAAAATAGACGGTACCAATAGAAG
AAGCGACGGCTAAATACGTGA
>FBMWY7P02G0I2V 135       0      135
TGGGGAATATTGCACAATGGGGGAAACCCTGATGCAGCGACGCCGCGTGAAGGAAGAAGT
ATCTCGGTATGTAAACTTCTATCAGCAGGGAAGATAATGACGGTACCTGACTAAGAAGCC
CCGGCTAACTACGTG
>FBMWY7P02FO627 135       0      135
TGGGGAATATTGCACAATGGGGGAAACCCTGATGCAGCGACGCCGCGTGAGTGAAGAAGT
ATTTCGGTATGTAAAGCTCTATCAGCAGGGAAGAGAATGACGGTACCTGACTAAGAAGCC
CCGGCTAACTACGTA
>FBMWY7P02FXXBC 155       0      155
TGAGGAATATTGGTCAATGGGCGAGAGCCTGAACCAGCCAAGTAGCGTGAAGGATGAAGG
TTCTATGGATTGTAAACTTCTTTTATAAGGGAATAACAGACATTACGTGTAGTGTTTTGC
ATGTACCTTATGAATAAGCATCGGCTAACTCCGTG
>FBMWY7P02FNZ7V 136       0      136
TGGGGAATATTGCACAATGGGGGAAACCCTGATGCAGCGACGCCGCGTGAGTGAAGAAGT
ATTTCGGTATGTAAAGCTCTATCAGCAGGGAAGAAAATGACGGTACCTGACTAAGAAGCC
CCGGCTAACTACGTGT
>FBMWY7P02H1BVT 161       0      161
TAGGGAATTTTCGCCAATGGGCGCAAGCCTGAACGAGCAATGCCGCGTGGGTGAAGAAGG
TCTTCGGATCGTAAAGCTCTGTTGCGAGGGAAAAAGGAAGAGAAGAGGGAATGATTCTCT
TTTGATGGTACCTCGCCAGAAAGTCACGGCTAACTACGTGG
>FBMWY7P02ILYMQ 159       0      159
TGAGGAATATTGGTCAATGGGCGCGAGCCTGAACCAGCCAAGTAGCGTGAAGGATGACTG
CCCTACGGGTTGTAAACTTCTTTTGTCCGGGAATAAAACCGCCTACGTGTAGGCGCTTGT
ATGTACCGGTACGAATAAGCATCGGCTAACTCCGTGCCG
>FBMWY7P02I4BO5 160       0      160
TGGGGAATTTTGGACAATGGGGGCAACCCTGATCCAGCCATGCCGCGTGCAGGATGAAGG
TCTTCGGATTGTAAACTGCTTTTGTCAGGGACGAAAAGGATTCCGCTAATACCGGGATCT
GCTGACGGTACCTGAAGAATAAGCACCGGCTAACTACGTG
>FBMWY7P02FOQKC 136       0      136
TGGGGAATATTGCACAATGGGGGAAACCCTGATGCAGCGACGCCGCGTGAGCGAAGAAGT
ATTTCGGTATGTAAAGCTCTATCAGCAGGGAAGAAAATGACGATACCTGACTAAGAAGCC
CCGGCTAACTACGTGT
>FBMWY7P02HLQAF 139       0      139
TGGGGAATATTGGACAATGGACCAAAAGTCTGATCCAGCAATTCTGTGTGCACGATGAAG
TTTTTCGGAATGTAAAGTGCTTTCAGTTGGGAAGAAGAAAGTGACGGTACCAACAGAAGA
AGCGACGGCTAAATACGTG
>FBMWY7P02F0TE0 160       0      160
TAGGGAATTTTCGTCAATGGGCGCAAGCCTGAACGAGCAATGCCGCGTGGGTGAAGAAGG
TCTTCGGATCGTAAAGCTCTGTTGCGAGGGAAAAAGGAAGAGAAGAGGGAATGATTCTCT
TTTGATGGTACCTCGCCAGAAAGTCACGGCTAACTACGTG
>FBMWY7P02IGUMY 154       0      154
TGAGGAATATTGGTCAATGGACGCAAGTCTGAACCAGCCAAGTAGCGTGCAGGATGACGG
CCCTCCGGGTTGTAAACTGCTTTTAGTTGGGAATAAAGTGCAGCTCGTGAGCTGTTTTGT
ATGTACCATTAGAAAAAGGCCGGCTAATTCCGTG
>FBMWY7P02I3IS2 157       0      157
TGAGGAATATTGGTCAATGGACGCAAGTCTGAACCAGCCAAGTAGCGTGCAGGATGACGG
CCCTCCGGGTTGTAAACTGCTTTTAGTTGGGAATAAAGTGCAGCTCGTGAGCTGTTTTGT
ATGTACCATCAGAAAAAGGACCGGCTAATTCCGCGCC
>FBMWY7P02HZ9OS 160       0      160
TGGGGAATATTGGACAATGGACCAAAAGTCTGATCCAGCAATTCTGTGTGCACGATGACG
GTCTTAGGATTGTAAAGTGCTTTCAATCGGGAAAAAGAAAGTGATGGTACCGATAGAAGA
AGCGACGGCTAAATACGTGCCAGCACGCCGTAGGTACGTA
>FBMWY7P02G8AZR 158       0      158
TGAGGAATATTGGTCAATGGGCGCGAGCCTGAACCAGCCAAGTAGCGTGAAGGATGACTG
CCCTATGGGTTGTAAACTTCTTTTGTCCGGGAATAAAACCGCCTACGTGTAGGCGCTTGT
ATGTACCGGTACGAATAAGCATCGGCTAACTCCGTGCT
>FBMWY7P02HI45U 82       0      82
TGGGGAATATTGCACAATGGGGGGAACCCTGATGCAGCCATGCCGCGTGAATGAAGAAGG
CCTGTGTAGTNTTGTGTGNGAG
>FBMWY7P02H0UGO 157       0      157
TGAGGAATATTGGTCAATGGACGAGAGTCTGAACCAGCCAAGTAGCGTGAAGGATGACTG
CCCTATGGGTTGTAAACTTCTTTTATACGGGAATAAAGTGAGCCACGTGTGGTTTTTTGT
ATGTACCGTATGAATAAGGATCGGCTAACTCCGTGCC
>FBMWY7P02GPIEK 156       0      156
TGAGGAATATTGGTCAATGGACGCAAGTCTGAACCAGCCAAGTAGCGTGCAGGATGACGG
CCCTCCGGGTTGTAAACTGCTTTTAGTTGGGAATAAAGTGCAGCTCGTGAGCTGTTTTGT
ATGTACCATCAGAAAAAGGACCGGCTAATTCCGTGT
>FBMWY7P02FEUEU 155       0      155
TGAGGAATATTGGTCAATGGACGGAAGTCTGAACCAGCCAAGTCGCGTGAAGGATGAAGG
CTCTATGGATTGTAAACTTCTTTTATAGGGGAATAAAAAAGTCCACGTGTGGATTCTTGT
ATGTACCCTATGAATAAGCATCGGCTAACTCCGTG
>FBMWY7P02GOQCJ 136       0      136
TGGGGAATATTGCACAATGGGGGAAACCCTGATGCAGCGACGCCGCGTGAGTGAAGAAGT
ATTTCGGTATGTAAAGCTCTATCAGCAGGGAAGAAAATGACGGTACCTGACTAAGAAGCC
CCGGCTAACTACGTGT
>FBMWY7P02HOSCK 135       0      135
TAGGGAATATTGCACAATGGGGGAAACCCTGATGCAGCGACGCCGCGTGAAGGAAGAAGT
ATCTCGGTATGTAAACTTCTATCAGCAGGGAAGACAATGACGGTACCTGACTAAGAAGCC
CCGGCTAACTACGTG
>FBMWY7P02IEQQM 159       0      159
TGAGGAATATTGGTCAATGGGCGAGAGCCTGAACCAGCCAAGTAGCGTGAAGGATGACGG
CCCTACGGGTTGTAAACTTCTTTTGTGCGGGAATAAAGGAGCCTACGTGTAGGCTTTTGC
ATGTACCGTAACGAATAAGCATCGGCTAACTCCGTGCCG
>FBMWY7P02IL0DY 161       0      161
TGGGGAATTTTGGACAATGGGGGCAACCCTGATCCAGCCATGCCGCGTGCAGGATGAAGG
TCTTCGGATTGTAAACTGCTTTTGTCAGGGACGAAAAGGATTGTGCTAATACCATGATCT
GCTGACGGTACCTGAAGAATAAGCACCGGCTAACTACGTGT
>FBMWY7P02FGO72 158       0      158
TGAGGAATATTGGTCAATGGACGAGAGTCTGAACCAGCCAAGTAGCGTGAAGGATGACTG
CCCTATGGGTTGTAAACTTCTTTTATACGGGAATAAAGTTAGCCACGTGTGGCTTTTTGT
ATGTACCGTATGAATAAGGATCGGCTAACTCCGTGCCT
>FBMWY7P02I43R2 138       0      138
TGGGGAATATTGCACAATGGGCGCAAGCCTGATGCAGCAACGCCGCGTGAGCGATGAAGG
CCTTTGGGTCGTAAAGCTCTGTCCTTGGGGAAGAAACAAATGACGGTACCCTTGGAGGAA
GCCCCGGCTAACTCCGTG
>FBMWY7P02G298S 139       0      139
TGGGGAATATTGGACAATGGACCAAAAGTCTGATCCAGCAATTCTGTGTGCACGATGACG
GTTTTAGGATTGTAAAGTGCTTTCAATTGGGAAGAAAAAAATGACGGTACCAATAGAAGA
AGCGACGGCTAAATACGTG
>FBMWY7P02GXKJR 141       0      141
TGGGGAATATTGGACAATGGACCAAAAGTCTGATCCAGCAATTCTGTGTGCACGATGACG
GTCTTAGGATTGTAAAGTGCTTTCAATCGGGAAAAAGAAAGTGATGGTACCGATAGAAGA
AGCGACGGCTAAATACGTGCT
>FBMWY7P02ID0UV 136       0      136
TGGGGAATATTGCACAATGGAGGAAACTCTGATGCAGCGACGCCGCGTGAGTGAAGAAGT
ATTTCGGTATGTAAAGCTCTATCAGCAGGGAAGATAATGACGGTACCTGACTAAGAAGCT
CCGGCTAAATACGTGG
>FBMWY7P02F8LI5 155       0      155
TGAGGAATATTGGTCAATGGACGCAAGTCTGAACCAGCCAAGTAGCGTGCAGGATGACGG
CCCTCCGGGTTGTAAACTGCTTTTAGTTGGGAATAAAGTGCAGCTCGTGAGCTGTTTTGT
ATGTACCATCAGAAAAAGGACCGGCTAATTCCGTG
>FBMWY7P02H256U 161       0      161
TGGGGAATCTTCCGCAATGGGCGAAAGCCTGACGGAGCAGTGCCGCGTGAGTGATGAAGG
AATTCGTTCCGTAAAACTCTTTTGTTTATGACGAATGTGCAGATTGTGAATAATTATTTG
TAATGACGGTAGTAAACGAATAAGCCACGGCTAACTACGTG
>FBMWY7P02H492T 139       0      139
TGGGGAATATTAGACAATGGACCAAAAGTCTGATCCAGCAATTCTGTGTGCACGATGAAG
TTTTTCGGAATGTAAAGTGCTTTCAGTTGGGAAGAAGAAAGTGACGGTACTAACAGAAGA
AGCGACGGCTAAATACGTG
>FBMWY7P02FGXS9 155       0      155
TGAGGAATATTGGTCAACGGACGAGAGTCTGAACCAGCCAAGTAGCGTGAAGGATGACTG
CCCTATGGGTTGTAAACTTCTTTTATATGGGAATAAAAAAGAGCACGTGTGCTCTATTGT
ATGTACCTTATGAATAAGCATCGGCTAATTCCGTG
>FBMWY7P02IUT7L 156       0      156
TGAGGAATATTGGTCAATGGACGAGAGTCTGAACCAGCCAAGTAGCGTGAAGGATGACTG
CCCTATGGGTTGTAAACTTCTTTTATATGGGAATAAAAAAGAGCACGTGTGCTCTATTGT
ATGTACCTTATGAATAAGCATCGGCTAATTCCGTGT
>FBMWY7P02HHEUH 138       0      138
TGGGGAATATTGCACAATGGGGGAAACCCTGATGCAGCGACGCCGCGTGAGTGAAGAAGT
ATTTCGGTATGTAAAGCTCTATCAGCAGGGAAGAAAGTGACGGTACCTGAATAAGAAGCC
CCGGCTAACTACGTGCCG
>FBMWY7P02FFJE3 141       0      141
TGGGGAATATTGGACAATGGACCAAAAGTCTGATCCAGCAATTCTGTGTGCACGATGACG
GTCTTAGGATTGTAAAGTGCTTTCAATTGGGAAGAAAAAAAATAGACGGTACCAATAGAA
GAAGCGACGGCTAAATACGTG
>FBMWY7P02HY81C 157       0      157
TGAGGAATATTGGTCAATGGGCGCGAGCCTGAACCAGCCAAGTAGCGTGAAGGATGACTG
CCCTATGGGTTGTAAACTTCTTTTGTCCGGGAATAAAACCGCCTACGTGTAGGCGCTTGT
ATGTACCGGTACGAATAAGCATCGGCTAACTCCGTGT
>FBMWY7P02F1VJY 159       0      159
TGAGGAATATTGGTCAATGGGCGCGAGCCTGAACCAGCCAAGTAGCGTGAAGGATGACTG
CCCTATGGGTTGTAAACTTCTTTTGTCCGTGAATAAAACCGCCTACGTGTAGGCGCTTGT
ATGTACCGGTACGAATAAGCATCGGCTAACTCCGTGCCG
>FBMWY7P02HD06D 137       0      137
TGAGGAATATTGGGCAATGGACGCAAGTCTGACCCAGCAACGCCGCGTGAAGGAAGAAGG
CTTTCGGGTTGTAAACTTCTTTTGTCAGGGAAGAGCAGAAGACTGTACCTGACGAATAAG
CCACGGCTAACTACGTG
>FBMWY7P02JSRX8 156       0      156
TGAGGAATATTAGGTCAATGGACGAGAGTCTGAACCAGCCAAGTAGCGTGAAGGATGACT
GCCCTATGGGTTGTAAACTTCTTTTATACGGGAATAAAGTGAGCCACGTGTGGTTTTTTG
TATGTACCGTATGAATAAGGATCGGCTAACTCCGTG
>FBMWY7P02HEBX8 137       0      137
TGGGGAATATTGCACAATGGGGGAAACCCTGATGCAGCGACGCCGCGTGGAGGAAGAAGG
TCTTCGGATTGTAAACTCCTGTTGTTGGGGAAGATAATGACGGTACCCAACAAGGAAGTG
ACGGCTAACTACGTGCT
>FBMWY7P02G5TQS 156       0      156
TGAGGAATATTGGTCAATGGACGGAAGTCTGAACCAGCCAAGTCGCGTGAAGGATGAAGG
TTCTATGGATTGTAAACTTCTTTTATAGGGGAATAAAAAAGTCCACGTGTGGATTCTTGT
ATGTACCCTATGAATAAGCATCGGCTAACTCCGTGT
>FBMWY7P02ISZQW 142       0      142
TGGGGAATATTGGACAATGGACCAAAAGTCTGATCCAGCAATTCTGTGTGCACGATGAAG
TTTTTCGGAATGTAAAGTGCTTTCAGTTGGGAAGAAGAAAGTGACGGTACCAACAGAAGA
AGCGACGGCTAAATACTTGCCA
>FBMWY7P02GSSY3 88       0      88
TGGGGAATATTGCACAATGGGCGCAAGCCTGATGCAGCAACGCCGCGTGAGCGATGAAGA
CCTGGTCGTAAGACTCTGTCCTCAGAGA
>FBMWY7P02ITTLZ 155       0      155
TGAGGAATATTGGTCAATGGACGCAAGTCTGAACCAGCCAAGTAGCGTGCAGGATGACGG
CCCTCCGGGTTGTAAACTGCTTTTAGTTGGGAATAAAGTGCAGCTCGTGAGTTGTTTTGT
ATGTACCATCAGAAAAAGGACCGGCTAATTCCGTG
>FBMWY7P02HBYM3 139       0      139
GCAGTGGGGAATATTGCACAATGGGGGAAACCCTGATGCAGCGACGCCGCGTGGAGGAAG
AAGGTCTTCGGATTGTAAACTCCTGTTGTTGGGGAAGATAATGACGGTACCCAACAAGGA
AGTGACGGCTAACTACGTG
>FBMWY7P02JEXJ7 157       0      157
TGAGGAATATTGGTCAATGGACGAGAGTCTGAACCAGCCAAGTAGCGTGAAGGATGACTG
CCCTATGGGTTGTAAACTTCTTTTATATGGGAATAAAAAAGAGTACGTGTGCTCTATTGT
ATGTACCTTATGAATAAAGCATCGGCTAATTCCGTGT
>FBMWY7P02FK2HE 138       0      138
TGGGGAATATTGTACAATGGGCGAAAGCCTGATGCAGCAACGCCGCGTGAAGGATGAAGT
ATTTCGGTATGTAAACTTCTATCAGCAGGGAAGATAACGACGGTACCTGACTAAGAAGCC
CCGGCTAACTACGTGCCT
>FBMWY7P02GTURL 159       0      159
TGAGGAATATTGGTCAATGGGCGCGAGCCTGAACCAGCCAAGTAGCGTGAAGGATGACTG
CCCTATGGGTTGTAAACTTCTTTTGTCCGGGAATAAAACCGCCTACGTGTAGGCGCTTGT
ATGTACCGGTACGAATAAGCATCGGCTAACTCCGTGCCC
>FBMWY7P02IU5YA 161       0      161
TGGGGAATTTTGGACAATGGGGGCAACCCTGATCCAGCCATGCCGCGTGCAGGATGAAGG
TCTTCGGATTGTAAACTGCTTTTGTCAGGGACGAAAAGGATTGTGCTAATACCATGATCT
GCTGACGGTACCTGAAGAATAAGCACCGGCTAACTACGTGT
>FBMWY7P02H2JPP 138       0      138
TGGGGAATATTGCACAATGGGGGAAACCCTGATGCAGCGACGCCGCGTGAAGGAAGAAGT
ATCTCGGTATGTAAACTTCTATCAGCAGGGAAGATAATGACGGTACCTGACTAAGAAGCC
CCGGCTAACTACGTGCCG
>FBMWY7P02JJRT1 155       0      155
TGAGGAATATTGGTCAATGGACGCAAGTCTGAACCAGCCAAGTAGCGTGCAGGATGACGG
CCCTCCGGGTTGTAAACTGCTTTTAGTTGGGAATAAAGTGCAGCTCGTGAGCTGTTTTGT
ATGTACCATCAGAAAAAGGACCGGCTAATTCCGTG
>FBMWY7P02IYIP4 155       0      155
TGAGGAATATTGGTCAATGGACGAGAGTCTGAACCAGCCAAGTAGCGTGAAGGATGACTG
CCCTATGGGTTGTAAACTTCTTTTATATGGGAATAAAAAAGAGCACGTGTGCTCTATTGT
ATGTACCTTATGAATAAGCATCGGCTAATTCCGTG
>FBMWY7P02ILX72 140       0      140
TGGGGAATATTGCACAATGGGGGAAACCCTGATGCAGCGACGCCGCGTGAAGGAAGAAGT
ATCTCGGTATGTAAACTTCTATCAGCAGGGAAGATAATGACGGTACCTGACTAAGAAGCC
CCGGCTAACTACGTGCCAAN
>FBMWY7P02F8H5U 155       0      155
TGAGGAATATTGGTCAATGGACGAGAGTCTGAACCAGCCAAGTAGCGTGAAGGATGACTG
CCCTATGGGTTGTAAACTTCTTTTATATGGGAATAAAAAAGAGCACGTGTGCTCTATTGT
ATGTACCTTATGAATAAGCATCGGCTAATTCCGTG
>FBMWY7P02GMNZP 155       0      155
TGAGGAATATTGGTCAATGGACGAGAGTCTGAACCAGCCAAGTAGCGTGAAGGATGACTG
CCCTATGGGTTGTAAACTTCTTTTATATGGGAATAAAAAAGAGCACATGTGCTCTATTGT
ATGTACCTTATGAATAAGCATCGGCTAATTCCGTG
>FBMWY7P02G47GB 135       0      135
TGGGGAATATTGCACAATGGGGGAAACCCTGATGCAGCGACGCCGCGTGGAGGAAGAAGG
TCTTCGGATTGTAAACTCCTGTTGTTGGGGAAGATAATGACGGTACCCAACAAGGAAGTG
ACGGCTAACTACGTG
>FBMWY7P02FK01T 139       0      139
TGGGGAATATTGGACAATGGACCAAAAGTCTGATCCAGCAATTCTGTGTGCACGATGAAG
TTTTTCGGAATGTAAAGTGCTTTCAGTTGGGAAGAAGAAAGTGACGGTACCAACAGAAGA
AGCGACGGCTAAATACGTG
>FBMWY7P02GXTZA 142       0      142
TGGGGAATATTGGACAATGGACCAAAAGTCTGATCCAGCAATTCTGCGTGCACGATGACG
GTCTTAGGATTGTAAAGTGCTTTCAATCGGGAAAAAGAAAGTGATGGTACCGATAGAAGA
AGCGACGGCTAAATACGTGCCG
>FBMWY7P02I3T7T 135       0      135
TGGGGAATATTGCACAATGGGGGAAACCCTGATGCAGCGACGCCGCGTGAAGGAAGAAGT
ATCTCGGTATGTAAACTTCTACCAGCAGGGAAGAAAATGACGGTACCTGACTAAGAAGCC
CCGGCTAACTACGTA
>FBMWY7P02IIYFB 73       0      73
TGGGGGATATTGCACAATGGGCGAAAGCCTGATGCAGCGACGCCGCGTGAGGGAAGACGG
CCCTGTGTACTCT
>FBMWY7P02H9M5G 155       0      155
TGAGGAATATTGGTCAATGGACGAGAGTCTGAACCAGCCAAGTAGCGTGAAGGATGACTG
CCCTATGGGTTGTAAACTTCTTTTATACGGGAATAAAGTGAAGCACGTGTGCTTTTTTGT
ATGTACCGTATGAATAAGGATCGGCTAACTCCGTG
>FBMWY7P02IIR3E 158       0      158
TGAGGAATATTGGTCAATGGGCGCGAGCCTGAACCAGCCAAGTAGCGTGAAGGATGACTG
CCCTATGGGTTGTAAACTTCTTTTGTCCGGGAATAAAACCGCCTACGTGTAGGCGCTTGT
ATGTACCGGTACGAATAAGCATCGGCTAACTCCGTGCT
>FBMWY7P02HZ5HC 141       0      141
TGGGGAATATTGGACAATGGACCAAAAGTCTGATCCAGCAATTCTGTGTGCACGATGACG
GTCTTAGGATTGTAAAGTGCTTTCAATCGGGAAAAAGAAAGTGATGGTACCGATAGAAGA
AGCGACGGCTAAATACGTGCT
>FBMWY7P02HZO1D 68       0      68
TGGGGAATTTTGGACAATGGGGGCAACCCTGATCCAGCCATGCCGCGTGCAGGAAGAAGG
CCTGTGTA
>FBMWY7P02FPNE3 155       0      155
CCTACGGGACAAGACAAGTAGGGGAAATATTGCACAATGGGGGAAACCCTGATGCAGCGA
CGCCGCGTGAGTGAAGAAGTATCTCGGTATGTAAAGCTCTATCAGCAGGGAAGAAAATGA
CGGTACCTGACTAAGAAGCCCCGGCTAACTACGTG
>FBMWY7P02HIBVX 32       0      32
CAGTGAGGAATATTGGTCAATGGACGCAAGTC
>FBMWY7P02HJJJ1 137       0      137
TGGGGAATATTGCACAATGGGGGAAACCCTGATGCAGCAACGCCGCGTGAGTGAAGAAGT
ATTTCGGTATGTAAAGCTCTATCAGCAGGGAAGAAAGTGACGGTACCTGACTAAGAAGCC
CCGGCTAACTACGTGCA
>FBMWY7P02H2FZE 138       0      138
TGGGAATATTGGACAATGGACCAAAAGTCTGATCCAGCAATTCTGTGTGCACGATGACGG
TCTTAGGATTGTAAAGTGCTTTCAATTGGGAAGAAAAAAATGACGGTACCAATAGAAGAA
GCGACGGCTAAATACGTG
>FBMWY7P02F42DN 159       0      159
TGAGGAATATTGGTCAATGGGCGCGAGCCTGAACCAGCCAAGTAGCGTGAAGGATGACTG
CCCTATGGGTTGTAAACTTCTTTTGTCCGGGAATAAAACCGCCTACGTGTAGGCGCTTGT
ATGTACCGGTACGAATAAGCATCGGCTAACTCCGTGCCG
>FBMWY7P02G985B 161       0      161
TGGGGAATCTTCCGCAATGGGCGAAAGCCTGACGGAGCAATGCCGCGTGAGTGATGAAGG
AATTCGTTCCGTAAAACTCTTTTGTTTATGACGAATGTGCAGATTGTGAATAATTATTTG
TAATGACGGTAGTAAACGAATAAGCCACGGCTAACTACGTG
>FBMWY7P02FFCWV 140       0      140
TGGGGAATATTGGACAATGGACCAAAAGTCTGATCCAGCAATTCTGTGTGCACGATGAAG
TTTTTCGGAATGTAAAGTGCTTTCAGTTGGGAAGAAGAAAGTGACGGTACCAACAGAAGA
AGCGACGGCTAAATACGTGG
>FBMWY7P02H8926 141       0      141
TGGGGAATATTGGACAATGGACCAAAAGTCTGATCCAGCAATTCTGTGTGCACGATGAAG
TTTTTCGGAATGTAAAGTGCTTTCAGTTGGGAAGAAGAAAGTGACGGTACCAACAGAAGA
AGCGACGGCTAAATACGTGCA
>FBMWY7P02GEMAP 155       0      155
TGAGGAATATTGGTCAATGGACGAGAGTCTGAACCAGCCAAGTAGCGTGAAGGATGACTG
CCCTATGGGTTGTAAACTTCTTTTATATGGGAATAAAAAAGAGCACGTGTGCTCTATTGT
ATGTACCTTATGAATAAGCATCGGCTAATTCCGTG
>FBMWY7P02JJ93R 70       0      70
TAGGGAATATTGCACAATGGGGGAAACCCTGATGCAGCCATGCCGCGTGTGTGAAGAAGG
CCTGGTGTAG
>FBMWY7P02GM707 156       0      156
TGAGGAATATTGGTCAATGGACGGAAGTCTGAACCAGCCAAGTCGCGTGAAGGAAGACGG
CCCTACGGGTTGTAAACTTCTTTAGTGCGGGAACAAAGGAGGGGACGTGTCCCCTTATGA
GTGTACCGCAAGAATAAGCATCGGCTAACTCCGTGA
>FBMWY7P02G92B4 156       0      156
TGAGGAATATTGGTCAATGGACGAGAGTCTGAACCAGCCAAGTAGCGTGCAGGATGACGG
CCCTATGGGTTGTAAACTGCTTTTATAAGGGAATAAAGTGAGTCTCGTGAGACTTTTTGC
ATGTACCTTATGAATAAGGACCGGCTAATTCCGTGT
>FBMWY7P02FYJ1T 163       0      163
TGGGGAATTTTGGACAATGGGGGCAACCCTGATCCAGCCATGCCGCGTGCAGGATGAAGG
TCTTCGGATTGTAAACTGCTTTTGTCAGGGACGAAAAGGATTCCGTTAATACCGGGATCT
GCTGACGGTACCTGAAGAATAAGCACCGGCTAACTACGTGCCT
>FBMWY7P02H5PL9 162       0      162
TGGGGAATTTTGGACAATGGGGGCAACCCTGATCCAGCCATGCCGCGTGCAGGATGAAGG
TCTTCGGATTGTAAACTGCTTTTGTCAGGGACGAAAAGGATTGTGTTAATACCATGATCT
GCTGACGGTACCTGAAGAATAAGCACCGGCTAACTACGTGCT
>FBMWY7P02IHJ13 71       0      71
TAGGGAATATTGCACAATGGGGGAAACCCTGATGCAGCCATGCCGCGTGTGTGAAGAAGG
CCTGGTGTAAG
>FBMWY7P02IERAU 156       0      156
TGAGGAATATTGGTCAATGGACGAGAGTCTGAACCAGCCAAGTAGCGTGAAGGATGACTG
CCCTATGGGTTGTAAACTTCTTTTATATGGGAATAAAAAAGAGCACGTGTGCTCTATTGT
ATGTACCTTATGAATAAGCATCGGCTAATTCCGTGT
>FBMWY7P02FZ2SV 155       0      155
TGAGGAATATTGGTCAATGGACGAGAGTCTGAACCAGCCAAGTAGCGTGAAGGATGACTG
CCCTATGGGTTGTAAACTTCTTTTATATGGGAATAAAAAAGAGTACGTGTGCTCTATTGT
ATGTACCTTATGAATAAGCATCGGCTAATTCCGTG
>FBMWY7P02JR2A7 88       0      88
TGGGGAATATTGCACAATGGGCGAAAGCCTGATGCAGCAACGCCGCGTGAGCGATGAAGG
CCTGGTCGTAAGACTCTGTCCTCAGAGA
>FBMWY7P02GDGOK 156       0      156
TGAGGAATATTGGTCAATGGACGAGAGTCTGAACCAGCCAAGTAGCGTGAAGGATGACTG
CCCTATGGGTTGTAAACTTCTTTTATATGGGAATAAAAAAGAGCACGTGTGCTCTATTGT
ATGTACCTTATGAATAAGCATCGGCTAATTCCGTGT
>FBMWY7P02IZ6ZL 139       0      139
TGGGGAATATTGGACAATGGACCAAAAGTCTGATCCAGCAATTCTGTGTGCACGATGACG
GTCTTAGGATTGTAAAGTGCTTTCAATCGGGAAAAAGAAAGTGATGGTACCGATAGAAGA
AGCGACGGCTAAATACGTG
>FBMWY7P02I3VX9 155       0      155
TGAGGAATATTGGTCAATGGACGCAAGTCTGAACCAGCCAAGTAGCGTGCAGGATGACGG
CCCTCCGGGTTGTAAACTGCTTTTAGTTGGGAATAAAGTGCAGCTCGTGAGTTGTTTTGT
ATGTACCATCAGAAAAAGGACCGGCTAATTCCGTG
>FBMWY7P02GUXKO 155       0      155
TGAGGAATATTGGTCAATGGACGAGAGTCTGAACCAGCCAAGTAGCGTGAAGGATGACTG
CCCTATGGGTTGTAAACTTCTTTTATACGGGAATAAAGTGAGCCACGTGTGGTTTTTTGT
ATGTACCGTATGAATAAGGATCGGCTAACTCCGTG
>FBMWY7P02HS3YZ 135       0      135
TGGGGAATATTGCACAATGGGGGAAACCCTGATGCAGCGACGCCGCGTGAGTGAAGAAGT
ATTTCGGTATGTAAAGCTCTATCAGCAGGGAAGAAAGTGACGGTACCTGAATAAGAAGCC
CCGGCTAACTACGTG
>FBMWY7P02GQHLV 158       0      158
TGAGGAATATTGGTCAATGGACGAGAGTCTGAACCAGCCAAGTAGCGTGAAGGATGACTG
CCCTATGGGTTGTAAACTTCTTTTATATGGGAATAAAAAAGAGTACGTGTGCTCTATTGT
ATGTACCTTATGAATAAGCATCGGCTAATTCCGTGCCT
>FBMWY7P02FS85W 135       0      135
TAGGGAATATTGCACAATGGGGGAAACCCTGATGCAGCGACGCCGCGTGAAGGAAGAAGT
ATCTCGGTATGTAAACTTCTATCAGCAGGGAAGACAATGACGGTACCTGACTAAGAAGCC
CCGGCTAACTACGTG
>FBMWY7P02IGWAQ 155       0      155
TGAGGAATATTGGTCAATGGACGAGAGTCTGAACCAGCCAAGTAGCGTGAAGGATGACTG
CCCTATGGGTTGTAAACTTCTTTTATATGGGAATAAAAAAGAGCACGTGTGCTCTATTGT
ATGTACCTTATGAATAAGCATCGGCTAATTCCGTG
>FBMWY7P02I0UG1 141       0      141
TGGGGAATATTGGACAATGGACCAAAAGTCTGATCCAGCAATTCTGTGTGCACGATGACG
GTCTTAGGATTGTAAAGTGCTTTCAATCGGGAAAAAGAAAGTGATGGTACCGATAGAAGA
AGCGACGGCTAAATACGTGCG
>FBMWY7P02JRNBE 143       0      143
TGGGGAATATTGGACAATGGACCAAAAGTCTGATCCAGCAATTCTGTGTGCACGATGACG
GTCTTAGGATTGTAAAGTGCTTTCAATTGGGAAGAAAAAAATAGACGGTACCAATAGAAG
AAGCGACGGCTAAATACGTGCCT
>FBMWY7P02HRPHU 139       0      139
TGGGGAATATTGGACAATGGACCAAAAGTCTGATCCAGCAATTCTGTGTGCACGATGACG
GTCTTAGGATTGTAAAGTGCTTTCAATTGGGAAGAAAAAAATGACGGTACCAATAGAAGA
AGCGACGGCTAAATACGTG
>FBMWY7P02FQMI1 155       0      155
TGAGGAATATTGGTCAATGGACGAGAGTCTGAACCAGCCAAGTAGCGTGAAGGATGACTG
CCCTATGGGTTGTAAACTTCTTTTATATGGGAATAAAAAAGAGCACGTGTGCTCTATTGT
ATGTACCTTATGAATAAGCATCGGCTAATTCCGTG
>FBMWY7P02G0WIM 138       0      138
TGGGAATATTGGACAATGGACCAAAAGTCTGATCCAGCAATTCTGTGTGCACGATGAAGT
TTTTCGGAATGTAAAGTGCTTTCAGTTGGGAAGAAGAAAGTGACGGTACCAACAGAAGAA
GCGACGGCTAAATACGTG
>FBMWY7P02F5BFM 161       0      161
TGGGGAATATTGGACAATGGACCAAAAGTCTGATCCAGCAATTCTGTGTGCACGATGACG
GTCTTAGGATTGTAAAGTGCTTTCAATTGGGAAGAAAAAAATGACGGTACCAATAGAAGA
AGCGACGGCTAAATACGTCGTCAGCACGCCCGGACGGTAAT
>FBMWY7P02FXVRI 139       0      139
TGGGGAATATTGGACAATGGACCAAAAGTCTGATCCAGCAATTCTGTGTGCACGATGAAG
TTTTTCGGAATGTAAAGTGCTTTCAGTTGGGAAGAAGAAAGTGACGGTACCAACAGAAGA
AGCGACGGCTAAATACGTG
>FBMWY7P02GBZNR 155       0      155
TGAGGAATATTGGTCAATGGGCGCGAGCCTGAACCAGCCAAGTAGCGTGAAGGATGACTG
CCCTATGGGTTGTAAACTTCTTTTGTCCGGGAATAAAACCGCCTACGTGTAGGCGCTTGT
ATGTACCGGTACGAATAAGCATCGGCTAACTCCNG
>FBMWY7P02I13AW 138       0      138
TGGGGAATCTTGCGCAATGGGGGGAACCCTGACGCAGCGACGCCGCGTGCGGGACGAAGG
CCCTCGGGTCGTAAACCGCTTTCAGCAGGGATGAGACAAGACGGTACCTGCAGAAGAAGC
CCCGGCTAACTACGTGCA
>FBMWY7P02FT07E 163       0      163
TAGGGAATTTTCGGCAATGGGGGGAACCCTGACCGAGCAACGCCGCGTGAAGGAAGAAGG
AATTCGTTCTGTAAACTTCTGTTATAAAGGAAGAACGGCGGATATAGGGAATGATATCCG
AGTGACGGTACTTTATGAGAAAGCCACGGCTAACTACGTGCCC
>FBMWY7P02HHM2X 139       0      139
TGGGGAATATTGGACAATGGACCAAAAGTCTGATCCAGCAATTCTGTGTGCACGATGAAG
TTTTTCGGAATGTAAAGTGCTTTCAGTTGGGAAGAAGAAAGTGACGGTACCAACAGAAGA
AGCGACGGCTAAATACGTG
>FBMWY7P02F1M10 155       0      155
TGAGGAATATTGGTCAATGGACGAGAGTCTGAACCAGCCAAGTAGCGTGCAGGAAGACGG
CCCTATGGGTTGTAAACTGCTTTTATAAGGGAATAAAGTGAGTCTCGTGAGACTTTTTGC
ATGTACCTTATGAATAAGGACCGGCTAATTCCGTG
>FBMWY7P02HAKUS 141       0      141
TGGGGAATATTGGACAATGGACCAAAAGTCTGATCCAGCAATTCTGTGTGCACGATGAAG
TTTTTCGGAATGTAAAGTGCTTTCAGTTGGGAAGAAGAAAGTGACGGTACCAACAGAAGA
AGCGACGGCTAAATACGTGCT
>FBMWY7P02JK40A 139       0      139
TGGGGAATATTGGACAATGGACCAAAAGTCTGATCCAGCAATTCTGTGTGCACGATGAAG
TTTTTCGGAATGTAAAGTGCTTTCAGTTGGGAAGAAGAAAGTGACGGTACCAACAGAAGA
AGCGCGGCTAAATACGTGT
>FBMWY7P02GFM22 156       0      156
TGAGGAATATTGGTCAATGGGCGCGAGCCTGAACCAGCCAAGTAGCGTGAAGGATGACTG
CCCTATGGGTTGTAAACTTCTTTTGTCCGGGAATAAAACCGCCTACGTGTAGGCGCTTGT
ATGTACCGGTACGAATAAGCATCGGCTAACTCCGTG
>FBMWY7P02GFJ1H 161       0      161
TGGGGAATCTTCCGCAATGGGCGAAAGCCTGACGGAGCAATGCCGCGTGAGTGATGAAGG
AATTCGTTCCGTAAAACTCTTTTGTTTATGACGAATGTGCAGATTGTGAATAATTATTTG
TAATGACGGTAGTAAACGAATAAGCCACGGCTAACTACGTG
>FBMWY7P02HTD3O 157       0      157
TGAGGAATATTGGTCAATGGGCGCGAGCCTGAACCAGCCAAGTAGCGTGAAGGATGACTG
CCCTATGGGTTGTAAACTTCTTTTGTCCGGGAATAAAACCGCCTACGTGTAGGCGCTTGT
ATGTACCGGTACGAATAAGCATCGGCTAACTCCGTGA
>FBMWY7P02HMVKT 174       0      174
TAGGGAATCTTCCACAATGGGCGAAAGCCTGATGGAGCAACGCCGCGTGGGTGAAGAAGG
TCTTCGGATCGTAAAACCCTGTTGTTAGAGAAGAAAGTGCGTGAGAGTAACTGTTCACGT
TTCGACGGTATCTAACCAGAAAGCCACGGCTAACTACGTGCCGNNCGCGAGTAT
>FBMWY7P02I683P 160       0      160
TGGGGAATTTTGGACAATGGGGGCAACCCTGATCCAGCCATGCCGCGTGCAGGATGAAGG
TCTTCGGATTGTAAACTGCTTTTGTCAGGGACGAAAAGGATTGTGCTAATACCATGATCT
GCTGACGGTACCTGAAGAATAAGCACCGGCTAACTACGTG
>FBMWY7P02IBTU0 142       0      142
TGGGGAATATTGGACAATGGACCAAAAGTCTGATCCAGCAATTCTGCGTGCACGATGACG
GTCTTAGGATTGTAAAGTGCTTTCAATCGGGAAAAAGAAAGTGATGGTACCGATAGAAGA
AGCGACGGCTAAATACGTGCCG
>FBMWY7P02ILK6O 156       0      156
TGAGGAATATTGGTCAATGGGCGCGGGCCTGAACCAGCCAAGTAGCGTGAAGGATGACTG
CCCTATGGGTTGTAAACTTCTTTTGTCCGGGAATAAAACCGCCTACGTGTAGGCGCTTGT
ATGTACCGGTACGAATAAGCATCGGCTAACTCCGTG
>FBMWY7P02IT5L2 141       0      141
TGGGGAATATTGGACAATGGACCAAAAGTCTGATCCAGCAATTCTGTGTGCACGATGACG
GTCTTAGGATTGTAAAGTGCTTTCAATTGGGAAGAAAAAAAATAGACGGTACCAATAGAA
GAAGCGACGGCTAAATACGTG
>FBMWY7P02GNCXO 158       0      158
TGAGGAATATTGGTCAATGGGCGCGAGCCTGAACCAGCCAAGTAGCGTGAAGGATGACTG
CCCTATGGGTTGTAAACTTCTTTTGTCCGGGAATAAAACCGCCTACGTGTAGGCGCTTGT
ATGTACCGGTACGAATAAGCATCGGCTAACTCCGTGCT
>FBMWY7P02FSCLK 140       0      140
TGGGGAATATTGGACAATGGACCAAAAGTCTGATCCAGCAATTCTGTGTGCACGATGACG
GTCTTAGGATTGTAAAGTGCTTACAATTGGGAAGAAAAAAATGACGGTACCAATAGAAGA
AGCGACGGCTAAATACGCGT
>FBMWY7P02JFTWK 136       0      136
TGGGGAATATTGCACAATGGGGGAAACCCTGATGCAGCGACGCCGCGTGAGCGAAGAAGT
ATTTCGGTATGTAAAGCTCTATCAGCAGGGAAGAAAATGACGGTACCTGACTAAGAAGCC
CCGGCTAACTACGTGT
>FBMWY7P02HBOTI 139       0      139
TGGGGAATATTGGACAATGGACCAAAAGTCTGATCCAGCAATTCTGTGTGCACGATGACG
GTCTTAGGATTGTAAAGTGCTTTCAATTGGGAAGAAAAAAATGACGGTACCAATAGAAGA
AGCGACGGCTAAATACGTA
>FBMWY7P02IIFFL 155       0      155
TGAGGAATATTGGTCAATGGACGAGAGTCTGAACCAGCCAAGTAGCGTGAAGGATGACTG
CCCTATGGGTTGTAAACTTCTTTTATATGGGAATAAAAAAGAGTACGTGTGCTCTATTGT
ATGTACCTTATGAATAAGCATCGGCTAATTCCGTA
>FBMWY7P02HEWQE 136       0      136
TGGGGAATATTGCACAATGGAGGAAACTCTGATGCAGCGACGCCGCGTGAGTGAAGAAGT
ATTTCGGTATGTAAAGCTCTATCAGCAGGGAAGATAATGACGGTACCTGACTAAGAAGCT
CCGGCTAAATACGTGT
>FBMWY7P02FPRSV 155       0      155
TGAGGAATATTGGTCAATGGACGAGAGTCTGAACCAGCCAAGTAGCGTGCAGGAAGACGG
CCCTATGGGTTGTAAACTGCTTTTATAAGGGAATAAAGTGAGTCTCGTGAGACTTTTTGC
ATGTACCTTATGAATAAGGACCGGCTAATTCCGTG
>FBMWY7P02GC3UG 154       0      154
TGAGGAATATTGGTCAATGGACGCAAGTCTGAACCAGCCAAGTAGCGTGCAGGATGACGG
CCCTCCGGGTTGTAAACTGCTTTTAGTTGGGAATAAAGTGCAGCTCGTGAGCTGTTTTGT
ATGTACCATCAGAAAAAGGCCGGCTAATTCCGTG
>FBMWY7P02GOGLU 137       0      137
TAGGGAATATTGCACAATGGGGGAAACCCTGATGCAGCGACGCCGCGTGAAGGAAGAAGT
ATCTCGGTATGTAAACTTCTATCAGCAGGGAAGACAATGACGGTACCTGACTAAGAAGCC
CCGGCTAACTACGTGCT
>FBMWY7P02JN5C4 158       0      158
TGAGGAATATTGGTCAATGGACGAGAGTCTGAACCAGCCAAGTAGCGTGAAGGATGACTG
CCCTATGGGTTGTAAACTTCTTTTATATGGGAATAAAAAAGAGCACGTGTGCTCTATTGT
ATGTACCTTATGAATAAGCATCGGCTAATTCCGTGCCC
>FBMWY7P02HLZQU 155       0      155
TGGGGAATATTGCACAATGGGGGAAACCCTGATGCAGCGACGCCGCGTGAGCGAAGAAGT
ATTTCGGTATGTAAAGCTCTATCAGCAGGGAAGAAAATGACGGTACCTGACTAAGAAGCC
CCGGCTAACTATGTGCCGCAGCCGGTCGGTAAGTA
>FBMWY7P02ISEHG 156       0      156
TGAGGAATATTGGTCAATGGACGAGAGTCTGAACCAGCCAAGTAGCGTGCAGGAAGACGG
CCCTATGGGTTGTAAACTGCTTTTATAAGGGAATAAAGTGAGTCTCGTGAGACTTTTTGC
ATGTACCTTATGAATAAGGACCGGCTAATTCCGTGT
>FBMWY7P02FY9YZ 70       0      70
TAGGGAATATTGCACAATGGGGGAAACCCGTGATGCAGCCATGCCGCGTGTGTGAAGAAG
GCCNGTGTAG
>FBMWY7P02HCG76 161       0      161
TGGGGAATCTTCCGCAATGGGCGAAAGCCTGACGGAGCAATGCCGCGTGAGTGATGAAGG
AATTCGTTCCGTAAAACTCTTTTGTTTATGACGAATGTGCAGATTGTGAATAATTATTTG
TAATGACGGTAGTAAACGAATAAGCCACGGCTAACTACGTG
>FBMWY7P02HQZTA 139       0      139
TGGGGAATATTGGACAATGGACCAAAAGTCTGATCCAGCAATTCTGTGTGCACGATGAAG
TTTTTCGGAATGTAAAGTGCTTTCAGTTGGGAAGAAGAAAGTGACGGTACTAACAGAAGA
AGCGACGGCTAAATACGTG
>FBMWY7P02F8KPV 170       0      170
TGAGGAATATTGGTCAATGGACGCAAGTCTGAACCAGCCAAGTAGCGTGCAGGATGACGG
CCCTCCGGGTTGTAAACTGCTTTTAGTTGGGAATAAAGTGCAGCTCGTGAGCTGTTTTGT
ATGTACCATCAGAAAAAGGACCGGCTAATTCCGTGCTAGCAGCGCGTAAT
>FBMWY7P02HVP03 139       0      139
TGGGGAATATTGGACAATGGACCAAAAGTCTGATCCAGCAATTCTGTGTGCACGATGAAG
TTTTTCGGAATGTAAAGTGCTTTCAGTTGGGAAGAAGAAAGTGACGGTACCAACAGAAGA
AGCGACGGCTAAATACGTG
>FBMWY7P02GOM6C 156       0      156
TGAGGAATATTGGTCAATGGGCGCGAGCCTGAACCAGCCAAGTAGCGTGAAGGATGACTG
CCCTATGGGTTGTAAACTTCTTTTGTCCGGGAATAAAACCGCCTACGTGTAGGCGCTTGT
ATGTACCGGTACGAATAAGCATCGGCTAACTCCGTG
>FBMWY7P02G3K2X 150       0      150
TGGGGAATACTGCACAATGGGGGAAACCCTGATGCAGCGACGCCGCGTGAGTGAAGAAGT
ATTTCGGTATGTAAAGCTCTATCAGCAGGGAAGAAAGTGACGGTACCTGAATAAGAAGCC
CCGGCTAACTACGTGCCAGCAGCNGCGTAT
>FBMWY7P02GB36C 136       0      136
TAGGGAATATTGCACAATGGGGGAAACCCTGATGCAGCGACGCCGCGTGAAGGAAGAAGT
ATCTCGGTATGTAAACTTCTATCAGCAGGGAAGACAATGACGGTACCTGACTAAGAAGCC
CCGGCTAACTACGTGT
>FBMWY7P02I5AX9 157       0      157
TGAGGAATATTGGTCAATGGACGCAAGTCTGAACCAGCCAAGTAGCGTACAGGATGACGG
CCCTCCGGGTTGTAAACTGCTTTTAGTTGGGAATAAAGTGCAGCTCGTGAGCTGTTTTGT
ATGTACCATCAGAAAAAGGACCGGCTAATTCCGTGCT
>FBMWY7P02IW2I2 138       0      138
TGGGGAATATTGCACAATGGGGGAAACCCTGATGCAGCGACGCCGCGTGGAGGAAGAAGG
TCTTCGGATTGTAAACTCCTGTTGTTGGGGAAGATAATGACGGTACCCAACAAGGAAGTG
ACGGCTAACTACGTGCCG
>FBMWY7P02HH7H3 155       0      155
TGAGGAATATTGGTCAATGGACGAGAGTCTGAACCAGCCAAGTAGCGTGCGGGAANACGG
CCCTATGGGTTGTAAACTGCTTTTATAAGGGAATAAAGTGAGTCTCGTGAGACTTTTTGC
ATGTACCTTATGAATAAGGACCGGCTAATTCCGTG
>FBMWY7P02HR96U 161       0      161
TAGGGAATTTTCGTCAATGGGGGGAACCCTGAACGAGCAATGCCGCGTGAGTGAGGAAGG
TCTTCGGATCGTAAAGCTCTGTTGTAAGAGAAAAACGGCACTCATAGGGAATGATGAGTG
AGTGGTGGTATCTTACCAGAAAGTCACGGCTAACTACGTGT
>FBMWY7P02GHEYA 159       0      159
TGAGGAATATTGGTCAATGGGCGAGAGCCTGAACCAGCCAAGTAGCGTGAAGGATGACGG
CCCTACGGGTTGTAAACTTCTTTTGTGCGGGAATAAAGGAGCCTACGTGTAGGCTTTTGC
ATGTACCGTAACGAATAAGCATCGGCTAACTCCGTGCCT
>FBMWY7P02FTQ5H 139       0      139
TGGGGAATATTGGACAATGGACCAAAAGTCTGATCCAGCAATTCTGTGTGCACGATGAAG
TTTTTCGGAATGTAAAGTGCTTTCAGTTGGGAAGAAGAAAGTGACGGTACCAACAGAAGA
AGCGACGGCTAAATACGTG
>FBMWY7P02I4P5K 135       0      135
TGGGGAATATTGCACAATGGGGGAAACCCTGATGCAGCGACGCCGCGTGAAGGAGGAAGT
ATCTCGGTATGTAAACTTCTATCAGCAGGGAAGAAAATGACGGTACCTGACTAAGAAGCC
CCGGCTAACTACGTG
>FBMWY7P02F3B6Z 159       0      159
TGAGGAATATTGGTCAATGGGCGCGAGCCTGAACCAGCCAAGTAGCGTGAAGGATGACTG
CCCTATGGGTTGTAAACTTCTTTTGTCCGGGAATAAAACCGCCTACGTGTGGGCGCTTGT
ATGTACCGGTACGAATAAGCATCGGCTAACTCCGTGCCT
>FBMWY7P02FPRZ8 136       0      136
TGGGGAATATTGCACAATGGGGGAAACCCTGATGCAGCAACGCCGCGTGAGTGAAGAAGT
ATTTCGGTATGTAAAGCTCTATCAGCAGGGAAGAAAGTGACGGTACCTGACTAAGAAGCC
CCGGCTAACTACGTGT
>FBMWY7P02HTORQ 156       0      156
TGAGGAATATTGGTCAATGGACGAGAGTCTGAACCAGCCAAGTAGCGTGCAGGATGACGG
CCCTATGGGTTGTAAACTGCTTTTATAAGGGAATAAAGTGAGCCTCGTGAGGCTTTTTGC
ATGTACCTTATGAATAAGGACCGGCTAATTCCGTGT
>FBMWY7P02G8EWY 138       0      138
TGGGGAATATTGCACAATGGGGGAAACCCTGATGCAGCGACGCCGCGTGAGTGAAGAAGT
ATTTCGGTATGTAAAGCTCTATCAGCAGGGAAGAAAGTGACGGTACCTGAATAAGAAGCC
CCGGCTAACTACGTGCCC
>FBMWY7P02FR6JO 155       0      155
TGAGGAATATTGGTCAATGGACGAGAGTCTGAACCAGCCAAGTAGCGTGAAGGATGACTG
CCCTATGGGTTGTAAACTTCTTTTATACGGGAATAAAGTGAGCCACGTGTGGTTTTTTGT
ATGTACCGTATGAATAAGGATCGGCTAACTCCGTT
>FBMWY7P02G68PT 68       0      68
TGGGGAATTTTGGACAATGGGGGCAACCCTGATCCAGCCATGCCGCGTGCAGGAAGAAGG
CCTGTGTA
>FBMWY7P02I5YN2 141       0      141
TGGGGAATATTGGACAATGGACCAAAAGTCTGATCCAGCAATTCTGTGTGCACGATGACG
GTCTTAGGATTGTAAAGTGCTTTCAATCGGGAAAAAGAAAGTGATGGTACCGATAGAAGA
AGCGATGGCTAAATACGTCNC
>FBMWY7P02FNDE4 156       0      156
TGAGGAATATTGGTCAATGGACGCAAGTCTGAACCAGCCAAGTAGCGTGCAGGATGACGG
CCCTCCGGGTTGTAAACTGCTTTTAGTTGGGAATAAAGTGCAGCTCGTGAGCTGTTTTGT
ATGTACCATCAGAAAAAGGACCGGCTAATTCCGTGG
>FBMWY7P02H50QR 140       0      140
TGGGGAATATTGGACAATGGACCAAAAGTCTGATCCAGCAATTCTGTGTGCACGATGACG
GTCTTAGGATTGTAAAGTGCTTTCAATCGGGAAAAAGAAAGTGATGGTACCGATAGAAGA
AGCGACGGCTAAATACGTGT
>FBMWY7P02GCX7E 136       0      136
TGGGGAATATTGCACAATGGGGGAAACCCTGATGCAGCGACGCCGCGTGAAGGAAGAAGT
ATCTCGGTATGTAAACTTCTATCAGCAGGGAAGATAATGACGGTACCTGACTAAGAAGCC
CCGGCTAACTACGAGG
>FBMWY7P02FOEAD 142       0      142
TGGGGAATATTGGACAATGGACCAAAAGTCTGATCCAGCAATTCTGTGTGCACGATGAAG
TTTTTCGGAATGTAAAGTGCTTTCAGTTGGGAAGAAGAAAGTGACGGTACCAACAGAAGA
AGCGACGGCTAAATACGTGCCC
>FBMWY7P02HNIWD 139       0      139
TGGGGAATATTGGACAATGGACCAAAAGTCTGATCCAGCAATTCTGTGTGCACGATGAAG
TTTTTCGGAATGTAAAGTGCTTTCAGTTGGGAAGAAGAAAGTGACGGTACCAACAGAAGA
AGCGACGGCTAAATACGTG
>FBMWY7P02FE6F2 137       0      137
TGGGGAATATTGCACAATGGGGGAAACCCTGATGCAGCGACGCCGCGTGGAGGAAGAAGG
TCTTCGGATTGTAAACTCCTGTTGTTGGGGAAGATAATGACGGTACCCAACAAGGAAGTG
ACGGCTAACTACGTGCT
>FBMWY7P02HKJW2 163       0      163
TAGGGAATTTTCGTCAATGGGCGCAAGCCTGAACGAGCAATGCCGCGTGGGTGAAGAAGG
TCTTCGGATCGTAAAGCTCTGTTGCGAGGGAAAAAGGAAGAGAAGAGGGAATGATTCTCT
TTTGATGGTACCTCGCCAGAAAGTCACGGCTAACTACGTGCCC
>FBMWY7P02FND0A 159       0      159
TGAGGAATATTGGTCAATGGGCGAGAGCCTGAACCAGCCAAGTAGCGTGAAGGATGACGG
CCTTACGGGTTGTAAACTTCTTTTGTGCGGGAATAAAGGAGCCTACGTGTAGGCTTTTGC
ATGTACCGTAACGAATAAGCATCGGCTAACTCCGTGCCC
>FBMWY7P02H8PEF 155       0      155
TGAGGAATATTGGTCAATGGACGAGAGTCTGAACCAGCCAAGTAGCGTGAAGGATGACTG
CCCTATGGGTTGTAAACTTCTTTTATATGGGAATAAAAAAGAGTACGTGTGCTCTATTGT
ATGTACCTTATGAATAAGCATCGGCTAATTCCGTA
>FBMWY7P02GWK5G 155       0      155
TGAGGAATATTGGTCAATGGACGAGAGTCTGAACCAGCCAAGTAGCGTGAAGGAAGACTG
CCCTATGGGTTGTAAACTTCTTTTATAAGGGAATAAAGTCAGGTACGTGTACCTGTTTGT
ATGTACCTTATGAATAAGCATCGGCTAACTCCGTG
>FBMWY7P02HLRVU 155       0      155
TGAGGAATATTGGTCAATGGACGAGAGTCTGAACCAGCCAAGTAGCGTGCAGGATGACGG
CCCTATGGGTTGTAAACTGCTTTTATAAGGGAATAAAGTGAGCCTCGTGAGGCTTTTTGC
ATGTACCTTATGAATAAGGACCGGCTAATTCCGCG
>FBMWY7P02HLEU0 161       0      161
TAGGGAATTTTCGGCAATGGGCGAAAGCCTGACCGAGCAACGCCGCGTGAGGGAGGAAGT
ACTTCGGTATGTAAACCTCTGTTATAAAGGAAGAACGGTACATGGAGGGAATGCCATGTA
AGTGACGGTACTTTATGAGGAAGCCACGGCTAACTACGTGT
>FBMWY7P02HLOW2 157       0      157
TGAGGAATATTGGTCAATGGGCGAGGGCCTGAACCAGCCAAGTAGCGTGAAGGATGAAGG
TTCTATGGATTGTAAACTTCTTTTATAAGGGAATAACAGACATTACGTGTAGTGTTTTGC
ATGTACCTTATGAATAAGCATCGGCTAACTCCGTGCA
>FBMWY7P02H6NUE 136       0      136
TGGGGAATATTGCACAATGGGGGAAACCCTGATGCAGCGACGCCGCGTGAAGGAAGAAGT
ATCTCGGTATGTAAACTTCTATCAGCAGGGAAGATAATGACGGTACCTGACTAAGAAGCC
CCGGCTAACTACGTGT
>FBMWY7P02HVVGZ 160       0      160
TGGGGAATTTTGGACAATGGGGGCAACCCTGATCCAGCCATGCCGCGTGCAGGATGAAGG
TCTTCGGATTGTAAACTGCTTTTGTCAGGGACGAAAAGGATTCCGCTAATACCGGGATCT
GCTGACGGTACCTGAAGAATAAGCACCGGCTAACTACGTG
>FBMWY7P02GD8BY 155       0      155
TGAGGAATATTGGTCAATGGACGAGAGTCTGAACCAGCCAAGTAGCGTGAAGGATGACTG
CCCTATGGGTTGTAAACTTCTTTTATATGGGAATAAAAAAGAGTACGTGTGCTCTATTGT
ATGTACCTTATGAATAAGCATCGGCTAATTCCGTG
>FBMWY7P02F1DE6 155       0      155
TGAGGAATATTGGTCAATGGACGAGAGTCTGAACCAGCCAAGTAGCGTGAAGGATGACTG
CCCTATGGGTTGTAAACTTCTTTTATATGGGAATAAAAAAGAGCACGTGTGCTCTATTGT
ATGTACCTTATGAATAAGCATCGGCTAATTCCGTG
>FBMWY7P02IB7QN 157       0      157
TGAGGAATATTGGTCAATGGGCGCGAGCCTGAACCAGCCAAGTAGCGTGAAGGATGACTG
CCCTATGGGTTGTAAACTTCTTTTGTCCGGGAATAAAACCGCCTACGTGTAGGCGCTTGT
ATGTACCGGTACGAATAAGCATCGGCTAACTCCGTGT
>FBMWY7P02INK8X 156       0      156
TGAGGAATATTGGTCAATGGACGCAAGTCTGAACCAGCCAAGTAGCGTGCAGGATGACGG
CCCTCCGGGTTGTAAACTGCTTTTAGTTGGGAATAAAGTGCAGCTCGTGAGCTGTTTTGT
ATGTACCATCAGAAAAAGGCCGCTAATTCCGTGCCC
>FBMWY7P02F4YZH 170       0      170
CCTAGGGAGCAGCAGTGAGGAATATTGGTCAATGGACGAGAGTCTGAACCAGCCAAGTAG
CGTGAAGGATGACTGCCCTATGGGCTGTAAACTTCTTTTATACGGGAATAAAGTGAGCCA
CGTGTGGTTTTTTGTATGTACCGTATGAATAAGGATCGGCTAACTCCGTC
>FBMWY7P02I33B5 162       0      162
TGGGGAATTTTGGACAATGGGGGCAACCCTGATCCAGCCATGCCGCGTGCAGGATGAAGG
TCTTCGGATTGTAAACTGCTTTTGTCAGGGACGAAAAGGATTGTGCTAATACCATGATCT
GCTGACGGTACCTGAAGAATAAGCACCGGCTAACTACGTGCA
>FBMWY7P02HRAYS 161       0      161
TGGGGAATCTTCCGCAATGGGCGAAAGCCTGACGGAGCAATGCCGCGTGAGTGATGAAGG
AATTCGTTCCGTAAAACTCTTTTGTTTATGACGAATGTGCAGATTGTGAATAATTATTTG
TAATGACGGTAGTAAACGAATAAGCCACGGCTAACTACGTG
>FBMWY7P02H4ECY 137       0      137
TGGGGAATCTTGCGCAATGGGGGGAACCCTGACGCAGCGACGCCGCGTGCGGGACGAAGG
CCCTCGGGTCGTAAACCGCTTTCAGCAGGGATGAGACAAGACGGTACCTGCAGAAGAAGC
CCCGGCTAACTACGTGT
>FBMWY7P02I31PT 139       0      139
TGGGGAATATTGGACAATGGACCAAAAGTCTGATCCAGCAATTCTGTGTGCACGATGAAG
TTTTTCGGAATGTAAAGTGCTTTCAGTTGGGAAGAAGAAAGTGACGGTACCAACAGAAGA
AGCGACGGCTAAATACGNG
>FBMWY7P02G5DLG 155       0      155
TGAGGAATATTGGTCAATGGACGAGAGTCTGAACCAGCCAAGTAGCGTGAAGGATGACTG
CCCTATGGGTTGTAAACTTCTTTTATATGGGAATAAAAAAGAGTACGTGTGCTCTATTGT
ATGTACCTTATGAATAAGCATCGGCTAATTCCGTA
>FBMWY7P02IKQLT 137       0      137
TGGGGAATATTGCACAATGGGGGAAACCCTGATGCAGCGACGCCGCGTGCGGGACGAAGG
CCCTCGGGTCGTAAACCGCTTTCAGCAGGGATGAGACAAGACGGTACCTGCAGAAGAAGC
CCCGGCTAACTACGTGG
>FBMWY7P02JDX7M 72       0      72
TGGGGGATATTGCACAATGGGCGAAAGCCTGATGCAGCGACGCCGCGTGAGGGAAGACGG
CCTGTGTACTCT
>FBMWY7P02F0ZDA 158       0      158
TGAGGAATATTGGTCAATGGACGGAAGTCTGAACCAGCCAAGTCGCGTGAAGGATGGAGG
TTCTATGGATTGTAAACTTCTTTTATAGGGGAATAAAAAAGTCCACGTGTGGATTCTTGT
ATGTACCCTATGAATAAGCATCGGCTAACTCCGTGCCA
>FBMWY7P02GF3U9 155       0      155
CCTACGAGGCAGCAGTGGGGAATATTGGACAATGGACCGAAAAGTCTGATCCAGCAATTC
TGTGTGCACGATGAAGTTTTTCGGAATGTAAAGTGCTTTCAGTTGGGAAGAAGAAAGTGA
CGGTACCAACAGAAGAAGCGACGGCTAAATACGTG
>FBMWY7P02IZWJ3 139       0      139
TGGGGAATATTGGACAATGGACCAAAAGTCTGATCCAGCAATTCTGTGTGCACGATGAAG
TTTTTCGGAATGTAAAGTGCTTTCAGTTGGGAAGAAGAAAGTGACGGTACCAACAGAAGA
AGCGACGGCTAAATACGTG
>FBMWY7P02F1MXF 139       0      139
TGGGGAATATTGGACAATGGACCAAAAGTCTGATCCAGCAATTCTGTGTGCACGATGAAG
TTTTTCGGAATGTAAAGTGCTTTCAGTTGGGAAGAAGAAAGTGACGGTACCAACAGAAGA
AGCGACGGCTAAATACGTG
>FBMWY7P02I4R3L 155       0      155
TGAGGAATATTGGTCAATGGACGCAAGTCTGAACCAGCCAAGTAGCGTGCAGGATGACGG
CCCTCCGGGTTGTAAACTGCTTTTAGTTGGGAATAAAGTGCAGCTCGTGAGTTGTTTTGT
ATGTACCATCAGAAAAAGGACCGGCTAATTCCGTG
>FBMWY7P02H0XWJ 136       0      136
TGGGGAATATTGCACAATGGGGGAAACCCTGATGCAGCGACGCCGCGTGAGTGAAGAAGT
ATTTCGGTATGTAAAGCTCTATCAGCAGGGAAGAGAATGACGGTACCTGACTAAGAAGCC
CCGGCTAACTACGTGT
>FBMWY7P02HRRLP 155       0      155
TGAGGAATATTGGTCAATGGACGAGAGTCTGAACCAGCCAAGTAGCGTGAAGGATGACTG
CCCTATGGGTTGTAAACTTCTTTTATACGGGAATAAAGTGAAGCACGTGTGCTTTTTTGT
ATGTACCGTATGAATAAGGATCGGCTAACTCCGTG
>FBMWY7P02FG33G 68       0      68
TGGGGAATATTGCACAATGGGGGAAACCCTGATGCAGCGACGCCGCGTGAAGGAAGAAGG
CCTGTGTA
>FBMWY7P02FV7Z5 176       0      176
CCTACGAGGCAGCAGTGAGGAATCTTCCGCAATGGGCGAAAGCCTGACGGAGCAATGCCG
CGTGAGTGATGAAGGAATTCGTTCCGTAAAACTCTTTTGTTTATGACGAATGTGCAGATT
GTGAATAATTATTTGTAATGACGGTAGTAAACGAATAAGCCACGGCTAACTACGTG
>FBMWY7P02JFBYA 138       0      138
TGGGGAATATTGCACAATGGGCGAAAGCCTGATGCAGCAACGCCGCGTGAAGGATGAAGT
ATTTCGGTATGTAAACTTCTATCAGCAGGGAAGATAACGACGGTACCTGACTAAGAAGCC
CCGGCTAACTACGTGCCG
>FBMWY7P02JPSVW 159       0      159
GCAGTGAGGAATATTGGTCAATGGACGAGAGTCTGAACCAGCCAAGTAGCGTGAAGGATG
ACTGCCCTATGGGTTGTAAACTTCTTTTATACGGGAATAAAGTGAAGCACGTGTGCTTTT
TTGTATGTACCGTATGAATAAGGATCGGCTAACTCCGCG
>FBMWY7P02I261U 135       0      135
TGGGGAATATTGCACAATGGGCGAAAGCCTGATGCAGCGACGCCGCGTGAAGGATGAAGT
ATTTCGGTATGTAAACTTCTATCAGCAGGGAAGAAAATGACGGTACCTGACTAAGAAGCC
CCGGCTAACTACGTG
>FBMWY7P02JNHVI 136       0      136
TGGGGAATCTTGCGCAATGGGGGGAACCCTGACGCAGCGACGCCGCGTGCGGGACGAAGG
CCCTCGGGTCGTAAACCGCTTTCAGCAGGGATGAGACAAGACGGTACCTGCAGAAGAAGC
CCCGGCTAACTACGTG
>FBMWY7P02GAQCD 139       0      139
TGGGGAATATTGGACAATGGACCAAAAGTCTGATCCAGCAATTCTGTGTGCACGATGAAG
TTTTTCGGAATGTAAAGTGCTTTCAGTTGGGAAGAAGAAAGTGACGGTACCAACAGAAGA
AGCGACGGCTAAATACGTG
>FBMWY7P02GI189 155       0      155
TGAGGAATATTGGTCAATGGACGAGAGTCTGAACCAGCCAAGTAGCGTGAAGGATGACTG
CCCTATGGGTTGTAAACTTCTTTTATACGGGAATAAAGTATTCCACGTGTGGAATTTTGT
ATGTACCGTATGAATAAGGATCGGCTAACTCCGTG
>FBMWY7P02GB4QZ 161       0      161
TCGAGGAATATTGGTCAAGTGGGCGGCGAAGGCCTGAACCAGCCAAGTAGCGTGAAGGAT
GACTGCCCTATGGGTTGTAAACTTCTTTTGTCCGGGAATAAAACCGCCTACGTGTAGGCG
CTTGTATGTACCGGTACGAATAAGCATCGGCTAACTCCGTG
>FBMWY7P02ITBW1 135       0      135
TGGGGAATATTGCACAATGGGGGAAACCCTGATGCAGCGACGCCGCGTGGAGGAAGAAGG
TCTTCGGATTGTAAACTCCTGTTGTTGGGGAAGATAATGACGGTACCCAACAAGGAAGTG
ACGGCTAACTACGTG
>FBMWY7P02FXGFE 138       0      138
TGGGGAATATTGGACAATGGACCAAAAGCCTGATCCAGCAATTCTGTGTGCACGATGACG
GTCTTAGGATTGTAAAGTGCTTTCAATTGGGAAGAAAAAATGACGGTACCAATAGAAGAA
GCGACGGCTAAATACGTG
>FBMWY7P02IVO8M 139       0      139
TGGGGAATATTGGACAATGGACCAAAAGTCTGATCCAGCAATTCTGTGTGCACGATGACG
GTCTTAGGATTGTAAAGTGCTTTCAATCGGGAAAAAGAAAGTGATGGTACCGATAGAAGA
AGCGACGGCTAAATACGTG
>FBMWY7P02FD1F7 158       0      158
TGAGGAATATTGGTCAATGGACGCAAGTCTGAACCAGCCAAGTAGCGTGCAGGATGACGG
CCCTCCGGGTTGTAAACTGCTTTTAGTTGGGAATAAAGTGCAGCTCGTGAGCTGTTTTGT
ATGTACCATCAGAAAAAGGACCGGCTAATTCCGTGCCC
>FBMWY7P02JQLJI 160       0      160
TGAGGAATATTGGTCAATGGACGAGAGTCTGAACCAGCCAAGTAGCGTGAAGGATGACTG
CCCTATGGGTTGTAAACTTCTTTTATATGGGAATAAAAAAGAAGCACGTGTGCTCTATTG
TATGTACCTTATGAATAAGCATCGGCTAATTCCGTGCCGA
>FBMWY7P02GC120 155       0      155
TGAGGAATATTGGTCAATGGACGAGAGTCTGAACCAGCCAAGTAGCGTGCAGGAAGACGG
CCCTATGGGTTGTAAACTGCTTTTATAAGGGAATAAAGTGAGTCTCGTGAGACTTTTTGC
ATGTACCTTATGAATAAGGACCGGCTAATTCCGTG
>FBMWY7P02FDFK9 138       0      138
TGGGGAATATTGCACAATGGGCGAAAGCCTGATGCAGCAACGCCGCGTGAAGGATGAAGT
ATTTCGGTATGTAAACTTCTATCAGCAGGGAAGATAACGACGGTACCTGACTAAGAAGCC
CCGGNTAACTACGTGCCG
>FBMWY7P02JVSB6 137       0      137
TGGGGAATATTGCACAATGGGGGAAACCCTGATGCAGCGACGCCGCGTGAGCGATGAAGT
ATTTCGGTATGTAAAGCTCTATCAGCAGGGAAGATAATGACGGTACCTGACTAAGAAGCA
CCGGCTAAATACGTGCT
>FBMWY7P02JS4GB 155       0      155
TGGGGAATATTGGACAATGGACCAAAAGTCTGATCCAGCAATTCTGTGTGCACGATGACG
GTCTTAGGATTGTAAAGTGCTTTCAATCGGGAAAAAGAAAGTGATGGTACCGATAGAAGA
AGCGACGGCTAAATACGTGCCGGCAGCGCGGTAAT
>FBMWY7P02FUY8Z 158       0      158
TGAGGAATATTGGTCAATGGACGAGAGTCTGAACCAGCCAAGTAGCGTGAAGGATGAAGG
TCCTACGGATTGTAAACTTCTTTTATAAGGGAATAAAACCTCCCACGTGTGGGAGCTTGT
ATGTACCTTATGAATAAGCATCGGCTAACTCCGTGCCC
>FBMWY7P02H2ZY8 135       0      135
TGGGGAATATTGCACAATGGGGGAAACCCTGATGCAGCGACGCCGCGTGAGTGAAGAAGT
ATTTCGGTATGTAAAGCTCTATCAGCAGGGAAGAAAGTGACGGTACCTGAATAAGAAGCC
CCGGCTAACTACGTG
>FBMWY7P02IL1TO 154       0      154
CCTACGGGGCAGCAGTGGGGAATATTGGACAATGGACCAAAAGTCTGATCCAGCAATTCT
GTGTGCACGATGACGGTCTTAGGATTGTAAAGCGCTTTCAATCGGGAAAAAGAAAGTGAT
GGTACCGATAGAAGAAGCGACGGCTAAATACGTG
>FBMWY7P02H5VO3 139       0      139
TGGGGAATATTGGACAATGGACCAAAAGTCTGATCCAGCAATTCTGTGTGCACGATGAAG
TTTTTCGGAATGTAAAGTGCTTTCAGTTGGGAAGAAGAAAGTGACGGTACCAACAGAAGA
AGCGACGGCTAAATACGTG
>FBMWY7P02GZXFX 139       0      139
TGGGGAATATTGGACAATGGACCAAAAGTCTGATCCAGCAATTCTGTGTGCACGATGACG
GTCTTAGGATTGTAAAGTGCTTTCAATTGGGAAGAAAAAAATGACGGTACCAATAGGAGA
AGCGACGGCTAAATACGTG
>FBMWY7P02F7P8I 156       0      156
TGAGGAATATTGGTCAATGGGCGCGAGCCTGAACCAGCCAAGTAGCGTGAAGGATGACTG
CCCTATGGGTTGTAAACTTCTTTTGTCCGGGAATAAAACCGCCTACGTGTAGGCGCTTGT
ATGTACCGGTACGAATAAGCATCGGCTAACTCCGTA
>FBMWY7P02IU5LX 135       0      135
TGGGGAATATTGCACAATGGGGGAAACCCTGATGCAGCGACGCCGCGTGAGTGAAGAAGT
ATTTCGGTATGTAAAGCTCTATCAGCAGGGAAGAAAGTGACGGTACCTGAATAAGAAGCC
CCGGCTAACTACGTG
>FBMWY7P02H1RTM 156       0      156
TGAGGAATATTGGTCAATGGACGAGAGTCTGAACCAGCCAAGTAGCGTGAAGGAAGACTG
CCCTATGGGTTGTAAACTTCTTTTATAAGGGAATAAAGTCAGGTACGTGTACCTGTTTGT
ATGTACCTTATGAATAAGCATCGGCTAACTCCGTGG
>FBMWY7P02GXFK6 139       0      139
TGGGGAATATTGGACAATGGACCAAAAGTCTGATCCAGCAATTCTGTGTGCACGATGAAG
TTTTTCGGAATGTAAAGTGCTTTCAGTTGGGAAGAAGAAAGTGACGGTACCAACAGAAGA
AGCGACGGCTAAATACGTG
>FBMWY7P02ILFAG 139       0      139
TGGGGAATATTGGACAATGGACCAAAAGTCTGATCCAGCAATTCTGTGTGCACGATGAAG
TTTTTCGGAATGTAAAGTGCTTTCAGTTGGGAAGAAGAAAGTGACGGTACCAACAGAAGA
AGCGACGGCTAAATACGTG
>FBMWY7P02G3SBY 141       0      141
TGGGGAATATTGGACAATGGACCAAAAGTCTGATCCAGCAATTCTGTGTGCACGATGACG
GTCTTAGGATTGTAAAGTGCTTTCAATTGGGAAGAAAAAAATGACGGTACCAATAGAAGA
AGCGACGGCTAAATACGTGCA
>FBMWY7P02GD851 157       0      157
TGAGGAATATTGGTCAATGGACGCAAGTCTGAACCAGCCAAGTAGCGTGCAGGACGACGG
CCCTCCGGGTTGTAAACTGCTTTTAGTTGGGAATAAAGTGCGGCTCGTGAGCTGTTTTGT
ATGTACCATCAGAAAAAGGACCGGCTAATTCCGTGCT
>FBMWY7P02F00DA 155       0      155
TGAGGAATATTGGTCAATGGACGAGAGTCTGAACCAGCCAAGTAGCGTGAAGGATGACTG
CCCTATGGGTTGTAAACTTCTTTTATACGGGAATAAAGTGAGCCACGTGTGGTTTTTTGT
ATGTACCGTATGAATAAGGATCGGCTAACTACGCG
>FBMWY7P02HG4MB 142       0      142
TGGGGAATATTGGACAATGGACCAAAAGTCTGATCCAGCAATTCTGTGTGCACGATGACG
GTCTTAGGATTGTAAAGTGCTTTCAATCGGGAAAAAGAAAGTGATGGTACCGATAGAAGA
AGCGACGGCTAAATACGTGCCG
>FBMWY7P02I249E 158       0      158
TGAGGAATATTGGTCAATGGACGCAAGTCTGAACCAGCCAAGTAGCGTGCAGGATGACGG
CCCTCTGGGTTGTAAACTGCTTTTAGTTGGGAATAAAGTGCAGCTCGTGAGCTGTTTTGT
ATGTACCATCAGAAAAAGGACCGGCTAATTCCGTGCCC
>FBMWY7P02IZTT6 169       0      169
TGAGGAATATTGGTCAATGGACGAGAGTCTGAACCAGCCAAGTAGCGTGAAGGATGACTG
CCCTATGGGTTGTAAACTTCTTTTATATGGGAATAAAAAAGAGCACGTGTGCTCTATTGT
ATGTACCTTATGAATAAGCATCGGCTAATTCCGTCNCNNNCGCGAGTAT
>FBMWY7P02I6HT2 140       0      140
TGGGGAATATTGGACAATGGACCAAAAGTCTGATCCAGCAATTCTGTGTGCACGATGACG
GTCTTAGGATTGTAAAGTGCTTTCAATCGGGAAAAAGAAAGTGATGGTACCGATAGAAGA
AGCGACGGCTAAATACGTGT
>FBMWY7P02HRETT 155       0      155
TGAGGAATATTGGTCAATGGACGAGAGTCTGAACCAGCCAAGTAGCGTGCAGGAAGACGG
CCCTATGGGTTGTAAACTGCTTTTATAAGGGAATAAAGTGAGTCTCGTGAGACTTTTTGC
ATGTACCTTATGAATAAGGACCGGCTAATTCCGTG
>FBMWY7P02JFXKP 120       0      120
TGAGGAATATTGGTCAATGGACGAGAGTCTGAACCAGCCAAGTAGCGTGAAGGACGACTG
CCCTATGGGTTGTAAACTTCTTTTATACGGGAATAAAGTGAGCCACGTGTGGTTTTTGTT
>FBMWY7P02HQH0V 139       0      139
TGGGGAATATTGGACAATGGACCAAAAGTCTGATCCAGCAATTCTGTGTGCACGATGACG
GTCTTAGGATTGTAAAGTGCTTTCAATTGGGAAGAAAAAAATGACGGTACCAATAGAAGA
AGCGACGGCTAAATACGTG
>FBMWY7P02JB20F 184       0      184
CCTAACGGAAAGGACAAGACAAGTAGGGGAATTTTGGACAATGGGGGCAACCCTGATCCA
GCCATGCCGCGTGCAGGATGAAGGTCTTCGGATTGTAAACTGCTTTTGTCAGGGACGAAA
AGGATTCCGCTAATACCGGGATCTGCTGACGGTACCTGAAGAATAAGCACCGGCTAACTA
CGTG
>FBMWY7P02JAP79 157       0      157
TGAGGAATATTGGTCAATGGGCGCGAGCCTGAACCAGCCAAGTAGCGTGAAGGATGACTG
CCCTATGGGTTGTAAACTTCTTTTGTCCGGGAATAAAACCGCCTACGTGTAGGCGCTTGT
ATGTACCGGTACGAATAAGCATCGGCTAACTCCGTGT
>FBMWY7P02GJA1W 155       0      155
TGAGGAATATTGGTCAATGGACGCAAGTCTGAACCAGCCAAGTAGCGTGCAGGATGACGG
CCCTCCGGGTTGTAAACTGCTTTTAGTTGGGAATAAAGTGCAGCTCGTGAGCTGTTTTGT
ATGTACCATCAGAAAAAGGACCGGCTAATTCCGTG
>FBMWY7P02GVAO9 135       0      135
TGGGGAATATTGCACAATGGGCGAAAGCCTGATGCAGCGACGCCGCGTGGGTGAAGAAGT
TTTTCGGAATGTAAAGCCCTATCAGCAGGGAAGAAAATGACGGTACCTGACTAAGAAGCC
CCGGCTAACTACGTG
>FBMWY7P02GYMSQ 161       0      161
TGGGGAATCTTCCGCAATGGGCGAAAGCCTGACGGAGCAATGCCGCGTGAGTGATGAAGG
AATTCGTTCCGTAAAACTCTTTTGTTTATGACGAATGTGCAGATTGTGAATAATTATTTG
TAATGACGGTAGTAAACGAATAAGCCACGGCTAACTACGTG
>FBMWY7P02IHD3P 139       0      139
TGGGGAATATTGGACAATGGACCAAAAGTCTGATCCAGCAATTCTGTGTGCACGATGACG
GTCTTAGGATTGTAAAGTGCTTTCAATTGGGAAGAAAAAAATGACGGTACCAATAGAAGA
AGCGACGGCTAAATACGTG
>FBMWY7P02FIG9O 135       0      135
TGGGGAATATTGCACAATGGGGGAAACCCTGATGCAGCGACGCCGCGTGAAGGAAGAAGT
ATCTCGGTATGTAAACTTCTATCAGCAGGGAAGAAAATGACGGTACCTGACTAAGAAGCC
CCGGCTAACTACGTA
>FBMWY7P02H3NYJ 155       0      155
TGAGGAATATTGGTCAATGGACGAGAGTCTGAACCAGCCAAGTAGCGTGCAGGAAGACGG
CCCTATGGGTTGTAAACTGCTTTTATAAGGGAATAAAGTGAGTCTCGTGAGACTTTTGCN
TGTACCTTATGAATAAGGACCGGCTAATTCCGTGG
>FBMWY7P02FXGBC 141       0      141
TGGGGAATATTGGACAATGGACCAAAAGTCTGATCCAGCAATTCTGTGTGCACGATGAAG
TTTTTCGGAATGTAAAGTGCTTTCAGTTGGGAAGAAGAAAGTGACGGTACCAACAGAAGA
AGCGACGGCTAAATACGTGCA
>FBMWY7P02JOXX6 156       0      156
TGAGGAATATTGGTCAATGGACGCAAGTCTGAACCAGCCAAGTAGCGTGCAGGATGACGG
CCCTCCGGGTTGTAAACTGCTTTTAGTTGGGAAATAAAGTGCAGCTCGTGAGTTGTTTTG
TATGTACCATCAGAAAAAGGACCGGCTAATTCCGTG
>FBMWY7P02IHPNU 142       0      142
TAGGGAATTTTCGGCAATGGACGAAAGTCTGACCGNGCAATGCCGCGTGAATGAAGAAGT
TATTCGTAATGTAAAGTTCTTTTATTAGGGACGAAAACTCGTATTGACGGTACCTAATGA
ATAAGCCCCGGCTAACTACGTG
>FBMWY7P02FDV05 139       0      139
TGGGGAATATTGGACAATGGACCAAAAGTCTGATCCAGCAATTCTGTGTGCACGATGACG
GTCTTAGGATTGTAAAGTGCTTTCAATCGGGAAAAAGAAAGTGATGGTACCGATAGAAGA
AGCGACGGCTAAATACGTG
>FBMWY7P02JXYH3 157       0      157
TGAGGAATATTGGTCAATGGGCGCGAGCCTGAACCAGCCAAGTAGCGTGAAGGATGACTG
CCCTATGGGTTGTAAACTTCTTTTGTCCGGGAATAAAACCGCCTACGTGTAGGCGCTTGT
ATGTACCGGTACGAATAAGCATCGGCTAACTCCGTGT
>FBMWY7P02G1H05 157       0      157
TGAGGAATATTGGTCAATGGACGAGAGTCTGAACCAGCCAAGTAGCGTGAAGGATGACCG
CCCTATGGGTTGTAAACTTCTTTTATACGGGAATAAAGTGAGCCACGTGTGGTTTTTTGT
ATGTACCGTATGAATAAGGATCGGCTAACTCCGTGCA
>FBMWY7P02JBFTU 158       0      158
TGGGGAATATTGGACAATGGACCAAAAGTCTGATCCAGCAATTCTGTGTGCACGATGACG
GTCTTAGGATTGTAAAGTGCTTTCAGTCGGGAAAAAGAAAGTGNTGGTACCGATAGAAGA
AGCGACGGCTAAATACGTGCCACAGCCGCCGGTAAGTA
>FBMWY7P02HHM61 155       0      155
TGAGGAATATTGGTCAATGGACGAGAGTCTGAACCAGCCAAGTAGCGTGAAGGATGACTG
CCCTATGGGTTGTAAACTTCTTTTATACGGGAATAAAGTGAGCCACGTGTGGTTTTTTGT
ATGTACCGTATGAATAAGGATCGGCTAACTCCGTG
>FBMWY7P02G643F 142       0      142
TGGGGAATATTGGACAATGGACCAAAAGTCTGATCCAGCAATTCTGTGTGCACGATGACG
GTCTTAGGATTGTAAAGTGCTTTCAATTGGGAAGAAAAAAATGACGGTACCAATAGAAGA
AGCGACGGCTAAATACGTGCCT
>FBMWY7P02GFAH5 155       0      155
TGAGGAATATTGGTCAATGGACGAGAGTCTGAACCAGCCAAGTAGCGTGAAGGATGACTG
CCCTATGGGTTGTAAACTTCTTTTATATGGGAATAAAAAAGAGCACGTGTGCTCTATTGT
ATGTACCTTATGAATAAGCATCGGCTAATTCCGTG
>FBMWY7P02IJTJS 141       0      141
TGGGGAATATTGGACAATGGACCAAAAGGTCTGATCCAAGCAATTCTGTGTGCACGATGA
AGTTTTTCGGAATGTAAAGTGCTTTCAGTTGGGAAGAAGAAGGTGACGGTACCAACAGAA
GAAGCGACGGCTAAATACGTG
>FBMWY7P02FZXPN 155       0      155
TGAGGAATATTGGTCAATGGACGAGAGTCTGAACCAGCCAAGTAGCGTGAAGGATGACTG
CCCTATGGGTTGTAAACTTCTTTTATACGGGAATAAAGTGAAGCACGTGTGCTTTTTTGT
ATGTACCGTATGAATAAGGATCGGCTAACTCCGTG
>FBMWY7P02HAAWC 160       0      160
TGGGGAATTTTGGACAATGGGGGCAACCCTGATCCAGCCATGCCGCGTGCAGGATGAAGG
TCTTCGGATTGTAAACTGCTTTTGTCAGGGACGAAAAGGATTCCGCTAATACCGGGATCT
GCTGACGGTACCTGAAGAATAAGCACCGGCTAACTACGTG
>FBMWY7P02HO62M 141       0      141
TGGGGAATATTGGACAATGGACCAAAAGTCTGATCCAGCAATTCTGTGTGCACGATGACG
GTCTTAGGATTGTAAAGTGCTTTCAATTGGGAAGAAAAAAATGACGGTACCAATAGAAGA
AGCGACGGCTAAATACGTGCT
>FBMWY7P02H124D 142       0      142
TGGGGAATATTGGACAATGGACCAAAAGTCTGATCCAGCAATTCTGTGTGCACGATGAAG
TTTTTCGGAATGTAAAGTGCTTTCAGTTGGGAAGAAGAAAGTGACGGTACTAACAGAAGA
AGCGACGGCTAAATACGTGCCC
>FBMWY7P02F9QQL 135       0      135
TGGGGAATATTGCACAATGGGGGAAACCCTGATGCAGCGACGCCGCGTGAAGGAAGAAGT
ATCTCGGTATGTAAACTTCTATCAGCAGGGAAGATAATGACGGTACCTGACTAAGAAGCC
CCGGCTAACTACGTG
>FBMWY7P02FEBKD 139       0      139
TGGGGAATATTGGACAATGGACCAAAAGTCTGATCCAGCAATTCTGTGTGCACGATGACG
GTCTTAGGATTGTAAAGTGCTTTCAATCGGGAAAAAGAAAGTGATGGTACCGATAGAAGA
AGCGACGGCTAAATACGTG
>FBMWY7P02ICDO4 138       0      138
TGGGGAATCTTGCGCAATGGGGGGAACCCTGACGCAGCGACGCCGCGTGCGGGACGAAGG
CCCTCGGGTCGTAAACCGCTTTCAGCAGGGATGAGACAAGACGGTACCTGCAGAAGAAGC
CCCGGCTAACTACGTGCT
>FBMWY7P02GXFK0 153       0      153
TGGGGAATATTGGACAATGGACCAAAAGTCTGATCCAGCAATTCTGTGTGCACGATGACG
GTCTTAGGATTGTAAAGTGCTTTCAATCGGGAAAAAGAAAGTGATGGTACCGATAGAAGA
AGCGACGGCTAAATATGNGCCANNCGCGAGTAT
>FBMWY7P02F06X8 140       0      140
TGGGGAATATTGGACAATGGACCAAAAAGTCTGATCCAGCAATTCTGTGTGCACGATGAC
GGTCTTAGGATTGTAAAGTGCTTTCAATCGGGAAAAAGAAAGTGATGGTACCGATAGAAG
AAGCGACGGCTAAATACGTG
>FBMWY7P02HJ5QV 139       0      139
TGGGGAATATTGGACAATGGACCAAAAGTCTGATCCAGCAATTCTGTGTGCACGATGACG
GTCTTAGGATTGTAAAGTGCTTTCAATTGGGAAGAAAAAAATGACGGTACCAATAGAAGA
AGCGACGGCTAAATACGTG
>FBMWY7P02IXJEI 139       0      139
TGGGGAATATTGGACAATGGACCAAAAGTCTGATCCAGCAATTCTGTGTGCACGATGACG
GTCTTAGGATTGTAAAGTGCTTTCAATCGGGAAAAAGAAAGTGATGGTACCGATAGAAGA
AGCGACGGCTAAATACGTG
>FBMWY7P02H3V8S 155       0      155
TGAGGAATATTGGTCAATGGACGCAAGTCTGAACCAGCCAAGTAGCGTGCAGGATGACGG
CCCTCCGGGTTGTAAACTGCTTTTAGTTGGGAATAAAGTGCAGCTCGTGAGCTGTTTTGT
ATGTACCATCAGAAAAAGGACCGGCTAATTCCGTG
>FBMWY7P02G9A53 139       0      139
TGGGGAATATTGGACAATGGACCAAAAGTCTGATCCAGCAATTCTGTGTGCACGATGACG
GTCTTAGGATTGTAAAGTGCTTTCAATTGGGAAGAAAAAAATGACGGTACCAATAGAAGA
AGCGACGGCTAAATACGTG
>FBMWY7P02G6EWG 139       0      139
TGGGGAATATTGGACAATGGACCAAAAGTCTGATCCAGCAATTCTGTGTGCACGATGACG
GTCTTAGGATTGTAAAGTGCTTTCAATCGGGAAAAAGAAAGTGATGGTACCGATAGAAGA
AGCGACGGCTAAATACGTG
>FBMWY7P02G3AFW 142       0      142
TGGGGAATATTGGACAATGGACCAAAAGTCTGATCCAGCAATTCTGTGTGCACGATGAAG
TTTTTCGGAATGTAAAGTGCTTTCAGTTGGGAAGAAGAAAGTGACGGTACCAACAGAAGA
AGCGACGGCTAAATACGTGCCG
>FBMWY7P02IWBKN 159       0      159
TAGGGAATTTTCGGCAATGGGGGGAACCCTGACCGAGCAACGCCGCGTGAAGGAAGAAGG
TCTTCGGATTGTAAACTTCTGTTATAAAGGAAGAACGGTATATATAGGGAATGATATATA
AGTGACGGTACTTTATGAGAAAGCCACGGCAACTACGTG
>FBMWY7P02IV5J7 139       0      139
TGGGGAATATTGGACAATGGACCAAAAGTCTGATCCAGCAATTCTGTGTGCACGATGAAG
TTTTTCGGAATGTAAAGTGCTTTCAGTTGGGAAGAAGAAAGTGACGGTACCAACAGAAGA
AGCGACGGCTAAATACGTG
>FBMWY7P02JASS5 162       0      162
TAGGGAATTTTCGGCAATGGGGGGAACCCGTGACCGAGCAACGCCGCGTGAAGGAAGAAG
GAATTCGTTCTGTAAACTTCTGTTATAAAGGAAGAACGGCGGATATAGGGAATGATATCC
GAGTGACGGTACTTTATGAGAAAGACCACGGCTAACTACGTA
>FBMWY7P02GBTBK 157       0      157
TGAGGAATATTGGTCAATGGGCGCGAGCCTGAACCAGCCAAGTAGCGTGAAGGATGACTG
CCCTATGGGTTGTAAACTTCTTTTGTCCGGGAATAAAACCGCCTACGTGTAGGCGCTTGT
ATGTACCGGTACGAATAAGCATCGGCTAACTCCGTGT
>FBMWY7P02IFX7I 142       0      142
TGGGGAATATTGGACAATGGACCAAAAGTCTGATCCAGCAATTCTGTGTGCACGATGACG
GTCTTAGGATTGTAAAGTGCTTTCAATCGGGAAAAAGAAAGTGATGGTACCGATAGAAGA
AGCGACGGCTAAATACGTGCCC
>FBMWY7P02I6K1Y 161       0      161
TAGGGAATTTTCGGCAATGGGGGGAACCCTGACCGAGCAACGCCGCGTGAAGGAAGAAGG
TCTTCGGATTGTAAACTTCTGTTATAAAGGAAGAACGGTATATATAGGGAATGATATATA
AGTGACGGTACTTTATGAGAAAGCCACGGCTAACTACGTGT
>FBMWY7P02HYPA6 156       0      156
TGAGGAATATTGGTCAATGGACGCAAGTCTGAACCAGCCAAGTAGCGTGCAGGATGACGG
CCCTCCGGGTTGTAAACTGCTTTTAGTTGGGAATAAAGTGCAGCTCGTGAGCTGTTTTGT
ATGTACCATCAGAAAAAGGACCGGCTAATTCCGTGA
>FBMWY7P02FOGCN 157       0      157
TGAGGAATATTGGTCAATGGACGCAAGTCTGAACCAGCCAAGTAGCGTGCAGGATGACGG
CCCTCCGGGTTGTAAACTGCTTTTAGTTGGGAATAAAGTGCAGCTCGTGAGCTGTTTTGT
ATGTACCATCAGAAAAAGGACCGGCTAATTCCGTGCA
>FBMWY7P02JEUCL 155       0      155
TGAGGAATATTGGTCAATGGACGAGAGTCTGAACCAGCCAAGTAGCGTGAAGGATGACTG
CCCTATGGGTTGTAAACTTCTTTTATATGGGAATAAAAAAGAGCACGTGTGCTCTATTGT
ATGTACCTTATGAATAAGCATCGGCTAATTCCGTG
>FBMWY7P02HVVD0 156       0      156
TAGGGAATTTTCGGCAATGGGCGAAAGCCTGACCGAGCAATGCCGCGTGAGTGATGAAGG
TCTTCGGATTGTAAAGCTCTGTTGTAAAGGAAGAATATTACATATCAACTATGTAACTGA
CGGTACTTTACCAGAAAGTCACGGTTAACTTCGTGT
>FBMWY7P02GRU3D 165       0      165
TGAGGAATATTGGTCAATGGGCGCGAGCCTGAACCAGCCAAGTAGCGTGAAGGATGACTG
CCCTACGGGTTGTAAACTTCTTTTGTCCGGGAATAAAACCGACCTAACGTAGTAAGGACG
ACTTGTAATGTACCGGTACGAATAAGCATCGGCTAACTCCGTGCA
>FBMWY7P02GDZNL 161       0      161
TGGGGAATCTTCCGCAATGGGCGAAAGCCTGACGGAGCAACGCCGCGTGAACGAAGAAGG
TCTTCGGATCGTAAAGTTCTGTTGTTAAGGGCGAAGGATGCTTATTATAATACAGTAAGT
ATTTGACGGTACTTAACGAGGAAGCCACTGCTAACTACGTG
>FBMWY7P02I4866 155       0      155
TGAGGAATATTGGTCAATGGACGAGAGTCTGAACCAGCCAAGTAGCGTGCAGGATGACGG
CCCTATGGGTTGTAAACTGCTTTTATAAGGGAATAAAGTGAGCCTCGTGAGGCTTTTTGC
ATGTACCTTATGAATAAGGACCGGCTAATTCCGTG
>FBMWY7P02HEVYH 162       0      162
TGGGAATTTGGACAATGGGGGCAACCCTGGATCCAGCCATGCCGCGTGCAGGATGAAGGT
CTTCGGATTGTAAACTGCTTTTGTCAGGGACGAAAAGGATTCCGCTAATACCGGGATCTG
CTGACGGTACCTGAAGAATAAGCACCGGCTAACTACGTGCCG
>FBMWY7P02HR6LU 140       0      140
GTGGGGAATATTGCACAATGGGGGAAACCCTGATGCAGCAACGCCGCGTGAAGGAAGAAG
GTTTTCGGATCGTAAACTTCTATCAATAGGGAAGAAAGAAATGACGGTACCTAAATAAGA
AGCCCCGGCTAACTACGTGT
>FBMWY7P02JKZH1 161       0      161
GCAGTGAGGAATATTGGTCAATGGACGAGAGTCTGAACCAGCCAAGTAGCGTGCAGGATG
ACGGCCCTATGGGTTGTAAACTGCTTTTATAAGGGAATAAAGTGAGTCTCGTGAGACTTT
TTGCATGTACCTTATGAATAAGGACCGGCTAATTCCGTGCA
>FBMWY7P02HN1YM 138       0      138
TGGGGAATATTGCACAATGGGGGAAACCCTGATGCAGCGACGCCGCGTGAGCGAAGAAGT
ATTTCGGTATGTAAAGCTCTATCAGCAGGGAAGAAAATGACGGTACCTGACTAAGAAGCC
CCGGCTAACTACGTGCCT
>FBMWY7P02JQ6LK 176       0      176
CCTACGGGGCAGCAGTGGGGAATCCTCCGCAATGGGCGAAAGCCTGACGGAGCAATGCCG
CGTGAGTGATGAAGGAATTCGTTCCGTAAAACTCTTTTGTTTATGACGAATGTGCAGATT
GTGAATAATTATTTGTAATGACGGTAGTAAACGAATAAGCCACGGCTAACTACGTG
>FBMWY7P02I5N9R 142       0      142
TGGGGAATATTGGACAATGGACCAAAAGTCTGATCCAGCAATTCTGTGTGCACGATGAAG
TTTTTCGGAATGTAAAGTGCTTTCAGTTGGGAAGAAGAAAGTGACGGTACCAACAGAAGA
AGCGACGGCTAAATACGTGCCG
>FBMWY7P02G6FXH 139       0      139
TGGGGAATATTGGACAATGGACCAAAAGTCTGATCCAGCAATTCTGTGTGCACGATGAAG
TTTTTCGGAATGTAAAGTGCTTTCAGTTGGGAAGAAGAAAGTGACGGTACCAACAGAAGA
AGCGACGGCTAAATACGTG
>FBMWY7P02GO3TY 137       0      137
TGGGGAATCTTGCGCAATGGGGGGAACCCTGACGCAGCGACGCCGCGTGCGGGACGAAGG
CCCTCGGGTCGTAAACCGCTTTCAGCAGGGATGAGACAAGACGGTACCTGCAGAAGAAGC
CCCGGCTAACTACGTGT
>FBMWY7P02F7DXH 156       0      156
TGAGGAATATTGGTCAATGGACGAGAGTCTGAACCAGCCAAGTAGCGTGCAGGATGACGG
CCCTATGGGTTGTAAACTGCTTTTATAAGGGAATAAAGTGAGCCTCGTGAGGCTTTTTGC
ATGTACCTTATGAATAAGGACCGGCTAATTCCGTGT
>FBMWY7P02IC5S8 156       0      156
TGAGGAATATTGGTCAATGGACGAGAGTCTGAACCAGCCAAGTAGCGTGAAGGATGACTG
CCCTATGGGTTGTAAACTTCTTTTATACGGGAATAAAGTGAGCCACGTGTGGTTTTTTGT
ATGTACCGTATGAATAAGGATCGGCTAACTCCGTGG
>FBMWY7P02HHXQT 169       0      169
TGAGGAATATTGGTCAATGGGCGCGAGCCTGAACCAGCCAAGTAGCGTGAAGGATGACTG
CCCTATGGGTTGTAAACTTCTTTTGTCCGGGAATAAAACCGCCTACGTGTAGGCGCTTGT
ATGTACCGGTACGAATAAGCATCGGCTAACTCCGTGCCANNCGCGAGTA
>FBMWY7P02H73OY 155       0      155
TGAGGAATATTGGTCAATGGACGCAAGTCTGAACCAGCCAAGTAGCGTGCAGGATGACGG
CCCTCCGGGTTGTAAACTGCTTTTAGTTGGGAATAAAGTGCAGCTCGTGAGCTGTTTTGT
ATGTACCATCAGAAAAAGGACCGGCTAATTCCGTG
>FBMWY7P02ICAR4 155       0      155
TGAGGAATATTGGTCAATGGGCGAGAGCCTGAACCAGCCAAGTAGCGTGAAGGATGAAGG
TCCTACGGATTGTAAACTTCTTTTATACGGGAATAAAGTTTCCTACGTGTAGGATTTTGT
ATGTACCGTATGGATAAGCATCGGCTAACTCCGTG
>FBMWY7P02FTIO3 139       0      139
TGGGGAATATTGGACAATGGACCAAAAGTCTGATCCAGCAATTCCGTGTGCACGATGACG
GTCTTAGGATTGTAAAGTGCTTTCAATTGGGAAGAAAAAAATGACGGTACCAATAGAAGA
AGCGACGGCTAAATACGTG
>FBMWY7P02G9E3W 139       0      139
TGGGGAATATTGGACAATGGACCAAAAGTCTGATCCAGCAATTCTGTGTGCACGATGACG
GTCTTAGGATTGTAAAGTGCTTTCAATTGGGAAGAAAAAAATGACGGTACCAATAGAAGA
AGCGACGGCTAAATACGCG
>FBMWY7P02FLOUV 142       0      142
TGGGGAATATTGGACAATGGACCAAAAGTCTGATCCAGCAATTCTGTGTGCACGATGACG
GTCTTAGGATTGTAAAGTGCTTTCAATTGGGAAGAAAAAAATGACGGTACCAATAGAAGA
AGCGACGGCTAAATACGTGCCC
>FBMWY7P02HNVDB 135       0      135
TGGGGAATATCGCACAATGGGGGAAACCCTGATGCAGCGACGCCGCGTGAGCGATGAAGT
ATTTCGGTATGTAAAGCTCTATCAGCAGGGAAGAAAATGACGGTACCTGACTAAGAAGCA
CCGGCTAAATACGTG
>FBMWY7P02FVJ61 137       0      137
TGGGGAATATTGCACAATGGGGGAAACCCTGATGCAGCGACGCCGCGTGGAGGAAGAAGG
TCTTCGGATTGTAAACTCCTGTTGTTGGGGAAGATAATGACGGTACCCAACAAGGAAGTG
ACGGCTAACTACGTGCA
>FBMWY7P02F9FDS 154       0      154
TGAGGAATATTGGTCAATGGACGGAAGTCTGAACCAGCCAAGTCGCGTGAAGGAAGACGG
CCCTACGGGTTGTAAACTTCTTTAGTGCGGGAACAAAGGAGGGGACGTGTCCCCTTATGA
GTGTACCGCAAGAATAAGCATCGGCTAACTCCGT
>FBMWY7P02H2DFR 164       0      164
TGGGGAATCTTCCGCAATGGGCGAAAGCCTGACGGAGCAATGCCGCGTGAGTGATGAAGG
AATTCGTTCCGTAAAACTCTTTTGTTTATGACGAATGTGCAGATTGTGAATAATTATTTG
TAATGACGGTAGTAAACGAATAAGCCACGGCTAACTACGTGCCT
>FBMWY7P02JNVSE 155       0      155
TGAGGAATATTGGTCAATGGACGAGAGTCTGAACCAGCCAAGTAGCGTGAAGGATGACTG
CCCTATGGGTTGTAAACTTCTTTTATATGGGAATAAAAAAGAGTACGTGTGCTCTATTGT
ATGTACCTTATGAATAAGCATCGGCTAATTCCGTA
>FBMWY7P02HINA2 154       0      154
CCTACGGGGCAGCAGTGGGGAATATTGGACAATGGACCAAAAGTCTGATCCAGCAATTCT
GTGTGCACGATGACGGTCTTAGGATTGTAAAGCGCTTTCAATCGGGAAAAAGAAAGTGAT
GGTACCGATAGAAGAAGCGACGGCTAAATACGTG
>FBMWY7P02GT6RY 139       0      139
TGGGGAATATTGGACAATGGACCAAAAGTCTGATCCAGCAATTCTGTGTGCACGATGAAG
TTTTTCGGAATGTAAAGTGCTTTCAGTTGGGAAGAAGAAAGTGACGGTACCAACAGAAGA
AGCGACGGCTAAATACGTG
>FBMWY7P02IBI2H 158       0      158
TAGGGAATTTTCGTCAATGGGGGGAACCCTGAACGAGCAATGCCGCGTGAGTGAAGACGG
TCTTCGGATTGTAAAGCTCTGTTGTAAGTTAGAAATGATATGGATAGGGAATGACCCATA
AATGATCAGCTTACCAGAAAGTCACGGCTAACTACGTA
>FBMWY7P02G1G9D 159       0      159
GCAGTGAGGAATATTGGTCAATGGACGCAAGTCTGAACCAGCCAAGTAGCGTGCAGGATG
ACGGCCCTCCGGGTTGTAAACTGCTTTTAGTTGGGAATAAAGTGCAGCTCGTGAGCTGTT
TTGTATGTACCATCGGAAAAAGGACCGGCTAATTCCGTG
>FBMWY7P02FXP65 155       0      155
TGAGGAATATTGGTCAATGGACGCAAGTCTGAACCAGCCAAGTAGCGTGCAGGATGACGG
CCCTCTGGGTTGTAAACTGCTTTTAGTTGGGAATAAAGTGCAGCTCGTGAGCTGTTTTGT
ATGTACCATCAGAAAAAGGACCGGCTAATTCCGTG
>FBMWY7P02GY2UU 160       0      160
TAGGGAATCTTCCACAATGGGCGAAAGCCTGATGGAGCAACGCCGCGTGGGTGAAGAAGG
TCTTCGGATCGTAAAACCCTGTTGTTAGAGAAGAAAGTGCGTGAGAGTAACTGTTCACGT
TTCGACGGTATCTAACCAGAAAGCCACGGCTAACTACGTG
>FBMWY7P02IXMTV 139       0      139
TGGGGAATATTGGACAATGGACCAAAAGTCTGATCCAGCAATTCTGTGTGCACGATGACG
GTCTTAGGATTGTAAAGTGCTTTCAATCGGGAAAAAGAAAGTGATGGTACCGATAGAAGA
AGCGACGGCTAAATACGCG
>FBMWY7P02FKAG3 139       0      139
TGGGGAATATTGGACAATGGACCAAAAGTCTGATCCAGCAATTCTGTGTGCACGATGAAG
TTTTTCGGAATGTAAAGTGCTTTCAGTTGGGAAGAAGAAAGTGACGGTACCAACAGAAGA
AGCGACGGCTAAATACGTA
>FBMWY7P02GXCCG 152       0      152
CCTAGGAGGCAGCAGTGGGGAATATTGCACAATGGGGGAAACCCTGATGCAGCAACGCCG
CGTGAGTGAAGAAGTATTTCGGTATGTAAAGCTCTATCAGCAGGGAAGAAAGTGACGGTA
CCTGACTAAGAAGCCCCGGCTAACTACGTGCA
>FBMWY7P02I0SU9 141       0      141
TGGGGAATATTGGACAATGGACCAAAAGTCTGATCCAGCAATTCTGTGTGCACGATGACG
GTCTTAGGATTGTAAAGTGCTTTCAATTGGGAAGAAAAAAATGACGGTACCAATAGAAGA
AGCGACGGCTAAATACGTGCA
>FBMWY7P02IS3ZU 138       0      138
TGGGGAATATTGCACAATGGGGGAAACCCTGATGCAGCGACGCCGCGTGGAGGAAGAAGG
TCTTCGGATTGTAAACTCCTGTTGTTGGGGAAGATAATGACGGTACCCAACAAGGAAGTG
ACGGCTAACTACGTGCCC
>FBMWY7P02HVWVD 157       0      157
TGAGGAATATTGGTCAATGGACGAGAGTCTGAACCAGCCAAGTAGCGTGAAGGATGACTG
CCCTATGGGTTGTAAACTTCTTTTATACGGGAATAAAGTGAGCCACGTGTGGTTTTTTGT
ATGTACCGTATGAATAAGGATCGGCTAACTCCGTGCC
>FBMWY7P02FLRP9 135       0      135
TGGGGAATATTGCACAATGGGGGAAACCCTGATGCAGCGACGCCGCGTGGAGGAAGAAGG
TCTTCGGATTGTAAACTCCTGTTGTTGGGGAAGATAATGACGGTACCCAACAAGGAAGTG
ACGGCTAACTACGCG
>FBMWY7P02I9BDB 160       0      160
TGGGGAATTTTGGACAATGGGGGCAACCCTGATCCAGCCATGCCGCGTGCAGGATGAAGG
TCTTCGGATTGTAAACTGCTTTTGTCAGGGACGAAAAGGATTGTGCTAATACCATGATCT
GCTGACGGTACCTGAAGAATAAGCACCGGCTAACTACGTA
>FBMWY7P02I5A5D 157       0      157
TGAGGAATATTGGTCAATGGACGAGAGTCTGAACCAGCCAAGTAGCGTGCAGGATGACGG
CCCTATGGGTTGTAAACTGCTTTTATAAGGGAATAAAGTGAGAGTCGTGACTCTTTTTGC
ATGTACCTTATGAATAAGGACCGGCTAATTCCGTGCA
>FBMWY7P02IA4T9 168       0      168
TGGGAATATTGGACAATGGAACCAAAAGTCTGATCCAGCAATTCTGTGTGCACGATGACG
GTCTTAGGATTGTAAAGTGCTTTCAATCGGGAAAAAGAAAGTGATGGTACCGAGAGAAGA
AGCGACGGCTAAATACGTGTCAAAGAACAAAGACCGAACGGTAAAATA
>FBMWY7P02FY4J1 139       0      139
TGGGGAATATTGGACAATGGACCAAAAGTCTGATCCAGCAATTCTGTGTGCACGATGAAG
TTTTTCGGAATGTAAAGTGCTTTCAGTTGGGAAGAAGAAAGTGACGGTACCAACAGAAGA
AGCGACGGCTAAATACGTG
>FBMWY7P02F3T7O 69       0      69
TGGGGAATATTGGGCAATGGGGGAAACCCTGACCCAGCAACGCCGCGTGAAGGAAGAAGG
CCTGTGTAT
>FBMWY7P02GP4V0 157       0      157
TGAGGAATATTGGTCAATGGGCGCGAGCCTGAACCAGCCAAGTAGCGTGAAGGATGACTG
CCCTATGGGTTGTAAACTTCTTTTGTCCGGGAATAAAACCGCTTACGTGTAGGCGCTTGT
ATGTACCGGTACGAATAAGCATCGGCTAACTCCGTGT
>FBMWY7P02H4GC3 139       0      139
TGGGGAATATTGGACAATGGACCAAAAGTCTGATCCAGCAATTCTGTGTGCACGATGACG
GTCTTAGGATTGTAAAGTGCTTTCAATCGGGAAAAAGAAAGTGATGGTACCGATAGAAGA
AGCGACGGCTAAATACGTG
>FBMWY7P02HEAXU 139       0      139
TGGGGAATATTGGACAATGGACCAAAAGTCTGATCCAGCAATTCTGTGTGCACGATGACG
GTCTTAGGATTGTAAAGTGCTTTCAATTGGGAAGAAAAAAATGACGGTACCAATAGAAGA
AGCGACGGCTAAATACGCG
>FBMWY7P02HTNLM 140       0      140
TGGGGAATATTGGACAATGGACCAAAAGTCTGATCCAGCAATTCTGTGTGCACGATGAAG
TTTTTCGGAATGTAAAGTGCTTTCAGTTGGGAAGAAGAAAGTGACGGTACTAACAGAAGA
AGCGACGGCTAAATACGTGT
>FBMWY7P02GFQUX 155       0      155
TGAGGAATATTGGTCAATGGACGCAAGTCTGAACCAGCCAAGTAGCGTGCAGGATGACGG
CCCTCCGGGTTGTAAACTGCTTTTAGTTGGGAATAAAGTGCAGCTCGTGAGCTGTTTTGT
ATGTACCATCAGAAAAAGGACCGGCTAATTCCGTG
>FBMWY7P02GY6QJ 160       0      160
TGGGGAATTTTGGACAATGGGGGCAACCCTGATCCAGCCATGCCGCGTGCAGGATGAAGG
TCTTCGGATTGTAAACTGCTTTTATCAGGGACGAAAAGGATTGTGCTAATACCGTGATCT
GCTGACGGTACCTGAAGAATAAACACCGGCTAACTACGTG
>FBMWY7P02G08TW 162       0      162
TGGGGAATCTTCCGCAATGGGCGAAAGCCTGACGGAGCAACGCCGCGTGAACGAAGAAGG
TCTTCGGATCGTAAAGTTCTGTTGTTAAGGGCGAAGGATGCTTATTATAATACAGTAAGT
ATTTGACGGTACTTAACGAGGAAGCCACGGCTAACTACGTGT
>FBMWY7P02JTUOC 143       0      143
TGGGGAATATTGGACAATGGACCAAAAGTCTGATCCAGCAATTCTGTGTGCACGATGACG
GTCTTAGGATTGTAAAGTGCTTTCAATCGGGAAAAAGAAAAGTGATGGTACCGATAGAAG
AAGCGACGGCTAAATACGTGCCG
>FBMWY7P02HXFG5 140       0      140
TGGGGAATATTGGACAATGGACCAAAAGTCTGATCCAGCAATTCTGTGTGCACGATGAAG
TTTTTCGGAATGTAAAGTGCTTTCAGTTGGGAGGAAGAAAGTGACGGTACCAACAGAAGA
AGCGACGGCTAAATACGTGT
>FBMWY7P02IYXF8 96       0      96
TGGGGAATATTGGGCAATGGGGGAAACCCTGACCCAGCAACGCCGCGTGAAGGAAGAAGG
CCTGGTTGTAACTTCTTTACCTAGGACGAAGAACGT
>FBMWY7P02ISLTC 139       0      139
TGGGGAATATTGGACAATGGACCAAAAGTCTGATCCAGCAATTCTGTGTGCACGATGAAG
TTTTTCGGAATGTAAAGTGCTTTCAGTTGGGAAGAAGAAAGTGACGGTACCAACAGAAGA
AGCGACGGCTAAATACGTG
>FBMWY7P02G320S 156       0      156
TGAGGAATATTGGTCAATGGACGAGAGTCTGAACCAGCCAAGTAGCGTGAAGGATGACTG
CCCTATGGGTTGTAAACTTCTTTTATATGGGAATAAAAAAGAGCACGTGTGCTCTATTGT
ATGTACCTTATGAATAAGCATCGGCTAATTCCGTGT
>FBMWY7P02F0NCN 155       0      155
TGAGGAATATTGGTCAATGGACGAGGGTCTGAACCAGCCAAGTAGCGTGAAGGATGACTG
CCCTATGGGTTGTAAACTTCTTTTATACGGGAATAAAGTGAGCCACGTGTGGTTTTTTGT
ATGTACCGTATGAATAAGGATCGGCTAACTCCGTG
>FBMWY7P02FPAVU 156       0      156
TGAGGAATATTGGTCAATGGACGAGAGTCTGAACCAGCCAAGTAGCGTGAAGGATGACTG
CCCTATGGGTTGTAAACTTCTTTTATATGGGAATAAAAAGAGCACGTGTGCTCTATTGTA
TGTACCTTATGAATAAGCATCGGCTAATTCCGTGCA
>FBMWY7P02H3XH5 139       0      139
TGGGGAATATTGGACAATGGACCAAAAGTCTGATCCAGCAATTCTGTGTGCACGATGACG
GTCTTAGGATTGTAAAGTGCTTTCAATTGGGAAGAAAAAAATGACGGTACCAATAGAAGA
AGCGACGGCTAAATACGTA
>FBMWY7P02G55ZF 94       0      94
TAGGGAATATTGCACAATGGGGGAAACCCTGATGCAGCCATGCCGCGTGTGTGAAGAAGG
CCTGGTTGTAAGNACTTTCTAGTAGGGGTAGGGG
>FBMWY7P02GTFL5 139       0      139
TGGGGAATATTGGACAATGGACCAAAAGTCTGATCCAGCAATTCTGTGTGCACGATGAAG
TTTTTCGGAATGTAAAGTGCTTTCAGTTGGGAAGAAGAAAGTGACGGTACCAACAGAAGA
AGCGACGGCTAAATACGTG
>FBMWY7P02F9JX5 135       0      135
TGGGGAATATTGCACAATGGGGGAAACCCTGATGCAGCAACGCCGCGTGAGTGAAGAAGT
ATTTCGGTATGTAAAGCTCTATCAGCAGGGAAGAAAGTGACGGTACCTGACTAAGAAGCC
CCGGCTAACTACGTG
>FBMWY7P02GQ0BK 155       0      155
TGAGGAATATTGGTCAATGGACGAGAGTCTGAACCAGCCAAGTAGCGTGAAGGATGACTG
CCCTATGGGTTGTAAACTTCTTTTATATGGGAATAAAAAAGAGTACGTGTGCTCTATTGT
ATGTACCTTATGAATAAGCATCGGCTAATTCCGTG
>FBMWY7P02JB1J1 162       0      162
TAGGGAATCTTCCACAATGGGCGAAAGCCTGATGGAGCAACGCCGCGTGGGTGAAGAAGG
TCTTCGGATCGTAAAACCCTGTTGTTAGAGAAGAAAGTGCGTGAGAGTAACTGTTCACGT
TTCGCGGTATCTAACCAGAAAGCCACGGCTAACTACGTGCCA
>FBMWY7P02H6PJB 155       0      155
TGAGGAATATTGGTCAATGGACGAGAGTCTGAATCAGCCAAGTAGCGTGAAGGATGACTG
CCCTATGGGTTGTAAACCTCTTTTATATGGGAATAAAAAAGAGTACGTGTGCTCTATTGT
ATGTACCTTATGAATAAGCATCGGCTAATTCCGTG
>FBMWY7P02G4PF9 140       0      140
TGGGGAATATTGGACAATGGACCAAAAGTCTGATCCAGCAATTCTGTGTGCATGATGAAG
TTTTTCGGAATGTAAAGTGCTTTCAGTTGGGAAGAAGAAAGTGACGGTACCAACAGAAGA
AGCGACGGCTAAATACGTGT
>FBMWY7P02IA8UR 157       0      157
TGAGGAATATTGGTCAATGGACGAGAGTCTGAACCAGCCAAGTAGCGTGAAGGATGACTG
CCCTATGGGTTGTAAACTTCTTTTATACGGGAATAAAGTGTTCCACGCGTGGAATTTTGT
ATGTACCGTATGAATAAGGATCGGCTAACTCCGTGCT
>FBMWY7P02GCII9 141       0      141
TGGGGAATATTGGACAATGGACCAAAAGTCTGATCCAGCAATTCTGTGTGCACGATGACG
GTCTTAGGATTGTAAAGTGCTTTCAATTGGGAAGAAAAAAATGACGGTACCAATAGAAGA
AGCGACGGCTAAATACGTGCA
>FBMWY7P02IBKDN 156       0      156
TGAGGAATATTGGTCAATGGGCGCGAGCCTGAACCAGCCAAGTAGCGTGAAGGATGACTG
CCCTATGGGTTGTAAACTTCTTTTGTCCGGGAATAAAACCGCCTACGTGTAGGCGCTTGT
ATGTACCGGTACGAATAAGCATCGGCTAACTCCGTG
>FBMWY7P02G5M28 170       0      170
TGAGGAATATTGGTCAATGGACGGAAGTCTGAACCAGCCAAGTCGCGTGAAGGATGAAGG
TTCTATGGATTGTAAACTTCTTTTATAGGGGAATAAAAAAGTCCACGTGTGGATTCTTGT
ATGTACCCTATGAATAAGCATCGGCTAACTCCGTGCCAGCAGCCGGTAAT
>FBMWY7P02G01L1 157       0      157
TGAGGAATATTGGTCAATGGGCGCGAGCCTGAACCAGCCAAGTAGCGTGAAGGATGACTG
CCCTATGGGTTGTAAACTTCTTTTGTCCGGGAATAAAACCGCCTACGTGTAGGCGCTTGT
ATGTACCGGTACGAATAAGCATCGGCTAACTCCGTGT
>FBMWY7P02HPY30 141       0      141
TGGGGAATATTGGACAATGGACCAAAAGTCTGATCCAGCAATTCTGTGTGCACGATGACG
GTCTTAGGATTGTAAAGTGCTTTCAATTGGGAAGAAAAAAATGACGGTACCAATAGAAGA
AGCGACGGCTAAATACGTGCA
>FBMWY7P02GL1C7 69       0      69
TGGGGAATATTGGGCAATGGGGGAAACCCTGACCCAGCAACGCCGCGTGAAGGAAGAAGG
CCTGTGTAT
>FBMWY7P02I8O3Y 138       0      138
TGGGGAATATTGCACAATGGGGGAAACCCTGATGCAGCGACGCAGCGTGGAGGAAGAAGG
TCTTCGGATTGTAAACTCCTGTTGTTGGGGAAGATAATGACGGTACCCAACAAGGAAGTG
ACGGCTAACTACGTGCCG
>FBMWY7P02GQO4I 155       0      155
TGAGGAATATTGGTCAATGGACGAGAGTCTGAACCAGCCAAGTAGCGTGCAGGATGACGG
CCCTATGGGTTGTAAACTGCTTTTATAAGGGAATAAAGTGAGCCTCGTGAGGCTTTTTGC
ATGTACCTTATGAATAAGGACCGGCTAATTCCGTG
>FBMWY7P02H1K3I 142       0      142
TGGGGAATATTGGACAATGGACCAAAAGTCTGATCCAGCAATTCTGTGTGCACGATGACG
GTCTTAGGATTGTAAAGTGCTTTCAATCGGGAAAAAGAAAGTGATGGTACCGATAGAAGA
AGCGACGGCTAAATACGTGCCA
>FBMWY7P02F6I1C 139       0      139
TGGGGAATATTGGACAATGGACCAAAAGTCTGATCCAGCAATTCTGTGTGCACGATGACG
GTCTTAGGATTGTAAAGTGCTTTCAATTGGGAAGAAAAAAATGACGGTACCAATAGAAGA
AGCGACGGCTAAATACGTG
>FBMWY7P02GHP4T 156       0      156
TGAGGAATATTGGTCAATGGACGAGAGTCTGAACCAGCCAAGTAGCGTGAAGGATGACTG
CCCTATGGGTTGTAAACTTCTTTTATACGGGAATAAAGTGAGCCACGTGTGGTTTTTTGT
ATGTACCGTATGAATAAGGATCGGCTAACTCCGTGT
>FBMWY7P02H85TZ 160       0      160
TAGGGAATTTTCGGCAATGGGCGAAAGCCTGACCGAGCAACGCCGCGTGAGGGAGGAAGT
ACTTCGGTATGTAAACCTCTGTTATAAAGGAAGAACGGTACATGGAGGGAATGCCATGTA
AGTGACGGTACTTTATGAGGAAGCCACGGCTAACTACGTG
>FBMWY7P02GTWKW 156       0      156
TGAGGAATATTGGTCAATGGGCGCGAGCCTGAACCAGCCAAGTAGCGTGAAGGATGACTG
CCCTATGGGTTGTAAACTTCTTTTGTCCGGGAATAAAACCGCCTACGTGTAGGCGCTTGT
ATGTACCGGTACGAATAAGCATCGGCTAACTCCGTG
>FBMWY7P02IMI88 158       0      158
TGAGGAATATCGGTCAATGGACGGAAGTCTGAACCAGCCAAGTCGCGTGAAGGATGAAGG
TTCTATGGATTGTAAACTTCTTTTATAGGGGAATAAAAAAGTCCACGTGTGGATTCTTGT
ATGTACCCTATGAATAAGCATCGGCTAACTCCGTGCCC
>FBMWY7P02HAQTW 161       0      161
TGGGGAATTTTGGACAATGGGGGCAACCCTGATCCAGCCATGCCGCGTGCAGGATGAAGG
TCTTCGGATTGTAAACTGCTTTTGTCAGGGACGAAAAGGATTCCGCTAATACCGGGATCT
GCTGACGGTACCTGAAGAATAAGCACCGGCTAACTACGTGG
>FBMWY7P02HSDDJ 157       0      157
TGAGGAATATTGGTCAATGGGCGAGAGCCTGAACCAGCCAAGTAGCGTGAAGGATGAAGG
TCCTACGGATTGTAAACTTCTTTTATACGGGAATAAAGTTTCCTACGTGTAGGATTTTGT
ATGTACCGTATGAATAAGCATCGGCTAACTCCGTGCA
>FBMWY7P02H4N4T 171       0      171
CCTACGGGCAGCAGTGAGGAATATTGGTCAATGGACGAGAGTCTGAACCAGCCAAGTAGC
GTGAAGGATGACTGCCCTATGGGTTGTAAACTTCTTTTATACGGGAATAAAGTGAGCCAC
GTGTGGTTTTTTGTATGTACCGTATGAATAAGGATCGGCTAACTCCGTGCC
>FBMWY7P02I6HPI 135       0      135
TGGGGAATATTGCACAATGGGCGAAAGCCTGATGCAGCAACGCCGCGTGAAGGATGAAGT
ATTTCGGTATGTAAACTTCTATCAGCAGGGAAGATAACGACGGTACCTGACTAAGAAGCC
CCGGCTAACTACGTG
>FBMWY7P02GJKCL 161       0      161
TAGGGAATTTTCGTCAATGGGCGCAAGCCCGAACGAGCAATGCCGCGTGGGTGAAGAAGG
TCTTCGGATCGTAAAGCTCTGTTGCGAGGGAAAAAGGAAGAGAAGAGGGAATGATTCTCT
TTTGATGGTACCTCGCCAGAAAGTCACGGCTAACTACGTGT
>FBMWY7P02GEM7U 139       0      139
TGGGGAATATTGGACAATGGACCAAAAGTCTGATCCAGCAATTCTGTGTGCACGATGAAG
TTTTTCGGAATGTAAAGTGCTTTCAGTTGGGAAGAAGAAAGTGACGGTACCAACAGAAGA
AGCGACGGCTAAATACGNG
>FBMWY7P02H5VTK 156       0      156
TGAGGAATATTGGTCAATGGACGCAAGTCTGAACCAGCCAAGTAGCGTGCAGGATGACGG
CCCTCTGGGTTGTAAACTGCTTTTAGTTGGGAATAAAGTGCAGCTCGTGAGCTGTTTTGT
ATGTACCATCAGAAAAAGGACCGGCTAATTCCGTGT
>FBMWY7P02GW2Z8 141       0      141
TGGGGAATATTGGACAATGGACCAAAAGTCTGATCCAGCAATTCTGTGTGCACGATGACG
GTCTTAGGATTGTAAAGTGCTTTCAATTGGGAAGAAAAAAATAGACGGTACCAATAGAAG
AAGCGACGGCTAAATACGTGT
>FBMWY7P02JPU6I 156       0      156
TGAGGAATATTGGTCAATGGACGAGAGTCTGAACCAGCCAAGTAGCGTGAAGGATGACTG
CCCTATGGGTTGTAAACTTCTTTTATACGGGAATAAAGTGAGCCACGTGTGGTTTTTTGT
ATGTACCGTATGAATAAGGATCGGCTAACTCCGTGT
>FBMWY7P02HKGH6 142       0      142
TGGGGAATATTGGACAATGGACCAAAAGTCTGATCCAGCAATTCTGTGTGCACGATGAAG
TTTTTCGGAATGTAAAGTGCTTTCAGTTGGGAAGAAGAAAGTGACGGTACCAACAGAAGA
AGCGACGGCTAAATACGTGCCC
>FBMWY7P02II70X 137       0      137
GTGGGGAATATTGCACAAGTGGGGGAAACCCTGATGCAGCGACGCCGCGTGGAGGAAGAA
GGTCTTCGGATTGTAAACTCCTGTTGTTGGGGAAGATAATGACGGTACCCAACAAGGAAG
TGACGGCTAACTACGTG
>FBMWY7P02IHM7A 160       0      160
TGGGGAATTTTGGACAATGGGGGCAACCCTGATCCAGCCATGCCGCGTGCAGGATGAAGG
TCTTCGGATTGTAAACTGCTTTTGTCAGGGACGAAAAGGATTGTGCTAATACCATGATCT
GCTGACGGTACCTGAAGAATAAGCACCGGCTAACTACGTG
>FBMWY7P02GZXZ2 138       0      138
TGGGGAATATTGCACAATGGGGGAAACCCTGATGCAGCGACGCCGCGTGAGCGAAGAAGT
ATTTCGGTATGTAAAGCTCTATCAGCAGGGAAGAAAATGACGGTACCTGACTAAGAAGCC
CCGGCTAACTACGTGCCT
>FBMWY7P02H245P 158       0      158
TGAGGAATATTGGTCAATGGGCGAGAGCCTGAACCAGCCAAGTAGCGTGAAGGATGAAGG
TTCTATGGATTGTAAACTTCTTTTATAAGGGAATAACAGACATTACGTGTAGTGTTTTGC
ATGTACCTTATGAATAAGCATCGGCTAACTCCGTGCCT
>FBMWY7P02FM05T 155       0      155
TGGGGAATATTGCACAATGGGGGAAACCCTGATGCAGCGACGCCGCGTGAGTGAAGAAGT
ATTTCGGTATGTAAAGCTCTATCAGCAGGGAAGAAAGTGACGGTACCTGAATAAGAAGCC
CCGGCTAACTACGTGCCAGCACGCCGGACGGTAAT
>FBMWY7P02IY5RB 141       0      141
TGGGGAATATTGGACAATGGACCAAAAGTCTGATCCAGCAATTCTGTGTGCACGATGACG
GTCTTAGGATTGTAAAGTGCTTTCAATCGGGAAAAAGAAAGTGATGGTACCGATAGAAGA
AGCGACGGCTAAATACGTGCT
>FBMWY7P02GFEPI 65       0      65
CCTACGGGGGAGGCAGCAGGCCCGGACGGGTTAATTCTGGAGGGCCGGGGCGTGGGACGA
AGGGC
>FBMWY7P02HPP8V 136       0      136
TGGGGAATATTGCACAATGGGGGAAACCCTGATGCAGCGACGCCGCGTGAAGGAAGAAGT
ATCTCGGTATGTAAACTTCTATCAGCAGGGAAGAAAATGACGGTACCTGACTAAGAAGCC
CCGGCTAACTACGTGT
>FBMWY7P02FJCPR 139       0      139
TGGGGAATATTGGACAATGGACCAAAAGTCTGATCCAGCAATTCTGTGTGCACGATGAAG
TTTTTCGGAATGTAAAGTGCTTTCAGTTGGGAAGAAGAAAGTGACGGTACCAACAGAAGA
AGCGACGGCTAAATACGTG
>FBMWY7P02FFJ71 139       0      139
TGGGGAATATTGGACAATGGACCAAAAGTCTGATCCAGCAATTCTGTGTGCACGATGAAG
TTTTTCGGAATGTAAAGTGCTTTCAGTTGGGAAGAAGAAAGTGACGGTACCGACAGAAGA
AGCGACGGCTAAATACGTG
>FBMWY7P02F9U96 156       0      156
TGAGGAATATTGGTCAATGGGCGAGAGCCTGAACCAGCCAAGTAGCGTGAAGGATGAAGG
TTCTATGGATTGTAAACTTCTTTTATAAGGGAATAACAGACATTACGTGTAGTGTTTTGC
ATGTACCTTATGAATAAGCATCGGCTAACTCCGTGT
>FBMWY7P02ICA3X 154       0      154
TGAGGAATATTGGTCAATGGACGCAAGTCTGAACCAGCCAAGTAGCGTGCAGGATGACGG
CCCTCCGGGTTGTAAACTGCTTTTAGTTGGGAATAAAGTGCAGCTCGTGAGCTGTTTTGT
ATGTACCATCAGAAAAAGGCCGGCTAATTCCGTG
>FBMWY7P02GAFQM 157       0      157
TGAGGAATATTGGTCAATGGACGCAAGTCTGAACCAGCCAAGTAGCGTGCAGGATGACGG
CCCTCCGGGTTGTAAACTGCTTTTAGTTGGGAATAAAGTGCAGCTCGTGAGCTGTTTTGT
ATGTACCATCAGAAAAAGGCCGGCTAATTCCGTGCCT
>FBMWY7P02F36JM 155       0      155
TGAGGAATATTGGTCAATGGACGAGAGTCTGAACCAGCCAAGTAGCGTGAAGGATGACTG
CCCTATGGGTTGTAAACTTCTTTTATACGGGAATAAAGTGAGCCACGTGTGGTTTTTTGT
ATGTACCGTATGAATAAGGATCGGCTAACTCCGTG
>FBMWY7P02GV9FG 155       0      155
TGAGGAATATTGGTCAATGGACGAGAGTCTGAACCAGCCAAGTAGCGTGAAGGAAGACTG
CCCTATGGGCTGTAAACTTCTTTTATAAGGGAATAAAGTCAGGTACGTGTACCTGTTTGT
ATGTACCTTATGAATAAGCATCGGCTAACTCCGTG
>FBMWY7P02JUAWK 161       0      161
TGGGGAATTTTGGACAATGGGGGCAACCCTGATCCAGCCATGCCGCGTGCGGGATGAAGG
TCTTCGGATTGTAAACTGCTTTTGTCAGGGACGAAAAGGATTCCGCTAATACCGGGATCT
GCTGACGGTACCTGAAGAATAAGCACCGGCCAACTACGTGG
>FBMWY7P02H54J0 160       0      160
TGGGGAATTTTGGACAATGGGGGCAACCCTGATCCAGCCATGCCGCGTGCAGGATGAAGG
TCTTCGGATTGTAAACTGCTTTTGTCAGGGACGAAAAGGATTCCGCTAATACCGGGATCT
GCTGACGGTACCTGAAGAATAAGCACCGGCTAACTACGTG
>FBMWY7P02JOAOV 155       0      155
TGAGGAATATTGGTCAATGGACGAGAGTCCGAACCAGCCAAGTAGCGTGAAGGATGACTG
CCCTATGGGTTGTAAACTTCTTTTATACGGGAATAAAAAAGAGCACGTGTGCTCTATTGT
ATGTACCTTATGAATAAGCATCGGCTAATTCCGTA
>FBMWY7P02FUZYZ 144       0      144
TAGGGAATTTTCGGCAATGGACGAAAGTCTGACCGAGCAATGCCGCGTGAACGAAGAAGT
TATTCGTAATGTAAAGTTCTTTTATTAGGGACGAAAACTCGTATTGACGGTACCTAATGA
ATAAGCCCCGGCTAACTACGTGCA
>FBMWY7P02GKQ9I 142       0      142
TGGGGAATATTGGACAATGGACCAAAAGTCTGATCCAGCAATTCTGTGTGCACGATGAAG
TTTTTCGGAATGTAAAGTGCTTTCAGTTGGGAAGAAGAAAGTGACGGTACTAACAGAAGA
AGCGACGGCTAAATACGTGCCG
>FBMWY7P02HLRYM 135       0      135
TGGGGAATATTGCACAATGGGGGAAACCCTGATGCAGCGACGCCGCGTGAAGGAAGAAGT
ATCTCGGTATGTAAACTTCTATCAGCAGGGAAGATAATGACGGTACCTGACTAAGAAGCC
CCGGCTAACTACGTG
>FBMWY7P02HQSJY 157       0      157
TGAGGAATATTGGTCAATGGACGAGAGTCTGAACCAGCCAAGTAGCGTGCAGGATGACGG
CCCTATGGGTTGTAAACTGCTTTTATAAGGGAATAAAGTGAGCCTCGTGAGGCTTTTTGC
ATGTACCTTATGAATAAGGACCGGCTAATTCCGTGCT
>FBMWY7P02F0QGO 158       0      158
TGAGGAATATTGGTCAATGGACGAGAGTCTGAACCAGCCAAGTAGCGTGAAGGAAGACTG
CCCTATGGGTTGTAAACTTCTTTTATAGGGGAATAAAGTCAGATACGTGTACCTGTTTGT
ATGTACCTTATGAATAAGCATCGGCTAACTCCGTGCCA
>FBMWY7P02G9OT2 135       0      135
TGGGGAATATTGCACAATGGGGGAAACCCTGATGCAGCGACGCCGCGTGGAGGAAGAAGG
TCTTCGGATTGTAAACTCCTGTTGTTGGGGAANATAATGACGGTACCCAACAAGGAAGTG
ACGGCTAACTACGTG
>FBMWY7P02FW6JJ 155       0      155
TGAGGAATATTGGTCAATGGACGAGAGTCTGAACCAGCCAAGTAGCGTGCAGGAAGACGG
CCCTATGGGTTGTAAACTGCTTTTATAAGGGAATAAAGTGAGTCTCGTGAGACTTTTTGC
ATGTACCTTATGAATAAGGACCGGCTAATTCCGCG
>FBMWY7P02GSX41 162       0      162
TGGGGAATTTTGGACAATGGGGGCAACCCTGATCCAGCCACGCCGCGTGCAGGATGAAGG
TCTTCGGATTGTAAACTGCTTTTGTCAGGGACGAAAAGGATTGTGCTAATACCATGATCT
GCTGACGGTACCTGAAGAATAAGCACCGGCTAACTACGTGCT
>FBMWY7P02I7HBX 139       0      139
TGGGGAATATTGGACAATGGACCAAAAGTCTGATCCAGCAATTCTGTGTGCACGATGACG
GTCTTAGGATTGTAAAGTGCTTTCAATTGGGAAGAAAAAAATGACGGTACCAATAGAAGA
AGCGACGGCTAAATACGTG
>FBMWY7P02HTGJT 68       0      68
TGGGGAATTTTGGACAATGGGGGCAACCCTGATCCAGCCATGCCGCGTGCAGGATGAAGG
CCTGTGTA
>FBMWY7P02JWXNZ 162       0      162
TGGGGAATCTTCCGCAATGGGCGAAAGCCTGACGGAGCAATGCCGCGTGAGTGATGAAGG
AATTCGTTCCGTAAAACTCTTTTGTTTATGACGAATGTGCAGATTGTGAATAATTATTTG
TAATGACGGTAGTAAACGAATAAGCCACGGCTAACTACGTGT
>FBMWY7P02FQ0FD 140       0      140
GGTAGGGAATATTGCACAATGGGGGAAACCCTGATGCAGCGACGCCGCGTGAAGGAAGAA
GTATCTCGGTATGTAAACTTCTATCAGCAGGGAAGACAATGACGGTACCTGACTAAGAAG
CCCCGGCTAACTACGTCNCA
>FBMWY7P02ILIY5 137       0      137
TGGGGAATATTGCACAATGGGGGAAACCCTGATGCAGCGACGCCACGTGAAGGATGAAGT
ATTTCGGTATGTAAACTTCTATCAGCAGGGAAGAAAATGACGGTACCTGACTAAGAAGCC
CCGGCTAACTACGTGCT
>FBMWY7P02JM49A 135       0      135
TGGGGAATATTGCACAATGGGGGAAACCCTGATGCAGCGACGCCGCGTGGAGGAAGAAGG
TCTTCGGATTGTAAACTCCTGTTGTTGGGGAAGATAATGACGGTACCCAACAAGGAAGTG
ACGGCTAACTACGTG
>FBMWY7P02FC58V 158       0      158
TGAGGAATATTGGTCAATGGACGAGAGTCTGAACCAGCCAAGTAGCGTGAAGGATGAAGG
TCCTACGGATTGTAAACTTCTTTTATAAGGGAATAAAACCTCCCACGTGTGGGAGCTTGT
ATGTACCTTATGAATAAGCATCGGCTAACTCCGTGCCT
>FBMWY7P02HI3N6 162       0      162
TGGGGAATTTTGGACAATGGGGGCAACCCTGATCCAGCCATGCCGCGTGCAGGATGAAGG
TCTTCGGATTGTAAACTGCTTTTGTCAGGGACGAAAAGGATTCCGCTAATACCGGGATCT
GCTGACGGTACCTGAAGAATAAGCACCGGCTAACTACGTGCA
>FBMWY7P02GHEHQ 139       0      139
TGGGGAATATTGGACAATGGACCAAAAGTCTGATCCAGCAATTCTGTGTGCACGATGACG
GTCTTAGGATTGTAAAGTGCTTTCAATTGGGAAGAAAAAAATGACGGTACCAATAGAAGA
AGCGACGGCTAAATACGTG
>FBMWY7P02H62BS 139       0      139
TGGGGAATATTGGACAATGGACCAAAAGTCTGATCCAGCAATTCTGTGTGCACGATGACG
GTCTTAGGATTGTAAAGTGCTTTCAATCGGGAAAAAGAAAGTGATGGTACCGATAGAAGA
AGCGACGGCTAAATACGTG
>FBMWY7P02HC3TC 157       0      157
TGAGGAATATTGGTCAATGGGCGCGAGCCTGAACCAGCCAAGTAGCGTGAAGGATGACTG
CCCTATGGGTTGTAAACTTCTTTTGTCCGGGAATAAAACCGCCTACGTGTAGGCGCTTGT
ATGTACCGGTACGAATAAGCATCGGCTAACTCCGTGT
>FBMWY7P02IROGG 159       0      159
TGGGGAATATTGGACAATGGACCAAAAGTCTGATCCAGCAATTCTGTGTGCACGATGACG
GTCTTAGGATTGTAAAGTGCTTTCAATTGGGAAGAAAAAAATGACGGTACCAATAGAAGA
AGCGACGGCTAAATACGTGCCAGCACGCCGAACGGTAAT
>FBMWY7P02GF15T 136       0      136
TGGGGAATATTGCACAATGGGCGAAAGCCTGATGCAGCGACGCCGCGTGGGTGAAGAAGT
TTTTCGGAATGTAAAGCCCTATCAGCAGGGAAGAAAATGACGGTACCTGACTAAGAAGCC
CCGGCTAACTACGTGT
>FBMWY7P02G2232 159       0      159
TGAGGAATATTGGTCAATGGGCGCGAGCCTGAACCAGCCAAGTAGCGTGAAGGATGACTG
CCCTATGGGTTGTAAACTTCTTTTGTCCGGGAATAAAACCGCCTACGTGTAGGCGCTTGT
ATGTACCGGTACGAATAAGCATCGGCTAACTCCGTGCCT
>FBMWY7P02JTZ7S 155       0      155
TGGGGAATATTGGACAATGGACCAAAAGTCTGATCCAGCAATTCTGTGTGCACGATGAAG
TTTTTCGGAATGTAAAGTGCTTTCAGTTGGGAAGAAGAAAGTGACGGTACCAACAGAAGA
AGCGACGGCTAAATACGTGCCAACAGCGCGGTAAT
>FBMWY7P02FX11Q 160       0      160
TAGGGAATTTTCGTCAATGGGCGCAAGCCTGAACGAGCAATGCCGCGTGGGTGAAGAAGG
TCTTCGGATCGTAAAACTCTGTTGCGAGGGAAAAAGGAAGAGAAGAGGGAATGATTCTCT
TTTGATGGTACCTCGCCAGAAAGTCACGGCTAACTACGTG
>FBMWY7P02I0G3X 157       0      157
TGGGGAATATTGCACAATGGGGGAAACCCTGATGCAGCAACGCCGCGTGAAGGAAGAAGG
TTTTCGGATCGTAAACTTCTATCAATAGGGAAGAAAGAAATGACGGTACCTAAATAAGAA
GCCCCGGCTAACTACGTGCCACANCCGCCGGTAAGTA
>FBMWY7P02GTDNC 158       0      158
TGAGGAATATTGGTCAATGGACGAGAGTCTGAACCAGCCAAGTAGCGTGAAGGATGACTG
CCCTATGGGTTGTAAACTTCTTTTATATGGGAATAAAAAAGAGCACGTGTGCTCTATTGT
ATGTACCTTATGAATAAGCATCGGCTAATTCCGTGCCG
>FBMWY7P02HPTUQ 156       0      156
TGAGGAATATTGGTCAATGGACGCAAGTCTGAACCAGCCAAGTAGCGTGCAGGATGACGG
CCCTCCGGGTTGTAAACTGCTTTTAGTTGGGAATAAAGTGCAGCTCGTGAGCTGTTTTGT
ATGTACCATCAGAAAAAGGCCGGCTAATTCCGTGCA
>FBMWY7P02HHE79 158       0      158
TGAGGAATATTGGTCAATGGACGAGAGTCTGAACCAGCCAAGTAGCGTGAAGGATGACTG
CCCTATGGGTTGTAAACTTCTTTTATACGGGAATAAAGTGAGCCACGTGTGGTTTTTTGT
ATGTACCGTATGAATAAGGATCGGCTAACTCCGTGCCC
>FBMWY7P02GK35F 160       0      160
TGGGGAATTTTGGACAATGGGGGCAACCCTGATCCAGCCATGCCGCGTGCAGGATGAAGG
TCTTCGGATTGTAAACTGCTTTTGTCAGGGACGAAAAGGATTGTGTTAATACCATGATCT
GCTGACGGTACCTGAAGAATAAGCACCGGCTAACTACGTG
>FBMWY7P02G773I 168       0      168
TGAGGAATATTGGTCAATGGACGAGAGTCTGAACCAGCCAAGTAGCGTGCAGGATGACGG
CCCTATGGGTTGTAAACTGCTTTTATAAGGGAATAAAGTGAGCCTCGTGAGGCTTTTTGC
ATGTACCTTATGAATAAGGACCGGCTAATTCCGTGCAGCAGCCGTAAT
>FBMWY7P02H779U 163       0      163
TGGGGAATCTTCCGCAATGGGCGAAAGCCTGACGGAGCAATGCCGCGTGAGTGATGAAGG
AATTCGTTCCGTAAAACTCTTTTGTTTATGACGAATGTGCAGATTGTGAATAATTATTTG
GAATGACGGTAGTAAACGAATAAGCCACGGCTAACTACGTGCT
>FBMWY7P02GLO46 156       0      156
TGAGGAATATTGGTCAATGGGCGCGAGCCTGAACCAGCCAAGTAGCGTGAAGGATGACTG
CCCTATGGGTTGTAAACTTCTTTTGTCCGGGAATAAAACCGCCTACGTGTAGGCGCTTGT
ATGTACCGGTACGAATAAGCATCGGCTAACTCCGTG
>FBMWY7P02G9R4X 68       0      68
TGGGGAATTTTGGACAATGGGGGCAACCCTGATCCAGCCATGCCGCGTGCAGGAAGAAGG
CCTGTGTA
>FBMWY7P02ICE9N 153       0      153
CCTACGGGCAGCAGTGGGGAATATTGGACAATGGACCAAAAGTCTGATCCAGCAATTCTG
TGTGCACGATGACGGTCTTAGGATTGTAAAGTGCTTTCAATTGGGAAGAAAAAAATGACG
GTACCAATTGAAGAAGCGACGGCTAAATACGTG
>FBMWY7P02HBRT3 160       0      160
TAGGGAATCTTCGGCAATGGGGGCAACCCTGACCGAGCAACGCCGCGTGAGTGAAGAAGG
TTTTCGGATCGTAAAGCTCTGTTGTAAGAGAAGAACGTGTGTGGGAGTGGAAAGTTCACA
CAGTGACGGTAACTTACCAGAAAGGGATGGCTAACTACGT
>FBMWY7P02IWJMC 156       0      156
TGGGGAATCTTGCGCAATGGGGGGAACCCTGACGCAGCGACGCCGCGTGCGGGACGAAGG
CCCTCGGGTCGTAAACCGCTTTCAGCAGGGATGAGACAAGACGGTACCTGCAGAAGAAGC
CCCGGCTAACTACGTGCCCGCAGCCGCCGGTAAGTA
>FBMWY7P02JANYJ 68       0      68
TGGGGAATTTTGGACAATGGGGGCAACCCTGATCCAGCCATGCCGCGTGCAGGAAGAAGG
CCTGTGTA
>FBMWY7P02GXUHJ 162       0      162
TGGGGAATCTTCCGCAATGGGCGAAAGCCTGACGGAGCAATGCCGCGTGAGTGATGAAGG
AATTCGTTCCGTAAAACTCTTTTGTTTATGACGAATGTGCAGATTGTGAATAATTATTTG
TAATGACGGTAGTAAACGAATAAGCCACGGCTAACTACGTGT
>FBMWY7P02GU69Z 141       0      141
TGGGGAATATTGGACAGTGGACCAAAAGTCTGATCCAGCAATTCTGTGTGCACGATGACG
GTCTTAGGATTGTAAAGTGCTTTCAATTGGGAAGAAAAAAAATGACGGTACCAATAGAAG
AAGCGACGGCTAAATACGTGT
>FBMWY7P02IOX7N 68       0      68
TGGGGAATTTTGGACAATGGGGGCAACCCTGATCCAGCCATGCCGCGTGCAGGAAGAAGG
CCTGTGTA
>FBMWY7P02FWPVP 155       0      155
TGAGGAATATTGGTCAATGGACGAGAGTCTGAACCAGCCAAGTAGCGTGAAGGATGACTG
CCCTATGGGTTGTAAACTTCTTTTATATGGGAATAAAAAAGAGCACGTGTGCTCTATTGT
ATGTACCTTATGAATAAGCATCGGCTAATTCCGTG
>FBMWY7P02H10UI 158       0      158
TGAGGAATATTGGTCAATGGGCGAGAGCCTGAACCAGCCAAGTAGCGTGAAGGATGAAGG
TCCTACGGATTGTAAACTTCTTTTATACGGGAATAAAGTTTCCTACGTGTAGGATTTTGT
ATGTACCGTATGAATAAGCATCGGCTAACTCCGTGCCG
>FBMWY7P02HT8WT 156       0      156
TGAGGAATATTGGTCAATGGGCGCGAGCCTGAACCAGCCAAGTAGCGTGAAGGATGACTG
CCCTATGGGTTGTAAACTTCTTTTGTCCGGGAATAAAACCGCCTACGTGTAGGCGCTTGT
ATGTACCGGTACGAATAAGCATCGGCTAACTCCGTG
>FBMWY7P02IW17J 171       0      171
CCTACGGGGCAGCAGTGAGGAATATTGGTCAATGGGCGCGAGCCTGAACCAGCCAAGTAG
CGTGAAGGATGACTGCCCTATGGGTTGTAAACTTCTTTTGTCCGGGAATAAAACCGCCTA
CGTGTAGGCGCTTGTATGTACCGGTACGAATAAGCATCGGCTAACTCCGTA
>FBMWY7P02HDBUT 164       0      164
TGGGGAATCTTCCGCAATGGGCGAAAGCCTGACGGAGCAATGCCGCGTGAGTGATGAAGG
AATTCGTTCCGTAAAACTCTTTTGTTTATGACGAATGTGCAGATTGTGAATAATTATTTG
TAATGACGGTAGTAAACGAATAAGCCACGGCTAACTACGTGCCT
>FBMWY7P02HQ990 158       0      158
TGGGGAATTTTGGACAATGGGGCAACCCTGATCCAGCCATGCCGCGTGCAGGATGAAGGT
CTTCGGATTGTAAACTGCTTTTGCAGGGACGAAAAGGNTTCCGCTAATACCGGGATCTGC
TGACGGTACCTGAAGAATAAGCACCGGCTAACTACGTG
>FBMWY7P02GJND3 156       0      156
TGAGGAATATTGGTCAATGGGCGCGAGCCTGAACCAGCCAAGTAGCGTGAAGGATGACTG
CCCTATGGGTTGTAAACTTCTTTTGTCCGGGAATAAAACCGCCTACGTGTAGGTGCTTGT
ATGTACCGGTACGAATAAGCATCGGCTAACTCCGTG
>FBMWY7P02FLOMW 142       0      142
TGGGGAATATTGGACAATGGACCAAAAGTCTGATCCAGCAATTCTGTGTGCACGATGACG
GTCTTAGGATTGTAAAGTGCTTTCAATCGGGAAAAAAGAAAGTGATGGTACCGATAGAAG
AAGCGACGGCTAAATACGTGCT
>FBMWY7P02HJZ9Y 158       0      158
TGAGGAATATTGGTCAATGGGCGCGAGCCTGAACCAGCCAAGTAGCGTGAAGGATGACTG
CCCTATGGGTTGTAAACTTCTTTTGTCCGTGAATAAAACCGCCTACGTGTAGGCGCTTGT
ATGTACCGGTACGAATAAGCATCGGCTAACTCCGTGCT
>FBMWY7P02F2HLY 141       0      141
TGGGGAATATTGGACAATGGACCAAAAGTCTGATCCAGCAATTCTGTGTGCACGATGAAG
TTTTTCGGAATGTAAAGTGCTTTCAGTTGGGAAGAAGAAAGTGACGGTACCAACAGAAGA
AGCGACGGCTAAATACGTGCT
>FBMWY7P02G7HD4 157       0      157
TGAGGAATATTGGTCAATGGACGAGAGTCTGAACCAGCCAAGTAGCGTGAAGGATGACTG
CCCTATGGGTTGTAAACTTCTTTTATACGGGAATAAAGTGAGCCACGTGTGGTTTTTTGT
ATGTACCGTATGAATAAGGATCGGCTAACTCCGTGCA
>FBMWY7P02G5JAC 154       0      154
TGGGGAATATTGCACAATGGGGGAAACCCTGATGCAGCGACGCCGCGTGAGTGAAGAAGT
ATTTCGGTATGTAAAGCTCTATCAGCAGGGAAGAAAATGACGGTACCTGACTAAGAAGCC
CCGGCTAACTACGTGCCAGCNCGCCGACGGTAAT
>FBMWY7P02G07RZ 138       0      138
TGGGGAATATTGGACAATGGACCAAAAGTCTGATCCAGCAATTCTGTGTGCACGATGACG
GTCTTAGGATTGTAAAGTGCTTTCATTTGGGAAGAAAAAATGACGGTACCAATAGAAGAA
GCGACGGCTAAATACGTA
>FBMWY7P02HRBUE 160       0      160
TGGGGAATTTTGGACAATGGGGGTAACCCTGATCCAGCCATGCCGCGTGCAGGATGAAGG
TCTTCGGATTGTAAACTGCTTTTGTCAGGGACGAAAAGGATTGTGCTAATACCATGATCT
GCTGACGGTACCTGAAGAATAAGCACCGGCTAACTACGTG
>FBMWY7P02FQZ75 156       0      156
TGAGGAATATTGGTCAATGGACGAGAGTCTGAACCAGCCAAGTAGCGTGAAGGATGACTG
CCCTATGGGTTGTAAACTTCTTTTATGTGGGAATAAAAAAGAGTACGTGTGCTCTATTGT
ATGTACCTTATGAATAAGCATCGGCTAATTCCGTGG
>FBMWY7P02GP3ED 162       0      162
TGGGGAATTTTGGACAATGGGGGCAACCCTGATCCAGCCATGCCGCGTGCAGGATGAAGG
TCTTCGGATTGTAAACTGCTTTTGTCAGGGACGAAAAGGATTCCGCTAATACCGGGATCT
GCTGACGGTACCTGAAGAATAAGCACCGGCTAACTACGTGCT
>FBMWY7P02HBDPI 155       0      155
TGAGGAATATTGGTCAATGGACGAGAGTCTGAACCAGCCAAGTAGCGTGAAGGATGACTG
CCCTATGGGTTGTAAACTTCTTTTATACGGGAATAAAGTGAGCCACGTGTGGTTTTTTGT
ATGTACCGTATGAATAAGGATCGGCTAACTCCGTG
>FBMWY7P02JV3TV 137       0      137
TGGGGAATATTGCACAATGGGGGAAACCCTGATGCAGCGACGCCGCGTGAGTGAAGAAGT
ATTTCGGTATGTAAAGCTCTATCAGCAGGGAAGAAAATGACGGTACCTGACTAAGAAGCC
CCGGCTAACTACGTGCT
>FBMWY7P02F85TL 147       0      147
TGAGGAATATTGGTCAATGGACGAGAGTCTGAACCAGCCAAGTAGCGTGAAGGATGACTG
CCCTATGGGTTGTAAACTTCTTTTATACGGGAATAAAGTGTTCCACGCGTGGAATTTTGT
ATGTACCGTATGAATAAGGATCGGCTA
>FBMWY7P02GERD7 135       0      135
TGGGGAATATTGCACAATGGGGGAAACCCTGATGCAGCAACGCCGCGTGAGTGAAGAAGT
ATTTCGGTATGTAAAGCTCTATCAGCAGGGAAGAAAGTGACGGTACCTGACTAAGAAGCC
CCGGCTAACTACGTG
>FBMWY7P02IPVRX 140       0      140
TGGGGAATATTGGACAATGGACCAAAAGTCTGATCCAGCAATTCTGTGTGCACGATGAAG
TTTTTCGGAATGTAAAGTGCTTTCAGTTGGGAAGAAGAAAGTGACGGTACCAACAGAAGA
AGCGACGGCTAAATACGTGG
>FBMWY7P02HOGQR 155       0      155
TGAGGAATATTGGTCAATGGACGAGAGTCTGAACCAGCCAAGTAGCGTGAAGGATGACTG
CCCTATGGGTTGTAAACTTCTTTTATATGGGAATAAAAAAGAGCACGTGTGCTCTATTGT
ATGTACCTTATGAATAAGCATCGGCTAATTCCGTG
>FBMWY7P02IJ959 156       0      156
TGAGGAATATTGGTCAATGGGCGCGAGCCTGAACCAGCCAAGTAGCGTGAAGGATGACTG
CCCTATGGGTTGTAAACTTCTTTTGTCCGGGAATAAAACCGCCTACGTGTAGGCGCTTGT
ATGTACCGGTACGAATAAGCATCGGCTAACTCCGTA
>FBMWY7P02JEQMK 139       0      139
TGGGGAATATTGGACAATGGACCAAAAGTCTGATCCAGCAATTCTGTGTGCACGATGAAG
TTTTTCGGAATGTAAAGTGCTTTCAGTTGGGAAGAAGAAAGTGACGGTACCAACAGAAGA
AGCGACGGCTAAATACGTG
>FBMWY7P02F0040 139       0      139
TGGGGAATATTGGACAATGGACCAAAAGTCTGATCCAGCAATTCTGTGTGCACGATGACG
GTCTTAGGATTGTAAAGTGCTTTCAATTGGGAAGAAAAAAATGACGGTACCAATAGAAGA
AGCGACGGCTAAATACGTG
>FBMWY7P02JSCAN 141       0      141
TGGGGAATATTGGACAATGGACCAAAAGTCTGATCCAGCAATTCTGTGTGCACGATGAAG
TTTTTCGGAATGTAAAGTGCTTTCAGTTGGGAAGAAGAAAGTGACGGTACCAACAGAAGA
AGCGACGGCTAAATACGTGCA
>FBMWY7P02JQL5Q 166       0      166
TGGGGAATTTTGGACAATGGGGGCAACCCTGATCCAGCCATGCCGCGTGCAGGATGAAGG
TCTTCGGATTGTAAACTGCTTTTGTTCAGGGACGGAAAAGGAATTCCGCTAATACCGGGA
GTCTGCTGACGGTACCTGAAGAATAAGCACCGGCTAACTACGTGCA
>FBMWY7P02FJX6H 135       0      135
TGGGGAATATTGCACAATGGGGGAAACCCTGATGCAGCGACGCCGCGTGAGTGAAGAAGT
ATCTCGGTATGTAAAGCTCTATCAGCAGGGAAGAAAATGACGGTACCTGACTAAGAAGCC
CCGGCTAACTACGTG
>FBMWY7P02HG9BK 139       0      139
TGGGGAATATTGGACAATGGACCAAAAGTCTGATCCAGCAATTCTGTGTGCACGATGACG
GTCTTAGGATTGTAAAGTGCTTTCAATTGGGAAGAAAAAAATGACGGTACCAATAGAAGA
AGCGACGGCTAAATACGTG
>FBMWY7P02GTZES 139       0      139
TGGGGAATATTGGACAATGGACCAAAAGTCTGATCCAGCAATTCTGTGTGCACGATGAAG
TTTTTCGGAATGTAAAGTGCTTTCAGTTGGGAAGAAGAAAGTGACGGTACCAACAGAAGA
AGCGACGGCTAAATACGTG
>FBMWY7P02IIPFP 157       0      157
CCTACGGAGCAGCAGTGGGGAATATTGGACAATGGACCAAAAGTCTGATCCAGCAATTCT
GTGTGCACGATGACGGTCTTAGGATTGTAAAGTGCTTTCAATCGGGAAAAAGAAAGTGAT
GGTACCGATAGAAGAAGCGACGGCTAAATACGTGCCG
>FBMWY7P02F2DX6 139       0      139
TGGGGAATATTGGACAATGGACCAAAAGTCTGATCCAGCAATTCTGTGTGCACGATGAAG
TTTTTCGGAATGTAAAGTGCTTTCAGTTGGGAAGAAGAAAGTGACGGTACCAACAGAAGA
AGCGACGGCTAAATACGTG
>FBMWY7P02GYUVC 135       0      135
TGGGGAATATTGCACAATGGGGGAAACCCTGATGCAGCGACGCCGCGTGAGTGAAGAAGT
ATTTCGGTATGTAAAGCTCTATCAGCAGGGAAGAAAATGACGGTACCTGACTAAGAAGCC
CCGGCTAACTACGTG
>FBMWY7P02IX0H4 139       0      139
TGGGGAATATTGGACAATGGACCAAAAGTCTGATCCAGCAATTCTGTGTGCACGATGACG
GTCTTAGGATTGTAAAGTGCTTTCAATCGGGAAAAAGAAAGTGATGGTACCGATAGAAGA
AGCGACGGCTAAATACGTG
>FBMWY7P02IYEIG 139       0      139
TGGGGAATATTGGACAATGGACCAAAAGTCTGATCCAGCAATTCTGTGTGCACGATGACG
GTCTTAGGATTGTAAAGTGCTTTCAATCGGGAAAAAGAAAGTGATGGTACCGATAGAAGA
AGCGACGGCTAAATACGTG
>FBMWY7P02GUEPC 139       0      139
TGGGGAATATTGGACAATGGACCAAAAGTCTGATCCAGCAATTCTGTGTGCACGATGACG
GTCTTAGGATTGTAAAGTGCTTTCAATCGGGAAAAAGAAAGTGATGGTACCGATAGAAGA
AGCGACGGCTAAATACGTG
>FBMWY7P02HXR97 134       0      134
TGGGGAATATTGCGCAATGGGGGAAACCCTGATGCAGCGACGCCGCGTGGAGGAAGAAGG
TCTTCGGATTGTAAACTCCTGTTGTTGGGGAAGATAATGACGGTACCCAACAAGGAAGTG
ACGGCTAACTACGT
>FBMWY7P02JBOGZ 179       0      179
TGGGGAATTTTGGACAATGGGGGCAACCCTGATCCAGCCATGCCGCGTGCAGGATGAAGG
TCTTCGGATTGTAAACTGCTTTTGTCAGGGACGAAAAGGATTGTGCTAATACCATGATCT
GCTGACGGTACCTGAAGAATAAGCACCGGCTAACTACGTGCCACAGCCACCGGTAAGTA
>FBMWY7P02IZRJT 137       0      137
TGGGGAATATTGCACAATGGGGGAAACCCTGATGCAGCGACGCCGCGTGAAGGAAGAAGT
ATCTCGGTATGTAAACTTCTATCAGCAGGGAAGAAAATGACGGTACCTGACTAAGAAGCC
CCGGCTAACTACGTGCC
>FBMWY7P02IMDUK 139       0      139
TGGGGAATATTGGACAATGGACCAAAAGTCTGATCCAGCAATTCTGTGTGCACGATGAAG
TTTTTCGGAATGTAAAGTGCTTTCAGTTGGGAAGAAGAAAGTGACGGTACCAACAGAAGA
AGCGACGGCTAAATACGTG
>FBMWY7P02FR5N9 140       0      140
TGGGGAATATTGGACAATGGACCAAAAGTCTGATCCAGCAATTCTGTGTGCACGATGACG
GTCTTAGGATTGTAAAGTGCTTTCAATCGGGAAAAAGAAAGTGATGGTACCGATAGAAGA
AGCGACGGCTAAATACGTGT
>FBMWY7P02IPMMR 139       0      139
TGGGGAATATTGGACAATGGACCAAAAGTCTGATCCAGCAATTCTGTGTGCACGATGACG
GTCTTAGGATTGTAAAGTGCTTTCAATCGGGAAAAAGAAAGTGATGGTACCGATAGAAGA
AGCGACGGCTAAATACGTG
>FBMWY7P02FZLNH 155       0      155
TGAGGAATATTGGTCAATGGACGAGAGTCTGAACCAGCCAAGTAGCGTGAAGGATGACTG
CCCTATGGGTTGTAAACTTCTTTTATATGGGAATAAAAAAGAGCACGTGTGCTCTATTGT
ATGTACCTTATGAATAAGCATCGGCTAATTTCGTG
>FBMWY7P02IED7X 135       0      135
TGGGGAATATTGCACAATGGGGGAAACCCTGATGCAGCAACGCCGCGTGAGTGAAGAAGT
ATTTCGGTATGTAAAGCTCTATCAGCAGGGAAGAAAGTGACGGTACCTGACTAAGAAGCC
CCGGCTAACTACGTG
>FBMWY7P02I5U21 157       0      157
TGAGGAATATTGGTCAATGGACGAGAGTCTGAACCAGCCAAGTAGCGTGAAGGATGACTG
CCCTATGGGTTGTAAACTTCTTTTATACGGGAATAAAGTGAGCCACGTGTGGTTTTTTGT
ATGTACCGTATGAATAAGGATCGGCTAACTCCGTGCT
>FBMWY7P02IYK6C 150       0      150
CCTACGGGGCAGCAGTGGGGAATATTGCACAATGGGGGAAACCCTGATGCAGCGACGCCG
CGTGAAGGAAGAAGTATTTCGGTATGTAAACTTCTATCAGCAGGGAAGAAAATGACGGTA
CCTGACTAAGAAGCCCCGGCTAACTACGTG
>FBMWY7P02IOIPA 138       0      138
TGGGGAATATTGCACAATGGAGGAAACTCTGATGCAGCGACGCCGCGTGAGTGAAGAAGT
ATTTCGGTATGTAAAGCTCTATCAGCAGGGAAGATAATGACGGTACCTGACTAAGAAGCT
CCGGCTAAATACGTGCCC
>FBMWY7P02JBLC6 99       0      99
CCTAAAAACAAAAAGGAAAAAGGAAAACAAAAAGAAAACAAAAGAAACCGAAACGGTAAA
AATAACTAAGAAAGAACGGGAACTAAGGAACAAAGGACA
>FBMWY7P02IRKXF 136       0      136
TGGGGAATATTGCACAATGGGGGAAACCCTGATGCAGCGACGCCGCGTGGAGGAAGAAGG
TCTTCGGATTGTAAACTCCTGTTGTTGGGGAAGATAATGACGGTACCCAACAAGGAAGTG
ACGGCTAACTACGTGT
>FBMWY7P02FV4KY 157       0      157
TGAGGAATATTGGTCAATGGACGAGAGTCTGAACCAGCCAAGTAGCGTGAAGGATGACTG
CCCTATGGGTTGTAAACTTCTTTTATATGGGAAATAAAAAAGAGTACGTGTGCTCTATTG
TATGTACCTTATGAATAAGCATCGGCTAATTCCGTGT
>FBMWY7P02F32TO 135       0      135
TGGGGAATATTGCACAATGGGGGAAACCCTGATGCAGCGACGCCGCGTGAAGGATGAAGT
ATTTCGGTATGTAAACTTCTATCAGCAGGGAAGAAAATGACGGTACCTGAGTAAGAAGCC
CCGGCTAACTACGTA
>FBMWY7P02IEL8M 136       0      136
TGGGGAATATTGCACAATGGGGGAAACCCTGATGCAGCGACGCCGCGTGAAGGAAGAAGT
ATCTCGGTATGTAAACTTCTATCAGCAGGGAAGATAATGACGGTACCTGACTAAGAAGCC
CCGGCTAACTACGTGT
>FBMWY7P02F4FZY 160       0      160
TAGGGAATTTTCGTCAATGGGCGCAAGCCTGAACGAGCAATGCCGCGTGGGTGAAGAAGG
TCTTCGGATCGTAAAGCTCTGTTGCGAGGGAAAAAGGAAGAGAAGAGGGAATGATTCTCT
TTTGATGGTACCTCGCCAGAAAGTCACGGCTAACTACGTG
>FBMWY7P02FPUD8 155       0      155
TGAGGAATATTGGTCAATGGACGCAAGTCTGAACCGGCCAAGTAGCGTGCAGGATGACGG
CCCTCCGGGTTGTAAACTGCTTTTAGTTGGGAATAAAGTGCAGCTCGTGAGCTGTTTTGT
ATGTACCATCAGAAAAAGGACCGGCTAATTCCGTG
>FBMWY7P02JQA1A 181       0      181
CCTAAACTAAGGAAAGGAACAAAGAACAAAGTAAGGGGAAAATAATTAGGAACAAATGGA
CCAAAAGTCTGATCCAGCAATTCTGTGTGCACGATGAAGTTTTTCGGAATGTAAAGTGCT
TTCAGTTGGGAAGAAGAAAGTGACGGTACCAACAGAAGAAGCGACGGCTAAATACGTGCC
C
>FBMWY7P02HULR8 137       0      137
TGGGGAATATTGCACAATGGGGGAAACCCTGATGCAGCGACGCCGCGTGAAGGAAGAAGT
ATCTCGGTATGTAAACTTCTATCAGCAGGGAAGAAAATGACGGTACCTGACTAAGAAGCC
CCGGCTAACTACGTGCA
>FBMWY7P02JIH43 138       0      138
TGGGGAATATTGCACAATGGGGGAAACCCTGATGCAGCAACGCCGCGTGAGTGAAGAAGT
ATTTCGGTATGTAAAGCTCTATCAGCAGGGAAGAAAGTGACGGTACCTGACTAAGAAGCC
CCGGCTAACTACGTGCCC
>FBMWY7P02IPL9J 139       0      139
TGGGGAATATTGGACAATGGACCAAAAGTCTGATCCAGCAATTCTGTGTGCACGATGACG
GTCTTAGGATTGTAAAGTGCTTTCAATCGGGAAAAAGAAAGTGATGGTACCGATAGAAGA
AGCGACGGCTAAATACGTG
>FBMWY7P02IS0K5 167       0      167
CAGCGGTGGGGAATTTTGGACAATGGGGGCAACCCTGATCCAGCCATGCCGCGTGCAGGA
TGAAGGTCTTCGGATTGTAAACTGCTTTTGTCAGGGACGAAAAGGATTCCGCTAATACCG
GGATCTGCTGACGGTACCTGAAGAATAAGCACCGGCTAACTACGTGT
>FBMWY7P02I0RW6 138       0      138
TGGGGAATATTGCACAATGGGCGCAAGCCTGATGCAGCAACGCCGCGTGAGCGATGAAGG
CCTTTGGGTCGTAAAGCTCTGTCCTTGGGGAAGAAACAAATGACGGTACCCTTGGAGGAA
GCCCCGGCTAACTCCGTA
>FBMWY7P02H6EN4 142       0      142
TGGGGAATATTGGACAATGGACCAAAAGTCTGATCCAGCAATTCTGTGTGCACGATGAAG
TTTTTCGGAATGTAAAATGCTTTCAGTTGGGAAGAAGAAAGTGACGGTACCAACAGAAGA
AGCGACGGCTAAATACGTGCCG
>FBMWY7P02F3M9X 173       0      173
CCTACAGGAGGGCAGCAGTGAGGAATATTGGTCAATGGACGAGAGTCTGAACCAGCCAAG
TAGCGTGCAGGATGACGGCCCTATGGGTTGTAAACTGCTTTTATAAGGGAATAAAGTGAG
CCTCGTGAGGCTTTTTGCATGTACCTTATGAATAAGGACCGGCTAATTCCGTG
>FBMWY7P02HA3DK 156       0      156
TGAGGAATATTGGTCAATGGACGAGAGTCTGAACCAGCCAAGTAGCGTGCAGGATGACGG
CCCTATGGGTTGTAAACTGCTTTTATAAGGGAATAAAGTGAGCCTCGTGAGGCTTTTTGC
ATGTACCTTATGAATAAGGACCGGCTAATTCCGTGG
>FBMWY7P02GA2PM 159       0      159
TGAGGAATATTGGTCAATGGGCGCGAGCCTGAACCAGCCAAGTAGCGTGAAGGATGACTG
CCCTATGGGTTGTAAACTTCTTTTGTCCGGGAATAAAACCGCCTACGTGTAGGCGCTTGT
ATGTACCGGTACGAATAAGCATCGGCTAACTCCGTACAC
>FBMWY7P02HWBXT 135       0      135
TGGGGAATATTGCACAATGGGGGAAACCCTGATGCAGCGACGCCGCGTGAAGGAAGAAGT
ATCTCGGTATGTAAACTTCTATCAGCAGGGAAGATAATGACGGTACCTGACTAAGAAGCC
CCGGCTAACTACGTG
>FBMWY7P02GASON 155       0      155
TGAGGAATATTGGTCAATGGACGAGAGTCTGAACCAGCCAAGTAGCGTGAAGGATGACTG
CCCTATGGGTTGTAAACTTCTTTTATATGGGAATAAAGTGAGCCACGTGTGGTTTTTTGT
ATGTACCGTATGAATAAGGATCGGCTAACTCCGCG
>FBMWY7P02GHOFL 155       0      155
TGAGGAATATTGGTCAATGGACGCAAGTCTGAACCAGCCAAGTAGCGTGCAGGATGACGG
CCCTCCGGGTTGTAAACTGCTTTTAGTTGGGAATAAAGTGCAGCTCGTGAGCTGTTTTGT
ATGTACCATCAGAAAAAGGACCGGCTAATTCCGTA
>FBMWY7P02ID5WM 155       0      155
TGAGGAATATTGGTCAATGGACGGAAGTCTGAACCAGCCATGCCGCGTGAAGGATTAAGG
CCCTATGGGTTGTAAACTTCTTTTGTTGCAGAGCAATAAGGACCTCGTGAGGTTTGATGA
GAGTATGCAACGAATAAGCATCGGCTAACTCCGTG
>FBMWY7P02IM9AY 161       0      161
TGGGGAATCTTCCGCAATGGGCGAAAGCCTGACGGAGCAATGCCGCGTGAGTGATGAAGG
AATTCGTTCCGTAAAACTCTTTTGTTTATGACGAATGTGCAGATTGTGAATAATTATTTG
TAGTGACGGTAGTAAACGAATAAGCCACGGCTAACTACGTG
>FBMWY7P02GAHNE 140       0      140
TGGGGAATATTGGACAATGGACCAAAAGTCTGATCCAGCAATTCTGTGTGCACGATGACG
GTCTTAGGATTGTAAAGTGCTTTCAATCGGGAAAAAGAAAAGTGATGGTACCGATAGAAG
AAGCGACGGCTAAATACGTG
>FBMWY7P02IYK9N 156       0      156
TGAGGAATATTGGTCAATGGACGAGAGTCTGAACCAGCCAAGTAGCGTGAAGGATGACTG
CCCTATGGGTTGTAAACTTCTTTTATACGGGAATAAAGTGAGCCACGTGTGGTTTTTTGT
ATGTACCGTATGAATAAGGATCGGCTAACTCCGTGT
>FBMWY7P02GJT4T 140       0      140
TGGGGAATATTGGACAATGGACCAAAAGTCTGATCCAGCAATTCTGTGTGCACGATGACG
GTCTTAGGATTGTAAAGTGCTTTCAATTGGGAAGAAAAAAAATGACGGTACCAATAGAAG
AAGCGACGGCTAAATACGTA
>FBMWY7P02HI5KN 156       0      156
TGAGGAATATTGGTCAATGGACGCAAGTCTGAACCAGCCAAGTAGCGTGCAGGATGACGG
CCCTCCGGGTTGTAAACTGCTTTTAGTTGGGAATAAAGTGCAGCTCGTGAGCTGTTTTGT
ATGTACCATCAGAAAAAGGACCGGCTAATTCCGTGT
>FBMWY7P02JAU6F 135       0      135
TGGGGAATATTGCACAATGGGGGAAACCCTGATGCAGCGACGCCGCGTGAGTGAAGAAGT
ATTTCGGTATGTAAAGCTCTATCAGCAGGGAAGAAAATGACGGTACCTGACTAAGAAGCC
CCGGCTAACTACGTG
>FBMWY7P02FXE27 156       0      156
TGAGGAATATTGGTCAATGGACGAGAGTCTGAACCAGCCAAGTAGCGTGCAGGAAGACGG
CCCTATGGGTTGTAAACTGCTTTTATAAGGGAATAAAGTGAGTCTCGTGAGACTTTTTGC
ATGTACCTTATGAATAAGGACCGGCTAATTCCGTGT
>FBMWY7P02GVJ72 155       0      155
TGAGGAATATTGGTCAATGGACGAGAGTCTGAACCAGCCAAGTAGCGTGAAGGATGACTG
CCCTATGGGTTGTAAACTTCTTTTATACGGGAATAAAGTGAGCCACGTGTGGTTTTTTGT
ATGTACCGTATGAATAAGGATCGGCTAACTCCGTG
>FBMWY7P02JDLR2 69       0      69
TGGGGAATATTGGGCAATGGGGGAAACCTTGACCCAGCAACGCCGCGTGAAGGAAGAAGG
CCTGGTGTA
>FBMWY7P02GVNUV 156       0      156
TGAGGAATATTGGTCAATGGACGAGAGTCTGAACCAGCCAAGTAGCGTGAAGGATGACTG
CCCTATGGGTTGTAAACTTCTTTTATACGGGAATAAAGTGAGCCACGTGTGGTTTTTTGT
ATGTACCGTATGAATAAGGATCGGCTAACTCCGTGT
>FBMWY7P02HEMG7 158       0      158
TGAGGAATATTGGTCAATGGACGAGAGTCTGAACCAGCCAAGTAGCGTGAAGGATGACTG
CCCTATGGGTTGTAAACTTCTTTTATATGGGAATAAAAAAGAGCACGTGTGCTCTATTGT
ATGTACCTTATGAATAAGCATCGGCTAATTCCGTGCCG
>FBMWY7P02JY5O7 155       0      155
TGAGGAATATTGGTCAATGGACGGAAGTCTGAACCAGCCAAGTCGCGTGAAGGAAGACGG
CCCTACGGGTTGTAAACTTCTTTAGTGCGGGAACAAAGGAGGGGACGTGTCCCCTTATGA
GTGTACCGCAAGAATAAGCATCGGCTAACTCCGTG
>FBMWY7P02GRIBE 158       0      158
TGAGGAATATTGGTCAATGGACGAGAGTCTGAACCAGCCAAGTAGCGTGAAGGATGACTG
CCCTATGGGTTGTAAACTTCTTTTATATGGGAATAAAAAAGAGCACGTGTGCTCTGTTGT
ATGTACCTTATGAATAAGCATCGGCTAATTCCGTGCCT
>FBMWY7P02HWHRW 161       0      161
TGGGGAATCTTCCGCAATGGGCGAAAGCCTGACGGAGCAATGCCGCGTGAGTGATGAAGG
AATTCGTTCCGTAAAACTCTTTTGTTTATGACGAATGTGCAGATTGTGAATAATTATTTG
TAATGACGGTAGTAAACGAATAAGCCACGGCTAACTACGTG
>FBMWY7P02H8VX9 137       0      137
TGGGGAATATTGCACAATGGGGGAAACCCTGATGCAGCGACGCCGCGTGGAGGAAGAAGG
TCTTCGGATTGTAAACTCCTGTTGTTGGGGAAGATAATGACGGTACCCAACAAGGAAGTG
ACGGCTAACTACGTGCA
>FBMWY7P02ICBMX 161       0      161
TGGGGAATTTTGGACAATGGGGGCAACCCTGATCCAGCCATGCCGCGTGCAGGATGAAGG
TCTTCGGATTGTAAACTGCTTTTGTCAGGGACGAAAAGGATTCCGCTAATACCGGGATCT
GCTGACGGTACCTGAAGAATAAGCACCGGCTAACTACGTGG
>FBMWY7P02I2G4Z 139       0      139
GCAGTGGGGAATATTGCACAATGGGGGAAACCCTGATGCAGCGACGCCGCGTGGAGGAAG
AAGGTCTTCGGATTGTAAACTCCTGTTGTTGGGGAAGATAATGACGGTACCCAACAAGGA
AGTGACGGCTAACTACGTG
>FBMWY7P02HF4AC 155       0      155
TGAGGAATATTGGTCAATGGACGAGAGTCTGAACCAGCCAAGTAGCGTGAAGGATGACTG
CCCTATGGGTTGTAAACTTCTTTTATACGGGAATAAAGTATTCCACGTGTGGAATTTTGT
ATGTACCGTACGAATAAGGATCGGCTAACTCCGTG
>FBMWY7P02GI7MP 157       0      157
TGAGGAATATTGGTCAATGGACGAGAGTCTGAACCAGCCAAGTAGCGTGAAGGATGACTG
CCCTATGGGTTGTAAACTTCTTTTATACGGGAATAAAGTGAGCCACGTGTGGTTTTTTGT
ATGTACCGTATGAATAAGGATCGGCTAACTCCGTGCT
>FBMWY7P02H1JSE 137       0      137
TGGGGAATATTGGACAATGGACCAAAAGTCTGATCCAGCAATTCTGTGTGCACGATGACG
GTCTTAGGATTGTAAAGTGCTTTCAATTGGGAAGAAAAAATGCGGTACCAATAGAAGAAG
CGACGGCTAAATACGTG
>FBMWY7P02FPPV3 135       0      135
TGGGGAATATTGCACAATGGGGGAAACCCTGATGCAGCGACGCCGCGTGAAGGAAGAAGT
ATCTCGGTATGTAAACTTCTATCAGCAGGGAAGAAAATGACGGTACCTGACTAAGAAGCC
CCGGCTAACTACGTA
>FBMWY7P02GHHY0 136       0      136
TGGGGAATATTGCACAATGGGGGAAACCCTGATGCAGCAACGCCGCGTGAGTGATGAAGG
TTTTCGGATCGTAAAGCTCTGTCTTTGGGGAAGATAATGACGGTACCCAAGGAGGAAGCC
ACGGCTAACTACGTGT
>FBMWY7P02HGMFO 155       0      155
TGAGGAATATTGGTCAATGGACGCAAGTCTGAACCAGCCAAGTAGCGTGCAGGATGACGG
CCCTCCGGGTTGTAAACTGCTTTTAGTTGGGAATAAAGTGCAGCTCGTGAGCTGTTTTGT
ATGTACCATCAGAAAAAGGACCGGCTAATTCCGTG
>FBMWY7P02HQ4TP 160       0      160
TGGGGAATTTTGGACAATGGGGGCAACCCTGATCCAGCCATGCCGCGTGCAGGATGAAGG
TCTTCGGATTGTAAACTGCTTTTGTCAGGGACGAAAAGGATTGTGCTAATACCATGATCT
GCTGACGGTACCTGAAGAATAAGCACCGGCTAACTACGTG
>FBMWY7P02FVG5G 139       0      139
TGGGGAATATTGGACAATGGACCAAAAGTCTGATCCAGCAATTCTGTGTGCACGATGACG
GTCTTAGGATTGTAAAGTGCTTTCAATCGGGAAAAAGAAAGTGATGGTACCGATAGAAGA
AGCGACGGCTAAATACGTG
>FBMWY7P02FH2XH 142       0      142
TGGGGAATATTGGACAATGGACCAAAAGTCTGATCCAGCAATTCTGTGTGCACGATGAAG
TTTTTCGGAATGTAAAGTGCTTTCAGTTGGGAAGAAGAAAGTGACGGTACCAACAGAAGA
AGCGACGGCTAAATACGTGCCG
>FBMWY7P02HCK63 142       0      142
GCAGTGGGGAATATTGCACAATGGGGGAAACCCTGATGCAGCGACGCCGCGTGGAGGAAG
AAGGTCTTCGGATTGTAAACTCCTGTTGTTGGGGAAGATAATGACGGTACCCAACAAGGA
AGTGACGGCTAACTACGTACNC
>FBMWY7P02I0IF4 162       0      162
GCAGTGGGGAATATTGGTCAATGGACGAGAGTCTGAACCAGCCAAGTAGCGTGCAGGATG
ACGGCCCTATGGGTTGTAAACTGCTTTTATAAGGGAATAAAGTGAGCCTCGTGAGGCTTT
TTGCATGTACCCTATGAATAAGGACCGGCTAATTCCGTGCCC
>FBMWY7P02F0FHJ 156       0      156
TGAGGAATATTGGTCAATGGACGAGAGTCTGAACCAGCCAAGTAGCGTGAAGGAAGACTG
CCCTATGGGTTGTAAACTTCTTTTATAAGGGAATAAAGTCAGGTACGTGTACCTGTTTGT
ATGTACCTTATGAATAAGCATCGGCTAACTCCGTGT
>FBMWY7P02JHKES 141       0      141
TGGGGAATATTGGACAATGGACCAAAAGTCTGATCCAGCAATTCTGTGTGCACGATGAAG
TTTTTCGGAATGTAAAGTGCTTTCAGTTGGGAAGAAGAAAGTGACGGTACCAACAGAAGA
AGCGACGGCTAAATACGTGCA
>FBMWY7P02F93EB 136       0      136
TGGGGAATCTTGCGCAATGGGGGGAACCCTGACGCAGCGACGCCGCGTGCGGGATGAAGA
CCCTCGGGTCGTAAACCGCTTTCAGCAGGGATGAGACAAGACGGTACCTGCAGAAGAAGC
CCCGGCTAACTACGTG
>FBMWY7P02IL8VI 158       0      158
TGAGGAATATTGGTCAATGGGCGAGAGCCTGAACCAGCCAAGTAGCGTGAAGGATGAAGG
TTCTATGGATTGTAAACTTCTTTTATACGGGAATAAAACCTCCCACGTGTGGGAGCTTGT
ATGTACCGTATGAATAAGCATCGGCTAACTCCGTGCCC
>FBMWY7P02F14BY 157       0      157
TGAGGAATATTGGTCAATGGACGAGAGTCTGAACCAGCCAAGTAGCGTGAAGGATGACTG
CCCTATGGGTTGTAAACTTCTTTTANACGGGAATAAAGTGTTCCACGCGTGGAATTTTGT
ATGTACCGTATGAATAAGGATCGGCTAACTCCGTGCT
>FBMWY7P02J2RFU 136       0      136
TGGGGAATATTGCACAATGGGGGAAACCCGTGATGCAGCGACGCCGCGTGAAGGAAGAAG
TATCTCGGTATGTAAACTTCTATCAGCAGGGAAGATAATGACGGTACCTGACTAAGAAGC
CCCGGCTAACTACGTG
>FBMWY7P02H78LP 155       0      155
TGAGGAATATTGGTCAATGGACGAGAGTCTGAACCAGCCAAGTAGCGTGAAGGATGACTG
CCCTATGGGTTGTAAACTTCTTTTATACGGGAATAAAGTGAGCCACGTGTGGTTTTTTGT
ATGTACCGTATGAATAAGGATCGGCTAACTCCGTA
>FBMWY7P02FVS9L 139       0      139
TGGGGAATATTGGACAATGGACCAAAAGTCTGATCCAGCAATTCTGTGTGCACGATGACG
GTCTTAGGATTGTAAAGTGCTTTCAATCGGGAAAAAGAAAGTGATGGTACCGATAGAAGA
AGCGACGGCTAAATACGTG
>FBMWY7P02I0FMW 156       0      156
TGAGGAATATTGGTCAATGGGCGCGAGCCTGAACCAGCCAAGTAGCGTGAAGGATGACTG
CCCTATGGGTTGTAAACTTCTTTTGTCCGGGAATAAAACCGCCTACGTGTAGGCGCTTGT
ATGTACCGGTACGAATAAGCATCGGCTAACTCCGTG
>FBMWY7P02HU818 151       0      151
TGGGGAATATTGCACAATGGGGGAAACCCTGATGCAGCGACGCCGCGTGAAGGAAGAAGT
ATTTCGGTATGTAAACTTCTATCAGCAGGGAAGAAAATGACGGTACCTGACTAAGAAGCC
CCGGCTAACTACGTGCCGNNCNCGCGGTAAT
>FBMWY7P02F02FM 163       0      163
TGGGGAATTTTGGACAATGGGGGCAACCCTGATCCAGCCATGCCGCGTGCAGGATGAAGG
TCTTCGGATTGTAAACTGCTTTTGTCAGGGACGAAAAGGATTGTGTTAATACCATGATCT
GCTGACGGTACCTGAAGAATAAGCACCGGCTAACTACGTGCCG
>FBMWY7P02GNR4J 136       0      136
TGGGGAATATTGCACAATGGGGGAAACCCTGATGCAGCAACGCCGCGTGAGTGAAGAAGT
ATTTCGGTATGTAAAGCTCTATCAGCAGGGAAGAAAGTGACGGTACCTGACTAAGAAGCC
CCGGCTAACTACGTGT
>FBMWY7P02G56PI 139       0      139
TGGGGAATATTGGACAATGGACCAAAAGTCTGATCCAGCAATTCTGTGTGCACGATGACG
GTCTTAGGATTGTAAAGTGCTTTCAATTGGGAAGAAAAAAATGACGGTACCAATAGAAGA
AGCGACGGCTAAATACGTG
>FBMWY7P02ITFDK 160       0      160
TAGGGAATTTTCGTCAATGGGGGGAACCCTGAACGAGCAATGCCGCGTGAGTGAGGAAGG
TCTTCGGATCGTAAAGCTCTGTTGTAAGAGAAAAACGGCACTCATAGGGAATGATGAGTG
AGTGATGGTATCTTACCAGAAAGTCACGGCTAACTACGCG
>FBMWY7P02JOAOJ 139       0      139
TGGGGAATATTGGACAATGGACCAAAAGTCTGATCCAGCAATTCTGTGTGCACGATGACG
GTCTTAGGATTGTAAAGTGCTTTCAATCGGGAAAAAGAAAGTGATGGTACCGATAGAAGA
AGCGACGGCTAAATACGNG
>FBMWY7P02HW9BS 139       0      139
TGGGGAATATTGGACAATGGACCAAAAGTCTGATCCAGCAATTCTGTGTGCACGATGACG
GTCTTAGGATTGTAAAGTGCTTTCAATCGGGAAAAAGAAAGTGATGGTACCGATAGAAGA
AGCGACGGCTAAATACGTG
>FBMWY7P02F2AAQ 151       0      151
TGGGGAATATTGCACAATGGGCGAAAGCCTGATGCAGCGACGCCGCGTGGGTGAAGAAGT
TTTTCGGAATGTAAAGCCCTATCAGCAGGGAAGAAAATGACGGTACCTGACTAAGAAGCC
CCGGCTAACTACGTGCCAACAGCGCGGTAAT
>FBMWY7P02FJTY8 156       0      156
TGAGGAATATTGGTCAATGGGACGAGAGTCTGAACCAGCCAAGTAGCGTGAGGGATGACT
GCCCTATGGGTTGTAAACTTCTTTTATACGGGAATAAAGTGTTCCACGCGTGGAATTTTG
TATGTACCGTATGAATAAGGATCGGCTAACTCCGTG
>FBMWY7P02II8EE 177       0      177
TGGGGAATTTTGGACAATGGGGGCAACCCTGATCCAGCCATGCCGCGTGCAGGATGAAGG
TCTTCGGATTGTAAACTGCTTTTGTCAGGGACGAAAAGGATTGTGTTAATACCATGATCT
GCTGACGGTACCTGAAGAATAAGCACCGGCTAACTACGTGCCGNAGCCGTCGGTAAT
>FBMWY7P02HHKBK 139       0      139
TGGGGGATATTGGACAATGGACCAAAAGTCTGATCCAGCAATCCTGTGTGCACGATGACG
GTCTTAGGATTGTAAAGTGCTTTCAATTGGGAAGAAAAAAATGACGGTACCAATAGAAGA
AGCGACGGCTAAATACGTG
>FBMWY7P02GK5M8 154       0      154
TGAGGAATATTGGTCAATGGACGAGAGTCTGAACCAGCCAAGTAGCGTGAAGGATGACTG
CCCTATGGGTTGTAAACTTCTTTTATACGGGAATAAAGTGAGCCACGTGTGGTTTTTGTA
TGTACCGTATGAATAAGGATCGGCTAACTCCGTG
>FBMWY7P02HZC14 155       0      155
TGAGGAATATTGGTCAATGGACGAGAGTCTGAACCAGCCAAGTAGCGTGAAGGATGACTG
CCCTATGGGTTGTAAACTTCTTTTATACGGGAATAAAGTATTCCACGTGTGGAATTTTGT
ATGTACCGTATGAATAAGGATCGGCTAACTCCGTG
>FBMWY7P02GFM3T 139       0      139
TGGGGAATATTGGACAATGGACCAAAAGTCTGATCCAGCAATTCTGTGTGCACGATGAAG
TTTTTCGGAATGTAAAGTGCTTTCAGTTGGGAAGAAGAAAGTGACGGTACCAACAGAAGA
AGCGACGGCTAAATACGTG
>FBMWY7P02HMTT1 135       0      135
TGGGGAATATTGCACAATGGGGGAAACCCTGATGCAGCGACGCCGCGTGAAGGATGAAGT
ATTTCGGTATGTAAACTTCTATCAGCAGGGAAGAAAATGACGGTACCTGAGTAAGAAGCC
CCGGCTAACTACGTG
>FBMWY7P02FN8UI 135       0      135
TGGGGAATCTTGCGCAATGGGGGAACCCTGACGCAGCGACGCCGCGTGCGGGACGAAGGC
CCTCGGGTCGTAAACCGCTTTCAGCAGGGATGAGACAAGACGGTACCTGCAGAAGAAGCC
CCGGCTAACTACGTA
>FBMWY7P02GB980 138       0      138
TGGGGAATATTGCACAATGGGGGAAACCCTGATGCAGCGACGCCGCGTGAAGGAAGAAGT
NTCTCGGTATGTAAACTTCTATCAGCAGGGAAGATAATGACGGTACCTGACTAAGAAGCC
CCGGNTAACTACGTGCCC
>FBMWY7P02GRLO6 155       0      155
TGAGGAATATTGGTCAATGGACGAGAGTCTGAACCAGCCAAGTAGCGTGCAGGATGACGG
CCCTATGGGTTGTAAACTGCTTTTATAAGGGAATAAAGTGAACCTCGTGAGGCTTTTTGC
ATGTACCTTATGAATAAGGACCGGCTAATTCCGTG
>FBMWY7P02IU7VA 139       0      139
TGGGGAATATTGGACAATGGACCAAAAGTCTGATCCAGCAATTCTGTGTGCACGATGAAG
TTTTTCGGAATGTAAAGTGCTTTCAGTTGGGAAGAAGAAAGTGACGGTACCAACAGAAGA
AGCGACGGCTAAATACGTG
>FBMWY7P02JK893 142       0      142
TAGGGAATTTTCGGCAATGGACGAAAGTCTGACCGAGCAATGCCGCGTGAACGAAGAAGT
TATTCGTAATGTAAAGTTCTTTTATTAGGGACGAAAACTCGTATTGACGGTACCTAATGA
ATAAGCCCCGGCTAACTACGTA
>FBMWY7P02G8BFL 140       0      140
TGGGGAATAGTTGGACAATGGACCAAAAGTCTGATCCAGCAATTCTGTGTGCACGATGAC
GGTCTTAGGATTGTAAAGTGCTTTCAATCGGGAAAAAGAAAGTGATGGTACCGATAGAAG
AAGCGACGGCTAAATACGTG
>FBMWY7P02G7ESX 135       0      135
TGGGGAATATTGCACAATGGGGGAAACCCTGATGCAGCAACGCCGCGTGAGTGAAGAAGT
ATTTCGGTATGTAAAGCTCTATCAGCAGGGAAGAAAGTGACGGTACCTGACTAAGAAGCC
CCGGCTAACTACGTG
>FBMWY7P02IG89Q 155       0      155
TGAGGAATATTGGTCAATGGACGCAAGTCTGAACCAGCCAAGTAGCGTGCAGGATGACGG
CCCTCCGGGTTGTAAACTGCTTTTAGTTGGGAATAAAGTGCAGCTCGTGAGCTGTTTTGT
ATGTACCATCAGAAAAAGGACCGGCTAATTCCGCG
>FBMWY7P02FN2J1 155       0      155
TGAGGAATATTGGTCAATGGACGAGAGTCTGAACCAGCCAAGTAGCGTGAAGGATGACTG
CCCTATGGGTTGTAAACTTCTTTTATACGGGAATAAAGTGAGCCACGTGTGGTTTTTTGT
ATGTACCGTATGAATAAGGATCGGCTAACTCCGTG
>FBMWY7P02HHTP8 142       0      142
TGGGGAATATTGGACAATGGACCAAAAGTCTGATCCAGCAATTCTGTGTGCACGATGACG
GTCTTAGGATTGTAAAGTGCTTTCAATCGGGAAAAAGAAAGTGATGGTACCGATAGAAGA
AGCGACGGCTAAATACGTGCCG
>FBMWY7P02IGHUO 139       0      139
TGGGGAATATTGGACAATGGACCAAAAGTCTGATCCAGCAATTCTGTGTGCACGATGAAG
TTTTTCGGAATGTAAAGTGCTTTCAGTTGGGAAGAAGAAAGTGACGGTACCAACAGAAGA
AGCGACGGCTAAATACGTG
>FBMWY7P02FX8E0 139       0      139
TGGGGAATATTGGACAATGGACCAAAAGTCTGATCCAGCAATTCTGTGTGCACGATGACG
GTCTTAGGATTGTAAAGTGCTTTCAATCGGGAAAAAGAAAGTGATGGTACCGATAGAAGA
AGCGACGGCTAAATACGTG
>FBMWY7P02HLU8B 138       0      138
TGGGGAATATTGCACAATGGAGGAAACTCTGATGCAGCGACGCCGCGTGAGTGAAGAAGT
ATTTCGGTATGTAAAGCTCTATCAGCAGGGAAGATAATGACGGTACCTGACTAAGAAGCT
CCGGCTAAATACGTCNCA
>FBMWY7P02IAOPR 142       0      142
TGGGGAATATTGGACAATGGACCAAAAGTCTGATCCAGCAATTCTGTGTGCACGATGACG
GTCTTAGGATTGTAAAGTGCTTTCAATCGGGAAAAAGAAAGTGATGGTACCGATAGAAGA
AGCGACGGCTAAATACGTGCCT
>FBMWY7P02G1U3M 139       0      139
TGGGGAATATTGGACAATGGACCAAAAGTCTGATCCAGCAATTCTGTGTGCACGATGAAG
TTTTTCGGAATGTAAAGTGCTTTCAGTTGGGAAGAAGAAAGTGACGGTACTAACAGAAGA
AGCGACGGCTAAATACGTG
>FBMWY7P02HJRTI 158       0      158
TGGGGAATATTGGACAATGGACCAAAAGTCTGATCCAGCAATTCTGTGTGCACGATGACG
GTCTTAGGATTGTAAAGTGCTTTCAATCGGGAAAAAGAAAGTGATGGTACCGATAGAAGA
AGCGACGGCTAAATACGTGCCAGCAGCCGACGGTTAAT
>FBMWY7P02HD15N 157       0      157
TGAGGAATATTGGTCAATGGACGCAAGTCTGAACCAGCCAAGTAGCGTGCAGGATGACGG
CCCTCTGGGTTGTAAAACTGCTTTTAGTTGGGAATAAAGTGCAGCTCGTGAGCTGTTTTG
ATGTACCATCAGAAAAAGGACCGGCTAATTCCGTGCA
>FBMWY7P02H0S8I 139       0      139
TGGGGAATATTGGACAATGGACCAAAAGTCTGATCCAGCAATTCTGTGTGCACGATGAAG
TTTTTCGGAATGTAAAGTGCTTTCAGTTGGGAAGAAGAAAGTGACGGTACCAACAGAAGA
AGCGACGGCTAAATACGTG
>FBMWY7P02FEUM4 158       0      158
TGAGGAATATTGGTCAATGGGCGCGAGCCTGAACCAGCCAAGTAGCGTGAAGGATGACTG
CCCTATGGGTTGTAAACTTCTTTTGTCCGGGAATAAAACCGCCTACGTGTAGGCGCTTGT
ATGTACCGGTACGAATAAGCATCGGCTAACTCCGTGCT
>FBMWY7P02IE6B8 155       0      155
TGAGGAATATTGGTCAATGGACGAGAGTCTGAACCAGCCAAGTAGCGTGAAGGATGACTG
CCCTATGGGTTGTAAACTTCTTTTATATGGGAATAAAAAAGAGTACGTGTGCTCTATTGT
ATGTACCTTATGAATAAGCATCGGCTAATTCCGTG
>FBMWY7P02IH6XK 160       0      160
TGGGGAATATTGGACAATGGACCAAAAGTCTGATCCAGCAATTCTGTGTGCACGATGACG
GTCTTAGGATTGTAAAGTGCTTTCAATCGGGAAAAAGAAAGTGATGGTACCGATAGAAGA
AGCGACGGCTAAATACGTGCCAGCACGCCCGGACGGTAAT
>FBMWY7P02JGIY5 158       0      158
TGAGGAATATTGGTCAATGGACGAGAGTCTGAACCAGCCAAGTAGCGTGAAGGATGACTG
CCCTATGGGTTGTAAACTTCTTTTATATGGGAATAAAAAAGAGCACGTGTGCTCTATTGT
ATGTACCTTATGAATAAGCATCGGCTAATTCCGTGCCT
>FBMWY7P02F7WVB 160       0      160
TAGGGAATCTTCCACGATGGGCGAAAGCCTGATGGAGCAACGCCGCGTGGGTGAAGAAGG
TCTTCGGATCGTAAAACCCTGTTGTTAGAGAAGAAAGTGCGTGAGAGTAACTGTTCACGT
TTCGACGGTATCTAACCAGAAAGCCACGGCTAACTACGTG
>FBMWY7P02FGGFS 155       0      155
TGAGGAATATTGGTCAATGGACGAGAGTCTGAACCAGCCAAGTAGCGTGAAGGATGACTG
CCCTATGGGTTGTAAACTTCTTTTATACGGGAATAAAGTGAGCCACGTGTGGTTTTTTGT
ATGTACCGTATGAATAAGGATCGGCTAACTCCGTG
>FBMWY7P02JCKS4 162       0      162
TGGGGAATCTTCCGCAATGGGCGAAAGCCTGACGGAGCAATGCCGCGTGAGTGATGAAGG
AATTCGTTCCGTAAAACTCTTTTGTTTATGACGAATGTGCAGATTGTGAATAATTATTTG
TAATGACGGTAGTAAACGAATAAGCCACGGCTAACTACGTGG
>FBMWY7P02H0SX8 161       0      161
TGGGGAATCTTCCGCAATGGGCGAAAGCCTGACGGAGCAATGCCGCGTGAGTGATGAAGG
AATTCGTTCCGTAAAACTCTTTTGTTTATGACGAATGTGCAGATTGTGAATAATTATTTG
TAATGACGGTAGTAAACGAATAAGCCACGGCTAACTACGTG
>FBMWY7P02GCP25 135       0      135
TGGGGAATATTGCACAATGGAGGAAACTCTGATGCAGCGACGCCGCGTGAGTGAAGAAGT
ATTTCGGTATGTAAAGCTCTATCAGCAGGGGANATAATGACGGTACCTGACTAAGAAGCT
CCGGCTAAATACGTG
>FBMWY7P02HIO7T 139       0      139
TGGGGAATATTGGACAATGGACCAAAAGTCTGATCCAGCAATTCTGTGTGCACGATGACG
GTCTTAGGATTGTAAAGTGCTTTCAATCGGGAAAAAGAAAGTGATGGTACCGATAGAAGA
AGCGACGGCTAAATACGTG
>FBMWY7P02G72E0 135       0      135
TGGGGAATATTGCACAATGGGGGAAACCCTGATGCAGCGACGCCGCGTGAGCGAAGAAGT
ATTTCGGTATGTAAAGCTCTATCAGCAGGGAAGAAAATGACGGTACCTGACTAAGAAGCC
CCGGCTAACTACGTG
>FBMWY7P02G97S0 135       0      135
TGGGGAATATTGCACAATGGGGGAAACCCTGATGCAGCGACGCCGCGTGAGTGAAGAAGT
ATTTCGGTATGTAAAGCTCTATCAGCAGGGAAGAAAGTGACGGTACCTGAATAAGAAGCC
CCGGCTAACTACGTG
>FBMWY7P02H3AI5 136       0      136
TGGGGAATATTGCACAATGGGGGGAACCCTGATGCAGCGACGCCGCGTGAGTGAAGAAGT
ATTTCGGTATGTAAAGCTCTATCAGCAGGGAAGAAATAAGACGGTACCTGACTAAGAAGC
CCCGGCTAACTACGTG
>FBMWY7P02G62OV 157       0      157
TGAGGAATATTGGTCAATGGACGCAAGTCTGAACCAGCCAAGTAGCGTGCAGGATGACGG
CCCTCCGGGTTGTAAACTGCTTTTAGTTGGGAATAAAGTGCAGCTCGTGAGCTGTTTTGT
ATGTACCATCAGAAAAAGGACCGGCTAATTCCGTGCT
>FBMWY7P02G8G1K 172       0      172
CCTACGAGGCAGCAGTGAGGAATATTGGTCAATGGACGAGAGTCTGAACCAGCCAAGTAG
CGTGAAGGATGACTGCCCTATGGGTTGTAAACTTCTTTTATATGGGAATAAAAAAGAGCA
CGTGTGCTCTATTGTATGTACCTTATGAATAAGCATCGGCTAATTCCGTGCT
>FBMWY7P02GAZSX 140       0      140
TGGGGAATATTGGACAATGGACCAAAAGTCTGATCTAGCAATTCTGTGTGCACGATGACG
GTCTTAGGATTGTAAAGTGCTTTCAATCGGGAAAAAGAAAGTGATGGTACCGATAGAAGA
AGCGACGGCTAAATACGTGT
>FBMWY7P02G96U7 158       0      158
TGAGGAATATTGGTCAATGGACGGAAGTCTGAACCAGCCAAGTCGCGTGAAGGATGAAGG
TTCTATGGATTGTAAACTTCTTTTATAGGGGAATAAAAAAGTCCACGTGTGGATTCTTGT
ATGTACCCTATGAATAAGCATCGGCTAACTCCGTGCCA
>FBMWY7P02FT4KG 135       0      135
TGGGGAATATTGCACAATGGGGGAAACCCTGATGCAGCAACGCCGCGTGAGTGAAGAAGT
ATTTCGGTATGTAAAGCTCTATCAGCAGGGAAGAAAGTGACGGTACCTGACTAAGAAGCC
CCGGCTAACTACGTG
>FBMWY7P02IHE46 155       0      155
TGAGGAATATTGGTCAATGGACGAGAGTCTGAACCAGCCAAGTAGCGTGAAGGATGACTG
CCCTATGGGTTGTAAACTTCTTTTATACGGGAATAAAGTGAGCCGCGTGTGGTTTTTTGT
ATGTACCGTATGAATAAGGATCGGCTAACTCCGTA
>FBMWY7P02FOGSI 142       0      142
TGGGGAATATTGGACAATGGACCAAAAGTCTGATCCAGCAATTCTGTGTGCACGATGACG
GTCTTAGGATTGTAAAGTGCTTTCAATCGGGAAAAAGAAAGTGATGGTACCGATAGAAGA
AGCGACGGCTAAATACGTGCCT
>FBMWY7P02GEPR3 156       0      156
TGAGGAATATTGGTCAATGGACGAGAGTCTGAACCAGCCAAGTAGCGTGAGGGATGACTG
CCCTATGGGTTGTAAACTTCTTTTATACGGGAATAAAGTGTTCCACGCGTGGAATTTTGT
ATGTACCGTATGAATAAGGATCGGCTAACTCCGTGT
>FBMWY7P02GXWVI 155       0      155
TGAGGAATATTGGTCAATGGACGCAAGTCTGAACCAGCCAAGTAGCGTGCAGGATGACGG
CCCTCCGGGTTGTAAACTGCTTTTAGTTGGGAATAAAGTGCAGCTCGTGAGTTGTTTTGT
ATGTACCATCAGAAAAAGGACCGGCTAATTCCGTG
>FBMWY7P02F0T54 155       0      155
TGAGGAATATTGGTCAATGGACGAGAGTCTGAACCAGCCAAGTAGCGTGAAGGATGACTG
CCCTATGGGTTGTAAACTTCTTTTATATGGGAATAAAAAAGAGCACGTGTGCTCTATTGT
ATGTACCTTATGAATAAGCATCGGCTAATTCCGCG
>FBMWY7P02I90TH 158       0      158
TGAGGAATATTGGTCAATGGACGGAAGTCTGAACCAGCCAAGTCGCGTGAAGGATGAAGG
TTCTATGGATTGTAAACTTCTTTTATAGGGGAATAAAAAAGTCCACGTGTGGATTCTTGT
ATGTACCCTATGAATAAGCATCGGCTAACTCCGTGCCA
>FBMWY7P02HGGQB 142       0      142
TGGGGAATATTGGACAATGGACCAAAAGTCTGATCCAGCAATTCTGTGTGCACGATGACG
GTCTTAGGATTGTAAAGTGCTTTCAATTGGGAAGAAAAAAATGACGGTACCAATAGAAGA
AGCGACGGCTAAATACGTGCCT
>FBMWY7P02HX3B8 142       0      142
TGGGGAATATTGGACAATGGACCAAAAGTCTGATCCAGCAATTCTGTGTGCACGATGAAG
TTTTTCGGAATGTAAAGTGCTTTCAGTTGGGAAGAAGAAAGTGACGGTACCAACAGAAGA
AGCGACGGCTAAATACGTGCCC
>FBMWY7P02IV5JV 138       0      138
TGGGGAATATTGGGCAATGGGCGCAAGCCTGACCCAGCAACGCCGCGTGAAGGAAGAAGG
CTTTCGGGTTGTAAACTTCTTTTCTCAGGGACGAAGCAAGTGACGGTACCTGAGGAATAA
GCCACGGCTAACTACGTG
>FBMWY7P02HAZD5 159       0      159
CCTACGGAAGCAGCAGTGGGGAATATTGGACAATGGGACCAAAAGTCTGATCCAGCAATT
CTGTGTGCACGATGAAGTTTTTCGGAATGTAAAGTGCTTTCAGTTGGGAAGAAGAAAGTG
ACGGTACCAACAGAAGAAGCGACGGCTAAATACGTGCCG
>FBMWY7P02IJWN4 158       0      158
TGAGGAACATTGGTCAATGGACGAGAGTCTGAACCAGCCAAGTAGCGTGCAGGAAGACGG
CCCTATGGGTTGTAAACTGCTTTTATAAGGGAATAAAGTGAGTCTCGTGAGACTTTTTGC
ATGTACCTTATGAATAAGGACCGGCTAATTCCGTGCCT
>FBMWY7P02GWTO4 135       0      135
TGGGGAATATTGCACAATGGGGGAAACCCTGATGCAGCGACGCCGCGTGGAGGAAGAAGG
TCTTCGGATTGTAAACTCCTGTTGTTGGGGAAGATAATGACGGTACCCAACAAGGAAGTG
ACGGCTAACTACGTG
>FBMWY7P02G53V4 140       0      140
TGGGGAATATTGGACAATGGACCAAAAGTCTGATCCAGCAATTCTGTGCGCACGATGACG
GTCTTAGGATTGTAAAGTGCTTTCAATTGGGAAGAAAAAAATGACGGTACCAATAGAAGA
AGCGACGGCTAAATACGTGT
>FBMWY7P02HCJ6V 156       0      156
TGAGGAATATTGGTCAATGGGCGCGAGCCTGAACCAGCCAAGTAGCGTGAAGGATGACTG
CCCTATGGGTTGTAAACTTCTTTTGTCCGGGAATAAAACCGCCTACGTGTAGGCGCTTGT
ATGTACCGGTACGAATAAGCATCGGCTAACTCCGTA
>FBMWY7P02H8VVX 155       0      155
TGAGGAATATTGGTCAATGGACGAGAGTCTGAACCAGCCAAGTAGCGTGAAGGATGACTG
CCCTATGGGTTGTAAACTTCTTTTATATGGGAATAAAAAAGAGCACGTGTGCTCTATTGT
ATGTACCTTATGAATAAGCATCGGCTAATTCCGTA
>FBMWY7P02FLVR0 140       0      140
TGGGGAATATTGGACAATGGACCAAAAGTCTGATCCAGCAATTCTGTGTGCACGATGACG
GTCTTAGGATTGTAAAGTGCTTTCAATCGGGAAAAAGAAAGTGATGGTACCGATAGAAGA
AGCGACGGCTAAATACGTGT
>FBMWY7P02JQQP6 139       0      139
TGGGGAATATTGGACAATGGACCAAAAGTCTGATCCAGCAATTCTGTGTGCACGATGAAG
TTTTTCGGAATGTAAAGTGCTTTCAGTTGGGAAGAAGAAAGTGACGGTACCAACAGAAGA
AGCGACGGCTAAATACGTG
>FBMWY7P02FQ3HX 136       0      136
TGGGGAATCTTGCGCAATGGGGGGAACCCTGACGCAGCGACGCCGCGTGCGGGACGAAGG
CCCTCGGGTCGTAAACCGCTTTCAGCAGGGATGAGACAAGACGGTACCTGCAGAAGAAGC
CCCGGCTAACTACGCG
>FBMWY7P02H3CEH 163       0      163
TGGGGAATCTTCCGCAATGGGCGAAAGCCTGACGGAGCAATGCCGCGTGAGTGATGAAGG
AATTCGTTCCGTAAAACTCTTTTGTTTATGACGAATGTGCAGATTGTGAATAATTATTTG
TAATGACGGTAGTAAACGAATAAGCCACGGCTAACTACGTGCT
>FBMWY7P02JF7XZ 160       0      160
TGGGGAATTTTGGACAATGGGGGCAACCCTGATCCAGCCATGCCGCGTGCAGGATGAAGG
TCTTCGGATTGTAAACTGCTTTTGTCAGGGACGAAAAGGATTGTGCTAATACCATGATCT
GCTGACGGTACCTGAAGAATAAGCACCGGCTAACTACGTA
>FBMWY7P02I7PCB 158       0      158
TGAGGAATATTGGTCAATGGACGAGAGTCTGAACCAGCCAAGTAGCGTGAAGGATGACTG
CCCTATGGGTTGTAAACTTCTTTTATATGGGAATAAAAAAGAGCACGTGTGCTCTATTGT
ATGTACCTTATGAATAAGCATCGGCTAATTCCGCGCCG
>FBMWY7P02I5SAH 155       0      155
TGAGGAATATTGGTCAATGGACGAGAGTCTGAACCAGCCAAGTAGCGTGAGGGATGACTG
CCCTATGGGTTGTAAACTTCTTTTATACGGGAATAAAGTGTTCCACGCGTGGAATTTTGT
ATGTACCGTATGAATAAGGATCGGCTAACTCCGTG
>FBMWY7P02HU8GK 135       0      135
TGGGGAATACTGCACAATGGGGGAAACCCTGATGCAGCGACGCCGCGTGAGTGAAGAAGT
ATTTCGGTATGTAAAGCTCTATCAGCAGGGAANAAAGTGACGGTACCTGAATAAGAAGCC
CCGGCTAACTACGTG
>FBMWY7P02F4BXZ 155       0      155
TGAGGAATATTGGTCAATGGACGAGAGTCTGAACCAGCCAAGTAGCGTGAAGGATGACTG
CCCTATGGGTTGTAAACTTCTTTTATACGGGAATAAAGTGAGCCACGTGTGGTTTTTTGT
ATGTACCGTATGAATAAGGATCGGCTAACTCCGTG
>FBMWY7P02I31OT 139       0      139
TGGGGAATATTGGACAATGGACCAAAAGTCTGATCCAGCAATTCTGTGTGCACGATGACG
GTCTTAGGATTGTAAAGTGCTTTCAATTGGGAAGAAAAAAATGACGGTACCAATAGAAGA
AGCGACGGCTAAATACGTG
>FBMWY7P02F0NXF 68       0      68
TGGGGAATTTTGGACAATGGGGGCAACCCTGATCCAGCCATGCCGCGTGCAGGAAGAAGG
CCTGTGTA
>FBMWY7P02HMHJV 68       0      68
TGGGGAATTTTGGACAATGGGGGCAACCCTGATCCAGCCATGCCGCGTGCAGGAAGAAGG
CCTGTGTA
>FBMWY7P02H85KW 139       0      139
TGGGGAATATTGGACAATGGACCAAAAGTCTGATCCAGCAATTCTGTGTGCACGATGAAG
TTTTTCGGAATGTAAAGTGCTTTCAGTTGGGAAGAAGAAAGTGACGGTACCAACAGAAGA
AGCGACGGCTAAATACGNG
>FBMWY7P02HVYUT 155       0      155
TGAGGAATATTGGTCAATGGACGAGAGTCTGAACCAGCCAAGTAGCGTGAAGGATGACTG
CCCTATGGGTTGTAAACTTCTTTTATATGGGAATAAAAAAGAGTACGTGTGCTCTATTGT
ATGTACCTTATGAATAAGCATCGGCTAATTCCGTG
>FBMWY7P02F09KE 155       0      155
TGAGGAATATTGGTCAATGGACGAGAGTCTGAACCAGCCAAGTAGCGTGAAGGATGACTG
CCCTATGGGTTGTAAACTTCTTTTATACGGGAATAAAGTGAGCCACGTGTGGTTTTTTGT
ATGTACCGTATGAATAAGGATCGGCTAACTCCGCG
>FBMWY7P02GR5AJ 137       0      137
TGGGGAATATTGCACAATGGGGGAAACCCTGATGCAGCGACGCCGCGTGAAGGAAGAAGT
ATCTCGGTATGTAAACTTCTATCAGCAGGGAAGATAATGACGGTACCTGACTAAGAAGCC
CCGGCTAACTACGTGCA
>FBMWY7P02IDBG5 155       0      155
TGAGGAATATTGGTCAATGGACGCAAGTCTGAACCAGCCAAGTAGCGTGCAGGATGACGG
CCCTCCGGGTTGTAAACTGCTTTTAGTTGGGAATAAAGTGCAGCTCGTGAGTTGTTTTGT
ATGTACCATCAGAAAAAGGACCGGCTAATTCCGTG
>FBMWY7P02GVBGT 156       0      156
TGAGGAATATTGGTCAATGGACGAGAGTCTGAACCAGCCAAGTAGCGTGAAGGATGACTG
CCCTATGGGTTGTAAACTTCTTTTATACGGGAATAAAGTGAGCCACGTGTGGTTTTTTGT
ATGTACCGTATGAATAAGGATCGGCTAACTCCGTGT
>FBMWY7P02GMJZW 135       0      135
TGGGGAATATTGCACAATGGGGGAAACCCTGATGCAGCGACGCCGCGTGAAGGAAGAAGT
ATCTCGGTATGTAAACTTCTATCAGCAGGGAAGAAAATGACGGTACCTGACTAAGAAGCC
CCGGCTAACTACGTG
>FBMWY7P02GK3P4 162       0      162
TGGGGAATCTTCCGCAATGGGCGAAAGCCTGACGGAGCAACGCCGCGTGAACGAAGAAGG
TCTTCGGATCGTAAAGTTCTGTTGTTAAGGGCGAAGGATGCTTATTATAATACAGTAAGT
ATTTGACGGTACTTAACGAGGAAGCCACGGCTAACTACGTGT
>FBMWY7P02GRCHM 139       0      139
TGGGGAATATTGGACAATGGACCAAAAGTCTGATCCAGCAATTCTGTGTGCACGATGAAG
TTTTTCGGAATGTAAAGTGCTTTCAGTTGGGAAGAAGAAAGTGACGGTACCAACAGAAGA
AGCGACGGCTAAATACGTG
>FBMWY7P02J0JIM 139       0      139
TGGGGAATATTGCACAATGGGGGAAACCCTGATGCAGCGACGCCGCGTGGAGGAAGAAGG
TCTTCGGATTGTAAACTCCTGTTGTTGGGGAAGATAATGACGGTACCCAACAAGGAAGTG
ACGGCTAACTACGTGCCGA
>FBMWY7P02F6P7U 68       0      68
TGGGGAATATTGGGCAATGGGGGAAACCCTGACCCAGCAACGCCGCGTGAAGGAAGAAGG
CCTGTGTA
>FBMWY7P02IAU43 157       0      157
TGAGGAATATTGGTCAATGGGCGCGAGCCTGAACCAGCCAAGTAGCGTGAAGGATGACTG
CCCTATGGGTTGTAAACTTCTTTTGTCCGGGAATAAAACCGCCTACGTGTAGGCGCTTGT
ATGTACCGGTACGAATAAGCATCGGCTAACTCCGTGA
>FBMWY7P02JII0O 160       0      160
TAGGGAATTTTCGGCAATGGGGGGAACCCTGACCGAGCAACGCCGCGTGAAGGAAGAAGG
AATTCGTTCTGTAAACTTCTGTTATAAAGGAAGAACGGCGGATATAGGGAATGATATCCG
AGTGACGGTACTTTATGAGAAAGCCACGGCTAACTACGTG
>FBMWY7P02GJOXW 140       0      140
TGGGGAATATTGCACAATGGGGGAAACCCTGATGCAGCGACGCCGCGTGGAGGAAGAAGG
TCTTCGGATTGTAAACTCCTGTTGTTGGGGAAGATAATGACGGTACCCAACAAGGAAGTG
ACGGCTAACTACGTGCCCGA
>FBMWY7P02HJR6O 161       0      161
ATGGGGAATTTTGGACAATGGGGGCAACCCTGATCCAGCCATGCCGCGTGCAGGATGAAG
GTCTTCGGATTGTAAACTGCTTTTGTCAGGGACGAAAAGGATTGTGCTAATACCATGATC
TGCTGACGGTACCTGAAGAATAAGCACCGGCTAACTACGTG
>FBMWY7P02JULUT 138       0      138
TGGGGAATATTGCACAATGGGGGAAACCCTGATGCAGCGACGCCGCGTGAGTGATGAAGT
ATTTCGGTATGTAAAGCTCTATCAGCAGGGAAGATAATGACGGTACCTGACTAAGAAGCA
CCGGCTAAATACGTGCCG
>FBMWY7P02H35C5 158       0      158
TGAGGAATATTGGTCAATGGGCGCGAGCCTGAACCAGCCAAGTAGCGTGAAGGATGACTG
CCCTATGGGTTGTAAACTTCTTTTGTCCGGGAATAAAACCGCCTACGTGTAGGCGCTTGT
ATGTACCGGTACGAATAAGCATCGGCTAACTCCGTGCT
>FBMWY7P02HV21V 161       0      161
TGGGGAATTTTGGACAATGGGGGCAACCCTGATCCAGCCATGCCGCGTGCAGGATGAAGG
TCTTCGGATTGTAAACTGCTTTTGTCAGGGACGAAAAGGATTGTGCTAATACCATGATCT
GCTGACGGTACCTGAAGAATAAGCACCGGCTAACTACGTGT
>FBMWY7P02IM6VB 139       0      139
TGGGGAATATTGGACAATGGACCAAAAGTCTGATCCAGCAATTCTGTGTGCACGATGACG
GTCTTAGGATTGTAAAGTGCTTTCAATCGGGAAAAAGAAAGTGATGGTACCGATAGAAGA
AGCGACGGCTAAATACGTG
>FBMWY7P02GIMA7 136       0      136
TGGGGAATATTGCACAATGGGGGAAACCCTGATGCAGCGACGCCGCGTGAAGGAAGAAGT
ATCTCGGTATGTAAACTTCTATCAGCAGGGAAGAAAATGACGGTACCTGACTAAGAAGCC
CCGGCTAACTACGTGT
>FBMWY7P02GIQSW 139       0      139
TGGGGAATATTGGACAATGGACCAAAAGTCTGATCCAGCAATTCTGTGTGCACGATGAAG
TTTTTCGGAATGTAAAGTGCTTTCAGTTGGGAAGAAGAAAGTGACGGTACCAACAGAAGA
AGCGACGGCTAAATACGTG
>FBMWY7P02GU6A1 155       0      155
TGAGGAATATTGGTCAATGGACGAGAGTCTGAACCAGCCAAGTAGCGTGAAGGATGACTG
CCCTATGGGTTGTAAACTTCTTTTATATGGGAATAAAAAAGAGCACGTGTGCTCTATTGT
ATGTACCTTATGAATAAGCATCGGCTAATTCCGTG
>FBMWY7P02GBGJ5 170       0      170
TGAGGAATATTGGTCAATGGGCGCGAGCCTGAACCAGCCAAGTAGCGTGAAGGATGACTG
CCCTATGGGTTGTAAACTTCTTTTGTCCGGGAATAAAACCGCCTACGTGTAGACGCTTGT
ATGTACCGGTACGAATAAGCATCGGCTAACTCCGTGCCAGNCGCGAGTAT
>FBMWY7P02JEJGZ 155       0      155
TGAGGAATATTGGTCAATGGACGAGAGTCTGAACCAGCCAAGTAGCGTGAAGGATGACTG
CCCTATGGGTTGTAAACTTCTTTTATATGGGAATAAAAAAGAGTACGTGTGCTCTATTGT
ATGTACCTTATGAATAAGCATCGGCTAATTCCGTG
>FBMWY7P02F8BRJ 158       0      158
TGAGGAATATTGGTCAATGGACGAGAGTCTGAACCAGCCAAGTAGCGTGCGGGAAGACGG
CCCTATGGGTTGTAAACTGCTTTTATAAGGGAATAAAGTGAGTCTCGTGAGACTTTTTGC
ATGTACCTTATGAATAAGGACCGGCTAATTCCGTGCCA
>FBMWY7P02GT0AA 158       0      158
TGAGGAATATTGGTCAATGGACGAGAGTCTGAACCAGCCAAGTAGCGTGCAGGAAGACGG
CCCTATGGGTTGTAAACTGCTTTTATAAGGGAATAAAGTGAGTCTCGTGAGACTTTTTGC
ATGTACCTTATGAATAAGGACCGGCTAATTCTGTGCCT
>FBMWY7P02HG1BX 142       0      142
TGGGGAATATTGGACAATGGACCAAAAGTCTGATCCAGCAATTCTGTGTGCACGATGAAG
TTTTTCGGAATGTAAAGTGCTTTCAGTTGGGAAGAAGAAAGTGACGGTACCAACAGAAGA
AGCGACGGCTAAATACGTGCCG
>FBMWY7P02FZNHD 156       0      156
TGAGGAATATTGGTCAATGGACGAGAGTCTGAACCAGCCAAGTAGCGTGAAGGATGACTG
CCCTATAGGTTGTAAACTTCTTTTATATGGGAATAAAAAAGAGTACGTGTGCTCTATTGT
ATGTACCTTATGAATAAGCATCGGCTAATTCCGTGT
>FBMWY7P02FSO84 156       0      156
TGAGGAATATTGGTCAATGGGCGCGAGCCTGAACCAGCCAAGTAGCGTGAAGGATGACTG
CCCTATGGGTTGTAAACTTCTTTTGTCCGGGAATAAAACCGCCTACGTGTAGGCGCTTGT
ACGTACCGGTACGAATAAGCATCGGCCAACTCCGCG
>FBMWY7P02FVZ80 170       0      170
CCTAGGAGGCAGCAGTGAGGAATATTGGTCAATGGACGAGAGTCTGAACCAGCCAAGTAG
CGTGAAGGATGACTGCCCTATGGGTTGTAAACTTCTTTTATACGGGAATAAAGTGTTCCA
CGCGTGGAATTTTGTATGTACCGTATGAATAAGGATCGGCTAACTCCGTG
>FBMWY7P02HQP76 139       0      139
TGGGGAATATTGGACAATGGACCAAAAGTCTGATCCAGCAATTCTGTGTGCGCGATGACG
GTCTTAGGATTGTAAAGTGCTTTCAATCGGGAAAAAGAAAGTGATGGTACCGATAGAAGA
AGCGACGGCTAAATACGTG
>FBMWY7P02FZ6SB 157       0      157
TGAGGAATATTGGTCAATGGACGCAAGTCTGAACCAGCCAAGTAGCGTGCAGGATGACGG
CCCTCCGGGTTGTAAACTGCTTTTAGTTGGGAATAAAGTGCAGCTCGTGAGCTGTTTTGT
ATGTACCATCAGAAAAAGGACCGGCTAATTCCGTGCT
>FBMWY7P02IENFH 160       0      160
TGGGGAATTTTGGACAATGGGGGCAACCCTGATCCAGCCATGCCGCGTGCAGGATGAAGG
TCTTCGGATTGTAAACTGCTTTTGTCAGGGACGAAAAGGATTGTGCTAATACCATGATCT
GCTGACGGTACCTGAAGAATAAGCACCGGCTAACTACGTG
>FBMWY7P02G30GF 139       0      139
GCAGTGGGGAATATTGCACAATGGGGGAAACCCTGATGCAGCGACGCCGCGTGAAGGAAG
AAGTATCTCGGTATGTAAACCTCTATCAGCAGGGAAGAAAATGACGGTACCTGACTAAGA
AGCCCCGGCTAACTACGTG
>FBMWY7P02GHVH0 155       0      155
TGAGGAATATTGGTCAATGGACGAGAGTCTGAACCAGCCAAGTAGCGTGAAGGATGACTG
CCCTATGGGTTGTAAACTTCTTTTATACGGGAATAAAGTGAGCCACGTGTGGTTTTTTGT
ATGTACCGTATGAATAAGGATCGGCTAACTCCGTG
>FBMWY7P02FUBXY 161       0      161
TGGGGAATTTTGGACAATGGGGGCAACCCTGATCCAGCCATGCCGCGTGCAGGATGAAGG
TCTTCGGATTGTAAACTGCTTTTGTCAGGGACGAAAAGGATTGTGCTAATACCACGATCT
GCTGACGGTACCTGAAGAATAAGCACCGGCTAACTACGTGA
>FBMWY7P02H0LUD 142       0      142
TAGGGAATTTTCGGCAATGGACGAAAGTCTGACCGAGCAATGCCGCGTGAACGAAGAAGT
TATTCGTAATGTAAAGTTCTTTTATTAGGGACGAAAACTCGTATTGACGGTACCTAATGA
ATAAGCCCCGGCTAACTACGTG
>FBMWY7P02HEXXB 155       0      155
TGAGGAATATTGGTCAATGGACGAGAGTCTGAACCAGCCAAGTAGCGTGAAGGATGACTG
CCCTATGGGTTGTAAACTTCTTTTATACGGGAATAAAGTTTTCCACGTGTGGAATTTTGT
ATGTACCGTATGAATAAGGATCGGCTAACTCCGTG
>FBMWY7P02JCTCB 142       0      142
TGGGGAATATTGGACAATGGACCAAAAGTCTGATCCAGCAATTCTGTGTGCACGATGACG
GTCTTAGGATTGTAAAGTGCTTTCAATCGGGAAAAAGAAAGTGATGGTACCGATAGAAGA
AGCGACGGCTAAATACGTGCCG
>FBMWY7P02F1RBY 137       0      137
TAGGGAATATTGCACAATGGGGGAAACCCTGATGCAGCGACGCCGCGTGAAGGAAGAAGT
ATCTCGGTATGTAAACTTCTATCAGCAGGGAAGACAATGACGGTACCTGACTAAGAAGCC
CCGGCTAACTACGTGCT
>FBMWY7P02F0VY3 155       0      155
TGAGGAATATTGGTCAATGGGCGAGAGTCTGAACCAGCCAAGTAGCGTGAAGGATGACTG
CCCTATGGGTTGTAAACTTCTTTTATATGGGAATAAAAAAGAGTACGTGTGCTCTATTGT
ATGTACCTTATGAATAAGCATCGGCTAATTCCGTG
>FBMWY7P02IZ113 157       0      157
TGAGGAATATTGGTCAATGGACGAGAGTCTGAACCAGCCAAGTAGCGTGAAGGATGACTG
CCCTATGGGTTGTAAACTTCTTTTATACGGGAATAAAGTGTTCCACGCGTGGAATTTTGT
ATGTACCGTATGAATAAGGATCGGCTAACTCCGTGCT
>FBMWY7P02GAE77 164       0      164
TGGGGAATCTTCCGCAATGGGCGAAAGCCTGACGGAGCAATGCCGCGTGAGTGATGAAGG
AATTCGTTCCGTAAAACTCTTTTGTTTATGACGAATGTGCAGATTGTGAATAATTATTTG
TAATGACGGTAGTAAACGAATAAGCCACGGCTAACTACGTGCCA
>FBMWY7P02HLYLI 139       0      139
TGGGGAATATTGGACAATGGACCAAAAGTCTGATCCAGCAATTCTGTGTGCACGATGAAG
TTTTTCGGAATGTAAAGTGCTTTCAGTTGGGAAGAAGAAAGTGACGGTACCAACAGAAGA
AGCGACGGCTAAATACGTG
>FBMWY7P02IY2FB 160       0      160
TGGGGAATTTTGGACAATGGGGGCAACCCTGATCCAGCCATGCCGCGTGCAGGATGAAGG
TCTTCGGATTGTAAACTGCTTTTGTCAGGGACGAAAAGGATTCCGCTAATATCGGGATCT
GCTGACGGTACCTGAAGAATAAGCACCGGCTAACTACGTG
>FBMWY7P02GUT2D 139       0      139
TGGGGAATATTGGACAATGGACCAAAAGTCTGATCCAGCAATTCTGTGTGCACGATGAAG
TTTTTCGGAATGTAAAGTGCTTTCAATTGGGAAGAAGAAAGTGACGGTACCAACAGAAGA
AGCGACGGCTAAATACGTG
>FBMWY7P02IQLTD 155       0      155
TGAGGAATATTGGTCAATGGGCGCGAGCCTGAACCAGCCAAGTAGCGTGAAGGATGACTG
CCCTATGGGTTGTAAACTTCTTTTGTCCGGGAATAAAACCGCCTACGTGTAGGCGCTTGT
ATGTACCGGTACGAATAAGCATCGGCTAACTCCGT
>FBMWY7P02IMDJN 140       0      140
TGGGGAATATTGGACAATGGACCAAAAGTCTGATCCAGCAATTCTGTGTGCACGATGAAG
TTTTTCGGAATGTAAAGTGCTTTCAGTTGGGAAGAAGAAAGTGACGGTACCAACAGAAGA
AGCGACGGCTAAATACGTGT
>FBMWY7P02HXJXW 155       0      155
TGAGGAATATTGGTCAATGGGCGAGAGCCTGAACCAGCCAAGTAGCGTGAAGGATGACTG
CCCTATGGGTTGTAAACTTCTTTTATAAAGGAATAAAGTCGGGTATGGATACCCGTTTGC
ATGTACTTTATGAATAAGGATCGGCTAACTCCGTG
>FBMWY7P02HD02X 138       0      138
TGGGGAATATTGCACAATGGGGGAAACCCTGATGCAGCGACGCCGCGTGAAGGATGAAGT
ATTTCGGTATGTAAACTTCTATCAGCAGGGAAGAAAATGACGGTACCTGACTAAGAAGCC
CCGGCTAACTACGNGCCC
>FBMWY7P02ICUEJ 155       0      155
TGAGGAATATTGGTCAATGGACGAGAGTCTGAACCAGCCAAGTAGCGTGAAGGATGACTG
CCCTATGGGTTGTAAACTTCTTTTATACGGGAATAAAGTGTTCCACGCGTGGAATTTTGT
ATGTACCGTATGAATAAGGATCGGCTAACTCCGTG
>FBMWY7P02I7UHE 142       0      142
TGGGGAATATTGGACAATGGACCAAAAGTCTGATCCAGCAATTCTGTGTGCACGATGACG
GTCTTAGGATTGTAAAGTGCTTTCAATCGGGAAAAAGAAAAGTGATGGTACCGATAGAAG
AAGCGACGGCTAAATACGTGCT
>FBMWY7P02HV0I9 139       0      139
TGGGGAATATTGGACAATGGACCAAAAGTCTGATCCAGCAATTCTGTGTGCACGATGACG
GTCTTAGGATTGTAAAGTGCTTTCAATTGGGAAGAAAAAAATGACGGTACCAATAGAAGA
AGCGACGGCTAAATACGTA
>FBMWY7P02HM0A2 139       0      139
TGGGGAATATTGGACAATGGACCAAAAGTCTGATCCAGCAATTCTGTGTGCACGATGACG
GTCTTAGGATTGTAAAGTGCTTTCAATCGGGAAAAAGAAAGTGATGGTACCGATAGAAGA
AGCGACGGCTAAATACGTG
>FBMWY7P02IHUTB 142       0      142
TGGGGAATATTGGACAATGGACCAAAAGTCTGATCCAGCAATTCTGCGTGCACGATGACG
GTCTTAGGATTGTAAAGTGCTTTCAATTGGGAAGAAAAAAATGACGGTACCAATAGAAGA
AGCGACGGCTAAATACGTGCCG
>FBMWY7P02IIGGH 159       0      159
TGGGGAATTTTGGACAATGGGGGCAACCCTGATCCAGCCATGCCGCGTGCAGGATGAAGG
TCTTCGGATTGTAAACTGCTTTTGTCAGGGACGAAAAGGATTCCGCTAATACCGGGATCT
GCTGACGGTACCTGAAGAATAGCACCGGCTAACTACGTG
>FBMWY7P02JG4CL 157       0      157
TGAGGAATATTGGTCAATGGACGCAAGTCTGAACCAGCCAAGTAGCGTGCAGGATGACGG
CCCTCCGGGTTGTAAACTGCTTTTAGTTGGGAATAAAGTGCAGCTCGTGAGTTGTTTTGT
ATGTACCATCAGAAAAAGGACCGGCTAATTCCGTGCA
>FBMWY7P02H7UE9 135       0      135
TGGGGAATATTGCACAATGGGGGAAACCCTGATGCAGCGACGCCGCGTGAAGGAAGAAGT
ATCTCGGTATGTAAACTTCTATCAGCAGGGAAGAAAATGACGGTACCTGACTAAGAAGCC
CCGGCTAACTACGTG
>FBMWY7P02GBK0M 156       0      156
TGAGGAATATTGGTCAATGGGCGCGAGCCTGAACCAGCCAAGTAGCGTGAAGGATGACTG
CCCTATGGGTTGTAAACTTCTTTTGTCCGTGAATAAAACCGCCTACGTGTAGGCGCTTGT
ATGTACCGGTACGAATAAGCATCGGCTAACTCCGTG
>FBMWY7P02F18VG 155       0      155
TGAGGAATATTGGTCAATGGACGAGAGTCTGAACCAGCCAAGTAGCGTGCAGGATGACGG
CCCTATGGGTTGTAAACTGCTTTTATAAGGGAATAAAGTGAGCCTCGTGAGGCTTTTTGC
ATGTACCTTATGAATAAGGACCGGCTAATTCCGTG
>FBMWY7P02GP73G 158       0      158
TGGGGAATATTGGACAATGGACCAAAAGTCTGATCCAGCAATTCTGTGTGCACGATGAAG
TTTTTCGGAATGTAAAGTGCTTTCAGTTGGGAAGAAGAAAGTGACGGTACCAACAGAAGA
AGCGACGGCTAAATACGTGGCAGCACGCCGGCGGTAAT
>FBMWY7P02I0BVM 164       0      164
TGGGGAATCTTCCGCAATGGGCGAAAGCCTGACGGAGCAATGCCGCGTGAGTGATGAAGG
AATTCGTTCCGTAAAACTCTTTTGTTTATGACGAATGTGCAGATTGTGAATAATTATTTG
TAATGACGGTAGTAAACGAATGAGCCACGGCTAACTACGTGCCT
>FBMWY7P02FDZWE 72       0      72
TGGGGGATATTGCACAATGGGGGAAACCCTGATGCAGCGACGCCGCGTGAGGGAAGACGG
CCTGTGTACTCT
>FBMWY7P02IFXNK 157       0      157
TGAGGAATATTGGTCAATGGGCGCGAGCCTGAACCAGCCAAGTAGCGTGAAGGATGACTG
CCCTATGGGTTGTAAACTTCTTTTGTCCGGGAATAAAACCGCCTACGTGTAGGCGCTTGT
ATGTACCGGTACGAATAAGCATCGGCTAACTCCGTGT
>FBMWY7P02GFR3H 162       0      162
TGGGGAATCTTCCGCAATGGGCGAAAGCCTGACGGAGCAATGCCGCGTGAGTGATGAAGG
AATTCGTTCCGTAAAACTCTTTTGTTTATGACGAATGTGCAGATTGTGAATAATTATTTG
TAATGACGGTAGTAAACGAATAAGCCACGGCTAACTACGTGT
>FBMWY7P02HBOG9 158       0      158
TGAGGAATATTGGTCAATGGACGAGAGTCTGAACCAGCCAAGTAGCGTGAAGGATGACTG
CCCTATGGGTTGTAAACTTCTTTTATACGGGAATAAAGTATTCCACGTGTGGAATTTTGT
ATGTACCGTATGAATAAGGATCGGCTAACTCCGTGCCT
>FBMWY7P02JQBOM 159       0      159
TGAGGAATATTGGCCAATGGACGCAAGTCCGAACCAGCCAAGTAGCGTGCAGGATGACGG
CCCTCCGGGTTGTAAACTGCTTTTAGTTGGGAATAAAGTGAGCCACGTGTGGTTTTTTGT
ATGTACCGTATGAATAAGGATCGGCTAACTCCGTGCCAN
>FBMWY7P02HB4SV 138       0      138
TGGGGAATATTGCACAATGTGGGAAACCCTGATGCAGCGACGCCGCGTGAGTGAAGAAGT
ATCTCGGTATGTAAAGCTCTATCAGCAGGGAAGAAAATGACGGTACCTGACTAAGAAGCC
CCGGCTAACTACGTGCCC
>FBMWY7P02F7N47 155       0      155
TGAGGAATATTGGTCAATGGACGAGAGTCTGAACCAGCCAAGTAGCGTGAAGGATGACTG
CCCTATGGGTTGTAAACTTCTTTTATACGGGAATAAAGTGAGCCACGTGTGGTTTTTTGT
ATGTACCGTATGAATAAGGATCGGCTAACTCCGTG
>FBMWY7P02IVIZU 163       0      163
TAGGGAATTTTCGTCAATGGGGGGAACCCTGAACGAGCAATGCCGCGTGAGTGAGGAAGG
TCTTCGGATCGTAAAGCTCTGTTGTAAGAGAAAAACGGCACTCATAGGGAATGATGAGTG
AGTGATGGTATCTTACCAGAAAGTCACGGCTAACTACGTGCCT
>FBMWY7P02IOG1A 162       0      162
TGGGGAATTTTGGACAATGGGGGCAACCCTGATCCAGCCATGCCGCGTGCAGGATGAAGG
TCTTCGGATTGTAAACTGCTTTTGTCAGGGACGAAAAGGATTGTGCTAATACCATGATCT
GCTGACGGTACCTGAAGAATAAGCACCGGCTAACTACGTGCC
>FBMWY7P02JTMRL 76       0      76
CCTACGGAGNGNAGCGACCGGCCCGGGTAACGGTTAACTTCGTAGGACGGGGCCGGGTCG
GTCGGAACGGAACGGC
>FBMWY7P02FW790 155       0      155
TGAGGAATATTGGTCAATGGACGAGAGTCTGAACCAGCCAAGTAGCGTGAAGGATGACTG
CCCTATGGGTTGTAAACTTCTTTTATATGGGAATAAAAAAGAGCACGTGTGCTCTATTGT
ATGTACCTTATGAATAAGCATCGGCTAATTCCGTG
>FBMWY7P02GLWJ7 155       0      155
TGAGGAATATTGGTCAATGGACGAGAGTCTGAACCAGCCAAGTAGCGTGAAGGATGACTG
CCCTATGGGTTGTAAACTTCTTTTATATGGGAATAAAAAAGAGTACGTGTGCTCTATTGT
ATGTACCTTATGAATAAGCATCGGCTAATTCCGTG
>FBMWY7P02F4A5W 157       0      157
TGAGGAATATTGGTCAATGGGCGCGAGCCTGAACCAGCCAAGTAGCGTGAAGGATGACTG
CCCTATGGGTTGTAAACTTCTTTTGTCCGGGAATAAAACCGCCTACGTGTAGGCGCTTGT
ATGTACCGGTACGAATAAGCATCGGCTAACTCCGTGT
>FBMWY7P02IWBEE 135       0      135
TGGGGAATATTGCACAATGGAGGAAACTCTGATGCAGCGACGCCGCGTGAGTGAAGAAGT
ATTTCGGTATGTAAAGCTCTATCAGCAGGGAAGATAATGACGGTACCTGACTAAGAAGCT
CCGGCTAAATACGTG
>FBMWY7P02JAI4I 139       0      139
TGGGGAATATTGGACAATGGACCAAAAGTCTGATCCAGCAATTCTGTGTGCACGATGACG
GTCTTAGGATTGTAAAGTGCTTTCAATTGGGAAGAAAAAAATGACGGTACCAATAGAAGA
AGCGACGGCTAAATACGTG
>FBMWY7P02IGOWH 135       0      135
TGGGGAATATTGCACAATGGGGGAAACCCTGATGCAGCAACGCCGCGTGAGTGAAGAAGT
ATTTCGGTATGTAAAGCTCTATCAGCAGGGAAGAAAGTGACGGTACCTGACTAAGAAGCC
CCGGCTAACTACGTG
>FBMWY7P02HWXCL 163       0      163
TGGGGAATCTTCCGCAATGGGCGAAAGCCTGACGGAGCAATGCCGCGTGAGTGATGAAGG
AATTCGTTCCGTAAAACTCTTTTGTTTATGACGAATGTGCAGATTGTGAATAATTATTTG
TAATGACGGTAGTAAACGAATAAGCCACGGCTAACTACGTGCT
>FBMWY7P02JDI6D 147       0      147
TGAGGAATATTGGTCAATGGACGAGAGTCTGAACCAGCCAAGTAGCGTGAAGGATGACTG
CCCTATGGGTTGTAAACTTCTTTTATACGGGAATAAAGTGTTCCACGCGTGGAATTTTGT
ATGTACCGTATGAATAAGGATCGGCTA
>FBMWY7P02ISQKU 155       0      155
TGAGGAATATTGGTCAATGGACGGAAGTCTGAACCAGCCAAGTCGCGTGAAGGATGAAGG
TTCTATGGATTGTAAACTTCTTTTATAGGGGAATAAAAAAGTCCACGTGTGGATTCTTGT
ATGTACCCTACGAATAAGCATCGGCTAACTCCGTG
>FBMWY7P02FIHRV 139       0      139
TGGGGAATATTGGACAATGGACCAAAAGTCTGATCCAGCAATTCTGTGTGCACGATGAAG
TTTTTCGGAATGTAAAGTGCTTTCAGTTGGGAAGAAGAAAGTGACGGTACTAACAGAAGA
AGCGACGGCTAAATACGTG
>FBMWY7P02H8TVG 156       0      156
TGAGGAATATTGGTCAATGGACGAGAGTCTGAACCAGCCAAGTAGCGTGAAGGATGACTG
CCCTATGGGTTGTAAACTTCTTTTATACGGGAATAAAGTGAAGCACGTGTGCTTTTTTGT
ATGTACCGTATGAATAAGGATCGGCTAACTCCGTGT
>FBMWY7P02ISJ8K 156       0      156
TGAGGAATATTGGTCAATGGACGAGAGTCTGAACCAGCCAAGTAGCGTGAAGGATGACTG
CCCTATGGGTTGTAAACTTCTTTTATACGGGAATAAAGTGTTCCACGCGTGGAATTTTGT
ATGTACCGTATGAATAAGGATCGGCTAACTCCGTGT
>FBMWY7P02I0FUA 156       0      156
TGAGGAATATTGGTCAATGGGCGCGAGCCTGAACCAGCCAAGTAGCGTGAAGGATGACTG
CCCTATGGGTTGTAAACTTCTTTTGTCCGGGAATAAAACCGCCTACGTGTAGGTGCTTGT
ATGTACCGGTACGAATAAGCATCGGCTAACTCCGTG
>FBMWY7P02HHE81 154       0      154
TGAGGAATATTGGTCAATGGACGCAAGTCTGAACCAGCCAAGTAGCGTGCAGGATGACGG
CCCTCCGGGTTGTAAACTGCTTTTAGTTGGGAATAAAGTGCAGCTCGTGAGCTGTTTTGT
ATGTACCATCAGAAAAAGGCCGGCTAATTCCGTG
>FBMWY7P02HXK33 158       0      158
TGAGGAATATTGGTCAATGGACGAGAGTCTGAACCAGCCAAGTAGCGTGAAGGATGACTG
CCCTATGGGTTGTAAACTTCTTTTATACGGGAATAAAGTGTTCCACGCGTGGAATTTTGT
ATGTACCGTATGAATAAGGATCGGCTAACTCCGTGCCG
>FBMWY7P02JYCF4 139       0      139
TGGGGAATATTGGACAATGGACCAAAAGTCTGATCCAGCAATTCTGTGTGCACGATGACG
GTCTTAGGATTGTAAAGTGCTTTCAATTGGGAAGAAAAAAATGCGGTACCAATAGAAGAA
GCGACGGCTAAATACGTGT
>FBMWY7P02HEQZM 155       0      155
TGAGGAATATTGGTCAATGGACGAGAGTCTGAACCAGCCAAGTAGCGTGAAGGAAGACTG
CCCTATGGGTTGTAAACTTCTTTTATAAGGGAATAAAGTCAGGTACGTGTACCTGTTTGT
ATGTACCTTATGAATAAGCATCGGCTAACTCCGTG
>FBMWY7P02FSDKQ 141       0      141
TGGGGAATATTGGACAATGGACCAAAAGTCTGATCCAGCAATTCTGTGTGCACGATGACG
GTCTTAGGATTGTAAAGTGCTTTCAATTGGGAAGAAAAAAATGACGGTACCAATAGAAGA
AGCGACGGCTAAATACGTGCT
>FBMWY7P02GER47 68       0      68
TGGGGAATTTTGGACAATGGGGGCAACCCTGATCCAGCCATGCCGCGTGCAGGAAGAAGG
CCTGTGTA
>FBMWY7P02GIBC2 140       0      140
TGGGGAATATTGGACAATGGACCAAAAGTCTGATCCAGCAATTCTGTGTGCACGATGACG
GTCTTAGGATTGTAAAGTGCTTTCAATCGGGAAAAAGAAAGTGATGGTACCGATAGAAGA
AGCGACGGCTAAATACGTGC
>FBMWY7P02FEK5B 142       0      142
TGGGGAATATTGGACAATGGACCAAAAGTCTGATCCAGCAATTCTGTGTGCACGATGAAG
TTTTTCGGAATGTAAAGTGCTTTCAGTTGGGAAGAAGAAAGTGACGGTACTAACAGAAGA
AGCGACGGCTAAATACGTGCCT
>FBMWY7P02JP92E 176       0      176
CCTACGAGGCAGCAGTGAGGAATCTTCCGCAATGGGCGAAAGCCTGACGGAGCAATGCCG
CGTGAGTGATGAAGGAATTCGTTCCGTAAAACTCTTTTGTTTATGACGAATGTGCAGATT
GTGAATAATTATTTGTAATGACGGTAGTAAACGAATAAGCCACGGCTAACTACGTG
>FBMWY7P02GY5FU 154       0      154
TGAGGAATATTGGTCAATGGACGCAAGTCTGAACCAGCCAAGTAGCGTGCAGGATGACGG
CCCTCCGGGTTGTAAACTGCTTTTAGTTGGGAATAAAGTGCAGCTCGTGAGCTGTTTTGT
ATGTACCATCAGAAAAAGGCCGGCTAATTCCGTG
>FBMWY7P02IOM3K 139       0      139
TGGGGAATATTGGACAATGGACCAAAAGTCTGATCCAGCAATTCTGTGTGCACGATGAAG
TTTTTCGGAATATAAAGTGCTTTCAGTTGGGAAGAAGAAAGTGACGGTACCAACAGAAGA
AGCGATGGCTAAATACATG
>FBMWY7P02GXBDS 170       0      170
CCTACGGGGCAGCAGTGAGGAATATTGGTCAATGGACGAGAGTCTGAACCAGCCAAGTAG
CGTGAAGGATGACTGCCCTATGGGTTGTAAACTTCTTTTATACGGGAATAAAGTTAGCCA
CGTGTGGCTTTTTGTATGTACCGTATGAATAAGGATCGGCTAACTCCGTG
>FBMWY7P02HRWNO 180       0      180
TAGGGAATTTTCGTCAATGGGGGGAACCCTGAACGAGCAATGCCGCGTGAGTGAGGAAGG
TCTTCGGATCGTAAAGCTCTGTTGTAAGAGAAAAACGGCACTCATAGGGAATGATGAGTG
AGTGATGGTATCTTACCAGAAAGTCACGGCTAACTACGTGCCAGCACGCCGGACGGTAAT
>FBMWY7P02IUE75 155       0      155
TGAGGAATATTGGTCAATGGACGAGAGTCTGAACCAGCCAAGTAGCGTGAAGGAAGACTG
CCCTATGGGTTGTAAACTTCTTTTATAAGGGAATAAAGTCAGGTACGTGTACCTGTTTGT
ATGTACCTTATGAATAAGCATCGGCTAACTCCGTG
>FBMWY7P02G7ERL 155       0      155
TGAGGAATATTGGTCAATGGACGAGAGTCTGAACCAGCCAAGTAGCGTGAAGGATGACTG
CCCTATGGGTTGTAAACTTCTTTTATACGGGAATAAAGTGAGCCACGTGTGGTTTTTTGT
ATGTACCGTATGAATAAGGATCGGCTAACTCCGTG
>FBMWY7P02HFJBS 156       0      156
TGAGGAATATTGGTCAATGGGCGAGAGCCTGAACCAGCCAAGTAGCGTGAAGGATGAAGG
TCCTACGGATTGTAAACTTCTTTTATACGGGAATAAAGTTTCCTACGTGTAGGATTTTGT
ATGTACCGTATGAATAAGCATCGGCTAACTCCGTGG
>FBMWY7P02HSJ5R 144       0      144
TGGGGAATATTGGACAATGGGACCAAAAGTCTGATCCAGCAATTCTGTGTGCACGATGAA
GTTTTTCGGAATGTAAAGTGCTTTCAGTTGGGAAGAAGAAAGTGACGGTACCAACAGAAG
AAGCGACGGCTAAATACGTGCCAA
>FBMWY7P02JU5AE 135       0      135
TGGGGAATATTGCACAATGGGGGAAACCCTGATGCAGCGACGCCGCGTGAAGGAAGAAGT
ATCTCGGTATGTAAACTTCCATCAGCAGGGAAGATAATGACGGTACCTGACTAAGAAGCC
CCGGCTAACTACGCG
>FBMWY7P02GQU6Q 158       0      158
TGAGGAATATTGGTCAATGGGCGAGAGCCTGAACCAGCCAAGTAGCGTGAAGGATGAAGG
TCCTACGGATTGTAAACTTCTTTTATACGGGAATAAAGTTTCCTACGTGTAGGATTTTGT
ATGTACCGTATGAATAAGCATCGGCTAACTCCGTGCCC
>FBMWY7P02I5FYZ 155       0      155
TGAGGAATATTGGTCAATGGACGCAAGTCTGAACCAGCCAAGTAGCGTGCAGGATGACGG
CCCTCCGGGTTGTAAACTGCTTTTAGTTGGGAATAAAGTGCAGCTCGCGAGCTGTTTTGT
ATGTACCATCAGAAAAAGGACCGGCTAATTCCGTG
>FBMWY7P02H832T 156       0      156
TAGGGAATTTTCGGCAATGGGCGAAAGCCTGACCGAGCAATGCCGCGTGAGTGATGAAGG
TCTTCGGATTGTAAAGCTCTGTTGTAAAGGAAGAATATTACATATCAACTATGTAACTGA
CGGTACTTTACCAGAAAGTCACGGCTAACTTCGTGA
>FBMWY7P02HM5PY 25       0      25
ATGAGGAATATTGGTCAATGGGCGA
>FBMWY7P02FDYRY 163       0      163
TGGGGAATCTTCCGCAATGGGCGAAAGCCTGACGGAGCAATGCCGCGTGAGTGATGAAGG
AATTCGTTCCGTAAAACTCTTTTGTTTATGACGAATGTGCAGATTGTGAATAATTATTTG
TAATGACGGTAGTAAACGAATAAGCCACGGCTAACTACGTGCA
>FBMWY7P02F88TJ 156       0      156
TGAGGAATATTGGTCAATGGGCGCGAGCCTGAACCAGCCAAGTAGCGTGAAGGATGACTG
CCCTATGGGTTGTAAACTTCTTTTGTCCGGGAATAAAACCGCCTACGTGTAGGCGCTTGT
ATGTACCGGTACGAATAAGCATCGGCTAACTCCGTG
>FBMWY7P02JCCX2 174       0      174
TGAGGAATATTGGTCAATGGGCGCGAGCCTGAACCAGCCAAGTAGCGTGAAGGATGACTG
CCCTATGGGTTGTAAACTTCTTTTGTCCGGGAATAAAACCGCCTACGTGTAGGCGCTTGT
ATGTACCGGTACGAATAAGCATCGGCTAACTCCGTGCCANGCCGCCGGTAAGTA
>FBMWY7P02GVOFH 155       0      155
TGAGGAATATTGGTCAATGGACGCAAGTCTGAACCAGCCAAGTAGCGTGCAGGATGACGG
CCCTCCGGGTTGTAAACTGCTTTTAGTTGGGAATAAAGTGCAGCTCGTGAGCTGTTTTGT
ATGTACCATCAGAAAAAGGACCGGCTAATTCCGTA
>FBMWY7P02GIHD1 142       0      142
TGGGGAATATTGGACAATGGACCAAAAGTCTGATCCAGCAATTCTGTGTGCACGATGAAG
TTTTTCGGAATGTAAAGTGCTTTCAGTTGGGAAGAAGAAAGTGACGGTACTAACAGAAGA
AGCGACGGCTAAATACGTGCCT
>FBMWY7P02IZEYN 70       0      70
CCTAAACGGAAAGGAAACAAAGAACAAGACCGAACGGTAAAATACTAAGAAGACGGGACT
AGGACAAGGC
>FBMWY7P02FQUPV 141       0      141
TGGGGAATATTGGACAATGGACCAAAAGTCTGATCCAGCAATTCTGTGTGCACGATGAAG
TTTTTCGGAATGTAAAGTGCTTTCAGTTGGGAAGAAGAAAGTGACGGTACCAACAGAAGA
AGCGACGGCTAAATACGTGCT
>FBMWY7P02GENKO 156       0      156
TGAGGAATATTGGTCAATGGACGCAAGTCTGAACCAGCCAAGTAGCGTGCAGGATGACGG
CCCTCCGGGTTGTAAACTGCTTTTAGTTGGGAATAAAGTGCAGCTCGTGAGTTGTTTTGT
ATGTACCATCAGAAAAAGGACCGGCTAATTCCGTGT
>FBMWY7P02GO4Y0 135       0      135
TGGGGAATATTGCACAATGGGGGAAACCCTGATGCAGCGACGCCGCGTGGAGGAAGAAGG
TCTTCGGATTGTAAACTCCTGTTGTTGGGGAAGATAATGACGGTACCCAACAAGGAAGTG
ACGGCTAACTACGTG
>FBMWY7P02GKN5C 160       0      160
TGGGGAATTTTGGACAATGGGCGAAAGCCTGACCGAGCAACGCCGCGTGAGGGAGGAAGT
ACTTCGGTATGTAAACCTCTGTTATAAAGGAAGAACGGTACATGGAGGGAATGCCATGTA
AGTGACGGTACTTTATGAGGAAGCCACGGCTAACTACGTG
>FBMWY7P02HF9MK 154       0      154
CCTACGGAGACAGCAGTGGGGAATATTGCACAATGGGCGCAAGCCTGATGCAGCAACGCC
GCGTGAGCGATGAAGGCCTTTGGGTCGTAAAGCTCTGTCCTTGGGGAAGAAACAAATGAC
GGTACCCTTGGAGGAAGCCCCGGNTAACTCCGNG
>FBMWY7P02F0MHA 156       0      156
TGAGGAATATTGGTCAATGGACGAGAGTCTGAACCAGCCAAGTAGCGTGAAGGATGACTG
CCCTATGGGTTGTAAACTTCTTTTATACGGGAATAAAGTGTTCCACGCGTGGAATTTTGT
ATGTACCGTATGAATAAGGATCGGCTAACTCCGTGT
>FBMWY7P02IG7YU 164       0      164
TGGGGAATCTTCCGCAATGGGCGAAAGCCTGACGGAGCAATGCCGCGTGAGTGATGAAGG
AATTCGTTCCGTAAAACTCTTTTGTTTATGACGAATGTGCAGATTGTGAATAATTATTTG
TAATGACGGTAGTAAACGAATAAGCCACGGCTAACTACGTGCCG
>FBMWY7P02GUW9B 162       0      162
TGGGGAATTTTGGACAATGGGGGCAACCCTGATCCAGCCATGCCGCGTGCAGGATGAAGG
TCTTCGGATTGTAAACTGCTTTTGTCAGGGACGAAAAGGACTGTGCTAATACCATGATCT
GCTGACGGTACCTGAAGAGTAAGCACCGGCTAACTACGTGCA
>FBMWY7P02F2UA6 155       0      155
TGAGGAATATTGGTCAATGGACGAGAGTCTGAACCAGCCAAGTAGCGTGAAGGATGAAGG
TCCTACGGATTGTAAACTTCTTTTATAAGGGAATAAAACCTCCCACGTGTGGGAGCTTGT
ATGTACCTTATGAATAAGCATCGGCTAACTCCGTG
>FBMWY7P02FZC2H 142       0      142
TAGGGAATTTTCGGCAATGGACGAAAGTCTGACCGAGCAATGCCGCGTGAACGAAGAAGT
TATTCGTAATGTAAAGTTCTTTTATTAGGGACGAAAACTCGTATTGACGGTACCTAATGA
ATAAGCCCCGGCTAACTACGTA
>FBMWY7P02F5ATN 159       0      159
GCAGTGAGGAATATTGGTCAATGGACGAGAGTCTGAACCAGCCAAGTAGCGTGAAGGATG
ACTGCCCTATGGGTTGTAAACTTCTTTTATACGGGAATAAAGTGAGCCACGTGTGGTTTT
TTGTATGTACCGTATGAATAAGGATCGGCTAACTCCGTG
>FBMWY7P02IHJRA 141       0      141
TGGGGAATATTGGACAATGGACCAAAAGTCTGATCCAGCAATTCTGTGTGCACGATGAAG
TTTTTCGGAATGTAAAGTGCTTTCAGTTGGGAAGAAGAAAGTGACGGTACCAACAGAAGA
AGCGACGGCTAAATACGTGCT
>FBMWY7P02HLM50 141       0      141
TGGGGAATATTGGACAATGGACCAAAAGTCTGATCCAGCAATTCTGTGTGCACGATGAAG
TTTTTCGGAATGTAAAGTGCTTTCAGTTGGGAAGAAGAAAGTGACGGTACCAACAGAAGA
AGCGACGGCTAAATACGTGCC
>FBMWY7P02H0JD2 155       0      155
TGAGGAATATTGGTCAATGGACGAGAGTCTGAACCAGCCAAGTAGCGTGAAGGATGACTG
CCCTATGGGTTGTAAACTTCTTTTATACGGGAATAAAGTGAAGCACGTGTGCTTTTTTGT
ATGTACCGTATGAATAAGGATCGGCTAACTCCGTT
>FBMWY7P02IXSVP 139       0      139
TGGGGAATATTGGACAATGGACCAAAAGTCTGATCCAGCAATTCTGTGTGCACGATGAAG
TTTTTCGGAATGTAAAGTGCTTTCAGTTGGGAAGAAGAAAGTGACGGTACTAACAGAAGA
AGCGACGGCTAAATACGTG
>FBMWY7P02HHCMG 139       0      139
TGGGGAATATTGGACAATGGACCAAAAGTCTGATCCAGCAATTCTGTGTGCACGATGAAG
TTTTTCGGAATGTAAAGTGCTTTCAGTTGGGAAGAAGAAAGTGACGGTACCAACAGAAGA
AGCGACGGCTAAATACGTG
>FBMWY7P02HNW7E 156       0      156
TGAGGAATATTGGTCAATGGGCGAGAGCCTGAACCAGCCAAGTAGCGTGAAGGATGAAGG
TCCTACGGATTGTAAACTTCTTTTATACGGGAATAAAGTTTCCTACGTGTAGGATTTTGT
ATGTACCGTATGAATAAGCATCGGCTAACTCCGTGT
>FBMWY7P02F0OXH 156       0      156
TGAGGAATATTGGTCAATGGGCGCGAGCCTGAACCAGCCAAGTAGCGTGAAGGATGACTG
CCCTATGGGTTGTAAACTTCTTTTGTCCGGGAATAAAACCGCCTACGTGTAGGTGCTTGT
ATGTACCGGTACGAATAAGCATCGGCTAACTCCGTG
>FBMWY7P02JM351 139       0      139
TGGGGAATATTGGACAATGGACCAAAAGTCTGATCCAGCAATTCTGTGTGCACGATGACG
GTCTTAGGATTGTAAAGTGCTTCCAATCGGGAAAAAGAAAGTGATGGTACCGATAGAAGA
AGCGACGGCTAAATACGTG
>FBMWY7P02G056L 155       0      155
TGAGGAATATTGGTCAATGGACGAGAGTCTGAACCAGCCAAGTAGCGTGAAGGATGACTG
CCCTATGGGTTGTAAACTTCTTTTATACGGGAATAAAGTGAGCCACGTGTGGTTTTTTGT
ATGTACCGTATGAATAAGGATCGGCTAACTCCGTG
>FBMWY7P02IOCR4 160       0      160
TGGGGAATTTTGGACAATGGGGGCAACCCTGATCCAGCCATGCCGCGTGCAGGATGAAGG
TCTTCGGATTGTAAACTGCTTTTGTCAGGGACGAAAAGGATTGTGTTAATACCATGATCT
GCTGACGGTACCTGAAGAATAAGCACCGGCTAACTACGTG
>FBMWY7P02FITYF 156       0      156
TGAGGAATATTGGTCAATGGACGCAAGTCTGAACCAGCCAAGTAGCGTGCAGGATGACGG
CCCTCCGGGTTGTAAACTGCTTTTAGTTGGGAATAAAGTGCAGCTCGTGAGCTGTTTTGT
ATGTACCATCAGAAAAAGGCCGGCTAATTCCGTGCC
>FBMWY7P02H9JKE 139       0      139
TGGGGAATATTGGACAATGGACCAAAAGTCTGATCCAGCAATTCTGTGTGCACGATGACG
GTCTTAGGATTGTAAAGTGCTTTCAATCGGGAAAAAGAAAGTGATGGTACCGATAGAAGA
AGCGACGGCTAAATACGTG
>FBMWY7P02ID6DH 140       0      140
TGGGGAATATTGGACAATGGACCAAAAGTCTGATCCAGCAATTCTGTGTGCACGATGACG
GTCTTAGGATTGTAAAGTGCTTTCAATTGGGAAGAAAAAAATGACGGTACCAATAGAAGA
AGCGACGGCTAAATACGTGT
>FBMWY7P02JRZ2A 139       0      139
TGGGGAATATTGGACAATGGACCAAAAGTCTGATCCAGCAATTCTGTGTGCACGATGAAG
TTTTTCGGAATGTAAAGTGCTTTCAGTTGGGAAGAAGAAAGTGACGGTACCAACAGAAGA
AGCGACGGCTAAATACGTG
>FBMWY7P02JDMJL 156       0      156
TGAGGAATATTGGTCAATGGACGCAAGTCTGAACCAGCCAAGTAGCGTGCAGGATGACGG
CCCTCCGGGTTGTAAACTGCTTTTAGTTGGGAATAAAGTGCAGCTCGTGAGCTGTTTTGT
ATGTACCATCAGAAAAAGGACCGGCTAATTCCGTGT
>FBMWY7P02JADD3 157       0      157
TGAGGAATATTGGTCAATGGGCGCGAGCCTGAACCAGCCAAGTAGCGTGAAGGATGACTG
CCCTATGGGTTGTAAACTTCTTTTGTCCGGGAATAAAACCGCCTACGTGTAGGCGCTTGT
ATGTACCGGTACGAATAAGCATCGGCTAACTCCGTGT
>FBMWY7P02GN6BM 156       0      156
TGAGGAATATTGGTCAATGGACGAGAGTCTGAACCAGCCAAGTAGCGTGAAGGATGACTG
CCCTATGGGTTGTAAACTTCTTTTATATGGGAATAAAAAAGAGCACGTGTGCTCTATTGT
ATGTACCTTATGAATAAGCATCGGCTAATTCCGTGG
>FBMWY7P02JN39F 142       0      142
TGGGGAATATTGGACAATGGACCAAAAGTCTGATCCAGCAATTCTGTGTGCACGATGAAG
TTTTTCGGAATGTAAAGTGCTTTCAGTTGGGAAGAAGAAAGTGACGGTACCAACAGAAGA
AGCGACGGCTAAATACGTGCCA
>FBMWY7P02IMDVO 162       0      162
TGGGGAATTTTGGACAATGGGGGCAACCCTGATCCAGCCATGCCGCGTGCAGGATGAAGG
TCTTCGGATTGTAAACTGCTTTTGTCAGGGACGAAAAGGATTGTGCTAATACCATGATCT
GCTGACGGTACCTGAAGAATAAGCACCGGCTAACTACGTGCT
>FBMWY7P02FZBI1 156       0      156
TGAGGAATATTGGTCAATGGACGAGAGTCTGAACCAGCCAAGTAGCGTGAAGGATGACTG
CCCTATGGGTTGTAAACTTCTTTTATATGGGAATAAAAAAGAGCACGTGTGCTCTATTGT
ATGTACCTTATGAATAAGCATCGGCTAATTCCGTGT
>FBMWY7P02I0SL8 138       0      138
TGGGGAATATTGCACAATGGGGGAAACCCTGATGCAGCAACGCCGCGTGAAGGAAGACGG
TTTTCGGATTGTAAACTTCTATCAATAGGGACGAAGAAAGTGACTGTACCTAAATAAGAA
GCCCCGGCTAACTACGTG
>FBMWY7P02G84E7 140       0      140
TGGGGAATATTGGACAATGGACCAAAAGTCTGATCCAGCAATTCTGTGTGCACGATGACG
GTCTTAGGATTGTAAAGTGCTTTCAATCGGGAAAAAGAAAGTGATGGTACCGATAGAAGA
AGCGACGGCTAAATACGTGG
>FBMWY7P02HMEN1 163       0      163
TGGGGAATTTTGGACAATGGGGGCAACCCTGATCCAGCCATGCCGCGTGCAGGATGAAGG
TCTTCGGATTGTAAACTGCTTTTGTCAGGGACGAAAAGGATTCCGTTAATACCGGGATCT
GCTGACGGTACCTGAAGAATAAGCACCGGCTAACTACGTGCCT
>FBMWY7P02GCMQC 164       0      164
TGGGGAATCTTCCGCAATGGGCGAAAGCCTGACGGAGCAATGCCGCGTGAGTGATGAAGG
AATTCGTTCCGTAAAACTCTTTTGTTTATGACGAATGTGCAGATTGTGAATAATTATTTG
TAATGACGGTAGTAAACGAATAAGCCACGGCTAACTACGTGCCG
>FBMWY7P02JJ6RC 157       0      157
TGAGGAATATTGGTCAATGGGCGCGAGCCTGAACCAGCCAAGTAGCGTGAAGGATGACTG
CCCTATGGGTTGTAAACTTCTTTTGTCCGGGAATAAAACCGCCTACGTGTAGGCGCTTGT
ATGTACCGGTACGAATAAGCATCGGCTAACTCCGTGA
>FBMWY7P02HXOEG 157       0      157
TGAGGAATATTGGTCAATGGACGAGAGTCTGAACCAGCCAAGTAGCGTGAAGGATGACTG
CCCTATGGGTTGTAAACTTCTTTTATATGGGAATAAAAAAGAGCACGTGTGCTCTATTGT
ATGTACCTTATGAATAAGCATCGGCTAATTCCGTGCT
>FBMWY7P02IQ5ZJ 139       0      139
TGGGGAATATTGGACAATGGACCAAAAGTCTGATCCAGCAATTCTGTGTGCACGATGACG
GTCTTAGGATTGTAAAGTGCTTTCAATCGGGAAAAAGAAAGTGATGGTACCGATAGAAGA
AGCGACGGCTAAATACGTG
>FBMWY7P02IWCXM 69       0      69
TGGGGAATATTGGGCAATGGGGGAAACCCTGACCCAGCAACGCCGCGTGAAGGAAGAAGG
CCTGTGTAT
>FBMWY7P02GE5OC 141       0      141
TGGGGAATATTGGACAATGGACCAAAAGTCTGATCCAGCAATTCTGTGTGCACGATGACG
GTCTTAGGATTGTAAAGTGCTTTCAATTGGGAAGAAAAAAAATAGACGGTACCAATAGAA
GAAGCGACGGCTAAATACGTG
>FBMWY7P02HFV5F 139       0      139
TGGGGAATATTGGACAATGGACCAAAAGTCTGATCCAGCAATTCTGTGTGCACGATGAAG
TTTTTCGGAATGTAAAGTGCTTTCAGTTGGGAAGAAGAAAGTGACGGTACCAACAGAAGA
AGCGACGGCTAAATACGTG
>FBMWY7P02H2JAQ 161       0      161
TGGGGAATCTTCCGCAATGGGCGAAAGCCTGACGGAGCAACGCCGCGTGAACGAAGAAGG
TCTTCGGATCGTAAAGTTCTGTTGTTAAGGGCGAAGGATGCTTATTATAATACAGTAAGT
ATTTGACGGTACTTAACGAGGAAGCCACTGCTAACTACGTG
>FBMWY7P02HDPCI 137       0      137
TGGGGAATATTGCACAATGGGGGAAACCCTGATGCAGCGACGCCGCGTGGAGGAAGAAGG
TCTTCGGATTGTAAACTCCTGTTGTTGGGGAAGATAATGACGGTACCCAACAAGGAAGTG
ACGGCTAACTACGTCGC
>FBMWY7P02FLY9Y 139       0      139
TGGGGAATATTGGACAATGGACCAAAAGTCTGATCCAGCAATTCTGTGTGCACGATGACG
GTCTTAGGATTGTAAAGTGCTTTCAATCGGGAAAAAGAAAGTGATGGTACCGATAGAAGA
AGCGACGGCTAAATACGTA
>FBMWY7P02FU4YH 156       0      156
TGAGGAATATTGGTCAATGGACGAGAGTCTGAACCAGCCAAGTAGCGTGCAGGATGACGG
CCCTATGGGTTGTAAACTGCTTTTATAAGGGAATAAAGTGAGCCTCGTGAGGCTTTTTGC
ATGTACCTTATGAATAAGGACCGGCTAATTCCGTGT
>FBMWY7P02GWHYK 139       0      139
TGGGGAATATTGGACAATGGACCAAAAGTCTGATCCAGCAATTCTGTGTGCACGATGAAG
TTTTTCGGAATGTAAAGTGCTTTCAGTTGGGAAGAAGAAAGTGACGGTACCAACAGAAGA
AGCGACGGCTAAATACGTG
>FBMWY7P02FS7L4 160       0      160
TGGGGAATTTTGGACAATGGGGGCAACCCTGATCCAGCCATGCCGCGTGCAGGATGAAGG
TCTTCGGATTGTAAACTGCTTTTGTCAGGGACGCAAAGGATTCCGCTAATACCGGGATCT
GCTGACGGTACCTGAAGAATAAGCACCGGCTAACTACGTG
>FBMWY7P02HNCIF 114       0      114
TAGGGAATATTGCACAATGGGGGAAACCCTGATGCAGCCATGCCGCGTGTGTGAAGAAGG
CCTGGTTGTAAGCACTTCTAGTGGGGAGGGAAAGTAACTAGACGTTACCCACCA
>FBMWY7P02I0MXR 69       0      69
TGGGGAATTTTGGACAATGGGGGCAACCCTGATCCAGCCATGCCGCGTGCAGGAAGAAGG
CCTGTGTAT
>FBMWY7P02F02LO 155       0      155
TGAGGAATATTGGTCAATGGACGAGAGTCTGAACCAGCCAAGTAGCGTGAAGGAAGACTG
CCCTATGGGTTGTAAACTTCTTTTATAAGGGAATAAAGTCAGGTACGTGTACCTGTTTGT
ATGTACCTTATGAATAAGCATCGGCTAACTCCGTG
>FBMWY7P02FQJGZ 178       0      178
CCTACGGGGAGGTAGCAGTAGGGAATTTTCGGCAATGGGGGGAACCCTGACCGAGCAACG
CCGCGTGAAGGAAGAAGGAATTCGTTCTGTAAACTTCTGTTATAAAGGAAGAACGGCGGA
TATAGGGAATGATATCCGAGTGACGGTACTTTATGAGAAAGCCACGGCTAACTACGTG
>FBMWY7P02HY1RE 139       0      139
TGGGGAATATTGGACAATGGACCAAAAGTCTGATCCAGCAATTCTGTGTGCACGATGACG
GTCTTAGGATTGTAAAGTGCTTTCAATCGGGAAAAAGAAAGTGATGGTACCGATAGAAGA
AGCGACGGCTAAATACGTG
>FBMWY7P02I0YAR 139       0      139
TGGGGAATATTGGACAATGGACCAAAAGTCTGATCCAGCAATTCTGTGTGCACGATGACG
GTCTTAGGATTGTAAAGTGCTTTCAATCGGGAAAAAGAAAGTGATGGTACCGATAGAAGA
AGCGACGGCTAAATACGTG
>FBMWY7P02F3RO7 161       0      161
TGGGGAATCTCCCGCAATGGGCGAAAGCCTGACGGAGCAATGCCGCGTGAGTGATGAAGG
AATTCGTTCCGTAAAACTCTTTTGTTTATGACGAATGTGCAGATTGTGAATAATTATTTG
TAATGACGGTAGTAAACGAATAAGCCACGGCTAACTACGTG
>FBMWY7P02GLIWL 140       0      140
TGGGGAATATTGGACAATGGACCAAAAGTCTGATCCAGCAATTCTGTGTGCACGATGAAG
TTTTTCGGAATGTAAAGTGCTTTCAGTTGGGAAGAAGAAAGTGACGGTACCAACAGAAGA
AGCGACGGCTAAATACGTGT
>FBMWY7P02IDV2R 138       0      138
TGGGGAATATTGCACAATGGGGGAAACCCTGATGCAGCAACGCCGCGTGAGTGAAGAAGT
ATTTCGGTATGTAAAGCTCTATCAGCAGGGAAGAAAGTGACGGTACCTGACTAAGAAGCC
CCGGCTAACTACGTGCCG
>FBMWY7P02I2C9G 135       0      135
TAGGGAATATTGCACAATGGGGGAAACCCTGATGCAGCGACGCCGCGTGAAGGAAGAAGT
ATCTCGGTATGTAAACTTCTATCAGCAGGGAAGACAATGACGGTACCTGACTAAGAAGCC
CCGGCTAACTACGTG
>FBMWY7P02H8U7Z 157       0      157
TGAGGAATATTGGTCAATGGACGCAAGTCTGAACCAGCCAAGTAGCGTGCAGGATGACGG
CCCTCCGGGTTGTAAACTGCTTTTAGTTGGGAATAAAGTGCAGCTCGTGAGCTGTTTTGT
ATGTACCATCAGAAAAAGGCCGGCTAATTCCGTGCCG
>FBMWY7P02G1T61 141       0      141
TGGGGAATATTGGACAATGGACCAAAAGTCTGATCCAGCAATTCAGTGTGCACGATGAAG
TTTTTCGGAATGTAAAGTGCTTTCAGTTGGGAAGAAGAAAGTGACGGTACCAACAGAAGA
AGCGACGGCTAAATACGTGCA
>FBMWY7P02G1YT5 162       0      162
GTGGGGAATCTTCCGCAATGGGCGAAAGCCTGACGGAGCAATGCCGCGTGAGTGATGAAG
GAATTCGTTCCGTAAAACTCTTTTGTTTATGACGAATGTGCAGATTGTGAATAATTATTT
GTAATGACGGTAGTAAACGAATAAGCCACGGCTAACTACGTG
>FBMWY7P02HYREU 156       0      156
TGAGGAATATTGGTCAATGGACGAGAGTCTGAACCAGCCAAGTAGCGTGAAGGATGACTG
CCCTATGGGTTGTAAACTTCTTTTATACGGGAATAAGGTGAGCCACGTGTGGTTTTTGTA
TGTACCGTATGAATAAGGATCGGCTAACTCCGTGCA
>FBMWY7P02FNY2N 155       0      155
TGAGGAATATTGGTCAATGGACGCAAGTCTGAACCAGCCAAGTAGCGTGCAGGATGACGG
CCCTCCGGGTTGTAAACTGCTTTTAGTTGGGAATAAAGTGCAGCTCGTGAGCTGTTTTGT
ATGTACCATCAGAAAAAGGCCGGCTGATTCCGTGT
>FBMWY7P02I9KUR 166       0      166
GCAGTAGGGAATCTTCCACAATGGGCGAAAGCCTGATGGAGCAACGCCGCGTGGGTGAAG
AAGGTCTTCGGATCGTAAAACCCTGTTGTTAGAGAAGAAAGTGCGTGAGAGTAACTGTTC
ACGTTTCGACGGTATCTAACCAGAAAGCCACGGCTAACTACGTGCC
>FBMWY7P02JTZXH 138       0      138
TGGGGAATATTGCACAATGGGGGAAACCCTGATGCAGCGACGCCGCGTGAAGGAAGAAGT
ATCTCGGTATGTAAACTTCTATCAGCAGGGAGGAAAATGACGGTACCTGACTAAGAAGCC
CCGGCTAACTACGTGCCT
>FBMWY7P02I5542 163       0      163
TGGGGAATTTTGGACAATGGGGGCAACCCTGATCCAGCCATGCCGCGTGCAGGATGAAGG
TCTTCGGACTGTAAACTGCTTTTGTCAGGGACGAAAAGGATTCCGCTAATACCGGGATCT
GCTGACGGTACCTGAAGAATAAGCACCGGCTAACTACGTGCCC
>FBMWY7P02F1NY4 140       0      140
TGGGGAATATTGGACAATGGACCAAAAGTCTGATCCAGCAATTCTGTGTGCACGATGACG
GTCTTAGGATTGTAAAGTGCTTTCAATTGGGAAGAAAAAAATGACGGTACCAATAGAAGA
AGCGACGGCTAAATACGTGT
>FBMWY7P02JFMS9 163       0      163
TAGGGAATTTTCGGCAATGGGGGGAACCCTGACCGAGCAACGCCGCGTGAAGGAAGAAGG
AATTCGTTCTGTAAACTTCTGTTATAAAGGAAGAACGGCGGATATAGGGAATGATATCCG
AGTGACGGTACTTTATGAGAAAGCCACGGCTAACTACGTGCCA
>FBMWY7P02GGWJY 156       0      156
TGAGGAATATTGGTCAATGGACGAGAGTCTGAACCAGCCAAGTAGCGTGAAGGATGACTG
CCCTATGGGTTGTAAACTTCTTTTATACGGGAATAAAGTGAGCCACGTGTGGTTTTTTGT
ATGTACCGTATGAATAAGGATCGGCTAACTCCGTGG
>FBMWY7P02G05VR 140       0      140
TGGGGAATATTGGACAATGGACCAAAAGTCTGATCCAGCAATTCTGTGTGCACGATGACG
GTCTTAGGATTGTAAAGTGCTTTCAATCGGGAAAAAGAAAGTGATGGTACCGATAGAAGA
AGCGACGGCTAAATACGTGT
>FBMWY7P02JGBLO 139       0      139
TGGGGAATATTGGACAATGGACCAAAAGTCTGATCCAGCAATTCTGTGTGCACGATGACG
GTCTTAGGATTGTAAAGTGCTTTCAATTGGGAAGAAAAAAATGACGGTACCAATAGGAGA
AGCGACGGCTAAATACGTG
>FBMWY7P02G8U30 162       0      162
TGGGGAATCTTCCGCAATGGGCGAAAGCCTGACGGAGCAATGCCGCGTGAGTGATGAAGG
AATTCGTTCCGTAAAACTCTTTTGTTTATGACGAATGTGCAGATTGTGAATAATTATTTG
TAATGACGGTAGTAAACGAATAAGCCACGGCTAACTACGTGG
>FBMWY7P02FQTGP 177       0      177
TGGGGAATTTTGGACAATGGGGGCCAACCCTGATCCAGCCATGCCGCGTGCAGGATGAAG
GTCTTCGGATTGTAAACTGCTTTTGTCAGGGACGAAAAGGATTGTGTTAATACCATGATC
TGCTGACGGTACCTGAAGAATAAGCACCGGCTAACTACGTGCCAGTAGCCGCGTAAT
>FBMWY7P02ISRL4 139       0      139
TGGGGAATATTGGACAATGGACCAAAAGTCTGATCCAGCAATTCTGTGTGCACGATGACG
GTCTTAGGATTGTAAAGTGCTTTCAATTGGGAAGAAAAAAATGACGGTACCAATAGAAGA
AGCGACGGCTAAATACGTG
>FBMWY7P02HA6TV 136       0      136
TGGGGAATATTGCACAATGGGGGAAACCCTGATGCAGCGACGCCGCGTGAGCGAAGAAGT
ATTTCGGTATGTAAAGCTCTATCAGCAGGGAAGAAAATGACGGTACCTGACTAAGAAGCC
CCGGCTAACTACGTGT
>FBMWY7P02I31SV 68       0      68
TGGGGAATTTTGGACAATGGGGGCAACCCTGATCCAGCCATGCCGCGTGCAGGAANAAGG
CCTGTGTA
>FBMWY7P02HFC4J 135       0      135
TAGGGAATATTGCACAATGGGGGAAACCCTGATGCAGCGACGCCGCGTGAAGGGAGAAGT
ATCTCGGTATGTAAACTTCTATCAGCAGGGAAGACAATGACGGTACCTGACTAAGAAGCC
CCGGCTAACTACGTG
>FBMWY7P02GQ9UJ 160       0      160
TGGGGAATTTTGGACAATGGGGGCAACCCTGATCCAGCCATGCCGCGTGCAGGATGAAGG
TCTTCGGATTGTAAACTGCTTTTGTCAGGGACGAAAAGGATTCCGCTAATATCGGGATCT
GCTGACGGTACCTGAAGAATAAGCACCGGCTAACTACGTG
>FBMWY7P02G5BZ3 139       0      139
TGGGGAATATTGGACAATGGACCAAAAGTCTGATCCAGCAATTCTGTGTGCACGATGAAG
TTTTTCGGAATGTAAAGTGCTTTCAGTTGGGAAGAAGAAAGTGACGGTACCAACAGAAGA
AGCGACGGCTAAATACGTA
>FBMWY7P02GYL0J 164       0      164
TGGGGAATCTTCCGCAATGGGGCGAAAGCCTGACGGAGCAATGCCGCGTGAGTGATGAAG
GAATTCGTTCCGTAAAACTCTTTTGTTTATGACGAATGTGCAGATTGTGAATAATTNTTT
GTAATGACGGTAGTAAACGAATAAGCCACGGCTAACTACGTGCT
>FBMWY7P02H0IDR 157       0      157
TGAGGAATATTGGTCAATGGACGAGAGTCTGAACCAGCCAAGTAGCGTGAGGGATGACTG
CCCTATGGGTTGTAAACTTCTTTTATACGGGAATAAAGTGAAGCACGTGTGCTTTTTTGT
ATGTACCGTATGAATAAGGATCGGCTAACTCCGTGCT
>FBMWY7P02JNS7C 139       0      139
TGGGGAATATTGGACAATGGACCAAAAGTCTGATCCAGCAATTCTGTGTGCACGATGAAG
TTTTTCGGAATGTAAAGTGCTTTCAGTTGGGAAGAAGAAAGTGACGGTACCAACAGAAGA
AGCGACGGCTAAATACGTG
>FBMWY7P02GR620 136       0      136
TGGGGAATATTGCACAATGGGGGAAACCCTGATGCAGCAACGCCGCGTGAGTGAAGAAGT
ATTTCGGTATGTAAAGCTCTATCAGCAGGGAAGAAAGTGACGGTACCTGACTAAGAAGCC
CCGGCTAACTACGTGT
>FBMWY7P02HAKMA 140       0      140
TGGGGAATATTGGACAATGGACCAAAAGTCTGATCCAGCAATTCTGTGTGCACGATGACG
GTCTTAGGATTGTAAAGTGCTTTCAATCGGGAAAAAGAAAGTGATGGTACCGATAGAAGA
AGCGACGGCTAAATACGTGG
>FBMWY7P02HUBZ7 139       0      139
TGGGGAATATTGGACAATGGACCAAAAGTCTGATCCAGCAATTCTGTGTGCACGATGACG
GTCTTAGGATTGTAAAGTGCTTTCAATTGGGAAGAAAAAAATGACGGTACCAATAGAAGA
AGCGACGGCTAAATACGCG
>FBMWY7P02I1EWK 139       0      139
TGGGGAATATTGGACAATGGACCAAAAGTCTGATCCAGCAATTCTGTGTGCACGATGAAG
TTTTTCGGAATGTAAAGTGCTTTCAGTTGGGAAGAAGAAAGTGACGGTACCAACAGAAGA
AGCGACGGCTAAATACGTG
>FBMWY7P02FHYOT 155       0      155
TGAGGAATATTGGTCAATGGACGAGAGTCTGAACCAGCCAAGTAGCGTGCAGGATGACGG
CCCTATGGGTTGTAAACTGCTTTTATAAGGGAATAAAGTGAGCCTCGTGAGGCTTTTTGC
ATGTACCTTGTGAATAAGGACCGGCTAATTCCGTG
>FBMWY7P02I8TBC 139       0      139
TGGGGAATATTGGACAATGGACCAAAAGTCTGATCCAGCAATTCTGTGTGCACGATGACG
GTCTTAGGATTGTAAAGTGCTTTCAATCGGGAAAAAGAAAGTGATGGTACCGATAGAAGA
AGCGACGGCTAAATACGTG
>FBMWY7P02HF0H5 136       0      136
TGGGGAATATTGCACAATGGGGGAAACCCTGATGCAGCGACGCCGCGTGAAGGAAGAAGT
ATCTCGGTATGTAAACTTCTATCAGCAGGGAAGAAAATGACGGTACCTGACTAAGAAGCC
CCGGCTAACTACGTGT
>FBMWY7P02IOT02 140       0      140
TGGGGAATATTGGACAATGGACCAAAAGTCTGATCCAGCAATTCTGTGTGCACGATGACG
GTCTTAGGATTGTAAAGTGCTTTCAATCGGGAAAAAGAAAGTGATGGTACCGATAGAAGA
AGCGACGGCTAAATACGTGT
>FBMWY7P02JRNRM 139       0      139
TGGGGAATCTTGCGCAATGGGGGGAACCCTGACGCAGCGACGCCGCGTGCGGGATGAAGG
CCCTCGGGTCGTAAACCGCTTTCAGCAGGGATGAGACAAGACGGTACCTGCAGAAGAAGC
CCCGGCTAACTACGTGCCC
>FBMWY7P02HF3L2 155       0      155
TGAGGAATATTGGTCAATGGACGAGAGTCTGAACCAGCCAAGTAGCGTGCGGGAAGACGG
CCCTATGGGTTGTAAACTGCTTTTATAAGGGAATAAAGTGAGTCTCGTGAGACTTTTTGC
ATGTACCTTATGAATAAGGACCGGCTAATTCCGTG
>FBMWY7P02I8OXQ 141       0      141
TGGGGAATATTGGGCAATGGGCGCAAGCCTGACCCAGCAACGCCGCGTGAAGGAAGAAGG
CTCTCGGGTTGTAAACTTCTTTTGTCAGGGACGAAACAAATGACGGTACCTGACGAATAA
GCCACGGCTAACTACGTGCCG
>FBMWY7P02I0M9G 138       0      138
TGGGGAATATTGCACAATGGGCGCAAGCCTGATGCAGCAACGCCGCGTGAGCGATGAAGG
CCTTTGGGTCGTAAAGCTCTGTCCTTGGGGAAGAAACAAATGACGGTACCCTTGGAGGAA
GCCCCGGCTAACTCCGCG
>FBMWY7P02GDOIB 155       0      155
TGAGGAATATTGGTCAATGGACGAGAGTCTGAACCAGCCAAGTAGCGTGAAGGATGACTG
CCCTATGGGTTGTAAACTTCTTTTATACGGGAATAAAGTGAGCCACGTGTGGTTTTTTGT
ATGTACCGTATGAATAAGGATCGGCTAACTCCGTG
>FBMWY7P02FXNBX 158       0      158
TGAGGAATATTGGTCAATGGGCGCGAGCCTGAACCAGCCAAGTAGCGTGAAGGATGACTG
CCCTATGGGTTGTAAACTTCTTTTGTCCGGGAATAAAACCGCCTACGTGTAGGCGCTTGT
ATGTACCGGTACGAATAAGCATCGGCTAACTACGTGCT
>FBMWY7P02FIM1R 135       0      135
TGGGGAATATTGCACAATGGGGGAAACCCTGATGCAGCGACGCCGCGTGAGTGAAGAAGT
ATTTCGGTATGTAAAGCTCTATCAGCAGGGAAGAAAGTGACGGTACCTGAATAAGAAGCC
CCGGCTAACTACGTG
>FBMWY7P02FHF4J 130       0      130
TGAGGAATATTGGTCAATGGACGAGAGTCTGAACCAGCCAAGTAGCGTGAAGGATGACTG
CCCTATGGGTTGTAAACTTCTTTTATACGGGAATAAAGTGAAGCACGTGTGCTTTTTNTT
NTGTACGTAC
>FBMWY7P02F02U8 163       0      163
TGGGGAATTTTGGACAATGGGGGCAACCCTGATCCAGCCATGCCGCGTGCAGGATGAAGG
TCTTCGGATTGTAAACTGCTTTTGTCAGGGACGAAAAGGNTTGTGTTAATACCATGATCT
GCTGACGGTACCTGAAGAATAAGCACCGGCTAACTTCGTGCCG
>FBMWY7P02F2JP9 157       0      157
TGAGGAATATTGGTCAATGGACGCAAGTCTGAACCAGCCAAGTAGCGTGCAGGATGACGG
CCCTCCGGGTTGTAAACTGCTTTTAGTTGGGAATAAAGTGCAGCTCGTGAGCTGTTTTGT
ATGTACCATCAGAAAAAGGCCGGCTAATTCCGTGCCG
>FBMWY7P02HTFGD 158       0      158
TGAGGAATATTGGTCAATGGACGGAAGTCTGAACCAGCCAAGTCGCGTGAAGGATGAAGG
TTCTATGGATTGTAAACTTCTTTTATAGGGGAATAAAAAAGTCCACGTGTGGATTCTTGT
ATGTACCCTACGAATAAGCATCGGCTAACTCCGTGCCC
>FBMWY7P02G5R5M 139       0      139
TGGGGAATATTGGACAATGGACCAAAAGTCTGATCCAGCAATTCTGTGTGCACGATGAAG
TTTTTCGGAATGTAAAGTGCTTTCAGTTGGGAAGAAGAAAGTGACGGTACCAACAGAAGA
AGCGACGGCTAAATACGTG
>FBMWY7P02FVD8N 139       0      139
TGGGGAATATTGGACAATGGACCAAAAGTCTGATCCAGCAATTCTGTGTGCACGATGAAG
TTTTTCGGAATGTAAAGTGCTTTCAGTTGGGAAGGAGAAAGTGACGGTACCAACAGAAGA
AGCGACGGCTAAATACGTG
>FBMWY7P02JKP3X 157       0      157
TGGGGAATATTGGACAATGGACCAAAAGTCTGATCCAGCAATTCTGTGTGCACGATGACG
GTCTTAGGATTGTAAAGTGCTTTCAATCGGGAAAAAGAAAGTGATGGTACCGATAGAAGA
AGCGACGGCTAAATGCGTGCCGAGCACGCCGGAGGTA
>FBMWY7P02JDWPB 157       0      157
TGAGGAATATTGGTCAATGGACGAGAGTCTGAACCAGCCAAGTAGCGTGAAGGATGACTG
CCCTATGGGTTGTAAACTTCTTTTATACGGGAATAAAGTTTCCTACGTGTAGGATTTTGT
ATGTACCGTATGAATAAGCATCGGCTAACTCCGTGCA
>FBMWY7P02HJXL5 155       0      155
TGAGGAATATTGGTCAATGGACGCAAGTCTGAACCAGCCAAGTAGCGTGCAGGATGACGG
CCCTCCGGGTTGTAAACTGCTTTTAGTTGGGAATAAAGTGCAGCTCGTGAGCTGTTTTGT
ATGTACCATCAGAAAAAGGACCGGCTAATTCCGCG
>FBMWY7P02II7R2 161       0      161
TGGGGAATTTTGGACAATGGGGGCAACCCTGATCCAGCCATGCCGCGTGCAGGATGAAGG
TCTTCGGATTGTAAACTGCTTTTGTCAGGGACGAAAAGGATTGTGTTAATACCATGATCT
GCTGACGGTACCTGAAGAATAAGCACCGGCTAACTACGTGT
>FBMWY7P02JCWC3 161       0      161
TGGGGAATTTTGGACAATGGGGGCAACCCTGATCCAGCCATGCCGCGTGCAGGATGAAGG
TCTTCGGATTGTAAACTGCTTTTGTCAGGGAACGAAAAGGATTGTGCTAATACCATGATC
TGCTGACGGTACCTGAAGAATAAGCACCGGCTAACTACGTA
>FBMWY7P02IDFOG 160       0      160
TAGGGAATTTTCGTCAATGGGGGGAACCCTGAACGAGCAATGCCGCGTGAGTGAGGAAGG
TCTTCGGATCGTAAAACCCTGTTGTTAGAGAAGAAAGTGCGTGAGAGTAACTGTTCACGT
TTCGACGGTATCTAACCAGAAAGCCGCGGCTAACTACGTG
>FBMWY7P02HQG7D 155       0      155
TGAGGAATATTGGTCAATGGACGCAAGTCTGAACCAGCCAAGTAGCGTGCAGGATGACGG
CCCTCCGGGTTGTAAACTGCTTTTAGTTGGGAATAAAGTGCAGCTCGTGAGCTGTTTTGT
ATGTACCATCAGAAAAAGGACCGGCTAATTCCGNG
>FBMWY7P02IOYAN 157       0      157
TGAGGAATATTGGTCAATGGGCGCGAGCCTGAACCAGCCAAGTAGCGTGAAGGATGACTG
CCCTATGGGTTGTAAACTTCTTTTGTCCGGGAATAAAACCGCCTACGTGTAGGCGCTTGT
ATGTACCGGTACGAATAAGCATCGGCTAACTCCGTGG
>FBMWY7P02FJL6P 155       0      155
TGAGGAATATTGGTCAATGGACGCAAGTCTGAACCAGCCAAGTAGCGTGCAGGATGACGG
CCCTCCGGGTTGTAAACTGCTTTTAGTTGGGAATAAAGTGCAGCTCGTGAGCTGTTTTGT
ATGTACCATCAGAAAAAGGACCGGCTAATTCCGTG
>FBMWY7P02HCCJ6 141       0      141
TGGGGAATATTGGACAATGGACCAAAAGTCTGATCCAGCAATTCTGTGTGCACGATGACG
GTCTTAGGATTGTAAAGTGCTTTCAATCGGGAAAAGGAAAGTGATGGTACCGATAGAAGA
AGCGACGGCTAAATACGTGCA
>FBMWY7P02GY38Y 141       0      141
TGGGGAATATTGGACAATGGACCAAAAGTCTGATCCAGCAATTCTGTGTGCACGATGAAG
TTTTTCGGAATGTAAAGTGCTTTCAGTTGGGAAGAAGAAAGTGACGGTACCAACAGAAGA
AGCGACGGCTAAATACGTGCT
>FBMWY7P02GR1HG 155       0      155
CCACGGGGGCAGCAGTGGGGAATATTGGACAATGGACCAAAAAGTCTGATCCAGCAATTC
TGTGTGCACGATGACGGTCTTAGGATTGTAAAGTGCTTTCATTTGGGAAGAAAAAAATGA
CGGTACCAATAGAAGAAGCGACGGCTAAATACGTA
>FBMWY7P02JLBVN 155       0      155
TGAGGAATATTGGTCAATGGACGAGAGTCTGAACCAGCCAAGTAGCGTGCAGGATGGCGG
CCCTATGGGTTGAAACTGCTTTTANAAGGGAATAAAGTGAGTCTCGTGAGACTTTTTGCA
TGTACCTTATGAATAAGGACCGGCTAATTCCGTGT
>FBMWY7P02IBCUC 155       0      155
TGGGGAATATTGGACAATGGACCAAAAGTCTGATCCAGCAATTCTGTGTGCACGATGACG
GTCTTAGGATTGTAAAGTGCTTTCAATCGGGAAAAAGAAAGTGATGGTACCGATAGAAGA
AGCGACGGCTAAATACGTGCCAGCAGCCGCGAATA
>FBMWY7P02F80WD 139       0      139
TGGGGAATATTGGACAATGGACCAAAAGTCTGATCCAGCAATTCTGTGTGCACGATGACG
GTCTTAGGATTGTAAAGTGCTTTCAATCGGGAAAAAGAAAGTGATGGTACCGATAGAAGA
AGCGACGGCTAAATACGTG
>FBMWY7P02HKYEW 68       0      68
TGGGGAATTTTGGACAATGGGGGCAACCCTGATCCAGCCATGCCGCGTGCAGGAAGAAGG
CCTGTGTA
>FBMWY7P02JWDOU 158       0      158
TGAGGAATATTGGTCAATGGGCGCGAGCCTGAACCAGCCAAGTAGCGTGAAGGATGACTG
CCCTATGGGTTGTAAACTTCTTTTGTCCGGGAATAAAACCGCCTACGTGTAGGCGCTTGT
ATGTACCGGTACGAATAAGCATCGGCTAACTCCGTGCC
>FBMWY7P02F2WJV 156       0      156
TGAGGAATATTGGTCAATGGGCGCGAGCCTGAACCAGCCAAGTAGCGTGAAGGATGACTG
CCCTATGGGTTGTAAACTTCTTTTGTCCGGGAATAAAACCGCCTACGTGTAGGCGCTTGT
ATGTACCGGTACGAATAAGCATCGGCTAACTCCGTG
>FBMWY7P02HVZKT 155       0      155
TGAGGAATATTGGTCAATGGACGAGAGTCTGAACCAGCCAAGTAGCGTGAAGGATGACTG
CCCTATGGGTTGTAAACTTCTTTTATATGGGAATAAAAAAGAGCACGTGTGCTCTATTGT
ATGTACCTTATGAATAAGCATCGGCTAATTCCGTA
>FBMWY7P02JXP2W 163       0      163
TAGGGAATTTTCGTCAATGGGGGGAACCCTGAACGAGCAATGCCGCGTGAGTGAGGAAGG
TCTTCGGATCGTAAAGCTCTGTTGTAAGAGAAAAACGGCACTCATAGGGAATGATGAGTG
AGTGATGGTATCTTACCAGAAAGTCACGGCTAACTACGTGCCG
>FBMWY7P02F916J 135       0      135
TGGGGAATATTGCACAATGGGGGAAACCCTGATGCAGCGACGCCGCGTGAAGGAAGAAGT
ATCTCGGTATGTAAACTTCTATCAGCAGGGAAGATAATGACGGTACCTGACTAAGAAGCC
CCGGCTAACTACGTG
>FBMWY7P02H4BR3 139       0      139
TGGGGAATATTGGACAATGGACCAAAAGTCTGATCCAGCAATTCTGTGTGCACGATGAAG
TTTTTCGGAATGTAAAGTGCTTTCAGTTGGGAAGAAGAAAGTGACGGTACCAACAGAAGA
AGCGACGGCTAAATACGTG
>FBMWY7P02H094M 155       0      155
TGGGGAATATTGGTCAATGGACGCAAGTCTGAACCAGCCAAGTAGCGTGCAGGATGACGG
CCCTCCGGGTTGTAAACTGCTTTTAGTTGGGAATAAAGTGCAGCTCGTGAGTTGTTTTGT
ATGTACCATCAGAAAAAGGACCGGCTAATTCCGTA
>FBMWY7P02H7DQI 137       0      137
TGGGGAATATTGGACAATGGACCAAAGTCTGATCCAGCAATTCTGTGTGCACGATGACGG
TCTTAGGATTGTAAAGTGCTTTCAATTGGGAAGAAAAAGTGACGGTACCAATAGAAGAAG
CGACGGCTAAATACGTG
>FBMWY7P02HJ0S2 139       0      139
TGGGGAATATTGGACAATGGACCAAAAGTCTGATCCAGCAATTCTGTGTGCACGATGACG
GTCTTAGGATTGTAAAGTGCTTTCAATTGGGAAGAAAAAAATGACGGTACCAATAGAAGA
AGCGACGGCTAAATACGTG
>FBMWY7P02FTD4M 97       0      97
CCTACGGGGAGGTAGCAGTGGGGAATATTGGACAATGGACCAAAAGTACTGATCCAGCAA
TTCTGTGTGCACGATGACGGTCTTAGGATTGTAAAGT
>FBMWY7P02I0C9U 160       0      160
TAGGGAATTTTCGTCAATGGGCGCAAGCCTGAACGAGCAATGCCGCGTGGGTGAAGAAGG
TCTTCGGATCGTAAAGCTCTGTTGCGAGGGAAAAAGGAAGAGAAGAGGGAATGATTCTCT
TTTGATGGTACCTCGCCAGAAAGTCACGGCTAACTACGTG
>FBMWY7P02H091X 156       0      156
TGAGGAATATTGGTCAATGGACGCAAGTCTGAACCAGCCAAGTAGCGTGCAGGATGACGG
CCCTCCGGGTTGTAAACTGCTTTTAGTTGGGAATAAAGTGCAGCTCGTGAGCTGTTTTGT
ATGTACCATCAGAAAAAGGACCGGCTAATTCCGTGT
>FBMWY7P02FTDBV 139       0      139
TGGGGAATATTGGACAATGGACCAAAAGTCTGATCCAGCAATTCTGTGTGCACGATGAAG
TTTTTCGGAATGTAAAGTGCTTTCAGTTGGGAAGAAGAAAGTGACGGTACCAACAGAAGA
AGCGACGGCTAAATACGNG
>FBMWY7P02IVYDF 154       0      154
TGAGGAATATTGGTCAATGGACGAGAGTCTGAACCAGCCAAGTAGCGTGAAGGATGACTG
CCCTATGGGTTGTAAACTTCTTTTATACGGGAATAAAGTGAGCCACGTGTGGTTTTTTGA
TGTACCGTATGAATAAGGATCGGCTAACTCCGTG
>FBMWY7P02FX7Z8 137       0      137
TGGGGGAAATATTGCACAATGGGGGAAACCCTGATGCAGCGACGCCGCGTGGAGGAAGAA
GGTCTTCGGATTGTAAACTCCTGCTGTTGGGGAAGATAATGACGGTACCCAACAAGGAAG
TGACGGCTAACTACGTG
>FBMWY7P02IDU90 156       0      156
TGAGGAATATTGGTCAATGGGCGAGAGCCTGAACCAGCCAAGTAGCGTGAAGGATGACGG
CCCTACGGGTTGTAAACTTCTTTTGTGCGGGAATAAAGGAGCCTACGTGTAGGCTTTTGC
ATGTACCGTAACGAATAAGCATCGGCTAACTCCGTG
>FBMWY7P02IFI56 159       0      159
TGAGGAATATTGGTCAATGGGCGCGAGCCTGAACCAGCCAAGTAGCGTGAAGGATGACTG
CCCTATGGGTTGTAAACTTCTCTTGTCCGGGAATAAAACCGCCTACGTGTAGGCGCTTGT
ATGTACCGGTACGAATAAGCATCGGCTAACTCCGTGCCG
>FBMWY7P02HJLMZ 155       0      155
TGAGGAATATTGGTCAATGGACGAGAGTCTGAACCAGCCAAGTAGCGTGCAGGATGACGG
CCCTATGGGTTGTAAACTGCTTTTATAAGGGAATAAAGTGAGCCTCGTGAGGCTTTTTGC
ATGTACCTTATGAATAAGGACCGGCTAATTCCGTG
>FBMWY7P02IQHUA 139       0      139
TGGGGAATATTGGACAATGGACCAAAAGTCTGATCCAGCAATTCTGTGTGCACGATGACG
GTCTTAGGATTGTAAAGTGCTTTCAATTGGGAAGAAAAAAATGACGGTACCAATAGAAGA
AGCGACGGCTAAATACGTG
>FBMWY7P02FLQX1 159       0      159
TGGGGAATATTGGACAATGGACCAAAAGTCTGATCCAGCAATTCTGTGTGCACGATGAAG
TTTTTCGGAATGTAAAGTGCTTTCAGTTGGGAAGAAGAAAGTGACGGTACCAACAGAAGA
AGCGACGGCTAAATACGTGCCAACAGCCGCCGGTAAGTA
>FBMWY7P02II7UZ 140       0      140
TGGGGAATATTGGACAATGGACCAAAAGTCTGATCCAGCAATTCTGTGTGCACGATGAAG
TTTTTCGGAATGTAAAGTGCTTTCAGTTGGGAAGAAGAAAGTGACGGTACTAACAGAAGA
AGCGACGGCTAAATACGTGT
>FBMWY7P02H0UEK 158       0      158
TGAGGAATATTGGTCAATGGACGAGAGTCTGAACCAGCCAAGTAGCGTGAAGGATGACTG
CCCTATGGGTTGTAAACTTCTTTTATACGGGAATAAAGTGAGCCACGTGTGGTTTTTTGT
ATGTACCGTATGAATAAGGATCGGCTAACTCCGTGCCT
>FBMWY7P02F02DA 139       0      139
TGGGGAATATTGGACAATGGACCAAAAGTCTGATCCAGCAATTCTGTGTGCACGATGAAG
TTTTTCGGAATGTAAAGTGCTTTCAGTTGGGAAGAAGAAGGTGACGGTACCAACAGAAGA
AGCGACGGCTAAATACGTG
>FBMWY7P02F32UP 161       0      161
TGGGGAATCTTCCGCAATGGGCGAAAGCCTGACGGAGCAATGCCGCGTGAGTGATGAAGG
AATTCGTTCCGTAAAACTCTTTTGTTTATGACGAATGTGCAGATTGTGAATAATTATTTG
TAATGACGGTAGTAAACGAATAAGCCACGGCTAACTACGTG
>FBMWY7P02IDGFY 142       0      142
TGGGGAATATTGGACAATGGACCAAAAGTCTGATCCAGCAATTCTGTGTGCACGATGACG
GTCTTAGGATTGTAAAGTGCTTTCAATTGGGAAGAAAAAAATGACGGTACCAATAGAAGA
AGCGACGGCTAAATACGTGCCT
>FBMWY7P02IUDM7 161       0      161
TAGGGAATTTTCGGCAATGGGGGGAACCCGTGACCGAGCAACGCCGCGTGAAGGAAGAAG
GAATTCGTTCTGTAAACTTCTGTTATAAAGGAAGAACGGCGGATATAGGGAATGATATCC
GAGTGACGGTACTTTATGAGAAAGCCACGGCTAACTACGTG
>FBMWY7P02JRXNN 156       0      156
TGAGGAATATTGGTCAATGGGCGAGAGCCTGAACCAGCCAAGTAGCGTGAAGGATGACGG
CCCTACGGGTTGTAAACTTCTTTTGTGCGGGAATAAAGGAGCCTACGTGTAGGCTTTTGC
ATGTACCGTAACGAATAAGCATCGGCTAACTCCGTG
>FBMWY7P02IZ3N8 158       0      158
TGAGGAATATTGGTCAATGGACGGAAGTCTGAACCAGCCATACCGCGTGAAGGATTAAGG
CCCTATGGGTTGTAAACTTCTTTTGTTGCAGAGCAATAAGGACCTCGTGAGGTTTGATGA
GAGTATGCAACGAATAAGCATCGGCTAACTCCGTGCCC
>FBMWY7P02F13U6 157       0      157
TGAGGAATATTGGTCAATGGGCGCGAGCCTGAACCAGCCAAGTAGCGTGAAGGATGACTG
CCCTATGGGTTGTAAACTTCTTTTGTCCGGGAATAAAACCGCCTACGTGTAGGCGCTTGT
ATGTACCGGTACGAATAAGCATCGGCTAACTCCGTGT
>FBMWY7P02GGG2V 142       0      142
TGGGGAATATTGGACAATGGACCAAAAGTCTGGTCCAGCAATTCTGTGTGCACGATGAAG
TTTTTCGGAATGTAAAGTGCTTTCAGTTGGGAAGAAGAAAGTGACGGTACCAACAGAAGA
AGCGACGGCTAAATACGTGCCG
>FBMWY7P02H5IE2 160       0      160
TAGGGAATTTTCGGCAATGGGCGAAAGCCTGACCGAGCAACGCCGCGTGAGGGAGGAAGT
ACTTCGGTATGTAAACCTCTGTTATAAAGGAAGAACGGTACATGGAGGGAATGCCATGTA
AGTGACGGTACTTTATGAGGAAGCCACGGCTAACTACGTA
>FBMWY7P02GU39E 139       0      139
TGGGGAATATTGGACAATGGACCAAAAGTCTGATCCAGCAATTCTGTGTGCACGATGAAG
TTTTTCGGAATGTAAAGTGCTTTCAGTTGGGAAGAAGAAAGTGACGGTACCAACAGAAGA
AGCGACGGCTAAATACGTG
>FBMWY7P02H7KQJ 156       0      156
TGAGGAATATTGGTCAATGGGCGCGAGCCTGAACCAGCCAAGTAGCGTGAAGGATGACTG
CCCTATGGGTTGTAAACTTCTTTTGTCCGGGAATAAAACCGCCTACGTGTAGGCGCTTGT
ATGTACCGGTACGAATAAGCATCGGCTAACTCCGTG
>FBMWY7P02G9I56 151       0      151
TGGGGAATATTGCACAATGGGGGAAACCCTGATGCAGCGACGCCGCGTGAGTGAAGAAGT
ATCTCGGTATGTAAAGCTCTATCAGCAGGGAAGAAAATGACGGTACCTGACTAAGAAGCC
CTGGCTAACTACGTGCCAGAAGCCGCGTAAT
>FBMWY7P02G4DTC 156       0      156
TGAGGAATATTGGTCAATGGACGCAAGTCTGAACCAGCCAAGTAGCGTGCAGGATGACGG
CCCTCCGGGTTGTAAACTGCTTTTAGTTGGGAATAAAGTGCAGCTCGTGAGTTGTTTTGT
ATGTACCATCAGAAAAAGGACCGGCTAATTCCGTGT
>FBMWY7P02FVDHR 138       0      138
TGGGGAATATTGGACAATGGACCAAAAGTCTGATCCAGCAATTCTGTGTGCACGATGACG
GTCTTAGGATTGTAAAGTGCTTTCAATTGGGAAGAAAAAAATGACGGTACCAATAGAAGA
AGCGACGGCTAAATACGT
>FBMWY7P02IN1T5 139       0      139
TGGGGAATATTGGACAATGGACCAAAAGTCTGATCCAGCAATTCTGTGTGCACGATGAAG
TTTTTCGGAATGTAAAGTGCTTTCAGTTGGGAAGAAGAAAGTGACGGTACCAACAGAAGA
AGCGACGGCTAAATACGTG
>FBMWY7P02HB0MY 81       0      81
TGGGGAAGTATTGGACAATGGACCAAAAGTACTGATCCAGCAATTCTGTGTGCACGATGA
AGTTTTTCGGTAATGTAAAGT
>FBMWY7P02FTB5B 157       0      157
TGAGGAATATTGGTCAATGGACGCAAGTCTGAACCAGCCAAGTAGCGTGCAGGATGACGG
CCCTCCGGGTTGTAAACTGCTTTTAGTTGGGAATAAAGTGCAGCTCGTGAGCTGTTTTGT
ATGTACCATCAGAAAAAGGCCGGCTAATTCCGTGCCC
>FBMWY7P02IGSWY 163       0      163
GCAGTGAGGAATATTGGTCAATGGGCGCGAGCCTGAACCAGCCAAGTAGCGTGAAGGATG
ACTGCCCTATGGGTTGTAAACCTCTTTTGTCCGGGAATAAAACCGCCTACGTGTAGGCGC
TTGTATGTACCGGTACGAATAAGCATCGGCTAACTCCGTGCCT
>FBMWY7P02HZMGO 141       0      141
TGGGGAATATTGGACAATGGACCAAAAGTCTGATCCAGCAATTCTGTGTGCACGATGACG
GTCTTAGGATTGTAAAGTGCTTTCAATTGGGAAGAAAAAAAATAGACGGTACCAATAGAA
GAAGCGACGGCTAAATACGTG
>FBMWY7P02JQQQ4 69       0      69
TGGGGAATTTTTGGACAATGGGGGCAACCCTGATCCAGCCATGCCGCGTGCAGGAAGAAG
GCCTGTGTA
>FBMWY7P02F7V9X 136       0      136
TGGGGAATATTGCACAATGGGGGAAACCCTGATGCAGCGACGCCGCGTGAGTGAAGAAGT
ATTTCGGTATGTAAAGCTCTATCAGCAGGGAAGAAAGTGACGGTACCTGAATAAGAAGCC
CCGGCTAACTACGTGT
>FBMWY7P02GFT4I 142       0      142
TGGGGAATATTGGACAATGGACCAAAAGTCTGATCCAGCAATTCTGTGTGCACGATGACG
GTCTTAGGATTGTAAAGTGCTTTCAATTGGGAAGAAAAAAATGACGGTACCAATAGAAGA
AGCGACGGCTAAATACGTGCCT
>FBMWY7P02JVEGZ 139       0      139
TGGGGAATATTGGACAATGGACCAAAAGTCTGATCCAGCAATTCTGTGTGCACGATGACG
GTCTTAGGATTGTAAAGTGCTTTCAATTGGGAAGAAAAAAATGACGGTACCAATAGAAGA
AGCGACGGCTAAATACGTG
>FBMWY7P02JET71 141       0      141
TGGGGAATATTGGACAATGGACCAAAAATCTGATCCAGCAATTCTGTGTGCACGATGAAG
TTTTTCGGAATGTAAAGTGCTTTCAGTTGGGAAGAAGAAAGTGACGGTACCAACAGAAGA
AGCGACGGCTAAATACGTGCT
>FBMWY7P02HTLXF 142       0      142
TGGGGAATATTGGACAATGGACCAAAAGTCTGATCCAGCAATTCTGTGTGCACGATGACG
GTCTTAGGATTGTAAAGTGCTTTCAATTGGGAAGAAAAAAATGACGGTACCAATAGAAGA
AGCGACGGCTAAATACGTGCCG
>FBMWY7P02FDQYJ 104       0      104
TGAGGAATATTGGTCAATGGACGAGAGTCTGAACCAGCCAAGTAGCGTGAAGGATGACTG
CCCTATGGGTTGTAAACTTCTTTTATATGGGAATAAAAANAAAG
>FBMWY7P02JPGZ1 142       0      142
TGGGGAATATTGGACAATGGACCAAAAGTCTGATTCAGCAATTCTGTGTGCACGATGACG
GTCTTAGGATTGTAAAGTGCTTTCAATCGGGAAAAAGAAAGTGATGGTACCGATAGAAGA
AGCGACGGCTAAATACGTGCCC
>FBMWY7P02IO672 140       0      140
GTGGGGAATATTGCACAAGTGGGGGGAAACCCTGATGCAGCGACGCCGCGTGAGTGAAGA
AGTATTTCGGTATGTAAAGCTCTATCAGCAGGGAAGAAAGTGACGGTACCTGAATAAGAA
GCCCCGGCTAACTACGTGCT
>FBMWY7P02F0CGW 142       0      142
TGGGGAATATTGGACAATGGACCAAAAGTCTGATCCAGCAATTCTGTGTGCACGATGAAG
TTTTTCGGAATGTAAAGTGCTTTCAGTTGGGAAGAAGAAAGTGACGGTACCAACAGAAGA
AGCGACGGCTAAATACGTGCCC
>FBMWY7P02JZ2YQ 141       0      141
TGGGGAATATTGGACAATGGACCAAAAGTCTGATCCAGCAATTCTGTGTGCACGATGACG
GTCTTAGGATTGTAAAGTGCTTTCAATCGGGAAAAAGAAAAGTGATGGTACCGATAGAAG
AAGCGACGGCTAAATATGTGT
>FBMWY7P02I63H5 158       0      158
TGAGGAATATTGGTCAATGGACGAGAGTCTGAACCAGCCAAGTAGCGTGAAGGATGACTG
CCCTATGGGTTGTAAACTTCTTTTATACGGGAATAAAGTGAGCCACGTGTGGTTTTTTGT
ATGTACCGTATGAATAAGGATCGGCTAACTCCGTGCCT
>FBMWY7P02HNDXJ 155       0      155
TGGGGAATATTGGACAATGGACCAAAAGTCTGATCCAGCAATTCTGTGTGCACGATGACG
GTCTTAGGATTGTAAAGTGCTTTCAATTGGGAAGAAAAAAATGACGGTACCAATAGAAGA
AGCGACGGCTAAATACGTGCCANNCGCCGGTAGTA
>FBMWY7P02JJEN7 176       0      176
CCTACGGGGCAGCAGTGGGGAATTTTGGACAATGGGGGCAACCCTGATCCAGCCATGCCG
CGTGCAGGATGAAGGTCTTCGGATTGTAAACTGCTTTTGTCAGGGACGAAAAGGATTGTG
TTAATACCATGATCTGCTGACGGTACCTGAAGAATAAGCACCGGCTAACTACGTGT
>FBMWY7P02I4W1J 156       0      156
TGAGGAATATTGGTCAATGGACGCAAGTCTGAACCAGCCAAGTAGCGTGCAGGACGACGG
CCCTCCGGGTTGTAAACTGCTTTTAGTTGGGAATAAAGTGCAGTTCGTGAGCTGTTTTGT
ATGTACCATCAGAAAAAGGACCGGCTAATTCCGTGT
>FBMWY7P02H7PRP 162       0      162
TGGGGAATCTTCCGCAATGGGCGAAAAGCCTGACGGAGCAATGCCGCGTGAGTGATGAAG
GAATTCGTTCCGTAAAACTCTTTTGTTTATGACGAATGTGCAGATTGTGAATAATTATTT
GTAATGACGGTAGTAAACGAATAAGCCACGGCTAACTACGTA
>FBMWY7P02G6XY0 158       0      158
TGAGGAATATTGGTCAATGGGCGCGAGCCTGAACCAGCCAAGTAGCGTGAAGGATGACTG
CCCTATGGGTTGTAAACTTCTTTTGTCCGGGAATAAAACCGCCTACGTGTAGGCGCTTGT
ATGTACCGGTACGAATAAGCATCGGCTAACTCCGTGCT
>FBMWY7P02I58CD 138       0      138
TGGGAATATTGGACAATGGACCAAAAGTCTGATCCAGCAATTCTGTGTGCACGATGAAGT
TTTTCGGAATGTAAAGTGCTTTCAGTTGGGAAGAAGAAAGTGACGGTACCAACAGAAGAA
GCGACGGCTAAATACGTA
>FBMWY7P02HRPHE 141       0      141
TGGGGAATATTGGACAATGGACCAAAAGTCTGATCCAGCAATTCTGTGTGCACGATGACG
GTCTTAGGATTGTAAAGTGCTTTCAATCGGGAAAAAGAAAGTGATGGTACCGATAGAAGA
AGCGACGGCTAAATACGTGCT
>FBMWY7P02JAFB0 139       0      139
TGGGGAATATTGGACAATGGACCAAAAGTCTGATCCAGCAATTCTGTGTGCACGATGACG
GTCTTAGGATTGTAAAGTGCTTTCAATCGGGAAAAAGAAAGTGATGGTACCGATAGAAGA
AGCGGCGGCTAAATACGTG
>FBMWY7P02F3QMW 156       0      156
TGAGGAATATTGGTCAATGGACGAGAGTCTGAACCAGCCAAGTAGCGTGAAGGATGACTG
CCCTATGGGTTGTAAACTTCTTTTATACGGGAATAAAGTATTCCACGTGTGGAATTTTGT
ATGTACCGTATGAATAAGGATCGGCTAACTCCGTGA
>FBMWY7P02HGTAA 158       0      158
TGAGGAATATTGGTCAATGGACGGAAGTCTGAACCAGCCAAGTCGCGTGAAGGATGAAGG
TTCTATGGATTGTAAACTTCTTTTATAGGGGAATAAAAAAGTCCACGTGTGGATTCTTGT
ATGTACCCTATGAATAAGCATCGGCTAACTCCGTGCCA
>FBMWY7P02IU5P2 139       0      139
TGGGAATATTGGACAATGGGACCAAAAGTCTGATCCAGCAATTCTGTGTGCACGATGAAG
TTTTTCGGAATGTAAAGTGCTTTCAGTTGGGAAGAAGAAAGTGACGGTACCAACAGAAGA
AGCGACGGCTAAATACGTG
>FBMWY7P02IGCQI 140       0      140
TGGGGAATATTGGACAATGGACCAAAAGTCTGATCCGGCAATTCTGTGTGCACGATGACG
GTCTTAGGATTGTAAAGTGCTTTCAATCGGGAAAAAGAAAGTGATGGTACCGATAGAAGA
AGCGACGGCTAAATACGTGT
>FBMWY7P02GPEHP 176       0      176
TGAGGAATATTGGTCAATGGGCGCGAGCCTGAACCAGCCAAGTAGCGTGAAGGATGACTG
CCCTATGGGTTGTAAACTTCTTTTGTCCGGGAATAAAACCGCCTACGTGTAGGCGCTTGT
ATGTACCGGTACGAATAAGCATCGGCTAACTCCGTGCCANCACGCCGTACGGTAAT
>FBMWY7P02F9TYZ 161       0      161
TGGGGAATCTTCCGCAATGGGCGAAAGCCTGACGGAGCAATGCCGCGTGAGTGATGAAGG
AATTCGTTCCGTAAAACTCTTTTGTTTATGACGAATGTGCAGATTGTGAATAATTATTTG
TAATGACGGTAGTAAACGAATAAGCCACGGCTAACTACGTG
>FBMWY7P02IXWE3 139       0      139
TGGGGAATATTGGACAATGGACCAAAAGTCTGATCCAGCAATTCTGTGTGCACGATGAAG
TTTTTCGGAATGTAAAGTGCTTTCAGTTGGGAAGAAGAAAGTGACGGTACCAACAGAAGA
AGCGACGGCTAAATACGTG
>FBMWY7P02GV4HC 79       0      79
TAGGGAATATTGCACAATGGGGGAAACCCTGATGCAGCCATGCCGCGTGTGTGAAGAAGG
CCTGGTGTAAGNACTTCTA
>FBMWY7P02IS7I5 157       0      157
TGAGGAATATTGGTCAATGGGCGCGAGCCTGAACCAGCCAAGTAGCGTGAAGGATGACTG
CCCTATGGGTTGTAAACTTCTTTTGTCCGGGAATAAAACCGCCTACGTGTAGGCGCTTGT
ATGTACCGGTACGAATAAGCATCGGCTAACTCCGTGG
>FBMWY7P02F1392 164       0      164
TGGGGAATCTTCCGCAATGGGCGAAAGCCTGACGGAGCAATGCCGCGTGAGTGATGAAGG
AATTCGTTCCGTAAAACTCTTTTGTTTATGACGAATGTGCAGATTGTGAATAATTATTTG
TAATGACGGTAGTAAACGAATAAGCCACGGCTAACTACGTGCCG
>FBMWY7P02GS0EE 161       0      161
TGGGGAATTTTGGACAATGGGGGCAACCCTGATCCAGCCATGCCGCGTGCAGGATGAAGG
TCTTCGGATTGTAAACTGCTTTTGTCAGGGACGAAAAGGATTGTGCTAATACCATGATCT
GCTGACGGTACCTGAAGAATAAGCACCGGCTAACTACGTGT
>FBMWY7P02H87X7 167       0      167
CCTAACGTAGAAGGACAAGACAAGTAGGGGAATATTGGACAATGGACCAAAAGTCTGATC
CAGCAATTCTGTGTGCACGATGACGGTCTTAGGATTGTAAAGTGCTTTCAATCGGGAAAA
AGAAAGTGATGGTACCGATAGAAGAAGCGACGGCTAAATACGTGCCC
>FBMWY7P02F8F1D 158       0      158
TGAGGAATATTGGTCAATGGGCGAGAGCCTGAACCAGCCAAGTAGCGTGAAGGATGAAGG
TTCTATGGATTGTAAACTTCTTTTATACGGGAATAAAACCTCCCACGTGTGGGAGCTTGT
ATGTACCGTATGAATAAGCATCGGCTAACTCCGTGCCT
>FBMWY7P02H03D9 158       0      158
TGAGGAATATTGGTCAATGGACGAGAGTCTGAACCAGCCAAGTAGCGTGCAGGAAGACGG
CCCTATGGGTTGTAAACTGCTTTTATAAGGGAATAAAGTGAGTCTCGTGAGACTTTTTGC
ATGTACCTTATGAATAAGGACCGGCTAATTCCGTGCCC
>FBMWY7P02H3YQ1 157       0      157
TGAGGAATATTGGTCAATGGGCGCGAGCCTGAACCAGCCAAGTAGCGTGAAGGATGACTG
CCCTATGGGTTGTAAACTTCTTTTGTCCGGGAATAAAACCGCCTACGTGTAGGCGCTTGT
ATGTACCGGTACGAATAAGCATCGGCTAACTCCGTGT
>FBMWY7P02FLJHQ 156       0      156
TGAGGAATATTGGTCAATGGACGCAAGTCTGAACCAGCCAAGTAGCGTGCAGGATGACGG
CCCTCCGGGTTGTAAACTGCTTTTAGTTGGGAATAAAGTGCAGCTCGTGAGCTGTTTTGT
ATGTACCATCAGAAAAGGCCGGCTAATTCCGTGCCG
>FBMWY7P02I84DW 159       0      159
GCAGTGAGGAATATTGGTCAATGGACGAGAGTCTGAACCAGCCAAGTAGCGTGAAGGATG
ACTGCCCTATGGGTTGTAAACTTCTTTTATATGGGAATAAAAAAGAGTACGTGTGCTCTA
TTGTATGTACCTTATGAATAAGCATCGGCTAATTCCGTG
>FBMWY7P02FXJYF 158       0      158
TGAGGAATATTGGTCAATGGACGGAAGTCTGAACCAGCCATGCCGCGTGAAGGATTAAGG
CCCTATGGGTTGTAAACTTCTTTTGTTGCAGAGCAATAAGGACCTCGTGAGGTTTGATGA
GAGTATGCAACGAATAAGCATCGGCTAACTCCGTGCCT
>FBMWY7P02JGUMA 160       0      160
TGGGGAATTTTGGACAATGGGGGCAACCCTGATCCAGCCATGCCGCGTGCAGGATGAAGG
TCTTCGGATTGTAAACTGCTTTTGTCAGGGACGAAAAGGGTTGTGCTAATACCATGATCT
GCTGACGGTACCTGAAGAATAAGCACCGGCTAACTACGTG
>FBMWY7P02GSEE7 155       0      155
TGAGGAATATTGGTCAATGGACGAGAGTCTGAACCAGCCAAGTAGCGTGAAGGATGACTG
CCCTATGGGTTGTAAACTTCTTTTATATGGGAATAAAAAAGAGCACGTGTGCTCTATTGT
ATGTACCTTATGAATAAGCATCGGCTAATTCCGTG
>FBMWY7P02HMIMS 155       0      155
TGAGGAATATTGGTCAATGGGCGAGAGCCTGAACCAGCCAAGTAGCGTGAAGGATGAAGG
TTCTATGGATTGTAAACTTCTTTTATACGGGAATAGAACCTCCCACGTGTGGGAGCTTGT
ATGTACCGTATGAATAAGCATCGGCTAACTCCGTG
>FBMWY7P02JSW4I 139       0      139
TGGGGAATATTGCACAATGGGGGAAACCCTGATGCAGCGACGCCGCGTGGAGGAAGAAGG
TCTTCGGATTGTAAACTCCTGTTGTTGGGGAAGGATAACGACGGTACCCAACAAGGAAGT
GACGGCTAACTACGTGCCA
>FBMWY7P02HVKUD 137       0      137
TGGGGAATCTTGCGCAATGGGGGGAACCCTGACGCAGCGACGCCGCGTGCGGGATGAAGG
CCCTCGGGTCGTAAACCGCTTTCAGCAGGGATGAGACAAGACGGTACCTGCAGAAGAAGC
CCCGGCTAACTACGTGG
>FBMWY7P02G740R 138       0      138
TGGGGAATATTGCACAATGGGGGAAACCCTGATGCAGCGACGCCGCGTGAAGGAAGAAGT
ATCTCGGTATGTAAACTTCTATCAGCAGGGAAGAAAATGACGGTACCTGACTAAGAAGCC
CCGGCTAACTACGTGCCG
>FBMWY7P02F0A8T 139       0      139
TGGGGAATATTGGACAATGGACCAAAAGTCTGATCCAGCAATTCTGTGTGCACGATGACG
GTCTTAGGATTGTAAAGTGCTTTCAATCGGGAAAAAGAAAGTGATGGTACCGATAGAAGA
AGCGACGGCTAAATACGTG
>FBMWY7P02F8KOT 163       0      163
TGGGGAATCTTCCGCAATGGGCGAAAGCCTGACGGAGCAACGCCGCGTGAACGAAGAAGG
TCTTCGGATCGTAAAGTTCTGTTGTTAAGGGCGAAGGATGCTTATTATAATACAGTAAGT
ATTTGACGGTACTTAACGAGGAAGCCACGGCTAACTACGTCNC
>FBMWY7P02JYV8K 135       0      135
TGGGGAATATTGCACAATGGGCGAAAGCCTGATGCAGCAACGCCGCGTGAAGGATGAAGT
ATTTCGGTATGTAAACTTCTATCAGCAGGGAAGATAACGACGGTACCTGACTAAGAAGCC
CCGGCTAACTACGTG
>FBMWY7P02IOA4S 155       0      155
TGGGGAATATTGGTCAATGGACGGAAGTCTGAACCAGCCATGCCGCGTGAAGGATTAAGG
CCCTATGGGTTGTAAACTTCTTTTGTTGCAGAGCAATAAGGACCTCGTGAGGTTTGATGA
GAGTATGCAACGAATAAGCATCGGCTAACTCCGTG
>FBMWY7P02I1HIH 142       0      142
TGGGGAATATTGGACAATGGACCAAAAGTCTGATCCAGCAATTCTGTGTGCACGATGAAG
TTTTTCGGAATGTAAAATGCTTTCAGTTGGGAAGAAGAAAGTGACGGTACCAACAGAAGA
AGCGACGGCTAAATACGTGCCG
>FBMWY7P02FZ3Q2 156       0      156
TGAGGAATATTGGTCAATGGACGAGAGTCTGAACCAGCCAAGTAGCGTGAAGGATGACTG
CCCTATGGGTTGTAAACTTCTTTTATATGGGAATAAAAAAGAGCACGTGTGCTCTATTGT
ATGTACCTTATGAATAAGCATCGGCTAATTCCGTGG
>FBMWY7P02GCJXQ 161       0      161
TGGGGAATTTTGGACAATGGGGGCAACCCTGATCCAGCCATGCCGCGTGCAGGATGAAGG
TCTTCGGATTGTAAACTGCTTTTGTCAGGGACGAAAAGGATTGTGTTAATACCATGATCT
GCTGACGGTACCTGAAGAATAAGCACCGGCTAACTACGTGT
>FBMWY7P02GHM8W 135       0      135
TGGGGAATATTGCACAATGGGGGAAACCCTGATGCAGCGACGCCGCGTGAAGGATGAAGT
ATTTCGGTATGTAAACTTCTATCAGCAGGGAAGAAAATGACGGTACCTGACTAAGAAGCC
CCGGCTAACTACGTG
>FBMWY7P02GZF0J 155       0      155
TGAGGAATATTGGTCAATGGACGAGAGTCTGAACCAGCCAAGTAGCGTGAAGGATGACTG
CCCTATGGGTTGTAAACTTCTTTTATACGGGAATAAAGTGAGCCACGTGTGGTTTTTTGT
ATGTACCGTATGAATAAGGATCGGCTAACTCCGTG
>FBMWY7P02GD3A9 142       0      142
GCAGTGGGGAATATTGGACAATGGACCAAAAGTCTGATCCAGCAATTCTGTGTGCACGAT
GAAGTTTTTCGGAATGTAAAGTGCTTTCAGTTGGGAAGAAGAAAGTGACGGTACCAACAG
AAGAAGCGACGGCTAAATACGT
>FBMWY7P02I133D 139       0      139
TGGGGAATATTGGACAATGGACCAAAAGTCTGATCCAGCAATTCTGTGTGCACGATGAAG
TTTTTCGGAATGTAAAGTGCTTTCAGTTGGGAAGAAGAAAGTGACGGTACCAACAGAAGA
AGCGACGGCTAAATACGTG
>FBMWY7P02IS19S 136       0      136
TGGGGAATCTTGCGCAATGGGGGGAACCCTGACGCAGCGACGCCGCGTGCGGGACGAAGG
CCCTCGGGTCGTAAACCGCTTTCAGCAGGGATGAGACAAGACGGTACCTGCAGAAGAAGC
CCCGGCTAACTACGTG
>FBMWY7P02H1ZRG 156       0      156
TGAGGAATATTGGTCAATGGACGAGAGTCTGAACCAGCCAAGTAGCGTGAAGGAAGACTG
CCCTATGGGTTGTAAACTTCTTTTATAAGGGAATAAAGTCAGGTACGTGTACCTGTTTGT
ATGTACCTTATGAATAAGCATCGGCTAACTCCGTGT
>FBMWY7P02FR7AJ 159       0      159
TGAGGAATATTGGTCAATGGGCGCGAGCCTGAACCAGCCAAGTAGCGTGAAGGATGACTG
CCCTATGGGTTGTAAACTTCTTTTGTCCGGGAATAAAACCGCCTACGTGTAGGCGCTTGT
ATGTACCGGTACGAATAAGCATCGGCTAACTCTGTGCCC
>FBMWY7P02HI908 155       0      155
TGAGGAATATTGGTCAATGGGCGAGAGCCTGAACCAGCCAAGTAGCGTGAAGGATGAAGG
TTCTATGGATTGTAAACTTCTTTTATAAGGGAATAACAGACATTACGTGTAGTGTTTTGC
ATGTACCTTATGAATAAGCATCGGCTAACTCCGTG
>FBMWY7P02IT7LD 141       0      141
TGAGGAATATTGGACAATGGACCAAAAGTCTGATCCAGCAATTCTGTGTGCACGATGAAG
TTTTTCGGAATGTAAAGTGCTTTCAGTTGGGAAGAAGAAAGTGACGGTACCAACAAAAGA
AGCGACGGCTAAATACGTGCT
>FBMWY7P02GYY1K 163       0      163
TGGGGAATCTTCCGCAATGGGCGAAAGCCTGACGGAGCAATGCCGCGTGAGTGATGAAGG
AATTCGTTCCGTAAAACTCTTTTGTTTATGACGAATGTGCAGATTGTGAATAATTATTTG
TAATGACGGTAGTAAACGAATAAGCCACGGCTAACTACGTGCA
>FBMWY7P02F3TTV 170       0      170
TGAGGAATATTGGTCAATGGACGAGAGTCTGAACCAGCCAAGTAGCGTGAAGGATGACTG
CCCTATGGGTTGTAAACTTCTTTTATACGGGAATAAAGTGAGCCACGTGTGGTTTTTTGT
ATGTACCGTATGAATAAGGATCGGCTAACTCCGTGCCAGNCGCCGAGTAT
>FBMWY7P02F0HIJ 155       0      155
TGAGGAATATTGGTCAATGGGCGCGAGCCTGAACCAGCCAAGTAGCGTGAAGGATGACTG
CCCTATGGGTTGTAAACTTCTTTTGTCCGGGAATAAAACCGCCTACGTGTAGGCGCTTGT
ATGTACCGGTACGAATAAGCATCGGCTAACTCCGT
>FBMWY7P02IQ7U3 141       0      141
TGGGGAATATTGGACAATGGACCAAAAGTCTGATCCAGCAATTCTGTGTGCACGATGACG
GTCTTAGGATTGTAAAGTGCTTTCAATCGGGAAAAAGAAAGTGATGGTACCGATAGAAGA
AGCGACGGCTAAATACGTGCA
>FBMWY7P02H352P 138       0      138
TAGGGAATATTGCACAATGGGGGAAACCCTGATGCAGCGACGCCGCGTGAAGGAAGAAGT
ATCTCGGTATGTAAACTTCTATCAGCAGGGAAGACAATGACGGTACCTGACTAAGAAGCC
CCGGCTAACTACGTGCCG
>FBMWY7P02JQVNV 161       0      161
TGGGGAATTTTGGACAATGGGGGCAACCCTGATCCAGCCATGCCGCGTGCAGGATGAAGG
TCTTCGGATTGTAAACTGCTTTTGTCAGGGACGAAAAGGATTGTGCTAATACCATGATCT
GCTGACGGTACCTGAAGAATAAGCACCGGCTAACTACGTGT
>FBMWY7P02GU6J0 139       0      139
TGGGGAATATTGGACAATGGACCAAAAGTCTGATCCAGCAATTCTGTGTGCACGATGACG
GTCTTAGGATTGTAAAGTGCTTTCAATCGGGAAAAAGAAAGTGATGGTACCGATAGAAGA
AGCGACGGCTAAATACGTG
>FBMWY7P02FMOZC 72       0      72
TAGGGAATATTGCACAATGGGGGGAAACCCTGATGCAGCCATGCCGCGTGTGTGAAGAAG
GCCTGGTGTAAG
>FBMWY7P02GMFPU 139       0      139
TGGGGAATATTGGACAATGGACCAAAAGTCTGATCCAGCAATTCTGTGTGCACGATGAAG
TTTTTCGGAATGTAAAGTGCTTTCAGTTGGGAAGAAGAAAGTGACGGTACCAACAGAAGA
AGCGACGGCTAAATACGTA
>FBMWY7P02GSK86 160       0      160
TGGGGAATTTTGGACAATGGGGGCAACCCTGATCCAGCCATGCCGCGTGCAGGATGAAGG
TCTTCGGATTGTAAACTGCTTTTGTCAGGGACGAAAAGGATTCCGCTAATACCGGGATCT
GCTGACGGTACCTGAAGAATAAGCACCGGCTAACTACGTG
>FBMWY7P02I7KHV 162       0      162
TGGGGAATTTTGGACAATGGGGGCAACCCTGATCCAGCCATGCCGCGTGCAGGATGAAGG
TCTTCGGATTGTAAACTGCTTTTGTCAGGGACGAAAAGGATTCCGCTAATACCGGGATCT
GCTGACGGTACCTGAAGAATAAGCACCGGCTAACTACGTGCA
>FBMWY7P02IEQ8T 135       0      135
TGGGGAATATTGCACAATGGGGGAAACCCTGATGCAGCGACGCCGCGTGGAGGAAGAAGG
TCTTCGGATTGTAAACTCCTGTTGTTGGGGAAGATAATGACGGTACCCAACAAGGAAGTG
ACGGCTAACTACGTG
>FBMWY7P02HSO24 139       0      139
TGGGGAATATTGGACAATGGACCAAAAGTCTGATCCAGCAATTCTGTGTGCACGATGAAG
TTTTTCGGAATGTAAAGTGCTTTCAGTTGGGAAGAAGAAAGTGACGGTACCAATAGAAGA
AGCGACGGCTAAATATGTG
>FBMWY7P02FXF4B 158       0      158
TGAGGAATATTGGTCAATGGGCGCGAGCCTGAACCAGCCAAGTAGCGTGAAGGATGACTG
CCCTATGGGTTGTAAACTTCTTTTGTCCGGGAATAAAACCGCCTACGTGTAGGCGCTTGT
ATGTACCGGTACGAATAAGCATCGGCTAACTCCGTGCT
>FBMWY7P02GDO7L 156       0      156
TGAGGAATATTGGTCAATGGACGAGAGTCTGAACCAGCCAAGTAGCGTGAAGGAAGACTG
CCCTATGGGTTGTAAACTTCTTTTATAAGGGAATAAAGTCAGGTACGTGTACCTGTTTGT
ATGTACCTTATGAATAAGCATCGGCTAACTCCGTGT
>FBMWY7P02FVEV5 137       0      137
TGGGGAATATTGCACAATGGGGGAAACCTTGATGCAGCGACGCCGCGTGAGCGAAGAAGT
ATTTCGGTATGTAAAGCTCTATCAGCAGGGAAGAAAATGACGGTACCTGACTAAGAAGCC
CCGGCCTAACTACGTGG
>FBMWY7P02GLFJQ 71       0      71
TGGGGAATCTTCCGCAATGGGCGAAAGCCTGACGGAGCAATGCCGCGTGAGTGAAGAAGG
CCTGGTGTAAG
>FBMWY7P02G16HS 139       0      139
TGGGGAATATTGGACAATGGACCAAAAGTCTGATCCAGCAATTCTGTGTGCACGATGAAG
TTTTTCGGAATGTAAAGTGCTTTCAGTTGGGAAGAAGAAAGTGACGGTACCAACAGAAGA
AGCGACGGCTAAATACGTG
>FBMWY7P02GOQUE 156       0      156
TGAGGAATATTGGTCAATGGGCGCGAGCCTGAACCAGCCAAGTAGCGTGAAGGATGACTG
CCCTATGGGTTGTAAACTTCTTTTGTCCGGGAATAAAACCGCCTACGTGTAGGCGCTTGT
ATGTACCGGTACGAATAAGCATCGGCTAACTCCGTG
>FBMWY7P02GEKWJ 136       0      136
TGGGGAATATTGCACAATGGGGGAAACCCTGATGCAGCGACGCCGCGTGAAGGAAGAAGT
ATCTCGGTATGTAAACTTCTATCAGCAGGGAAGAAAATGACGGTACCTGACTAAGAAGCC
CCGGCTAACTACGTGT
>FBMWY7P02I0PBZ 158       0      158
TGAGGAATATTGGTCAATGGACGAGAGTCTGAACCAGCCAAGTAGCGTGCAGGATGACGG
CCCTCCGGGTTGCAAACTGCTTTTAGTTGGGAATAAAGTGCAGCTCGTGAGCTGTTTTGT
ATGTACCATCAGAAAAAGGACCGGCTAATTCCGTGCCT
>FBMWY7P02I7IZ4 139       0      139
TGGGGAATATTGCACAATGGGCGCAAGCCTGATGCAGCAACGCCGCGTGAGCGATGAAGG
CCTTTGGGTCGTAAAGCTCTGTCCTTGGGGAAGAAACAAATGACGGTACCCTTGGAGGAA
GCCCCGGCTAACTCCGTGT
>FBMWY7P02H4JLJ 158       0      158
TGAGGAATATTGGTCAATGGACGAGAGTCTGAACCAGCCAAGTAGCGTGAAGGATGACTG
CCCTATGGGTTGTAAACTTCTTTTATATGGGAATAAAAAAGAGCACGTGTGCTCTATTGT
ATGTACCTTATGAATAAGCATCGGCTAATTCCGTGCCN
>FBMWY7P02IUCQM 175       0      175
TGGGGAATCTTCCGCAATGGGCGAAAGCCTGACGGAGCAATGCCGCGTGAGTGATGAAGG
AATTCGTTCCGTAAAACTCTTTTGTTTATGACGAATGTGCAGATTGTGAATAATTATTTG
TAATGACGGTAGTAAACGAATAAGCCACGGCTAACTACGTGCCAGNCGCGGAGTA
>FBMWY7P02GBMDT 135       0      135
TGGGGAATATTGCACAATGGGGGAAACCCTGATGCAGCGACGCCGCGTGACGGATGAAGT
ATTTCGGTATGTAAACTTCTATCAGCAGGGAAGAAAATGACGGTACCTGAGTAAGAAGCC
CCGGCTAACTACGCG
>FBMWY7P02G5DNR 158       0      158
TGAGGAATATTGGTCAATGGGCGCGAGCCTGAACCAGCCAAGTAGCGTGAAGGATGACTG
CCCTACGGGTTGTAAACTTCTTTTGCCCGGGAATAAAACCGCCTACGTGTAGGCGCTTGT
ATGTACCGGTACGAATAAGCATCGGCTAACTCCGTGCT
>FBMWY7P02JD6MQ 84       0      84
CCTACGAGGCAGCAGTGGGGAATATTGCACAATGGGCGCAAGCCTGATGCAGCAACGCCG
CGTGAGCGATGAAGGCCTGTGTAG
>FBMWY7P02HXRAP 135       0      135
TGGGGAATATTGCACAATGGGGGAAACCCTGATGCAGCGACGCCGCGTGGAGGAAGAAGG
TCTTCGGATTGTAAACTCCTGTTGTTGGGGAAGATAATGACGGTACCCAACAAGGAAGTG
ACGGCTAACTACGTG
>FBMWY7P02GFQXC 136       0      136
TGGGGAATATTGCACAATGGGGGAAACCCTGATGCAGCGACGCCGCGTGAGTGAAGAAGT
ATCTCGGTATGTAAAGCTCTATCAGCAGGGAAGAAAATGACGGTACCTGACTAAGAAGCC
CCGGCTAACTACGTGT
>FBMWY7P02JKYBO 157       0      157
TGAGGAATATTGGTCAATGGACGGAAGTCTGAACCAGCCAAGTCGCGTGAAGGAAGACGG
CCCTACGGGTTGTAAACTTCTTTAGTGCGGGAACAAAGGAGGGGACGTGTCCCCTTATGA
GTGTACCGCAAGAATAAGCATCGGCTAACTCCTTGCT
>FBMWY7P02FFD70 156       0      156
TGAGGGATATTGGTCAATGGACGAGAGTCTGAACCAGCCAAGTAGCGTGAAGGATGACTG
CCCTATGGGTTGTAAACTTCTTTTATACGGGAATAAAGTGTTCCACGCGTGGAATTTTGT
ATGTACCGTATGAATAAGGATCGGCTAACTCCGTGT
>FBMWY7P02HQM9S 139       0      139
TGGGGAATATTGGACAATGGACCAAAAGTCTGATCCAGCAATTCTGTGTGCACGATGAAG
TTTTTCGGAATGTAAAGTGCTTTCAGTTGGGAAGAAGAAAGTGACGGTACCAACAGAAGA
AGCGACGGCTAAATACGTG
>FBMWY7P02H77IL 160       0      160
TGAGGAATTTTGGACAATGGGGGCAACCCTGATCCAGCCATGCCGCGTGCAGGATGAAGG
TCTTCGGATTGTAAACTGCTTTTGTCAGGGACGAAAAGGATTCCGCTAATATCGGGATCT
GCTGACGGTACCTGAAGAATAAGCACCGGCTAACTACGTG
>FBMWY7P02I5807 138       0      138
TGGGAATATTGGACAATGGACCAAAAGTCTGATCCAGCAATTCTGTGTGCACGATGACGG
TCTTAGGATTGTAAAGTGCTTTCAATTGGGAAGAAAAAAATGACGGTACCAATAGAAGAA
GCGACGGCTAAATACGCG
>FBMWY7P02JJZ75 70       0      70
CCTACGGAAGCAGCAGTAGGGAATATTAGACAACAAATAGGGGGAAAACCCTAGAATAGA
CAAGACCAAT
>FBMWY7P02ISA8B 158       0      158
TGAGGAATATTGGTCAATGGACGAGAGTCTGAACCAGCCAAGTAGCGTGAAGGATGACTG
CCCTATGGGTTGTAAACTTCTTTTATACGGGAATAAAGTGAGCCACGTGTGGTTTTTTGT
ATGTACCGTATGAATAAGGATCGGCTAACTCCGTGCAA
>FBMWY7P02GD4PT 140       0      140
CGGGGAATATTGGACAATGGACCAAAAGTCTGATCCAGCAATTCTGTGTGCACGATGACG
GTCTTAGGATTGTAAAGTGCTTTCAATTGGGAAGAAAAAAATGACGGTACCAATAGAAGA
AGCGACGGCTAAATACGTGT
>FBMWY7P02JOG5D 156       0      156
TGAGGAATATTGGTCAATGGACGAGAGTCTGAACCAGCCAAGTAGCGTGAAGGATGACTG
CCCTATGGGTTGTAAACTTCTTTTATACGGGAATAAAGTGAGCCACGTGTGGTTTTTTGT
ATGTACCGTATGAATAAGGATCGGCTAACTCCGTGT
>FBMWY7P02GNRP1 136       0      136
TGGGGAATCTTGCGCAATGGGGGGAACCCTGACGCAGCGACGCCGCGTGCGGGACGAAGG
CCCTCGGGTCGTAAACCGCTTTCAGCAGGGATGAGACAAGACGGTACCTGCAGAAGAAGC
CCCGGCTAACTACGTG
>FBMWY7P02JWX42 135       0      135
TGGGGAATATTGCACAATGGAGGAAACTCTGATGCAGCGACGCCGCGTGAGTGAAGAAGT
ATTTCGGTATGTAAAGCTCTATCAGCAGGGAAGATAATGACGGTACCTGACTAAGAAGCT
CCGGCTAAATACGTG
>FBMWY7P02FN6YR 161       0      161
TGGGGAATCTTCCGCAATGGGCGAAAGCCTGACGGAGCAATGCCGCGTGAGTGATGAAGG
AATTCGTTCCGTAAAACTCTTTTGTTTATGACGAATGTGCAGATTGTGAATAATTATTTG
TAATGACGGTAGTAAACGAATAAGCCACGGCTAACTACGTG
>FBMWY7P02FGPNH 165       0      165
GTGGGGTAATTTTTGGACAAAGTGGGGGGCAACCCTGATCCAGCCATGCCGCGTGCAGGA
TGAAGGTCTTCGGNTTGTAAACTGCTTTTGTCAGGGACGAAAGGATTGTGCTAATACCAT
GATCTGCTGACGGTACCTGGAGAAAAAGCAACGGCTAACTACGTG
>FBMWY7P02G6F86 135       0      135
TGGGGAATATTGCACAATGGGGGAAACCCTGATGCAGCAACGCCGCGTGAGTGAAGAAGT
ATTTCGGTATGTAAAGCTCTATCAGCAGGGAAGAAGTGACGGTACCTGACTAAGAACGCC
CCGGCTAACTACGTA
>FBMWY7P02GGMVI 139       0      139
TGGGGAATATTGGACAATGGACCAAAAGTCTGATCCAGCAATTCTGTGTGCACGATGAAG
TTTTTCGGAATGTAAAGTGCTTTCAGTTGGGAAGAAGAAAGTGACGGTACCAACAGAAGA
AGCGACGGCTAAATACGTG
>FBMWY7P02H2L27 155       0      155
TGAGGAATATTGGTCAATGGACGCAAGTCTGAACCAGCCAAGTAGCGTGCAGGATGACGG
CCCTCTGGGTTGTAAACTGCTTTTAGTTGGGAATAAAGTGCAGCTCGTGAGCTGTTTTGT
ATGTACCATCAGAAAAAGGACCGGCTAATTCCGTG
>FBMWY7P02G8J0S 157       0      157
TGAGGAATATTGGTCAATGGACGCAAGTCTGAACCAGCCAAGTAGCGTGCAGGATGACGG
CCCTCCGGGTTGTAAACTGCTTTTAGTTGGGAATAAAGTGCAGCTCGTGAGCTGTTTTGT
ATGTACCATCAGAAAAAGGACCGGCTAATTCCGTGCA
>FBMWY7P02HSRW2 68       0      68
TGGGGAATTTTGGACAATGGGGGCAACCCTGATCCAGCCATGCCGCGTGCAGGAAGAAGG
CCTGTGTA
>FBMWY7P02I47I2 140       0      140
TGGGGAATATTGGACAATGGACCAAAAGTCTGATCCAGCAATTCTGTGTGCACGATGAAG
TTTTTCGGAATGTAAAGTGCTTTCAGTTGGGAAGAAGAAAGTGACGGTACCAACAGAAGA
AGCGACGGCTAAATACGTGT
>FBMWY7P02FON4J 156       0      156
TGAGGAATATTGGTCAATGGGCGCGAGCCTGAACCAGCCAAGTAGCGTGAAGGATGACTG
CCCTACGGGTTGTAAACTTCTTTTGTCCGGGAATAAAACCGCCTACGTGTAGGCGCTTGT
ATGTACCGGTACGAATAAGCATCGGCTAACTCCGTG
>FBMWY7P02F2H1T 141       0      141
TGGGGAATATTGGACAATGGACCAAAAGTCTGATCCAGCAATTCTGTGTGCACGATGAAG
TTTTTCGGAATGTAAAGTGCTTTCAGTTGGGAAGAAGAAAGTGACGGTACCAACAGAAGA
AGCGACGGCTAAATACGTGCT
>FBMWY7P02FM9DU 135       0      135
TGGGGAATATTGCACAATGGGGGAAACCCTGATGCAGCAACGCCGCGTGAGTGAAGAAGT
ATTTCGGTATGTAAAGCTCTATCAGCAGGGAAGAAAGTGACGGTACCTGACTAAGAAGCC
CCGGCTAACTACGTG
>FBMWY7P02FV09W 157       0      157
TGAGGAATATTGGTCAATGGACGCAAGTCTGAACCAGCCAAGTAGCGTGCAGGATGACGG
CCCTCCGGGTTGTAAACTGCTTTTAGTTGGGAATAAAGTGCAGCTCGTGAGCTGTTTTGT
ATGTACCATCAGAAAAAGGCCGGCTAATTCCGTGCCG
>FBMWY7P02I2QQ8 161       0      161
TAGGGAATCTTCCACAATGGGCGAAAGCCTGATGGAGCAACGCCGCGTGGGTGAAGAAGG
TCTTCGGATCGTAAAACCCTGTTGTTAGAGAAGAAAGTGCGTGAGAGTAACTGTTCACGT
TTCGACGGTATCTAACCAGAAAGCCACGGCTAACTACGTGT
>FBMWY7P02F7P92 25       0      25
CTGAGCGGGGCTGGTTCTTAAGGTC
>FBMWY7P02IGIX1 139       0      139
TGGGGAATATTGGACAATGGACCAAAAGTCTGATCCAGCAATTCTGTGTGCACGATGACG
GTCTTAGGATTGTAAAGTGCTTTCAATTGGGAAGAAAAAAATGACGGTACCAATAGAAGA
AGCGACGGCTAAATACGTG
>FBMWY7P02GQQYM 142       0      142
TGGGGAATATTGGACAATGGACCAAAAGTCTGATCCAGCAATTCTGTGTGCACGATGAAG
TTTTTCGGAATGTAAAGTGCTTTCAGTTGGGAAGAAGAAAGTGACGGTACCAACAGAAGA
AGCGACGGCTAAATACGTGCCG
>FBMWY7P02H88B8 155       0      155
TAGGGAATTTTCGGCAATGGGCGAAAGCCTGACCGAGCAATGCCGCGTGAGTGATGAAGG
TCTTCGGATTGTAAAGCTCTGTTGTAAAGGAAGAATATTACATATCAACTATGTAACTGA
CGGTACTTTACCAGAAAGTCACGGCTAACTTCGTG
>FBMWY7P02FLV1U 154       0      154
TGAGGAATATTGGTCAATGGACGCAAGTCTGAACCAGCCAAGTAGCGTGCAGGATGACGG
CCCTCCGGGTTGTAAACTGCTTTTAGTTGGGAATAAAGTGCAGCTCGTGAGCTGTTTTGT
ATGTACCATCAGAAAAAGGCCGGCTAATTCCGTA
>FBMWY7P02HAQKD 140       0      140
TGGGGAATATTGGACAATGGACCAAAAGTCTGATCCAGCAATTCTGTGTGCACGATGACG
GTCTTAGGATTGTAAAGTGCTTTCAATCGGGAAAAAGAAAGTGATGGTACCGATAGAAGA
AGCGACGGCTAAATACGTGT
>FBMWY7P02GOAQJ 157       0      157
TGAGGAATATTGGTCAATGGACGAGAGTCTGAACCAGCCAAGTAGCGTGAAGGATGACTG
CCCTATGGGTTGTAAACTTCTTTTATACGGGGATAAAGTTAGCCACGTGTGGCTTTTTGT
ATGTACCGTATGAATAAGGATCGGCTAACTCCGTGCT
>FBMWY7P02IYMIG 137       0      137
TGGGGAAGTATTGCACAATGGGGGAAACCCGTGATGCAGCGACGCCGCGTGAGTGAAGAA
GTATTTCGGTATGTAAAGCTCTACCAGCAGGGAAGAAAGTGACGGTACCTGAATAAGAAG
CCCCGGCTAACTACGTG
>FBMWY7P02I5WM0 158       0      158
TGAGGAATATTGGTCAATGGACGCAAGTCTGAACCAGCCAAGTAGCGTGCAGGATGACGG
CCCTCCGGGTTGTAAACTGCTTTTAGTTGGGAATAAAGTGCAGCTCGTGAGCTGTTTTGT
ATGTACCATCAGAAAAAGGACCGGCTAATTCCGTGCCC
>FBMWY7P02IZZ4F 160       0      160
TAGGGAATTTTCGTCAATGGGCGCAAGCCTGAACGAGCAATGCCGCGTGGGTGAAGAAGG
TCTTCGGATCGTAAAGCTCTGTTGCGAGGGAAAAAGGAAGAGAAGAGGGAATGATTCTCT
TTTGATGGTACCTCGCCAGAAAGTCACGGCTAACTACGTG
>FBMWY7P02HFTLD 156       0      156
TGAGGAATATTGGTCAATGGGCGCGAGCCTGAACCAGCCAAGTAGCGTGAAGGATGACTG
CCCTATGGGTTGTAAACTTCTTTTGTCCGGGAATAAAACCGCCTACGTGTAGGCGCTTGT
GTGTACCGGTACGAATAAGCATCGGCTAACTCCGTA
>FBMWY7P02IH6K2 142       0      142
TGGGGAATATTGGACAATGGACCAAAAGTCTGATCCAGCAATTCTGTGTGCACGATGACG
GTCTTAGGATTGTAAAGTGCTTTCAATTGGGAAGAAAAAAATGACGGTACCAATAGAAGA
AGCGACGGCTAAATACGTGCCG
>FBMWY7P02FFGF5 140       0      140
TGGGGAATATTGGACAATGGACCAAAAGTCTGATCCAGCAATTCTGTGTGCACGATGAAG
TTTTTCGGAATGTAAAGTGCTTTCAGTTGGGAAGAAGAAAGTGACGGTACCAACAGAAGA
AGCGACGGCTAAATACGTGT
>FBMWY7P02F6K33 140       0      140
TGGGGAATATTGGACAATGGACCAAAAGTCTGATCCAGCAATTCTGTGTGCACGATGACG
GTCTTAGGATTGTAAAGTGCTTTCAATTGGGAAGAAAAAAATGACGGTACCAATAGAAGA
AGCGACGGCTAAATACGTGT
>FBMWY7P02GTPFE 155       0      155
CCACGGAGGCAGCAGGTGGGGAATATTGCACAAGTGGGGGAAACCCTGATGCAGCGACGC
CGCGTGAGTGAAGAAGTATTTCGGTATGTAAAGCTCTATCAGCAGGGAAGAGAATGACGG
TACCTGACTAAGAAGCCCCGGCTAACTACGTGCCC
>FBMWY7P02JDFJD 155       0      155
TGAGGAATATTGGTCAATGGACGCAAGTCTGAACCAGCCAAGTAGCGTGCAGGATGACGG
CCCTCCGGGTTGTAAACTGCTTTTAGTTGGGAATAAAGTGCAGCTCGTGAGCTGTTTTGT
ATGTACCATCAGAAAAAGGCCGGCTAATTCCGTGT
>FBMWY7P02HS7YV 158       0      158
TGAGGAATATTGGTCAATGGACGAGAGTCTGAACCAGCCAAGTAGCGTGAAGGATGACTG
CCCTATGGGTTGTAAACTTCTTTTATACGGGAATAAAGTGAGCCACGTGTGGTTTTTTGT
ATGTACCGTATGAATAAGGATCGGCTAACTCCGTGCCT
>FBMWY7P02I7AYE 155       0      155
TGAGGAATATTGGTCAATGGACGAGAGTCTGAACCAGCCAAGTAGCGTGAAGGATGACTG
CCCTATGGGTTGTAAACTTCTTTTATATGGGAATAAAAAAGAGCACGTGTGCTCTATTGT
ATGTACCTTATGAATAAGCATCGGCTAATTCCGTG
>FBMWY7P02IDQOT 160       0      160
TAGGGAATCTTCCACAATGGGCGAAAGCCTGATGGAGCAACGCCGCGTGGGTGAAGAAGG
TCTTCGGATCGTAAAACCCTGTTGTTAGAGAAGAAAGTGCGTGAGAGTAACTGTTCACGT
TTCGACGGTATCTAACCAGAAAGCCACGGCTAACTACGTG
>FBMWY7P02IIJC7 173       0      173
TGAGGAATATTGGTCAATGGGCGCGAGCCTGAACCAGCCAAGTAGCGTGAAGGATGACTG
CCCTACGGGTTGTAAACTTCTTTTGTCCGGGAATAAAACCGCCTACGTGTAGGCGCTTGT
ATGTACCGGTACGAATAAGCATCGGCTAACTCCGTGCCGNNGCGCGGTAAGTA
>FBMWY7P02JG6QJ 140       0      140
TGGGGAATATTGGACAATGGACCAAAAGTCTGATCCAGCAATTCTGTGTGCACGATGACG
GTCTTAGGATTGTAAAGTGCTTTCAATTGGGAAGAAAAAAATGACGGTACCAATAGAAGA
AGCGACGGCTAAATACGTGG
>FBMWY7P02I70HM 157       0      157
TGAGGAATATTGGTCAATGGGCGCGAGCCTGAACCAGCCAAGTAGCGTGAAGGATGACTG
CCCTATGGGTTGTAAACTTCTTTTGTCCGGGAATAAAACCGCCTACGTGTAGGCGCTTGT
ATGTACCGGTACGAATAAGCATCGGCTAACTCCGTGT
>FBMWY7P02FUGML 139       0      139
TGGGGAATATTGGACAATGGACCAAAAGTCTGATCCAGCAATTCTGCGTGCACGATGACG
GTCTTAGGATTGTAAAGTGCTTTCAATTGGGAAGAAAAAAATGACGGTACCAATAGAAGA
AGCGACGGCTAAATACGTG
>FBMWY7P02IL72R 133       0      133
TGGGATATTGCACAATGGGGGAAACCCTGATGCAGCGACGCCGCGTGAAGGAAGAAGTAT
CTCGGTGTGTAAACTTCTATCAGCAGGGAAGATAATGACGGTACCTGACTAAGAAGCCCC
GGCTAACTACGTG
>FBMWY7P02IGHU9 139       0      139
TGGGGAATATTGGACAATGGACCAAAAGTCTGATCCAGCAATTCTGTGTGCACGATGAAG
TTTTTCGGAATGTAAAGTGCTTTCAGTTGGGAAGAAGAAAGTGACGGTACCAACAGAAGA
AGCGACGGCTAAATACGTG
>FBMWY7P02I2DFX 70       0      70
CCTAAACGGGAAAGGAACAAAGAACAAGAACCGAACGGTAAATACTAGAAGGACGGGACT
AGGACAAGGC
>FBMWY7P02JQ1O8 155       0      155
TGAGGAATATTGGTCAATGGACGCAGGTCTGAACCAGCCAAGTAGCGTGCAGGATGACGG
CCCTCCGGGTTGTAAACTGCTTTTAGTTGGGAATAAAGTGCAGCTCGTGAGCTGTTTTGT
ATGTACCATCAGAAAAAGGACCGGCTAATTCCGTA
>FBMWY7P02G8FEW 139       0      139
TGGGGAATATTGGACAATGGACCAAAAGTCTGATCCAGCAATTCTGTGTGCACGATGACG
GTCTTAGGATTGTAAAGTGCTTTCAATCGGGAAAAAGAAAGTGATGGTACCGATAGAAGA
AGCGACGGCTAAATACGTG
>FBMWY7P02JN5F5 155       0      155
TGAGGAATATTGGTCAATGGACGCAAGTCTGAACCAGCCAAGTAGCGTGCAGGATGACGG
CCCTCCGGGTTGTAAACTGCTTTTAGTTGGGAATAAAGTGCAGCTCGTGAGCTGTTTTGT
ATGTACCATCAGAAAAAGGACCGGCTAATTCCGTG
>FBMWY7P02I20NM 155       0      155
TGAGGAATATTGGTCAATGGACGAGAGTCTGAACCAGCCAAGTAGCGTGAAGGAAGACTG
CCCTATGGGTTGTAAACTTCTTTTATAAGGGAATAAAGTCAGGTACGTGTACCTGTTTGT
ATGTACCTTATGAATAAGCATCGGCTAACTCCGTG
>FBMWY7P02FWRIK 155       0      155
TGAGGAATATTGGTCAATGGACGAGAGTCTGAACCAGCCAAGTAGCGTGAAGGAAGACTG
CCCTATGGGTTGTAAACTTCTTTTATAAGGGAATAAAGTCAGGTACGTGTACCTGTTTGT
ATGTACCTTATGAATAAGCATCGGCTAACTCCGTG
>FBMWY7P02I0YA6 139       0      139
TGGGGAATATTGGACAATGGACCAAAAGTCTGATCCAGCAATTCTGTGTGCACGATGACG
GTCTTAGGATTGTAAAGTGCTTTCAATCGGGAAAAAGAAAGTGATGGTACCGATAGAAGA
AGCGACGGCTAAATACGCG
>FBMWY7P02GDUSB 158       0      158
TGAGGAATATTGGTCAATGGACGAGAGTCTGAACCAGCCAAGTAGCGTGAAGGATGAAGG
TCCTACGGATTGTAAACTTCTTTTATAAGGGAATAAAACCTCCCACGTGTGGGAGCTTGT
ATGTACCTTATGAATAAGCATCGGCTAACTCCGTGCCT
>FBMWY7P02ISG17 139       0      139
TGGGGAATATTGGACAATGGACCAAAAGTCTGATCCAGCAATTCTGTGTGCACGATGAAG
TTTTTCGGAATGTAAAGTGCTTTCAGTTGGGAAGAAGAAAGTGACGGTACTAACAGAAGA
AGCGACGGCTAAATACGTG
>FBMWY7P02IXIJ1 156       0      156
TGAGGAATATTGGTCAATGGACGAGAGTCTGAACCAGCCAAGTAGCGTGAAGGATGACTG
CCCTATGGGTTGTAAACTTCTTTTATATGGGAATAAAAAAGAGCACGTGTGCTCTATTGT
ATGTACCTTATGAATAAGCATCGGCTAATTCCGTGG
>FBMWY7P02H5FTR 155       0      155
TGAGGAATATTGGTCAATGGACGAGAGTCTGAACCAGCCAAGTAGCGTGCAGGAAGACGG
CCCTATGGGTTGTAAACTGCTTTTATAAGGGAATAAAGTGAGTCTCGTGAGACTTTTTGC
ATGTACCTTATGAATAAGGACCGGCTAATTCCGTG
>FBMWY7P02G7LON 165       0      165
TAGGGAATTTTCGTCAATGGGCGCAAGCCTGAACGAGCAATGCCGCGTGGGTGAAGAAGG
TCTTCGGATCGTAAAGCTCTGTTGCGAGGGAAAAAGGAAGAGAAGAGGGAATGATTCTCT
TTTGATGGTACCTCGCCAGAAAGTCACGGCTAACTACGTGCCGAN
>FBMWY7P02IUL52 156       0      156
TGAGGAATATTGGTCAATGGACGAGAGTCTGAACCAGCCAAGTAGCGTGAAGGACGACTG
CCCTATGGGTTGTAAACTTCTTTTATACGGGAATAAAGTGAGCCACGTGTGGTTTTTTGT
ATGTACCGTATGAATAAGGATCGGCTAACTCCGTGT
>FBMWY7P02GB37A 157       0      157
TGAGGAATATTGGTCAATGGGCGCGAGCCTGAACCAGCCAAGTAGCGTGAAGGATGACTG
CCCTATGGGTTGTAAACTTCTTTTGTCCGGGAATAAAACCGCCTACGTGTAGGCGCTTGT
ATGTACCGGTACGAATAAGCATCGGCTAACTCCGTGT
>FBMWY7P02IXR2U 157       0      157
TGAAGGAATATTGGTCAATGGGCGAGAGCCTGAACCAGCCAAGTAGCGTGAAGGNTGAAG
GTCCTACGGATTGTAAACTTCTTTTATACGGGAATAAAGTTTCCTACGTGTAGGATTTTG
TATGTACCGTATGAATAAGCATCGGCTAACTCCGTGT
>FBMWY7P02HKUU3 160       0      160
TGGGGAATTTTGGACAATGGGGGCAACCCTGATCCAGCCATGCCGCGTGCAGGATGAAGG
TCTTCGGATTGTAAACTGCTTTTGTCAGGGACGAAAAGGATTGTGCTAATACCATGATCT
GCTGACGGTACCTGAAGAATAAGCACCGGCTAACTACGTA
>FBMWY7P02I9QGE 164       0      164
TGGGGAATCTTCCGCAATGGGCGAAAGCCTGACGGAGCAATGCCGCGTGAGTGATGAAGG
AATTCGTTCCGTAAAACTCTTTTGTTTATGACGAATGTGCAGATTGTGAATAATTATTTG
TAATGACGGTAGTAAACGAATAAGCCACGGCTAACTACGTGCCT
>FBMWY7P02I3OVN 157       0      157
TGAGGAATATTGGTCAAGTGGGCGCGAGCCTGAACCAGCCAAGTAGCGTGAAGGATGACT
GCCCTATGGGTTGTAAACTTCTTTTGTCCGGGAATAAAACCGCCTACGTGTAGGCGCTTG
TATGTACCGGTACGAATAAGCATCGGCTAACTCCGTC
>FBMWY7P02HM3KC 155       0      155
TGAGGAATATTGGTCAATGGGCGAGAGCCTGAACCAGCCAAGTAGCGTGAAGGATGAAGG
TTCTATGGATTGTAAACTTCTTTTATAAGGGAATAACAGACATTACGTGTAGTGTTTTGC
ATGTACCTTATGAATAAGCATCGGCTAACTCCGTG
>FBMWY7P02F7CWT 159       0      159
TGAGGAATATTGGTCAATGGGCGCGAGCCTGAACCAGCCAAGTAGCGTGAAGGATGACTG
CCCTATGGGTTGTAAACTTCTTTTGTCCGGGAATAAAACCGCCTACGTGTAGGCGCTTGT
ATGTACCGGTACGAATAAGCATCGGCTAACTCCGTGCCG
>FBMWY7P02HS6Q4 139       0      139
TGGGGAATATTGGACAATGGACCAAAAGTCTGATCCAGCAATTCTGTGTGCACGATGACG
GTCTTAGGATTGTAAAGTGCTTTCAATCGGGAAAAAGAAAGTGATGGTACCGATAGAAGA
AGCGACGGCTAAATACGTG
>FBMWY7P02GO1PX 139       0      139
TGGGGAATATTGGACAATGGACCAAAAGTCTGATCCAGCAATTCTGTGTGCACGATGAAG
TTTTTCGGAATGTAAAGTGCTTTCAGTTGGGAAGAAGAAAGTGACGGTACCAACAGAAGA
AGCGACGGCTAAATACGTG
>FBMWY7P02G9VYF 138       0      138
TGGGGAATATTGCACAATGGGGGAAACCCTGATGCAGCAACGCCGCGTGAGTGATGAAGG
TTTTCGGATCGTAAAGCTCTGTCTTTGGGGAAGATAATGACGGTACCCAAGGAGGAAGCC
ACGGCTAACTACGTGCCG
>FBMWY7P02JMBOA 130       0      130
TGAGGAATATTGGTCAATGGACGCAAGTCTGAACCAGCCAAGTAGCGTGCAGGAAGACGG
CCCTATGGGTTGTAAACTGCTTTTATAGGGAATAAAGTGAGTCTCGTGAGACTTTTTGTC
ATGTACCTTA
>FBMWY7P02FNEM9 139       0      139
TGGGGAATATTGGACAATGGACCAAAAGTCTGATCCAGCAATTCTGTGTGCACGATGACG
GTCTTAGGATTGTAAAGTGCTTTCAATCGGGAAAAAGAAAGTGATGGTACCGATAGAAGA
AGCGACGGCTAAATACGCG
>FBMWY7P02JFSOU 141       0      141
TGGGGAATATTGGACAATGGACCAAAAGTCTGATCCAACAATTCTGTGTGCACGATGAAG
TTTTTCGGAATGTAAAGTGCTTTCAGTTGGGAAGAAGAAAGTGACGGTACCAACAGAAGA
AGCGAGGGCTAAATACGTGCA
>FBMWY7P02IXN3H 160       0      160
TAGGGAATTTTCGTCAATGGGGGGAACCCTGAACGAGCAATGCCGCGTGAGTGAGGAAGG
TCTTCGGATCGTAAAGCTCTGTTGTAAGAGAAAAACGGCACTCATAGGGAATGATGAGTG
AGTGATGGTATCTTACCAGAAAGTCACGGCTAACTACGTG
>FBMWY7P02FHR6D 139       0      139
TGGGGAATATTGGACAATGGACCAAAAGTCTGATCCAGCAATTCTGTGTGCACGATGACG
GTCTTAGGATTGTAAAGTGCTTTCAATTGGGAAGAAAAAAATGACGGTACCAATAGAAGA
AGCGACGGCTAAATACGTG
>FBMWY7P02IXL48 143       0      143
TGAGGAATATTGGACAATGGACCAAAAGTCTGATCCAGCAATTCTGTGTGCACGATGAAG
TTTTTCGGAATGTAAAGTGCTTTCAGTTTGGGAAGAAGAAAGTGACGGTACCAACAGAAG
AAGCGACGGCTAAATACGTGCCC
>FBMWY7P02JGJAZ 143       0      143
TGGGGAATATTGGACAATGGACCAAAAGTCTGATCCAGCAATTCTGTGTGCACGATGACG
GTCTTAGGATTGTAAAGTGCTTTCAATTGGGAAGAAAAAAAATAGACGGTACCAATAGAA
GAAGCGACGGCTAAATAACGTGA
>FBMWY7P02JIK8S 135       0      135
TGGGGAATATTGCACAATGGGGGAAACCCTGATGCAGCGACGCCGCGTGGAGGAAGAAGG
TCTTCGGATTGTAAACTCCTGTTGTTGGGGAAGATAATGACGGTACCCAACAAGGAAGTG
ACGGCTAACTGCGTG
>FBMWY7P02IRCKM 69       0      69
TGGGGAATTTTGGACAATGGGGGCAACCCTGATCCAGCCATGCCGCGTGCAGGAAGAAGG
CCTGTGTAT
>FBMWY7P02HONBC 144       0      144
TGGGGAATATTGGACAATGGACCAAAAGTCTGATCCAGCAATTCTGTGTGCACGATGACG
GTCTTAGGATTGTAAAGTGCTTTCAATTGGGAAGAAAAAAAATAGACGGTACCAATAGAA
GAAGCGACGGCTAAATACGTGCCA
>FBMWY7P02GVDCO 153       0      153
CCTACGGGCAGCAGTGGGGAATATTGGACAATGGACCAAAAGTCTGATCCAGCAATTCTG
TGTGCACGATGACGGTCTTAGGATTGTAAAGTGCTTTCAATTGGGAAGAAAAAAATGACG
GTACCAATTGAAGAAGCGACGGCTAAATACGTG
>FBMWY7P02JEZ0H 140       0      140
TGGGGAATATTGGACAATGGACCAAAAGTCTGATCCAGCAATTCTGTGTGCACGATGACG
GTCTTAGGATTGTAAAGTGCTTTCAATTGGGAAGAAAAAAATGACGGTACCAATAGAAGA
AGCGACGGCTAAATACGTGT
>FBMWY7P02FQDE2 158       0      158
TGAGGAATATTGGTCAATGGACGAGAGTCTGAACCAGCCAAGTAGCGTGCAGGAAGACGG
CCCTATGGGTTGTAAACTGCTTTTATAAGGGAATAAAGTGAGTCTCGTGAGACTTTTTGC
ATGTACCTTATGAATAAGGACCGGCTAATTCCGTGCCG
>FBMWY7P02JGW1C 135       0      135
TAGGGAATATTGCACAATGGGGGAAACCCTGATGCAGCGACGCCGCGTGAAGGAAGAAGT
ATCTCGGTATGTAAACTTCTATCAGCAGGGAAGACAATGACGGTACCTGACTAAGAAGCC
CCGGCTAACTACGTG
>FBMWY7P02IB1K5 158       0      158
TGAGGAATATTGGTCAATGGACGAGAGTCTGAACCAGCCAAGTAGCGTGAAGGATGACTG
CCCTATGGGTTGTAAACTTCTTTTATACGGGAATAAAGTGAGCCACGTGTGGTTTTTTGT
ATGTACCGTATGAATAAGGATCGGCTAACTCCGTGCCT
>FBMWY7P02IS42I 155       0      155
TGAGGAATATTGGTCAATGGACGAGAGTCTGAACCAGCCAAGTAGCGTGAAGGATGACTG
CCCTATGGGTTGTAAACTTCTTTTATATGGGAATAAAAAAGAGCACGTGTGCTCTATTGT
ATGTACCTTATGAATAAGCATCGGCTAATTCCGTC
>FBMWY7P02GHHRN 140       0      140
TGGGGAATATTGGACAATGGACCAAAAGTCTGATCCAGCAATTCTGTGTGCACGATGACG
GTCTTAGGATTGTAAAGTGCTTTCAATCGGGAAAAAGAAAGTGATGGTACCGATAGAAGA
AGCGACGGCTAAATACGTGT
>FBMWY7P02GCNGD 171       0      171
CCTCGGGNGGCGGCAGTGAGGAATATTGGTCAATGGACGCAAGTCTGAACCAGCCAAGTA
GCGTGCAGGATGACGGCCCTCCGGGTTGTAAACTGCTTTTAGTTGGGAATAAAGTGCAGC
TCGTGAGCTGTTTTGTATGTACCATCAGAAAAAGGACCGGCTAATTCCGCG
>FBMWY7P02FF26G 155       0      155
TGAGGAATATTGGTCAATGGACGAGAGTCTGAACCAGCCAAGTAGCGTGAAGGATGACTG
CCCTATGGGTTGTAAACTTCTTTTATACGGGAATAAAGTGTTCCACGCGTGGAATTTTGT
ATGTACCGTATGAATAAGGATCGGCTAACTCCGTG
>FBMWY7P02FR06W 164       0      164
TAGGGTAATTTTCGGCAAGTGGGGGGAACCCTGACCGAGCAACGCCGCGTGAAGGAAGAA
GGAATTCGTTCTGTAAACTTCTGTTATAAAGGAAGACGGCGGATATAGGGAATGATATCC
GAGTGACGGTACTTTATGAGAAAGCCACGGCTAACTACGTGCCT
>FBMWY7P02IODD7 159       0      159
TGAGGAATATTGGTCAATGGGGCGCGAGCCTGAACCAGCCAAGTAGCGTGAAGGATGACT
GCCCTATGGGTTGTAAACTTCTTTTGTCCGGGAATAAAACCGCCTACGTGTAGGCGCTTG
TATGTACCGGTACGAATAAGCATCGGCTAACTCCGTGCC
>FBMWY7P02HBRRZ 135       0      135
TGGGGAATATTGCACAATGGGGGAAACCCTGATGCAGCGACGCCGCGTGAGTGAAGAAGT
ATTTCGGTATGTAAAGCTCTATCAGCAGGGAAGAAAGTGACGGTACCTGAATAAGAAGCC
CCGGCTAACTACGTT
>FBMWY7P02GBCUF 142       0      142
TGGGGAATATTGGACAATGGACCAAAAGTCTGATCCAGCAATTCTGTGTGCACGATGAAG
TTTTTCGGAATGTAAAGTGCTTTCAGTTGGGAAGAAGAAAGTGACGGTACCAACAGAAGA
AGCGACGGCTAAATACGTGCCT
>FBMWY7P02H2XSD 162       0      162
TGGGGAATTTTGGACAATGGGGGCAACCCTGATCCAGCCATGCCGCGTGCAGGATGAAGG
TCTTCGGATTGTAAACTGCTTTTGTCAGGGACGAAAAGGATTGTGTTAATACCATGATCT
GCTGACGGTACCTGAAGAATAAGCACCGGCTAACTACGTGCT
>FBMWY7P02FJX4V 142       0      142
TGGGGAATATTGGACAATGGACCAAAAGTCTGATCCAGCAATTCTGTGTGCACGATGAAG
TTTTTCGGAATGTAAAGTGCTTTCAGTTGGGAAGAAGAAAGTGACGGTACCAACAGAAGA
AGCGACGGCTAAATACGTGCCA
>FBMWY7P02JAWGT 171       0      171
TGAGGAATATTGGTCAATGGACGGAAGTCTGAACCAGCCAAGTCGCGTGAAGGATGAAGG
TTCTATGGATTGTAAACTTCTTTTATAGGGGAATAAAAAAGTCCACGTGTGGATTCTTGT
ATGTACCCTATGAATAAGCATCGGCTAACTCCGTGCCTGCAGCCGCGTAAT
>FBMWY7P02FFT30 155       0      155
TGAGGAATATTGGTCAATGGACGCAAGTCTGAACCAGCCAAGTAGCGTGCAGGATGACGG
CCCTCCGGGTTGTAAACTGCTTTTAGTTGGGAATAAAGTGCAGCTCGTGAGCTGTTTTGT
ATGTACCATCAGAAAAAGGACCGGCTAATTCCGTG
>FBMWY7P02F0JGP 154       0      154
CCTACGGAGGCAACAGTGGGAATATTGGACAATGGACCAAAAGTCTGATCCAGCAATTCT
GTGTGCACGATGAAGTTTTTCGGAATGTAAAGTGCTTTCAGTTGGGAAGAAGAAAGTGAC
GGTACCAACAGAAGAAGCGACGGCTAAATACGTG
>FBMWY7P02G3AYM 135       0      135
TGGGGAATATTGCACAATGGGGGAAACCCTGATGCAGCGACGCCGCGTGAGCGAAGAAGT
ATTTCGGTATGTAAAGCTCTATCAGCAGGGAAGAAAATGACGGTACCTGACTAAGAAGCC
CCGGCTAACTACGTG
>FBMWY7P02HYUCQ 139       0      139
TGGGGAATATTGGACAATGGACCAAAAGTCTGATCCAGCAATTCTGTGTGCACGATGACG
GTCTTAGGATTGTAAAGTGCTTTCAATCGGGAAAAAGAAAGTGATGGTACCGATAGAAGA
AGCGACGGCTAAATACGTG
>FBMWY7P02F8S2A 137       0      137
TGGGGAATATTGCACAATGGGGGAAACCCTGATGCAGCGACGCCGCGTGAGCGATGAAGT
ATTTCGGTATGTAAAGCTCTATCAGCAGGGAAGAAAATGACGGTACCTGACTAAGAAGCA
CCGGCTAAATACGTGCA
>FBMWY7P02H4JW6 154       0      154
TGAGGAATATTGGTCAATGGACGAGAGTCTGAACCAGCCAAGTAGCGTGAAGGATGACTG
CCCTATGGGTTGTAAACTTCTTTTATACGGGAATAAAGTGAGCCACGTGTGGTTTTTTGT
ATGTCCGTATGAATAAGGATCGGCTAACTCCGTA
>FBMWY7P02H67X1 157       0      157
TGAGGAATATTGGTCAATGGGCGCGAGCCTGAACCAGCCAAGTAGCGTGAAGGATGACTG
CCCTATGGGTTGTAAACTTCTTTTGTCCGGGAATAAAACCGCCTACGTGTAGGCGCTTGT
ATGTACCGGTACGAATAAGCATCGGCTAACTCCGTGT
>FBMWY7P02FJ99H 139       0      139
TGGGGAATATTGGACAATGGACCAAAAGTCTGATCCAGCAATTCTGTGTGCACGATGACG
GTCTTAGGATTGTAAAGTGCTTTCAATTGGGAAGAAAAAAATGACGGTACCAATAGAAGA
AGCGACGGCTAAATACGTG
>FBMWY7P02FGO02 159       0      159
TGAGGAATATTGGTCAATGGACGGAAGTCTGAACCAGCCAAGTCGCGTGAAGGAAGACGG
CCCTACGGGTTGTAAACCTTCTTTAGTGCGGGAACTAAAGGAGGGGACGTGTACCCCTTA
TGAGTGTACCGCAAGAATAAGCATCGGCTAACTCCGTGT
>FBMWY7P02F9MQ4 156       0      156
TGAGGAATATTGGTCAATGGACGAGAGTCTGAACCAGCCAAGTAGCGTGCAGGAAGACGG
CCCTATGGGTTGTAAACTGCTTTTATAAGGGAATAAAGTGAGTCTCGTGAGACTTTTTGC
ATGTACCTTATGAATAAGGACCGGCTAATTCCGTGT
>FBMWY7P02JCM3U 135       0      135
TGGGGAATATTGCACAATGGGCGAAAGCCTGATGCAGCAACGCCGCGTGAAGGATGAAGT
ATTTCGGTATGTAAACTTCTATCAGCAGGGAAGATAACGACGGTACCTGACTAAGAAGCC
CCGGCTAACTACGTG
>FBMWY7P02HZL7E 135       0      135
TGGGGAATATTGCACAATGGGGGAAACCCTGATGCAGCGACGCCGCGTGGAGGAAGAAGG
TCTTCGGATTGTAAACTCCTGTTGTTGGGGAAGATAATGACGGTACCCAACAAGGAAGTG
ACGGCTAACTACGTG
>FBMWY7P02F36ID 156       0      156
TGAGGAATATTGGTCAAGTGGACGCAAGTCTGAACCAGCCAAGTAGCGTGCAGGATGACG
GCCCTCCGGGTTGTAAACTGCTTTTAGTTGGGAATAAAGTGCAGCTCGTGAGCTGTTTTG
TATGTACCATCAGAAAAAGGACCGGCTAATTCCGTG
>FBMWY7P02HL72H 139       0      139
TGGGGAATATTGGACAATGGACCAAAAGTCTGATCCAGCAATTCTGTGTGCACGATGACG
GTCTTAGGATTGTAAAGTGCTTTCAATTGGGAAGAAAAAAATGACGGTACCAATAGAAGA
AGCGACGGCTAAATACGTG
>FBMWY7P02ICHAY 157       0      157
TGAGGAATATTGGTCAATGGACGCAAGTCTGAACCAGCCAAGTAGCGTGCAGGATGACGG
CCCTCCGGGTTGTAAACTGCTTTTAGTTGGGAATAAAGTGCAGCTCGTGAGCTGTTTTGT
ATGTACCATCAGAAAAAGGACCGGCTAATTCCGCGCC
>FBMWY7P02FEN8M 68       0      68
TGGGGAATTTTGGACAATGGGGGCAACCCTGATCCAGCCATGCCGCGTGCAGGAAGAAGG
CCTGTGTA
>FBMWY7P02JBG9F 135       0      135
TGGGGAATATTGCACAATGGGGGAAACCCTGATGCAGCGACGCCGCGTGAAGGAAGAAGT
ATCTCGGTATGTAAACTTCTATCAGCAGGGAAGATAATGACGGTACCTGACTAAGAAGCC
CCGGCTAACTACGTG
>FBMWY7P02FJGLL 139       0      139
TGGGGAATATTGGACAATGGACCAAAAGTCTGATCCAGCAATTCTGTGTGCACGATGACG
GTCTTAGGATTGTAAAGTGCTTTCAATCGGGAAAAAGAAAGTGATGGTACCGATAGAAGA
AGCGACGGCTAAATACGTG
>FBMWY7P02JLUYF 74       0      74
CCTAAACGGGAAAGAAACAAAGAACAAAGAACCGAACGGTAAAATACTAGAAGACGGGAC
TAGGACAAAGGACA
>FBMWY7P02I35MQ 141       0      141
TGGGGAATATTGGACAATGGACCAAAAGTCTGATCCAGCAATTCTGTGTGCACGATGACG
GTCTTAGGATTGTAAAGTGCTTTCAATCGGGAAAAAGAAAGTGATGGTACCGATAGAAGA
AGCGACGGCTAAATATGTGCC
>FBMWY7P02FR0FV 140       0      140
TGGGGAATATTGGACAATGGACCAAAAGTCTGATCCAGCAATTCTGTGTGCACGATGACG
GTCTTAGGATTGTAAAGTGCTTTCAATTGGGAAGAAAAAAATGACGGTACCAATAGAAGA
AGCGACGGCTAAATACGTGT
>FBMWY7P02HCOHT 159       0      159
TGGGGAATATTGGACAATGGACCAAAAGTCTGATCCAGCAATTCTGTGTGCACGATGACG
GTCTTAGGATTGTAAAGTGCTTTCAATCGGGAAAAAGAAAGTGATGGTACCGATAGAAGA
AGCGACGGCTAAATACGCGCCAGCACGCCGGACGGTAAT
>FBMWY7P02G1MQP 155       0      155
TGGGGAATATTGGACAATGGACCAAAAGTCTGATCCAGCAATTCTGTGTGCACGATGAAG
TTTTTCGGAATGTAAAGTGCTTTCAGTTGGGAAGAAGAAAGTGACGGTACCAACAGAAGA
AGCGACGGCTAAATACGTGCCAGCAGCACGGTAAT
>FBMWY7P02GNB7V 138       0      138
TGGGGAATATTGCACAATGGGCGCAAGCCTGATGCAGCAACGCCGCGTGAGCGATGAAGG
CCCTCGGGTCGTAAAGCTCTGTCCTCAAGGAAGATAATGACGGTACTTGAGGAGGAAGCC
CCGGCTAACTACGTGCCG
>FBMWY7P02HG42L 142       0      142
TGGGGAATATTGGACAATGGACCAAAAGTCTGATCCAGCAATTCTGTGTGCACGATGAAG
TTTTTCGGAATGTAAAGTGCTTTCAGTTGGGAAGAAGAAAGTGACGGTACCAACAGAAGA
AGCGACGGCTAAATACGTGCCG
>FBMWY7P02F7BFA 155       0      155
TGAGGAATNTTGGTCAATGGACGCAAGTCTGAACCAGCCAAGTAGCGTGCAGGATGACGG
CCCTCCGGGTTGTAAACTGCTTTTAGTTGGGAATAAAGTGCAGCTCGTGAGCTGTTTTGT
ATGTACCATCAGAAAAAGGACCGGCTAATTCCGTG
>FBMWY7P02JQ91H 158       0      158
TGAGGAATATTGGTCAATGGACGAGAGTCTGAACCAGCCAAGTAGCGTGAAGGATGACTG
CCCTATGGGTTGTAAACTTCTTTTATATGGGAATAAAAAAGAGCACGTGTGCTCTATTGT
ATGTACCTTATGAATAAGCATCGGCTAATTCCGTGCCN
>FBMWY7P02GE6VU 156       0      156
TGAGGAATATTGGTCAATGGGCGCGAGCCTGAACCAGCCAAGTAGCGTGAAGGATGACTG
CCCTATGGGTTGTAAACTTCTTTTGTCCGGGAATAAAACCGCCTACGTGTAGGCGCTTGT
ATGTACCGGTACGAATAAGCATCGGCTAACTCCGTG
>FBMWY7P02HU1EI 156       0      156
TGAGGAATATTGGTCAATGGACGAGAGTCTGAACCAGCCAAGTAGCGTGAAGGATGACTG
CCCTATGGGTTGTAAACTTCTTTTATACGGGAATAAAGTGAGCCACGTGTGGTTTTTTGT
ATGTACCGTATGAATAAGGATCGGCTAACTCCGTGG
>FBMWY7P02GOX2J 139       0      139
TGGGGAATATTGGACAATGGACCAAAAGTCTGATCCAGCAATTCTGTGTGCACGATGAAG
TTTTTCGGAATGTAAAGTGCTTTCAGTTGGGAAGAAGAAAGTGACGGTACCAACAGAAGA
AGCGACGGCTAAATACGTG
>FBMWY7P02G7WFS 140       0      140
TGGGGAATATTGGACAATGGACCAAAAGTCTGATCCAGCAATTCTGTGTGCACGATGAAG
TTTTTCGGAATGTAAAGTGCTTTCAGTTGGGAAGAAGAAAGTGACGGTACCAACAGAAGA
AGCGACGGCTAAATACGTGA
>FBMWY7P02FO4GI 156       0      156
TGAGGAATATTGGTCAATGGGCGCGAGCCTGAACCAGCCAAGTAGCGTGAAGGATGACTG
CCCTATGGGTTGTAAACTTCTTTTGTCCGGGAATAAAACCGCCTACGTGTAGGCGCTTGT
ATGTACCGGTACAAATAAGCATCGGCTAACTCCGTG
>FBMWY7P02H2291 139       0      139
TGGGGAATATTGGACAATGGACCAAAAGTCTGATCCAGCAATTCTGTGTGCACGATGACG
GTCTTAGGATTGTAAAGTGCTTTCAATTGGGAAGAAAAAAATGACGGTACCAATAGAAGA
AGCGACGGCTAAATACGTG
>FBMWY7P02GVZ9K 138       0      138
TGGGGAATATTGCACAATGGGGGAAACCCTGATGCAGCGACGCCGCGTGAAGGAAGAAGT
ATCTCGGTATGTAAACTTCTATCAGCAGGGAAGAAAATGACGGTACCTGACTAAGAAGCC
CCGGCTAACTACGTGCCT
>FBMWY7P02IRFDD 139       0      139
TGGGGAATATTGGACAATGGACCAAAAGTCTGATCCAGCAATTCTGTGTGCACGATGAAG
TTTTTCGGAATGTAAAGTGCTTTCAGTTGGGAAGAAGAAAGTGACGGTACCAACAGAAGA
AGCGACGGCTAAATACGTG
>FBMWY7P02HBR35 140       0      140
TGGGGAATATTGGACAATGGACCAAAAGTCTGATCCAGCAATTCTGTGTGCACGATGAAG
TTTTTCGGAATGTAAAGTGCTTTCAGTTGGGAAGAAGAAAGTGACGGTACCAACAGAAGA
AGCGACGGCTAAATACGTGT
>FBMWY7P02HHQ8D 160       0      160
TAGGGAATTTTCGGCAATGGGCGAAAGCCTGACCGAGCAACGCCGCGTGAGGGAGGAAGT
ACTTCGGTATGTAAACCTCTGTTATAAAGGAAGAACGGTACATGGAGGGAATGCCATGTA
AGTGACGGTACTTTATGAGGAAGCCACGGCTAACTACGTG
>FBMWY7P02I0K9G 141       0      141
TGGGGAATATTGGACAATGGACCAAAAGTCTGATCCAGCAATTCTGTGTGCACGATGAAG
TTTTTCGGAATGTAAAGTGCTTTCAGTTGGGAAGAAGAAAGTGACGGTACCAACAGAAGA
AGCGACGGCTAAATACGTGCA
>FBMWY7P02HRDXP 175       0      175
CCTACGGGGCAGCAGTGGGGAATTTTGGACAATGGGGGCAACCCTGATCCAGCCATGCCG
CGTGCAGGATGAAGGTCTTCGGATTGTAAACTGCTTTTGTCAGGGACGAAAAGGATTCCG
CTAATACCGGGATCTGCTGACGGTACCTGAAGAATAAGCACCGGCTAACTACGTG
>FBMWY7P02G8L04 138       0      138
TGGGGAATATTGCACAATGGGGGAAACCCTGATGCAGCGACGCCGCGTGAGCGAAGAAGT
ATTTCGGTATGTAAAGCTCTATCAGCAGGGAAGAAAATGACGGTACCTGACTAAGAAGCC
CCGGCTAACTACGTGCCA
>FBMWY7P02IR9QI 139       0      139
TGGGGAATATTGGACAATGGACCAAAAGTCTGATCCAGCAATTCTGTGTGCACGATGAAG
TTTTTCGGAATGTAAAGTGCTTTCAGTTGGGAAGAAGAAAGTGACGGTACTAACAGAAGA
AGCGACGGCTAAATACGTG
>FBMWY7P02GDXJB 135       0      135
TGGGGAATATTGCACAATGGGGGAAACCCTGATGCAGCGACGCCGCGTGAAGGAAGGAGT
ATCTCGGTATGTAAACTTCTATCAGCAGGGAAGAAAATGACGGTACCTGACTAAGAAGCC
CCGGCTAACTACGCG
>FBMWY7P02HNRVA 159       0      159
TGAGGAATATTGGTCAATGGGCGCGAGCCTGAACCAGCCAAGTAGCGTGAAGGATGACTG
CCCTATGGGTTGTAAACTTCTTTTGTCCGGGAATAAAACCGCCTACGTGTAGGCGCTTGT
ATGTACCGGTACGAATAAGCATCGGCTAACTCTGTGCCC
>FBMWY7P02G2S62 69       0      69
TGGGGAATTTTGGACAATGGGGGCAACCCTGATCCAGCCATGCCGCGTGCAGGAAGAAGG
CCTGGTGTA
>FBMWY7P02HEZLS 135       0      135
CCTACGGAGACAGCAGTGAGGAATATTGGTCAATGGACGAGAGTCTGAACCAGCCAAGTA
GCGTGCAGGATGACGGCCCTATGGGTTGTAGACTGCTTTTATAAGGGAATAAAGTGAGCC
TCGTGAGGCTTTTNT
>FBMWY7P02ISQWX 77       0      77
TGGGGAATCTTGCGCAATGGGGGCAACCCTGACGCAGCGACGCCGCGTGCGGGACGAAGG
CCTGGTCGTAACGCTTC
>FBMWY7P02HKDYD 139       0      139
TGGGGAATATTGGACAATGGACCAAAAGTCTGATCCAGCAATTCTGTGTGCACGATGAAG
TTTTTCGGAATGTAAAGTGCTTTCAGTTGGGAAGAAGAAAGTGACGGTACCAACAGAAGA
AGCGACGGCTAAATACGCG
>FBMWY7P02F408C 138       0      138
TGGGGAATATTGGACAATGGACCAAAAGTCTGATCCAGCAATTCTGTGTGCACGATGACG
GTCTTAGGATTGTAAAGTGCTTTCAATTGGGAAGAAAAAATGACGGTACCAATAGAAGAA
GCGACGGCTAAATACGTG
>FBMWY7P02FE3BQ 155       0      155
TGAGGAATATTGGTCAATGGACGAGAGTCTGAACCAGCCAAGTAGCGTGAAGGATGACTG
CCCTATGGGTTGTAAACTTCTTTTATATGGGAATAAAAAAGAGTACGTGTGCTCTATTGT
ATGTACCTTATGAATAAGCATCGGCTAATTCCGTG
>FBMWY7P02FV5HZ 155       0      155
TGAGGAATATTGGTCAATGGACGCAAGTCTGAACCAGCCAAGTAGCGTGCAGGATGACGG
CCCTCCGGGTTGTAAACTGCTTTTAGTTGGGAATAAAGTGCAGCTCGTGAGTTGTTTTGT
ATGTACCATCAGAAAAAGGACCGGCTAATTCCGTG
>FBMWY7P02JMJHF 139       0      139
TGGGGAATATTGGACAATGGACCAAAAGTCTGATCCAGCAATTCTGTGTGCACGATGACG
GTCTTAGGATTGTAAAGTGCTTTCAATTGGGAAGAAAAAAATGACGGTACCAATAGAAGA
AGCGACGGCTAAATACGTG
>FBMWY7P02JSIFI 17       0      17
CGGAGTTANCAGNGGCG
>FBMWY7P02IVRJG 154       0      154
TGAGGAATATTGGTCAATGGACGCAAGTCTGAACCAGCCGAGTAGCGTGCAGGATGACGG
CCCTCCGGGTTGTAAACTGCTTTTAGTTGGGAATAAAGTGCAGCTCGTGAGCTGTTTTGT
ATGTACCATCAGAAAAAGGCCGGCTAATTCCGTG
>FBMWY7P02IUIJQ 155       0      155
TGAGGAATATTGGTCAATGGACGAGAGTCTGAACCAGCCAAGTAGCGTGAAGGATGACTG
CCCTATGGGTTGTAAACTTCTTTTANACGGGAATAAAGTGAAGCACGTGTGCTTTTTTGA
TGTACCGTATGAATAAGGATCGGCTAACTCCGTGT
>FBMWY7P02FWHDV 160       0      160
TGGGGAATTTTGGACAATGGGGGCAACCCTGATCCAGCCATGCCGCGTGCAGGATGAAGG
TCTTCGGATTGTAAACTGCTTTTGTCAGGGACGAAAAGGATTCCGCTAATATCGGGATCT
GCTGACGGTACCTGAAGAATAAGCACCGGCTAACTACGTG
>FBMWY7P02I9JWZ 156       0      156
TGAGGAATATTGGTCAATGGGCGAGAACCTGAACCAGCCAAGTAGCGTGAAGGATGACTG
CCCTATGGGTTGTAAACTTCTTTTATAAAGGAATAAAGTCGGGTATGGATACCCGTTTGC
ATGTACTTTATGAATAAGGATCGGCTAACTCCGTGT
>FBMWY7P02FPOA5 150       0      150
TGGGGAATATTGGACAATGGACCAAAAGTCTGATCCAGCAATTCTGTGTGCACGATGAAG
TTTTTCGGAATGTAAAGTGCTTTCAGTTGGGAAGAAGAAAGTGACGGTACCAACAGAAGA
AGCGACGGCTAAATACGTGCCGNNCGCGAT
>FBMWY7P02FHHFJ 138       0      138
TGGGGAATATTGGACAATGGACCAAAAGTCTGATCCAGCAATTCTGTGTGCACGACGAAG
TTTTTCGGAATGTAAAGTGCTTTCAGTTGGGAAGAAGAAAGTGACGGTACAACAGAAGAA
GCGACGGCTAAATACGTG
>FBMWY7P02JAGBO 191       0      191
CCTAACGGGAAGGACAAGACAAGTAGGGGAAATACTTACCGACAAATGGGCGAAAGCCTG
ACGGAGCAATGCCGCGTGAGTGATGAAGGAATTCGTTCCGTAAAACTCTTTTGTTTATGA
CGAATGTGCAGATTGTGAATAATTATTTGTAATGACGGTAGTAAACGAATAAGCCACGGC
TAACTACGTGT
>FBMWY7P02JE2ZS 139       0      139
TGGGGAATCTTGCGCAATGGGGGGAACCCGTGACGCAGCGACGCCGCGTGCGGGACGAAA
GGCCCTCGGGTCGTAAACCGCTTTCAGCAGGGATGAGACAAGACGGTACCTGCAGAAGAA
GCCCCGGCTAACTACGTGG
>FBMWY7P02IB15N 155       0      155
TGAGGAATATTGGTCAATGGACGCAAGTCTGAACCAGCCAAGTAGCGTGCAGGATGACGG
CCCTCCGGGTTGTAAACTGCTTTTAGTTGGGAATAAAGTGCAGCTCGTGAGCTGTTTTGT
ATGTACCATCAGAAAAAGGACCGGCTAATTCCGTG
>FBMWY7P02F2NLQ 139       0      139
TGGGGAATATTGGACAATGGACCAAAAGTCTGATCCAGCAATTCTGTGTGCACGATGAAG
TTTTTCGGAATGTAAAGTGCTTTCAGTTGGGAAGAAGAAAGTGACGGTACCAACAGAAGA
AGCGACGGCTAAATACGTG
>FBMWY7P02FX0E6 135       0      135
TGGGGAATATTGCACAATGGGGGAAACCCTGATGCAGCGACGCCGCGTGGAGGAAGAAGT
ATCTCGGTATGTAAACTTCTATCAGCAGGGAAGATAATGACGGTACCTGACTAAGAAGCC
CCGGCTAACTACGTG
>FBMWY7P02G86HA 161       0      161
TAGGGAATCTTCCACAATGGGCGGAAGCCTGATGGAGCAACGCCGCGTGGGTGAAGAAGG
TCTTCGGATCGTAAAACCCTGTTGTTAGAGAAGAAAGTGCGTGAGAGTAACTGTTCACGT
TTCGACGGTATCTAACCAGAAAGCCACGGCTAACTACGAGT
>FBMWY7P02GCLRL 155       0      155
TGAGGAATATTGGTCAATGGACGAGAGTCTGAACCAGCCAAGTAGCGTGAAGGATGACTG
CCCTATGGGTTGTAAACTTCTTTTATACGGGAATAAAGTATTCCACGTGTGGAATTTTGT
ATGTACCGTATGAATAAGGATCGGCTAACTCCGTG
>FBMWY7P02IW7SJ 139       0      139
TGGGGAATATTGGACAATGGACCAAAAGTCTGATCCAGCAATTCTGTGTGCACGATGAAG
TTTTTCGGAATGTAAAGTGCTTTCAGTTGGGAAGAAGAAAGTGACGGTACCAACAGAAGA
AGCGACGGCTAAATACGTG
>FBMWY7P02JTIAQ 142       0      142
TGGGGAATATTGGACAATGGACCAAAAGTCTGATCCAGCAATTCTGTGTGCACGATGACG
GTCTTAGGATTGTAAAGTGCTTTCAATTGGGAAGAAAAAAAATAGACGGTACCAATAGAA
GAAGCGACGGCTAAATAACGTG
>FBMWY7P02H5N4D 140       0      140
TGGGGAATATTGGACAATGGACCAAAAGTCTGATCCAGCAATTCTGTGTGCACGATGACG
GTCTTAGGATTGTAAAGTGCTTTCAATTGGGAAGAAAAAAAATGACGGTACCAATAGAAG
AAGCGACGGCTAAATACGNG
>FBMWY7P02I3MMP 135       0      135
TGGGGAATATTGCACAATGGGGGAAACCCTGATGCAGCGACGCCGCGTGAAGGAAGAAGT
ATCTCGGTATGTAAACTTCTATCAGCAGGGAAGATAATGACGGTACCTGACTAAGAAGCC
CCGGCTAACTACGTG
>FBMWY7P02GB8Y8 158       0      158
TGAGGAATATTGGTCAATGGACGAGAGTCTGAACCAGCCAAGGAGCGTGCAGGAAGACGG
CCCTATGGGTTGTAAACTGCTTTTATAAGGGAATAAAGTGAGTCTCGTGAGACTTTTTGC
ATGTACCTTATGAATAAGGACCGGCTAATTCCGTGCCG
>FBMWY7P02HUBV5 156       0      156
TGAGGAATATTGGTCAATGGACGAGAGTCTGAACCAGCCAAGTAGCGTGCAGGATGACGG
CCCTATGGGTTGTAAACTGCTTTTATAAGGGAATAAAGTGAGTCTCGTGAGACTTTTTGC
ATGTACCTTATGAATAAGGACTGGCTAATTCCGTGT
>FBMWY7P02GEVR2 158       0      158
TGAGGAATATTGGTCAATGGACGAGAGTCTGAACCAGCCAAGTAGCGTGAAGGATGACTG
CCCTATGGGTTGTAAACTTCTTTTATATGGGAATAAAAAAGAGCACGTGTGCTCTATTGT
ATGTACCTTATGAATAAGCATCGGCTAATTCCGTGCCT
>FBMWY7P02H2KQD 155       0      155
TGAGGAATATTGGTCAATGGACGAGAGTCTGAACCAGCCAAGTAGCGTGAAGGATGACTG
CCCTATGGGTTNTAAACTTCTTTTANACGGGAATAAAGTGAGCCACGTGTGGTTTTTTGA
TGTACCGTATGAATAAGGATCGGCTAACTCCGTGT
>FBMWY7P02JWRUT 155       0      155
TGAGGAATATTGGTCAATGGGCGAGAGCCTGAACCAGCCAAGTAGCGTGAAGGATGAAGG
TTCTATGGATTGTAAACTTCTTTTATACGGGAATAAAACCTCCCACGTGTGGGAGCTTGT
ATGTACCGTATGAATAAGCATCGGCTAACTCCGTG
>FBMWY7P02JBVR3 158       0      158
TGAGGAATATTGGTCAATGGGCGCGAGCCTGAACCAGCCAAGTAGCGTGAAGGATGACTG
CCCTATGGGTTGTAAACTTCTTTTGTCCGGGAATAAAACCGCCTACGTGTAGGCGCTTGT
ATGTACCGGTACGAATAAGCATCGGCTAACTCCGTGCT
>FBMWY7P02I60TO 139       0      139
TGGGGAATATTGGACAATGGACCAAAAGTCTGATCCAGCAATTCTGTGTGCACGATGACG
GTCTTAGGATTGTAAAGTGCTTTCAATTGGGAAAGAAAAAATGACGGTACCAATAGAAGA
AGCGACGGCTAAATACGGG
>FBMWY7P02JSQD5 159       0      159
CCTACGAGGCAGCAGTGGGGAATATTGGACAATGGACCAAAAGTCTGATCCAGCAATTCT
GTGTGCACGATGACGGTCTTAGGATTGTAAAGTGCTTTCAATCGGGAAAAAGAAAAGTGA
TGGTACCGATAGAAGAAGCGACGGCTAAATAACGTGCCT
>FBMWY7P02G5J7G 139       0      139
TGGGGAATATTGGACAATGGACCAAAAGTCTGATCCAGCAATTCTGTGTGCACGATGACG
GTCTTAGGATTGTAAAGTGCTTTCAATTGGGAAGAAAAAAATGACGGTACCAATAGAAGA
AGCGACGACTAAATACGTG
>FBMWY7P02H0SMB 135       0      135
TGGGGAATATTGCACAATGGGGGAAACCCTGATGCAGCGACGCCGCGTGGAGGAAGAAGG
TCTTCGGATTGTAAACTCCTGTTGTTGGGGAAGATAATGACGGTACCCAACAAGGAAGTG
ACGGCTAACTACGTG
>FBMWY7P02F5JC1 139       0      139
TGGGGAATATTGGACAATGGACCAAAAGTCTGATCCAGCAATTCTGTGTGCACGATGACG
GTCTTAGGATTGTAAAGTGCTTTCAATCGGGAAAAAGAAAGTGATGGTACCGATAGAAGA
AGCGACGGCTAAATACGTG
>FBMWY7P02HL1AJ 160       0      160
TGGGGAATTTTGGACAATGGGGGCAACCCTGATCCAGCCATGCCGCGTGCAGGATGAAGG
TCTTCGGATTGTAAACTGCTTTTGTCAGGGACGAAAAGGATTGTGCTAATACCATGATCT
GCTGACGGTACCTGAAGAATAAGCACCGGCTAACTACGTG
>FBMWY7P02JQEYN 157       0      157
TGAGGAATATTGGTCAATGGACGAGAGTCTGAACCAGCCAAGTAGCGTGCAGGATGACGG
CCCTATGGGTTGTAAACTGCTTTTATAAGGGAATAAAGTGAGCCTCGTGAGGCTTTTTGC
ATGTACCTTATGAATAAGGACCGGCTAATTCCGTGCT
>FBMWY7P02JEFPX 142       0      142
TGGGGAATATTGGACAATGGACCAAAAGTACTGATCCAGCAATTCTGTGTGCACGATGAC
GGTCTTAGGATTGTAAAGTGCTTTCAATCGGGAAAAGAAAGTGATGGTACCGATAGAAGA
AGCGACGGCTAAATACGTGCCT
>FBMWY7P02GIAN8 142       0      142
TGGGGAATATTGGACAATGGACCAAAAGTCTGATCCAGCAATTCTGTGTGCACGATGAAG
TTTTTCGGAATGTAAAGTGCTTTCAGTTGGGAAGAAGAAAGTGACGGTACCAACAGAAGA
AGCGACGGCTAAATACGTGCCA
>FBMWY7P02HFOM3 155       0      155
TGAGGAATATTGGTCAATGGACGAGAGTCTGAACCAGCCAAGTAGCGTGAAGGATGACTG
CCCTATGGGTTGTAAACTTCTTTTATATGGGAATAAAAAAGAGCACGTGTGCTCTATTGT
ATGTACCTTATGAATAAGCATCGGCTAATTCCGTG
>FBMWY7P02IQVZK 160       0      160
TAGGGAATTTTCGGCAATGGGGGGAACCCTGACCGAGCAACGCCGCGTGAAGGAAGAAGG
AATTCGTTCTGTAAACTTCTGTTATAAAGGAAGAACGGCGGATATAGGGAATGATATCCG
AGTGACGGTACTTTATGAGAAAGCCACGGCTAACTACGTG
>FBMWY7P02JHRDW 142       0      142
TGGGGAATATTGGACAATGGACCAAAAGTCTGATCCAGCAATTCTGTGTGCACGATGACG
GTCTTAGGATTGTAAAGTGCTTTCAATCGGGAAAAAGAAAGTGATGGTACCGATAGAAGA
AGCGACGGCTAAATACGTGCCC
>FBMWY7P02IAA8W 135       0      135
TGGGGGATATTGCACAATGGGGGAAACCCTGATGCAGCGACGCCGCGTGAAGGAAGAAGT
ATCTCGGTATGTAAACTTCTATCAGCAGGGAAGACAATGACGGTACCTGACTAAGAAGCC
CCGGCTAACTACGTG
>FBMWY7P02GHWQL 135       0      135
TGGGGAATATTGCACAATGGGGGAAACCCTGATGCAGCAACGCCGCGTGAGTGAAGAGGT
ATTTCGGTATGTAAAGCTCTATCAGCAGGGAAGAAAGTGACGGTACCTGACTAAGAAGCC
CCGGCTAACTACGTG
>FBMWY7P02FTAB6 156       0      156
TGAGGAATATTGGTCAATGGGCGCGAGCCTGAACCAGCCAAGTAGCGTGAAGGATGACTG
CCCTATGGGTTGTAAACTTCTTTTGTCCGGGAATAAAACCGCCTACGTGTAGGCGCTTGT
ATGTACCGGTACGAATAAGCATCGGCTAACTCCGTG
>FBMWY7P02IYNMB 157       0      157
TGAGGAATATTGGTCAATGGGCGCGAGCCTGAACCAGCCAAGTAGCGTGAAGGATGACTG
CCCTATGGGTTGTAAACTTCTTTTGTCCGGGAATAAAACCGCCTACGTGTAGGCGCTTGT
ATGTACCGGTACGAATAAGCATCGGCTAACTCCGTGT
>FBMWY7P02G11DV 158       0      158
TGAGGAATATTGGTCAATGGACGCAAGTCTGAACCAGCCAAGTAGCGTGCAGGATGACGG
CCCTCCGGGTTGTAAACTGCTTTTAGTTGGGAATAAAGTGCAGCTCGTGAGTTGTTTTGT
ATGTACCATCAGAAAAAGGCCGGCTAATTCCGTGCCAN
>FBMWY7P02IB8MH 161       0      161
TGGGGAATCTTCCGCAATGGGCGAAAGCCTGACGGAGCAATGCCGCGTGAGTGATGAAGG
AATTCGTTCCGTAAAACTCTTTTGTTTATGACGAATGTGCAGATTGTGAATAATTATTTG
TAATGACGGTAGTAAACGAATAAGCCACGGCTAACTACGTA
>FBMWY7P02FVMI5 157       0      157
TGAGGAATATTGGTCAATGGACGAGAGTCTGAACCAGCCAAGTAGCGTGAAGGATGACTG
CCCTATGGGTTGTAAACTTCTTTTATACGGGAATAAAGTGAGCCACGTGTGGTTTTTTGT
ATGTACCGTATGAATAAGGATCGGCTAACTCCGTGCA
>FBMWY7P02HA6XF 159       0      159
TGGGGAATTTTGGACAATGGGGCAACCCTGATCCAGCCATGCCGCGTGCAGGATGAAGGT
CTTCGGATTGTAAACTGCTTTTGTCAGGGGCGAAAAGGATTGTGCTAATACCATGATCTG
CTGACGGTACCTGAAGAATAAGCACCGGCTAACTACGTG
>FBMWY7P02JGSK8 138       0      138
TGGGGAATATTGCACAATGGGGGAAACCCTGATGCAGCGACGCCGCGTGAGTGAAGAAGT
ATTTCGGTATGTAAAGCTCTATCAGCAGGGAAGAAAATGACGGTACCTGACTAAGAAGCC
CCGGCTAACTACGTGCCG
>FBMWY7P02I1YER 156       0      156
TGAGGAATATTGGTCAATGGGCGCGAGCCTGAACCAGCCAAGTAGCGTGAAGGATGACTG
CCCTATGGGTTGTAAACTTCTTTTGTCCGTGAATAAAACCGCCTACGTGTAGGCGCTTGT
ATGTACCGGTACGAATAAGCATCGGCTAACTCCGTG
>FBMWY7P02I2XA9 143       0      143
TGGGGAATATTGGACAATGGACCAAAAGTCTGATCCAGCAATTCTGTGTGCACGATGACG
GTCTTAGGATTGTAAAGTGCTTTCAATCGGGAAAAAGAAAGTGATGGTACCGATAGAAGA
AGCGACGGCTAAATACGTGCCAG
>FBMWY7P02HIDZE 154       0      154
TGAGGAATATTGGTCAATGGACGCAAGTCTGAACCAGCCAAGTAGCGTGCAGGATGACGG
CCCTCCGGGTTGTAAACTGCTTTTAGTTGGGAATAAAGTGCAGCTCGTGAGCTGTTTTGT
ATGTACCATCAGAAAAAGGCCGGCTAATTCCGTG
>FBMWY7P02F8F1J 156       0      156
TGAGGAATATTGGTCAATGGACGAGAGTCTGAACCAGCCAAGTAGCGTGCAGGATGACGG
CCCTATGGGTTGTAAACTGCTTTTANAAGGGAATAAAGTGAGCCTCGTGAGGCTTTTTGC
ATGTACCTTATGGATAAGGACCGGCTAATTCCGTGT
>FBMWY7P02I116W 156       0      156
TGAGGAATATTGGTCAATGGACGAGAGTCTGAACCAGCCAAGTAGCGTGAAGGATGACTG
CCCTATGGGTTGTAAACTTCTTTTATACGGGAATAAAGTGAGCCACGTGTGGTTTTTTGT
ATGTACCGTATGAATAAGGATCGGCTAACTCCGTGT
>FBMWY7P02HNI3I 154       0      154
TGGGGAATATTGGACAATGGACCAAAAGTCTGATCCAGCAATTCTGTGTGCACGATGAAG
TTTTTCGGAATGTAAAGTGCTTTCAGTTGGGAAGAAGAAAGTGACGGTACCAACAGAAGA
AGCGACGGCTAAATACGTGCCAGCAGCCGGTAAT
>FBMWY7P02HW8TQ 139       0      139
TGGGGAATATTGGACAATGGACCAAAAGTCTGATCCAGCAATTCTGTGTGCACGATGACG
GTCTTAGGATTGTAAAGTGCTTTCAATCGGGAAAAAGAAAGTGATGGTACCGATAGAAGA
AGCGACGGCTAAATACGTA
>FBMWY7P02G4X2I 138       0      138
TGGGAATATTGGACAATGGACCAAAAGTCTGATCCAGCAATTCTGTGTGCACGATGAAGT
TTTTCGGAATGTAAAGTGCTTTCAGTTGGGAAGAAGAAAGTGACGGTACCAACAGAAGAA
GCGACGGCTAAATACGTG
>FBMWY7P02GA0R0 149       0      149
TGGGGAATATTGCACAATGGGGGAAACCCTGATGCAGCGACGCCGCGTGAAGGAAGAAGT
ATTTCGGTATGTAAACTTCTATCAGCAGGGAAGAAAATGACGGTACCTGACTAAGAAGCC
CCGGNTAACTACGTGCCAGNCGCGGAGTA
>FBMWY7P02G8B30 137       0      137
GTGGGGAATATTGCACAATGGGGGAAACCCTGATGCAGCAACGCCGCGTGAGTGATGAAG
GTTTTCGGATCGTAAAGCTCTGTCTTTGGGGAAGATAATGACGGTACCCAAGGAGGAAGC
CACGGCTAACTACGTGA
>FBMWY7P02GBREZ 137       0      137
TGGGGAATATTGCACAATGGGGGAAACCCTGATGCAGCGACGCCGCGTGAGTGAAGAAGT
ATTTCGGTATGTAAAGCTCTATCAGCAGGGAAGAAAGTGACGGTACCTGAATAAGAAGCC
CCGGCTAACTACGTGCT
>FBMWY7P02FMW9V 142       0      142
GTAGGGGGAATATTGGACAATGGACCAAAAGTCTGATCCAGCAATTCTGTGTGCACGATG
AAGTTTTTCGGAATGTAAAGTGCTTTCAGTTGGGAAGAAGAAAGTGACGGTACCAACAGA
AGAAGCGACGGCTAAATACGCG
>FBMWY7P02G31U1 174       0      174
CCTACGGGGGCGAGCAGTGAGGAATATTGGTCAATGGACGGAGAGGTCTGAACCAGCCAA
GTAGCGTGAAGGATGACTGCCCTATGGGTTGTAAACTTCTTTTATATGGGAATAAAAAAG
AGCACGTGTGCTCTATTGTATGTACCTTATGAATAAGCATCGGCTAATTCCGTA
>FBMWY7P02I6KX6 160       0      160
TGGGGAATTTTGGACAATGGGGGCAACCCTGATCCAGCCATGCCGCGTGCAGGATGAAGG
TCTTCGGATTGTAAACTGCTTTTGTCAGGGACGAAAAGGNTTGTGCTAATACCATGATCT
GCTGACGGTACCTGAAGAATAAGCACCGGCTAACTACGTG
>FBMWY7P02GNVXA 155       0      155
TGAGGAATATTGGTCAATGGACGCAAGTCTGAACCAGCCAAGTAGCGTGCAGGATGACGG
CCCTCCGGGTTGTAAACTGCTTTTAGTTGGGAATAAAGTGCAGCTCGTGAGCTGTTTTGT
ATGTACCATCAGAAAAAGGACCGGCTAATTCCGTA
>FBMWY7P02HQPR1 157       0      157
TGGGGAATTTTGGACAATGGGGGCAACCCTGATCCAGCCATGCCGCGTGCAGGATGAAGG
TCTTCGGATTGTAAACTGCTTTTGTCAGGGACGAAAAGGATTCCGCTAATACCGGGATCT
GCTGACGGTACCTGAAGAATAAGCACCGGCTAACTAC
>FBMWY7P02GYO1J 156       0      156
TGAGGAATATTGGTCAAGTGGACGAGAGTCTGAACCAGCCAAGTAGCGTGAAGGATGACT
GCCCTATGGGTTGTAAACTTCTTTTATATGGGAATAAAAAAGAGCACGTGTGCTCTATTG
TATGTACCTTATGAATAAGCATCGGCTAATTCCGTG
>FBMWY7P02HUYWO 135       0      135
TGGGGAATATTGCACAATGGAGGAAACTCTGATGCAGCGACGCCGCGTGAGTGAAGAAGT
ATTTCGGTATGTAAAGCTCTATCAGCAGGGAAGATAATGACGGTACCTGACTAAGAAGCT
CCGGCTAAATACGTG
>FBMWY7P02HS3N2 139       0      139
TGGGGAATATTGGACAATGGACCAAAAGTCTGATCCAGCAATTCTGTGTGCACGATGACG
GTCTTAGGATTGTAAAGTGCTTTCAATTGGGAAGAAAAAAATGACGGTACCAATAGAAGA
AGCGACGGCTAAATACGTG
>FBMWY7P02HLVNY 158       0      158
TGAGGAATATTGGTCAATGGACGAGAGTCTGAACCAGCCAAGTAGCGTGAAGGATGACTG
CCCTATGGGTTGTAAACTTCTTTTATATGGGAATAAAAAAGAGCACGTGTGCTCTATTGT
ATGTACCTTATGAATAAGCATCGGCTAATTCCGTGCCC
>FBMWY7P02IENG2 155       0      155
TGAGGAATATTGGTCAATGGACGAGAGTCTGAACCAGCCAAGTAGCGTGAAGGATGACTG
CCCTATGGGTTGTAAACTTCTTTTATACGGGAATAAAGTGAGCCACGTGTGGTTTTTTGT
ATGTACCGTATGAATAAGGATCGGCTAACTCCGTG
>FBMWY7P02HIODK 138       0      138
TGGGGAATATTGCACAATGGGGGAAACCCTGATGCAGCGACGCCGCGTGAGTGAAGAAGT
ATTTCGGTATGTAAAGCTCTATCAGCAGGGAAGAAAGTGACGGTACCTGAATAAGAAGCC
CCGGCTAACTACGTGCCC
>FBMWY7P02GWIWZ 158       0      158
TGAGGAATATTGGTCAATGGGCGCGAGCCTGAACCAGCCAAGTAGCGTGAAGGATGACCG
CCCTATGGGTTGTAAACTTCTTTTGTCCGGGAATAAAACCGCCTACGTGTAGGCGCTTGT
ATGTACCGGTACGAATAAGCATCGGCTAACTCCGTGCT
>FBMWY7P02FF19U 70       0      70
GTGGGGAATTATTGGGCAATGGGGGAAACCCTGACCCAGCAACGCCGCGTGAAGGAAGAA
GGCCTGTGTA
>FBMWY7P02HAKK4 136       0      136
TGGGGAATATTGCACAATGGGGGAAACCCTGATGCAGCGACGCCGCGTGAAGGAAGAAGT
ATCTCGGTATGTAAACTTCTATCAGCAGGGAAGAAAATGACGGTACCTGACTAAGAAGCC
CCGGCTAACTACGTGA
>FBMWY7P02IS64K 161       0      161
TGGGGAATCTTCCGCAATGGGCGAAAGCCTGACGGAGCAACGCCGCGTGAACGAAGAAGG
TCTTCGGATCGTAAAGTTCTGTCGTTAAGGGCGAAGGATGCTTATTATAATACAGTAAGT
ATTTGACGGTACTTAACGAGGAAGCCACGGCTAACTACGTG
>FBMWY7P02I78HB 139       0      139
TGGGGAATATTGGACAATGGACCAAAAGTCTGATCCAGCAATTCTGTGTGCACGATGAAG
TTTTTCGGAATGTAAAGTGCTTTCAGTTGGGAAGAAGAAAGTGACGGTACCAACAGAAGA
AGCGACGGCTAAATACGTG
>FBMWY7P02GKTR7 71       0      71
TGGGGAATATTGGGCAATGGGGGAAACCCTGACCCAGCAACGCCGCGTGAAGGAAGAAGG
CCTGGTTGTAA
>FBMWY7P02G449X 142       0      142
TGGGGAATATTGGACAATGGACCAAAAGTCTGATCCAGCAATTCTGTGTGCACGATGACG
GTCTTAGGATTGTAAAGTGCTTTCAATCGGGAAAAAGAAAGTGATGGTACCGATAGAAGA
AGCGACGGCTAAATACGTGCCT
>FBMWY7P02G8J0V 136       0      136
TGGGGAATATTGCACAATGGGGGAAACCCTGATGCAGCGACGCCGCGTGGAGGAAGAAGG
TCTTCGGATTGTAAACTCCTGTTGTTGGGGAAGATAATGACGGTACCCAACAAGGAAGTG
ACGGCTAACTACGTGT
>FBMWY7P02JQUQR 31       0      31
TGAGGAATATTGGTCAATGGACGCAGCTGAC
>FBMWY7P02F8WLJ 139       0      139
TGGGGAATATTGGACAATGGACCAAAAGTCTGATCCAGCAATTCTGTGTGCACGATGAAG
TTTTTCGGAATGTAAAGTGCTTTCAGTTGGGAAGAAGAAAGTGACGGTACCAACAGAAGA
AGCGACGGCTAAATACGCG
>FBMWY7P02GF5YX 139       0      139
TGGGGAATATTGGACAATGGACCAAAAGTCTGATCCAGCAATTCTGTGTGCACGATGAAG
TTTTTCGGAATGTAAAGTGCTTTCAGTTGGGAAGAAGAAAGTGACGGTACCAACAGAAGA
AGCGACGGCTAAATACGTG
>FBMWY7P02FKQIB 84       0      84
TGGGGAAGTTTTGGTACAATGGGGGCGAACCCCTGATCCAGCCATGCCGCGTGCAGGATG
AAGGCCCTCGGTTGGTTAACGTAG
>FBMWY7P02HQH5W 155       0      155
TGAGGAATATTGGTCAATGGGCGAGAGCCTGAACCAGCCAAGTAGCGTGAAGGATGAAGG
TCCTACGGATTGTAAACTTCTTTTATACGGGAATAAAGTTTCCTACGTGTAGGATTTTGT
ATGTACCGTATGAATAAGCATCGGCTAACTCCGTG
>FBMWY7P02HZI9Q 138       0      138
TGGGGAATATTGCACAATGGGGGAAACCCTGATGCAGCGACGCCGCGTGAGTGAAGAAGT
ATTTCGGTATGTAAAGCTCTATCAGCAGGGAAGAAAATGACGGTACCTGACTAAGAAGCC
CCGGCTAACTACGTGCCT
>FBMWY7P02HK74F 139       0      139
TGGGGAATATTGGACAATGGACCAAAAGTCTGATCCAGCAATTCTGTGTGCACGATGAAG
TTTTTCGGAATGTAAAGTGCTTTCAGTTGGGAAGAAGAAAGTGACGGTACCAACAGAAGA
AGCGACGGCTAAATACGTA
>FBMWY7P02GQJMW 161       0      161
TGGGGAATCTTCCGCAATGGGCGAAAGCCTGACGGAGCAATGCCGCGTGAGTGATGAAGG
AATTCGTTCCGTAAAACTCTTTTGTTTATGACGAATGTGCAGATTGTGAATAATTATTTG
TAATGACGGTAGTAAACGAATAAGCCACGGCTAACTACGTG
>FBMWY7P02IC3F9 135       0      135
TGGGGAATATTGCACAATGGGGGAAACCCTGATGCAGCGACGCCGCGTGAGCGAAGAAGT
ATTTCGGTATGTAAAGCTCTATCAGCAGGGAAGAAAATGACGGTACCTGACTAAGAAGCC
CCGGCTAACTACGTG
>FBMWY7P02IAQI6 168       0      168
TGAGGAATATTGGTCAATGGGCGCGAGCCTGAACCAGCCAAGTAGCGTGAAGGATGACTG
CCCTATGGGTTGTAAACTTCTTTTGTCCGGGAATAAAACCGCCTACGTGTAGGCGCTTGT
ATGTACCGGTACGAATAAGCATCGGCTAACTCCGTGCCAGCAGCCTGG
>FBMWY7P02GQ0K6 156       0      156
TGAGGAATATTGGTCAATGGACGCAAGTCTGAACCAGCCAAGTAGCGTGCAGGATGACGG
CCCTCCGGGTTGTAAACTGCTTTTAGTTGGGAATAAAGTGCGGCTCGTGAGCTGTTTTGT
ATGTACCATCAGAAAAAGGACCGGCTAATTCCGTGT
>FBMWY7P02HABE7 155       0      155
TGAGGAATATTGGTCAATGGACGAGAGTCTGAACCAGCCAAGTAGCGTGAAGGATGACTG
CCCTATGGGTTGTAAACTTCTTTTATATGGGAATAAAAAAGAGCACGTGTGCTCTATTGT
ATGTACCTTATGAATAAGCATCGGCTAATTCCGTG
>FBMWY7P02HSMPL 160       0      160
TGGGGAATTTTGGACAATGGGGGCAACCCTGATCCAGCCATGCCGCGTGCAGGATGAAGG
TCTTCGGATTGTAAACTGCTTTTGTCAGGGACGAAAAGGATTCCGCTAATACCGGGATCT
GCTGACGGTACCTGAAGAATAAGCACCGGCTAACTACGTG
>FBMWY7P02G0OOW 31       0      31
TGAGGAATATTGGTTCGAATGGGCGGCGGAG
>FBMWY7P02IVO7V 139       0      139
TGGGGAATATTGGACAATGGACCAAAAGTCTGATCCAGCAATTCTGTGTGCACGATGACG
GTCTTAGGATTGTAAAGTGCTTTCAATCGGGAAAAAGAAAGTGATGGTACCGATAGAAGA
AGCGACGGCTAAATACGTG
>FBMWY7P02HV1HR 155       0      155
TGAGGAATATTGGTCAATGGACGCAAGTCTGAACCAGCCAAGTAGCGTGCAGGATGACGG
CCCTCCGGGTTGTAAACTGCTTTTAGTTGGGAATAAAGTGCAGCTCGTGAGTTGTTTTGT
ATGTACCATCAGAAAAAGGACCGGCTAATTCCGTG
>FBMWY7P02I4UXF 69       0      69
TGGGGAATTTTGGACAATGGGGGCAACCCTGATCCAGCCATGCCGCGTGCAGGATGAAGG
CCTGTTGTA
>FBMWY7P02IXJD8 161       0      161
TGGGGAATCTTCCGCAATGGGCGAAAGCCTGACGGAGCAATGCCGCGTGAGTGATGAAGG
AATTCGTTCCGTAAAACTCTTTTGTTTATGACGAATGTGCAGATTGTGAATAATTATTTG
TAATGACGGTAGTAAACGAATAAGCCACGGCTAACTACGCG
>FBMWY7P02G4SKE 135       0      135
TGGGGAATATTGCACAATGGGGGAAACCCTGATGCAGCGACGCCGCGTGAAGGAAGAAGT
ATCTCGGTATGTAAACTTCTATCAGCAGGGAAGATAATGACGGTACCTGACTAAGAAGCC
CCGGCTAACTACGTG
>FBMWY7P02JGQWG 157       0      157
TGAGGAATATTGGTCAATGGACGCAAGTCTGAACCAGCCAAGTAGCGTGCAGGATGACGG
CCCTCCGGGTTGTAAACTGCTTTTAGTTGGGAATAAAGTGCAGCTCGTGAGCTGTTTTGT
ATGTACCATCAGAAAAAGGACCGGCTAATTCCGTGCC
>FBMWY7P02GRKD5 155       0      155
TGAGGAATATTGGTCAATGGACGCAAGTCTGAACCAGCCAAGTAGCGTGCAGGATGACGG
CCCTCCGGGTTGTAAACTGCTTTTAGTTGGGAATAAAGTGCAGCTCGTGAGCTGTTTTGT
ATGTACCATCAGAAAAAGGACCGGCTGATTCCGTG
>FBMWY7P02GJA30 157       0      157
TGAGGAATATTGGTCAATGGACGAGAGTCTGAACCAGCCAAGTAGCGTGAAGGATGACTG
CCCTATGGGTTGTAAACTTCTTTTATACGGGAATAAAGTGAGCCACGTGTGGTTTTTTGT
ATGTACCGTATGAATAAGGATCGGCTAACTCCGTGCT
>FBMWY7P02F11AS 156       0      156
TGAGGAATATTGGTCAATGGGCGCGAGCCTGAACCAGCCAAGTAGCGTGAAGGATGACTG
CCCTATGGGTTGTAAACTTCTTTTGTCCGGGAATAAAACCGCCTACGTGTAGGCGCTTGT
ATGTACCGGTACGAATAAGCATCGGCTAACTCCGTG
>FBMWY7P02F0P6U 156       0      156
TGAGGAATATTGGTCAATGGACGAGAGTCTGAACCAGCCAAGTAGCGTGAAGGATGACTG
CCCTATGGGTTGTAAACTTCTTTTATATGGGAATAAAAAAGAGCACGTGTGCTCTATTGT
ATGTACCTTATGAATAAGCATCGGCTAATTCCGTGT
>FBMWY7P02FWGAO 154       0      154
TGAGGAATATTGGTCAATGGACGCAAGTCTGAACCAGCCAAGTAGCGTGCAGGATGACGG
CCCTCCGGGTTGTAAACTGCTTTTAGTTGGGAATAAAGTGCAGCTCGTGAGCTGTTTTGT
ATGTACCATCAGAAAAAGGCCGGCTAATTCCGCG
>FBMWY7P02HYPUC 153       0      153
CCTAGGAGGCAGCAGTGGGGAATATTGCACAATGGGGGAAACCCTGATGCAGCAACGCCG
CGTGAGTGAAGAAGTATTTCGGTATGTAAAGCTCTATCAGCAGGGAAGAAAGTGACGGTA
CCTGACTAAGAAGCCCCGGCTAACTACGTGCCC
>FBMWY7P02JF3HO 157       0      157
TGAGGAATATTGGTCAATGGGCGCGAGCCTGAACCAGCCAAGTAGCGTGAAGGATGACTG
CCCTATGGGTTGTAAACTTCTTTTGTCCGGGAATAAAACCGCCTACGTGTAGGCGCTTGT
ATGTACCGGTACGAATAAGCATCGGCTAACTCCGTGT
>FBMWY7P02I3LE0 161       0      161
TGGGGAATATTGGACAATGGACCAAAAGTCTGATCCAGCAATTCTGTGTGCACGATGACG
GTCTTAGGATTGTAAAGTGCTTTCAATCGGGAAAAAGAAAGTGATGGTACCGATAGAAGA
AGCGACGGCTAAATACGTGCCAGCACGGCCGGACGGTTAAT
>FBMWY7P02F5LH4 156       0      156
TGAGGAATATTGGTCAATGGACGCGAGTCTGAACCAGCCAAGTAGCGTGCAGGATGACGG
CCCTCCGGGTTGTAAACTGCTTTTAGTTGGGAATAAAGTGCAGCTCGTGAGCTGTTTTGT
ATGTACCATCAGAAAAAGGACCGGCTAATTCCGTGA
>FBMWY7P02IHWI5 142       0      142
TGGGGAATATTGGACAATGGGACCAAAAGTCTGATCCAGCAATTCTGTGTGCACGATGAC
GGTCTTAGGATTGTAAAGTGCTTTCAATTGGGAAGAAAAAAATGACGGTACCAATAGAAG
AAGCGACGGCTAAATACGTGCT
>FBMWY7P02JH9IG 143       0      143
TGGGGAATATTGGACAATGGACCAAAAGTCTGATCCAGCAATTCTGTGTGCACGATGAAG
TTTTTCGGAATGTAAAGTGCTTTCAGTTGGGAAGAAGAAAGTGACGGTACCAACAGAAGA
AGCGACGGCTAAATACGTGCCAG
>FBMWY7P02HS8KO 161       0      161
TGGGGAATTTTGGACAATGGGGGCAACCCTGATCCAGCCATGCCGCGTGCAGGATGAAGG
TCTTCGGATTGTAAACTGCTTTTGTCAGGGACGAAAAGGATTGTGCTAATACCATGATCT
GCTGACGGTACCTGAAGAATAAGCACCGGCTAACTACGTGT
>FBMWY7P02HCP3H 68       0      68
TGGGGAATTTTGGACAATGGGGGCAACCCTGATCCAGCCATGCCGCGTGCAGGAAGAAGG
CCTGTGTA
>FBMWY7P02H4GR9 158       0      158
TGAGGAATATTGGTCAATGGACGAGAGTCTGAACCAGCCAAGTAGCGTGAAGGATGACTG
CCCTATGGGTTGTAAACTTCTTTTATACGGGAATAAAGTGAGCCACGTGTGGTTTTTTGT
ATGTACCGTATGAATAAGGATCGGCTAACTCCGTGCCC
>FBMWY7P02I3QC0 71       0      71
CCTACGGGGAGACAGCAGTGGGGGAAATCTTCCGCAATGGGCGAAAGCCTGACGGAGCAA
TGCCGCGTGAG
>FBMWY7P02IWOKK 139       0      139
TGGGGAATATTGGACAATGGACCAAAAGTCTGATCCAGCAATTCTGTGTGCACGATGACG
GTCTTAGGATTGTAAAGTGCTTTCAATCGGGAAAAAGAAAGTGATGGTACCGATAGAAGA
AGCGACGGCTAAATACGTC
>FBMWY7P02IL0BI 162       0      162
TGGGGAATTTTGGACAATGGGGGCAACCCTGATCCAGCCATGCCGCGTGCAGGATGAAGG
TCTTCGGATTGTAAACTGCTTTTGTCAGGGACGAAAAGGATTGTGCTAATACCATGATCT
GCTGACGGTACCTGAAGAATAAGCACCGGCTAACTACGTGCT
>FBMWY7P02FRQAY 154       0      154
TGAGGAATATTGGTCAATGGACGCAAGTCTGAACCAGCCAAGTAGCGTGCAGGATGACGG
CCCTCCGGGTTGTAAACTGCTTTTAGTTGGGAATAAAGTGCAGCTCGTGAGCTGTTTTGT
ATGTACCATCAGAAAAAGGCCGGCTAATTCCGTG
>FBMWY7P02GFQME 135       0      135
TGGGGAATATTGCACAATGGAGGAAACTCTGATGCAGCGACGCCGCGTGAGTGAAGAAGT
ATTTCGGTATGTAAAGCTCTATCAGCAGGGAAGATAATGACGGTACCTGACTAAGAAGCT
CCGGCTAAATACGCA
>FBMWY7P02H942N 158       0      158
TGAGGAATATTGGTCAATGGGCGCGAGCCTGAACCAGCCAAGTAGCGTGAAGGATGACTG
CCCTATGGGTTGTAAACTTCTTTTGTCCGGGAATAAAACCGCCTACGTGTAGGCGCTTGT
ATGTACCGGTACGAATAAGCATCGGCTAACTCCGTCNC
>FBMWY7P02GRE1H 170       0      170
CCTACGGGGCAGCAGTGAGGAATATTGGTCAATGGACGAGAGTCTGAACCAGCCAAGTAG
CGTGCAGGATGACGGCCCTATGGGTTGTAAACTGCTTTTATAAGGGAATAAAGTGAGCCT
CGTGAGGCTTTTTGCATGTACCTTATGAATAAGGACCGGCTAATTCCGTG
>FBMWY7P02I48PP 156       0      156
TGAGGAATATTGGTCAATGGGCGCGAGCCTGAACCAGCCAAGTAGCGTGAAGGATGACTG
CCCTATGGGTTGTAAACTTCTTTTGTCCGTGAATAAAACCGCCTACGTGTAGGCGCTTGT
ATGTACCGGTACGAATAAGCATCGGCTAACTCCGCA
>FBMWY7P02G568N 153       0      153
TGAGGAATATTGGTCAATGGACGCAAGTCTGAACCAGCCAAGTAGCGTGCAGGATGACGG
CCCTCCGGGTTGTAAACTGCTTTTAGTTGGGAATAAAGTGCAGCTCGCGAGCTGTTTTGA
TGTACCATCAGAAAAAGGCCGGCTAATTCCGTG
>FBMWY7P02FGU8Q 163       0      163
TGGGGAATCTTCCGCAATGGGCGAAAGCCTGACGGAGCAATGCCGCGTGAGTGATGAAGG
AATTCGTTCCGTAAAACTCTTTTGTTTATGACGAATGTGCAGATTGTGAATAATTATTTG
TAATGACGGTAGTAAACGAATAAGCCACGGCTAACTACGTGCA
>FBMWY7P02IWK17 137       0      137
TGGGGAATATTGGGCAATGGACGCAAGTCTGACCCAGCAACGCCGCGTGAAGGAAGAAGG
CTTTCGGGTTGTAAACTTCTTTTGTCAGGGAAGAGTAGAAGACTGTACCTGACGAATAAG
CCACGGCTAACTACGTG
>FBMWY7P02GDZOI 68       0      68
TGGGGAATTTTGGACAATGGGGGCAACCCTGATCCAGCCATGCCGCGTGCAGGATGAAGG
CCTGTGTA
>FBMWY7P02FIYC5 156       0      156
TGAGGAATATTGGTCAATGGGCGCGAGCCTGAACCAGCCAAGTAGCGTGAAGGATGACTG
CCCTATGGGTTGTAAACTTCTTTTGTCCGGGAATAAAACCGCCTACGTGTAGGTGCTTGT
ATGTACCGGTACGAATAAGCATCGGCTAACTCCGTG
>FBMWY7P02GLWYH 161       0      161
TGGGGAATATTGGACAATGGACCAAAAGTCTGATCCAGCAATTCTGTGTGCACGATGAAG
GTCTTCGGATTGTAAACTGCTTTTGTCAGGGACGAAAAGGATTGTGCTAATACCATGATC
TGCTGACGGTACCTGAAGAATAAGCACCGGCTAACTACGTT
>FBMWY7P02FX8RJ 157       0      157
TGAGGAATATTGGTCAATGGACGAGAGTCTGAACCAGCCAAGTAGCGTGAAGGATGACTG
CCCTATGGGTTGTAAACTTCTTTTATACGGGAATAAAGTGAAGCACGTGTGCTTTTTTGA
TGTACCGTATGAATAAGGATCGGCTAACTCCGTGCCT
>FBMWY7P02HTDGJ 157       0      157
TGAGGAATATTGGTCAATGGGCGCGAGCCTGAACCAGCCAAGTAGCGTGAAGGATGACTG
CCCTATGGGTTGTAAACTTCTTTTGTCCGGGAATAAAACCGCCTACGTGTAGGCGCTTGT
ATGTACCGGTACGAATAAGCATCGGCTAACTCCGTGT
>FBMWY7P02G3SM7 135       0      135
TGGGGAATATTGCACAATGGAGGAAACTCTGATGCAGCGACGCCGCGTGAGTGAAGAAGT
ATTTCGGTATGTAAAGCTCTATCAGCAGGGAAGATAATGACGGTACCTGACTAAGAAGCT
CCGGCTAAATACGTG
>FBMWY7P02GEV4E 141       0      141
TGGGGAATATTGGACAATGGGACCAAAAGTCGTGATCCAGCAATTCTGTGTGCACGATGA
CGGTCTTAGGATTGTAAAGTGCTTTCAATTGGGAAGAAAAAAATGACGGTACCAATAGAA
GAAGCGACGGCTAAATACGTG
>FBMWY7P02IVJ30 157       0      157
TGAGGAATATTGGTCAAGTGGACGGAAGTCTGAACCAGCCAAGTCGCGTGAAGGATGAAG
GTTCTATGGATTGTAAACTTCTTTTATAGGGGAATAAAAAAGTCCACGTGTGGATTCTTG
TATGTACCCTATGAATAAGCATCGGCTAACTCCGTGT
>FBMWY7P02JIRSI 157       0      157
TGAGGAATATTGGTCAATGGACGAGAGTCTGAACCAGCCAAGTAGCGTGAAGGATGACTG
CCCTATGGGTTGTAAACTTCTTTTATACGGGAATAAAGTGAGCCACGTGTGGTTTTTTGT
ATGTACCGTATGAATAAGGATCGGCTAACTCCGTGCC
>FBMWY7P02H0G1F 138       0      138
TGGGGAATATTGCACAATGGGGGAAACCCGTAGATGCAGCGACGCCGCGTGGAGGAAGAA
GGTCTTCGGATTGTAAACTCCTGTTGTTGAGGAAGATAATGACGGTACCCAACAAGGAAG
TGACGGCTAACTACGTGG
>FBMWY7P02IYYB0 156       0      156
TGAGGAATATTGGTCAATGGACGAGAGTCTGAACCAGCCAAGTAGCGTGCAGGAAGACGG
CCCTATGGGTTGTAAACTGCTTTTATAAGGGAATAAAGTGAGTCTCGTGAGACTTTTTGC
ATGTACCTTATGAATAAGGACCGGCTAATTCCGTGT
>FBMWY7P02I6XVQ 156       0      156
TGAGGAATATTGGTCAATGGGCGCGAGCCTGAACCAGCCAAGTAGCGTGAAGGATGACTG
CCCTACGGGTTGTAAACTTCTTTTGTCCGGGAATAAAACCGCCTACGTGTAGGCGCTTGT
ATGTACCGGTACGAATAAGCATCGGCTAACTCCGTG
>FBMWY7P02FFRKY 141       0      141
TGGGGAATATTGGACAATGGACCAAAAGTCTGATCCAGCAATTCTGTGTGCACGATGACG
GTCTTAGGATTGTAAAGTGCTTTCAATCGGGAAAAAGAAAGTGATGGTACCGATAGAAGA
AGCGACGGCTAAATACGTGCA
>FBMWY7P02HSA32 142       0      142
TGGGGAATATTGGACAATGGACCAAAAGTCTGATCCAGCAATTCTGTGTGCACGATGACG
GTCTTAGGATTGTAAAGTGCTTTCAATTGGGAAGAAAAAAATGACGGTACCAATAGAAGA
AGCGACGGCTAAATACGTGCCC
>FBMWY7P02IOR0I 134       0      134
TGGGAATATTGCACAATGGAGGAAACTCTGATGCAGCGACGCCGCGTGAGTGAAGAAGTA
TTTCGGTATGTAAAGCTCTATCAGCAGGGAAGATAATGACGGTACCTGACTAAGAAGCTC
CGGCTAAATACGTG
>FBMWY7P02FLSHW 141       0      141
TGGGGAATATTGGACAATGGACCAAAAGTCTGATCCAGCAATTCTGTGTGCACGATGACG
GTCTTAGGATTGTAAAGTGCTTTCAATTGGGAAGAAAAAAATGCGGTACCAATAGAAGAA
GCGACGGCTAAATACGTGCCA
>FBMWY7P02HJXMP 158       0      158
TGAGGAATATTGGTCAATGGACGAGAGTCTGAACCAGCCAAGTAGCGTGAAGGATGACTG
CCCTATGGGTTGTAAACTTCTTTTATATGGGAATAAAAAAGAGCACGTGTGCTCTATTGT
ATGTACCTTATGAATAAGCATCGGCTAATTCCGCGCCG
>FBMWY7P02I4G97 156       0      156
TGAGGAATATTGGTCAATGGGCGCGAGCCTGAACCAGCCAAGTAGCGTGAAGGATGACTG
CCCTATGGGTTGTAAACTTCTTTTGTCCGGGAATAAAACCGCCTACGTGTAGGCGCTTGT
ATGTACCGGTACGAATAAGCATCGGCTAACTCCGTG
>FBMWY7P02IQP4I 161       0      161
TGGGGAATCTTCCGCAATGGGCGAAAGCCTGACGGAGCAATGCCGCGTGAGTGATGAAGG
AATTCGTTCCGTAAAACTCTTTTGTTTATGACGAATGTGCAGATTGTGAATAATTATTTG
TAATGACGGTAGTAAACGAATAAGCCACGGCTAACTACGTG
>FBMWY7P02I73K0 161       0      161
TGGGGAATTTTGGACAATGGGGGCAACCCTGATCCAGCCATGCCGCGTGCAGGATGAAGG
TCTTCGGATTGTAAACTGCTTTTGTCAGGGACGAAAAGGATTGTGCTAATACCATGATCT
GCTGACGGTACCTGAAGAATAAGCACCGGCTAACTACGTGG
>FBMWY7P02GMT9U 159       0      159
TGAGGAATATTGGTCAATGGACGAGAGTCTGAACCAGCCAAGTAGCGTGAAGGATGACTG
CCCTATGGGTTGTAAACTTTCTTTTATATGGGAATAAAAAAGAGTACGTGTGCTCTATTG
TATGTACCTTATGAATAAGCATCGGCTAATTCCGTGCCT
>FBMWY7P02GXYC0 138       0      138
TGGGGAATATTGGACAATGGACCAAAAGTCTGATCCAGCAATTCTGTGTGCACGATGACG
GTCTTAGGATTGTAAAGTGCTTTCAATTGGGAAGAAAAAAATGCGGTACCAATAGAAGAA
GCGACGGCTAAATACGTG
>FBMWY7P02GNR43 141       0      141
TGGGGAATATTGGACAATGGACCAAAAGTCTGATCCAGCAATTCTGTGTGCACGATGACG
GTCTTAGGATTGTAAAGTGCTTTCAATCGGGAAAAAGAAAGTGATGGTACCGATAGAAGA
AGCGACGGCTAAATACGTGCT
>FBMWY7P02JHCOQ 156       0      156
TGAGGAATATTGGTCAATGGACGGAAGTCTGAACCAGCCAAGTCGCGTGAAGGATGAAGG
TTCTATGGATTGTAAACTTCTTTTATAGGGGAATAAAAAGTCCACGTGTGGATTCTTGTA
TGTACCCTATGAATAAGCATCGGCTAACTCCGTGCA
>FBMWY7P02IFKRC 157       0      157
TGAGGAATATTGGTCAATGGGCGCGAGCCTGAACCAGCCAAGTAGCGTGAAGGATGACTG
CCCTATGGGTTGTAAACTTCTTTTGTCCGGGAATAAAACCGCCTACGTGTAGGCGCTTGT
ATGTACCGGTACGAATAAGCATCGGCTAACTCCGTGT
>FBMWY7P02GYSUA 139       0      139
TGGGGAATATTGGACAATGGACCAAAAGTCTGATCCAGCAATTCTGTGTGCACGATGACG
GTCTTAGGATTGTAAAGTGCTTTCAATCGGGAAAAAGAAAGTGATGGTACCGATAGAAGA
AGCGACGGCTAAATACGTG
>FBMWY7P02IAZ0E 136       0      136
TGGGGAATATTGCACAATGGGGGAAACCCTGATGCAGCGACGCCGCGTGGAGGAAGAAGG
TCTTCGGATTGTAAACTCCTGTTGTTGGGGAAGATAATGACGGTACCCAACAAGGAAGTG
ACGGCTAACTACGTGG
>FBMWY7P02GU47K 156       0      156
TGAGGAATATTGGTCAATGGACGAGAGTCTGAACCAGCCAAGTAGCGTGAAGGATGACTG
CCCTATGGGTTGTAAACTTCTTTTATACGGGAATAAAGTGAGCCACGTGTGGTTTTTTGT
ATGTACCGTATGAATAAGGATCGGCTAACTCCGTGT
>FBMWY7P02JUMGF 69       0      69
TGGGGAATATTGGGCAATGGGGGAAACCCTGACCCAGCAACGCCGCGTGAAGGAAGAAGG
CCTGTGTAT
>FBMWY7P02FDMIH 138       0      138
TGGGGAATATTGCACAATGGGGGAAACCCTGATGCAGCGACGCCGCGTGGAGGAAGAAGG
TCTTCGGATTGTAAACTCCTGTTGTTGGGGAAGATAATGACGGTACCCAACAAGGAAGTG
ACGGCTAACTACGTGCCG
>FBMWY7P02IUDT4 141       0      141
TGGGAATATTGGACGAATGGACCAAAAGTCTGATCCAGCAATTCTGTGTGCACGATGAAG
TTTTTCGGAATGTAAAGTGCTTTCAGTTGGGAAGAAGAAAGTGACGGTACCAACAGAAGA
AGCGACGGCTAAATACGTGCA
>FBMWY7P02JBV1Q 142       0      142
TGGGGAATATTGGACAATGGACCAAAAGTCTGATCCAGCAATTCTGTGTGCACGATGACG
GTCTTAGGATTGTAAAGTGCTTTCAATCGGGAAAAAGAAAGTGATGGTACCGATAGAAGA
AGCGACGGCTAAATACGTGCCG
>FBMWY7P02HJY1Y 163       0      163
TGAGGAATACTTGGGTCGAATGGGCGCGGAGCCTGAACCAGCCAAGTAGCGTGAAGGATG
ACTGCCCTATGGGTTGTAAACTTCTTTTGTCCGGGAATAAAACCGCCTACGTGTAGGCGC
TTGTATGTACCGGTACGAATAAGCATCGGCTAACTCCGTGCCT
>FBMWY7P02IIJ2Q 177       0      177
CCTACGGGGCAGCAGTGGGGAATCTTCCGCAATGGGCGAAAGCCTGACGGAGCAATGCCG
CGTGAGTGATGAAGGAATTCGTTCCGTAAAACTCTTTTGTTTATGACGAATGTGCAGATT
GTGAATAATTATTTGTAATGACGGTAGTAAACGAATAAGCCATGGCTAACTACGTGG
>FBMWY7P02HF0TD 143       0      143
GCAGTGGGGAATATTGGGCAATGGGCGCAAGCCTGACCCAGCAACGCCGCGTGAAGGAAG
AAGGCTTTCGGGTTGTAAACTTCTTTTCTTCAGGGACGAAGCAAGTGACGGTACCTGAGG
AATAAGCCACGGCTAACTACGTG
>FBMWY7P02FGQBR 159       0      159
CCTACGGGGAGACAGCAGTGGGGAATATTGGACAATGGACCAAAAGTCTGATCCAGCAAT
TCTGTGTGCACGATGACGGTCTTAGGATTGTAAAGTGCTTTCAATCGGGAAAAAGAAAGT
GATGGTACCGATAGAAGAAGCGACGGCTAAATACGTGCT
>FBMWY7P02G0IVI 161       0      161
TGGGGAATTTTGGACAATGGGGGCAACCCTGATCCAGCCATGCCGCGTGCAGGATGAAGG
TCTTCGGATTGTAAACTGCTTTTGTCAGGGACGAAAAGGATTGTGTTAATACCATGATCT
GCTGACGGTACCTGAAGAATAAGCACCGGCTAACTACGTGT
>FBMWY7P02JEGK1 138       0      138
TGGGGAATCTTGCGCAATGGGGGGAACCCTGACGCAGCGACGCCGCGTGCGGGATGAAGG
CCCTCGGGTCGTAAACCGCTTTCAGCAGGGATGAGACAAGACGGTACCTGCAGAAGAAGC
CCCGGCTAACTACGTGCC
>FBMWY7P02GUYXV 140       0      140
TGGGGAATATTGGGCAATGGGCGCAAGCCTGACCCAGCAACGCCGCGTGAAGGAAGAAGG
CTCTCGGGTTGTAAACTTCTTTTGTCAGGGACGAAACAAATGACGGTACCTGACGAATAA
GCCACGGCTAACTACGTGCT
>FBMWY7P02F7WIQ 137       0      137
TGGGGAATATTGTACAATGGGGGAAACCCTGATGCAGCGACGCCGCGTGGAGGAAGAAGG
TCTTCGGATTGTAAACTCCTGTTGTTGGGGAAGGTAATGACGGTACCCAACAAGGAAGTG
ACGGCTAACTACGTGCT
>FBMWY7P02I7JRN 155       0      155
TGAGGAATATTGGTCAATGGGCGAGAGCCTGAACCAGCCAAGTAGCGTGAAGGATGACTG
CCCTATGGGTTGTAAACTTCTTTTATAAAGGAATAAAGTCGGGTATGGATACCCGTTTGC
ATGTACTTTATGAATAAGGATCGGCTAACTCCGTG
>FBMWY7P02J5PVM 100       0      100
TGAGGAATATTGGTCAATGGACGAGAGTCTGAACCAGCCAAGTAGCGTGAAGGATGACTG
CCCTATGGGTTGTAAACTTCTTTTNTATGGGAAGTAAAAA
>FBMWY7P02F83KE 142       0      142
GTGGGGAATATTGGACAATGGACCAAAAGTCTGATCCAGCAATTCTGTGTGCACGATGAC
GGTCTTAGGATTGTAAAGTGCTTTCAATTGGGAAAGAAAAAAATGACGGTACCAATAGAA
GAAGCGACGGCTAAATACGTGT
>FBMWY7P02F49HZ 138       0      138
TGGGAATATTGGACAATGGACCAAAAGTCTGATCCAGCAATTCTGTGTGCACGATGAAGT
TTTTCGGAATGTAAAGTGCTTTCAGTTGGGAAGAAGAAAGTGACGGTACCAACAGAAGAA
GCGACGGCTAAATACGTG
>FBMWY7P02GQJDG 137       0      137
GTGGGGAATATTGCACAATGGGGGAAACCCTGATGCAGCGACGCCGCGTGAGCGAAGAAG
TATTTCGGTATGTAAAGCTCTATCAGCAGGGAAGAAAATGACGGTACCTGACTAAGAACG
CCCCGGCTAACTACGTG
>FBMWY7P02IH7T9 137       0      137
TGGGGAATATTGCACAATGGGGGAAACCCTGATGCAGCGACGCCGCGTGGAGGAAGAAGG
TCTTCGGATTGTAAACTCCTGTTGTTGGGGAAGATAATGACGGTACCCAACAAGGAAGTG
ACGGCTAACTACGTCNC
>FBMWY7P02HKKPI 136       0      136
TGGGGAATATTGCACAATGGGGGAAACCCTGATGCAAGCGACGCCGCGTGAAGGAAGAAG
TATCTCGGTATGTAAACTTCTATCAGCAGGGAAGATAATGACGGTACCTGACTAAGAAGC
CCCGGCTAACTACGTG
>FBMWY7P02HRPZ3 139       0      139
TGGGGAATATTGGACAATGGACCAAAAGTCTGATCCAGCAATTCTGTGTGCACGATGACG
GTCTTAGGATTGTAAAGTGCTTTCAATCGGGAAAAAGAAAGTGATGGTACCGATAGAAGA
AGCGGCGGCTAAATACGTG
>FBMWY7P02GS667 156       0      156
TGAGGAATATTGGTCAATGGACGCAAGTCTGAACCAGCCAAGTAGCGTGCAGGATGACGG
CCCTCCGGGTTGTAAACTGCTTTTAGTTGGGAATAAAGTGCAGCTCGTGAGTTGTTTTGT
ATGTACCATCAGAAAAAGGACCGGCTAATTCCGTGT
>FBMWY7P02IMZFJ 153       0      153
TGGGGAATATTGGACAATGGACCAAAAGTCTGATCCAGCAATTCTGTGTGCACGATGACG
GTCTTAGGATTGTAAAGTGCTTTCAATTGGGAAGAAAAAAATGACGGTACCAATAGAAGA
AGCGACGGCTAAATACGTGCCAGCAGCCGCATA
>FBMWY7P02G8K4H 156       0      156
TGAGGAATATTGGTCAATGGGCGCGAGCCTGAACCAGCCAAGTAGCGTGAAGGATGACTG
CCCTATGGGTTGTAAACTTCTTTTGTCCGGGAATAAAACCGCCTACGTGTAGGCGCTTGT
ATGTACCGGTACGAATAAGCATCGGCTAACTCCGTA
>FBMWY7P02HKG2D 138       0      138
TGGGGAATATTGCACAATGGGGGAAACCCTGATGCAGCGACGCCGCGTGAAGGAAGAAGT
ATCTCGGTATGTAAACTTCTATCAGCAGGGAAGATAATGACGGTACCTGACTAAGAAGCC
CCGGCTAACTACGTGCCT
>FBMWY7P02FHIJT 160       0      160
TGGGGAATTTTGGACAATGGGGGCAACCCTGATCCAGCCATGCCGCGTGCAGGATGAAGG
TCTTCGGATTGTAAACTGCTTTTGTCAGGGACGAAAAGGATTGTGCTAATACCATGATCT
GCTGACGGTACCTGAAGAATAAGCACCGGCTAACTACGTG
>FBMWY7P02HVFT6 144       0      144
TGGGGAATATTGGACAATGGACCAAAAGTCTGATCCAGCAATTCTGTGTGCACGATGACG
GTCTTAGGATTGTAAAGTGCTTTCAATTGGGAAGAAAAAAATGACGGTACCAATAGAAGA
AGCGACGGCTAAATACGTGCCATN
>FBMWY7P02HTMT8 163       0      163
TAGGGAATTTTCGTCAATGGGGGGAACCCTGAACGAGCAATGCCGCGTGAGTGAGGAAGG
TCTTCGGATCGTAAAGCTCTGTTGTAAGAGAAAAACGGCACTCATAGGGAATGATGAGTG
AGTGATGGTATCTTACCAGAAAGTCACGGCTAACTACGTGCCT
>FBMWY7P02FNHO8 157       0      157
TGAGGAATATTGGTCAATGGACGAGAGTCTGAACCAGCCAAGTAGCGTGCAGGAAGACGG
CCCTATGGGTTGTAAACTGCTTTTATAAGGGAATAAAGTGAGTCTCGTGAGACTTTTTGC
ATGTACCTTATGAATAAGGACCGGCTAATTCCGTGCT
>FBMWY7P02IVZA4 139       0      139
TGGGGAATATTGGACAATGGACCAAAAATCTGATCCAGCAATTCTGTGTGCACGATGAAG
TTTTTCGGAATGTAAAGTGCTTTCAGTTGGGAAGAAGAAAGTGACGGTACTAACAGAAGA
AGCGACGGCTAAATACGTA
>FBMWY7P02G1YGJ 138       0      138
TGGGGAATATTGCACAATGGGGGAAACCCTGATGCAGCAACGCCGCGTGAGTGAAGAAGT
ATTTCGGTATGTAAAGCTCTATCAGCAGGGAAGAAAGTGACGGTACCTGACTAAGAAGCC
CCGGCTAACTACGTGCCT
>FBMWY7P02FMSO0 156       0      156
TGAGGAATATTGGTCAATGGGCGCGAGCCTGAACCAGCCAAGTAGCGTGAAGGATGACTG
CCCTATGGGTTGTAAACTTCTTTTGTCCGGGAATAAAACCGCCTACGTGTAGGCGCTTGT
ATGTACCGGTACGAATAAGCATCGGCTAACTCCGTG
>FBMWY7P02HCA41 160       0      160
TGAGGAATATTGGTCAAGTGGGCGCGAGCCTGAACCAGCCAAGTAGCGTGAAGGATGACT
GCCCTATGGGTTGTAAACTTCTTTTGTCCGGGAATAAAACCGCCTACGTGTAGGCGCTTG
TATGTACCGGTACGAATAAGCATCGGCTAACTCCGTGCCC
>FBMWY7P02HM6JW 162       0      162
TGGGGAATCTTCCGCAATGGGCGAAAGCCTGACGGAGCAATGCCGCGTGAGTGATGAAGG
AATTCGTTCCGTAAAACTCTTTTGTTTATGACGAATGTGCAGATTGTGAATAATTATTTG
TAATGACGGTAGTAAACGAATAAGCCACGGCTAACTACGTGA
>FBMWY7P02GUH08 135       0      135
TGGGGAATATTGCACAATGGGGGAAACCCTGATGCAGCGACGCCGCGTGGAGGAAGAAGG
TCTTCGGATTGTAAACTCCTGTTGTTGGGGAAGATAATGACGGTACCCAACAAGGAAGTG
ACGGCTAACTACGTG
>FBMWY7P02HIFWW 135       0      135
TGGGGAATATTGCACAATGGGGGAAACCCTGATGCAGCAACGCCGCGTGAGTGAAGAAGT
ATTTCGGTATGTAAAGCTCTATCAGCAGGGAAGAAAGTGACGGTACCTGACTAAGAAGCC
CCGGCTAACTACGTG
>FBMWY7P02FGYBS 136       0      136
TGGGGAATCTTGCGCAATGGGGGGAACCCTGACGCAGCGACGCCGCGTGCGGGACGAAGG
CCCTCGGGTCGTAAACCGCTTTCAGCAGGGATGAGACAAGACGGTACCTGCAGAAGAAGC
CCCGGCTAACTACGTG
>FBMWY7P02IMQGU 140       0      140
TGGGGAATATTGGACAATGGACCAAAAGTCTGATCCAGCAATTCTGTGTGCACGATGAAG
TTTTTCGGAATGTAAAGTGCTTTCAGTTGGGAAGAAGAAAGTGACGGTACCAACAGAAGA
AGCGACGGCTAAATACGTGA
>FBMWY7P02GVYRK 155       0      155
TGAGGAATATTGGTCAATGGGCGAGAGCCTGAACCAGCCAAGTAGCGTGAAGGATGAAGG
TCCTACGGATTGTAAACTTCTTTTATACGGGAATAAAGTTTCCTACGTGTAGGATTTTGT
ATGTACCGTATGAATAAGCATCGGCTAACTCCGTG
>FBMWY7P02I9CJW 160       0      160
TAGGGAATCTTCCACAATGGGCGGAAGCCTGATGGAGCAACGCCGCGTGGGTGAAGAAGG
TCTTCGGATCGTAAAACCCTGTTGTTAGAGAAGAAAGTGCGTGAGAGTAACTGTTCACGT
TTCGACGGTATCTAACCAGAAAGCCACGGCTAACTACGTG
>FBMWY7P02FNP45 76       0      76
GTGGGGAATCTTGCGCAAGTGGGGGCAACCCTGACGCAGCGACGCCGCGTGCGGGACGAA
GGCCTGGTCGTAACCG
>FBMWY7P02HIQNB 158       0      158
TGAGGAATATTGGTCAATGGACGCAAGTCTGAACCAGCCAAGTAGCGTGCAGGATGACGG
CCCTCTGGGTTGTAAACTGCTTTTAGTTGGGAATAAAGCGCAGCTCGTGAGCTGTTTTGT
ATGTACCATCAGAAAAAGGCCGGCTAATTCCGTGCCAG
>FBMWY7P02HC3T6 141       0      141
TGGGGAATATTGGACAATGGACCAAAAGTCTGATCCAGCAATTCTGTGTGCACGATGACG
GTCTTAGGATTGTAAAGTGCTTTCAATTGGGAAGAAAAAAATGACGGTACCAATAGAAGA
AGCGACGGCTAAATACGTGCA
>FBMWY7P02FFG5J 154       0      154
TGGGGAATATTGCACAATGGGGGAAACCCTGATGCAGTGACGCCGCGTGAAGGAAGAAGT
ATCTCGGTATGTAAACTTCTATCAGCAGGGAAGATAATGACGGTACCTGACTAAGAAGCC
CCGGCTAACTACGTGCCGGCAGCCGCCGGTAAGT
>FBMWY7P02HH69O 154       0      154
CCTAGGAGGCAGCAGTGGGGAATATTGGACAATGGACCAAAAGTCTGATCCAGCAATTCT
GTGTGCACGATGACGGTCTTAGGATTGTAAAGTGCTTTCAATCGGGAAAAAGAAAGTGAT
GGTACCGATAGAAGAAGCGACGGCTAAATACGTG
>FBMWY7P02H1HUU 154       0      154
TGAGGAATATTGGTCAATGGACGAGAGTCTGAACCAGCCAAGTAGCGTGAAGGATGACTG
CCCTATGGGTTGTAAACTTCTTTTATACGGGAATAAAGTGAGCCACGTGTGGTTTTTTGA
TGTACCGTATGAATAAGGATCGGCTAACTCCGTG
>FBMWY7P02GT1F5 163       0      163
TGGGGAATTTTGGACAATGGGGGCAACCCTGATCCAGCCATGCCGCGTGCAGGATGAAGG
TCTTCGGATTGTAAACTGCTTTTGTCGGGGACGAAAAGGATTCCGCTAATACCGGGATCT
GCTGACGGTACCTGAAGAATAAGCACCGGCTAACTACGTGCCC
>FBMWY7P02H4JU1 154       0      154
TGGGGAATATTGGACAATGGACCAAAAGTCTGATCCAGCAATTCTGTGTGCACGATGACG
GTCTTAGGATTGTAAAGTGCTTTCAATTGGGAAGAAAAAAATGACGGTACCAATAGAAGA
AGCGACGGCTAAATACGTGCCAGCAGCCGGTAAT
>FBMWY7P02HGFIU 162       0      162
TGGGGAATCTTCCGCAATGGGCGAAAGCCTGACGGAGCAATGCCGCGTGAGTGATGAAGG
AATTCGTTCCGTAAAACTCTTTTGTTTATGACGAATGTGCAGATTGTGAATAATTATTTG
TAATGACGGTAGTAAACGAATAAGCCACGGCTAACTACGTGG
>FBMWY7P02ICFAF 163       0      163
TGGGGAATTTTGGACAATGGGGGCAACCCTGATCCAGCCATGCCGCGTGCAGGATGAAGG
TCTTCGGATTGTAAACTGCTTTTGTCAGGGACGAAAAGGATTCCGCTAATATCGGGATCT
GCTGACGGTACCTGAAGAATAAGCACCGGCTAACTACGTGCCA
>FBMWY7P02HK2CX 141       0      141
TGGGGAATATTGGACAATGGACCAAAAGTCTGATCCAGCAATTCTGTGTGCACGATGAAG
TTTTTCGGAATGTAAAGTGCTTTCAGTTGGGAAGAAGAAAGTGACGGTACCAACAGAAGA
AGCGACGGCTAAATACGTGCT
>FBMWY7P02FSBVG 135       0      135
TGGGGAATATTGCACAATGGGGGAAACCCTGATGCAGCGACGCCGCGTGAGTGAAGAAGT
ATTTCGGTATGTAAAGCTCTATCAGCAGGGAAGAGAATGACGGTACCTGACTAAGAAGCC
CCGGCTAACTACGCG
>FBMWY7P02HJLIC 136       0      136
TGGGGAATATTGCACAATGGGGGAAACCCTGATGCAGCGACGCCGCGTGAAGGAAGAAGT
ATTTCGGTATGTAAACTTCTATCAGCAGGGAAGAAAATGACGGTACCTGACTAAGAAGCC
CCGGCTAACTACGTGT
>FBMWY7P02IUZ0R 158       0      158
TGAGGAATATTGGTCAATGGACGCAAGTCTGAACCAGCCAAGTAGCGTGCAGGATGACGG
CCCTCCGGGTTGTAAACTGCTTTTAGTTGGGAATAAAGTGCAGCTCGTGAGCTGTTTTGT
ATGTACCATCAGAAAAAGGACCGGCTAATTCCGTGCCG
>FBMWY7P02F6AHD 155       0      155
TGAGGAATATTGGTCAATGGACGAGAGTCTGAACCAGCCAAGTAGCGTGAAGGATGACTG
CCCTATGGGTTGTAAACTTCTTTTATATGGGAATAAAAAAGAGCACGTGTGCTCTATTGT
ATGTACCTTATGAATAAGCATCGGCTAATTCCGTA
>FBMWY7P02IZXX9 155       0      155
TGAGGAATATTAGTCAATGGACGAGAGCCTGAACCAGCCAAGTAGCGTGAAGGATGAAGG
TTCTATGGATTGTAAACTTCTTTTATACGGGAATAAAACCTCCCACGTGTGGGAGCTTGT
ATGTACCGTATGAATAAGCATCGGCTAACTCCGTG
>FBMWY7P02HYMYS 139       0      139
TGGGGAATATTGGACAATGGACCAAAAGTCTGATCCAGCAATTCTGTGTGCACGATGAAG
TTTTTCGGAATGTAAAGTGCTTTCAGTTGGGAAGAAGAAAGTGACGGTACCAACAGAAGA
AGCGACGGCTAAATACGTG
>FBMWY7P02HHA8D 141       0      141
TGGGGAATATTGGACAATGGACCAAAAGTCTGATCCAGCAATTCTGTGTGCACGATGAAG
TTTTTCGGAATGTAAAGTGCTTTCAGTTGGGAAGAAGAAAGTGACGGTACCAACAGAAGA
AGCGACGGCTAAATACGTGCA
>FBMWY7P02I0MOT 155       0      155
TGAGGAATATTGGTCAATGGGCGCGAGCCTGAACCAGCCAAGTAGCGTGAAGGATGACCG
CCCTATGGGTTGTAAACTTCTTTTGTCCGGGAATAAAACCGCCTACGTGTAGGCGCTTGT
ATGTACCGGTACGAATAAGCATCGCTAACTCCGTG
>FBMWY7P02HTP8G 155       0      155
TGAGGAATATTGGTCAATGGACGAGAGTCTGAACCAGCCAAGTAGCGTGAAGGAAGACTG
CCCTATGGGTTGTAAACTTCTTTTATAAGGGAATAAAGTCAGGTACGTGTACCTGTTTGT
ATGTACCTTATGAATAAGCATCGGCTAACTCCGTG
>FBMWY7P02I2ULJ 167       0      167
TGAGGAATATTGGTCAATGGACGGAAGTCTGAACCAGCCAAGTCGCGTGAAGGATGAAGG
TTCTATGGATTGTAAACTTCTTTTATAGGGGAATAAAAAAGTCCACGTGTGGATTCTTGT
ATGTACCCTATGAATAAGCATCGGCTAACTCCGTGCANNCGCGAGTA
>FBMWY7P02FVSIQ 155       0      155
TGAGGAATATTGGTCAATGGACGAGAGTCTGAACCAGCCAAGCAGCGTGAAGGATGACTG
CCCTATGGGTTGTAAACTTCTTTTATACGGGAATAAAGTGAGCCACGTGTGGTTTTTTGT
ATGTACCGTATGAATAAGGATCGGCTAACTCCGTG
>FBMWY7P02JJN9K 150       0      150
CCTACGAGGCAGCAGTGGGGAATATTGCACAATGGGGGAAACCCTGATGCAGCAACGCCG
CGTGAGTGATGAAGGTTTTCGGATCGTAAAGCTCTGTCTTTGGGGAAGATAATGACGGTA
CCCAAGGAGGAAGCCACGGCTAACTACGTG
>FBMWY7P02FI8P1 51       0      51
TGAGGAATATTGGTCAATGGGCGCGAGCCTGAACCAGCCAAGTAGCGTGAA
>FBMWY7P02IFRZ1 155       0      155
TGAGGAATATTGGTCAATGGACGAGAGTCTGAACCAGCCAAGTAGCGTGAAGGATGACTG
CCCTATGGGTTGTAAACTTCTTTTATATGGGAATAAAAAAGAGCACGTGTGCTCTATTGT
ATGTACCTTATGAATAAGCATCGGCTAATTCCGTG
>FBMWY7P02HJWAV 140       0      140
TGGGGAATATTGGACAATGGACCAAAAGTCTGATCCAGCAATTCTGTGTGCACGATGAAG
TTTTTCGGAATGTAAAGTGCTTTCAGTTGGGAAGAAGAAAGTGACGGTACTAACAGAAGA
AGCGACGGCTAAATACGTGT
>FBMWY7P02FMJ9P 157       0      157
TGAGGAATATTGGTCAATGGGCGCGAGCCTGAACCAGCCAAATAGCGTGAAGGATGACTG
CCCTATGGGTTGTAAACTTCTTTTGTCCGTGAATAAAACCGCCTACGTGTAGGCGCTTGT
ATGTACCGGTACGAATAAGCATCGGCTAACTCCGTGT
>FBMWY7P02G7UIR 138       0      138
TGGGGAATATTGCACAATGGGGGAAACCCTGATGCAGCGACGCCGCGTGAAGGAAGAAGT
ATCTCGGTATGTAAACTTCTATCAGCAGGGAGGAAAATGACGGTACCTGACTAAGAAGCC
CCGGCTAACTACGTGCCT
>FBMWY7P02JATST 170       0      170
CCTACGAGGCAGCAGTGAGGAATATTGGTCAATGGACGCAAGTCTGAACCAGCCAAGTAG
CGTGCAGGATGACGGCCCTCCGGGTTGTAAACTGCTTTTAGTTGGGAATAAAGTGCAGCT
CGTGAGCTGTTTTGTATGTACCATCAGAAAAAGGACCGGCTAATTCCGTG
>FBMWY7P02HTBZS 139       0      139
TGGGGAATATTGGACAATGGACCAAAAGTCTGATCCAGCAATTCTGTGTGCACGATGACG
GTCTTAGGATTGTAAAGTGCTTTCAATTGGGAAGAAAAAAATGACGGTACCAATAGAAGA
AGCGACGGCTAAATACGTG
>FBMWY7P02GLF0L 139       0      139
TGGGGAATATTGGACAATGGACCAAAAGTCTGATCCAGCAATTCTGTGTGCACGATGAAG
TTTTTCGGAATGTAAAGTGCTTTCAGTTGGGAAGAAGAAAGTGACGGTACCAACAGAAGA
AGCGACGGCTAAATACGTG
>FBMWY7P02IUWOI 140       0      140
TGGGGAATATTGGACAATGGACCAAAAGTCTGATCCAGCAATTCTGTGTGCACGATGAAG
TTTTTCGGAATGTAAAGTGCTTTCAGTTGGGAAGAAGAAAGTGACGGTACTAACAGAAGA
AGCGACGGCTAAATACGTGT
>FBMWY7P02H90O4 156       0      156
TGAGGAATATTGGTCAATGGGCGCGAGCCTGAACCAGCCAAGTAGCGTGAAGGATGACTG
CCCTATGGGTTGTAAACTTCTTTTGTCCGGGAATAAAACCGCCTACGTGTAGGCGCTTGT
ATGTACCGGTACGAATAAGCATCGGCTAACTCCGTG
>FBMWY7P02FUI0K 160       0      160
TAGGGAATTTTCGTCAATGGGCGCAAGCCTGAACGAGCAATACCGCGTGGGTGAAGAAGG
TCTTCGGATCGTAAAGCTCTGTTGCGAGGGAAAAAGGAAGAGAAGAGGGAGTGATTCTCT
TTTGATGGTACCCCGCCAGAAAGTCACGGCTAACTACGTG
>FBMWY7P02GMCZ2 163       0      163
TGGGGAATCTTCCGCAATGGGCGAAAGCCTGACGGAGCAACGCCGCGTGAACGAAGAAGG
TCTTCGGATCGTAAAGTTCTGTTGTTAAGGGCGAAGGATGCTTATTATAATACAGTAAGT
ATTTGACGGTACTTAACGAGGAAGCCACGGCTAACTACGTCNC
>FBMWY7P02G5NS5 135       0      135
TGGGGAATATTGCACAATGGGCGAAAGCCTGATGCAGCGACGCCGCGTGGGTGAAGAAGT
TTTTCGGAATGTAAAGCCCTATCAGCAGGGAAGAAAATGACGGTACCTGACTAAGAAGCC
CCGGCTAACTACGTG
>FBMWY7P02IQKT4 155       0      155
TGAGGAATATTGGTCAATGGACGAGAGTCTGAACCAGCCAAGTAGCGTGAAGGATGACTG
CCCTATGGGTTGTAAACTTCTTTTATACGGGAATAAAGTGTTCCACGCGTGGAATTTTGT
ATGTACCGTATGAATAAGGATCGGCTAACTCCGTG
>FBMWY7P02IRG37 174       0      174
GGTGGGGAATCTTCCGCAATGGGCGAAAGCCTGACGGAGCAATGCCGCGTGAGTGATGAA
GGAATTCGTTCCGTAAAACTCTTTTGTTTATGACGAATGTGCAGATTGTGAATAAATTAA
TTTAGTAAATAGAACGGTAAGTAAAACGAAATAAAGCCACGGCTAACTACGTGT
>FBMWY7P02IWM7P 139       0      139
TGGGGAATATTGGACAATGGACCAAAAGTCTGATCCAGCAATTCTGTGTGCACGATGAAG
TTTTTCGGAATGTAAAGTGCTTTCAGTTGGGAAGAAGAAAGTGACGGTACCAACAGAAGA
AGCGACGGCTAAATACGTG
>FBMWY7P02FR73S 157       0      157
TGAGGAATATTGGTCAATGGACGAGAGTCTGAACCAGCCAAGTAGCGTGAGGGATGACTG
CCCTATGGGTTGTAAACTTCTTTTATACGGGAATAAAGTGAAGCACGTGTGCTTTTTTGT
ATGTACCGTATGAATAAGGATCGGCTAACTCCGTGCT
>FBMWY7P02GQTJG 135       0      135
TGGGGAATATTGCACAATGGGGGAAACCCTGATGCAGCAACGCCGCGTGAGTGAAGAAGT
ATTTCGGTATGTAAAGCTCTATCAGCAGGGAAGAAAGTGACGGTACCTGACTAAGAAGCC
CCGGCTAACTACGTA
>FBMWY7P02HSN4W 139       0      139
TGGGGAATATTGGACAATGGACCAAAAGTCTGATCCAGCAATTCTGTGTGCACGATGAAG
TTTTTCGGAATGTAAAGTGCTTTCAGTTGGGAAGAAGAAAGTGACGGTACCAACAGAAGA
AGCGACGGCTAAATACGTG
>FBMWY7P02FF8SK 140       0      140
TGGGGAATATTGGACAATGGACCAAAAGTCTGATCCAGCAATTCTGTGTGCACGATGAAG
TTTTTCGGAATGTAAAGTGCTTTCAGTTGGGAAGAAGAAAGTGACGGTACCAACAGAAGA
AGCGACGGCTAAATACGTGT
>FBMWY7P02HWA42 136       0      136
TGGGGAATATTGCACAATGGGGGAAACCCTGATGCAGCGACGCCGCGTGAGTGAAGAAGT
ATTTCGGTATGTAAAGCTCTATCAGCAGGGAAGAAAGTGACGGTACCTGAATAAGAAGCC
CCGGCTAACTACGTGT
>FBMWY7P02IAUB2 137       0      137
TGGGGAATATTGCACAATGGGGGAAACCCTGATGCAGCGACGCCGCGTGAAGGAAGAAGT
ATCTCGGTATGTAAACTTCTATCAGCAGGGAAGATAATGACGGTACCTGACTAAGAAGCC
CCGGCTAACTACGTGCA
>FBMWY7P02FNNVO 163       0      163
TGGGGAATTTTGGACAATGGGGGCAACCCTGATCCAGCCATGCCGCGTGCAGGATGAAGG
TCTTCGGATTGTAAACTGCTTTTGTCAGGGACGAAAAGGATTCCGCTAATATCGGGATCT
GCTGACGGTACCTGAAGAATAAGCACCGGCTAACTACGTGCCG
>FBMWY7P02ILDB5 138       0      138
TGGGGAATATTGCACAATGGGGGAAACCCTGATGCAGCGACGCCGCGTGAAGGAAGAAGT
ATCTCGGTATGTAAACTTCTATCAGCAGGGAAGAAAATGACGGTACCTGACTAAGAAGCC
CCGGCTAACTACGTGCCG
>FBMWY7P02JAMYR 155       0      155
TAGGGAATTTTCGGCAATGGGCGAAAGCCTGACCGAGCAATGCCGCGTGAGTGATGAAGG
TCTTCGGATTGTAAAGCTCTGTTGTAAAGGAAGAATATTACATATCAACTATGTAACTGA
CGGTACTTTACCAGAAAGTCACGGCTAACTTCGTG
>FBMWY7P02JDZUH 182       0      182
CCTACGGGGAGGCGGCAGTGGGGAATCTTCCGCAATGGGGCGAAAGCCTGACGGAGCAAT
GCCGCGTGAGTGATGAAGGAATTCGTTCCGTAAAACTCTTTTGTTTATGACGAATGTGCA
GATTGTGAATAATTATTTGTAATGACGGTAGTAAACGAATAAGCCACGGCTAACTACGTG
CC
>FBMWY7P02GV777 162       0      162
TGGGGAATTTTGGACAATGGGGGCAACCCTGATCCAGCCATGCCGCGTGCAGGATGAAGG
TCTTCGGATTGTAAACTGCTTTTGTCAGGGACGAAAAGGATTGTGTTAATACCATGATCT
GCTGACGGTACCTGAAGAATAAGCACCGGCTAACTACGTGCT
>FBMWY7P02G5ZH8 30       0      30
TGAGGAATATTGGTCAATGGACGAGAGTCT
>FBMWY7P02G38DC 159       0      159
TGGGGAATATTGGACAATGGACCAAAAGTCTGATCCAGCAATTCTGTGTGCACGATGAAG
TTTTTCGGAATGTAAAGTGCTTTCAGTTGGGAAGAAGAAAGTGACGGTACCAACAGAAGA
AGCGACGGCTAAATACGTGCCAGCACGCCGGACGGTAAT
>FBMWY7P02JBKZQ 140       0      140
GTGGGGTATATTGCACAATAGGGCGCAAGCCTGATGCAGCAACGCCGCGTGAGCGATGAA
GGCCTTTGGGTCGTAAAGCTCTGTCCTTGGGGAAGAAACAAATGACGGTACCCTTGGAGG
AAGCCCCGGCTAACTCCGTG
>FBMWY7P02GKEAO 156       0      156
TGAGGAATATTGGTCAATGGACGAGAGTCTGAACCAGCCAAGTAGCGTGCAGGAAGACGG
CCCCTATGGGTTGTAAACTGCTTTTATAAGGGAATAAAGTGAGTCTCGTGAGACTTTTTG
CATGTACCTTATGAATAAGGACCGGCTAATTCCGTG
>FBMWY7P02GBZ8W 168       0      168
TGAGGAATATTGGTCAATGGACGAGAGTCTGAACCAGCCAAGTAGCGTGAAGGATGACTG
CCCTATGGGTTGTAAACTTCTTTTATACGGGAATAAAGTGAGCCACGTGTGGTTTTTTGT
ATGTACCGTATGAATAAGGATCGGCTAACTCCGTGCGNNCGCGGAGTA
>FBMWY7P02JCURY 137       0      137
TGGGGAATATTGCACAATGGGGGAAACCCTGATGCAGCGACGCCGCGTGGAGGAAGAAGG
TCTTCGGATTGTAAACTCCTGTTGTTGGGGAAGATAATGACGGTACCCAACAAGGAAGTG
ACGGCTAACTACGTGCT
>FBMWY7P02GKU54 159       0      159
TAGGGAATTTTCGTCAATGGGGGGAACCCTGAACGAGCAATGCCGCGTGAGTGAAGACGG
TCTTCGGATTGTAAAGCTCTGTTGTAAGTTAGAAATGATATGGATAGGGAATGATCCATA
AATGATCAGCTTACCAGAAAGTCACGGCTAACTACGTGT
>FBMWY7P02GM7H2 136       0      136
TCGGGAATATTGCGCAATGGAGGAAACTCTGACGCAGTGACGCCGCGTGCAGGAAGAAGG
TTTTCGGATTGTAAACTGCTTTAGACAGGGAAGAAACAAGACAGTACCTGTAGAATAAGC
TCCGGCCAACTACGTA
>FBMWY7P02G235T 155       0      155
TGAGGAATATTGGTCAATGGACGCAAGTCTGAACCAGCCAAGTAGCGTGCAGGATGACGG
CCCTCCGGGTTGTAAACTGCTTTTAGTTGGGAATAAAGTGCAGCTCGTGAGCTGTTTTGT
ATGTACCATCAGAAAAAGGACCGGCTAATTCCGTA
>FBMWY7P02JGC1Q 140       0      140
TGGGGAATATTGGACAATGGACCAAAAGTCTGATCCAGCAATTCTGTGTGCACGATGACG
GTCTTAGGATTGTAAAGTGCTTTCAATTGGGAAGAAAAAAAATAGACGGTACCAATAGAA
GAAGCGACGGCTAAATACGT
>FBMWY7P02FODDU 155       0      155
TGAGGAATATTGGTCAATGGACGCAAGTCTGAACCAGCCAAGTAGCGTGCAGGATGACGG
CCCTCCGGGTTGTAAACTGCTTTTAGTTGGGAATAAAGTGCAGCTCGTGAGCTGTTTTGT
ATGTACCATCAGAAAAAGGCCGGCTGATTCCGTGT
>FBMWY7P02JCTFL 133       0      133
TGGGGAATATTGCACAATGGGGAACCCTGATGCAGCGACGCCGCGTGGAGGAAGAAGGTC
TTCGGATTGTAAACTCCTGTTGTTGGGAAGATAATGACGGTACCCAACAAGGAAGTGACG
GCTAACTACGTGA
>FBMWY7P02G4QQ2 157       0      157
TGAGGAATATTGGTCAATGGACGAGAGTCTGAACCAGCCAAGTAGCGTGAAAGATGACTG
CCCTATGGGTTGTAAACTTCTTTTATATGGGAATAAAAAAGAGCACGTGTGCTCTATTGT
ATGTACCTTATGAATAAGCATCGGCTAATTCCGTCNC
>FBMWY7P02F8T62 69       0      69
TGGGGAATTTTGGACAATGGGGGCAACCCTGATCCAGCCATGCCACGTGCAGGAAGAAGG
CCTGTGTAT
>FBMWY7P02FX8QH 137       0      137
TGGGGAATATTGCACAATGGGGGAAACCCTGATGCAGCGACGCCGCGTGAAGGAAGAAGT
ATCTCGGTATGTAAACTTCTATCAGCAGGGAAGAAAATGACGGTACCTGACTAAGAAGCC
CCGGCTAACTACGTGCA
>FBMWY7P02F4QI3 154       0      154
TGAGGAATATTGGTCAATGGACGCAAGTCTGAACCAGCCAAGTAGCGTGCAGGATGACGG
CCCTCCGGGTTGTAAACTGCTTTTAGTTGGGAATAAAGTGCAGCTCGTGAGCTGTTTTGT
ATGTACCATCAGAAAAAGGCCGGCTAATTCCGTG
>FBMWY7P02GIZ8E 142       0      142
TGGGGAATATTGGACAATGGACCAAAAGTCTGATCCAGCAATTCTGTGTGCACGATGAAG
TTTTTCGGAATGTAAAGTGCTTTCAGTTGGGAAGAAGAATGTGACGGTACCAACAGAAGA
AGCGACGGCTAAATACGTGCCT
>FBMWY7P02H329Z 164       0      164
TGGGGAATTTTGGACAATGGGGGCAACCCTGATCCAGCCATGCCGCGTGCAGGATGAAGG
TCTTCGGATTGTAAACTGCTTTTGTCAGGGACGAAAAGGATTCCGCTAATACCGGGATCT
GCTGACGGTACCTGAAGAATAAGCACCGGCTAACTACGTGCCGA
>FBMWY7P02I4Z7Z 66       0      66
CCTACGGAGGAGGCAGCACGGCCGGTACGGTTAATTCGTAGGAGGGCGGGGTCGTGGGAC
GAAGGC
>FBMWY7P02HAT2E 161       0      161
TGGGGAATCTTCCGCAATGGGCGAAAGCCTGACGGAGCAATGCCGCGTGAGTGATGAAGG
AATTCGTTCCGTAAAACTCTTTTGTTTATGACGAATGTGCAGATTGTGAATAATTATTTG
TAATGACGGTAGTAAACGAATAAGCCACGGCTAACTACGNG
>FBMWY7P02IVDDC 163       0      163
TGGGGAATCTTCCGCAATGGGCGAAAGCCTGACGGAGCAATGCCGCGTGAGTGATGAAGG
GATTCGTTCCGTAAAACTCTTTTGTTTATGACGAATGTGCAGATTGTGAATAATTATTTG
TAATGACGGTAGTAAACGAATAAGCCACGGCTAACTACGTGCA
>FBMWY7P02GWS1K 139       0      139
TGGGGAATATTGGACAATGGACCAAAAGTCTGATCCAGCAATTCTGTGTGCACGATGACG
GTCTTAGGATTGTAAAGTGCTTTCAATCGGGAAAAAGAAAGTGATGGTACCGATAGAAGA
AGCGACGGCTAAATACGTG
>FBMWY7P02F8A9V 142       0      142
GCAGTGGGGAATATTGCACAATGGGGGAAACCCTGATGCAGCGACGCCGCGTGAAGGAAG
AAGTATCTCGGTATGTAAACTTCTATCAGCAGGGAAGATAATGACGGTACCTGACTAAGA
AGCCCCGGCTAACTACGTGCCG
>FBMWY7P02G5W71 139       0      139
TGGGGAATATTGGACAATGGACCAAAAGTCTGATCCAGCAATTCTGTGTGCACGATGAAG
TTTTTCGGAATGTAAAGTGCTTTCAGTTGGGAAGAAGAAAGTGACGGTACTAACAGAAGA
AGCGACGGCTAAATACGTG
>FBMWY7P02I9XZF 155       0      155
TGAGGAATATTGGTCAATGGGCGAGAGCCTGAACCAGCCAAGTAGCGTGAAGGATGAAGG
TCCTACGGATTGTAAACTTCTTTTATACGGGAATAAAGTTTCCTACGTGTAGGATTTTGT
ATGTACCGTATGAATAAGCATCGGCTAACTCCGTG
>FBMWY7P02JV4HQ 142       0      142
TGGGGAATATTGGACAATGGACCAAAAAGTCTGATCCAGCAATTCTGTGTGCACGATGAC
GGTCTTAGGATTGTAAAGTGCTTTCAATTGGGAAGAAAAAAATAGACGGTACCAATAGAA
GAAGCGACGGCTAAATACGTGT
>FBMWY7P02I648V 155       0      155
TGAGGAATATTGGTCAATGGACGAGAGTCTGAACCAGCCAAGTAGCGTGAAGGATGACTG
CCCTATGGGTTGTAAACTTCTTTTATATGGGAATAAAAAAGAGCACGTGTGCTCTATTGT
ATGTACCTTATGAATAAGCATCGGCTAATTCCGTG
>FBMWY7P02GK9QE 161       0      161
TAGGGAATTTTCGTCAATGGGCGCAAGCCTGAACGAGCAATGCCGCGTGGGTGAAGAAGG
TCTTCGGATCGTAAAGCTCTGTTGCGAGGGAAAAAGGTAGAGAAGAGGGAATGATTCTCT
TTTGATGGTACCTCGCCAGAAAGTCACGGCTAACTACGTGT
>FBMWY7P02GER3G 159       0      159
TGAGGAATATTGGTCAATGGGCGCGAGCCTGAACCAGCCAAGTGGCGTGAAGGATGACTG
CCCTATGGGTTGTAAACTTCTTTTGTCCGGGAATAAAACCGCCTACGTGTAGGCGCTTGT
ATGTACCGGTACGAATAAGCATCGGCTAACTCCGTGCCT
>FBMWY7P02H7LR9 157       0      157
TGAGGAATATTGGTCAATGGGCGCGAGCCTGAACCAGCCAAGTAGCGTGAAGGATGACTG
CCCTATGGGTTGTAAACTTCTTTTGTCCGGGAATAAAACCGCCTACGTGTAGGCGCTTGT
ATGTACCGGTACGAATAAGCATCGGCTAACTCCGTGT
>FBMWY7P02FJDDA 159       0      159
TGGGGAATTTTGGACAATGGGGCAACCCTGATCCAGCCATGCCGCGTGCAGGATGAAGGT
CTTCGGATTGTAAACTGCTTTTGTCAGGGACGAAAAGGATTCCGCTAATACCGGGATCTG
CTGACGGTACCTGAAGAATAAGCACCGGCTAACTACGTG
>FBMWY7P02IW0GQ 158       0      158
TGAGGAATATTGGTCAATGGACGCAAGTCTGAACCAGCCAAGTAGCGTGCAGGATGACGG
CCCTCCGGGTTGTAAACTGCTTTTAGTTGGGAATAAAGTGCAGCTCGTGAGCTGTTTTGT
ATGTACCATCAGAAAAAGGACCGGCTAATTCCGTGCCG
>FBMWY7P02HYITN 155       0      155
TGAGGAATATTGGTCAATGGACGAGAGTCTGAACCAGCCAAGTAGCGTGAAGGATGACTG
CCCTATGGGTTGTAAACTTCTTTTATACGGGAATAAAGTTAGCCACGTGTGGCTTTTTGT
ATGTACCGTATGAATAAGGATCGGCTAACTCCGTG
>FBMWY7P02HIUVR 139       0      139
TGGGGAATATTGGACAATGGACCAAAAGTCTGATCCAGCAATTCTGTGTGCACGATGACG
GTCTTAGGATTGTAAAGTGCTTTCAATTGGGAAGAAAAAAATGACGGTACCAATAGAAGA
AGCGACGGCTAAATACGTG
>FBMWY7P02H7B4P 157       0      157
TGAGGAATATTGGTCAATGGACGAGAGTCTGAACCAGCCAAGTAGCGTGCAGGAAGACGG
CCCTATGGGTTGTAAACTGCTTTTATAAGGGAATAAAGTGAGTCTCGTGAGACTTTTTGC
ATGTACCTTATGAATAAGGACCGGCTAATTCCGTGCC
>FBMWY7P02F74G8 140       0      140
TGGGGAATATTGGACAATGGACCAAAAGTCTGATCCAGCAATTCTGTGTGCACGATGACG
GTCTTAGGATTGTAAAGTGCTTTCAATTGGGAAGAAAAAAATGACGGTACCAATAGAAGA
AGCGACGGCTAAATACGTGG
>FBMWY7P02HZR8V 135       0      135
TGGGGAATATTGCACAATGGGGGAAACCCTGATGCAGCGACGCCGCGTGAAGGAAGAAGT
ATCTCGGTATGTAAACTTCTATCAGCAGGGAAGATAATGACGGTACCTGACTAAGAAGCC
CCGGCTAACTACGTG
>FBMWY7P02IG1CM 136       0      136
TGGGGAATATTGCACAATGGGGGAAACCCTGATGCAGCGACGCCGCGTGGAGGAAGAAGG
TCTTCGGATTGTAAACTCCTGTTGTTGGGGAAGATAATGACGGTACCCAACAAGGAAGTG
ACGGCTAACTACGTGT
>FBMWY7P02F05R7 135       0      135
TGGGGAATATTGCACAATGGGGGAAACCCTGATGCAGCAACGCCGCGTGAGCGAAGAAGT
ATTTCGGTATGTAAAGCTCTATCAGCAGGGAAGAAAATGACGGTACCTGACTAAGAAGCA
CCGGCTAAATACGTG
>FBMWY7P02HMSR0 135       0      135
TGGGGAATATTGCACAATGGGGGAAACCCTGATGCAGCAACGCCGCGTGAGTGAAGAAGT
ATTTCGGTATGTAAAGCTCTATCAGCAGGGAAGAAAGTGACGGTACCTGACTAAGAAGCC
CCGGCTAACTACGTG
>FBMWY7P02I2CPO 143       0      143
TGGGGAATATTGGACAATGGGACCAAAAGTCTGATCCAGCAATTCTGTGTGCACGATGAA
GTTTTTCGGAATGTAAAGTGCTTTCAGTTGGGAAGAAGAAAGTGACGGTACCAACAGAAG
AAGCGACGGCTAAATACGTGCCT
>FBMWY7P02IQ6IA 139       0      139
TGGGGAATATTGGACAATGGACCAAAAGTCTGATCCAGCAATTCTGTGTGCACGATGACG
GTCTTAGGATTGTAAAGTGCTTTCAATTGGGAAGAAAAAAATGACGGTACCAATAGAAGA
AGCGACGGCTAAATACGTG
>FBMWY7P02FK87D 135       0      135
TGGGGAATATTGCACAATGGGGGAAACCCTGATGCAGCGACGCCGCGTGAAGGATGAAGT
ATTTCGGTATGTAAACTTCTATCAGCAGGGAAGAAAATGACGGTACCTGACTAAGAAGCC
CCGGCTAACTACGTG
>FBMWY7P02H363G 140       0      140
TGGGGAATATTGGACAATGGACCAAAAGTCTGATCCAGCAATTCTGTGTGCACGATGACG
GTCTTAGGATTGTAAAGTGCTTTCAATTGGGAAGAAAAAAATGACGGTACCAATAGAAGA
AGCGACGGCTAAATACGTGT
>FBMWY7P02IMN86 68       0      68
GTGGGGAATATTGGGCAAGTGGGGGAAATCCTGACCCAGCAACGCCGCGTGAAGGAAGAG
CTGTGTAT
>FBMWY7P02FYQZY 151       0      151
TGGGGAATATTGCACAATGGGCGAAAGCCTGATGCAGCAACGCCGCGTGAAGGATGAAGT
ATTTCGGTATGTAAACTTCTATCAGCAGGGAAGATAACGACGGTACCTGACTAAGAAGCC
CCGGCTAACTACGTGCCGGCNGCGCGGTAAT
>FBMWY7P02G2IOA 140       0      140
TGGGAATATTGGACAAATGGGACCAAAAGTCTGATCCAGCAATTCTGTGTGCACGATGAA
GTTTTTCGGAATGTAAAGTGCTTTCAGTTGGGAAGAAGAAGGTGACGGTACCAACAGAAG
AAGCGACGGCTAAATACGTG
>FBMWY7P02IOOMD 136       0      136
TGGGGAATATTGCACAATGGGGGGAACCCTGATGCAGCGACGCCGCGTGAGTGAAGAAGT
ATTTCGGTATGTAAAGCTCTATCAGCAGGGAAGAAATAAGACGGTACCTGACTAAGAAGC
CCCGGCTAACTACGTG
>FBMWY7P02IMRNH 139       0      139
TGGGGAATATTGGACAATGGACCAAAAGTCTGATCCAGCAATTCTGTGTGCACGATGAAG
TTTTTCGGAATGTAAAGTGCTTTCAGTTGGGAAGAAGAAAGTGACGGTACCAACAGAAGA
AGCGACGGCTAAATACGTG
>FBMWY7P02JWNHY 165       0      165
CTGGGGAATTTTGGACAATGGGGGCAACCCTGATCCAGCCATGCCGCGTGCAGGATGAAG
GCCCTCGGGTTGTAAACTGCTTTTGTCAGGGACGAAAAGGACCGTGTTAATACCATGGTC
TGCTGACGGTACCTGAAGAATAAGCACCGGCTAACTACGTGCCGA
>FBMWY7P02F9I7V 136       0      136
TGGGGAATATTGCACAATGGGGGAAACCCTGATGCAGCGACGCCGCGTGAAGGAAGAAGT
ATCTCGGTATGTAAACTTCTACCAGCAGGGAAGAAAAATGACGGTACCTGACTAAGAAGC
CCCGGCTAACTACGTG
>FBMWY7P02FP32P 139       0      139
TGGGGAATATTGGACAATGGACCAAAAGTCTGATCCAGCAATTCTGTGTGCACGATGACG
GTCTTAGGATTGTAAAGTGCTTTCAATCGGGAAAAAGAAAGTGATGGTACCGATAGAAGA
AGCGACGGCTAAATACGTG
>FBMWY7P02IWQU1 157       0      157
TGAGGAATATTGGTCAATGGGCGAGAGCCTGAACCAGCCAAGTAGCGTGAAGGATGAAGG
TTCTATGGATTGTAAACTTCTTTTATAAGGGAATAACAGACATTACGTGTAGTGTTTTGC
ATGTACCTTATGAATAAGCATCGGCTAACTCCGTGCT
>FBMWY7P02HIYB4 155       0      155
TGAGGAATATTGGTCAATGGACGAGAGTCTGAACCAGCCAAGTAGCGTGAAGGATGACTG
CCCTATGGGTTGTAAACTTCTTTTATACGGGAATAAAGTATTCCACGTGTGGAATTTTGT
ATGTACCGTATGAATAAGGATCGGCTAACTCCGTG
>FBMWY7P02GEQQ1 156       0      156
TGAGGAATATTGGTCAATGGGCGAGAGCCTGAACCAGCCAAGTAGCGTGAAGGATGACGG
CCCTACGGGTTGTAAACTTCTTTTGTGCGGGAATAAAGGAGCCTACGTGTAGGCTTTTGC
ATGTACCGTAACGAATAAGCATCAGCTAACTCCGTG
>FBMWY7P02JIAOL 155       0      155
TGAGGAATATTGGTCAATGGACGCAAGTCTGAACCAGCCAAGTAGCGTGCAGGATGACGG
CCCTCCGGGTTGTAAACTGCTTTTAGTTGGGAATAAAGTGCAGCTCGTGAGCTGTTTTGT
ATGTACCATCAGAAAAAGGACCGGCTAATTCCGTG
>FBMWY7P02FLYCC 134       0      134
TGGGGAATATTGCACAATGGGGGAAACCCTGATGCAGCAACGCCGCGTGAGTGAAGAAGT
ATTTCGGTATGTAAAGCTCTATCAGCAGGGAAGAAAGTGACGGTACCTGACTAAGAAGCC
CGCGACTACTACAC
>FBMWY7P02HWQLE 155       0      155
TGAGGAATATTGGTCAATGGACGAGAGTCTGAACCAGCCAAGTAGCGTGAAGGATGACTG
CCCTATGGGTTGTAAACTTCTTTTATACGGGAATAAAGTGAGCCACGTGTGGTTTTTTGT
ATGTACCGTATGAATAAGGATCGGCTAACTCCGTG
>FBMWY7P02IE6G1 142       0      142
TGGGAATATTGGACAATGGGACCAAAAGTCTGATCCAGCAATTCTGTGTGCACGATGAAG
TTTTTCGGAATGTAAAGTGCTTTCAGTTGGGAAGAAGAAAGTGACGGTACCAACAGAAGA
AGCGACGGCTAAATACGTGCCT
>FBMWY7P02GNYQI 144       0      144
NGCAGTGGGGAATATTGGACAATGGACCAAAAGTCTGATCCAGCAATTCTGTGTGCACGA
TGACGGTCTTAGGATTGTAAAGTGCTTTCAATTGGGAAGAAAAAAATGACGGTACCAATA
GAAGAAGCGACGGCTAAATACGTG
>FBMWY7P02FP78N 170       0      170
TGAGGAATATTGGTCAATGGACGCAAGTCTGAACCAGCCAAGTAGCGTGCAGGATGACGG
CCCTCCGGGTTGTAAACTGCTTTTAGTTGGGAATAAAGTGCAGCTCGTGAGCTGTTTTGT
ATGTACCATCAGAAAAAGGACCGGCTAATTCCGTGCCCGCAGCCGGTAAT
>FBMWY7P02H5G3D 155       0      155
TGAGGAATATTGGTCAATGGACGCAAGTCTGAACCAGCCAAGTAGCGTGCAGGATGACGG
CCCTCCGGGTTGTAAACTGCTTTTAGTTGGGAATAAAGTGCAGCTCGTGAGTTGTTTTGT
ATGTACCATCAGAAAAAGGACCGGCTAATTCCGTG
>FBMWY7P02JMXOW 158       0      158
TGAGGAATATTGGTCAATGGACGAGAGTCTGAACCAGCCAAGTAGCGTGAAGGATGACTG
CCCTATGGGTTGTAAACTTCTTTTATACGGGAATAAAGTAGAGCCACGTGTGGTTTTTTG
TATGTACCGTATGAATAAGGATCGGCTAACTCCGTGCA
>FBMWY7P02G0QCC 142       0      142
TGGGGAATATTGGACAATGGACCAAAAGTCTGATCCAGCAATTCTGTGTGCACGATGACG
GTCTTAGGATTGTAAAGTGCTTTCAATCGGGAAAAAGAAAGTGATGGTACCGATAGAAGA
AGCGACGGCTAAATACGTGCCT
>FBMWY7P02GI0B5 138       0      138
TGGGGAATATTGGGCAATGGGCGCAAGCCTGACCCAGCAACGCCGCGTGAAGGAAGAAGG
CTTTCGGGTTGTAAACTTCTTTTAACAGGGACGAAACAAATGACGGTACCTGTTGAATAA
GCCACGGCTAACTACGTG
>FBMWY7P02IP2D6 139       0      139
TGGGGAATATTGGACAATGGACCAAAAGTCTGATCCAGCAATTCTATGTGCACGATGAAG
TTTTTCGGAATGTAAAGTGCTTTCAGTTGGGAAGAAGAAAGTGACGGTACCAACAGAAGA
AGCGACGGCTAAATACGTG
>FBMWY7P02F3YDV 157       0      157
TGAGGAATATTGGTCAATGGGCGAGAGCCTGAACCAGCCAAGTAGCGTGAAGGATGAAGG
TTCTATGGATTGTAAACTTCTTTTATAAGGGAATAACAGACATTACGTGTAGTGTTTTGC
ATGTACCTTATGAATAAGCATCGGCTAACTCCGTGCA
>FBMWY7P02IHC55 157       0      157
TGAGGAATATTGGTCAATGGACGAGAGTCTGAACCAGCCAAGTAGCGTGAAGGATGACTG
CCCTATGGGTTGTAAACTTCTTTTATATGGGAATAAAAAGAGCACGTGTGCTCTATTGTA
TGTACCTTGTGAATAAGCATCGGCTAATTCCGTGCCC
>FBMWY7P02HDNLM 155       0      155
TGAGGAATATTGGTCAATGGACGAGAGTCTGAACCAGCCAAGTAGCGTGAAGGATGACTG
CCCTATGGGTTGTGAACTTCTTTTATATGGGAATAAAAAAGAGCACGTGTGCTCTATTGT
ATGTACCTTATGAATAAGCATCGGCTAATTCCGTG
>FBMWY7P02HKQ53 143       0      143
TGGGGAATATTGGGCAATGGACCAAAAGTCTGATCCAGCAATTCTGTGTGCACGATGACG
GTCTTAGGATTGTAAAGTGCTTTCAATTGGGAAGAAAAAAAATGACGGTACCAATAGAAG
AAGCGACGGCTAAATACGTGCCT
>FBMWY7P02I0OZV 68       0      68
TGGGGAATTTTGGACAATGGGGGCAACCCTGATCCAGCCATGCCGCGTGCAGGAAGAAGG
CCTGTGTA
>FBMWY7P02F7MR3 157       0      157
TGAGGAATATTGGTCAAGTGGACGCAAGTCTGAATCAGCCAAGTAGCGTGCAGGATGACG
GCCCTCCGGGTTGTAAACTGCTTTTAGTTGGGAATAAAGTGCAGCTCGTGAGCTGTTTTG
TATGTACCATCAGAAAAAGGCCGGCTAATTCCGTGCT
>FBMWY7P02F5HOO 156       0      156
TGAGGAATATTGGTCAATGGACGAGAGTCTGAACCAGCCAAGTAGCGTGCAGGATGACGG
CCCTATGGGTTGTAAACTGCTTTTATAAGGGAATAAAGTGAGCCTCGTGAGGCTTTTTGC
ATGTACCTTATGAATAAGGACCGGCTAATTCCGTGT
>FBMWY7P02JUTAE 138       0      138
TGGGGAATATTGCACAATGGGGGAAACCCTGATGCAGCGACGCCGCGTGGAGGAAGAAGG
TCTTCGGATTGTAAACTCCTGTTGTTGGGGAAGATAATGACGGTACCCAACAAGGAAGTG
ACGGCTAACTACGTGCCT
>FBMWY7P02GRV26 156       0      156
TGAGGAATATTGGTCAATGGACGCAAGTCTGAACCAGCCAAGTAGCGTGCAGGATGACGG
CCCTCCGGGTTGTAAACTGCTTTTAGTTGGGAATAAAGTGCAGCTCGTGAGCTGTTTTGT
ATGTACCATCAGAAAAAGGCCGGCTAATTCCGTGCA
>FBMWY7P02FHFVO 139       0      139
TGGGGAATATTGGACAATGGACCAAAAGTCTGATCCAGCAATTCTGTGTGCACGATGAAG
TTTTTCGGAATGTAAAGTGCTTTCAGTTGGGAAGAAGAAAGTGACGGCACCAACAGAAGA
AGCGACGGCTAAATACGTG
>FBMWY7P02ISIZJ 155       0      155
TGAGGAATATTGGTCAATGGACGGAAGTCTGAACCAGCCAAGTCGCGTGAAGGATGAAGG
TTCTATGGATTGTAAACTTCTTTTATAGGGGAATAAAAAAGTCCACGTGTGGATTCTTGT
ATGTACCCTACGAATAAGCATCGGCTAACTCCGTG
>FBMWY7P02FROTA 155       0      155
TGAGGAATATTGGTCAATGGACGAGAGTCTGAACCAGCCAAGTAGCGTGAAGGATGACTG
CCCTATGGGTTGTAAACTTCTTTTATACGGGAATAAAGTGAGCCACGTGTGGTTTTTTGT
ATGTACCGTATGAATAAGGATCGGCTAACTCCGTG
>FBMWY7P02JKOZP 156       0      156
TGAGGAATATTGGTCAATGGGCGCGAGCCTGAACCAGCCAAGTAGCGTGAAGGATGACTG
CCCTATGGGTTGTAAACTTCTTTTGTCCGGGAATAAAACCGCCTACGTGTAGGCGCTTGT
ATGTACCGGTACGAATAAGCATCGGCTAACTCCGTG
>FBMWY7P02I7ZW5 135       0      135
TGGGGAATATTGCACAATGGGGGAAACCCTGATGCAGCGACGCCGCGTGAGTGAAGAGGT
ATTTCGGTATGTAAAGCTCTATCAGCAGGGAAGAGAATGACGGTACCTGACTAAGAAGCC
CCGGCTAACTACGTG
>FBMWY7P02FD9IL 137       0      137
TGGGGAATACTGCACAATGGGGGGAAAACCCTGATGCAGCGACGCCGCGTGAGTGAAGAA
GATTTCGGTATGTAAAAGCTCTATCAGCAGGGAAGAGAATGACGGTACCTGACTAAGAAG
CCCCGGCTAACTACGTG
>FBMWY7P02FTLCJ 139       0      139
TGGGGAATATTGGACAATGGACCAAAAGTCTGATCCAGCAATTCTGTGTGCACGATGACG
GTCTTAGGATTGTAAAGTGCTTTCAATTGGGAAGAAAAAAATGACGGTACCAATAGAAGA
AGCGACGGCTAAATACGTA
>FBMWY7P02HGMF6 157       0      157
TGAGGAATATTGGTCAATGGACGAGAGTCTGAACCAGCCAAGTAGCGTGAAGGATGACTG
CCCTACGGGTTGTAAACTTCTTTTATACGGGAATAAAGTGAAGCACGTGTGCTTTTTTGT
ATGTACCGTATGAATAAGGATCGGCTAACTCCGTGCA
>FBMWY7P02ISTGE 176       0      176
TGAGGAATATTGGTCAATGGACGAGAGTCTGAACCAGCCAAGTAGCGTGAAGGATGACTG
CCCTATGGGTTGTAAACTTCTTTTATATGGGAATAAAAAAGAGCACGTGTGCTCTATTGT
ATGTACCTTATGAATAAGCATCGGCTAATTCCGTGCCNGCACGCCCGGACGGTAAT
>FBMWY7P02HGCV1 155       0      155
TGAGGAATATTGGTCAATGGACGCAAGTCTGAACCAGCCAAGTAGCGTGCAGGATGACGG
CCCTCCGGGTTGTAAACTGCTTTTAGTTGGGAATAAAGTGCAGCTCGTGAGCTGTTTTGT
ATGTACCATCAGAAAAAGGACCGGCTAATTCCGTG
>FBMWY7P02IOIO0 158       0      158
TGAGGAATATTGGTCAATGGGCGCGAGCCTGAACCAGCCAAGTAGCGTGAAGGATGACTG
CCCTATGGGTTGTAAACTTCTTTTGTCCGGGAATAAAACCGCCTACGTGTAGGCGCTTGT
ATGTACCGGTACGAATAAGCATCGGCTAACTCCGTGCA
>FBMWY7P02GSMON 155       0      155
TGAGGAATATTGGTCAATGGACGAGAGTCTGAACCAGCCAAGTAGCGTGAAGGATGACTG
CCCTATGGGTTGTAAACTTCTTTTATACGGGAATAAAGTGAGCCACGTGTGGTTTTTTGT
ATGTACCGTATGAATAAGGATCGGCTAACTCCGTG
>FBMWY7P02JUIXJ 139       0      139
TGGGGAATATTGGACAATGGACCAAAAGTCTGATCCAGCAACTCTGTGTGCACGATGAAG
TTTTTCGGAATGTAAAGTGCTTTCAGTTGGGAAGAAGAAAGTGACGGTACCAACAGAAGA
AGCGACGGCTAAATACGTG
>FBMWY7P02HKZ0Y 140       0      140
TGGGGAATATTGGACAATGGACCAAAAGTCTGATCCAGCAATTCTGTGTGCACGATGACG
GTCTTAGGATTGTAAAGTGCTTTCAATCGGGAAAAAGAAAGTGATGGTACCGATAGAAGA
AGCGACGGCTAAATACGTGG
>FBMWY7P02I97IS 155       0      155
TGAGGAATATTGGTCAATGGACGAGAGTCTGAACCAGCCAAGTAGCGTGAAGGAAGACTG
CCCTATGGGTTGTAAACTTCTTTTATAAGGGAATAAAGTCAGGTACGTGTACCTGTTTGT
ATGTACCTTATGAATAAGCATCGGCTAACTCCGTC
>FBMWY7P02GBEKT 178       0      178
CCTACGGGGCAGCAGTAGGGAATTTTCGGCAATGGGCGAAAGCCTGACCGAGCAACGCCG
CGTGAGGGAGGAAGTACTTCGGTATGTAAACCTCTGTTATAAAGGAAGAACGGTACATGG
AGGGAATGCCATGTAAGTGACGGTACTTTATGAGGAAGCCACGGCTAACTACGTGCCG
>FBMWY7P02I75X4 158       0      158
TGAGGAATATTGGTCAATGGGCGCGAGCCTGAACCAGCCAAGTAGCGTGAAGGATGACTG
CCCTATGGGTTGTAAACTTCTTTTGTCCGGGAATAAAACCGCCTACGTGTAGGCGCTTGT
ATGTACCGGTACGAATAAGCATCGGCTAACTCCGTGCA
>FBMWY7P02FQ9E6 156       0      156
TGAGGAATATTGGTCAATGGACGAGAGTCTGAACCAGCCAAGTAGCGTGAAGGATGACTG
CCCTATGGGTTGTAAACTTCTTTTATACGGGAATAAAGTGAGCCACGTGTGGTTTTTTGT
ATGTACCGTATGAATAAGGATCGGCTAACTCCGTGT
>FBMWY7P02HPTEZ 156       0      156
TGAGGAATATTGGTCAATGGACGCAAGTCTGAGCCAGCCAAGTAGCGTGCAGGATGACGG
CCCTCCGGGTTGTAAACTGCTTTTAGTTGGGAATAAAGTGCAGCTCGTGAGCTGTTTTGT
ATGTACCATCAGAAAAAGGCCGGCTAATTCCGTGCA
>FBMWY7P02HNFL0 138       0      138
TGGGGAATATTGCACAATGGGGGAAACCCTGATGCAGCGACGCCGCGTGAGTGAAGAAGT
ATTTCGGTATGTAAAGCTCTATCAGCAGGGAAGAAAAAAGACGGTACCTGACTAAGAAGC
CCCGGCTAACTACGTGCA
>FBMWY7P02IL4AB 164       0      164
TGGGGAATCTTCCGCAATGGGCGAAAGCCTGACGGAGCAATGCCGCGTGAGTGATGAAGG
AATTCGTTCCGTAAAACTCTTTTGTTTATGACGAATGTGCAGATTGTGAATAATTATTTG
TAATGACGGTAGTAAACGAATAAGCCACGGCTAACTACGTGCCC
>FBMWY7P02HBZA7 142       0      142
TGGGGAATATTGGACAATGGACCAAAAGTCTGATCCAGCAATTCTGTGTGCACGATGACG
GTCTTAGGATTGTAAAGTGCTTTCAATCGGGAAAAAGAAAGTGATGGTACCGATAGAAGA
AGCGACGGCTAAATACGTGCCT
>FBMWY7P02JTWOU 135       0      135
TGGGGAATATTGCACAATGGGGGAAACCCTGATGCAGCGACGCCGCGTGAGTGAAGAAGT
ATTTCGGTATGTAAAGCTCTATCAGCAGGGAAGAGAATGACGGTACCTGACTAAGAAGCC
CCGGCTAACTACGTA
>FBMWY7P02GPIHZ 135       0      135
TGGGGAATATTGCACAATGGGGGAAACCCTGATGCAGCGACGCCGCGTGAAGGAAGAAGT
ATCTCGGTATGTAAACTTCTATCAGCAGGGAAGAAAATGACGGTACCTGACTAAGAAGCC
CCGGCTAACTACGTG
>FBMWY7P02HD55H 156       0      156
TGAGGAATATTGGTCAATGGGCGAGAGCCTGAACCAGCCAAGTAGCGTGAAGGATGAAGG
TTCTATGGATTGTAAACTTCTTTTATAAGGGAATAACAGACATTACGTGTAGTGTTTTGC
ATGTACCTTATGAATAAGCATCGGCTAACTACGTGT
>FBMWY7P02GSXRG 177       0      177
TGGGGAATCTTCCGCAATGGGCGAAAGCCTGACGGAGCAATGCCGCGTGAGTGATGAAGG
AATTCGTTCCGTAAAACTCTTTTGTTTATGACGAATGTGCAGATTGTGAATAATTATTTG
TAATGACGGTAGTAAACAAATAAGCCACAGCTAACTACGTGCCAGTAGCGCGGTAAT
>FBMWY7P02GWRXE 139       0      139
TGGGGAATATTGGACAATGGACCAAAAGTCTGATCCAGCAATTCTGTGTGCACGATGAAG
TTTTTCGGAATGTAAAGTGCTTTCAGTTGGGAAGAAGAAAGTGACGGTACCAACAGAAGA
AGCGACGGCTAAATACGTG
>FBMWY7P02HJIVG 138       0      138
TGGGGAATATTGCACAATGGGGGAAACCCTGATGCAGCAACGCCGCGTGAGTGAAGAAGT
ATTTCGGTATGTAAAGCTCTATCAGCAGGGAAGAAAGTGACGGTACCTGACTAAGAAGCC
CCGGCTAACTACGTGCCT
>FBMWY7P02F9YZ6 139       0      139
TGGGGAATATTGGACAGTGGACCAAAAGTCTGATCCAGCAATTCTGTGTGCACGATGAAG
TTTTTCGGAATGTAAAGTGCTTTCAGTTGGGAAGAAGAAAGTGACGGTACCAACAGAAGA
AGCGACGGCTAAATACGTG
>FBMWY7P02JJEU7 139       0      139
TGGGGAATATTGCACAAATGGGGGAAACCCTGATGCAGCAACGCCGCGTGAGTGATGAAG
GTTTTCGGATCGTAAAGCTCTGTCTTTGGGGAAGATAATGACGGTACCCAAGGAGGAAGC
CACGGCTAACTACGTGCCT
>FBMWY7P02G2VVF 139       0      139
TGGGGAATATTGGACAATGGACCAAAAGTCTGATCCAGCAATTCTGTGTGCACGATGACG
GTCTTAGGATTGTAAAGTGCTTTCAATTGGGAAGAAAAAAATGACGGTACCAATAGAAGA
AGCGACGGCTAAATACGTG
>FBMWY7P02GT8C5 204       0      204
CCTAAACGGGAAAGGAACTAAGAACAAAGTAAGGGGAAAATTTTAGGAACAAATAGGGGG
ACAAACCCTAGAATACCAAGCCAATGCCGCGTGCAGGATGAAGGTCTTCGGATTGTAAAC
TGCTTTTGTCAGGGACGAAAAGGATTGTGCTAATACCATGATCTGCTGACGGTACCTGAA
GAATAAGCACCGGCTAACTACGTG
>FBMWY7P02GFVHT 159       0      159
TGAGGAATATTTGGGTCAAGTGGGCGCGAGCCTGAACCAGCCAAGTAGCGTGAAGGATGA
CTGCCCTATGGGTTGTAAACTTCTTTTGTCCGGGAATAAAACCGCCTACGTGTAGGCGCT
TGTATGTACCGGTACGAATAAGCATCGGCTAACTCCGTG
>FBMWY7P02GF30P 160       0      160
TGGGGAATTTTGGACAATGGGGGCAACCCTGATCCAGCCATGCCGCGTGCAGGATGAAGG
TCTTCGGATTGTAAACTGCTTTTGTCAGGGACGAAAAGGATTCCGCTAATATCGGGATCT
GCTGACGGTACCTGAAGAATAAGCACCGGCTAACTACGTG
>FBMWY7P02HO4E8 139       0      139
TGGGGAATATTGGACAATGGACCAAAAGTCTGATCCAGCAATTCTGTGTGCACGATGAAG
TTTTTCGGAATGTAAAGTGCTTTCAGTTGGGAAGAAGAAAGTGACGGTACCAACAGAAGA
AGCGACGGCTAAATACGTG
>FBMWY7P02JKV6G 157       0      157
TGAGGAATATTGGTCAATGGACGAGAGTCTGAACCAGCCAAGTAGCGTGAAGGATGACTG
CCCTATGGGTTGTAAACTTCTTTTATACGGGAATAAAGTGAGCCACGTGTGGTTTTTTGT
ATGTACCGTATGAATAAGGATCGGCTAACTCCGTGCT
>FBMWY7P02HTXWC 159       0      159
TGAGGAATATTGGTCAATGGGCGCGAGCCTGAACCAGCCAAGTAGCGTGAAGGATGACTG
CCCTATGGGTTGTAAACTTCTCTTGTCCGGGAATAAAACCGCCTACGTGTAGGCGCTTGT
ATGTACCGGTACGAATAAGCATCGGCTAACTCCGTGCCG
>FBMWY7P02I17LQ 139       0      139
TGGGGAATATTGGACAATGGACCAAAAGTCTGATCCAGCAATTCTGTGTGCACGATGAAG
TTTTTCGGAATGTAAAGTGCTTTCAGTTGGGAAGAAGAAAGTGACGGTACCAACAGAAGA
AGCGACGGCTAAATACGCG
>FBMWY7P02FL35O 155       0      155
TGAGGAATATTGGTCAATGGACGAGAGTCTGAACCAGCCAAGTAGCGTGAAGGATGACTG
CCCTATGGGTTGTAAACTTCTTTTATACGGGAATAAAGTGAGCCACGTGTGGTTTTTTGT
ATGTACCGTATGAATAAGGATCGGCTAACTCCGTC
>FBMWY7P02I1TRJ 160       0      160
TGGGGAATTTTGGACAATGGGGGCAACCCTGATCCAGCCATGCCGCGTGCAGGATGAAGG
TCTTCGGATTGTAAACTGCTTTTGTCAGGGACGAAAAGGATTCCGCTAATACCGGGATCT
GCTGACGGTACCTGAAGAATAAGCACCGGCTAACTACGTA
>FBMWY7P02G7VXL 156       0      156
TGAGGAATATTGGTCAATGGACGAGAGTCTGAACCAGCCAAGTAGCGTGAAGGATGACTG
CCCTATGGGTTNTAAACTTCTTTTATACGGGAATAAAGTGAGCCACGTGTGGTTTTTTGT
ATGTACCGTATGAATAAGGATCGGCTAACTCCGTGT
>FBMWY7P02G8RDQ 135       0      135
TGGGGAATATTGCACAATGGGGGAAACCCTGATGCAGCGACGCCGCGTGAGTGAAGAAGT
ATTTCGGTATGTAAAGCTCTATCAGCAGGGAAGAAAATGACGGTACCTGACTAAGAAGCC
CCGGCTAACTACGTA
>FBMWY7P02GM9I9 139       0      139
TGGGGAATATTGGACAATGGACCAAAAGTCTGATCCAGCAATTCTGTGTGCACGATGAAG
TTTTTCGGAATGTAAAGTGCTTTCAGTTGGGAAGAAGAAAGTGACGGTACCAACAGAAGA
AGCGACGGCTAAATACGTG
>FBMWY7P02HCYJM 135       0      135
TGGGGAATATTGCACAATGGGGGAAACCCTGATGCAGCGACGCCGCGTGAAGGAAGAAGT
ATCTCGGTATGTAAACTTCTATCAGCAGGGAAGATAATGACGGTACCTGACTAAGAAGCC
CCGGCTAACTACGTG
>FBMWY7P02H9FCV 141       0      141
TGGGGAATATTGGACAATGGACCAAAAGTCTGATCCAGCAATTCTGTGTGCACGATGACG
GTCTTAGGATTGTAAAGTGCTTTCAATCGGGAAAAAGAAAGTGATGGTACCGATAGAAGA
AGCGACGGCTAAATACGTGCT
>FBMWY7P02ITKSW 157       0      157
TGAGGAATATTGGTCAATGGGCGCGAGCCTGAACCAGCCAAGTAGCGTGAAGGATGACTG
CCCTATGGGTTGTAAACTTCTTTTGTCCGGGAATAAAACCGCCTACGTGTAGGCGCTTGT
ATGTACCGGTACGAATAAGCATCGGCTAACTCCGTGT
>FBMWY7P02H2AYY 154       0      154
TGAGGAATATTGGTCAATGGACGCAAGTCTGAACCAGCCAAGTAGCGTGCAGGATGACGG
CCCTCTGGGTTGTAAACTGCTTTTAGTTGGGAATAAAGTGCAGCTCGTGAGCTGTTTTGT
ATGTACCATCAGAAAAAGGCCGGCTAATTCCGTG
>FBMWY7P02HE6K4 139       0      139
TGGGGAATATTGGACAATGGACCAAAAGTCTGATCCAGCAATTCTGTGTGCACGATGACG
GTCTTAGGATTGTAAAGTGCTTTCAATCGGGAAAAAGAAAGTGATGGTACCGATAGAAGA
AGCGACGGCTAAATACGTG
>FBMWY7P02FL277 138       0      138
TGGGGAATATTGCACAATGGGGGAAACCCTGATGCAGCGACGCCGCGTGGAGGAAGAAGG
TCTTCGGATTGTAAACTCCTGTTGTTGGGGAAGATAATGACGGTACCCAACAAGGAAGTG
ACGGCTAACTACGTGCCG
>FBMWY7P02FX5XO 160       0      160
TGGGGAATTTTCGGCAATGGGCGAAAGCCTGACCGAGCAACGCCGCGTGAGGGAGGAAGT
ACTTCGGTATGTAAACCTCTGTTATAAAGGAAGAACGGTACATGGAGGGAATGCCGTGTA
AGTGACGGTACTTTATGAGGAAGCCACGGCTAACTACGTG
>FBMWY7P02IDZXV 136       0      136
TGGGGAATATTGCACAATGGGGGAAACCCTGATGCAGCGACGCCGCGTGAAGGAAGAAGT
ATCTCGGTATGTAAACTTCTATCAGCAGGGAAGATAATGACGGTACCTGACTAAGAAGCC
CCGGCTAACTACGTGT
>FBMWY7P02H8APK 65       0      65
CCTAACGGGAAGGAACAAGAACAAGACCGAACGGTAAATACTAGAAGGACGGGACTAGGA
CAAGG
>FBMWY7P02GBHV0 150       0      150
TGGGGAATATTGCACAATGGGGGAAACCCTGATGCAGCGACGCCGCGTGAGCGAAGAAGT
ATTTCGGTATGTAAAGCTCTATCAGCAGGGAAGAAAATGACGGTACCTGACTAAGAAGCC
CCGGCTAACTACGTGCCAGCAGGCGGTAAT
>FBMWY7P02F4HSC 161       0      161
TGGGGAATCTTCCGCAATGGGCGAAAGCCTGACGGAGCAACGCCGCGTGAACGAAGAAGG
TCTTCGGATCGTAAAGTTCTGTTGTTAAGGGCGAAGGATGCTTATTATAATACAGTAAGT
ATTTGACGGTACTTAACGAGGAAGCCACGGCTAACTACGTG
>FBMWY7P02JG591 161       0      161
TGGGGAATCTTCCGCAATGGGCGAAAGCCTGACGGAGCAATGCCGCGTGAGTGATGAAGG
AATTCGTTCCGTAAAACTCTTTTGTTTATGACGAATGTGCGGATTGTGAATAATTATTTG
TAATGACGGTAGTAAACGAATAAGCCGCGGCTAACTACGTG
>FBMWY7P02IM7GI 158       0      158
TGAGGAATATTGGTCAATGGACGAGAGTCTGAACCAGCCAAGTAGCGTGAAGGATGACTG
CCCTATGGGTTGTAAACTTCTTTTATATGGGAATAAAAAAGAGCACGTGTGCTCTATTGT
ATGTACCTTATGAATAAGCATCGGCTAATTCCGTGCCG
>FBMWY7P02HISJR 162       0      162
TAGGGAATCTTCCACAATGGGCGAAAGCCTGATGGAGCAACGCCGCGTGGGTGAAGAAGG
TCTTCGGATCGTAAAACCCTGTTGTTAGAGAAGAAAGTGCGTGAGAGTAACTGTTCACGT
TTCGACGGTATCTAACCAGAAAGCCACGGCTAACTACGTGCT
>FBMWY7P02JDX6M 160       0      160
TGAGGAATATTGGTCAATGGGCGCGAGCCTGAACCAGCCAAGTAGCGTGAAGGATGACTG
CCCTATGGGTTGTAAACTTCTTTTGTCCGGGAATAAAACCGCCTACGTGTAGGCGCTTGT
ATGTACCGGTACGAATAAGCATCGGCTAACTCCGTGCCAG
>FBMWY7P02HABD5 160       0      160
TAGGGAATCTTCCACAATGGGCGAAAGCCTGATGGAGCAACGCCACGTGGGTGAAGAAGG
TCTTCGGATCGTAAAACCCTGTTGTTAGAGAAGAAAGTGCGTGAGAGTAACTGTTCACGT
TTCGACGGTATCTAACCAGAAAGCCACGGCTAACTACGTG
>FBMWY7P02J2J04 138       0      138
TAGGGAATATTGCACAATGGGGGAAACCCGTGATGCAGCGACGCCGCGTGAAGGAAGAAG
TATCTCGGTATGTAAACTTCTATCAGCAGGGAAGACAATGACGGTACCTGACTAAGAAGC
CCCGGCTAACTACGTGCA
>FBMWY7P02HKLEW 161       0      161
TGGGGAATTTTGGACAATGGGGGCAACCCTGATCCAGCCATGCCGCGTGCAGGATGAAGG
TCTTCGGATTGTAAACTGCTTTTGTCAGGGACGAAAAGGATTGTGTTAATACCATGATCT
GCTGACGGTACCTGAAGAATAAGCACCGGCTAACTACGTGT
>FBMWY7P02FFKSN 138       0      138
TGGGGAATATTGCACAATGGGGGAAACCCTGATGCAGCAACGCCGCGTGAGTGAAGAAGT
ATTTCGGTATGTAAAGCTCTATCAGCAGGGAAGAAAGTGACGGTACCTGACTAAGAAGCC
CCGGCTAACTACGTGCCT
>FBMWY7P02FOXO1 156       0      156
TGAGGAATATTGGTCAATGGGCGAGAGCCTGAACCAGCCAAGTAGCGTGAAGGATGACGG
CCCTACGGGTTGTAAACTTCTTTTGTGCGGGAATAAAGGAGCCTACGTGTAGGCTTTTGC
ATGTACCGTAACGAATAGGCATCGGCTAACTCCGTG
>FBMWY7P02F0MOA 155       0      155
TGAGGAATATTGGTCAATGGACGAGAGTCTGAACCAGCCAAGTAGCGTGAAGGATGACTG
CCCTATGGGTTGTAAACTTCTTTTATATGGGAATAAAAAAGAGTACGTGTGCTCTATTGT
ATGTACCTTATGAATAAGCATCGGCTAATTCCGTA
>FBMWY7P02FMBYC 161       0      161
TGGGGAATTTTGGACAATGGGGGCAACCCTGATCCAGCCATGCCGCGTGCAGGATGAAGG
TCTTCGGATTGTAAACTGCTTTTGTCAGGGACGAAAAGGATTCCGCTAATACCGGGATCT
GCTGACGGTACCTGAAGAATAAGCACCGGCTAACTACGTGT
>FBMWY7P02GQ456 135       0      135
TGGGGAATATTGCACAATGGAGGAAACTCTGATGCAGCGACGCCGCGTGAGTGAAGAAGT
ATTTCGGTATGTAAAGCTCTATCAGCAGGGAAGATAATGACGGTACCTGACTAAGAAGCT
CCGGCTAAATACGTG
>FBMWY7P02H2OBP 104       0      104
ACCTAAAAACGGGAAAAAGGAAAAACAAAAAGAAAACAAAAAGAAAACCGAAAACGGTAA
AAATAAACTAAAGAAAAGAACGGGAACTAAGGAACAAAAGGACA
>FBMWY7P02HP2R3 157       0      157
TGAGGAATATTGGTCAATGGACGAGAGTCTGAACCAGCCAAGTAGCGTGAAGGATGACTG
CCCTATGGGTTGTAAACTTCTTTTATACGGGAATAAAGTGAGCCACGTGTGGTTTTTTGT
ATGTACCGTATGAATAAGGATCGGCTAACTCCGTGCT
>FBMWY7P02GPRMQ 159       0      159
TGAGGAATATTGGTCAATGGGCGCGAGCCTGAACCAGCCAAGTAGCGTGAAGGATGACTG
CCCTATGGGTTGTAAACTTCTTTTGCCCGGGAATAAAACCGCCTACGTGTAGGCGCTTGT
ATGTACCGGTACGAATAAGCATCGGCTAACTCCGTGCCG
>FBMWY7P02FE0G3 138       0      138
TGGGGAATATTGCACAATGGGCGCAAGCCTGATGCAGCAACGCCGCGTGAGCGATGAAGG
CCTTTGGGTCGTAAAGCTCTGTCCTTGGGGAAGAAACAAATGACGGTACCCTTGGAGGAA
GCCCCGGCTAACTCCGTG
>FBMWY7P02IXUBK 135       0      135
TGGGGAATATTGCACAATGGGGGAAACCCTGATGCAGCGACGCCGCGTGAAGGAAGAAGT
ATCTCGGTATGTAAACTTCTATCAGCAGGGAAGAAAATGACGGTACCTGACTAAGAAGCC
CCGGCTAACTACGTG
>FBMWY7P02HANV4 155       0      155
TGAGGAATATTGGTCAATGGACGAGAGTCTGAACCAGCCAAGTAGCGTGCAGGAAGACGG
CCCTATGGGTTGTAAACTGCTTTTATAAGGGAATAAAGTGAGTCTCGTGAGACTTTTTGC
ATGTACCTTATGAATAAGGACCGGCTAATTCCGTG
>FBMWY7P02GX3JX 139       0      139
TGGGGAATATTGCACAATGGGGGAAACCCTGATGCAGCGACGCCGCGTGAAGGAAGAAGT
ATTTCGGTATGTAAACTTCTATCAGCAGGGAAGAAAATGACGGTACCTGACTAAGAAGCC
CCGGNTAACTACGTGCCGA
>FBMWY7P02IWONN 135       0      135
TGGGGAATATTGCACAATGGGGGAAACCCTGATGCAGCGACGCCGCGTGAAGGAAGAAGT
ATCTCGGTATGTAAACTTCTATCAGCAGGGAAGATAATGACGGTACCTGACTAAGAAGCC
CCGGCTAACTACGTG
>FBMWY7P02H4W3T 156       0      156
TGAGGAATATTGGTCAAGTGGACGAGAGTCTGAACCAGCCAAGTAGCGTGAAGGATGACT
GCCCTATGGGTTGTAAACTTCTTTTATATGGGAATAAAAAAGAGTACGTGTGCTCTATTG
TATGTACCTTATGAATAAGCATCGGCTAATTCCGTG
>FBMWY7P02JRIGF 157       0      157
TGAGGAATATTGGTCAATGGGCGCGAGCCTGAACCAGCCAAGTAGCGTGAAGGATGACTG
CCCTATGGGTTGTAAACTTCTTTTGTCCGTGAATAAAACCGCCTACGTGTAGGCGCTTGT
ATGTACCGGTACGAATAAGCATCGGCTAACTCCGTAC
>FBMWY7P02H855C 158       0      158
TGAGGAATATTGGTCAATGGACGCAAGTCTGAACCAGCCAAGTAGCGTGCAGGATGACGG
CCCTCCGGGTTGTAAACTGCTTTTAGTTGGGAATAAAGTGCAGCTCGTGAGCTGTTTTGT
ATGTACCATCAGAAAAAGGACCGGCTAATTCCGTGCCT
>FBMWY7P02IJS4B 159       0      159
TGAGGAATATTGGTCAATGGGCGCGAGCCTGAACCAGCCAAGTAGCGTGAAGGATGACTG
CCCTATGGGTTGTAAACTTCTTTTGTCCGGGAATAAAACCGCCTACGTGTAGGCGCTTGT
ATGTACCGGTACGAATAAGCATCGGCTAACTCCGTGCCT
>FBMWY7P02HXKJC 139       0      139
TGGGGAATATTGGACAATGGACCAAAAGTCTGATCCAGCAATTCTGTGTGCACGATGACG
GTCTTAGGATTGTAAAGTGTTTTCAATCGGGAAAAAGAAAGTGATGGTACCGATAGAAGA
AGCGACGGCTAAATACGTG
>FBMWY7P02IJ8FQ 157       0      157
TGAGGAATATTGGTCAATGGGCGCGAGCCTGAACCAGCCAAGTAGCGTGAAGGATGACTG
CCCTATGGGTTGTAAACTTCTTTTGTCCGGGAATAAAACCGCCTACGTGTAGGCGCTTGT
ATGTACCGGTACGAATAAGCATCGGCTAACTCCGTGT
>FBMWY7P02GUDGL 79       0      79
TAGGGAATATTGCACAATGGGGGAAACCCTGATGCAGCCATGCCGCGTGTGTGAAGAAGG
CCTGGTGTAAGCACTTCTA
>FBMWY7P02HIJXB 154       0      154
TGAGGAATATTGGTCAATGGACGCAAGTCTGAACCAGCCAAGTAGCGTGCAGGATGACGG
CCCTCCGGGTTGTAAACTGCTTTTAGTTGGGAATAAAGTGCAGCTCGTGAGCTGTTTTGT
ATGTACCATCAGAAAAAGGCCGGCTAATTCCGTG
>FBMWY7P02GXBOI 159       0      159
TGAGGAATATTGGTCAATGGGCGCGAGCCTGAACCAGCCAAGTAGCGCGAAGGATGACTG
CCCTATGGGTTGTAAACTTCTTTTGTCCGGGAATAAAACCGCCTACGTGTAGGCGCTTGT
ATGTACCGGTACGAATAAGCATCGGCTAACTCCGTGCCG
>FBMWY7P02JWBDY 135       0      135
TGGGGAATATTGCACAATGGGGGAAACCCTGATGCAGCAACGCCGCGTGAGTGAAGAAGT
ATTTCGGTATGTAAAGCTCTATCAGCAGGGAAGAAAGTGACGGTACCTGACTAAGAAGCC
CCGGCTAACTACGTG
>FBMWY7P02IMOJH 135       0      135
TGGGGAATATTGCACAATGGGGGAAACCCTGATGCAGCGACGCCGCGTGAAGGAAGAAGT
ATCTCGGTATGTAAACTTCTATCAGCAGGGAAGATAATGACGGTACCTGACTAAGAAGCC
CCGGCTAACTACGTG
>FBMWY7P02HLABE 160       0      160
TAGGGAATTTTCGTCAATGGGGGGAACCCTGAACGAGCAATGCCGCGTGAGTGAGGAAGG
TCTTCGGATCGTAAAACCCTGTTGTTAGAGAAGAAAGTGCGTGAGAGTAACTGTTCACGT
TTCGACGGTATCTAACCAGAAAGCCGCGGCTAACTACGTG
>FBMWY7P02JXWAO 135       0      135
TAGGGAATATTGCACAATGGGGGAAACCCTGATGCAGCGACGCCGCGTGAAGGAAGAAGT
ATCTCGGTATGTAAACTTCTATCAGCAGGGAAGACAATGACGGTACCTGACTAAGAAGCC
CCGGCTAACTACGTG
>FBMWY7P02H0UFI 152       0      152
TGGGGAATATTGCACAATGGGGGAAACCCTGATGCAGCGACGCCGCGTGAAGGAAGAAGT
ATCTCGGTATGTAAACTTCTATCAGCAGGGAAGATAATGACGGTACCTGACTAAGAAGCC
CCGGCTAACTACGTGCCAGAGCCGCCGGTAAT
>FBMWY7P02FJCXY 139       0      139
[truncated: 180,851 more chars]
