# Supplementary material for: Phylogenetic Characterization of Fecal Microbial Communities of Dogs Fed Diets with or without Supplemental Dietary Fiber Using 454 Pyrosequencing
Source: PLoS One. 2010 Mar 22;5(3):e9768. doi: 10.1371/journal.pone.0009768 (PMC2842427; doi:10.1371/journal.pone.0009768)
Supplement: Sequence Data S1 — Sequences derived from dogs fed the Control diet, individual animals (5) and a pooled DNA sample. (0.73 MB ZIP) [file pone.0009768.s002.zip › O_C.fasta.txt]

>FBMWY7P01CRRE5 156       0      156
TGAGGAATATTGGTCAATGGACGCAAGTCTGAACCAGCCAAGTAGCGTGCAGGATGACGG
CCCTCCGGGTTGTAAACTGCTTTTAGTTGGGAATAAAGTGCAGCTCGTGAGCTGTTTTGT
ATGTACCATCAGAAAAAGGAACCGGCTAATTCCGTG
>FBMWY7P01DCHHA 151       0      151
CCTACGAGGCAGCAGTGGGGAATATTGCACAATGGGGGAAACCCTGATGCAGCAACGCCG
CGTGAGCGAAGAAGTATTTCGGTATGTAAAGCTCTATCAGCAGGGAAGAAAATGACGGTA
CCTGACTAAGAAGCACCGGCTAAATACGTGT
>FBMWY7P01EO4CU 157       0      157
TGAGGAATATTGGTCAATGGACGAGAGTCTGAACCAGCCAAGTAGCGTGAAGGATGACTG
CCCTATGGGTTGTAAACTTCTTTTATATGGGAATAAAAAAGAAGCACGTGTGCTCTATTG
TATGTACCTTATGAATAAGCATCGGCTAATTCCGTGT
>FBMWY7P01DDGQD 141       0      141
TGGGGAATATTGGACAATGGACCAAAAGTCTGATCCAGCAATTCTGTGTGCACGATGACG
GTCTTAGGATTGTAAAGTGCTTTCAATCGGGAAAAAGAAAGTGATGGTACCGATAGAAGA
AGCGACGGCTAAATACGTGCT
>FBMWY7P01DKUGT 160       0      160
TAGGGAATTTTCGGCAATGGGGGGAACCCTGACCGAGCAACGCCGCGTGAAGGAAGAAGG
AATTCGTTCTGTAAACTTCTGTTATAGAGGAAGAACGGCGGATATAGGGAATGATATCCG
AGTGACGGTACTTTATGAGAAAGCCACGGCTAACTACGTG
>FBMWY7P01C3MD2 157       0      157
CCACGGGAGCAGCAGTGGGGAATATTGGACAATGGACCAAAAGTCTGATCCAGCAATTCT
GTGTGCACGATGACGGTCTTAGGATTGTAAAGTGCTTTCAATTGGGAAGAAAAAAAATAG
ACGGTACCAATAGAAGAAGCGACGGCTAAATACGTGT
>FBMWY7P01EGR22 138       0      138
TGGGGAATATTGCGCAATGGGGGCAACCCTGACGCAGCAACGCCGCGTGATTGAAGAAGG
TCTTCGGATTGTAAAAATCTTTAATTAGGGACGAAAAAATAGACGGTACCTAAAGAATAA
GCTCCGGCTAACTACGTG
>FBMWY7P01CDJIP 157       0      157
TGAGGAATATTGGTCAATGGACGCAAGTCTGAACCAGCCAAGTAGCGTGCAGGATGACGG
CCCTCCGGGTTGTAAACTGCTTTTAGTTGGGAATAAAGTGCAGCTCGTGAGCTGTTTTGT
TATGTACCATCAGAAAAAGGAACCGGCTAATTCCGTG
>FBMWY7P01D8FIR 177       0      177
TGGGGAATTTTGGACAATGGGGGCAACCCTGATCCAGCCATGCCGCGTGCAGGATGAAGG
TCTTCGGATTGTAAACTGCTTTTATCAGGGACGAAAAGGATTGTGCTAATACCATGATCT
GCTGACGGTACCTGAAGAATAAGCACCGGCTAACTACGTGCCACAGCCGCCGGTAAT
>FBMWY7P01DT4JS 138       0      138
TGGGGAATATTGGACAATGGACCAAAAGTCTGATCCAGCAATTCTGTGTGCACGATGACG
GTCTTAGGATTGTAAAGTGCTTTCAATTGGGAAGAAAAAAATGACGGTACCAATAGAAGA
AGCGACGGCTAAATACGT
>FBMWY7P01DWBCP 153       0      153
CCTACGAGGCAGCAGTGGGGAATATTGGACAATGGACCAAAAGTCTGATCCAGCAATTCT
GTGTGCACGATGACGGTCTTAGGATTGCAAAGTGCTTTCAATTGGGAAGAAAAAAATGCG
GTACCAATAGAAGAAGCGACGGCTAAATACGTG
>FBMWY7P01C73HP 142       0      142
TGGGGAATATTGGACAATGGACCAAAAGTCTGATCCAGCAATTCTGTGTGCACGATGACG
GTCTTAGGATTGTAAAGTGCTTTCAATCGGGAAAAAGAAAGTGATGGTACCGATAGAAGA
AGCGACGGCTAAATACGTGCCC
>FBMWY7P01ENEIM 156       0      156
TGAGGAATATTGGTCAACGGGCGCGAGCCTGAACCAGCCAAGTAGCGTGAAGGATGACTG
CCCTATGGGTTGTAAACTTCTTTTGTCCGGGAATAAAACCGCCTACGTGTAGGCGCTTGT
ATGTACCGGTACGAATAAGCATCGGCTAACTCCGTG
>FBMWY7P01DGZLP 139       0      139
TGGGGAATATTGGACAATGGACCAAAAGTCTGATCCAGCAATTCTGTGTGCACGATGACG
GTCTTAGGATTGTAAAGTGCTTTCAATCGGGAAAAAGAAAGTGATGGTACCGATAGAAGA
AGCGACGGCTAAATACGTG
>FBMWY7P01COSCC 174       0      174
TGAGGAATATTGGTCAATGGGCGCGAGCCTGAACCAGCCAAGTAGCGTGAAGGATGACTG
CCCTATGGGTTGTAAACTTCTTTTGTCCGGGAATAAAACCGCCTACGTGTAGGCGCTTGT
ATGTACCGGTACGAATAAGCATCGGCTAACTCCGTGCAGCACGCCGGCGGTAAT
>FBMWY7P01D28AS 156       0      156
TGAGGAATATTGGTCAATGGGCGCGAGCCTGAACCAGCCAAGTAGCGTGAAGGATGACTG
CCCTATGGGTTGTAAACTTCTTTTGTCCGGGAATAAAACCGCCTACGTGTAGGCGCTTGT
ATGTACCGGTACGAATAAGCATCGGCTAACTCCGTG
>FBMWY7P01A8WZ9 135       0      135
TGGGGAATATTGCACAATGGGGGGAACCCTGATGCAGCAACGCCGCGTGAGTGAAGAAGT
ATTTCGGTATGTAAAGCTCTATCAGCAGGGAAGAAAGTGACGGTACCTGACTAAGAAGCC
CCGGCTAACTACGTA
>FBMWY7P01DZ0NS 140       0      140
TGGGGAATATTGGACAATGGACCAAAAGTCTGATCCAGCAATTCTGTGTGCACGATGACG
GTCTTAGGATTGTAAAGTGCTTTCAATTGGGAAGAAAAAAATAGACGGTACCAATAGAAG
AAGCGACGGCTAAATACGTG
>FBMWY7P01D50MF 156       0      156
TGAGGAATATTGGTCAATGGACGAGAGTCTGAACCAGCCAAGTAGCGTGCAGGATGACGG
CCCTATGGGTTGTAAACCGCTTTTATAAGGGAATAAAGTGAGCCTCGTGAGGCTTTTTGC
ATGTACCTTATGAATAAGGACCGGCTAATTCCGTGA
>FBMWY7P01C7KWS 141       0      141
TGGGGAATATTGGACAATGGACCAAAAGTCTGATCCAGCAATTCTGTGTGCACGATGACG
GTCTTAGGATTGTAAAGTGCTTTCAATTGGGAAGAAAAAAATAGCGGTACCAATAGAAGA
AGCGACGGCTAAATACGTGCT
>FBMWY7P01CWUQP 161       0      161
TAGGGAATTTTCGGCAATGGGGGGAACCCTGACCGAGCAACGCCGCGTGAAGGAAGAAGG
AATTCGTTCTGTAAACTTCTGTTATAAAGGAAGAACGGCGGATATAGGGAATGATATCCG
AGTGACGGTACTTTATGAGAAAGCCACGGCTAACTACGTGT
>FBMWY7P01A77GC 68       0      68
TGGGGAATATTGCACAATGGGGGAAACCCTGATGCAGCGACGCCGCGTGAAGGAAGAAGG
CCTGTGTA
>FBMWY7P01ET6PI 117       0      117
TGAGGAATATTGGTCAATGGACGAGAGTCTGAACCAGCCAAGTAGCGTGAAGGATGACTG
CCCTATGGGTTGTAAACTTCTTTTATACGGGAATAAAGTGAGGCACGTGTGCTTTTT
>FBMWY7P01D1ZOW 158       0      158
TGAGGAATATTGGTCAATGGACGAGAGTCTGAACCAGCCAAGTAGCGTGAAGGAAGACTG
CCCTATGGGTTGTAAACTTCTTTTATAAGGGAATAAAGTCAGGTACGTGTACCTGTTTGT
ATGTACCTTATGAATAAGCATCGGCTAACTCCGTGCCG
>FBMWY7P01EB7BZ 156       0      156
TGAGGAATATTGGTCAATGGGCGCGAGCCTGAACCAGCCAAGTAGCGTGAAGGATGACTG
CCCTATGGGTTGTAAACTTCTTTTGTCCGGGAATAAAACCGCCTACGTGTAGGCGCTTGT
ATGTACCGGTACGAATAAGCATCGGCTAACTCCGTG
>FBMWY7P01DNDTN 138       0      138
TGGGGAATATTGCACAATGGGGGAAACCCTGATGCAGCAACGCCGCGTGAAGGAAGAAGG
TTTTCGGATCGTAAACTTCTATCAATAGGGAAGAAAGAAATGACGGTACCTAAATAAGAA
GCCCCGGCTAACTACGTG
>FBMWY7P01EIQLZ 136       0      136
TGGGGAATATTGCACAATGGGGGAAACCCTGATGCAGCAACGCCGCGTGAGTGAAGAAGT
ATTTCGGTATGTAAAGCTCTATCAGCAGGGAAGAAAGTGACGGTACCTGACTAAGAAGCC
CCGGCTAACTACGTGT
>FBMWY7P01D3DXF 89       0      89
TGGGGAATATTGCACAATGGGCGCAAGCCTGATGCAGCAACGCCGCGTGAGCGATGAAGG
CCTGGTCGGTAAGACTCTGTCCTCAGAGA
>FBMWY7P01C2KUL 138       0      138
TGGGGAATATTGGACAATGGACCAAAAGTCTGATCCAGCAATTCTGTGTGCACGATGAAG
TTTTCGGAATGTAAAGTGCTTTCAGTTGGGAAGAAGAAAGTGACGGTACCAACAGAAGAA
GCGACGGCTAAATACGTG
>FBMWY7P01D77I2 164       0      164
TGGGGAATCTTCCGCAATGGGCGAAAGCCTGACGGAGCAATGCCGCGTGAGTGATGAAGG
AATTCGTTCCGTAAAACTCTTTTGTTTATGACGAATGTGCAGATTGTGAATAATTATTTG
TAATGACGGTAGTAAACGAATAAGCCACGGCTAACTACGTGCCT
>FBMWY7P01BHENO 89       0      89
TGGGGAATATTGCACAATGGGCGCAAGCCTGATGCAGCAACGCCGCGTGAGCGATGAAGG
CCTGGTCGGTAAGACTCTGTCCTCAGAGA
>FBMWY7P01EGS0D 160       0      160
TGGGGAATTTTGGACAATGGGGGCAACCCTGATCCAGCCATGCCGCGTGCAGGATGAAGG
TCTTCGGATTGTAAACTGCTTTTGTCAGGGACGAAAAGGATTGTGCTAATACCATGATCT
GCTGACGGTACCTGAAGAATAAGCACCGGCTAACTACGTA
>FBMWY7P01DQQOQ 155       0      155
TGAGGAATATTGGTCAATGGACGCAAGTCTGAACCAGCCAAGTAGCGTGCAGGATGACGG
CCCTCCGGGTTGTAAACTGCTTTTAGTTGGGAATAAAGTGCAGCTCGTGAGCTGTTTTGT
ATGTACCATCAGAAAAAAGACCGGCTAATTCCGTG
>FBMWY7P01DPRGP 139       0      139
TGGGGAATATTGGACAATGGACCAAAAGTCTGATCCAGCAATTCTGTGTGCACGATGAAG
TTTTTCGGAATGTAAAGTGCTTTCAGTTGGGAAGAAGAAAGTGACGGTACCAACAGAAGA
AGCGACGGCTAAATACGTG
>FBMWY7P01EMH3X 32       0      32
CGTCGTTAGAGCGGGGCGTGGGGCAAGGGCAG
>FBMWY7P01DOLDT 139       0      139
TGGGGAATATTGGACAATGGACCAAAAGTCTGATCCAGCAATTCTGTGTGCACGATGAAG
TTTTTCGGAATGTAAAGTGCTTTCAGTTGGGAAGAAGAAAGTGACGGTACCAACAGAAGA
AGCGACGGCTAAGTACGTG
>FBMWY7P01D5DWF 140       0      140
TGGGGAATATTGGACAATGGACCAAAAGTCTGATCCAGCAATTCTGTGTGCACGATGACG
GTCTTAGGATTGTAAAGTGCTTTCAATCGGGAAAAAGAAAGTGATGGTACCGATAGAAGA
AGCGACGGCTAAATACGTGT
>FBMWY7P01ET74A 135       0      135
TGGGGAATATTGCACAATGGGGGAAACCCTGATGCAGCAACGCCGCGTGAGTGATGAAGG
TTTTCGGATCGTAAAGCTCTGTCTTTGGGGAAGATAATGACGGTACCCAAGGAGGAAGCC
ACGGCTAACTACGAG
>FBMWY7P01CL8GH 155       0      155
TGAGGAATATTGGTCAATGGACGAGAGTCTGAACCAGCCAAGTAGCGTGAAGGATGACTG
CCCTATGGGTTGTAAACTTCTTTTATATGGGAATAAAAAAGAGTACGTGTGCTCTATTGT
ATGTACCTTATGAATAAGCATCGGCTAATTCCGTG
>FBMWY7P01DECDE 140       0      140
TGGGGAATATTGGACAATGGACCAAAAGTCTGATCCAGCAATTCTGTGTGCACGATGAAG
TTTTTCGGAATGTAAAGTGCTTTCAGTTGGGAAGAAGAAAGTGACGGTACCAACAGAAGA
AGCGACGGCTAAATAACGTG
>FBMWY7P01ENCGK 162       0      162
TAGGGAATTTTCGTCAATGGGCGCAAGCCTGAACGAGCAATGCCGCGTGGGTGAAGAAGG
TCTTCGGATCGTAAAGCTCTGTTGCGAGGGAAAAAGGAAGAGAAGAGGGAATGATTCTCT
TTTGATGGTACCTCGCCAGAAAGTCACGGCTAACTACGTGCT
>FBMWY7P01EWGJJ 68       0      68
TGGGGAATATTGCACAATGGGGGAAACCCTGATGCAGCGACGCCGCGTGAAGGAAGAAGG
CCTGTGTA
>FBMWY7P01EJ13E 156       0      156
TGAGGAATATTGGTCAATGGGCGCGAGCCTGAACCAGCCAAGTAGCGTGAAGGATGACTG
CCCTATGGGTTGTAAACTTCTTTTGTCCGGGAATAAAACCGCCTACGTGTAGGCGCTTGT
ATGTACCGGTACGAATAAGCATCGGCTAACTCCGTA
>FBMWY7P01CJXYH 69       0      69
TGGGGAATATTGGGCAATGGGGGAAACCCTGACCCAGCAACGCCGCGTGAAGGAAGAAGG
CCTGTGTAT
>FBMWY7P01C3OYE 158       0      158
TGAGGAATATTGGTCAATGGACGAGAGTCTGAACCGGCCAAGTAGCGCGAAGGATGACTG
CCCTATGGGTTGTAAACTTCTTTTATATGGGAATAAAAAAGAGTACGTGTGCTCTATTGT
ATGTACCTTATGAATAAGCATCGGCTAATTCCGTGCCT
>FBMWY7P01EIMLS 135       0      135
TGGGGAATATTGCACAATGGGGGAAACCCTGATGCAGCGACGCCGCGTGAGTGAAGAAGT
ATTTCGGTATGTAAAGCTCTATCAGCAGGGAAGAAAATGACGGTACCTGACTAAGAAGCC
CCGGCTAACTACGTG
>FBMWY7P01EQYWN 158       0      158
TGAGGAATATTGGTCAATGGACGCAAGTCTGAACCAGCCAAGTAGCGTGCAGGACGACGG
CCCTCCGGGTTGTAAACTGCTTTTAGTTGGGAATAAAGTGCAGTTCGTGAGCTGTTTTGT
ATGTACCATCAGAAAAAGGACCGGCTAATTCCGTGCCA
>FBMWY7P01CEDST 140       0      140
TGGGGAATATTGGACAATGGACCAAAAGTCTGATCCAGCAATTCTGTGTGCACGATGACG
GTCTTAGGATTGTAAAGTGCTTTCAATTGGGAAGAAAAAAATAGACGGTACCAATAGAAG
AAGCGACGGCTAAATACGTG
>FBMWY7P01BZFNO 155       0      155
TGAGGAATATTGGTCAATGGACGAGAGTCTGAACCAGCCAAGTAGCGTGAAGGATGACTG
CCCTATGGGTTGTAAACTTCTTTTATATGGGAATAAAAAAGAGCACGTGTGCTCTATTGT
ATGTACCTTATGAATAAGCATCGGCTAATTCCGTG
>FBMWY7P01CFUNE 154       0      154
CCTACGGGGCAGCAGTGGGGAATATTGGACAATGGACCAAAAGTCTGATCCAGCAATTCT
GTGTGCACGATGACGGTCTTAGGATTGTAAAGTGCTTTCAATCGGGAAAAAGAAAGTGAT
GGTACCGATAGAAGAAGCGACGGCTAAATACGTG
>FBMWY7P01BY12I 140       0      140
TGGGGAATATTGGACAATGGACCAAAAGTCTGATCCAGCAATTCTGTGTGCACGATGACG
GTCTTAGGATTGTAAAGTGCTTTCAATTGGGAAGAAAAAAATAGACGGTACCAATAGAAG
AAGCGACGGCTAAATACGTG
>FBMWY7P01ET4UI 160       0      160
TGGGGAATTTTGGACAATGGGGGCAACCCTGATCCAGCCATGCCGCGTGCAGGATGAAGG
TCTTCGGATTGTAAACTGCTTTTGTCAGGGACGAAAAGGATTGTGTTAATACCATGATCT
GCTGACGGTACCTGAAGAATAAGCACCGGCTAACTACGCG
>FBMWY7P01BAN9A 155       0      155
TGAGGAATATTGGTCAATGGGCGAGAGCCTGAACCAGCCAAGTAGCGTGAAGGATGAAGG
TTCTATGGATTGTAAACTTCTTTTATACGGGAATAAAACCTCCCACGTGTGGGAGCTTGT
ATGTACCGTATGAATAAGCATCGGCTAACTCCGTG
>FBMWY7P01DJJAJ 140       0      140
TGGGGAATATTGGACAATGGACCAAAAGTCTGATCCAGCAATTCTGTGTGCACGATGAAG
TTTTTCGGAATGTAAAGTGCTTTCAGTTGGGAAGAAGAAAGTGACGGTACCAACAGAAGA
AGCGACGGCTAAATACGTGG
>FBMWY7P01DVM25 160       0      160
TGGGGAATTTTGGACAATGGGGGCAACCCTGATCCAGCCATGCCGCGTGCAGGATGAAGG
TCTTCGGATTGTAAACTGCTTTTGTCAGGGACGAAAAGGATTGTGCTAATACCATGATCT
GCTGACGGTACCTGAAGAATAAGCACCGGCTAACTACGTG
>FBMWY7P01B8YO9 157       0      157
CCTACAGAGGCAGCAGTGGGGAATATTGGACAATGGACCAAAAGTCTGATCCAGCAATTC
TGTGTGCACGATGACGGTCTTAGGATTGTAAAGTGCTTTCAATCGGGAAAAAGAAAAGTG
ATGGTACCGATAGAAGAAGCGACGGCTAAATACGTGT
>FBMWY7P01BXW2X 162       0      162
TGGGGAATTTTGGACAATGGGGGCAACCCTGATCCAGTCATGCCGCGTGCAGGATGAAGG
TCTTCGGATTGTAAACTGCTTTTGTCAGGGACGAAAAGGATTGTGTTAATACCATGATCT
GCTGACGGTACCTGAAGAATAAGCACCGGCTAACTACGTGCA
>FBMWY7P01D59YI 140       0      140
TGGGGAATATTGGACAATGGACCAAAAGTCTGATCCAGCAATTCTGTGTGCACGATGACG
GTCTTAGGATTGTAAAGTGCTTTCAATCGGGAAAAAGAAAGTGATGGTACCGATAGAAGA
AGCGACGGCTAAATACGTGT
>FBMWY7P01DPB7U 160       0      160
TGGAAGGAATATTGGTCAATGGACGAGAGTCTGAACCAGCCAAGTAGCGTGAAGGATGAC
TGCCCTATGGGTTGTAAACTTCTTTTATACGGGAATAAAGTGAGCCACGTGTGGTTTTTT
GTATGTACCGTATGAATAAGGATCGGCTAACTCCGTGCCT
>FBMWY7P01EM3BT 141       0      141
TGGGGAATATTGGACAATGGACCAAAAGTCTGATCCAGCAATTCTGTGTGCACGATGACG
GTCTTAGGATTGTAAAGTGCTTTCAATTGGGAAGAAAAAAAATAGACGGTACCAATAGAA
GAAGCGACGGCTAAATACGTG
>FBMWY7P01ETC2T 141       0      141
TGGGGAATATTGGACAATGGACCAAAAGTCTGATCCAGCAATTCTGTGTGCACGATGACG
GTCTTAGGATTGTAAAGTGCTTTCAATTGGGAAGAAAAAAATGACGGTACCAATAGAAGA
AGCGACGGCTAAATACGTGCT
>FBMWY7P01EQCUS 162       0      162
TAGGGAATTTTCGTCAATGGGCGCAAGCCTGAACGAGCAATGCCGCGTGGGTGAAGAAGG
TCTTCGGATCGTAAAGCTCTGTTGCGAGGGAAAAAGGAAGAGAAGAGGGAATGATTCTCT
TTTGATGGTACCTCGCCAGAAAGTCACGGCTAACTACGTGCT
>FBMWY7P01A8ND6 162       0      162
TAGGGAATTTTCGGCAATGGGGGGAACCCCGACCGAGCAACGCCGCGTGAAGGAAGAAGG
AATTCGTTCTGTAAACTTCTGTTATAAAGGAAGAACGGCGGATATAGGGAATGATATCCG
AGTGACGGTACTTTATGAGAAAGCCACGGCTAACTACGTGCT
>FBMWY7P01DKFWN 160       0      160
TGGGGAATTTTGGACAATGGGGGCAACCCTGATCCAGCCATGCCGCGTGCAGGATGAAGG
TCTTCGGATTGTAAACTGCTTTTGTCAGGGACGAAAAGGATTGTGCTAATACCATGATCT
GCTNACGGTACCTGAAGAATAAGCACCGGCTAACTACGTG
>FBMWY7P01DOB03 156       0      156
TGGGGAATATTGGTCAATGGACGAGAGTCTGAACCAGCCAAGTAGCGTGAAGGATGACTG
CCCTATGGGTTGTAAACTTCTTTTATACGGGAATAAAGTGTTCCACGTGTGGAATTTTGT
ATGTACCGTATGAATAAGGATCGGCTAACTCCGTGG
>FBMWY7P01CDD1J 142       0      142
TGGGGAATATTGGACAATGGACCAAAAGTCTGATCCAGCAATTCTGTGTGCACGATGACG
GTCTTAGGATTGTAAAGTGCTTTCAATTGGGAAGAAAAAAAATAGACGGTACCAATAGAA
GAAGCGACGGCTAAATAACGTG
>FBMWY7P01D3R9P 157       0      157
TGAGGAATATTGGTCAATGGACGCAAGTCTGAACCAGCCAAGTAGCGTGCAGGATGACGG
CCCTCTGGGTTGTAAACTGCTTTTAGTTGGGAATAAAGTGCAGCTCGTGAGCTGTTTTGT
ATGTACCATCAGAAAAAGGACCGGCTAATTCCGTGCT
>FBMWY7P01DUYQP 139       0      139
TGGGGAATATTGGACAATGGACCAAAAGTCTGATCCAGCAATTCTGTGTGCACGATGACG
GTCTTAGGATTGTAAAGTGCTTTCAATTGGGAAGAAAAAAATGACGGTACCAATAGAAGA
AGCGACGGCTAAATACGTG
>FBMWY7P01C3CHM 158       0      158
TGAGGAATATTGGTCAATGGGCGAGAGCCTGAACCAGCCAAGTAGCGTGAAGGATGAAGG
TTCTATGGATTGTAAACTTCTTTTATACGGGAATAAAACCTCCCACGTGTGGGAGCTTGT
ATGTACCGTATGAATAAGCATCGGCTAACTCCGTGCCT
>FBMWY7P01BUYBI 157       0      157
TGAGGAATATTGGTCAATGGACGAGAGTCTGAACCAGCCAAGTAGCGTGAAGGATGACTG
CCCTATGGGTTGTAAACTTCTTTTATATGGGAATAAAAAAGAAGCACGTGTGCTCTATTG
TATGTACCTTATGAATAAGCATCGGCTAATTCCGTGT
>FBMWY7P01BDQPB 138       0      138
TGGGGAATATTGCACAATGGGGGAAACCCTGATGCAGCGACGCCGCGTGAGTGAAGAAGT
ATTTCGGTATGTAAAGCTCTATCAGCAGGGAAGAAAGTGACGGTACCTGAATAAGAAGCC
CCGGCTAACTACGTGCCA
>FBMWY7P01BUEEQ 137       0      137
TGGGGAATATTGCACAATGGGGGGAACCCTGATGCAGCAACGCCGCGTGAGTGAAGAAGT
ATTTCGGTATGTAAAGCTCTATCAGCAGGGAAGAAAGTGACGGTACCTGACTAAGAAGCC
CCGGCTAACTACGTGCA
>FBMWY7P01BJ7U9 69       0      69
TGGGGAATATTGCGCAATGGGGGAAACCCTGACGCAGCAACGCCGCGTGATTGAAGAAGG
CCTGTGTAG
>FBMWY7P01EOEDW 89       0      89
TGGGGAATATTGCACAATGGGCGCAAGCCTGATGCAGCAACGCCGCGTGAGCGATGAAGG
CCTGGTCGGTAAGACTCTGTCCTCAGAGA
>FBMWY7P01EMKJJ 155       0      155
TGAGGAATATTGGTCAATGGGCGAGAGCCTGAACCAGCCAAGTAGCGTGAAGGATGAAGG
TCCTACGGATTGTAAACTTCTTTTATACGGGAATAAAGTTTCCTACGTGTAGGATTTTGT
ATGTACCGTATGAATAAGCATCGGCTAACTCCGTG
>FBMWY7P01C27RG 142       0      142
TGGGGAATATTGGACAATGGACCAAAAGTCTGATCCAGCAATTCTGTGTGCACGATGACG
GTCTTAGGATTGTAAAGTGCTTTCAATTGGGAAGGAAAAAAAATAGACGGTACCAATAGA
AGAAGCGACGGCTAAATACGTA
>FBMWY7P01B94SC 142       0      142
TGGGGAATATTGGACAATGGACCAAAAGTCTGATCCAGCAATTCTGTGTGCACGATGACG
GTCTTAGGATTGTAAAGTGCTTTCAATCGGGAAAAAGAAAGTGATGGTACCGATAGAAGA
AGCGACGGCTAAATACGTGCCC
>FBMWY7P01CNWGW 157       0      157
TGAGGAATATTGGTCAATGGACGCAAGTCTGAACCAGCCAAGTAGCGTGCAGGATGACGG
CCCTCTGGGTTGTAAACTGCTTTTAGTTGGGAATAAAGTGCAGCTCGTGAGCTGTTTTGT
ATGTACCATCAGAAAAAGGACCGGCTAATTCCGTGCT
>FBMWY7P01CW56B 155       0      155
TGAGGAATATTGGTCAATGGACGCAAGTCTGAACCAGCCAAGTAGCGTGCAGGATGACGG
CCCTCCGGGTTGTAAACTGCTTTTAGTTGGGAATAAAGTGCAGTTCGTGAGCTGTTTTGT
ATGTACCATCAGAAAAAGGACCGGCTAATTCCGTG
>FBMWY7P01C9H6W 170       0      170
CCTAGAGGCAGCAGTGAGGAATATTGGTCAATGGGCGTGAGCCTGAACCAGCCAAGTAGC
GTGAAGGATGACTGCCCTATGGGTTGTAAACTTCTTTTGTTCGGGAATAAAACCGCCTAC
GTGTAGGCGCTTGTATGTACCGGTACGAATAAGCATCGGCTAACTCCGTG
>FBMWY7P01DMC72 173       0      173
CCGTACGGGAGGAGCAGTGAGGAATATTGGTCAATGGGCGCGAGCCTGAACCAGCCAAGT
AGCGTGAAGGATGACTGCCCTATGGGTTGTAAACTTCTTTTGTCCGGGAATAAAACCGCC
TACGTGTAGGCGCTTGTATGTACCGGTACGAATAAGCATCGGCTAACTCCGTG
>FBMWY7P01D79T4 141       0      141
TGGGGAATATTGGACAATGGACCAAAAGTCTGATCCAGCAATTCTGTGTGCACGATGACG
GTCTTAGGATTGTAAAGTGCTTTCAATCGGGAAAAAGAAAGTGATGGTACCGATAGAAGA
AGCGACGGCTAAATACGTCAC
>FBMWY7P01D3UC1 141       0      141
TGGGGAATATTGGACAATGGACCAAAAGTCTGATCCAGCAATTCTGTGTGCACGATGACG
GTCTTAGGATTGTAAAGTGCTTTCAATCGGGAAAAAGAAAGTGATGGTACCGATAGAAGA
AGCGACGGCTAAATACGTGCT
>FBMWY7P01A56EZ 140       0      140
TGGGGAATATTGGACAATGGACCAAAAGTCTGATCCAGCAATTCTGTGTGCACGATGACG
GTCTTAGGATTGTAAAGTGCTTTCAATTGGGAAGAAAAAAATAGCGGTACCAATAGAAGA
AGCGACGGCTAAATAACGTG
>FBMWY7P01C3DPI 154       0      154
CCTACGGGGAAGGCAGCAGTGGGGAATATTGCACAATGGGGGAAACCCTGATGCAGCGAC
GCCGCGTGAAGGAAGAAGTATCTCGGTATGTAAACTTCTATCAGCAGGGAAGATAATGAC
GGTACCTGACTAAGAAGCCCCGGCTAACTACGTG
>FBMWY7P01DXLDO 157       0      157
TGAGGAATATTGGTCAATGGGCGCGAGCCTGAACCAGCCAAGTAGCGTGAAGGATGACTG
CCCTATGGGTTGTAAACTTCTTTTGTCCGGGAATAAAACCGCCTACGTGTAGGCGCTTGT
ATGTACCGGTACGAATAAGCATCGGCTAACTCCGTGT
>FBMWY7P01EU4ZT 141       0      141
TGGGGAATATTGGACAATGGACCAAAAGTCTGATCCAGCAATTCTGTGTGCACGATGACG
GTCTTAGGATTGTAAAGTGCTTTCAATCGGGAAAAAGAAAAGTGATGGTACCGATAGAAG
AAGCGACGGCTAAATAACGTG
>FBMWY7P01DLRZS 157       0      157
TGAGGAATATTGGTCAATGGGCGCGAGCCTGAACCAGCCAAGTAGCGTGAAGGATGACTG
CCCTATGGGTTGTAAGCTTCTTTTGTCCGAGAATAAAACCGCCTACGTGTAGGCGCTTGT
ATGTACCGGTACGAATAAGCATCGGCTAACCCCGTGT
>FBMWY7P01EZHG9 162       0      162
TGGGGAATTTTGGACAATGGGGGCAACCCTGATCCAGCCATGCCGCGTGCAGGATGAAGG
TCTTCGGATTGTAAACTGCTTTTGTCAGGGACGAAAAGGATTGTGTTAATACCATGATCT
GCTGACGGTACCTGAAGAATAAGCACCGGCTAACTACGTGCA
>FBMWY7P01DS2OO 139       0      139
TGGGGAATTTTGGACAATGGACCAAAAGTCTGATCCAGCAATTCTGTGTGCACGATGAAG
TTTTTCGGAATGTAAAGTGCTTTCAGTTGGGAAGAAGAAAGTGACGGTACCAACAGAAGA
AGCGACGGCTAAATACGTG
>FBMWY7P01DXRCI 163       0      163
TGGGGAATCTTCCGCAATGGGCGAAAGCCTGACGGAGCAATGCCGCGTGAGTGATGAAGG
AATTCGTTCCGTAAAACTCTTTTGTTTATGACGAATGTGCAGATTGTGAATAATTATTTG
TAATGACGGTAGTAAACGAATAAGCCACGGCTAACTACGTGCT
>FBMWY7P01CLYN2 161       0      161
TGGGGAATTTTGGACAATGGGGGCAACCCTGATCCAGCCATGCCGCGTGCAGGAAGAAGG
TCTTCGGGTTGTAAACTGCTTTTGTTAGGAACGAAACGGGTAGTACTAATAATACTGCCT
AATGACGGTACCTAAAGAATAAGCACCGGCTAACTACGTGT
>FBMWY7P01DRKU2 155       0      155
TGAGGAATATTGGTCAATGGACGAGAGTCTGAACCAGCCAAGTAGCGTGAAGGATGACTG
CCCTATGGGTTGTAAACTTCTTTTATATGGGAATAAAAAAGAGCACGTGTGCTCTATTGT
ATGTACCTTATGAATAAGCATCGGCTAATTCCGTG
>FBMWY7P01DPDGH 157       0      157
TGAGGAATATTGGTCAATGGGCGCGAGCCTGAACCAGCCAAGTAGCGTGAAGGATGACTG
CCCTACGGGTTGTAAACTTCTTTTGTCCGGGAATAAAACCGCCTACGTGTAGGCGCTTGT
ATGTACCGGTACGAATAAGCATCGGCTAACTCCGTGT
>FBMWY7P01DSHJ4 141       0      141
TGGGGAATATTGGACAATGGACCAAAAGTCTGATCCAGCAATTCTGTGTGCACGATGACG
GTCTTAGGATTGTAAAGTGCTTTCAATTGGGAAGAAAAAAATGACGGTACCAATAGAAGA
AGCGACGGCTAAATACGTCNC
>FBMWY7P01COPF7 157       0      157
TGAGGAATATTGGTCAATGGGCGCGAGCCTGAACCAGCCAAGTAGCGTGAAGGATGACTG
CCCTATGGGTTGTAAACTTCTTTTGTCCGGGAATAAAACCGCCTACGTGTAGGCGCTCGT
ATGTACCGGTACGAATAAGCATCGGCTAACTCCGTGT
>FBMWY7P01DD79T 156       0      156
TGAGGAATATTGGTCAATGGGCGCGAGCCTGAACCAGCCAAGTAGCGTGAAGGATGACTG
CCCTATGGGTTGTAAACTTCTTTTGTCCGGGAATAAAACCGCCTACGTGTAGGCGCTTGT
ATGTACCGGTACGAATAAGCATCGGCTAACTCCGCG
>FBMWY7P01DRH9R 155       0      155
TGAGGAATATTGGTCAATGGACGCAAGTCTGAACCAGCCAAGTAGCGTGCAGGATGACGG
CCCTCCGGGTTGTAAACTGCTTTTAGTTGGGAATAAAGTGCAGCTCGTGAGTTGTTTTGT
ATGTACCATCAGAAAAAGGACCGGCTAATTCCGTG
>FBMWY7P01DYIVZ 159       0      159
TGAGGAATATTGGTCAATGGGCGCGAGCCTGAACCAGCCAAGTAGCGTGAAGGATGACTG
CCCTATGGGTTGTAAACTTCTTTTGTCCGGGAATAAAACCGCCTACGTGTAGGCGCTTGT
ATGTACCGGTACGAATAAGCATCGGCTAACTCCGTGCCA
>FBMWY7P01EMO1U 137       0      137
TGGGGAATATTGCACAATGGGGGAAACCCGTGATGCAGCAACGCCGCGTGAGTGAAGAAG
TATTTCGGTATGTAAAGCTCTATCAGCAGGGAAGAAAGTGACGGTACCTGACTAAGAAGC
CCCGGCTAACTACGTGG
>FBMWY7P01CT970 159       0      159
TGAGGAATATTGGTCAATGGGCGCGAGCCTGAACCAGCCAAGTAGCGTGAAGGATGACTG
CCCTATGGGTTGTAAACTTCTTTTGTCCGGGAATAAAACCGCCTACGTGTAGGCGCTTGT
ATGTACCGGTACGAATAAGCATCGGCTAACTCCGTGCCG
>FBMWY7P01DBFO3 135       0      135
TGGGGAATATTGCACAATGGGGGAAACCCTGATGCAGCGACGCCGCGTGAGCGAAGAAGT
ATTTCGGTATGTAAAGCTCTATCAGCAGGGAAGAAAATGACGGTACCTGACTAAGAAGCC
CCGGCTAACTACGTG
>FBMWY7P01CS843 141       0      141
TGGGGAATATTGGACAATGGACCAAAAGTCTGATCCAGCAATTCTGTGTGCACGATGACG
GTCTTAGGATTGTAAAGTGCTTTCAATCGGGAAAAAGAAAGTGATGGTACCGATAGAAGA
AGCGACGGCTAAATACGTGCT
>FBMWY7P01C235L 140       0      140
TGGGGAATATTGGACAATGGACCAAAAGTCTGATCCAGCAATTCTGTGTGCACGATGACG
GTCTTAGGATTGTAAAGTGCTTTCAATCGGGAAAAAGAAAGTGATGGTACCGATAGAAGA
AGCGACGGCTAAATACGTGT
>FBMWY7P01CQIWO 68       0      68
TGGGGAATTTTGGACAATGGGGGCAACCCTGATCCAGCCATGCCGCGTGCAGGAAGAAGG
CCTGTGTA
>FBMWY7P01EIZ7E 141       0      141
TGGGGAATATTGGACAATGGACCAAAAGTCTGATCCAGCAATTCTGTGTGCACGATGACG
GTCTTAGGATTGTAAAGTGCTTTCAATTGGGAAGAAAAAAATAGACGGTACCAATAGAAG
AAGCGACGGCTAAATACGTGT
>FBMWY7P01A8JXK 104       0      104
CCTACGAGGCAGCAGTGGGGAATTTTGGACAATGGGGGCAACCCTGATCCAGCCATGCCG
CGTGCAGGATGAAGGCCTGTGTATNNTTNTNGNGAAGACGNGTA
>FBMWY7P01ENGJX 135       0      135
TGGGGAATATTGCACAATGGGGGAAACCCTGATGCAGCGACGCCGCGTGAGTGAAGAAGT
ATTTCGGTATGTAAAGCTCTATCAGCAGGGAAGAAAGTGACGGTACCTGAATAAGAAGCC
CCGGCTAACTACGTG
>FBMWY7P01AXA25 139       0      139
TGGGGAATATTGGACAATGGACCAAAAGTCTGATCCAGCAATTCTGTGTGCACGATGACG
GTCTTAGGATTGTAAAGTGCTTTCAATCGGGAAAAAGAAAGTGATGGTACCGATAGAAGA
AGCGACGGCTAAATACGTG
>FBMWY7P01A2XUF 143       0      143
TGGGGAATATTGGACAATGGACCAAAAGCCTGATCCAGCAATTCTGTGTGCACGATGACG
GTCTTAGGATTGTAAAGTGCTTTCAATCGGGAAAAAGAAAAGTGATGGTACCGATAGAAG
AAGCGACGGCTAAATAACGTGCG
>FBMWY7P01C2OZO 156       0      156
TGAGGAATATTGGTCAATGGACGAGAGTCTGAACCAGCCAAGTAGCGTGCAGGATGACGG
CCCTATGGGTTGTAAACTGCTTTTATAAGGGAATAAAGTGAGAGTCGTGACTCTTTTTGC
ATGTACCTTATGAATAAGGACCGGCTAATTCCGTGA
>FBMWY7P01DR5V4 159       0      159
TGGGGAATATTGGACAATGGACCAAAAGTCTGATCCAGCAATTCTGTGTGCACGATGAAG
TTTTTCGGAATGTAAAGTGCTTTCAGTTGGGAAGAAGAAAGTGACGGTACCAACAGAAGA
AGCGACGGCTAAATACGTGCCAACAGCCGCCGGTAAGTA
>FBMWY7P01CH319 138       0      138
TGGGGAATATTGGACAATGGACCAAAGTCTGATCCAGCAATTCTGTGTGCACGATGACGG
TCTTAGGATTGTAAAGTGCTTTCAATCGGGAAAAAGAAAGTGATGGTACCGATAGAAGAA
GCGACGGCTAAATACGTG
>FBMWY7P01DII2F 160       0      160
CCTACGGGGNGNGCAGTGGGGAATATTGGACAATGGACCAAAAGTCTGATCCAGCAATTC
TGTGTGCACGATGACGGTCTTAGGATTGTAAAGTGCTTTCAATTGGGAAGGAAAAAAAAT
AAGACGGTACCAATAGAAGAAGCGACGGCTAAATAACGTG
>FBMWY7P01CXTDO 160       0      160
TAGGGAATTTTCGGCAATGGGGGAAACCCTGACCGAGCAACGCCGCGTGAAGGAAGAAGT
AATTCGTTATGTAAACTTCTGTCATAGAGGAAGAACGGTGGATATAGGGAATGATATCCA
AGTGACGGTACTCTATAAGAAAGCCACGGCTAACTACGTG
>FBMWY7P01BQI51 160       0      160
TGGGGAATTTTGGACAATGGGGGCAACCCTGATCCAGCCATGCCGCGTGCAGGATGAAGA
TCTTCGGATTGTAAACTGCTTTTGTCAGGGACGAAAAGGATTGTGTTAATACCATGATCT
GCTGACGGTACCTGAAGAATAAGCACCGGCTAACTACGTG
>FBMWY7P01CTGST 158       0      158
TGGGGAATATTGGACAATGGACCAAAAGTCTGATCCAGCAATTCTGTGTGCGCGATGACG
GTCTTAGGATTGTAAAGTGCTTTCAATCGGGAAAAAGAAAGTGATGGTACCGATAGAAGA
AGCGACGGCTAAATACGTGCCGCAGCCGCCGGTAAGTA
>FBMWY7P01DAR4Z 135       0      135
TGGGGAATATTGCACAATGGGGGAAACCCTGATGCAGCGACGCCGCGTGAGTGAAGAAGT
ATTTCGGTATGTAAAGCTCTATCAGCATGGAAGAAAGTGACGGTACCTGAATAAGAAGCC
CCGGCTAACTACGTG
>FBMWY7P01CGHFC 155       0      155
TGAGGAATATTGGTCAATGGACGGAAGTCTGAACCGGCCAAGTCGCGTGAAGGATGAAGG
TTCTATGGATTGCAAACTTCTTTTATAGGGGAATAAAAAAGTCCACGTGTGGATTCTTGT
ATGTACCCTATGAATAAGCATCGGCTAACTCCGTG
>FBMWY7P01ENYL0 139       0      139
TGGGGAATATTGGACAATGGACCAAAAGTCTGATCCAGCAATTCTGTGTGCACGATGACA
GTCTTAGGATTGTAAAGTGCTTTCAATCGGGAAAAAGAAAGTGATGGTACCGATAGAAGA
AGCGACGGCTAAATACGTG
>FBMWY7P01C3HOW 137       0      137
TGGGGAATATTGCACAATGGGGGAAACCCTGATGCAGCGACGCCGCGTGAGCGATGAAGT
ATTTCGGTATGTAAAGCTCTATCAGCAGGGAAGAAAATGACGGTACCTGACTAAGAAGCA
CCGGCTAAATACGTGCT
>FBMWY7P01AZRL9 69       0      69
TAGGGAATATTGCACAATGGGGGAAACCCTGATGCAGCCATGCCGCGTGTGTGAAGAAGG
CCTGTGTAG
>FBMWY7P01D4GFF 155       0      155
TGAGGAATATTGGTCAATGGACGAGAGTCTGAACCAGCCAAGTAGCGTGCAGGATGACGG
CCCTATGGGTTGTAAACTGCTTTTATAAGGGAATAAAGTGAGCCTCGTGAGGCTTTTTGC
ATGTACCTTATGAATAAGGACCGGCTAATTCCGTG
>FBMWY7P01EGICO 137       0      137
TGGGGAATATTGCACAATGGGGGAAACCCTGATGCAGCAACGCCGCGTGAGTGAAGAAGT
ATTTCGGTATGTAAAGCTCTATCAGCAGGGAAGAAAGTGACGGTACCTGACTAAGAAGCC
CCGGCTAACTACGTGCT
>FBMWY7P01D2GXZ 161       0      161
TGGGGAATTTTGGACAATGGGGGCAACCCTGATCCAGCCATGCCGCGTGCAGGATGAAGG
TCTTCGGATTGTAAACTGCTTTTGTCAGGGACGAAAAGGATTGTGTTAATACCATGATCT
GCTGACGGTACCTGAAGAATAAGCACCGGCTAACTACGTGG
>FBMWY7P01C6EXD 171       0      171
CCTACGGGGCAGCAGTGAGGAATATTGGTCAATGGACGCAAGTCTGAACCAGCCAAGTAG
CGTGCAGGATGACGGCCCTCCGGGTTGTAAACTGCTTTTAGTTGGGAATAAAGTGCAGCT
CGTGAGCTGTTTTGTATGTACCATCAGAAAAAGGAACCGGCTAATTCCGTG
>FBMWY7P01DNUO3 155       0      155
TGAGGAATATTGGTCAATGGACGAGAGTCTGAACCAGCCAAGTAGCGTGAAGGATGACTG
CCCTATGGGTTGTAGACTTCTTTTATACGGGAATAAAGTTAGCCACGTGTGGTTTTTTGT
ATGTACCGTATGAATAAGGATCGGCTAACTCCGTG
>FBMWY7P01AQJ9S 76       0      76
TGGGGAATATTGGACAATGGACCAAAAGTCTGATCCAGCAATTCTGTGTGCACGATGAAG
TTTTGTAGATAAGTAG
>FBMWY7P01B4RTF 138       0      138
TGGGGAATATTGCACAATGGGCGAAAGCCTGATGCAGCAACGCCGCGTGAAGGATGAAGT
ATTTCGGTATGTAAGCTTCTATCAGCAGGGAAGATAACGACGGTACCTGACTAAGAAGCC
CCGGCTAACTACGTGCCG
>FBMWY7P01D147X 140       0      140
TGGGGAATATTGGACAATGGACCAAAAGTCTGATCCAGCAATTCTGTGTGCACGATGACG
GTCTTAGGATTGTAAAGTGCTTTCAATCGGGAAAAAGAAAGTGATGGTACCGATAGAAGA
AGCGACGGCTAAATACGTGT
>FBMWY7P01DRSNU 156       0      156
TGAGGAATATTGGTCAATGGACGAGAGTCTGAACCAGCCAAGTAGCGTGAAGGATGACTG
CCCTATGGGTTGTAAACTTCTTTTATATGGGAATAAAAAAGAGTACGTGTGCTCTATTGT
ATGTACCTTATGAATAAGCATCGGCTAATTCCGTGT
>FBMWY7P01BV9P6 140       0      140
TGGGGAATATTGGACAATGGACCAAAAGTACTGATCCAGCAATTCTGTGTGCACGATGAA
GTTTTTCGGAATGTAAAGTGCTTTCAGTTGGGAAGAAGAAAGTGACGGTACCAACAGAAG
AAGCGACGGCTAAATACGTG
>FBMWY7P01B6D5L 175       0      175
CCTACGAGGCAGCAGTGGGGAATATTGGACAATGGACCAAAAGTCTGATCCAGCAATTCT
GTGTGCACGATGACGGTCTTAGGATTGTAAAGTGCTTTCAATCGGGAAAAAGAAAAGTGA
TGGTACCGATAGAAGAAGCGACGGCTAAATACGTGCCCGCAGCCGCCGGTAAGTA
>FBMWY7P01BHKSO 135       0      135
TGGGGAATATTGCACAATGGGGGAAACCCTGATGCAGCGACGCCGCGTGAGCGATGAAGT
ATTTCGGTATGTAAAGCTCTATCAGCAGGGAAGATAATGACGGTACCTGACTAAGAAGCA
CCGGCTAAATACGTA
>FBMWY7P01D4VCG 143       0      143
TGGGGAATATTGGACAATGGACCAAAAGTCTGATCCAGCAATTCTGTGTGCACGATGACG
GTCTTAGGATTGTAAAGTGCTTTCAATCGGGAAAAAGAAAGTGATGGTACCGATAGAAGA
AGCGACGGCTAAATACGTACCAC
>FBMWY7P01BYAET 160       0      160
TGGGGAATTTTGGACAATGGGGGCAACCCTGATCCAGCCATGCCGCGTGCAGGATGAAGG
TCTTCGGATTGTAAACTGCTTTTGTCAGGGACGAAAAGGATTGTGCTAATACCATGATCT
GCTGACGGTACCTGAAGAATAAGCACCGGCTAAATACGTG
>FBMWY7P01ECRDM 154       0      154
CCTACGGGGCAGCAGTGGGGAATATTGGACAATGGACCAAAAGTCTGATCCAGCAATTCT
GTGTGCACGATGACGGTCTTAGGATTGTAAAGTGCTTTCAATTGGGAAGAAAAAAATGAC
GGTACCAATAGAAGAAGCGACGGCTAAATACGTG
>FBMWY7P01EP60W 141       0      141
TGGGGAATATTGGACAATGGACCAAAAGTCTGATCCAGCAATTCTGTGTGCACGATGAAG
TTTTTCGGAATGTAAAGTGCTTTCAGTTGGGAAGAAGAAAGTGACGGTACCAACAGAAGA
AGCGACGGCTAAATACGTGCA
>FBMWY7P01ESA11 136       0      136
TGGGGAATCTTGCGCAATGGGGGGAACCCTGACGCAGCGACGCCGCGTGCGGGACGAAGG
CCCTCGGGTCGTAAACCGCTTTCGGCAGGGATGAGACAAGACGGTACCTGCAGAAGAAGC
CCCGGCTAACTACGTG
>FBMWY7P01ENZVU 140       0      140
TGGGGAATATTGGACAATGGACCAAAAGTCTGATCCAGCAATTCTGTGTGCACGATGACG
GTCTTAGGATTGTAAAGTGCTTTCAATCGGGAAAAAGAAAGTGATGGTACCGATAGAAGA
AGCGACGGCTAAATACGTGT
>FBMWY7P01C5RZ9 139       0      139
TGGGGAATATTGCACAATGGGGGAAACCCTGATGCAGCAACGCCGCGTGAGCGAAGAAGT
ATTTCGGTATGTAAAGCTCTATCAGCAGGGAAGAAAATGACGGTACCTGACTAAGAAGCA
CCGGCTAAATACGTGCCGA
>FBMWY7P01DH8WZ 138       0      138
TGGGGAATATTGGACAATGGACCAAAAGTCTGATCCAGCAATTCTGTGTGCACGATGACG
GTCTTAGGATTGTAAAGTGCTTTCAATTGGGAAGAAAAAAATGCGGTACCAATAGAAGAA
GCGACGGCTAAATACGTG
>FBMWY7P01DF3PI 139       0      139
TGGGGAATATTGGACAATGGACCAAAAGTCTGATCCAGCAATTCTGTGTGCACGATGACG
GTCTTAGGATTGTAAAGTGCTTTCAATCGGGAAAAAGAAAGTGATGGTACCGATAGAAGA
AGCGACGGCTAAATACGTG
>FBMWY7P01CS276 157       0      157
TGAGGAATATTGGTCAATGGGCGCGAGCCTGAACCAGCCAAGTAGCGTGAAGGATGACTG
CCCTACGGGTTGTAAACTTCTTTTGTCCGGGAATAAAACCGCCTACGTGTAGGCGCTTGT
ATGTACCGGTACGAATAAGCATCGGCTAACTCCGTGT
>FBMWY7P01B9EKG 139       0      139
TGGGGAATATTGGACAATGGACCAAAAGTCTGATCCAGCAATTCTGTGTGCACGATGACG
GTCTTAGGATTGTAAAGTGCTTTCAATCGGGAAAAAGAAAGTGATGGTACCGATAGAAGA
AGCGACGGCTAAATACGTG
>FBMWY7P01DBVE1 156       0      156
TGAGGAATATTGGTCAATGGGCGCGAGCCTGAACCAGCCAAGTAGCGTGAAGGATGACTG
CCCTATGGGTTGTAAACTTCTTTTGTCCGGGAATAAAACCGCCTACGTGTAGGCGCTTGT
ATGTACCGGTACGAATAAGCATCGGCTAACTCCGTA
>FBMWY7P01ETP3D 157       0      157
TGAGGAATATTGGTCAATGGACGAGAGTCTGAACCAGCCAAGTAGCGTGAAGGATGACTG
CCCTATGGGTTGTAAACTTCTTTTATATGGGAATAAAAAAGAAGCACGTGTGCTCTATTG
TATGTACCTTATGAATAAGCATCGGCTAATTCCGTGA
>FBMWY7P01CV21W 141       0      141
TGGGGAATATTGGACAATGGACCAAAAGTCTGATCCAGCAATTCTGTGTGCACGATGACG
GTCTTAGGATTGTAAAGTGCTTTCAATTGGGAAAGAAAAAAATAGACGGTACCAATAGAA
GAAGCGACGGCTAAATACGTA
>FBMWY7P01EPR4R 155       0      155
TGAGGAATATTGGTCAATGGACGAGAGTCTGAACCAGCCAAGTAGCGTGAAGGATGACTG
CCCTATGGGTTGTAAACTTCTTTTATACGGGAATAAAGTATTCCACGTGTGGAATTTTGT
ATGTACCGTATGAATAAGGATCGGCTAACTCCGTA
>FBMWY7P01DP25T 161       0      161
TGGGGAATCTTCCGCAATGGGCGAAAGCCTGACGGAGCAATGCCGCGTGAGTGATGAAGG
AATTCGTTCCGTAAAACTCTTTTGTTTATGACGAATGTGCAGATTGTGAATAATTATTTG
TAATGACGGTAGTAAACGAATAAGCCACGGCTAACTACGTG
>FBMWY7P01CNQRE 160       0      160
TGGGGAATTTTGGACAATGGGGGCAACCCTGATCCAGCCATGCCGCGTGCAGGAAGAAGG
TCTTCGGGTTGTAAACTGCTTTTGTTAGGAACGAAACGGGTAGTACTAATAATACTGCCT
AATGACGGTACCTAAAGAATAAGCACCGGCTAACTACGTA
>FBMWY7P01D7ZP7 157       0      157
TGAGGAATATTGGTCAATGGACGAGAGTCTGAACCAGCCAAGTAGCGTGAAGGATGACTG
CCCTATGGGTTGTAAACTTCTTTTATACGGGAATAAAGTTAGCCACGTGTGGTTTTTTGT
ATGTGCCGTATGAATAAGGATCGGCTAACTCCGTCGC
>FBMWY7P01DSDTS 140       0      140
TGGGGAATATTGGACAATGGACCAAAAGTCTGATCCAGCAATTCTGTGTGCACGATGAAG
TTTTTCGGAATGTAAAGTGCTTTCAGTTGGGAAGAAGAAAGTGACGGTACCAACAGAAGA
AGCGACGGCTAAATACGTGT
>FBMWY7P01DX626 136       0      136
TGGGGAATATTGCACAATGGGGGAAACCCTGATGCAGCAACGCCGCGTGAGTGAAGAAGT
ATTTCGGTATGTAAAGCTCTATCAGCAGGGAAGAAAGTGACGGTACCTGACTAAGAAGCC
CCGGCTAACTACGTGT
>FBMWY7P01EM4XX 135       0      135
TGGGGAATATTGCACAATGGGGGAAACCCTGATGCAGCAACGCCGCGTGAGTGAAGAAGT
ATTTCGGTATGTAAAGCTCTATCAGCAGGGAAGAAAGTGACGGTACCTGACTAAGAAGCC
CCGGCTAACTACGTG
>FBMWY7P01D8Q6E 155       0      155
TGAGGAATATTGGTCAATGGACGCAAGTCTGAACCAGCCAAGTAGCGTGCAGGATGACGG
CCCTCCGGGTTGTAAACTGCTTTTAGTTGGGAATAAAGTGCAGCTCGTGAGCTGTTTTGT
ATGTACCATCAGAAAAAGGACCGGCTAATTCCGTG
>FBMWY7P01CES1C 139       0      139
TGGGGAATATTGGACAATGGACCAAAAGTCTGATCCAGCAATTCTGTGTGCACGATGACG
GTCTTAGGATTGTAAAGTGCTTTCAATTGGGAAGAAAAAAATGACGGTACCAATAGAAGA
AGCGACGGCTAAATACGTG
>FBMWY7P01EYL05 142       0      142
TGGGGAATATTGGACAATGGACCAAAAGTCTGATCCAGCAATTCTGTGTGCACGATGACG
GTCTTAGGATTGTAAAGTGCTTTCAATTGGGAAGAAAAAAAATAGACGGTACCAATAGAA
GAAGCGACGGCTAAATACGTGT
>FBMWY7P01DSTLK 139       0      139
TGGGGAATATTGGACAATGGACCAAAAGTCTGATCCAGCAATTCTGTGTGCACGATGACG
GTCTTAGGATTGTAAAGTGCTTTCAATTGGGAAGAAAAAATGACGGTACCAATAGAAGAA
GCGACGGCTAAATACGTGT
>FBMWY7P01EF2Z7 139       0      139
TGGGGAATATTGGACAATGGACCAAAAGTCTGATCCAGCAATTCTGTGTGCACGATGACG
GTCTTAGGATTGTAAAGTGCTTTCAATTGGGAAGAAAAAAATGACGGTACCAATAGAAGA
AGCGACGGCTAAATACGTG
>FBMWY7P01A8258 138       0      138
TGGGGAATATTGGACAATGGACCAAAAGTCTGATCCAGCAATTCTGTGTGCACGATGACG
GTCTTAGGATTGTAAAGTGCTTTCAATTGGGAAGAAAAAAATGCGGTACCAATAGAAGAA
GCGACGGCTAAATACGTG
>FBMWY7P01D6D4R 117       0      117
TGAGGAATATTGGTCAATGGACGAGAGTCTGAACCAGCCAAGTAGCGTGAAGGATGACTG
CCCTATGGGTTGTAAACTTCTTTTATACGGGAATAAAGTTAGCCACGTGTGGTTTTT
>FBMWY7P01ECWEH 139       0      139
TGGGGAATATTGGACAATGGACCAAAAGTCTGATCCAGCAATCCTGTGTGCACGATGAAG
TTTTTCGGAATGTAAAGTGCTTTCAGTTGGGAAGAAGAAAGTGACGGTACCAACAGAAGA
AGCGACGGCTAAATACGTA
>FBMWY7P01B80QD 171       0      171
CCTACGGGGCAGCAGTGAGGAATATTGGTCAATGGGCGCGAGCCTGAACCAGCCAAGTAG
CGTGAAGGATGACTGCCCTATGGGTTGTAAACTTCTTTTGTCCGGGAATAAAACCGCCTA
CGTGTAGGCGCTTGTATGTACCGGTACGAATAAGCATCGGCTAACTCCGTG
>FBMWY7P01DTVIT 139       0      139
TGGGGAATATTGGACAATGGACCAAAAGTCTGATCCAGCAATTCTGTGTGCACGATGACG
GTCTTAGGATTGTAAAGTGCTTTCAATCGGGAAAAAGAAAGTGATGGTACCGATAGAAGA
AGCGACGGCTAAATACGTG
>FBMWY7P01DU67P 139       0      139
TGGGGAATATTGGACAATGGACCAAAAGTCTGATCCAGCAATTCTGTGTGCACGATGACG
GTCTTAGGATTGTAAAGTGCTTTCAATCGGGAAAAAGAAAGTGATGGTACCGATAGAAGA
AGCGACGGCTAAATACGTG
>FBMWY7P01D4I5Z 139       0      139
TGGGGAATATTGGACAATGGACCAAAAGTCTGATCCAGCAATTCTGTGTGCACGATGACG
GTCTTAGGATTGTAAAGTGCTTTCAATCGGGAAAAAGAAAGTGATGGTACCGATAGAAGA
AGCGACGGCTAAATACGTG
>FBMWY7P01EIYU2 140       0      140
TGGGGAATATTGGACAATGGACCAAAAGTCTGATCCAGCAATTCTGTGTGCACGATGACG
GTCTTAGGATTGTAAAGTGCTTTCAATTGGGAAGAAAAAAAATGACGGTACCAATAGAAG
AAGCGACGGCTAAATACGTG
>FBMWY7P01DO1YU 139       0      139
TGGGGAATATTGGACAATGGACCAAAAGTCTGATCCAGCAATTCTGTGTGCACGATGACG
GTCTTAGGATTGTAAAGTGCTTTCAATTGGGAAGAAAAAAATGACGGTACCAATAGAAGA
AGCGACGGCTAAATACGTG
>FBMWY7P01CU33O 139       0      139
TGGGGAATATTGGACAATGGACCAAAAGTCTGATCCAGCAATTCTGTGTGCACGATGAAG
TTTTTCGGAATGTAAAGTGCTTTCAGTTGGGAAGAAGAAAGTGACGGTACCAACAGAAGA
AGCGACGGCTAAATACGTG
>FBMWY7P01DEPLQ 160       0      160
TAGGGAATTTTCGTCAATGGGCGCAAGCCTGAACGAGCAATGCCGCGTGGGTGAAGAAGG
TCTTCGGATCGTAAAGCTCTGTTGCGAGGGAAAAAGGAAGAGAAGAGGGAATGATTCTCT
TTTGATGGTACCTCGCCAGAAAGTCACGGCTAACTACGTG
>FBMWY7P01C85SN 145       0      145
TGGGAATATTGGACAATGGGACCAAAAGGTCTGGATCCAGCAATTCTGTGTGCACGATGA
CGGTCTTAGGATTGTAAAGTGCTTTCAATTGGGAAGGAAAAAAAATAGACGGTACCAATA
GAAGAAGCGACGGCTAAATACGTGG
>FBMWY7P01DFW8N 138       0      138
TGGGGAATATTGGACAATGGACCAAAAGTCTGATCCAGCAATTCTGTGTGCACGATGAAG
TTTTTCGGAATGTAAAGTGCTTTCAGTTGGGAAGAAGAAAGTGACGGTACCAACAGAAGA
AGCGACGGCTAAATACGT
>FBMWY7P01C6S5W 143       0      143
TGGGGAATATTGGACAATGGACCAAAAGTCTGATCCAGCAATTCTGTGTGCACGATGACG
GTCTTAGGATTGTAAAGTGCTTTCAATTGGGAAGAAAAAAATAGACGGTACCAATAGAAG
AAGCGACGGCTAAATAACGTGCT
>FBMWY7P01BDK56 169       0      169
CCTGGAGGCAGCAGTGAGGAATATTGGTCAATGGACGCAAGTCTGAACCAGCCAAGTAGC
GTGCAGGATGACGGCCCTCTGGGTTGTAAACTGCTTTTAGTTGGGAATAAAGTGCAGCTC
GTGAGCTGTTTTGTATGTACCATCAGAAAAAGGACCGGCTAATTCCGTG
>FBMWY7P01D5S57 159       0      159
TGAGGAATATTGGTCAATGGGCGAGAGCCTGAACCAGCCAAGTAGCGTGAAGGATGAAGG
TCCTACGGATTGTAAACTTCTTTTATACGGGAATAAAGTTTCCTACGTGTAGGATTTTGT
ATGTACCGTATGAATAAGCATCGGCTAACTCCGTGCCGA
>FBMWY7P01ERRPV 139       0      139
TGGGGAATATTGGATAATGGACCAAAAGTCTGATCCAGCAATTCTGTGTGCACGATGACG
GTCTTAGGATTGTAAAGTGCTTTCAATCGGGAAAAAGAAAGTGATGGTACCGATAGAAGA
AGCGACGGCTAAATACGTG
>FBMWY7P01DOVRJ 158       0      158
TGAGGAATATTGGTCAATGGACGAGAGTCTGAACCGGCCAAGTAGCGTGAAGGATGACTG
CCCTATGGGTTGTAAACTTCTTTTATATGGGAATAAAAAAGAGCACGTGTGCTCTATTGT
ATGTACCTTATGAATAAGCATCGGCTAATTCCGTGCCG
>FBMWY7P01DVHFB 140       0      140
TGGGGAATATTGGACAATGGACCAAAAGTCTGATCCAGCAATTCTGTGTGCACGATGAAG
TTTTTCGGAATGTAAAGTGCTTTCAGTTGGGAAGAAGAAAGTGACGGTACCAACAGAAGA
AGCGACGGCTAAATAACGTG
>FBMWY7P01CJGCN 139       0      139
TGGGGAATATTGGACAATGGACCAAAAGTCTGATCCAGCAATTCTGTGTGCACGATGACG
GTCTTAGGATTGTAAAGTGCTTTCAATCGGGAAAAAGAAAGTGATGGTACCGATAGAAGA
AGCGACGGCTAAATACGTC
>FBMWY7P01EQOB4 98       0      98
TGGGGAATATTGGACAATGGACCAAAAGTCTGATCCAGCAATTCTGTGTGCACGATGACG
GTCTTAGGATTGTAAAGTGCTTTCAATTGGAGAAAAAA
>FBMWY7P01DAHPA 138       0      138
TGGGGAATATTGCACAATGGGGGAAACCCTGATGCAGCGACGCCGCGTGAGCGAAGAAGT
ATTTCGGTATGTAAAGCTCTATCAGCAGGGAAGAAAATGACGGTACCTGACTAAGAAGCC
CCGGCTAACTACGTGCCG
>FBMWY7P01EWZUA 150       0      150
CCTACGGGGCAGCAGTGGGGAATATTGCACAATGGGGGAAACCCTGATGCAGCAACGCCG
CGTGAGTGAAGAAGTATTTCGGTATGTAAAGCTCTATCAGCAGGGAAGAAAGTGACGGTA
CCTGACTAAGAAGCCCCGGCTAACTACGTG
>FBMWY7P01CNS5S 135       0      135
TAGGGAATATTGCACAATGGGGGAAACCCTGATGCAGCGACGCCGCGTGAAGGAAGAAGT
ATCTCGGTATGTAAACTTCTATCAGCAGGGAAGACAATGACGGTACCTGACTAAGAAGCC
CCGGCTAACTACGTG
>FBMWY7P01DYVNN 135       0      135
TGGGGAATATTGCACAATGGGGGAAACCCTGATGCAGCGACGCCGCGTGAGCGAAGAAGT
ATTTCGGTATGTAAAGCTCTATCAGCAGGGAAGAAAATGACGGTACCTGACTAAGAAGCC
CCGGCTAACTACGTG
>FBMWY7P01BP9QM 138       0      138
TGGGGAATATTGCACAATGGGGGAAACCCTGATGCAGCGACGCCGCGTGAAGGAAGAAGT
ATCTCGGTATGTAAACTTCTATCAGCAGGGAAGATAATGACGGTACCTGACTAAGAAGCC
CCGGCTAACTACGTGCCG
>FBMWY7P01ERXEW 68       0      68
TGGGGAATTTTGGACAATGGGGGCAACCCTGATCCAGCCATGCCGCGTGCAGGAAGAAGG
CCTGTGTA
>FBMWY7P01BM7O9 68       0      68
TGGGGAATATTGCACAATGGGGGAAACCCTGATGCAGCGACGCCGCGTGAAGGAAGAAGG
CCTGTGTA
>FBMWY7P01C3TL1 161       0      161
TGGGGAATCTTCCGCAATGGGCGAAAGCCTGACGGAGCAATGCCGCGTGAGTGATGAAGG
AATTCGTTCCGTAAAACTCTTTTGTTTATGACGAATGTGCAGATTGTGAATAATTATTTG
TAATGACGGTAGTAAACGAATAAGCCACGGCTAACTACGTG
>FBMWY7P01B4X92 139       0      139
TGGGGAATATTGGACAATGGACCAAAAGTCTGATCCAGCAATTCTGTGTGCACGATGACG
GTCTTAGGATTGTAAAGTGCTTTCAATCGGGAAAAAGAAAGTGATGGTACCGATAGAAGA
AGCGACGGCTAAATACGTG
>FBMWY7P01CVGEK 140       0      140
TGGGGAATATTGGACAATGGACCAAAAGTCTGATCCAGCAATTCTGTGTGCACGATGACG
GTCTTAGGATTGTAAAGTGCTTTCAATTGGGAAGAAAAAAATAGACGGTACCAATAGAAG
AAGCGACGGCTAAATACGTG
>FBMWY7P01DO0UG 157       0      157
TGAGGAATATTGGTCAATGGGCGCGAGCCTGAACCAGCCAAGTAGCGTGAAGGATGACTG
CCCTATGGGTTGTAAACTTCTTTTGTCCGGGAATAAAACCGCCTACGTGTAGGCGCTTGT
ATGTACCGGTACGAATAAGCATCGGCTAACTCCGTGT
>FBMWY7P01EB09A 156       0      156
TGAGGAATATTGGTCAATGGGCGCGAGCCTGAACCAGCCAAGTAGCGTGAAGGAAGACTG
CCCTATGGGTTGTAAACTTCTTTTATAAGGGAATAAAGTCAGGTACGTGTACCTGTTTGT
ATGTACCTTATGAATAAGCATCGGCTAACTCCATGT
>FBMWY7P01AQTMI 76       0      76
TGGGGAATATTGGACAATGGACCAAAAGTCTGATCCAGCAATTCTGTGTGCACGATGAAG
TTTTGTAGATAAGTAG
>FBMWY7P01DQQEP 162       0      162
TGGGGAATCTTCCGCAATGGGCGAAAGCCTGACGGAGCAATGCCGCGTGAGTGATGAAGG
AATTCGTTCCGTAAAACTCTTTTGTTTATGACGAATGTGCAGATTGTGAATAATTATTTG
TAATGACGGTAGTAAACGAATAAGCCACGGCTAACTACGTGA
>FBMWY7P01EU61M 136       0      136
TGGGGAATCTTGCGCAATGGGGGGAACCCTGACGCAGCGACGCCGCGTGCGGGACGAAGG
CCCTCGGGTCGTAAACCGCTTTCAGCAGGGATGAGACAAGACGGTACCTGCAGAAGAAGC
CCCGGCTAACTACGTG
>FBMWY7P01EM0OB 156       0      156
TGAGGAATATTGGTCAATGGACGAGAGTCTGAACCAGCCAAGTAGCGTGAAGGATGACTG
CCCTATGGGTTGTAAACTTCTTTTATACGGGAATAAAGTGAGCCACGTGTGGTTTTTTGT
ATGTACCGTATGAATAAGGATCGGCTAACTCCGTGT
>FBMWY7P01C168F 158       0      158
TGAGGAATATTGGTCAATGGGCGCGAGCCTGAACCAGCCAAGTAGCGTGAAGGATGACTG
CCCTATGGGTTGTAAACTTCTTTTGTCCGGGAATAAAACCGCCTACGTGTAGGCGCTTGT
ATGTACCGGTACGAATAAGCATCGGCTAACTCCGTGCT
>FBMWY7P01B3M8C 171       0      171
CGAGGAATATTGGTCAATGGACGGAAGTCTGAACCAGCCAAGTCGCGTGAAGGATGAAGG
TTCTATGGATTGTAAACTTCTTTTATAGGGGAATAAAAAAGTACCACGTGTGGATTCTTG
TATGTACCCTATGAATAAGCATCGGCTAACTCCGTGCCGGCAGCCGGTAAT
>FBMWY7P01DK7P9 140       0      140
TGGGGAATATTGGACAATGGACCAAAAGTCTGATCCAGCAATTCTGTGTGCACGATGACG
GTCTTAGGATTGTAAAGTGCTTTCAATTGGGAAGAAAAAGAATGACGGTACCAATAGAAG
AAGCGACGGCTAAATACGTG
>FBMWY7P01DHUP2 140       0      140
TGGGGAATATTGGACAATGGACCAAAAGTCTGATCCAGCAATTCTGTGTGCACGATGAAG
TTTTTCGGAATGTAAAGTGCTTTCAGTTGGGAAGAAGAAAGTGACGGTACCAACAGAAGA
AGCGACGGCTAAATACGTGT
>FBMWY7P01CGDAP 139       0      139
TGGGGAATATTGGACAATGGACCAAAAGTCTGATCCAGCAATTCTGTGTGCACGATGAAG
TTTTTCGGAATGTAAAGTGCTTTCAGTTGGGAAGAAGAAAGTGACGGTACCAACAGAAGA
AGCGACGGCTAAATACGTG
>FBMWY7P01EDDZM 176       0      176
TGAGGAATATTGGTCAATGGGCGCGAGCCTGAACCAGCCAAGTAGCGTGAAGGATGACTG
CCCTATGGGTTGTAAACTTCTTTTGTCCGGGAATAAAACCGCCTACGTGTAGGCGCTTGT
ATGTACCGGTACGAATAAGCATCGGCTAACTCCGTGCTAGCACGCCGGACGGTAAT
>FBMWY7P01DZH4C 83       0      83
CCTACGAGGCAGCAGTGGGGAATTTTGGACAATGGGGGCAACCCTGATCCAGCCATGCCG
CGTGCAGGAAGAAGGCCTGTGTA
>FBMWY7P01EYO4F 139       0      139
TGGGGAATATTGGACAATGGACCAAAAGTCTGATCCAGCAATTCTGTGTGCACGATGACG
GTCTTAGGATTGTAAAGTGCTTTCAATTGGGAAGAAAAAAATGACGGTACCAATAGAAGA
AGCGACGGCTAAATACGTG
>FBMWY7P01BZV1T 162       0      162
TGGGGAATTTTGGACAATGGGGGCAACCCTGATCCAGCCATGCCGCGTGCAGGATGAAGG
TCTTCGGATTGTAAACTGCTTTTGTCAGGGACGAAAAGGATTGTGCTAATACCATGATCT
GCTGACGGTACCTGAAGAATAAGCACCGGCTAACTACGTGCA
>FBMWY7P01BUOPO 141       0      141
TGGGGAATATTGGACAATGGACCAAAAGTCTGATCCAGCAATTCTGTGTGCACGATGACG
GTCTTAGGATTGTAAAGTGCTTTCAATCGGGAAAAAGAAAGGTGATGGTACCGATAGAAG
AAGCGACGGCTAAATACGTGT
>FBMWY7P01DNRLW 155       0      155
TGAGGAATATTGGTCAATGGACGAGAGTCTGAACCAGCCAAGTAGCGTGAAGGATGACTG
CCCTATGGGTTGTAAACTTCTTTTATATGGGAATAAAAAAGAGTACGTGTGCTCTATTGT
ATGTACCTTATGAATAAGCATCGGCTAATTCCGTG
>FBMWY7P01B1PQC 172       0      172
TGAGGAATATTGGTCAATGGGCGCGAGCCTGAACCAGCCAAGTAGCGTGAAGGATGACTG
CCCTACGGGTTGTAAACTTCTTTTGTCCGGGAATAAAACCGCCTACGTGTAGGCGCTTGT
ATGTACCGGTACGAATAAGCATCGGCTAACTCCGTGCCGGCAGCGCGGTAAT
>FBMWY7P01DMOTU 139       0      139
TGGGGAATATTGGACAATGGACCAAAAGTCTGATCCAGCAATTCTGTGTGCACGATGACG
GTCTTAGGATTGTAAAGTGCTTTCAATTGGGAAGAAAAAAATGACGGTACCAATAGAAGA
AGCGACGGCTAAATACGTG
>FBMWY7P01EMR8R 139       0      139
TGGGGAATATTGGACAATGGACCAAAAGTCTGATCCAGCAATTCTGTGTGCACGATGAAG
TTTTTCGGAATGTAAAGTGCTTTCAGTTGGGAAGAAGAAAGTGACGGTACCAACAGAAGA
AGCGACGGCTAAATACGTG
>FBMWY7P01EQB96 139       0      139
TGGGGAATATTGGACAATGGACCAAAAGTCTGATCCAGCAATTCTGTGTGCACGATGACG
GTCTTAGGATTGTAAAGTGCTTTCAATCGGGAAAAAGAAAGTGATGGTACCGATAGAAGA
AGCGACGGCTAAATACGNG
>FBMWY7P01CAD0B 156       0      156
TGAGGAATATTGGTCAATGGGCGCGAGCCTGAACCAGCCAAGTAGCGTGAAGGATGACTG
CCCTATGGGTTGTAAACTTCTTTTGTTCGGGAATAAAACCGCCTACGTGTAGGCGCTTGT
ATGTACCGGTACGAATAAGCATCGGCTAACTCCGTG
>FBMWY7P01DVTJO 139       0      139
TGGGGAATATTGGGCAATGGACGCAAGTCTGACCCAGCAACGCCGCGTGAAGGAAGAAGG
CTTTCGGGTTGGTAAACTTCTTTTGTTCAGGGAAGAGTAGAAGACTGTACCTGACGAATA
AGCCACGGCTAACTACGTA
>FBMWY7P01D137D 144       0      144
TGGGGAATATTGGGCAATGGGCGCAAGCCTGACCCAGCAACGCCGCGTGAAGGAAGAAGG
CTTTCGGGTTGGTAAACTTACTTTTCTTCAGGACGGAAGCAAGTGACGGTACCTGAGGAA
TAAGCCACGGCTAACTACGTGCCA
>FBMWY7P01CX3WX 140       0      140
TGGGGAATATTGGACAATGGACCAAAAGTCTGATCCAGCAATTCTGTGTGCACGATGACG
GTCTTAGGATTGTAAAGTGCTTTCAATCGGGAAAAAGAAAGTGATGGTACCGATAGAAGA
AGCGACGGCTAAATACGTGT
>FBMWY7P01CSS6P 135       0      135
TGGGGAATATTGCACAATGGGGGAAACCCTGATGCAGCGACGCCGCGTGAGTGAAGAAGT
ATTTCGGTATGTAAAGCTCTATCAGCAGGGAAGAGAATGACGGTACCTGACTAAGAAGCC
CCGGCTAACTACGTG
>FBMWY7P01CRCS8 136       0      136
TGGGGAATATTGCACAATGGGGGAAACCCTGATGCAGCGACGCCGCGTGAGTGAAGAAGT
ATTTCGGTATGTAAAGCTCTATCAGCAGGGAAGAAAGTGACGATACCTGAATAAGAAGCC
CCGGCTAACTACGTGT
>FBMWY7P01DZCO7 139       0      139
TGGGGAATATTGGACAATGGACCAAAAGTCTGATCCAGCAATTCTGTGTGCACGATGAAG
TTTTTCGGAATGTAAAGTGCTTTCAGTTGGGAAGAAGAAAGTGACGGTACCAACAGAAGA
AGCGACGGCTAAATACGTA
>FBMWY7P01C1073 140       0      140
TGGGGAATATTGGACAATGGACCAAAAGTCTGATCCAGCAATTCTGTGTGCACGATGAAG
TTTTTCGGAATGTAAAGTGCTTTCAGTTGGGAAGAAGAAAGTGACGGTACCAACAGAAGA
AGCGACGGCTAAATAACGTG
>FBMWY7P01DPA82 141       0      141
TGGGGAATATTGGACAATGGACCAAAAGTCTGATCCAGCAATTCTGTGTGCACGATGACG
GTCTTAGGATTGTAAAGTGCTTTCAATCGGGAAAAAGAAAGTGATGGTACCGATAGAAGA
AGCGACGGCTAAATACGTGCA
>FBMWY7P01DU100 135       0      135
TGGGGAATATTGCACAATGGGGGAAACCCTGATGCAGCGACGCCGCGTGAGTGAAGAAGT
ATTTCGGTATGTAAAGCTCTATCAGCAGGGAAGAAAATGACGGTACCTGACTAAGAAGCC
CCGGCTAACTACGTG
>FBMWY7P01BVSTV 79       0      79
TGGGGAATATTGCACAATGGGGGAAACCCTGATGCAGCAACGCCGCATGAGTAGAAGAAG
TTAGTTTCGGTATAGTAAA
>FBMWY7P01DHIMW 136       0      136
TGGGGAATATTGCACAATGGGGGAAACCCTGATGCAGCGACGCCGCGTGAGTGAAGAAGT
ATTTCGGTATGTAAAGCTCTATCAGCAGGGAAGAAAGTGACGGTACCTGAATAAGAAGCC
CCGGCTAACTACGTGT
>FBMWY7P01DVSAT 139       0      139
TGGGGAATATTGGACAATGGACCAAAAGTCTGATCCAGCAATTCTGTGTGCACGATGAAG
TTTTTCGGAATGTAAAGTGCTTTCAGTTGGGAAGAAGAAAGTGACGGTACCAACAGAAGA
AGCGACGGCTAAATACGTG
>FBMWY7P01EW3ZQ 158       0      158
TGAGGAATATTGGTCAATGGGCGCGAGCCTGAACCAGCCAAGTAGCGTGAAGGATGACTG
CCCTATGGGTTGTAAACTTCTTTTGTCCGGGAATAAAACCGCCTACGTGTAGGCGCTTGT
ATGTACCGGTACGAATAAGCATCGGCTAACTCCGTGCA
>FBMWY7P01EMYSS 159       0      159
TGGGGAATATTGGACAATGGACCAAAAGTCTGATCCAGCAATTCTGTGTGCACGATGACG
GTCTTAGGATTGTAAAGTGCTTTCAATCGGGAAAAAGAAAGTGATGGTACCGATAGAAGA
AGCGACGGCTAAATACGTGCCAACAGCCGCCGGTAAGTA
>FBMWY7P01COAMW 135       0      135
TGGGGAATATTGCACAATGGGGGAAACCCTGATGCAGCGACGCCGCGTGAGTGAAGAAGT
ATTTCGGTATGTAAAGCCCTATCAGCAGGGAAGAAAGTGACGGTACCTGAATAAGAAGCC
CCGGCTAACTACGTG
>FBMWY7P01EPHG9 155       0      155
TGAGGAATATTGGTCAATGGACGAGAGTCTGAACCAGCCAAGTAGCGTGAAGGATGACTG
CCCTATGGGTTGTAAACTTCTTTTATACGGGAATAAAGTGTTCCACGTGTGGAATTTTGT
ATGTACCGTATGAATAAGGATCGGCTAACTCCGTG
>FBMWY7P01DKYD4 163       0      163
TGGGGAATTTTGGACAATGGGGGCAACCCTGATCCAGCCATGCCGCGTGCAGGATGAAGG
TCTTCGGATTGTAAACTGCTTTTGTCAGGGACGAAAAGGATTGTGTTAATACCATGATCT
GCTGACGGTACCTGAAGAATAAGCACCGGCTAACTACGTGCCC
>FBMWY7P01BH5ZO 174       0      174
CCTACGGAGGAGCAGTGAGGAATATTGGTCAATGGGCGCGAGCCTGAACCAGCCAAGTAG
CGTGAAGGATGACTGCCCTATGGGTTGTAAACTTCTTTTGTCCGGGAATAAAACCGCCTA
CGTGTAGGCGCTTGTATGTACCGGTACGAATAAGCATCGGCTAACTCCGTGCCC
>FBMWY7P01DZR6E 139       0      139
TGGGGAATATTGGACAATGGACCAAAAGTCTGATCCAGCAATTCTGTGTGCACGATGACG
GTCTTAGGATTGTAAAGTGCTTTCAATCGGGAAAAAGAAAGTGATGGTACCGATAGAAGA
AGCGACGGCTAAATACGTG
>FBMWY7P01DOIR1 159       0      159
TGAGGAATATTGGTCAATGGGCGCGAGCCTGAACCAGCCAAGTAGCGTGAAGGATGACTG
CCCTATGGGTTGTAAACTTCTTTTGTCCGGGAATAAAACCGCCTACGTGTAGGCGCTTGT
ATGTACCGGTACGAATAAGCATCGGCTAACTCCGTGCCT
>FBMWY7P01BU74O 165       0      165
TGGGGAATTTTGGACAATGGGGGCAACCCTGATCCAGCCATGCCGCGTGCAGGATGAAGG
TCTTCGGATTGTAAACTGCTTTTGTTCAGGGACGGAAAAGGAATTGTGCTAATACCATGA
TCTGCTGACGGTACCTGAAGAATAAGCACCGGCTAACTACGTGCT
>FBMWY7P01C8I9F 142       0      142
TGGGGAATATTGGACAATGGACCAAAAGTCTGATTCAGCAATTCTGTGTGCACGATGAAG
TTTTTCGGAATGTAAAGTGCTTTCAGTTGGGAAGAAGAAAGTGACGGTACCAACAGAAGA
AGCGACGGCTAAATACGTGCCC
>FBMWY7P01C97P6 140       0      140
TGGGGAATATTGGACAATGGACCAAAAGTCTGATCCAGCAATTCTGTGTGCACGATGAAG
TTTTTCGGAATGTAAAGTGCTTCCAGTTGGGAAGAAGAAAGTGACGGTACCAACAGAAGA
AGCGACGGCTAAATACGTGG
>FBMWY7P01EYSK1 157       0      157
TGAGGAATATTGGTCAATGGGCGCGAGCCTGAACCAGCCAAGTAGCGTGAAGGATGACTG
CCCTATGGGTTGTAAACTTCTTTTGTCCGGGAATAAAACCGCCTACGTGTAGGCGCTTGT
ATGTACCGGTACGAATAAGCATCGGCTAACTCCGTGT
>FBMWY7P01DIOJP 159       0      159
TGAGGAATATTGGTCAATGGACGAGAGTCTGAACCAGCCAAGTAGCGTGAAGGATGACTG
CCCTATGGGTTGTAAACTTCTTTTATATGGGAATAAAAAAGAGCACGTGTGCTCTATTGT
ATGTACCTTATGAATAAGCATCGGCTAATTCCGTGCCAN
>FBMWY7P01CLD3C 140       0      140
TGGGGAATATTGGACAATGGACCAAAAGTCTGATCCAGCAATTCTGTGTGCACGATGACG
GTCTTAGGATTGTAAAGTGCTTTCAATTGGGAGAAAAAAAATAGACGGTACCAATAGAAG
AAGCGACGGCTAAATACGTA
>FBMWY7P01CB1M4 159       0      159
TAGGGAATTTTCGTCAATGGGGGGAACCCTGAACGAGCAATGCCGCGTGAGTGAAGACGG
TCTTCGGATTGTAAAGCTCTGTTGTAAGTTAGAAATGATATGGATAGGGAATGATCCATA
AATGATCAGCTTACCAGAAAGTCACGGCTAACTACGTGG
>FBMWY7P01D0RHE 140       0      140
TGGGGAATATTGGACAATGGACCAAAAGTCTGATCCAGCAATTCTGTGTGCACGATGACG
GTCTTAGGATTGTAAAGTGCTTTCAATTGGGAAGAAAAAAATAGACGGTACCAATAGAAG
AAGCGACGGCTAAATACGTG
>FBMWY7P01D5NWD 156       0      156
TGAGGAATATTGGTCAATGGACGCAAGTCTGAACCAACCAAGTAGCGTGCAGGATGACGG
CCCTCCGGGTTGTAAACTGCTTTTAGTTGGGAATAAAGTGCAGCTCGTGAGCTGTTTTGT
ATGTACCATCAGAAAAAGGACCGGCTAATTCCGTGT
>FBMWY7P01CKAYG 139       0      139
TGGGGAATATTGGACAATGGACCAAAAGTCTGATCCAGCAATTCTGTGTGCACGATGAAG
TTTTTCGGAATGTAAAGTGCTTTCAGTTGGGAAGAAGAAAGTGACGGTACCAACAGAAGA
AGCGACGGCTAAATACGTG
>FBMWY7P01EOSW8 138       0      138
TGGGGAATATTGCACAATGGGGGAAACCCTGATGCAGCGACGCCGCGTGAAGGATGAAGT
ATTTCGGTATGTAAACTTCTATCAGCAGGGAAGAAAATGACGGTACCTGAGTAAGAAGCC
CCGGCTAACTACGTGCCC
>FBMWY7P01CW8KJ 139       0      139
TGGGGAATATTGGACAATGGACCAAAAGTCTGATCCAGCAATTCTGTGTGCACGATGAAG
TTTTTCGGAATGTAAAGTGCTTTCAGTTGGGAAGAAGAAAGTGACGGTACTAACAGAAGA
AGCGACGGCTAAATACGTG
>FBMWY7P01D86XU 142       0      142
TGGGGAATATTGGACAATGGACCAAAAGTCTGATCCAGCAATTCTGTGTGCACGATGACG
GTCTTAGGATTGTAAAGCGCTTTCAATCGGGAAAAAGAAAGTGATGGTACCGATAGAAGA
AGCGACGGCTAAATACGTGCCT
>FBMWY7P01CT9Q2 140       0      140
TGGGGAATATTGGACAATGGACCAAAAGTCTGATCCAGCAATTCTGTGTGCACGATGACG
GTCTTAGGATTGTAAAGTGCTTTCAATCGGGAAAAAGAAAGTGATGGTACCGATAGAAGA
AGCGACGGCTAAATACGTGT
>FBMWY7P01ESOVS 135       0      135
TGGGGAATATTGCACAATGGGGGAAACCCTGATGCAGCAACGCCGCGTGAGTGAAGAAGT
ATTTCGGTATGTAAAGCTCTATCAGCAGGGAAGAAAGTGACGGTACCTGACTAAGGAGCC
CCGGCTAACTACGTG
>FBMWY7P01BHO4F 72       0      72
TGGGGGATATTGCACAATGGGCGAAAGCCTGATGCAGCGACGCCGCGTGAGGGAAGACGG
CCTGTGTACTCT
>FBMWY7P01EEFSI 163       0      163
TAGGGAATTTTCGTCAACGGGGGGAACCCTGAACGAGCAATGCCGCGTGAGTGAGGAAGG
TCTTCGGATCGTAAAGCTCTGTTGTAAGAGAAAAACGGCACTCATAGGGAATGATGAGTG
AGTGATGGTATCTTACCAGAAAGTCACGGCTAACTACGTGCCT
>FBMWY7P01EGLAQ 139       0      139
TGGGGAATATTGGACAATGGACCAAAAGTCTGATCCAGCAATTCTGTGTGCACGATGACG
GTCTTAGGATTGTAAAATGCTTTCAATTGGGAAGAAAAGAATGACGGTACCAATAGAAGA
AGCGACGGCTAAATACGTG
>FBMWY7P01EJCUY 139       0      139
TGGGGAATATTGGACAATGGACCAAAAGTCTGATCCAGCAATTCTGTGTGCACGATGACG
GTCTTAGGATTGTAAAGTGCTTTCAATTGGGAAGAAAAAAATGACGGTACCAATAGAAGA
AGCGACGGCTAAATACGTG
>FBMWY7P01D4NML 142       0      142
TGGGGAATATTGGACAATGGACCAAAAGTCTGATCCAGCAATTCTGTGTGCACGATGACG
GTCTTAGGATTGTAAAGTGCTTTCAATTGGGAAGAAAAAAATGACGGTACCAATAGAAGA
AGCGACGGCTAAATACGTGCCG
>FBMWY7P01EITFV 139       0      139
TGGGGAATATTGGACAATGGACCAAAAGTCTGATCCAGCAATTCTGTGTGCACGATGACG
GTCTTAGGATTGTAAAGTGCTTTCAATTGGGAAGAAAAAAATGACGGTACCAATAGAAGA
AACGACGGCTAAATACGTG
>FBMWY7P01ESX9H 136       0      136
TGGGGGATATTGCACAATGGGAGGAACCCTGATGCAGCAACGCCGCGTGAGTGAAGAAGG
TTTTCGGATTGTAAAGCTCTGTTAGCAGGGAAGAGGAAGGACGGTACCTGAAGAGGAAGC
CACGGCTAACTACGTG
>FBMWY7P01EWEID 160       0      160
TGGGGAATTTTGGACAATGGGGGCAACCCTGATCCAGCCATGCCGCGTGCAGGATGAAGG
TCTTCGGATTGTAAACTGCTTTTGTCAGGGACGAAAAGGATTGTGTTAATACCATGATCT
GCTGACGGTACCTGAAGAATAAGCACCGGCTAACTACGTG
>FBMWY7P01B3JG2 69       0      69
TAGGGAATATTGCACAATGGGGGAAACCCTGATGCAGCCATGCCGCGTGTGTGAAGAAGG
CCTGTGTAG
>FBMWY7P01BW4IY 155       0      155
TGAGGAATATTGGTCAATGGACGCAAGTCTGAACCAGCCAAGTAGCGTGCAGGATGACGG
CCCTCCGGGTTGTAAACTGCTTTTAGTTGGGAATAAAGTGCAGCTCGTGAGCTGTTTTGT
ATGTACCATCAGAAAAAGGACCGGCTAATTCCGCG
>FBMWY7P01CL4RV 139       0      139
TGGGGAATATTGGACAATGGACCAAAAGTCTGATCCAGCAATTCTGTGTGCACGATGACG
GTCTCAGGATTGTAAAGTGCTTTCAATCGGGAAAAAGAAAGTGATGGTACCGATAGAAGA
AGCGACGGCTAAATACGTG
>FBMWY7P01DZFES 175       0      175
TGGGGAATTTTGGACAATGGGGGCAACCCTGATCCAGCCATGCCGCGTGCAGGATGAAGG
TCTTCGGATTGTAAACTGCTTTTGTCAGGGACGAAAAGGATTGTGCTAATACCATGATCT
GCTGACGGTACCTGAAGAATAAGCACCGGCTAACTACGTGCCAGAGCGCGGTAAT
>FBMWY7P01CEJVD 162       0      162
TGGGGAATCTTCCGCAATGGGCGAAAGCCTGACGGAGCAATGCCGCGTGAGTGATGAAGG
AATTCGTTCCGTAAAACTCTTTTGTTTATGACGAATGTGCAGATTGTGAATAATTATTTG
TAATGACGGTAGTAAACGAATAAGCCACGGCTAACTACGTGT
>FBMWY7P01CMN39 158       0      158
TGAGGAATATTGGTCAATGGGCGCGAGCCTGAACCAGCCAAGTAGCGTGAAGGATGACTG
CCCTATGGGTTGTAAACTTCTTTTGTCCGGGAATAAAACCGCCTACGTGTAGGCGCTTGT
ATGTACCGGTACGAATAAGCATCGGCTAACTCCGTGCG
>FBMWY7P01BS6XR 151       0      151
TAGGGAATATTGCACAATGGGGGAAACCCTGATGCAGCGACGCCGCGTGAAGGAAGAAGT
ATCTCGGTATGTAAACTTCTATCAGCAGGGAAGACAATGACGGTACCTGACTAAGAAGCC
CCGGCTAACTACGTGCCTGCAGCCGCGGAAT
>FBMWY7P01D9V4Q 141       0      141
TGGGGAATATTGGACAATGGACCAAAAGTCTGATCCAGCAATTCTGTGTGCACGATGACG
GTCTTAGGATTGTAAAGTGCTTTCAATTGGGAAGAAAAAAATGACGGTACCAATAGAAGA
AGCGACGGCTAAATACGTGCT
>FBMWY7P01BM3SJ 140       0      140
TGGGGAATATTGGACAATGGACCAAAAGTCTGATCCAGCAATTCTGTGTGCACGATGACG
GTCTTAGGATTGTAAAGTGCTTTCAATCGGGAAAAAGAAAAGTGATGGTACCGATAGAAG
AAGCGACGGCTAAATACGTG
>FBMWY7P01BLWAT 137       0      137
TGGGGAATATTGCACAATGGGGGAAACCCTGATGCAGCGACGCCGCGTGAAGGAAGAAGT
ATCTCGGTATGTAAACTTCTATCAGCAGGGAAGAAAATGACGGTACCTGACTAAGAAGCC
CCGGCTAACTACGTGCC
>FBMWY7P01DNV4G 157       0      157
TGAGGAATATTGGTCAATGGGCGCGAGCCTGAACCAGCCAAGTAGCGTGAAGGATGACTG
CCCTATGGGTTGTAAACTTCTTTTGTTCGGGAATAAAACCGCCTACGTGTAGGCGCTTGT
ATGTACCGGTACGAATAAGCATCGGCTAACTCCGTGT
>FBMWY7P01DHZ0Z 140       0      140
TGGGGAATATTGGACAATGGACCAAAAGTCTGATCCAGCAATTCTGTGTGCACGATGACG
GTCTTAGGATTGTAAAGTGCTTTCAATTGGGAAGAAAAAAATAGACGGTACCAATAGAAG
AAGCGACGGCTAAATACGTG
>FBMWY7P01EZP9E 41       0      41
CCGCCGGTAACGTACTTGTAGCGGGCGGTGGGCGAAGGACG
>FBMWY7P01BEABK 140       0      140
TGGGGAATATTGGACAATGGACCAAAAGTCTGATCCAGCAATTCTGTGTGCACGATGACG
GTCTTAGGATTGTAAAGTGCTTTCAATCGGGAAAAAGAAAGTGATGGTACCGATAGAAGA
AGCGACGGCTAAATACGTGT
>FBMWY7P01DU9SF 101       0      101
TGGGGAATATTGGTCAATGGGCGCGAGCCTGAACCAGCCAAGTAGCGTGAAGGATGACTG
CCCTATGGGTTGTAAACTTCTTTTGTCCGGGAATAACGACC
>FBMWY7P01BDZDX 144       0      144
TGGGGAATATTGGACAATGGACCAAAAGTCTGATCCAGCAATTCTGTGTGCACGATGACG
GTCTTAGGATTGTAAAATGCTTTCAATTGGGAAGGAAAAAAAATAAGACGGTACCAATAG
AAGAAGCGACGGCTAAATAACATG
>FBMWY7P01EQ085 142       0      142
TGGGGAATATTGGACAATGGACCAAAAGTCTGATCCAGCAATTCTGTGTGCACGATGACG
GTCTTAGGATTGTAAAGTGCTTTCAATTGGGAAGAAAAAAATAGACGGTACCAATAGAAG
AAGCGACGGCTAAATACGTGCT
>FBMWY7P01EHGUD 142       0      142
TGGGGAATATTGGACAATGGACCAAAAGTCTGATCCAGCAATTCTGTGTGCACGATGAAG
TTTTTCGGAATGTAAAGTGCTTTCAGTTGGGAAGAAGAAAGTGACGGTACCAACAGAAGA
AGCGACGGCTAAATACGTGCCC
>FBMWY7P01DLJMG 139       0      139
TGGGGAATATTGGACAATGGACCAAAAGTCTGATCCAGCAATTCTGTGTGCACGATGACG
GTCTTAGGATTGTAAAGTGCTTTCAATTGGGAAGAAAAAAATGACGGTACCAATAGAAGA
AGCGACGGCTAAATACGTG
>FBMWY7P01EOBHH 155       0      155
TGAGGAATATTGGTCAATGGACGAGAGTCTGAACCAGCCAAGTAGCGTGAAGGATGACTG
CCCTATGGGTTGTAAACTTCTTTTATATGGGAATAAAAAAGAGCACGTGTGCTCTATTGT
ATGTACCTTATGAATAAGCATCGGCTAATTCCGTG
>FBMWY7P01BGECR 32       0      32
CGTCGTTAGTAGCGGGCGTCGGGCAAGGGCAG
>FBMWY7P01B1CP7 150       0      150
TGGGGAATATTGGACAATGGACCAAAAGTCTGATCCAGCAATTCTGTGTGCACGATGACG
GTCTTAGGATTGTAAAGTGCTTTCAATTGGGAAGAAAAAAATAGACGGTACCAATAGAAG
AAGCGACGGCTAAATACGTGCCAGCAGCCG
>FBMWY7P01B68HH 157       0      157
TGAGGAATATTGGTCAATGGACGGAAGTCTGAACCAGCCAAGTCGCGTGAAGGATGAAGG
TTCTATGGATTGTAAACTTCTTTTATAGGGGAATAAAAAAGTCCACGTGTGGATTCTTGT
ATGTACCCTATGAATAAGCATCGGCTAACTCCGTGCA
>FBMWY7P01DBEB7 137       0      137
TGGGGAATATTGCACAATGGGGGAAACCCTGATGCAGCGACGCCGCGTGAGCGAAGAAGT
ATTTCGGTATGTAAAGCTCTATCAGCAGGGAAGAAAATGACGGTACCTGACTAAGAAGCC
CCGGCTAACTACGTGCA
>FBMWY7P01B6NDX 142       0      142
TGGGGAATATTGGACAATGGACCAAAAGTCTGATCCAGCAATTCTGTGTGCACGATGACG
GTCTTAGGATTGTAAAGTGCTTTCAATTGGGAAGAAAAAAAATAGACGGTACCAATAGAA
GAAGCGACGGCTAAATACGTGG
>FBMWY7P01D0EMG 139       0      139
TGGGGAATATTGGACAATGGACCAAAAGTCTGATCCAGCAATTCTGTGTGCACGATGACG
GTCTTAGGATTGTAAAGTGCTTTCAATTGGGAAGAAAAAAATGACGGTACCAATAGAAGA
AGCGACGGCTAAATACGTG
>FBMWY7P01EYXWX 138       0      138
TGGGGAATATTGGACAATGGACCAAAAGTCTGATCCAGCAATTCTGTGTGCACGATGACG
GTCTTAGGATTGTAAAGTGCTTTCAATTGGGAAGAAAAAAATGCGGTACCAATAGAAGAA
GCGACGGCTAAATACGTG
>FBMWY7P01BNK26 158       0      158
TGAGGAATATTGGTCAATGGGCGCGAGCCTGAACCAGCCAAGTAGCGTGAAGGATGACTG
CCCTATGGGTTGTAAACTTCTTTTGTCCGGGAATAAAACCGCCTACGTGTAGGCGCTTGT
ATGTACCGGTACGAATAAGCATCGGCTAACTCCGTGCA
>FBMWY7P01D1MP6 139       0      139
TGGGGAATATTGGACAATGGACCAAAAGCCTGATCCAGCAATTCTGTGTGCACGATGAAG
TTTTTCGGAATGTAAAGTGCTTTCAGTTGGGAAGAAGAAAGTGACGGTACCAACAGAAGA
AGCGACGGCTAAATACGTG
>FBMWY7P01BM8HZ 138       0      138
TGGGGAATATTGCACAATGGGGGAAACCCTGATGCAGCGACGCCGCGTGAAGGAAGAGGT
ATCTCGGTATGTAAACTTCTATCAGCAGGGAAGAAAATGACGGTACCTGACTAAGAAGCC
CCGGCTAACTACGTGCCG
>FBMWY7P01B6ART 135       0      135
TGGGGAATATTGCACAATGGGGGAAACCCTGATGCAGCAACGCCGCGTGAGTGAAGAAGT
ATTTCGGTATGTAAAGCTCTATCAGCAGGGAAGAAAGTGACGGTACCTGACTAAGAAGCC
CCGGCTAACTACGCG
>FBMWY7P01AZRN7 157       0      157
CCTACGAGGCAGCAGTGGGGAATATTGGACAATGGACCAAAAGTCTGATCCAGCAATTCT
GTGTGCACGATGACGGTCTTAGGATTGTAAAGTGCTTTCAATCGGGAAAAAGAAAAGTGA
TGGTACCGATAGAAGAAGCGACGGCTAAATACGTGCA
>FBMWY7P01D9G5O 139       0      139
TGGGGAATATTGGACAATGGACCAAAAGTCTGATCCAGCAATTCTGTGTGCACGATGAAG
TTTTTCGGAATGTAAAGTGCTTTCAGTTGGGAAGAAGAAAGTGACGGTACCAACAGAAGA
AGCGACGGCTAAATACGTG
>FBMWY7P01CYSRZ 163       0      163
TGGGGAATTTTGGACAATGGGGGCGAACCCTGATCCAGCCATGCCGCGTGCAGGATGAAG
GTCTTCGGATTGTAAACTGCTTTTGTCAGGGACGAAAAGGATTGTGCTAATACCATGATC
TGCTGACGGTACCTGAAGAATAAGCACCGGCTAACTACGTGCA
>FBMWY7P01CH2K4 92       0      92
TGGGGAATATTGGACAATGGACCAAAAGTCTGATCCAGCAATTCTGTGTGCACGATGACG
GTCTTAGGATTGANAAGNTCTTNAGTAGGAAA
>FBMWY7P01C24B4 140       0      140
TGGGGAATATTGGACAATGGACCAAAAGTCTGATCCAGCAATTCTGTGTGCACGATGACG
GTCTTAGGATTGTAAAGTGCTTTCAATTGGGAAAAAGAAAGTGATGGTACCGATAGAAGA
AGCGACGGCTAAATACGTGT
>FBMWY7P01CK4NZ 139       0      139
TGGGGAATATTGGACAATGGACCAAAAGTCTGATCCAGCAATTCTGTGTGCACGATGAAG
TTTTTCGGAATGTAAAGTGCTTTCAGTTGGGAAGAAGAAAGTGACGGTACCAACAGAAGA
AGCGACGGCTAAATACGCG
>FBMWY7P01C9V3A 160       0      160
TGGGGAATTTTGGACAATGGGGGCAACCCTGATCCAGCCATGCCGCGTGCAGGATGAAGG
TCTTCGGATTGTAAACTGCTTTTGTCAGGGACGAAAAGGATTGTGTTAATACCATGATCT
GCTGACGGTACCTGAAGAATAAGCACCGGCTAACTACGTG
>FBMWY7P01EGMI5 156       0      156
TGAGGAATATTGGTCAATGGACGAGAGTCTGAACCAGCCAAGTAGCGTGAAGGATGACTG
CCCTATGGGTTGTAAACTTCTTTTATATGGGAATAAAAAGAGCACGTGTGCTCTATTGTA
TGTACCTTATGAATAAGCATCGGCTAATTCCGTGCT
>FBMWY7P01D09SK 159       0      159
TGAGGAATATTGGTCAATGGGCGCGAGCCTGAACCAGCCAAGTAGCGTGAAGGATGACTG
CCCTATGGGTTGTAAACTTCTTTTGTCCGGGAATAAAACCGCCTACGTGTAGGCGCTTGT
ATGTACCGGTACGAATAAGCATCGGCTAACTCCGTGCCC
>FBMWY7P01EDL0D 169       0      169
CCTACGGGGCAGCAGTGGGGAATATTGGACAATGGACCAAAAGTCTGATCCAGCAATTCT
GTGTGCACGATGACGGTCTTAGGATTGTAAAGTGCTTTCAATCGGGAAAAAGAAAGTGAT
GGTACCGATAGAAGAAGCGACGGCTAAATACGTGCCAGCAGCNGNGTAT
>FBMWY7P01DLF06 139       0      139
TGGGGAATATTGGACAATGGACCAAAAGTCTGATCCAGCAATTCTGTGTGCACGATGACG
GTCTTAGGATTGTAAAGTGCTTTCAATCGGGAAAAAGAAAGTGATGGTACCGATAGAAGA
AGCGACGGCTAAATACGTG
>FBMWY7P01CB55E 156       0      156
TGAGGAATATTGGTCAATGGGCGCGAGCCTGAACCAGCCAAGTAGCGTGAAGGATGACTG
CCCTATGGGTTGTAAACTTCTTTTGTCCGGGAATAAAACCGCCTACGTGTAGGCGCTTGT
ATGTACCGGTACGAATAAGCATCGGCTAACTCCGTG
>FBMWY7P01EFI6J 135       0      135
TGGGGAATATTGCACAATGGGGGAAACCCTGATGCAGCAACGCCGCGTGAGTGAAGAAGT
ATTTCGGTATGTAAAGCTCTATCAGCAGGGAAGAAAATGACGGTACCTGACTAAGAAGCC
CCGGCTAACTACGTC
>FBMWY7P01EVMJB 171       0      171
CCGTGGAGGCAGCAGTGAGGAATATTGGTCAATGGGCGCGAGCCTGAACCAGCCAAGTAG
CGTGAAGGATGACTGCCCTATGGGTTGTAAACTTCTTTTGTCCGGGAATAAAACCGCCTA
CGTGTAGGCGCTTGTATGTACCGGTACGAATAAGCATCGGCTAACTCCGTG
>FBMWY7P01DAERP 158       0      158
TGAGGAATATTGGTCAATAGACGCAAGTCTGAACCAGCCAAGTAGCGTGCAGGATGACGG
CCCTCCGGGTTGTAAACTGCTTTTAGTTGGGAATAAAGTGCAGCTCGTGAGTTGTTTTGT
ATGTACCATCAGAAAAAGGACCGGCTAATTCCGTGCCC
>FBMWY7P01D1CVW 161       0      161
TGGGGAATCTTCCGCAATGGGCGAAAGCCTGACGGAGCAATGCCGCGTGAGTGATGAAGG
AATTCGTTCCGTAAAACTCTTTTGTTTATGACGAATGTGCAGATTGTGAATAATTATTTG
TAATGACGGTAGTAAACGAATAAGCCACGGCTAACTACGTG
>FBMWY7P01DEMYE 154       0      154
CCTACGGGGCAGCAGTGGGGAATATTGGACAATGGACCAAAAGTCTGATCCAGCAATTCT
GTGTGCACGATGACGGTCTTAGGATTGTAAAGTGCTTTCAATCGGGAAAAAGAAAGTGAT
GGTACCGATAGAAGAAGCGACGGCTAAATACGTG
>FBMWY7P01DAVM5 141       0      141
TGGGGAATATTGGACAATGGACCAAAAGTCTGATCCAGCAATTCTGTGTGCACGATGACG
GTCTTAGGATTGTAAAGTGCTTTCAATCGGGAAAAAGAAAGTGATGGTACCGATAGGAGA
AGCGACGGCTAAATACGTGCT
>FBMWY7P01BCOBI 155       0      155
TGAGGAATATTGGTCAATGGACGCAGGTCTGAACCAGCCAAGTAGCGTGCAGGATGACGG
CCCTCCGGGTTGTAAACTGCTTTTAGTTGGGAATAAAGTGCAGCTCGTGAGCTGTTTTGT
ATGTACCATCAGATAAAGGACCGGCTAATTCCGCC
>FBMWY7P01EGY6V 136       0      136
TGGGGAATATTGCACAATGGGGGAAACCCTGATGCAGCAACGCCGCGTGAGCGAAGAAGT
ATTTCGGTATGTAAAGCTCTATCAGCAGGGAAGAAAATGACGGTACCTGACTAAGAAGCA
CCGGCTAAATACGTGT
>FBMWY7P01CNS7X 139       0      139
TGGGGAATATTGCACAATGGGGGAAACCCTGATGCAGCGACGCCGCGTGAAGGAAGAAGT
ATCTCGGTATGTAAACTTCTATCAGCAGGGAAGATAATGACGGTACCTGACTAAGAAGCC
CCGGCTAACTACGTGCCCN
>FBMWY7P01D2WVL 139       0      139
TGGGGAATATTGGACAATGGACCAAAAGTCTGATCCAGCAATTCTGTGTGCACGATGACG
GTCTTAGGATTGTAAAGTGCTTTCAATTGGGAAGAAAAAAATGACGGTACCAATAGAAGA
AGCGACGGCTAAATACGTG
>FBMWY7P01D9TGB 156       0      156
TGAGGAATATTGGTCAATGGACGCAAGTCTGAACCAGCCAAGTAGCGTGCAGGATGACGG
CCCTCCGGGTTGTAAACTGCTTTTAGTTGGGAATAAAGTGCAGCTCGTGAGCTGTTTTGT
ATGTACCATCAGAAAAAGGACCGGCTAATTCCGTGT
>FBMWY7P01CCQQF 172       0      172
CCGTACGGGAGCAGCAGTGAGGAATATTGGTCAATGGACGAGAGTCTGAACCAGCCAAGT
AGCGTGAAGGATGACTGCCCTATGGGTTGTAAACTTCTTTTATATGGGAATAAAAAAGAG
TACGTGTGCTCTATTGTATGTACCTTATGAATAAGCATCGGCTAATTCCGTG
>FBMWY7P01EWQYX 165       0      165
TGGGGAATTTTGGACAATGGGGGCGAACCCTGATCCAGCCATGCCGCGTGCAGGATGAAG
ATCTTCGGATTGTAAACTGCTTTTGTTCAGGGACGGAAAAGGAATTGTGTTAATACCATG
ATCTGCTGACGGTACCTGAAGAATAAGCACCGGCTAACTACGTGT
>FBMWY7P01DHF0Q 140       0      140
TGGGGAATATTGGACAATGGGCCACAAGTCTGATCCAGCAATTCTGTGTGCACGATGACG
GTCTTAGGATTGTAAAGTGCTTTCAATCGGGAAAAAGAAAGTGATGGTACCGATAGAAGA
AGCGACGGCTAAATACGTGA
>FBMWY7P01EQJ0K 140       0      140
TGGGGAATATTGGACAATGGACCAAAAGTCTGATCCAGCAATTCTGTGTGCACGATGACG
GTCTTAGGATTGTAAAGTGCTTTCAATTGGGAAGAAAAAAAATGACGGCACCAATAGAAG
AAGCGACGGCTAAATACGTA
>FBMWY7P01BPTVY 158       0      158
TGAGGAATATTGGTCAATGGGCGCGAGCCTGAACCAGCCAAGTAGCGTGAAGGATGACTG
CCCTATGGGTTGTAAACTTCTTTTGTCCGGGAATAAAACCGCCTACGTGTAGGCGCTTGT
ATGTACCGGTACGAATAAGCATCGGCTAACTCCGTGCT
>FBMWY7P01EVIH7 155       0      155
CCTAGGGAGCAGCAGTGGGGAATATTGGACAATGGACCAAAAGTCTGATCCAGCAATTCT
GTGTGCACGATGAAGTTTTTCGGAATGTAAAGTGCTTTCAGTTGGGAAGAAGAAAGTGAC
GGTACCAACAGAAGAAGCGACGGCTAAATAACGTG
>FBMWY7P01EE0IT 139       0      139
TGGGGAATATTGGACAATGGACCAAAAGTCTGATCCAGCAATTCTGTGTGCACGATGAAG
TTTTTCGGAATGTAAAGTGCTTTCAGTTGGGAAGAAGAAAGTGACGGTACCAACAGAAGA
AGCGACGGCTAAATACGTG
>FBMWY7P01EMGP7 135       0      135
TGGGGAATATTGCACAATGGGGGAAACCCTGATGCAGCGACGCCGCGTGAAGGAAGAAGT
ATCTCGGTATGTAAACTTCTATCAGCAGGGAAGATAATGACGGTACCTGACTAAGAAGCC
CCGGCTAACTACGTG
>FBMWY7P01CKXE7 172       0      172
CCTACGGGACAGCAGTGAGGAATATTGGTCAATGGACGAGAGTCTGAACCAGCCAAGTAG
CGTGAAGGATGACTGCCCTATGGGTTGTAAACTTCTTTTATATGGGAATAAAAAAGAAGC
ACGTGTGCTCTATTGTATGTACCTTATGAATAAGCATCGGCTAATTCCGTGT
>FBMWY7P01D3R6W 162       0      162
TGGGGAATTTTGGACAATGGGGGCAACCCTGATCCAGCCATGCCGCGTGCAGGATGAAGG
TCTTCGGATTGTAAACTGCTTTTGTCAGGGACGAAAAGGATTGTGCTAATACCATGATCT
GCTGACGGTACCTGAAGAATAAGCACCGGCTAACTACGTGCT
>FBMWY7P01A5GQ3 159       0      159
TGAGGAATATTGGTCAATGGACGAGAGTCTGAACCAGCCAAGTAGCGTGAAGGATGACTG
CCCTATGGGTTGTAAACTTCTTTTATATGGGAATAAAAAAGAAGCACGTGTGCTCTATTG
TATGTACCTTATGAATAAAGCATCGGCTAATTCCGTGCT
>FBMWY7P01BOTPQ 142       0      142
TGGGGAATATTGGACAATGGACCAAAAGTCTGATCCAGCAATTCTGTGTGCACGATGACG
GTCTTAGGATTGTAAAGTGCTTTCAATTGGGAAGAAAAAAAATAGACGGTACCAATAGAA
GAAGCGACGGCTAAATAACGTA
>FBMWY7P01EJ288 156       0      156
TGAGGAATATTGGTCAATGGGCGCGAGCCTGAACCAGCCAAGTAGCGTGAAGGATGACTG
CCCTATGGGTTGTAAACTTCTTTTGTCCGGGAATAAAACCGCCTACGTGTAGGCGCTTGT
ATGTACCGGTACGAATAAGCATCGGCTAACTCCGTA
>FBMWY7P01BY8NV 136       0      136
TGGGGAATATTGCACAATGGGGGAAACCCTGATGCAGCGACGCCGCGTGGAGGAAGAAGG
TCTTCGGATTGTAAACTCCTGTTGTTGGGGAAGATAATGACGGTACCCAACAAGGAAGTG
ACGGCTAACTACGTGT
>FBMWY7P01CB8MW 137       0      137
TGGGGAATATTGCACAATGGAGGAAACTCTGATGCAGCGACGCCGCGTGAGTGAAGAAGT
ATTTCGGTATGTAAAGCTCTATCAGCAGGGAAGATAATGACGGTACCTGACTAAGAAGCT
CCGGCTAAATACGTGCT
>FBMWY7P01DLANO 155       0      155
TGAGGAATATTGGTCAATGGACGCAAGTCTGAACCAGCCAAGTAGCGTGCAGGATGACGG
CCCTCCGGGTTGTAAACTGCTTTTAGTTGGGAATAAAGTGCAGTTCGTGAGCTGTTTTGT
ATGTACCATCAGAAAAAGGACCGGCTAATTCCGTG
>FBMWY7P01DMFU3 157       0      157
TGAGGAATATTGGTCAATGGACGCAAGTCTGAACCAGCCAAGTAGCGTGCAGGATGACGG
CCCTCCGGGTTGTAAACTGCTTTTAGTTGGGAATAAAGTGCAGCTCGTGAGCTGTTTTGT
ATGTACCATCAGAAAAAGGACCGACTAATTCCGTGCT
>FBMWY7P01ERUFI 142       0      142
TGGGGAATATTGGACAATGGACCAAAAGTCTGATCCAGCAATTCTGTGTGCACGATGACG
GTCTTAGGATTGTAAAGTGCTTTCAATCGGGAAAAAGAAAGTGATGGTACCGATAGAAGA
AGCGACGGCTAAATACGTGCCT
>FBMWY7P01CFHWI 161       0      161
TGGGAAATCTTCCGCAATGGGCGAAAGCCTGACGGAGCAATGCCGCGTGAGTGATGAAGG
AATTCGTTCCGTAAAACTCTTTTGTTTATGACGAATGTGCAGATTGTGAATAATTATTTG
TAATGACGGTAGTAAACGAATAAGCCACGGCTAACTACGTA
>FBMWY7P01EQOU4 158       0      158
TGAGGAATATTGGTCAATGGACGCAAGTCTGAACCAGCCAAGTAGCGTGCAGGATGACGG
CCCTCTGGGTTGTAAACTGCTTTTAGTTGGGAATAAAGTGCAGCTCGTGAGCTGTTTTGT
ATGTACCATCAGAAAAAGGACCGGCTAATTCCGTGCCG
>FBMWY7P01CMOJZ 156       0      156
TGAGGAATATTGGTCAATGGGCGCGAGCCTGAACCAGCCAAGTAGCGTGAAGGATGACTG
CCCTATGGGTTGTAAACTTCTTTTGTCCGGGAATAAAACCGCCTACGTGTAGGCGCTTGT
ATGTACCGGTACGAATAAGCATCGGCTAACTCCGTG
>FBMWY7P01DB1T7 139       0      139
TGGGGAATATTGGACAATGGACCAAAAGTCTGATCCAGCAATTCTGTGTGCACGATGACG
GTCTTAGGATTGTAAAGTGCTTTCAATTGGGAAGAAAAAAATGACGGTACCAATAGAAGA
AGCGACGGCTAAATACGTG
>FBMWY7P01D1CR1 139       0      139
TGGGGAATATTGGACAATGGACCAAAAGTCTGATCCAGCAATTCTGTGTGCACGATGACG
GTCTTAGGATTGTAAAGTGCTTTCAATCGGGAAAAAGAAAGTGATGGTACCGATAGAAGA
AGCGACGGCTAAATACGTG
>FBMWY7P01DUBQS 162       0      162
TGGGGAATCTTCCGCAATGGGCGAAAGCCTGACGGAGCAATGCCGCGTGAGTGATGAAGG
AATTCGTTCCGTAAAACTCTTTTGTTTATGACGAATGTGCAGATTGTGAATAATTATTTG
TAATGACGGTAGTAAACGAATAAGCCACGGCTAACTACGTGG
>FBMWY7P01CRY4T 144       0      144
TGGGGAATATTGGACAATGGACCAAAAGTCTGATCCAGCAATTCTGTGTGCACGATGACG
GTCTTAGGATTGTAAAGTGCTTTCAATTGGGAAGAAAAAAAATAGACGGTACCAATAGAA
GAAGCGACGGCTAAATACGTGCCG
>FBMWY7P01DP6C8 139       0      139
TGGGGAATATTGGACAATGGACCAAAAGTCTGATCCAGCAATTCTGTGTGCACGATGACG
GTCTTAGGATTGTAAAGTGCTTTCAATCGGGAAAAAGAAAGTGATGGTACCGATAGAAGA
AGCGACGGCTAAATACGTA
>FBMWY7P01CSFE9 156       0      156
TGAGGAATATTGGTCAATGGACGAGAGTCTGAACCAGCCAAGTAGCGTGAAGGATGACTG
CCCTATGGGTTGTAAACTTCTTTTATACGGGAATAAAGTGTTCCACGCGTGGAATTTTGT
ATGTACCGTATGAATAAGGATCGGCTAACTCCGTGT
>FBMWY7P01DZWAM 157       0      157
TGAGGAATATTGGTCAATGGACGAGAGTCTGAACCAGCCAAGTAGCGTGAAGGATGACTG
CCCTATGGGTTGTAAACTTCTTTTATATGGGAATAAAAAAGAGCACGTGTGCTCTATTGT
ATGTACCTTATGAATAAGCATCGGCTAATTCCGTGCA
>FBMWY7P01DLQ5H 68       0      68
TGGGGAATTTTGGACAATGGGGGCAACCCTGATCCAGCCATGCCGCGTGCAGGAAGAAGG
CCTGTGTA
>FBMWY7P01DX4SF 154       0      154
CCTACGGGGCAGCAGTGGGGAATATTGGACAATGGACCAAAAGTCTGATCCAGCAATTCT
GTGTGCACGATGACGGTCTTAGGATTGTAAAGTGCTTTCAATCGGGAAAAAGAAAGTGAT
GGTACCGATAGAAGAAGCGACGGCTAAATACGTG
>FBMWY7P01D2WH0 139       0      139
TGGGGAATATTGGACAATGGACCAAAAGTCTGATCCAGCAATTCTGTGTGCACGATGAAG
TTTTTCGGAATGTAAAGTGCTTTCAGTTGGGAAGAAGAAAGTGACGGTACCAACAGAAGA
AGCGACGGCTAAATACGTG
>FBMWY7P01C9XW5 161       0      161
TGGGGAATCTTCCGCAATGGGCGAAAGCCTGACGGAGCAATGCCGCGTGAGTGATGAAGG
AATTCGTTCCGTAAAACTCTTTTGTTTATGACGAATGTGCAGGTTGTGAATAATTATTTG
TAATGACGGTAGTAAACGAATAAGCCACGGCTAACTACGTG
>FBMWY7P01DMVCY 156       0      156
CCTACGAGGCAGCAGTGGGGAATATTGGACAATGGACCAAAAGTCTGATCCAGCAATTCT
GTGTGCACGATGACGGTCTTAGGATTGTAAAGTGCTTTCAATTGGGAAGAAAAAAATGAC
GGTACCAATAGAAGAAGCGACGGCTAAATACGTGCT
>FBMWY7P01CTM69 68       0      68
TGGGGAATTTTGGACAATGGGGGCAACCCTGATCCAGCCATGCCGCGTGCAGGAAGAAGG
CCTGTGTA
>FBMWY7P01D0GOB 160       0      160
TGGGGAATTTTGGACAATGGGGGCAACCCTGATCCAGCCATGCCGCGTGCAGGATGAAGG
TCTTCGGATTGTAAACTGCTTTTGTCAGGGACGAAAAGGATTGTGTTAATACCATGATCT
GCTGACGGTACCTGAAGAATAAGCACCGGCTAACTACGTG
>FBMWY7P01EDI7J 135       0      135
TGGGGAATATTGCACAATGGGGGAAACCCTGATGCAGCGACGCCGCGTGGAGGAAGAAGG
TCTTCGGATTGTAAACTCCTGTTGTTGGGGAAGATAATGACGGTACCCAACAAGGAAGTG
ACGGCTAACTACGCG
>FBMWY7P01B1RVF 156       0      156
TGAGGAATATTGGTCAATGGACGAGAGTCTGAACCAGCCAAGTAGCGTGCAGGATGACGG
CCCTATGGGTTGTAAACTGCTTTTATAAGGGAATAAAGTGAGAGTCGTGACTCTTTTTGC
ATGTACCTTATGAATAAGGACCGGCTAATTCCGTGA
>FBMWY7P01EPEPP 138       0      138
TGGGGAATATTGCACAATGGGGGAAACCCTGATGCAGCAACGCCGCGTGAGTGAAGAAGT
ATTTCGGTATGTAAAGCTCTATCAGCAGGGAAGAAAGTGACGGTACCTGACTAAGAAGCC
CCGGCTAACTACGTGCCG
>FBMWY7P01DYSGH 140       0      140
TGGGGAATATTGGACAATGGACCAAAAGTCTGATCCAGCAATTCTGTGTGCACGATGACG
GTCTTAGGATTGTAAAGTGCTTTCAATCGGGAAAAAGAAAGTGATGGTACCGATAGAAGA
AGCGACGGCTAAATACGTGT
>FBMWY7P01D5SJJ 160       0      160
TGGGGAATATTGGACAATGGACCAAAAGTCTGATCCAGCAATTCTGTGTGCACGATGACG
GTCTTAGGATTGTAAAGTGCTTTCAATTGGGAAGAAAAAAATGACGGTACCAATAGAAGA
AGCGACGGCTAAATACGTGCCAACAGCCGGCCGGTAAGTA
>FBMWY7P01EL31J 156       0      156
TGAGGAATATTGGTCAATGGACGCAAGTCTGAACCAGCCAAGTAGCGTGCAGGATGACGG
CCCTCCGGGTTGTAAACTGCTTTTAGTTGGGAATAAAGTGCAGTTCGTGAGCTGTTTTGT
ATGTACCATCAGAAAAAGGACCGGCTATTCCGTGCT
>FBMWY7P01EV906 142       0      142
TGGGGAATATTGGACAATGGACCAAAAGTCTGATCCAGCAATTCTGTGTGCACGATGACG
GTCTTAGGATTGTAAAGTGCTTTCAATTGGGAAGGAAAAAAATAGACGGTACCAATAGAA
GAAGCGACGGCTAAATACGTGT
>FBMWY7P01DB1O8 160       0      160
TGGGGAATTTTGGACAATGGGGGCAACCCTGATCCAGCCATGCCGCGTGCAGGATGAAGG
TCTTCGGATTGTAAACTGCTTTTGTCAGGGACGAAAAGGATTGTGCTAATACCATGATCT
GCTGACGGTACCTGAAGAATAAGCACCGGCTAACTACGTA
>FBMWY7P01DB5EF 138       0      138
TGGGGAATATTGCGCAATGGGGGCAACCCTGACGCAGCAACGCCGCGTGATTGAAGAAGG
TCTTCGGATTGTAAAAATCTTTAATTAGGGACGAAAAAAATGACGGTACCTAAAGAATAA
GCTCCGGCTAACTACGTG
>FBMWY7P01EPYMI 157       0      157
TGAGGAATATTGGTCAATGGACGAGAGTCTGAACCAGCCAAGTAGCGTGCAGGATGACGG
CCCTATGGGTTGTAAACTGCTTTTATGAGGGAATAAAGTGAGCCTCGTGAGGCTTTTTGC
ATGTACCTTATGAATAAGGACCGGCTAATTCCGTGCT
>FBMWY7P01DOGLI 141       0      141
TGGGGAATATTGGACAATGGACCAAAAGTCTGATCCAGCAATTCTGTGTGCACGATGACG
GTCTTAGGATTGTAAAGTGCTTTCAATTGGGAAGAAAAAAAATAGACGGTACCAATAGAA
GAAGCGACGGCTAAATACGTG
>FBMWY7P01C3208 156       0      156
TGAGGAATATTGGTCAATGGACGAGAGTCTGAACCAGCCAAGTAGCGTGAAGGATGACTG
CCCTATGGGTTGTAAACTTCTTTTATATGGGAATAAAAAAGAGCACGTGTGCTCTATTGT
ATGTACCTTATGAATAAGCATCGGCTAATTCCGTGT
>FBMWY7P01D6JF8 138       0      138
TGGGGAATATTGGACAATGGACCAAAAGTCTGATCCAGCAATTCTGTGTGCACGATGACG
GTCTTAGGATTGTAAAGTGCTTTCAATTGGGAAGAAAAAATGACGGTACCAATAGAAGAA
GCGACGGCTAAATACGTA
>FBMWY7P01EB9M9 139       0      139
TGGGGAATATTGGACAATGGACCAAAAGTCTGATCCAGCAATTCTGTGTGCACGATGAAG
TTTTTCGGAATGTAAAGTGCTTTCAGTTGGGAAGAAGAAAGTGACGGTACTAACAGAAGA
AGCGACGGCTAAATACGTG
>FBMWY7P01DGMUY 155       0      155
TGAGGAATATTGGTCAATGGACGAGAGTCTGAACCAGCCAAGTAGCGTGAAGGATGACTG
CCCTATGGGTTGTAAACTTCTTTTATATGGGAATAAAAAAGAGTACGTGTGCTCTATTGT
ATGTACCTTATGAATAAGCATCGGCTAATTCCGTG
>FBMWY7P01ED8D2 156       0      156
TGAGGAATATTGGTCAATGGACGCAAGTCTGAACCAGCCAAGTAGCGTGCAGGATGACGG
CCCTCCGGGTTGTAAACTGCTTTTAGTTGGGAATAAAGTGCAGCTCGTGAGCTGTTTTGT
ATGTACCATCAGAAAAAGGACCGGCTAATTCCGTGA
>FBMWY7P01CKU2J 156       0      156
TGAGGAATATTGGTCAATGGGCGCGAGCCTGAACCAGCCAAGTAGCGTGAAGGATGACTG
CCCTATGGGTTGTAAACTTCTTTTGTCCGGGAATAAAACCGCCTACGTGTAGGCGCTTGT
ATGTACCGGTACGAATAAGCATCGGCTAACTCCGTG
>FBMWY7P01AM52R 65       0      65
TGGGGAATATTGGACAATGGACCAAAAGTACTGATCCAGCAATTCTGTGTGCACGATGAA
GTTTT
>FBMWY7P01EIVZS 139       0      139
TGGGGAATATTGGACAATGGACCAAAAGTCTGATCCAGCAATTCTGTGTGCACGATGACG
GTCTTAGGATTGTAAAGTGCTTTCAATTGGGAAGAAAAAAATGACGGTACCAATAGAAGA
AGCGACGGCTAAATACGTG
>FBMWY7P01DQANY 138       0      138
TGGGGAATATTGGACAATGGACCAAAAGTCTGATCCAGCAATTCTGTGTGCACGATGACG
GTCTTAGGATTGTAAAGTGCTTTCAATTGGGAAGAAAAAATGACGGTACCAATAGAAGAA
GCGACGGCTAAATACGTG
>FBMWY7P01EB1E2 161       0      161
TGGGGAATCTTCCGCAATGGGCGAAAGCCTGACGGAGCAATGCCGCGTGAGTGATGAAGG
AATTCGTTCCGTAAAACTCTTTTGTTTATGACGAATGTGCAGATTGTGAATAATTATTTG
TAATGACGGTAGTAAACGAATAAGCCACGGCTAACTACGTG
>FBMWY7P01C8AX8 160       0      160
TGGGGAATTTTGGACAATGGGGGCAACCCTGATCCAGCCATGCCGCGTGCAGGATGAAGG
TCTTCGGATTGTAAACTGCTTTTGTCAGGGACGAAAAGGATTGTGTTAATACCATGATCT
GCTGACGGTACCTGAAGAATAAGCACCGGCTAACTCCGTG
>FBMWY7P01DAIM5 158       0      158
TGAGGAATATTGGTCAATGGACGAGAGTCTGAACCAGCCAAGTAGCGTGAGGGATGACTG
CCCTATGGGTTGTAAACTTCTTTTATACGGGAATAAAGTGTTCCACGCGTGGAATTTTGT
ATGTACCGTATGAATAAGGATCGGCTAACTCCGTGCCC
>FBMWY7P01DGPMD 141       0      141
TGGGGAATATTGGACAATGGACCAAAAAGTACTGATCCAGCAATTCTGTGTGCACGATGA
CGGTCTTAGGATTGTAAAGTGCTTTCAATCGGGAAAAAGAAAGTGATGGCACCGATAGAA
GAAGCGACGGCTAAATACGTG
>FBMWY7P01DP3H2 139       0      139
TGGGGAATATTGGACAATGGACCAAAAGTCTGATCCAGCAATTCTGTGTGCACGATGACG
GTCTTAGGATTGTAAAGTGCTTTCAATCGGGAAAAAGAAAGTGATGGTACCGATAGAAGA
AGCGACGGCTAAATACGTG
>FBMWY7P01DZXEY 157       0      157
TGAGGAATATTGGTCAATGGGCGCGAGCCTGAACCAGCCAAGTAGCGTGAAGGATGACTG
CCCTATGGGTTGTAAACTTCTTTTGTCCGGGAATAAAACCGCCTACGTGTAGGCGCTTGT
ATGTACCGGTACGAATAAGCATCGGCTAACTCCGTGG
>FBMWY7P01EG7GF 160       0      160
TAGGGAATTTTCGGCAATGGGCGAAAGCCTGACCGAGCAACGCCGCGTGAGGGAGGAAGT
ACTTCGGTATGTAAACCTCTGTTATAAAGGAAGAACGGTACATGGAGGGAATGCCATGTA
AGTGACGGTACTTTATGAGGAAGCCACGGCTAACTACGTG
>FBMWY7P01A06SR 140       0      140
TGGGGAATATTGGACAATGGACCAAAAGTCTGATCCAGCAATTCTGTGTGCACGATGACG
GTCTTAGGATTGTAAAGTGCTTTCAATTGGGAAGAAAAAAAATAGCGGTACCAATAGAAG
AAGCGACGGCTAAATACGTG
>FBMWY7P01BSQMR 161       0      161
TGGGGAATCTTCCGCAATGGGCGAAAGCCTGACGGAGCAATGCCGCGTGAGTGATGAAGG
AATTCGTTCCGTAAAACTCTTTTGTTATGACGAATGTGCAGATTGTGAATAATTATTTGT
AATGACGGTAGTAAACGAATAGGCCACGGCTAACTACGTGT
>FBMWY7P01BWV44 175       0      175
CCTACGGGACAGCAGTGGGGAATATTGCACAATGGGGGAAACCCTGATCCAGCCATGCCG
CGTGCAGGATGAAGGTCTTCGGATTGTAAACTGCTTTTGTCAGGGACGAAAAGGATTGTG
CTAATACCATGATCTGCTGACGGTACCTGAAGAATAAGCACCGGCTAACTACGTG
>FBMWY7P01CF1B8 139       0      139
TGGGGAATATTGGACAATGGACCAAAAGTCTGATCCAGCAATTCTGTGTGCACGATGACG
GTCTTAGGATTGTAAAGTGCTTTCAATCGGGAAAAAGAAAGTGATGGTACCGATAGAAGA
AGCGACGGCTAAATACGTG
>FBMWY7P01CYC90 137       0      137
TGGGGAATATTGCACAATGGGGGAAACCCTGATGCAGCGACGCCGCGTGGAGGAAGAAGG
TCTTCGGATTGTAAACTCCTGTTGTTGGGGAAGATAATGACGGTACCCAACAAGGAAGTG
ACGGCTAACTACGTGCT
>FBMWY7P01BOB8L 154       0      154
CCTACGGGGCAGCAGTGGGGAATCTTGCGCAATGGGGGGAACCCTGACGCAGCGACGCCG
CGTGCGGGACGAAGGCCCTCGGGTCGTAAACCGCTTTCAGCAGGGATGAGACAAGACGGT
ACCTGCAGAAGAAGCCCCGGCTAACTACGTGCCT
>FBMWY7P01A3Y7Q 157       0      157
TGAGGAATATTGGTCAATGGACGCAAGTCTGAACCAGCCAAGTAGCGTGCAGGATGACGG
CCCTCCGGGTTGTAAACTGCTTTTAGTTGGGAATAAAGTGCAGCTCGTGAGCTGTTTTGT
ATGTACCATCAGAAAAAGGACCGGCTAATTCCGTGCT
>FBMWY7P01EI54N 136       0      136
TGGGGAATCTTGCGCAATGGGGGGAACCCTGACGCAGCGACGCCGCGTGCGGGACGAAGG
CCCTCGGGTCGTAAACCGCTTTCAGCAGGGATGAGACAAGACGGTACCTGCAGAAGAAGC
CCCGGCTAACTACGTG
>FBMWY7P01DIMK4 160       0      160
TGAGGAATATTGGTCAATGGGCGCGAGCCTGAACCAGCCAAGTAGCGTGAAGGATGACTG
CCCTATGGGTTGTAAACTTCTTTTGTCCGGGAATAAAACCGCCTACGTGTAGGCGCTTGT
ATGTACCGGTACGAATAAGCATCGGCCAACTCCGTGCCAN
>FBMWY7P01CRUHK 69       0      69
TAGGGAATATTGCACAATGGGGGAAACCCTGATGCAGCCATGCCGCGTGTGTGAAGAAGG
CCTGTGTAG
>FBMWY7P01EOYIC 156       0      156
TGAGGAATATTGGTCAATGGACGAGAGTCTGAACCAGCCAAGTAGCGTGAAGGATGACTG
CCCTATGGGTTGTAAACTTCTTTTATACGGGAATAAAGTGTTCCACGCGTGGAATTTTGT
ATGTACCGTATGAATAAGGATCGGCTAACTCCGTGT
>FBMWY7P01ESK3N 135       0      135
TGGGGAATATTGCACAATGGGGAAACCCTGATGCAGCGACGCCGCGTGAAGGATGAAGTA
TTTCGGTATGTAAACTTCTATCAGCAGGGAAGAAAATGACGGTACCTGAGTAAGAAGCCC
CGGCTAACTACGTGT
>FBMWY7P01BKZ59 136       0      136
TGGGGAATATTGCACAATGGGGGAAACCCTGATGCAGCGACGCCGCGTGAGTGAAGAAGT
ATTTCGGTATGTAAAGCTCTATCAGCAGGGAAGAAAGTGACGGTACCTGAATAAGAAGCC
CCGGCTAACTACGTGG
>FBMWY7P01D3NVM 156       0      156
TGAGGAATATTGGTCAATGGACGAGAGTCTGAACCAGCCAAGTAGCGTGCAGGATGACGG
CCCTATGGGTTGTAAACTGCTTTTATAAGGGAATAAAGTGAGAGTCGTGACTCTTTTTGC
ATGTACCTTATGAATAAGGACCGGCTAATTCCGTGA
>FBMWY7P01EAZ7P 33       0      33
CGTCGTTAGTAGCGGGGCGTCGGGCAAGGGCAG
>FBMWY7P01CFKDJ 154       0      154
TGAGGAATATTGGTCAATGGACGCAAGTCTGAACCAGCCAAGTAGCGTGCAGGATGACGG
CCCTCCGGGTTGTAAACTGCTTTTAGTTGGGAATAAAGTGCAGCTCGTGAGCTGTTTTGT
ATGTACCATCAGAAAAAGGCCGGCTAATTCCGTG
>FBMWY7P01DT8GY 163       0      163
TGGGGAATCTTCCGCAATGGGCGAAAGCCTGACGGAGCAATGCCGCGTGAGTGATGAAGG
AATTCGTTCCGTAAAACTCTTTTGTTTATGACGAATGTGCAGATTGTGAATAATTATTTG
TAATGACGGTAGTAAACGAATAAGCCACGGCTAACTACGTGCA
>FBMWY7P01EC6I6 143       0      143
CCTACGAGGCAGCAGTGAGGAATATTGGTCAATGGACGAGAGTCTGAACCAGCCAAGTAG
CGTGAAGGATGACTGCCCTATGGGTTGTAAACTTCTTTTATACGGGAATAAAGTGAGCCA
CGTGTGGTTTTTGTTNTGTCGTA
>FBMWY7P01CFKAU 136       0      136
TGGGGAATATTGCACAATGGGGGAAACCCTGATGCAGCGACGCCGCGTGAGCGAAGAAGT
ATTTCGGTATGTAAAGCTCTATCAGCAGGGAAGAAAATGACGGTACCTGACTAAGAAGCC
CCGGCTAACTACGTGA
>FBMWY7P01DK2YA 139       0      139
TGGGGAATATTGGACAATGGACCAAAAGTCTGATCCAGCAATTCTGTGTGCACGATGAAG
TTTTTCGGAATGTAAAGTGCTTTCAGTTGGGAAGAAGAAAGTGACGGTACCAACAGAAGA
AGCGACGGCTAAATACGTG
>FBMWY7P01CZLRX 158       0      158
TGAGGAATATTGGTCAATGGGCGCGAGCCTGAACCAGCCAAGTAGCGTGAAGGATGACTG
CCCTACGGGTTGTAAACTTCTTTTGTCCGGGAATAAAACCGCCTACGTGTAGGCGCTTGT
ATGTACCGGTACGAATAAGCATCGGCTAACTCCGTGCT
>FBMWY7P01CT81D 138       0      138
TGGGGAATATTGGACAATGGACCAAAAGTCTGATCCAGCAATTCTGTGTGCACGATGAAG
TTTTTCGGAATGTAAAGTGCTTTCAGTTGGGAAGAAGAAAGTGACGGTACCAACAGAAGA
AGCGACGGCTAAATACGT
>FBMWY7P01DG9X0 157       0      157
TGGGGAATATTGGTCAATGGACGAGAGTCTGAACCAGCCAAGTAGCGTGAAGGATGACTG
CCCTATGGGTTGTAAACTTCTTTTATATGGGAATAAAAAAGAGCACGTGTGCTCTATTGT
ATGTACCTTATGAATAAGCATCGGCTAATTCCGTGCT
>FBMWY7P01A5W4L 135       0      135
TGGGGAATATTGCACAATGGGGGAAACCCTGATGCAGCGACGCCGCGTGAGCGAAGAAGT
ATTTCGGTATGTAAAGCTCTATCAGCAGGGAAGAAAATGACGGTACCTGACTAAGAAGCC
CCGGCTAACTACGTG
>FBMWY7P01DG40O 156       0      156
TGAGGAATATTGGTCAATGGGCGCGAGCCTGAACCAGCCAAGTAGCGTGAAGGATGACTG
CCCTACGGGTTGTAAACTTCTTTTGTCCGGGAATAAAACCGCCTACGTGTAGGCGCTTGT
ATGTACCGGTACGAATAAGCATCGGCTAACTCCGTA
>FBMWY7P01BX6UZ 161       0      161
TGGGGAATCTTCCGCAATGGGCGAAAGCCTGACGGAGCAATGCCGCGTGAGTGATGAAGG
AATTCGTTCCGTAAAACTCTTTTGTTTATGACGAATGTGCAGATTGTGAATAATTATTTG
TAATGACGGTAGTAAACGAATAAGCCACGGCTAACTACGTG
>FBMWY7P01ESZ1L 157       0      157
TGAGGAATATTGGGCAATGGGCGCGAGCCTGAACCAGCCAAGTAGCGTGAAGGATGACTG
CCCTACGGGTTGTAAACTTCTTTTGTCCGGGAATAAAACCGCCTACGTGTAGGCGCTTGT
ATGTACCGGTACGAATAAGCATCGGCTAACTCCGTGT
>FBMWY7P01EPKOR 156       0      156
CCTACGGAGGAAGCAGTGGGGAATATTGGACAATGGACCAAAAGTCTGATCCAGCAATTC
TGTGTGCACGATGAAGTTTTTCGGAATGTAAAGTGCTTTCAGTTGGGAAGAAGAAAGTGA
CGGTACCAACAGAAGAAGCGACGGCTAAATACGTGT
>FBMWY7P01BW5ME 155       0      155
TGAGGAATATTGGTCAATGGACGAGAGTCTGAACCAGCCAAGTAGCGTGAAGGATGACTG
CCCTATGGGTTGTAAACTTCTTTTATATGGGAATAAAAAAGAGTACGTGTGCTCTATTGT
ATGTACCTTATGAATAAGCATCGGCTAATTCCGTG
>FBMWY7P01D8Z59 136       0      136
TGGGGAATATTGCACAATGGGGGAAACCCTGATGCAGCAACGCCGCGTGAGTGAAGAAGT
ATTTCGGTATGTAAAGCTCTATCAGCAGGGAGGAAAGTGACGGTACCTGACTAAGAAGCC
CCGGCTAACTACGTGT
>FBMWY7P01DCZF7 140       0      140
TGGGGAATATTGGACAATGGACCAAAAGTCTGATCCAGCAATTCTGTGTGCACGATGACG
GTCTTAGGATTGTAAAGTGCTTTCAATTGGGAAGAAAAAAATGACGGTACCAATAGAAGA
AGCGACGGCTAAATACGTGT
>FBMWY7P01DJL71 139       0      139
TGGGGAATATTGGACAATGGACCAAAAGTCTGGTCCAGCAATTCTGTGTGCACGATGACG
GTCTTAGGATTGTAAAGTGCTTTCAATTGGGAAGAAAAAAATGACGGTACCAATAGAAGA
AGCGACGGCTAAATACGTG
>FBMWY7P01D0Y8I 135       0      135
TGGGGAATATTGCACAGTGGGGGAAACCCTGATGCAGCGACGCCGCGTGGAGGAAGAAGG
TCTTCGGATTGTAAACTCCTGTTGTTGGGGAAGATAATGACGGTACCCAACAAGGAAGTG
ACGGCTAACTACGTG
>FBMWY7P01B5G82 160       0      160
TGGGGAATTTTGGACAATGGGGGCAACCCTGATCCAGCCATGCCGCGTGCAGGATGAAGG
TCTTCGGATTGTAAACTGCTTTTGTCAGGGACGAAAAGGATTGTGTTAATACCATGATCT
GCTGACGGTACCTGAAGAATAAGCACCGGCTAACTACGTG
>FBMWY7P01EMBPG 191       0      191
CCTACGGGGCAGCAGTGAGGAATATTGGTCAATGGACGCAAGTCTGAACCAGCCAAGTAG
CGTGCAGGATGACGGCCCTCCGGGTTGTAAACTGCTTTTAGTTGGGAATAAAGTGCAGCT
CGTGAGCTGTTTTGTATGTACCATCAGAAAAAGGACCGGCTAATTCCGTGCCAGCACGCC
GGACGGTTAAT
>FBMWY7P01C7SAI 68       0      68
TGGGGAATTTTGGACAATGGGGGCAACCCTGATCCAGCCATGCCGCGTGCAGGAAGAAGG
CCTGTGTA
>FBMWY7P01DO565 68       0      68
TGGGGAATTTTGGACAATGGGGGCAACCCTGATCCAGCCATGCCGCGTGCAGGAAGAAGG
CCTGTGTA
>FBMWY7P01E3YXG 68       0      68
TGGGGAATATTGGACAATGGACCAAAAGTCTGATCCAGCAATTCTGTGTGCACGATGAAG
TTTTCGTA
>FBMWY7P01CYVLF 137       0      137
TGGGGAATATTGCACAATGGGGGAAACCCTGATGCAGCGACGCCGCGTGGAGGAAGAAGG
TCTTCGGATTGTAAACTCCTGTTGTTGGGGAAGATAATGACGGTACCCAACAAGGAAGTG
ACGGCTAACTACGTGCA
>FBMWY7P01CNUOF 68       0      68
TGGGGAATTTTGGACAATGGGGGCAACCCTGATCCAGCCATGCCGCGTGCAGGAAGAAGG
CCTGTGTA
>FBMWY7P01DXOEM 156       0      156
TGGGGAATATTGGTCAATGGGCGCGAGCCTGAACCAGCCAAGTAGCGTGAAGGATGACTG
CCCTATGGGTTGTAAACTTCTTTTGTCCGGGAATAAAACCGCCTACGTGTAGGCGCTTGT
ATGTACCGGTACGAATAAGCATCGGCTAACTCCGTG
>FBMWY7P01ETYAH 160       0      160
TGGGGAATTTTGGACAATGGGGGCAACCCTGATCCAGCCATGCCGCGTGCAGGATGAAGG
TCTTCGGATTGTAAACTGCTTTTGTCAGGGACGAAAAGGATTGTGTTAATACCATGATCT
GCTGACGGTACCTGAAGAATAAGCACCGGCTAACTACGTG
>FBMWY7P01D7WZ7 141       0      141
TGGGGAATATTGGACAATGGACCAAAAGTCTGATCCAGCAATTCTGTGTGCACGATGACG
GTCTTAGGATTGTAAAGTGCTTTCAATCGGGAAAAAGAAAGTGATGGTACCGATAGAAGA
AGCGACGGCTAAATACGTGCT
>FBMWY7P01B1LZ4 180       0      180
TGGGGAATTTTGGACAATGGGGGCAACCCTGATCCAGCCATGCCGCGTGCAGGATGAAGG
TCTTCGGATTGTAAACTGCTTTTGTCAGGGACGAAAAGGATTGTGCTAATACCATGATCT
GCTGACGGTACCTGAAGAATAAGCACCGGCTAACTACGTGCCGACAGCCGCCGGTAAGTA
>FBMWY7P01C63PL 156       0      156
TGAGGAATATTGGTCAATGGACGAGAGTCTGAACCAGCCAAGTAGCGTGAAGGATGACTG
CCCTATGGGTTGTAAACTTCTTTTATATGGGAATAAAAAAGAAGCACGTGTGCTCTATTG
TATGTACCTTATGAATAAGCATCGGCTAATTCCGTG
>FBMWY7P01DO1K5 139       0      139
TGGGGAATATTGGACAATGGACCAAAAGTCTGATCCAGCAATTCTGTGTGCACGATGAAG
TTTTTCGGAATGTAAAGTGCTTTCAGTTGGGAAGAAGAAAGTGACGGTACCAACAGAAGA
AGCGACGGCTAAATACGTA
>FBMWY7P01ERJD9 158       0      158
TAGGGAATTTTCGTCAATGGGGGGAACCCTGAACGAGCAATGCCGCGTGAGTGAAGACGG
TCTTCGGATTGTAAAGCTCTGTTGTAAGTTAGAAATGATATGGATAGGGAATGATCCATA
AATGATCAGCTTACCAGAAAGTCACGGCTAACTACGTG
>FBMWY7P01DQTW7 139       0      139
TGGGGAATATTGGACAATGGACCAAAAGTCTGATCCAGCAATTCTGTGTGCACGATGACG
GTCTTAGGATTGTAAAGTGCTTTCAATTGGGAAGAAAAAAATGACGGTACCAATAGAAGA
AGCGACGGCTAAATACGTG
>FBMWY7P01CDSJD 142       0      142
TGGGGAATATTGGACAATGGACCAAAAGTCTGATCCAGCAATTCTGTGTGCACGATGAAG
TTTTTCGGAATGTAAAGTGCTTTCAGTTGGGAAGAAGAAAGTGACGGTACCAACAGAAGA
AGCGACGGCTAAATAACGTGCT
>FBMWY7P01C4E7Y 155       0      155
TGAGGAATATTGGTCAATGGACGAGAGTCTGAACCAGCCAAGTAGCGTGAAGGATGACTG
CCCTATGGGTTGTAAACTTCTTTTATACGGGAATAAAGTGTTCCACGTGTGGAATTTTGT
ATGTACCGTATGAATAAGGATCGGCTAACTCCGTA
>FBMWY7P01B5WQW 139       0      139
TGGGGAATATTGGACAATGGACCAAAAGTCTGATCCAGCAATTCTGTGTGCACGATGACG
GTCTTAGGATTGTAAAGTGCTTTCAATCGGGAAAAAGAAAGTGATGGTACCGATAGAAGA
AGCGACGGCTAAATACGTG
>FBMWY7P01BLMOT 138       0      138
TGGGGAATATTGCACAATGGGGGAAACCCTGATGCAGCGACGCCGCGTGGAGGAAGAAGG
TCTTCGGATTGTAAACTCCTGTTGTTGGGGAAGATAATGACGGTACCCAACAAGGAAGTG
ACGGCTAACTACGTGCCG
>FBMWY7P01AUB7E 135       0      135
TGGGGAATATCGCACAATGGGGGAAACCCTGATGCAGCGACGCCGCGTGAAGGAAGAAGT
ATCTCGGTATGTAAACTTCTATCAGCAGGGAAGAAAATGACGGTACCTGACTAAGAAGCC
CCGGCTAACTACGTG
>FBMWY7P01EGKLA 140       0      140
TGGGGAATATTGGACAATGGACCAAAAGTACTGATCCAGCAATTCTGTGTGCACGATGAC
GGTCTTAGGATTGTAAAGTGCTTTCAATCGGGAAAAAGAAAGTGATGGTACCGATAGAAG
AAGCGACGGCTAAATACGTG
>FBMWY7P01EBCQX 141       0      141
TGGGGAATATTGGACAATGGACCAAAAGTCTGATCCAGCAATTCTGTGTGCACGATGACG
GTCTTAGGATTGTAAAGTGCTTTCAATTGGGAAGAAAAAAATGACGGTACCAATAGAAGA
AGCGACGGCTAAATACGTGCA
>FBMWY7P01BDQDV 156       0      156
TGAGGAATATTGGTCAATGGGCGAGAGCCTGAACCAGCCAAGTAGCGTGAAGGATGAAGG
TTCTATGGATTGTAAACTTCTTTTATACGGGAATAAAACCTCCCACGTGTGGGAGCTTGT
ATGTACCGTATGAATAAGCATCGGCTAACTCCGTGT
>FBMWY7P01B5P5H 157       0      157
TGAGGAATATTGGTCAATGGACGCAAGTCTGAACCAGCCAAGTAGCGTGCAGGATGACGG
CCCTCCGGGTTGTAAACTGCTTTTAGTTGGGAATAAAGTGCAGCTCGTGAGCTGTTTTGT
ATGTACCATCAGAAAAAGGACCGGCTAATTCCGTGCA
>FBMWY7P01CBY0F 139       0      139
TGGGGAATATTGGACAATGGACCAAAAGTCTGATCCAGCAATTCTGTGTACACGATGAAG
TTTTTCGGAATGTAAAGTGCTTTCAGTTGGGAAGAAGAAAGTGACGGTACTAACAGAAGA
AGCGACGGCTAAATACGTG
>FBMWY7P01EHBDJ 140       0      140
TGGGGAATATTGGACAATGGACCAAAAGTCTGATCCAGCAATTCTGTGTGCACGATGAAG
TTTTTCGGAATGTAAAGTGCTTTCAGTTGGGAAGAAGAAAGTGACGGTACCAACAGAAGA
AGCGACGGCTAAATACGTGG
>FBMWY7P01CHT32 136       0      136
TGGGGAATCTTGCGCAATGGGGGGAACCCTGACGCAGCGACGCCGCGTGCGGGACGAAGG
CCCTCGGGTCGTAAACCGCTTTCAGCAGGGATGAGACAAGACGGTACCTGCAGAAGAAGC
CCCGGCTAACTACGTG
>FBMWY7P01CQQZA 155       0      155
TGAGGAATATTGGTCAATGGACGAGAGTCTGAACCAGCCAAGTAGCGTGAAGGATGACTG
CCCTATGGGTTGTAAACTTCTTTTATATGGGAATAAAAAAGAGCACGTGTGCTCTATTGT
ATGTACCTTATGAATAAGCATCGGCTAATTCCGTG
>FBMWY7P01C9CFG 156       0      156
TGGGGAATATTGGACAATGGACCAAAAGTCTGATCCAGCAATTCTGTGTGCACGATGACG
GTCTTAGGATTGTAAAGTGTTTTCAATCGGGAAAAAGAAAAGTGATGGTACCGATAGAAG
AAGCGACGGCTAAATACGTGCCAACAGCGCGGTAAT
>FBMWY7P01DT2PF 139       0      139
TGGGGAATATTGGACAATGGACCAAAAGTCTGATCCAGCAATTCTGTGTGCACGATGAAG
TTTTTCGGAATGTAAAGTGCTTTCAGTTGGGAAGAAGAAAGTGACGGTACTAACAGAAGA
AGCGACGGCTAAATACGTG
>FBMWY7P01DKNLG 179       0      179
CCTACGGGGAGGTAGCAGTAGGGAATTTTCGGCAATGGGGGGAACCCTGACCGAGCAACG
CCGCGTGAAGGAAGAAGGTCTTCGGATTGTAAACTTCTGTTATAAAGGAAGAACGGTATA
TATAGGGAATGATATATAAGTGACGGTACTTTATGAGAAAGCCACGGCTAACTACGTGG
>FBMWY7P01EX7Q9 155       0      155
TGAGGAATATTGGTCAATGGGCGAGAGCCTGAACCAGCCAAGTAGCGTGAAGGATGAAGG
TTCTATGGATTGTAAACTTCTTTTATACGGGAATAAAACCTCCCACGTGTGGGAGCTTGT
ATGTACCGTATGAATAAGCATCGGCTAACTCCGTG
>FBMWY7P01BNYAN 164       0      164
TGGGGAATTTTGGACAATGGGGGCAACCCTGATCCAGCCATGCCGCGTGCAGGACGAAGG
TCTTCGGATTGTAAACTGCTTTTGTTCAGGGACGAAAAGGATTGTGCTAATACCATGATC
TGCTGACGGTACCTGAAGAATAAGCACCGGCTAACTACGTGCCT
>FBMWY7P01B813Y 155       0      155
TGAGGAATATTGGTCAATGGACGCAAGTCCGAACCAGCCAAGTAGCGTGCAGGATGACGG
CCCTCCGGGTTGTAAACTGCTTTTAGTTGGGAATAAAGTGCAGCTCGTGAGCTGTTTTGT
ATGTACCATCAGAAAAAGGACCGGCTAATTCCGTG
>FBMWY7P01EEOE5 141       0      141
TGGGGAATATTGGACAATGGACCAAAAGTCTGATCCAGCAATTCTGTGTGCACGATGACG
GTCTTAGGATTGTAAAGTGCTTTCAATTGGGAAGAAAAAAATGACGGTACCAATAGAAGA
AGCGACGGCTAAATACGTGCA
>FBMWY7P01DBH7B 134       0      134
TGGGGAATATTGCACAATGGGGGAAACCCTGATGCAGCGACGCCGCGTGAGCGAAGAAGT
ATTTCGGTATGTAAAGCTCTATCAGCAGGGAAGAAAATGACGGTACCTGACTAAGAAGCC
CCGGCTAACTACGT
>FBMWY7P01D1F2F 139       0      139
TGGGGAATATTGGACAATGGACCAAAAGTCTGATCCAGCAATTCTGTGCGCACGATGAAG
TTTTTCGGAATGTAAAGTGCTTTCAGTTGGGAAGAAGAAAGTGACGGTACCAACAGAAGA
AGCGACGGCTAAATACGTG
>FBMWY7P01D0VQ7 156       0      156
TGAGGAATATTGGTCAATGGGCGCGAGCCTGAACCAGCCAAGTAGCGTGAAGGATGACTG
CCCTATGGGTTGTAAACTTCTTTTGTCCGGGAATAAAACCGCCTACGTGTAGGCGCTTGT
ATGTACCGGTACGAATAAGCATCGGCTAACTCCGTG
>FBMWY7P01CCEHD 73       0      73
TGGGGGATATTGCACAATGGGCGAAAGCCTGATGCAGCGACGCCGCGTGAGGGAAGACGG
CCTGTGTAACTCT
>FBMWY7P01D4ZHV 141       0      141
TGGGGAATATTGGACAATGGACCAAAAGTCTGATCCAGCAATTCTGTGTGCACGATGACG
GTCTTAGGATTGTAAAGTGCTTTCAATCGGGAAAAAGAAAGTGATGGTACCGATAGAAGA
AGCGACGGCTAAATACGTGCT
>FBMWY7P01CHEX0 160       0      160
TGGGGAATTTTGGACAATGGGGGCAACCCTGATCCAGCCATGCCGCGTGCAGGATGAAGG
TCTTCGGATTGTAAACTGCTTTTGTCAGGGACGAAAAGGATTGTGTTAATACCATGATCT
GCTGACGGTACCTGAAGAATAAGCACCGGCTAACTACGTG
>FBMWY7P01EN9YQ 155       0      155
TGAGGAATATTGGTCAATGGACGAGAGTCTGAACCAGCCAAGTAGCGTGAAGGATGACTG
CCCTATGGGCTGTAAACTTCTTTTATATGGGAATAAAAAAGAGCACGTGTGCTCTATTGT
ATGTACCTTATGAATAAGCATCGGCTAATTCCGTG
>FBMWY7P01A6MUG 179       0      179
CCTACGAGGCAGCAGTGGGGAATCTTCCGCAATGGGCGAAAGCCTGACGGAGCAATGTCG
CGTGAGTGATGAAGGAATTCGTTCCGTAAAACTCTTTTGTTTATGACGAATGTGCAGATT
GTGAATAATTATTTGTAATGACGGTAGTAAACGAATAAGCCACGGCTAACTACGTGCCG
>FBMWY7P01DCJ4T 157       0      157
TGAGGAATATTGGTCAATGGGCGCGAGCCTGAACCAGCCAAGTAGCGTGAAGGATGACTG
CCCTATGGGTTGTAAACTTCTTTTGTCCGGGAATAAAACCGCCTACGTGTAGGCGCTTGT
ATGTACCGGTACGAATAAGCATCGGCTAACTCCGTGT
>FBMWY7P01A1MMQ 156       0      156
TGAGGAATATTGGTCAATGGGCGCGAGCCTGAACCAGCCAAGTAGCGTGAAGGATGACTG
CCCTATGGGTTGTAAACTTCTTTTGTCCGGGAATAAAACCGCCTACGTGTAGGCGCTTGT
ATGTACCGGTACGAATAAGCATCGGCTAACTCCGTG
>FBMWY7P01CWYR4 141       0      141
TGGGGAATATTGGACAATGGACCAAAAGTCTGATCCAGCAATTCTGTGTGCACGATGACG
GTCTTAGGATTGTAAAGTGCTTTCAATTGGGAAGAAAAAAATGCGGTACCAATAGAAGAA
GCGACGGCTAAATACGTGCCG
>FBMWY7P01EH9LS 159       0      159
TGAGGAATATTGGTCAATGGGCGCGAGCCTGAACCAGCCAAGTAGCGTGAAGGATGACTG
CCCTATGGGTTGTAAACTTCTTTTGTCCGGGAATAAAACCGCCTACGTGTAGGCGCTTGT
ATGTACCGGTACGAATAGGCATCGGCTAACTCCGTGCCT
>FBMWY7P01DB9CM 155       0      155
TGAGGAATATTGGTCAATGGACGAGAGTCTGAACCAGCCAAGTAGCGTGCAGGATGACGG
CCCTATGGGTTGTAAACTGCTTTTATAAGGGAATAAAGTGAGCCTCGTGAGGCTTTTTGC
ATGTACCTTATGAATAAGGACCGGCTAATTCCGTG
>FBMWY7P01DWLS2 142       0      142
TGGGGAATATTGGACAATGGACCAAAAGTCTGATCCAGCAATTCTGTGTGCACGATGAAG
TTTTTCGGAATGTAAAGTGCTTTCAGTTGGGAAGAAGAAAGTGACGGTACCAACAGAAGA
AGCGACGGCCAAATACGTGCCG
>FBMWY7P01CE0X7 155       0      155
CCTAGGGAGGCGCAGTGGGGAATATTGGACAATGGACCAAAAGTCTGATCCAGCAATTCT
GTGTGCACGATGACGGTCTTAGGATTGTAAAGTGCTTTCAATCGGGAAAAAGAAAAGTGA
TGGTACCGATAGAAGAAGCGACGGCTAAATACGTG
>FBMWY7P01EN6Y9 162       0      162
TGGGGAATTTTGGACAATGGGGGCAACCCTGATCCAGCCATGCCGCGTGCAGGATGAAGG
TCTTCGGATTGTAAACTGCTTTTGTCAGGGACGAAAAGGATTGTGCTAATACCATGATCT
GCTGACGGTACCTGAAGAATAAGCACCGGCTAACTACGTGCA
>FBMWY7P01BOV0K 137       0      137
TGGGGAATATTGCACAATGGGGGAAACCCTGATGCAGCGACGCCGCGTGGAGGAAGAAGG
TCTTCGGATTGTAAACTCCTGTTGTTGGGGAAGATAATGACGGTACCCAACAAGGAAGTG
ACGGCTAGCTACGTGCC
>FBMWY7P01DHQMP 142       0      142
TGGGGAATATTGGACAATGGACCAAAAGTCTGATCCAGCAATTCTGTGTGCACGATGAAG
TTTTTCGGAATGTAAAGTGCTTTCAGTTGGGAAGAAGAAAGTGACGGTACCAACAGAAGA
AGCGACGGCTAAATACGTGCCT
>FBMWY7P01ETPDG 155       0      155
TGAGGAATATTGGTCAATGGACGGAAGTCTGAACCAGCCAAGTAGCGTGCAGGATGACGG
CCCTCTGGGTTGTAAACTGCTTTTAGTTGGGAATAAAGTGCGGTACGTGTACCGTTTTGT
ATGTACCATCAGAAAAAGGACCGGCTAATTCCGTG
>FBMWY7P01DC72N 139       0      139
TGGGGAATATTGGACAATGGACCAAAAGTCTGATCCAGCAATTCTGTGTGCACGATGAAG
TTTTTCGGAATGTAAAGTGCTTTCAGTTGGGAAGAAGAAAGTGACGGTACCAACAGAAGA
AGCGACGGCTAAATACGTG
>FBMWY7P01BRDFY 135       0      135
TGGGGAATATTGCACAATGGGGGAAACCCTGATGCAGCGACGCCGCGTGAGTGAAGAAGT
ATTTCGGTATGTAAAGCTCTATCAGCAGGGAAGAAAGTGACGGTACCTGAATAAGAAGCC
CCGGCTAACTACGTG
>FBMWY7P01CQ2E8 140       0      140
TGGGGAATATTGGACAATGGACCAAAAGTCTGATCCAGCAATTCTGTGTGCACGATGAAG
TTTTTCGGAATGTAAAGTGCTTTCAGTTGGGAAGAAGAAAGTGACGGTACCAACAGAAGA
AGCGACGGCTAAATACGTGT
>FBMWY7P01DTAQ3 139       0      139
TGGGGAATATTGGACAATGGACCAAAAGTCTGATCCAGCAATTCTGTGTGCACGATGAGG
TTTTTCGGAATGTAAAGTGCTTTCAGTTGGGAAGAAGAAAGTGACGGTACCAACAGAAGA
AGCGACGGCTAAATACGTG
>FBMWY7P01BF1DJ 139       0      139
TGGGGAATATTGGACAATGGACCAAAAGTCTGATCCAGCAATTCTGTGTGCACGATGACG
GTCTTAGGATTGTAAAGTGCTTTCAATCGGGAAAAGAAAAGTGATGGTACCGATAGAAGA
AGCGACGGCTAAATACGTG
>FBMWY7P01CQ2JY 155       0      155
TGAGGAATATTGGTCAATGGACGCAAGTCTGAACCAGCCAAGTAGCGTGCAGGATGACGG
CCCTCCGGGTTGTAAACTGCTTTTAGTTGGGAATAAAGTGCGGCTCGTGAGCTGTTTTGT
ATGTACCATCAGAAAAAGGACCGGCTAATTCCGTG
>FBMWY7P01EHNGG 155       0      155
TGAGGAATATTGGTCAATGGGCGAGAGCCTGAACCAGCCAAGTAGCGTGAAGGATGAAGG
TTCTATGGATTGTAAACTTCTTTTATACGGGAATAAAACCTCCCACGTGTGGGAGCTTGT
ATGTACCGTATGAATAAGCATCGGCTAACTCCGCG
>FBMWY7P01EJ6J4 68       0      68
TGGGGAATATTGGGCAATGGGGGAAACCCTGACCCAGCAACGCCGCGTGAAGGAAGAAGG
CCTGTGTA
>FBMWY7P01DBSLD 141       0      141
TGGGGAATATTGGACAATGGACCAAAAGTCTGATCCAGCAATTCTGTGTGCACGATGACG
GTCTTAGGATTGTAAAGTGCTTTCAATTGGGAAGAAAAAAATGCGGTACCAATAGAAGAA
GCGACGGCTAAATACGTGCCG
>FBMWY7P01BUF1M 156       0      156
TGAGGAATATTGGTCAATGGGCGAGAGCCTGAACCAGCCAAGTAGCGTGAAGGATGAAGG
TTCTATGGATTGTAAACTTCTTTTATACGGGAATAAAACCTCCCACGTGTGGGAGCTTGT
ATGTACCGTATGAATAAGCATCGGCTAACTCCGTGT
>FBMWY7P01AWVR6 68       0      68
TGGGGAATATTGGGCAATGGGGGAAACCCTGACCCAGCAACGCCGCGTGAAGGAAGAAGG
CCTGTGTA
>FBMWY7P01D6QW2 138       0      138
TGGGGAATATTGCACAATGGGGGAAACCCTGATGCAGCGACGCCGCGTGAGCGAAGAAGT
ATTTCGGTATGTAAAGCTCTATCAGCAGGGAAGAAAATGACGGTACCTGACTAAGAAGCC
CCGGCTAACTACGTGCCC
>FBMWY7P01C4VET 139       0      139
TGGGGAATATTGGACAATGGACCAAAAGTCTGATCCAGCAATTCTGTGTGCACGATGACG
GTCTTAGGATTGTAAAGTGCTTTCAATCGGGAAAAAGAAAGTGATGGTACCGATAGAAGA
AGCGACGGCTAAATACGTG
>FBMWY7P01C47LF 142       0      142
TGGGGAATATTGGACAATGGACCAAAAGTCTGATCCAGCAATTCTGTGTGCACGATGACG
GTCTTAGGATTGTAAAGTGCTTTCAATTGGGAAGAAAAAAATGACGGTACCAATAGAAGA
AGCGACGGCTAAATACGTGCCT
>FBMWY7P01BVQM2 160       0      160
TGGGGAATTTTGGACAATGGGGGCAACCCTGATCCAGCCATGCCGCGTGCAGGATGAAGG
TCTTCGGATTGTAAACTGCTTTTGTCAGGGACGAAAAGGATTGTGCTAATACCATGATCT
GCTGACGGTACCTGAAGAATAAGCACCGGCTAACTACGTG
>FBMWY7P01DC8HU 140       0      140
TGGGGAATATTGGACAATGGACCAAAAGTCTGATCCAGCAATTCTGTGTGCACGATGACG
GTCTTAGGATTGTAAAGTGCTTTCAATCGGGAAAAAGAAAGTAATGGTACCGATAGAAGA
AGCGACGGCTAAATACGTGT
>FBMWY7P01C4E4W 156       0      156
TGAGGAATATTGGTCAATGGGCGCGAGCCTGAACCAGCCAAGTAGCGTGAAGGATGACTG
CCCTACGGGTTGTAAACTTCTTTTGTCCGGGAATAAAACCGCCTACGTGTAGGCGCTTGT
ATGTACCGGTACGAATAAGCATCGGCTAACTCCGTG
>FBMWY7P01DBAGS 157       0      157
TGAGGAATATTGGTCAATGGACGAGAGTCTGAACCAGCCAAGTAGCGTGAAGGATGACTG
CCCTATGGGTTGTAAACTTCTTTTATACGGGAATAAAGTGAGCCACGTGTGGTTTTTTGT
ATGTACCGTATGAATAAGGATCGGCTAACTCCGTGCA
>FBMWY7P01ERYQN 162       0      162
TGGGGAATTTTGGACAATGGGGGCAACCCTGATCCAGCCATGCCGCGTGCAGGATGAAGG
TCTTCGGATTGTAAACTGCTTTTGTCAGGGACGAAAAGGATTGTGTTAATACCATGATCT
GCTGACGGTACCTGAAGAATAAGCACCGGCTAACTACGTGCA
>FBMWY7P01DTMEL 161       0      161
TGGGGAATTTTGGACAATGGGGGCAACCCTGATCCAGCCATGCCGCGTGCAGGATGAAGG
TCTTCGGATTGTAAACTGCTTTTGTCAGGGACGAAAAGGATTGTGCTAATACCATGATCT
GCTGACGGTACCTGAAGAATAAGCACCGGCTAACTACGTGT
>FBMWY7P01BUEKZ 157       0      157
TGAGGAATATTGGTCAATGGACGAGAGTCTGAACCAGCCAAGTAGCGTGAAGGATGACTG
CCCTATGGGTTGTAAACTTCTTTTATACGGGAATAAAGTGAGCCACGTGTGGTTTTTTGT
ATGTACCGTATGAATAAGGATCGGCTAACTCCGTGCC
>FBMWY7P01BCXKJ 160       0      160
CAGGGAATTTTCGTCAATGGGCGCAAGCCTGAACGAGCAATGCCGCGTGGGTGAAGAAGG
TCTTCGGATCGTAAAGCTCTGTTGCGAGGGAAAAAGGAAGAGAAGAGGGAATGATTCTCT
TTTGATGGTACCTCGCCAGAAAGTCACGGCTAACTACGTG
>FBMWY7P01EPWPF 163       0      163
TGGGGAATTTTGGACAATGGGGGCAACCCTGATCCAGCCATGCCGCGTGCAGGATGAAGG
TCTTCGGATTGTAAACTGCTTTTGTCAGGGACGAAAAGGATTGTGTTAATACCATGATCT
GCTGACGGTACCTGAAGAATAAGCACCGGCTAACTACGTGCCT
>FBMWY7P01DC0TK 139       0      139
TGGGGAATATTGGACAATGGACCAAAAGTCTGATCCAGCAATTCTGTGTGCACGATGAAG
TTTTTCGGAATGTAAAGTGCTTTCAGTTGGGAAGAAGAAAGTGACGGTACCAACAGAAGA
AGCGACGGCTAAATACGCG
>FBMWY7P01BBJVC 139       0      139
TGGGGAATATTGGACAATGGACCAAAAGTCTGATCCAGCAATTCTGTGTGCACGATGACG
GTCTTAGGATTGTAAAGTGCTTTCAATCGGGAAAAAGAAAGTGATGGTACCGATAGAAGA
AGCGACGGCTAAATACGTG
>FBMWY7P01CQSQ0 140       0      140
TGGGGAATATTGGACAATGGACCAAAAGTCTGATCCAGCAATTCTGTGTGCACGATGACG
GTCTTAGGATTGTAAAGTGCTTTCAATCGGGAAAAAGAAAGTGATGGTACCGATAGAAGA
AGCGACGGCTAAATACGTGG
>FBMWY7P01C8ALK 139       0      139
TGGGGAATATTGGACAATGGACCAAAAGTCTGATCCAGCAATTCTGTGTGCACGATGACG
GTCTTAGGATTGTAAAGTGCTTTCAATCGGGAAAAAGAAAGTGATGGTACCGATAGAAGA
AGCGACGGCTAAATACGTG
>FBMWY7P01CHRN2 139       0      139
TGGGGAATATTGGACAATGGACCAAAAGTCTGATCCAGCAATTCTGTGTGCACGATGACG
GTCTTAGGATTGTAAAGTGCTTTCAATCGGGAAAAAGAAAGTGATGGTACCGATAGAAGA
AGCGACGGCTAAATACGTG
>FBMWY7P01D5AF2 135       0      135
TGGGGAATATTGCACAATGGGGGAAACCCTGATGCAGCGACGCCGCGTGAAGGAAGAAGT
ATCTCGGTATGTAAACTTCTATCAGCAGGGAAGATAATGACGGTACCTGACTAAGAAGCC
CCGGCTAACTACGTA
>FBMWY7P01DZ6C8 157       0      157
TGAGGAATATTGGTCAATGGGCGCGAGCCTGAACCAGCCAAGTAGCGTGAAGGATGACTG
CCCTATGGGTTGTAAACTTCTTTTGTCCGGGAATAAAACCGCCTACGTGTAGGCGCTTGT
ATGTACCGGTACGAATAAGCATCGGCTAACTCCGTGT
>FBMWY7P01EVNJY 139       0      139
TGGGGAATATTGGACAATGGACCAAAAGTCTGATCCAGCAATTCTGTGTGCACGATGACG
GTCTTAGGATTGTAAAGTGCTTTCAATCGGGAAAAAGAAAGTGATGGTACCGATAGAAGA
AGCGACGGCTAAATACGTG
>FBMWY7P01D4ZPM 135       0      135
TGGGGAACATTGCACAATGGGGGAAACCCTGATGCAGCGACGCCGCGTGAGCGAAGAAGT
ATTTCGGTATGTAAAGCTCTATCAGCAGGGAAGAAAATGACGGTACCTGACTAAGAAGCC
CCGGCTAACTACGTG
>FBMWY7P01BST66 141       0      141
TGGGGAATATTGGACAATGGACCAAAAGTCTGATCCAGCAATTCTGTGTGCACGATGACG
GTCTTAGGATTGTAAAGTGCTTTCAATCGGGAAAAAGAAAGTGATGGTACCGATAGAAGA
AGCGACGGCTAAATACGTGCC
>FBMWY7P01BG7VQ 157       0      157
TGAGGAATATTGGTCAATGGGCCGCGAGCCTGAACCAGCCAAGTAGCGTGAAGGATGACT
GCCCTATGGGTTGTAAACTTCTTTTGTCCGGGAATAAAACCGCCTACGTGTAGGCGCTTG
TATGTACCGGTACGAATAAGCATCGGCTAACTCCGTG
>FBMWY7P01BFTN5 157       0      157
CCTACGGGCAGCAGTGGGGAATATTGGACAATGGACCAAAAGTCTGATCCAGCAATTCTG
TGTGCACGATGACGGTCTTAGGATTGTAAAGTGCTTTCAATTGGGAAGGAAAAAAAATAG
ACGGTACCAATAGAAGAAGCGACGGCTAAATAACGTT
>FBMWY7P01DT7CS 139       0      139
TGGGGAATATTGGACAATGGACCAAAAGTCTGATCCAGCAATTCTGTGTGCACGATGAAG
TTTTTCGGAATGTAAAGTGCTTTCAGTTGGGAAGAAGAAAGTGACGGTACCAACAGAAGA
AGCGACGGCTAAATACGTG
>FBMWY7P01CETQE 138       0      138
TGGGGAATATTGGACAATGGACCAAAAGTCTGATCCAGCAATTCTGTGTGCACGATGACG
GTCTTAGGATTGTAAAGTGCTTTCAATTGGGAAGAAAAAAATGCGGTACCAATAGAAGAA
GCGACGGCTAAATACGTG
>FBMWY7P01ELWTR 140       0      140
TGGGGAATATTGGACAATGGACCAAAAGTCTGATCCAGCAATTCTGTGTGCACGATGACG
GTCTTAGGATTGTAAAGTGCTTTCAATCGGGAAAAAGAAAGTGATGGTACCGATAGAAGA
AGCGACGGCTAAATACGTGT
>FBMWY7P01CDZQZ 155       0      155
TGAGGAATATTGGTCAATGGACGAGAGTCTGAACCAGCCAAGTAGCGTGAAGGATGACTG
CCCTATGGGTTGTAAACTTCTTTTATATGGGAATAAAAAAGAGTACGTGTGCTCTATTGT
ATGTACCTTATGAATAAGCATCGGCTAATTCCGTT
>FBMWY7P01C70KE 171       0      171
CCTACGGGGCAGCAGTGAGGAATATTGGTCAATGGGCGCGAGCCTGAACCAGCCAAGTAG
CGTGAAGGATGACTGCCCTATGGGTTGTAAACTTCTTTTGTCCGGGAATAAAACCGCCTA
CGTGTAGGCGCTTGTATGTACCGGTACGAATAAGCATCGGCTAACTCCGTG
>FBMWY7P01CV9CI 157       0      157
TGAGGAATATTGGTCAATGGGCGCGAGCCTGAACCAGCCAAGTAGCGTGAAGGATGACTG
CCCTNTGGGTTGTAAACTTCTTTTGTCCGGGAATAAAACCGCCTACGTGTAGGCGCTTGT
ATGTACCGGTACGAATAAGCATCGGCTAACTCTGTGT
>FBMWY7P01CEFTU 139       0      139
TGGGGAATATTGGACAATGGACCAAAAGTCTGATCCAGCAATTCTGTGTGCACGATGACG
GTCTTAGGATTGTAAAGTGCTTTCAATCGGGAAAAAGAAAGTGATGGTACCGATAGAAGA
AGCGACGGCTAAATACGTG
>FBMWY7P01BVM8Z 155       0      155
CCTACGGGGCAGCAGTGGGGAATATTGGACAATGGACCAAAAGTCTGATCCAGCAATTCT
GTGTGCACGATGACGGTCTTAGGATTGTAAAGTGCTTTCAATTGGGAAGAAAAAAATAGA
CGGTACCAATAGAAGAAGCGACGGCTAAATACGTG
>FBMWY7P01CTN0H 156       0      156
TGAGGAATATTGGTCAATGGGCGCGAGCCTGAACCAGCCAAGTAGCGTGAAGGATGACTG
CCCTATGGGTTGTAAACTTCTTTTGTCCGGGAATAAAACCGCCTACGTGTAGGCGCTTGT
ATGTACCGGTACGAATAAGCATCGGCTAACTCCGTG
>FBMWY7P01CIQYT 139       0      139
TGGGGAATATTGGACAATGGACCAAAAGTCTGATCCAGCAATTCTGTGTGCACGATGAAG
TTTTTCGGAATGTAAAGTGCTTTCAGTTGGGAAGAAGAAAGTGACGGTACCAACAGAAGA
AGCGACGGCTAAATACGTG
>FBMWY7P01EMVJS 140       0      140
TGGGGAATATTGGACAATGGACCAAAAGTCTGATCCAGCAATTCTGTGTGCACGATGAAG
TTTTTCGGAATGTAAAGTGCTTTCAGTTGGGAAGAAGAAAGTGACGGTACCAACAGAAGA
AGCGACGGCTAAATACGTGT
>FBMWY7P01BJFJ4 155       0      155
TGAGGAATATTGGTCAATGGACGAGAGTCTGAACCAGCCAAGTAGCGTGAAGGATGACTG
CCCTATGGGTTGTAAACTTCTTTTATATGGGAATAAAAAAGAGTACGTGTGCTCTATTGT
ATGTACCTTATGAATAAGCATCGGCTAATTCCGTG
>FBMWY7P01BU8PZ 161       0      161
TGGGGAATTTTGGACAATGGGGGCAACCCTGATCCAGCCATGCCGCGTGCAGGATGAAGG
TCTTCGGATTGTAAACTGCTTTTGTCAGGGACGAAAAGGATTGTGCTAATACCATGATCT
GCTGACGGTACCTGAAGAATAAGCACCGGCTAACTACGTGA
>FBMWY7P01A5P6L 139       0      139
TGGGGAATATTGGACAATGGACCAAAAGTCTGATCCAGCAATTCTGTGTGCACGATGACG
GTCTTAGGATTGTAAAGTGCTTTCAATCGGGAAAAAGAAAGTGATGGTACCGATAGAAGA
AGCGACGGCTAAATACGTG
>FBMWY7P01D7V66 157       0      157
TGAGGAATATTGGTCAATGGGCGAGAGCCTGAACCAGCCAAGTAGCGTGAAGGATGAAGG
TTCTATGGATTGTAAACTTCTTTTATAAGGGAATAACAGACATTACGTGTAGTGTTTTGC
ATGTACCTTATGAATAAGCATCGGCTAACTCCGTGCT
>FBMWY7P01BF7CH 135       0      135
TGGGGAATATTGCACAATGGGGGAAACCCTGATGCAGCAACGCCGCGTGAGTGAAGAAGT
ATTTCGGTATGTAAAGCTCTATCAGCAGGGAAGAAAGTGACGGTACCTGACTAAGAAGCC
CCGGCTAACTACGTA
>FBMWY7P01DZRFF 139       0      139
TAGGGAATATTGCACAATGGGGGAAACCCTGATGCAGCCATGCCGCGTGTGTGAAGAAGG
CCTTTGGGTTGTAAAGCACTTTCAGTGGGGAGGGAAACAACTGACGTTACCCACAGAAGA
AGCACCGGCTAACTCCGTA
>FBMWY7P01DUNCS 161       0      161
TGGGGAATTTTGGACAATGGGGGCAACCCTGATCCAGCCATGCCGCGTGCAGGATGAAGG
TCTTCGGATTGTAAACTGCTTTTGTCAGGGACGAAAAGGATTGTGCTAATACCATGATCT
GCTGACGGTACCTGAAGAATAAGCACCGGCTAACTACGTGT
>FBMWY7P01C04HQ 155       0      155
TGAGGAATATTGGTCAATGGACGAGAGTCTGAACCAGCCAAGTAGCGTGCAGGATGACGG
CCCTATGGGTTGTAAACTGCTTTTATAAGGGAATAAAGTGAGAGTCGTGACTCTTTTTGC
ATGTACCTTATGAATAAGGACCGGCTAATTCCGTG
>FBMWY7P01DIN8N 160       0      160
TGGGGAATTTTGGACAATGGGGGCAACCCTGATCCAGCCATGCCGCGTGCAGGATGAAGG
TCTTCGGATTGTAAACTGCTTTTGTCAGGGACGAAAAGGATTGTGCTAATACCATGATCT
GCTGACGGTACCTGAAGAATAGGCACCGGCTAACTACGTG
>FBMWY7P01BSUCK 140       0      140
TGGGGAATATTGGACAATGGACCAAAAGTCTGATCCAGCAATTCTGTGTGCACGATGAAG
TTTTTCGGAATGTAAAGTGCTTTCAGTTGGGAAGAAGAAAGTGACGGTACCAACAGAAGA
AGCGACGACTAAATACGTGT
>FBMWY7P01CO2I5 160       0      160
TAGGGAATTTTCGGCAATGGGGGGAACCCTGACCGAGCAACGCCGCGTGAAGGAAGAAGG
AATTCGTTCTGTAAACTTCTGTTATAAAGGAAGAACGGCGGATATAGGGAATGATATCCG
AGTGACGGTACTTTATGAGAAAGCCACGGCTAACTACGTG
>FBMWY7P01DPRUM 157       0      157
TGAGGAATATTGGTCAATGGACGAGAGTCTGAACCAGCCAAGTAGCGTGAAGGATGACTG
CCCTATGGGTTGTAAACTTCTTTTATAAGGGAATAACAGGCATTACGTGTAGCGTTTTGC
ATGTACCTTATGAATAAGCATCGGCTAACTCCGTGCT
>FBMWY7P01EEXD0 141       0      141
TGGGGAATATTGGACAATGGACCAAAAGTCTGATCCAGCAATTCTGTGTGCACGATGACG
GTCTTAGGATTGTAAAGTGCTTTCAATCGGGAAAAAGAAAGTGATGGTACCGATAGAAGA
AGCGACGGCTAAATACGTGCG
>FBMWY7P01CINFH 139       0      139
TGGGGAATATTGGACAATGGACCAAAAGTCTGATCCAGCAATTCTGTGTGCACGATGAAG
TTTTTCGGAATGTAAAGTGCTTTCAGTTGGGAAGAAGAAAGTGACGGTACCAACAGAAGA
AGCGACGGCTAAATACGTG
>FBMWY7P01DNTFS 138       0      138
TGGGGAATATTGCACAATGGGGGAAACCCTGATGCAGCAACGCCGCGTGAGTGAAGAAGT
ATTTCGGTATGTAAAGCTCTATCAGCAGGGAAGAAAGTGACGGTACCTGACTAAGAAGCC
CCGGCTAACTACGTGCCT
>FBMWY7P01DGPY6 138       0      138
TGGGGAATATTGCACAATGGGGGAAACCCTGATGCAGCAACGCCGCGTGAGTGAAGAAGT
ATTTCGGTATGTAAAGCTCTATCAGCAGGGAAGAAAGTGACGGTACCTGACTAAGAAGCC
CCGGCTAACTACGTGCCT
>FBMWY7P01CIESY 139       0      139
TGGGGAATATTGGACAATGGACCAAAAGTCTGATCCAGCAATTCTGTGTGCACGATGACG
GTCTTAGGATTGTAAAGTGCTTTCAATTGGGAAGAAAAAAATGACGGTACCAATAGAAGA
AGCGACGGCTAAATACGTG
>FBMWY7P01CIQ9D 141       0      141
TGGGGAATATTGGACAATGGACCAAAAGTCTGATCCAGCAATTCTGTGTGCACGATGAAG
TTTTTCGGAATGTAAAGTGCTTTCAGTTGGGAAGAAGAAAGTGACGGTACCAACAGAAGA
AGCGACGGCTAAATACGTGCA
>FBMWY7P01B65IU 140       0      140
TGGAGAATATTGGACAATGGACCAAAAGTCTGATCCAGCAATTCTGTGTGCACGATGACG
GTCTTAGGATTGTAAAGTGCTTTCAATTGGGAAGAAAAAAATGACGGTACCAATAGAAGA
AGCGACGGCTAAATACGTGT
>FBMWY7P01ASABE 158       0      158
TGAGGAATATTGGTCAATGGGCGCGAGCCTGAACCAGCCAAGTAGCGTGAAGGATGACTG
CCCTATGGGTTGTAAACTTCTTTTGTCCGGGAATAAAACCGCCTACGTGTAGGCGCTTGT
ATGTACCGGTACGAATAAGCATCGGCTAACTCCGTGCC
>FBMWY7P01EE7I1 157       0      157
CCTACGGGGAGACAGCAGGTGGGGAATATTGGACAATGGACCAAAAGTCTGATCCAGCAA
TTCTGTGTGCACGATGACGGTCTTAGGATTGTAAAGTGCTTTCAATTGGGAAGAAAAAAT
GACGGTACCAATAGAAGAAGCGACGGCTAAATACGTA
>FBMWY7P01D2DV9 139       0      139
TGGGGAATATTGGACAATGGACAAAAAGTCTGATCCAGCAATTCTGTGTGCACGATGACG
GTCTTAGGATTGTAAAGTGCTTTCAATTGGGAAGAAAAAAATGACGGTACCAATAGAAGA
AGCGACGGCTAAATACGCG
>FBMWY7P01E3B85 157       0      157
TGAGGAATATTGGTCAATGGGCGCGAGCCTGAACCAGCCAAGTAGCGTGAAGGATGACTG
CCCTACGGGTTGTAAACTTCTTTTGTCCGGGAATAAAACCGCCTACGTGTAGGCGCTTGT
ATGTACCGGTACGAATAAGCATCGGCTAACTCCGTGT
>FBMWY7P01BZP7Z 135       0      135
TGGGGAATATTGCACAATGGGGGAAACCCTGATGCAGCGACGCCGCGTGAGTGAAGAAGT
ATTTCGGTATGTAAAGCTCTATCAGCAGGGAAGAAAATGACGGTACCTGACTAAGAAGCC
CCGGCTAACTACGTG
>FBMWY7P01DWCP7 156       0      156
TGAGGAATATTGGTCAATGGACGGAAGTCCGAACCAGCCAAGTCGCGTGAAGGATGAAGG
TTCTATGGATTGTAAACTTCTTTTATAGGGGAATAAAAAAGTCCACGTGTGGATTCTTGT
ATGTACCCTACGAATAAGCATCGGCTAACTCCGTGT
>FBMWY7P01C5JZ6 155       0      155
TGAGGAATATTGGTCAATGGACGAGAGTCTGAACCAGCCAAGTAGCGTGAAGGATGACTG
CCCTATGGGTTGTAAACTTCTTTTANATGGGAATAAAAAAGAGTACGTGTGCTCTATTGT
ATGTACCTTATGAATAAGCATCGGCTAATTCCGTG
>FBMWY7P01AN08K 81       0      81
TGGGGAATATTGCACAATGGGCGGCAAGCCTGATGCAGCAACGCCGCGTGAGCGATGAAG
GCCTCGGTCGGTAAGACGTCT
>FBMWY7P01DXO63 139       0      139
TGGGGAATATTGGACAATGGACCAAAAGTCTGATCCAGCAATTCTGTGTGCACGATGACG
GTCTTAGGATTGTAAAGTGCTTTCAATCGGGAAAAAGAAAGTGATGGTACCGATAGAAGA
AGCGACGGCTAAATACGTG
>FBMWY7P01BMVWK 139       0      139
TGGGGAATATTGGACAATGGACCAAAAGTCTGATCCAGCAATTCTGTGTGCACGATGACG
GTCTTAGGATTGTAAAGTGCTTTCAATCGGGAAAAAGAAAGTGATGGTACCGATAGAAGA
AGCGACGGCTAAATACGTG
>FBMWY7P01D44QJ 155       0      155
TGAGGAATATTGGTCAATGGACGAGAGTCTGAACCAGCCAAGTAGCGTGCAGGATGACGG
CCCTATGGGTTGTAAACTGCTTTTATAAGGGAATAAAGTGAGAGTCGTGACTCTTTTTGC
ATGTACCTTATGAATAAGGACTGGCTAATTCCGTG
>FBMWY7P01DT121 68       0      68
TGGGGAATTTTGGACAATGGGGGCAACCCTGATCCAGCCATGCCGCGTGCAGGAAGAAGG
CCTGTGTA
>FBMWY7P01DK00U 135       0      135
TGGGGAATATTGCACAATGGGGGAAACCCTGATGCAGCGACGCCGCGTGAGTGAAGAAGT
ATTTCGGTATGTAAAGCTCTATCAGCAGGGAAGAAAGTGACGGTACCTGAATAAGAAGCC
CCGGCTAACTACGTG
>FBMWY7P01CCB7B 138       0      138
TGGGGAATATTGGACAATGGACCAAAAGTCTGATCCAGCAATTCTGTGTGCACGATGACG
GTCTTAGGATTGTAAAATGCTTTCAATTGGGAAGAAAAAAATGCGGTACCAATAGAAGAA
GCGACGGCTAAATACGTG
>FBMWY7P01D4RKP 139       0      139
TGGGGAATATTGGACAATGGACCAAAAGTCTGATCCAGCAATTCTGTGTGCACGATGAAG
TTTTTCGGAATGTAAAGTGCTTTCAGTTGGGAAGAAGAAAGTGACGGTACCAACAGAAGA
AGCGACGGCTAAATACGTG
>FBMWY7P01CKSZN 72       0      72
TGGGGGATATTGCACAATGGGCGAAAGCCTGATGCAGCGACGCCGCGTGGGGGAANACGG
CCTGTGTACTCT
>FBMWY7P01DO48T 156       0      156
TGAGGAATATTGGTCAATGGACGAGAGTCTGAACCAGCCAAGTAGCGTGAAGGATGACTG
CCCTATGGGTTGTAAACTTCTTTTATATGGGAATAAAAAAGAGTACGTGTGCTCTATTGT
ATGTACCTTATGAATAAGCATCGGCTAATTCCGTGT
>FBMWY7P01DUK5C 160       0      160
TGGGGAATTTTGGACAATGGGGGCAACCCTGATCCAGCCATGCCGCGTGCAGGATGAAGG
TCTTCGGATTGTAAACTGCTTTTGTCAGGGACGAAAAGGATTGTGTTAATACCATGATCT
GCTGACGGTACCTGAAGAATAAGCACCGGCTAACTACGTA
>FBMWY7P01ETSTY 195       0      195
TGAGGAATATTGGTCAATGGACGAGAGTCTGAACCAGCCAAGTAGCGTGAAGGATGACTG
CCCTATGGGTTGTAAACTTCTTTTATATGGGAATAAAAAAGAGCACGTGTGCTCTATTGT
ATGTACCTTATGAATAAGCATCGGCTAATTCCGTGCCAGCACGCCGTGGTACGTATGNGG
CGGCGGCGNGGACGA
>FBMWY7P01A2A9J 158       0      158
TGAGGAATATTGGTCAATGGGCGCGAGCCTGAACCAGCCAAGTAGCGTGAAGGATGACTG
CCCTATGGGTTGTAAACTTCTTTTGTCCGGGAATAATACCGCCTACGTGTAGGCGCTTGT
ATGTACCGGTACGAATAAGCATCGGCTAACTCCGTGCT
>FBMWY7P01EPO08 139       0      139
TGGGGAATATTGGACAATGGACCAAAAGTCTGATCCAGCAATTCTGTGTGCACGATGACG
GTCTTAGGATTGTAAAGTGCTTTCAATCGGGAAAAAGAAAGTGATGGTACCGATAGAAGA
AGCGACGGCTAAATACGTA
>FBMWY7P01C5P8C 155       0      155
TGAGGAATATTGGTCAATGGACGAGAGTCTGAACCAGCCAAGTAGCGTGAAGGATGACTG
CCCTATGGGTTGTAAACTTCTTTTATATGGGAATAAAAAAGAGCACGTGTGCTCTATTGT
ATGTACCTTATGAATAAGCATCGGCTAATTCCGTG
>FBMWY7P01CE36W 156       0      156
TGAGGAATATTGGTCAATGGGCGCGAGCCTGAACCAGCCAAGTAGCGTGAAGGATGACTG
CCCTATGGGTTGTAAACTTCTTTTGTCCGGGAATAAAACCGCCTACGTGTAGGCGCTTGT
ATGTACCGGTACGAATAAGCATCGGCTAACTCCGTG
>FBMWY7P01DRP6A 155       0      155
TGAGGAATATTGGTCAATGGACGAGAGTCTGAACCAGCCAAGTAGCGTGAAGGATGACTG
CCCTATGGGTTGTAAACTTCTTTTATATGGGAATAAAAAAGAGCACGTGTGCTCTATTGT
ATGTACCTTATGAATAAGCATCGGCTAATTCCGTA
>FBMWY7P01DL539 139       0      139
TGGGGAATATTGGACAATGGACCAAAAGTCTGATCCAGCAATTCTGTGTGCACGATGAAG
TTTTTCGGAATGTAAAGTGCTTTCAGTTGGGAAGAAGAAAGTGACGGTACCAACAGAAGA
AGCGACGGCTAAATACGTG
>FBMWY7P01A6U4X 135       0      135
TGGGGAATATTGCACAATGGGGGAAACCCTGATGCAGCGACGCCGCGTGAGTGAAGAAGT
ATTTCGGTATGTAAAGCTCTATCAGCAGGGAAGAAAGTGACGGTACCTGAATAAGAAGCC
CCGGCTAACTACGTG
>FBMWY7P01CW5XE 139       0      139
TGGGGAATATTGGACAATGGACCAAAAGTCTGATCCAGCAATTCTGTGTGCACGATGAAG
TTTTTCGGAATGTAAAGTGCTTTCAGTTGGGAAGAAGAAAGTGACGGTACCAACAGAAGA
AGCGACGGCTAAATACGTG
>FBMWY7P01ES8RB 161       0      161
TGGGGAATTTTGGACAATGGGGGCAACCCTGATCCAGCCATGCCGCGTGCAGGATGAAGG
TCTTCGGATTGTAAACTGCTTTTGTCAGGGACGAAAAGGATTGTGTTAATACCATGATCT
GCTGACGGTACCTGAAGAATAAGCACCGGCTAACTACGTGT
>FBMWY7P01EQ9WG 139       0      139
TGGGGAATATTGGACAATGGACCAAAAGTCTGATCCAGCAATTCTGTGTGCACGATGACG
GTCTTAGGATTGTAAAGTGCTTTCAATCGGGAAAAAGAAAGTGATGGTACCGATAGAAGA
AGCGACGGCTAAATACGTG
>FBMWY7P01DCX4N 152       0      152
TGGGGAATATTGGACAATGGACCAAAAGTCTGATCCAGCAATTCTGTGTGCACGATGAAG
TTTTTCGGAATGTAAAGTGCTTTCAGTTGGGAAGAAGAAAGTGACGGTACCAACAGAAGA
AGCGACGGCTAAATACGTGCCAGNCGCGAGTA
>FBMWY7P01CJC03 163       0      163
TGGGGAATTTTGGACAATGGGGGCAACCCTGATCCAGCCATGCCGCGTGCAGGATGAAGG
TCTTCGGATTGTAAACTGCTTTTGTCAGGGACGAAAAGGATTGTGCTAATACCATGATCT
GCTGACGGTACCTGAAGAATAAGCACCGGCTAACTACGTGCCG
>FBMWY7P01BZXDF 156       0      156
TGAGGAATATTGGTCAATGGGCGCGAGCCTGAACCAGCCAAGTAGCGTGAAGGATGACTG
CCCTATGGGTTGTAAACTTCTTTTGTCCGGGAATAAAACCGCCTACGTGTAGGCGCTTGT
ATGTACCGGTACGAATAAGCATCGGCTAACTCCGTG
>FBMWY7P01EK4WM 156       0      156
TGAGGAATATTGGTCAATGGGCGCGAGCCTGAACCAGCCAAGTAGCGTGAAGGATGACTG
CCCTATGGGTTGTAAACTTCTTTTGTCCGGGAATAAAACCGCCTACGTGTAGGCGCTTGT
ATGTACCGGTACGAATAAGCATCGGCTAACTCCGCG
>FBMWY7P01DNAG3 175       0      175
TGGGGAATTTTGGACAATGGGGGCAACCCTGATCCAGCCATGCCGCGTGCAGGATGAAGG
TCTTCGGATTGTAAACTGCTTTTGTCAGGGACGAAAAGGATTGTGCTAATACCATGATCT
GCTGACGGTACCTGAAGAATAAGCACCGGCTAACTACGTGCCGANNCGCGGAGTA
>FBMWY7P01C0CVE 156       0      156
TGAGGAATATTGGTCAATGGGCGAGAGCCTGAACCAGCCAAGTAGCGTGAAGGATGAAGG
TTCTATGGATTGTAAACTTCTTTTATACGGGAATAAAACCTCCCACGTGTGGGAGCTTGT
ATGTACCGTATGAATAAGCATCGGCTAACTCCGTGT
>FBMWY7P01BY7UT 68       0      68
TGGGGAATTTTGGACAATGGGGGCAACCCTGATCCAGCCATGCCGCGTGCAGGAAGAAGG
CCTGTGTA
>FBMWY7P01D4R8Q 158       0      158
TGAGGAATATTGGTCAATGGGCGCGAGCCTGAACCAGCCAAGTAGCGTGAAGGATGACTG
CCCTATGGGTTGTAAACTTCTTTTGTCCGGGAATAAAACCGCCTACGTGTAGGCGCTTGT
ATGTACCGGTACGAATAAGCATCGGCTAACTCCGTGCT
>FBMWY7P01D7ISA 140       0      140
TGGGGAATATTGGACAATGGACCAAAAAGTCTGATCCAGCAATTCTGTGTGCACGATGAA
GTTTTTCGGAATGTAAAGTGCTTTCAGTTGGGAAGAAGAAAGTGACGGTACCAACAGAAG
AAGCGACGGCTAAATACGTG
>FBMWY7P01D9G9I 158       0      158
TGAGGAATATTGGTCAATGGACGAGAGTCTGAACCAGCCAAGTAGCGTGAAGGATGACTG
CCCTATGGGTTGTAAACTTCTTTTATACGGGAATAAAGTGAGCCACGTGTGGTTTTTTGT
ATGTACCGTATGAATAAGGATCGGCTAACTCCGNGCCA
>FBMWY7P01B68ZT 156       0      156
TGAGGAATATTGGTCAATGGGCGCGAGCCTGAACCAGCCAAGTAGCGTGAAGGATGACTG
CCCTATGGGTTGTAAACTTCTTTTGTCCGGGAATAAAACCGCCTACGTGTAGGCGCTTGT
ATGTACCGGTACGAATAAGCATCGGCTAACTCCGTA
>FBMWY7P01ENT9B 139       0      139
TGGGGAATATTGGACAATGGACCAAAAGTCTGATCCAGCAATTCTGTGTGCACGATGACG
GTCTTAGGATTGTAAAGTGCTTTCAATCGGGAAAAAGAAAGTGATGGTACCGATAGAAGA
AGCGACGGCTAAATACGTG
>FBMWY7P01BM4EC 157       0      157
TGAGGAATATTGGTCAATGGGCGCGAGCCTGAACCAGCCAAGTAGCGTGAAGGATGACTG
CCCTATGGGTTGTAAACTTCTTTTGTTCGGGAATAAAACCGCCTACGTGTAGGCGCTTGT
ATGTACCGGTACGAATAAGCATCGGCTAACTCCGTGG
>FBMWY7P01EHNBF 81       0      81
CCGTACGGGGCGACGACGACGACCGGCCCGGGTAACGGTTAACTTCGTAGGACGGGGCCG
GGTCGGTCGGAACGGAACGGC
>FBMWY7P01D2DAO 139       0      139
TGGGGAATATTGGACAATGGACCAAAAGTCTGATCCAGCAATTCTGTGTGCACGATGAAG
TTTTTCGGAATGTAAAGTGCTTTCAGTTGGGAAGAAGAAAGTGACGGTACCAACAGAAGA
AGCGACGGCTAAATACGTG
>FBMWY7P01BWJYU 155       0      155
TGAGGAATATTGGTCAATGGACGCAAGTCTGAACCAGCCAAGTAGCGTGCAGGATGACGG
CCCTCCGGGTTGTAAACTGCTTTTAGTTGGGAATAAAGTGCAGTTCGTGAGCTGTTTTGT
ATGTACCGTCAGAAAAAGGACCGGCTAATTCCGTG
>FBMWY7P01BG53R 157       0      157
TGGGGAATATTGGACAATGGACGCAAGTCTGAACCAGCCAAGTAGCGTGCAGGATGACGG
CCCTCCGGGTTGTAAACTGCTTTTAGTTGGGAATAAAGTGCAGCTCGTGAGCTGTTTTGT
ATGTACCATCAGAAAAAGGAACCGGCTAATTCCGTGT
>FBMWY7P01DHXUK 147       0      147
GCAGTGGGGAATATTGGACAATGGACCAAAAGTCTGATCCAGCAATTCTGTGTGCACGAT
GACGGTCTTAGGATTGTAAAGTGCTTTCAATCGGGAAAAAGAAAGTGATGGTACCGATAG
AAGAAGCGACGGCTAAATACGNGCCAA
>FBMWY7P01EJRM5 139       0      139
TGGGGAATATTGGACAATGGACCAAAAGTCTGATCCAGCAATTCTGTGTGCACGATGAAG
TTTTTCGGAATGTAAAGTGCTTTCAGTTGGGAAGAAGAAAGTGACGGTACCAACAGAAGA
AGCGACGGCTAAATACGTG
>FBMWY7P01BC3RM 160       0      160
TAGGGAATTTTCGGCAATGGGCGAAAGCCTGACCGAGCAACGCCGCGTGAGGGAGGAAGT
ACTTCGGTATGTAAACCTCTGTTATAAAGGAAGAACGGTACATGGAGGGAATGCCATGTA
AGTGACGGTACTTTATGAGGAAGCCACGGCTAACTACGTG
>FBMWY7P01CX7U5 141       0      141
TGGGGAATATTGGACAATGGACCAAAAGTCTGATCCAGCAATTCTGTGTGCACGATGACG
GTCTTAGGATTGTAAAGTGCTTTCAATTGGGAAGAAAAAAAATAGACGGTACCAATAGAA
GAAGCGACGGCTAAATACGTG
>FBMWY7P01CQ8SE 155       0      155
TGAGGAATATTGGTCAATGGACGAGAGTCTGAACCAGCCAAGTAGCGTGAAGGATGACTG
CCCTATGGGTTGTAAACTTCTTTTATACGGGAATAAAGTGAAGCACGTGTGCTTTTTTGT
ATGTACCGTATGAATAAGGATCGGCTAACTCCGTG
>FBMWY7P01EIMFL 138       0      138
TGGGAATATTGGACAATGGACCAAAAGTCTGATCCAGCAATTCTGTGTGCACGATGACGG
TCTTAGGATTGTAAAGTGCTTTCAATTGGGAAGAAAAAAATGACGGTACCAATAGAAGAA
GCGACGGCTAAATACGTG
>FBMWY7P01DY84M 156       0      156
TGAGGAATATTGGTCAATGGACGAGAGTCTGAACCAGCCAAGTAGCGTGCAGGATGACGG
CCCTATGGGTTGTAAACTGCTTTTATAAGGGAATAAAGTGAGTCTCGTGAGACTTTTTGC
ATGTACCTTATGAATAAGGACCGGCTAATTCCGTGT
>FBMWY7P01EYXC1 157       0      157
TGAGGAATATCGGTCAATGGACGCAAGTCTGAACCAGCCAAGTAGCGTGCAGGATGACGG
CCCTCCGGGTTGTAAACTGCTTTTAGTTGGGAATAAAGTGCAGCTCGTGAGCTGTTTTGT
ATGTACCATCAGAAAAGGACCGGCTAATTCCGTGCCT
>FBMWY7P01CED75 156       0      156
TGAGGAATATTGGTCAATGGACGAGAGTCTGAACCAGCCAAGTAGCGTGAAGGATGACTG
CCCTATGGGTTGTAAACTTCTTTTATATGGGAATAAAAAAGAGTACGTGTGCTCTATTGT
ATGTACCTTATGAATAAGCATCGGCTAATTCCGTGT
>FBMWY7P01D01P5 162       0      162
TGGGGAATCTTCCGCAATGGGCGAAAGCCTGACGGAGCAATGCCGCGTGAGTGATGAAGG
AATTCGTTCCGTAAAACTCTTTTGTTTATGACGAATGTGCAGATTGTGAATAATTATTTG
TAATGACGGTAGTAAACGAATAAGCCACGGCTAACTACGTGT
>FBMWY7P01DEZKH 155       0      155
TGAGGAATATTGGTCAATGGACGAGAGTCTGAACCAGCCAAGTAGCGTGAAGGATGACTG
CCCTATGGGTTGTAAACTTCTTTTATACGGGAATAAAGTGTTCCACGTGTGGAATTTTGT
ATGTACCGTATGAATAAGGATCGGCTAACTCCGTG
>FBMWY7P01BIZN3 171       0      171
CCGTACGGGGCAGCAGTGAGGAATATTGGTCAATGGACGAGAGTCTGAACCAGCCAAGTA
GCGTGAAGGATGACTGCCCTATGGGTTGTAAACTTCTTTTATATGGGAATAAAAAAGAGC
ACGTGTGCTCTATTGTATGTACCTTATGAATAAGCATCGGCTAATTCCGTG
>FBMWY7P01A59U4 160       0      160
TGGGGAATTTTGGACAATGGGGGCAACCCTGATCCAGCCATGCCGCGTGCAGGATGAAGG
TCTTCGGATTGTAAACTGCTTTTGTCAGGGACGAAAAGGATTGTGTTAATACCATGATCT
GCTGACGGTACCTGAAGAATAAGCACCGGCTAACTCCGTG
>FBMWY7P01B3W80 155       0      155
TGAGGAATATTGGTCAATGGGCGAGAGCCTGAACCAGCCAAGTAGCGTGAAGGATGAAGG
TTCTATGGATTGTAAACTTCTTTTATACGGGAATAAAACCTCCCACGTGTGGGAGCTTGT
ATGTACCGTATGAATAAGCATCGGCTAACTCCGTG
>FBMWY7P01EN5M5 170       0      170
TGGGGAATTTTGGACAATGGGGGCAACCCTGATCCAGCCATGCCGCGTGCAGGATGAAGG
TCTTCGGATTGTAAACTGCTTTTGTCAGGGACGAAAAGGATTGTGCTAATACCATGATCT
GCTGACGGTACCTGAAGAATAAGCACCGGCTAACTACGTGCCAGCAGCCG
>FBMWY7P01BWY1V 154       0      154
CCTAGGGAGCAGCAGTGGGGAATATTGGACAATGGACCAAAAGTCTGATCCAGCAATTCT
GTGTGCACGATGACGGTCTTAGGATTGTAAAGTGCTTTCAATCGGGAAAAAGAAAGTGAT
GGTACCGATAGAAGAAGCGACGGCTAAATACGTG
>FBMWY7P01CHF3G 139       0      139
TGGGGAATATTGGACAATGGACCAAAAGTCTGATCCAGCAATTCTGTGTGCACGATGAAG
TTTTTCGGAATGTAAAGTGCTTTCAGTTGGGAAGAAGAAAGTGACGGTACCAACAGAAGA
AGCGACGGCTAAATACGTG
>FBMWY7P01CIRZD 141       0      141
TGGGGAATATTGGACAATGGACCAAAAGTCTGATCCAGCAATTCTGTGTGCACGATGACG
GTCTTAGGATTGTAAAGTGCTTTCAATTGGGAAGAAAAAAAATAGACGGTACCAATAGAA
GAAGCGACGGCTAAATACGTG
>FBMWY7P01DRBNC 141       0      141
TGGGGAATATTGGACAATGGGCCAAAAGTCTGATCCAGCAATTCTGTGTGCACGATGAAG
TTTTTCGGAATGTAAAGTGCTTTCAGTTGGGAAGAAGAAAGTGACGGTACCAACAGAAGA
AGCGACGGCTAAATACGTCNC
>FBMWY7P01AK8KV 37       0      37
TGGGGAATATTGGACAATGGCCAAAAGTACTGATCCA
>FBMWY7P01DXEW6 140       0      140
TGGGGAATATTGGACAATGGACCAAAAGTCTGATCCAGCAATTCTGTGTGCACGATGACG
GTCTTAGGATTGTAAAGTGCTTTCAATTGGGAAGAAAAAAATGACGGTACCAATAGAAGA
AGCGACGGCTAAATACGTGT
>FBMWY7P01CFAC5 139       0      139
TGGGGAATATTGGACAATGGACCAAAAGTCTGATCCAGCAATTCTGTGTGCACGATGAAG
TTTTTCGGAATGTAAAGTGCTTTCAGTTGGGAAGAAGAAAGTGACGGTACCAACAGAAGA
AGCGACGGCTAAATACGTG
>FBMWY7P01CN0K3 154       0      154
TGAGGAATATTGGTCAATGGACGCAAGTCTGAACCAGCCAAGTAGCGTGCAGGACGACGG
CCCTCCGGGTTGTAAACTGCTTTTAGTTGGGAATAAAGTGCAGTTCGTGAGCTGTTTTGT
ATGTACCATCAGAAAAAGGCCGGCTAATTCCGTG
>FBMWY7P01BPBOU 138       0      138
TGGGGAATATTGCACAATGGGGGAAACCCTGATGCAGCAACGCCGCGTGAGTGAAGAAGT
ATTTCGGTATGTAAAGCTCTATCAGCAGGGAAGAAAGTGACGGTACCTGACTAAGAAGCC
CCGGCTAACTACGTGCCT
>FBMWY7P01DUW9U 140       0      140
TGGGGAATATTGGACAATGGACCAAAAGTCTGATCCAGCAATTCTGTGTGCACGATGAAG
TTTTTCGGAATGTAAAGTGCTTTCAGTTGGGAAGAAGAAAGTGACGGTACCAACAGAAGA
AGCGACGGCTAAATACGTGG
>FBMWY7P01B3VTZ 156       0      156
TGAGGAATATTGGTCAATGGGCGCGAGCCTGAACCAGCCAAGTAGCGTGAAGGATGACTG
CCCTATGGGTTGTAAACTTCTTTTGTCCGGGAATAAAACCGCCTACGTGTAGGCGCTTGT
ATGTACCGGTACGAATAAGCATCGGCTAACTCCGTG
>FBMWY7P01CBKVE 156       0      156
TGAGGAATATTGGTCAATGGACGGAAGTCTGAACCAGCCAAGTCGCGTGAAGGATGAAGG
TTCTATGGATTGTAAACTTCTTTTATAGGGGAATAAAAAAGTCCACGTGTGGATTCTTGT
ATGTACCCTATGAATAAGCATCGGCTAACTCCGTGT
>FBMWY7P01CGYHF 156       0      156
TGAGGAATATTGGTCAATGGACGAGAGTCTGAACCAGCCAAGTAGCGTGAAGGATGACTG
CCCTATGGGTTGTAAACTTCTTTTATATGGGAATAAAAAAGAGCACGTGTGCTCTATTGT
ATGTACCTTATGAATAAGCACCGGCTAATTCCGTGT
>FBMWY7P01EVTYN 138       0      138
TAGGGAATATTGCACAATGGGGGAAACCCTGATGCAGCGACGCCGCGTGAAGGAAGAAGT
ATCTCGGTATGTAAACTTCTATCAGCAGGGAAGACAATGACGGTACCTGACTAAGAAGCC
CCGGCTAACTACGTGCCG
>FBMWY7P01C7PUN 150       0      150
CCTACGGGGCAGCAGTGGGGAATATTGCACAATGGGGGAAACCCTGATGCAGCGACGCCG
CGTGGAGGAAGAAGGTCTTCGGATTGTAAACTCCTGTTGTTGGGGAAGATAATGACGGTA
CCCAACAAGGAAGTGACGGCTAACTACGCG
>FBMWY7P01DM83R 157       0      157
TGAGGAATATTGGTCAATGGGCGCGAGCCTGAACCAGCCAAGTAGCGTGAAGGATGACTG
CCCTATGGGTTGTAAACTTCTTTTGTCCGGGAATAAAACCGCCTACGTGTAGGCGCTTGT
ATGTACCGGTACGAATAAGCATCGGCTAACTCCGTGT
>FBMWY7P01CIRB5 150       0      150
CCTAGAGGCAGCAGTGGGGAATCTTGCACAATGGGGGGAACCCTGACGCAGCGACGCCGC
GTGCGGGACGAAGGCCCTCGGGTCGTAAACCGCTTTCAGCAGGGATGAGACAAGACGGTA
CCTGCGGAAGAAGCCCCGGCTAACTACGTA
>FBMWY7P01EKZ3P 181       0      181
TGGGGAATTTTGGACAATGGGGGCAACCCTGATCCAGCCATGCCGCGTGCAGGATGAAGG
TCTTCGGATTGTAAACTGCTTTTGTCAGGGACGAAAAGGATTGTGCTAATACCATGATCT
GCTGACGGTACCTGAAGAATAAGCACCGGCTAACTACGTGCCAGCAGCCGGACGGTTAAT
T
>FBMWY7P01EIDOS 138       0      138
TGGGGAATATTGGACAATGGACCAAAAGTCTGATCCAGCAATTCTGTGTGCACGATGACG
GTCTTAGGATTGTAAAGTGCTTTCAATCGGGAAAAAGAAAGTGATGGTACCGATAGAAGA
AGNGACGGCTAAATACGT
>FBMWY7P01EFWR5 155       0      155
TGAGGAATATTGGTCAATGGACGCAAGTCTGAACCAGCCAAGTAGCGTGCAGGATGACGG
CCCTCCGGGTTGTAAACTGCTTTTAGTTGGGAATAAAGTGCAGCTCGTGAGTTGTTTTGT
ATGTACCATCAGAAAAAGGACCGGCTAATTCCGTG
>FBMWY7P01B522B 141       0      141
TGGGGAATATTGGACAATGGACCAAAAGTCTGATCCAGCAATTCTGTGTGCACGATGACG
GTCTTAGGATTGTAAAGTGCTTTCAATCGGGAAAAAGAAAGTGGTGGTACCGATAGAAGA
AGCGACGGCTAAATACGTGCA
>FBMWY7P01C5QVH 156       0      156
TGAGGAATATTGGTCAATGGGCGCGAGCCTGAACCAGCCAAGTAGCGTGAAGGATGACTG
CCCTACGGGTTGTAAACTTCTTTTGTCCGGGAATAAAACCGCCTACGTGTAGGCGCTTGT
ATGTACCGGTACGAATAAGCATCGGCTAACTCCGTG
>FBMWY7P01C4R49 68       0      68
TGGGGAATTTTGGACAATGGGGGCAACCCTGATCCAGCCGTGCCGCGTGCAGGAAGAAGG
CCTGTGTA
>FBMWY7P01BUY99 157       0      157
TGAGGAATATTGGTCAATGGGCGAGAGCCTGAACCAGCCAAGTAGCGTGAAGGATGAAGG
TTCTATGGATTGTAAACTTCTTTTATAAGGGAATAACAGACATTACGTGTAGTGTTTTGC
ATGTACCTTATGAATAAGCATCGGCTAACTCCGTGCA
>FBMWY7P01C4CTO 139       0      139
TGGGGAATATTGGACAATGGACCAAAAGTCTGATCCAGCAATTCTGTGTGCACGATGACG
GTCTTAGGATTGTAAAGTGCTTTCAATTGGGAAGAAAAAAATGACGGTACCAATAGAAGA
AGCGACGGCTAAATACGTG
>FBMWY7P01EH30G 140       0      140
TGGGGAATATTGGACAATGGACCAAAAGTCTGATCCAGCAATTCTGTGTGCACGATGACG
GTCTTAGGATTGTAAAGTGCTTTCAATTGGGAAGAAAAAAAATGACGGTACCAATAGAAG
AAGCGACGGCTAAATACGTA
>FBMWY7P01BUX4F 141       0      141
TGGGGAATATTGGACAATGGACCAAAAGTCTGATCCAGCAATTCTGTGTGCACGATGAAG
TTTTTCGGAATGTAAAGTGCTTTCAGTTGGGAAGAAGAAAGTGACGGTACCAACAGAAGA
AGCGACGGCTAAATAACGTGT
>FBMWY7P01BGF01 155       0      155
TGAGGAATATTGGTCAATGGACGCAAGTCTGAACCAGCCAAGTAGCGTGCAGGATGACGG
CCCTCCGGGTTGTAAACTGCTTTTAGTTGGGAATAAAGTGCAGCTCGTGAGCTGTTTTGT
ATGTACCATCAGAAAAAGGACCGGCTAATTCCGTG
>FBMWY7P01DSK37 160       0      160
TGGGGAATATTGGACAATGGACCAAAAGTCTGATCCAGCAATTCTGTGTGCACGATGACG
GTCTTAGGATTGTAAAGTGCTTTCAATCGGGAAAAAGAAAGTGATGGTACCGATAGAAGA
AGCGACGGCTAAATACGTGCCAGCACGCCGGACGGTTAAT
>FBMWY7P01EVI9G 157       0      157
TAGGGAATTTTCGGCAATGGGCGAAAGCCTGACCGAGCAATGCCGCGTGAGTGATGAAGG
TCTTCGGATTGTAAAGCTCTGTTGTAAAGGAAGAATATTACATATCAACTATGTAACTGA
CGGTACTTTACCAGAAAGTACACGGCTAACTTCGTGT
>FBMWY7P01EKZO8 146       0      146
TGGGGAATATTGCACAATGGGGGAAACCCTGATGCAGCGACGCCGCGTGAAGGAAGAAGT
ATCTCGGTATGTAAACTTCTATCAGCAGGGAAGAAAATGACGGTACCTGACTAAGAAGCC
CCGGCTAACTACGTGCCGNNCGCGAT
>FBMWY7P01EYDEW 157       0      157
TGAGGAATATTGGTCAATGGGCGCGAGCCTGAACCAGCCAAGTAGCGTGAAGGATGACTG
CCCTATGGGTTGTAAACTTCTTTTGTTCGGGAATAAAACCGCCTACGTGTAGGCGCTTGT
ATGTACCGGTACGAATAAGCATCGGCTAACTCCGTGT
>FBMWY7P01BQCO2 135       0      135
TGGGGAATATTGCACAATGGGGGAAGCCCTGATGCAGCAACGCCGCGTGAGTGAAGAAGT
ATTTCGGTATGTAAAGCTCTATCAGCAGGGAAGAAAATGACGGTACCTGACTAAGAAGCC
CCGGCTAACTACGTG
>FBMWY7P01DUJKA 139       0      139
TGGGGAATATTGGACAATGGACCAAAAGTCTGATCCAGCAATTCTGTGTGCACGATGACG
GTCTTAGGATTGTAAAGTGCTTTCAATTGGGAAGAAAAAAATAGCGGTACCAATAGAAGA
AGCGACGGCTAAATACGTC
>FBMWY7P01EJCEU 142       0      142
TGGGGAATATTGGACAATGGACCAAAAGTCTGATTCAGCAATTCTGTGTGCACGATGAAG
TTTTTCGGAATGTAAAGTGCTTTCAGTTGGGAAGAAGAAAGTGACGGTACCAACAGGAGA
AGCGACGGCTAAATACGTGCCC
>FBMWY7P01DR3TE 141       0      141
TGGGGAATATTGGACAATGGACCAAAAGTCTGATCCAGCAATTCTGTGTGCACGATGACG
GTCTTAGGATTGTAAAGTGCTTTCAATCGGGAAAAAGAAAGTGATGGTACCGATAGAAGA
AGCGACGGCTAAATACGTGCA
>FBMWY7P01EJHG0 139       0      139
TGGGGAATATTGGACAATGGACCAAAAGTCTGATCCAGCAATTCTGTGTGCACGATGACG
GTCTTAGGATTGTAAAGTGCTTTCAATTGGGAAGAAAAAAATGACGGTACCAATAGAAGA
AGCGACGGCTAAATACGTG
>FBMWY7P01DMRI0 158       0      158
TGAGGAATATTGGTCAATGGACGAGAGTCTGAACCAGCCAAGTAGCGTGAAGGATGACTG
CCCTATGGGTTGTAAACTTCTTTTATACGGGAATAAAGTTAGCCACGTGTGGTTTTTTGC
ATGTACCGTATGAATAAGGATCGGCTAACTCCGTGCCG
>FBMWY7P01CS4OI 214       0      214
TGGGGAATTTTGGACAATGGGGGCAACCCTGATCCAGCCATGCCGCGTGCAGGATGAAGG
TCTTCGGATTGTAAACTGCTTTTGTCAGGGACGAAAAGGATTGTGTTAATACCATGATCT
GCTGACGGTACCTGAAGAATAAGCACCGGCTAACTACGTGCCAGCGACGCCGGTACGGTT
AATTCTGGAGGGCGGGTCGGTCGGACGGAACGGC
>FBMWY7P01EMY7J 142       0      142
TGGGGAATATTGGACAATGGACCAAAAGTCTGATCCAGCAATTCTGTGTGCACGATGACG
GTCTTAGGATTGTAAAGTGCTTTCAATCGGGAAAAAGAAAGTGATGGTACCGATAGAAGA
AGCGACGGCTAAATACGTGCCT
>FBMWY7P01BIK7L 158       0      158
TAGGGAATTTTCGTCAATGGGGGGAACCCTGAACGAGCAATGCCGCGTGAGTGAAGACGG
TCTTCGGATTGTAAAGCTCTGTTGTAAGTTAGAAATGATATGGATAGGGAATGATCCATA
AATGATCAGCTTACCAGAAAGTCACGGCTAACTACGTC
>FBMWY7P01EP7UH 156       0      156
TGAGGAATATTGGTCAATGGGCGCGAGCCTGAACCAGCCAAGTAGCGTGAAGGATGACTG
CCCTATGGGTTGTAAACTTCTTTTGTCCGGGAATAAAACCGCCTACGTGTAGGCGCTTGT
ATGTACCGGTACGAATAAGCATCGGCTAACTCCGTG
>FBMWY7P01CN8V0 139       0      139
TGGGAATATTGGACAATGGACCAAAAGTCTGATCCAGCAATTCTGTGTGCACGATGAAGT
TTTTCGGAATGTAAAGTGCTTTCAGTTGGGAAGAAGAAAGTGACGGTACCAACAGAAGAA
GCGACGGCTAAATACGTGG
>FBMWY7P01DVPSL 163       0      163
TGGGGAATCCTCCGCAATGGGCGAAAGCCTGACGGAGCAATGCCGCGTGAGTGATGAAGG
AATTCGTTCCGTAAAACTCTTTTGTTTATGACGAATGTGCAGATTGTGAATAATTATTTG
TAATGACGGTAGTAAACGAATAAGCCACGGCTAACTACGTGCA
>FBMWY7P01DA424 155       0      155
TGAGGAATATTGGTCAATGGACGCAAGTCTGAACCAGCCAAGTAGCGTGCAGGATGACGG
CCCTCCGGGTTGTAAACTGCTTTTAGTTGGGAATAAAGTGCAGCTCGTGAGCTGTTTTGT
ATGTACCATCAGAAAAAGGACCGGCTAATTCCGTG
>FBMWY7P01EAVUE 138       0      138
TGGGGAATATTGCACAATGGGGGAAACCCTGATGCAGCGACGCCGCGTGGAGGAAGAAGG
TCTTCGGATTGTAAACTCCTGTTGTTGGGGAAGATAATGACGGTACCCAACAAGGAAGTG
ACGGCTAACTACGTGCCG
>FBMWY7P01CSX88 155       0      155
TGAGGAATATTGGTCAATGGACGAGAGTCTGAACCAGCCAAGTAGCGTGAAGGATGACTG
CCCTATGGGTTGTAAACTTCTTTTATATGGGAATAAAAAAGAGTACGTGTGCTCTATTGT
ATGTACCTTATGAATAAGCATCGGCTAATTCCGTG
>FBMWY7P01DY9TY 141       0      141
TGGGGAATATTGGACAATGGACCAAAAGTCTGATCCAGCAATTCTGTGTGCACGATGAAG
TTTTTCGGAATGTAAAGTGCTTTCAGTTGGGAAGAAGAAAGTGACGGTACCAACAGAAGA
AGCGACGGCTAAATACGTGCT
>FBMWY7P01AUWH3 89       0      89
TGAGGAATATTGGTCAATGGGCGCGAGCCTGAACCAGCCAAGTAGCGTGAAGGATGACTG
CCCTATGGGTTGTAAACTTCTTTNTCGGA
>FBMWY7P01CGTPG 137       0      137
TGGGGAATATTGCACAATGGGGGAAACCCTGATGCAGCGACGCCGCGTGGAGGAAGAAGG
TCTTCGGATTGTAAACTCCTGTTGTTGGGGAAGATAATGACGGTACCCAACAAGGAAGTG
ACGGCTAACTACGTGCT
>FBMWY7P01C41ZO 156       0      156
TGAGGAATATTGGTCAATGGGCGCGAGCCTGAACCAGCCAAGTAGCGTGAAGGATGACTG
CCCTATGGGTTGTAAACTTCTTTTGTTCGGGAATAAAACCGCCTACGTGTAGGCGCTTGT
ATGTACCGGTACGAATAAGCATCGGCTAACTCCGTG
>FBMWY7P01C7G27 155       0      155
TGAGGAATATTGGTCAATGGACGAGAGTCTGAACCAGCCAAGTAGCGTGAAGGATGACTG
CCCTATGGGTTGTAAACTTCTTTTATATGGGAATAAAAAAGAGCACGTGTGCTCTATTGT
ATGTACCTTATGAATAAGCATCGGCTAATTCCGTG
>FBMWY7P01AW1EJ 159       0      159
TGAGGAATATTGGTCAATGGGCGCGAGCCTGAACCAGCCAAGTAGCGTGAAGGATGACTG
CCCTATGGGTTGTAAACTTCTTTTGTCCGGGAATAAAACCGCCTACGTGTAGGCGCTTGT
ATGTACCGGTACGAATAAGCATCGGCTAACTCCGTGCCA
>FBMWY7P01BFZJ4 189       0      189
CCTAGGAGGCAGCAGTGAGGAATATTGGTCAATGGGCGCGAGCCTGAACCAGCCAAGCAG
CGTGAAGGATGACTGCCCTACGGGTTGTAAACTTCTTTTGTCCGGGAATAAAACCGCCTA
CGTGTAGGCGCTTGTATGTACCGGTACGAATAAGCATCGGCTAACTCCGTGCNNCACGCC
GACGGTAAT
>FBMWY7P01BE2X0 142       0      142
TGGGGAATATTGGACAATGGACCAAAAGTCTGATCCAGCAATTCTGTGTGCACGATGAAG
TTTTTCGGAATGTAAAGTGCTTTCAGTTGGGAAGAAGAAAGTGACGGTACCAACAGAAGA
AGCGACGGCTAAATAACGTGCA
>FBMWY7P01ERS8B 142       0      142
TGGGGAATATTGGACAATGGACCAAAAGTCTGATCCAGCAATTCTGTGTGCACGATGACG
GTCTTAGGATTGTAAAGTGCTTTCAATCGGGAAAAAGAAAGTGATGGTACCGATAGAAGA
AGCGACGGCTAAATACGTGCCG
>FBMWY7P01D5P1P 157       0      157
TGAGGAATATTGGTCAATGGGCGCGAGCCTGAACCAGCCAAGTAGCGTGAAGGATGACTG
CCCTATGGGTTGTAAACTTCTTTTGTCCGGGAATAAAACCGCCTACGTGTAGGCGCTTGT
ATGTACCGGTACGAATAAGCATCGGCTAACTCCGTGG
>FBMWY7P01DMJIC 138       0      138
TGGGGAATATTGCACAATGGGGGAAACCCTGATGCAGCGACGCCGCGTGAGCGATGAAGT
ATTTCGGTATGTAAAGCTCTATCAGCAGGGAAGATAATGACGGTACCTGACTAAGAAGCA
CCGGCTAAATACGTGCCC
>FBMWY7P01BUH7E 157       0      157
TGAGGAATATTGGTCAATGGACGAGAGTCTGAACCAGCCAAGTAGCGTGAAGGATGACTG
CCCTATGGGTTGTAAACTTCTTTTATATGGGAATAAAAAAGAGCACGTGTGCTCTATTGT
ATGTACCTTATGAATAAGCATCGGCTAATTCCGTGCT
>FBMWY7P01EOIHI 70       0      70
TAGGGAATATTGCACAATGGGGGAAACCCTGATGCAGCCATGCCGCGTGTGTGAAGAAGG
CCTGGTGTAG
>FBMWY7P01ARTS6 70       0      70
TAGGGAATATTGCACAATGGGGGGAACCCGTGATGCAGCCATGCCGCGTGTGTGAAGAAG
GCCTGTGTAG
>FBMWY7P01AFW8F 82       0      82
TGAGGAATATTGGTCAATGGACGAGAGTCTGAACCAGCCAAGTAGCGTGAAGGATGACTG
CCCTATGGGCTGTAACTTCTTT
>FBMWY7P01C21WF 142       0      142
TGGGGAATATTGGACAATGGACCAAAAGTCTGATCCAGCAATTCTGTGTGCACGATGAAG
TTTTTCGGAATGTAAAGTGCTTTCAGTTGGGAAGAAGAAAGTGACGGTACCAACAGAAGA
AGCGACGGCTAAATAACGTGCT
>FBMWY7P01A1MC7 158       0      158
TGAGGAATATTGGTCAATGGACGAGAGTCTGAACCAGCCAAGTAGCGTGAAGGATGACTG
CCCTATGGGTTGTAAACTTCTTTTGTCCGGGAATAAAACCGCCTACGTGTAGGCGCTTGT
ATGTACCGGTACGAATAAGCATCGGCTAACTCCGTGCA
>FBMWY7P01CWYGM 142       0      142
TGGGGAATATTGGACAATGGACCAAAAGTCTGATCCAGCAATTCTGTGTGCACGATGACG
GTCTTAGGATTGTAAAGTGCTTTCAATTGGGAAGAAAAAAATGACGGTACCAATAGAAGA
AGCGACGGCTAAATACGTGCCG
>FBMWY7P01DVU28 159       0      159
TGAGGAATATTGGTCAATGGGCGCGAGCCTGAACCAGCCAAGTAGCGTGAAGGATGACTG
CCCTACGGGTTGTAAACTTCTTTTGTCCGGGAATAAAACCGCCTACGTGTAGGCGCTTGT
ATGTACCGGTACGAATAAGCATCGGCTAACTCCGTGCCC
>FBMWY7P01D4WBH 70       0      70
TAGGGAATATTGCACAATGGGGGAAACCCTGATGCAGCCATGCCGCGTGTGTGAAGAAGG
CCTGGTGTAG
>FBMWY7P01B1L4K 139       0      139
TGGGGAATATTGGACAATGGACCAAAAGTCTGATCCAGCAATTCTGTGTGCACGATGACG
GTCTTAGGATTGTAAAGTGCTTTCAATTGGGAAGAAAAAAATGACGGTACCAATAGAAGA
AGCGACGGCTAAATACGTG
>FBMWY7P01DI6AI 160       0      160
TGGGGAATTTTGGACAATGGGGGCAACCCTGATCCAGCCATGCCGCGTGCAGGATGAAGA
TCTTCGGATTGTAAACTGCTTTTGTCAGGGACGAAAAGGATTGTGTTAATACCATGATCT
GCTGACGGTACCTGAAGAATAAGCACCGGCTAACTACGTG
>FBMWY7P01C9532 139       0      139
TGGGGAATATTGGACAATGGACCAAAAGTCTGATCCAGCAATTCTGTGTGCACGATGAAG
TTTTTCGGAATGTAAAGTGCTTTCAGTTGGGAAGAAGAAAGTGACGGTACCAACAGAAGA
AGCGACGGCTAAATACGTG
>FBMWY7P01ECBC1 158       0      158
TGAGGAATATTGGTCAATGGGCGCGAGCCTGAACCAGCCAAGTAGCGTGAAGGATGACTG
CCCTATGGGTTGTAAACTTCTTTTGTTCGGGAATAAAACCGCCTACGTGTAGGCGCTTGT
ATGTACCGGTACGAATAAGCATCGGCTAACTCCGTGCA
>FBMWY7P01DASLN 156       0      156
TGAGGAATATTGGTCAATGGACGCAAGTCTGAACCAGCCAAGTAGCGTGCAGGATGACGG
CCCTCCGGGTTGTAAACTGCTTTTAGTTGGGAATAAAGTGCAGCTCGTGAGCTGTTTTGT
ATGTACCATCAGAAAAAGGACCGGCTAATTCCGTGT
>FBMWY7P01C6BTO 180       0      180
TGGGGAATTTTGGACAATGGGGGCAACCCTGATCCAGCCATGCCGCGTGCAGGATGAAGG
TCTTCGGATTGTAAACTGCTTTTGTCAGGGACGAAAAGGATTGTGCTAATACCATGATCT
GCTGACGGTACCTGAAGAATAAGCACCGGCTAACTACGTGCCAGAGCCGCCGGTAAGTTA
>FBMWY7P01EYIX0 155       0      155
TGAGGAATATTGGTCAATGGACGCAAGTCTGAACCAGCCAAGTAGCGTGCAGGATGACGG
CCCTCCGGGTTGTAAACTGCTTTTAGTTGGGAATAAAGTGCAGCTCGTGAGCTGTTATGT
ATGTACCATCAGAAAAAGGACCGGCTAATTCCGTG
>FBMWY7P01DT7NM 139       0      139
TGGGGAATATTGGACAATGGACCAAAAGTCTGATCCAGCAATTCTGTGTGCACGATGACG
GTCTTAGGATTGTAAAGTGCTTTCAATTGGGAAGAAAAAATGACGGTACCAATAGAAGAA
GCGACGGCTAAATACGTGT
>FBMWY7P01D2ONK 139       0      139
TGGGGAATATTGGACAATGGACCAAAAGTCCGATCCAGCAATTCTGTGTGCACGATGAAG
TTTTTCGGAATGTAAAGTGCTTTCAGTTGGGAAGAAGAAAGTGACGGTACCAACAGAAGA
AGCGACGGCTAAATACGTG
>FBMWY7P01B8DB1 139       0      139
TGGGGAATATTGGACAATGGACCAAAAGTCTGATCCAGCAATTCTGTGTGCACGATGAAG
TTTTTCGGAATGTAAAGTGCTTTCAGTTGGGAAGAAGAAAGTGACGGTACCAACAGAAGA
AGCGACGGCTAAATACGTG
>FBMWY7P01BWABU 155       0      155
TGAGGAATATTGGTCAATGGACGAGAGTCTGAACCAGCCAAGTAGCGTGAAGGATGACTG
CCCTATGGGTTGTAAACTTCTTTTATATGGGAATAAAAAAGAGCACGTGTGCTCTATTGT
ATGTACCTTATGAATAAGCATCGGCTAATTCCGTG
>FBMWY7P01BIGO3 136       0      136
TGGGGAATCTTGCGCAATGGGGGGAACCCTGACGCAGCGACGCCGCGTGCGGGACGAAGG
CCCTCGGGTCGTAAACCGCTTTCAGCAGGGATGAGACAAGACGGTACCTGCAGAAGAAGC
CCCGGCTAACTACGTG
>FBMWY7P01DMNTM 172       0      172
TGAGGAATATTGGTCAATGGACGAGAGTCTGAACCAGCCAAGTAGCGTGAAGGATGACTG
CCCTATGGGTTGTAAACTTCTTTTATATGGGAATAAAAAAGAGCACGTGTGCTCTATTGT
ATGTACCTTATGAATAAGCATCGGCTAATTCCGTGCCAGAGCCGCCGGTAGT
>FBMWY7P01EKTAS 139       0      139
TGGGGAATATTGGACAATGGACCAAAAGTCTGATCCAGCAATTCTGTGTGCACGATGACG
GTCTTAGGATTGTAAAGTGCTTTCAATTGGGAAGAAAAAAATGACGGTACCAATAGAAGA
AGCGACGGCTAAATACGTG
>FBMWY7P01DUAJV 140       0      140
TGGGGAATATTGGACAATGGACCAAAAGTCTGATCCAGCAATTCTGTGTGCACGATGACG
GTCTTAGGATTGTAAAGTGCTTTCAATCGGGAAAAAGAAAGTGATGGTACCGATAGAAGA
AGCGACGGCTAAATACGTGT
>FBMWY7P01CE4W6 155       0      155
TGAGGAATATTGGTCAATGGACGAGAGTCTGACCAGCCAAGTAGCGTGAAGGATGACTGC
CCTATGGGTTGTAAACTTCTTTTATATGGGAATAAAAAAGAGCACGTGTGCTCTATTGTA
TGTACCTTATGAATAAGCATCGGCTAATTCCGTGT
>FBMWY7P01CH1A3 21       0      21
GTGGGGAATATTGCGCAAGTA
>FBMWY7P01BB8J1 89       0      89
TGGGGAATATTGCACAATGGGCGCAAGCCTGATGCAGCAACGCCGCGTGAGTGATGAAGG
CCTGGTCGGTAAGACTCTGTCCTCAGAGA
>FBMWY7P01DCV4M 163       0      163
CCTAGGAGGCAGCAGTGGGGAATATTGCACAATGGGGGAAACCCTGATGCAGCGACGCCG
CGTGAAGGAAGAAGTATCTCGGTATGTAAACTTCTATCAGCAGGGAAGATAATGACGGTA
CCTGACTAAGAAGCCCCGGCTAACTACGTGCCANNCGCGAGTA
>FBMWY7P01DWFO4 139       0      139
TGGGGAATATTGGACAATGGACCAAAAGTCTGATCCAGCAATTCTGTGCGCACGATGAAG
TTTTTCGGAATGTAAAGTGCTTTCAGTTGGGAAGAAGAAAGTGACGGTACCAACAGAAGA
AGCGACGGCTAAATACGTC
>FBMWY7P01CX7XK 141       0      141
TGGGGAATATTGGACAATGGACCAAAAGTCTGATCCAGCAATTCTGTGTGCACGATGACG
GTCTTAGGATTGTAAAGTGCTTTCAATTGGGAAGAAAAAAATGACGGTACCAATAGAAGA
AGCGACGGCTAAATACGTGCT
>FBMWY7P01DI8RW 135       0      135
TGGGGAATCTTGCGCAATGGGGGAACCCTGACGCAGCGACGCCGCGTGCGGGACGAAGGC
CCTCGGGTCGTAAACCGCTTTCAGCAGGGATGAGACAAGACGGTACCTGCAGAAGAAGCC
CCGGCTAACTACGTG
>FBMWY7P01CA2MJ 142       0      142
TGGGGAATATTGGACAATGGACCAAAAGTCTGATCCAGCAATTCTGTGTGCACGATGAAG
TTTTTCGGAATGTAAAGTGCTTTCAGTTGGGAAGAAGAAAGTGACGGTACCAACAGAAGA
AGCGACGGCTAAATACGTGCCC
>FBMWY7P01ED9R1 158       0      158
TGAGGAATATTGGTCAATGGACGAGAGTCTGAACCAGCCAAGTAGCGTGAAGGAAGACTG
CCCTATGGGTTGTAAACTTCTTTTATAAGGGAATAAAGTCAGGTACGTGTACCTGTTTGT
ATGTACCTTATGAATAAGCATCGGCTAACTCCGTGCCG
>FBMWY7P01DOZQG 136       0      136
TGGGGAATATTGCACAATGGGGGAAACCCTGATGCAGCAACGCCGCGTGAGTGAAGAAGT
ATTTCGGTATGTAAAGCTCTATCAGCAGGGAAGAAAGTGACGGTACCTGACTAAGAAGCC
CCGGCTAACTACGTGG
>FBMWY7P01DURC2 135       0      135
TAGGGAATATTGCACAATGGGGGAAACCCTGATGCAGCGACGCCGCGTGAAGGAAGAAGT
ATCTCGGTATGTAAACTTCTATCAGCAGGGAAGACAATGACGGTACCTGACTAAGAAGCC
CCGGCTAACTACGTG
>FBMWY7P01A0SX6 155       0      155
TGAGGAATATTGGTCAATGGACGAGGGTCTGAACCAGCCGAGTAGCGTGAAGGATGACTG
CCCTATGGGTTGTAAACTTCTTTTATATGGGAATAAAAAAGAGTACGTGTGCTCTATTGT
ATGTACCTTATGAATAAGCATCGGCTAATTCCGTG
>FBMWY7P01CQUSJ 158       0      158
TGAAGAATATTGGTCAATGGACGCAAGTCTGAACCAGCCAAGTAGCGTGCAGGATGACGG
CCCTCCGGGTTGTAAACTGCTTTTAGTTGGGAATAAAGTGCAGCTCGTGAGCTGTTTTGT
ATGTACCATCAGAAAAAGGACCGGCTAATTCCGTGCCA
>FBMWY7P01DL4TP 142       0      142
TGGGGAATATTGGACAATGGACCAAAAGTCTGATCCAGCAATTCTGTGTGCACGATGACG
GTCTTAGGATTGTAAAGTGCTTTCAATCGGGAAAAAGAAAGTGATGGTACCGATAGAAGA
AGCGACGGCTAAATACGTGCCG
>FBMWY7P01EJR2J 137       0      137
TGGGGAATATTGCACAATGGGGGAAACCCTGATGCAGCGACGCCGCGTGAGTGAAGAAGT
ATTTCGGTATGTAAAGCTCTATCAGCAGGGAAGAAAGTGACGGTACCTGAATAAGAAGCC
CCGGCTAACTACGTGCA
>FBMWY7P01B9MTH 139       0      139
TGGGGAATATTGGACAATGGACCAAAAGTCTGATCCAGCAATTCTGTGTGCACGATGAAG
TTTTTCGGAATGTAGAGTGCTTTCAGTTGGGAAGAAGAAAGTGACGGTACCAACAGAAGA
AGCGACGGCTAAATACGTG
>FBMWY7P01D2KWE 163       0      163
TGGGGAATTTTGGACAATGGGGGCAACCCTGATCCAGCCATGCCGCGTGCAGGATGAAGG
TCTTCGGATTGTAAACTGCTTTTGTCAGGGACGAAAAGGATTGTGCTAATACCATGATCT
GCTGACGGTACCTGAAGAATAAGCACCGGCTAACTACGTGCCC
>FBMWY7P01CXH4K 141       0      141
TGGGGAATATTGGACAATGGACCAAAAGTCTGATCCAGCAATTCTGTGTGCACGATGACG
GTCTTAGGATTGTAAAGTGCTTTCAATCGGGAAAAAGAAAGTGATGGTACCGATAGAAGA
AGCGACGGCTAAATACGTGCA
>FBMWY7P01DA087 139       0      139
TGGGGAATATTGGACAATGGACCAAAAGTCTGATCCAGCAATTCTGTGTGCACGATGACG
GTCTTAGGATTGTAAAGTGCTTTCAATCGGGAAAAAGAAAGTGATGGTACCGATAGAAGA
AGCGACGGCTAAATACGTG
>FBMWY7P01BK22M 158       0      158
TGAGGAATATTGGTCAATGGACGAGAGTCTGAACCAGCCAAGTAGCGTGAAGGATGACTG
CCCTATGGGTTGTAAACTTCTTTTATATGGGAATAAAAAAGAGCACGTGTGCTCTATTGT
ATGTACCTTATGAATAAGCATCGGCTAATTCCGTGCCC
>FBMWY7P01CTAHT 156       0      156
CCGTACGGGAGCAGCAGTGGGGAATATTGGACAATGGACCAAAAGTCTGATCCAGCAATT
CTGTGTGCACGATGAAGTTTTTCGGAATGTAAAGTGCTTTCAGTTGGGAAGAAGAAAGTG
ACGGTACCAACAGAAGAAGCGACGGCTAAATACGTG
>FBMWY7P01BMNWM 68       0      68
TGGGGAATTTTGGACAATGGGGGCAACCCTGATCCAGCCATGCCGCGTGCAGGATGAAGG
CCTGTGTA
>FBMWY7P01CR65M 140       0      140
TGGGGAATATTGGACAATGGACCAAAAGTCTGATCCAGCAATTCTGTGTGCACGATGAAG
TTTTTCGGAATGTAAAGTGCTTTCAGTTGGGAAGAAGAAAGTGACGGTACCAACAGAAGA
AGCGACGGCTAAATACGTGT
>FBMWY7P01BPQRP 161       0      161
TGGGGAATCTTCCGCAATGGGCGAAAGCCTGACGGAGCAATGCCGCGTGAGTGATGAAGG
AATTCGTTCCGTAAAACTCTTTTGTTTATGACGAATGTGCAGATTGTGAATAATTATTTG
TAATGACGGTAGTAAACGAATAAGCCACGGCTAACTACGTA
>FBMWY7P01DBWFG 144       0      144
TGGGGAATATTGGACAATGGACCAAAAGTACTGATCCAGCAATTCTGTGTGCACGATGAC
GGTCTTAGGATTGTAAAGTGCTTTCAATTGGGAAGGAAAAAAAATAGACGGTACCAATAG
AAGAAGCGACGGCTAAATACGTGT
>FBMWY7P01CY3J6 157       0      157
TGAGGAATATTGGTCAATGGGCGCGAGCCTGAACCAGCCAAGTAGCGTGAAGGATGACTG
CCCTATGGGTTGTAAACTTCTTTTGTCCGGGAATAAAACCGCCTACGTGTAGGCGCTTGT
ATGTACCGGTACGAATAAGCATCGGCTAACTCCGTGT
>FBMWY7P01ESSU5 156       0      156
TGAGGAATATTGGTCAATGGGCGCGAGCCTGAACCAGCCAAGTAGCGTGAAGGATGACTG
CCCTATGGGTTGTAAACTTCTTTTGTCCGGGAATAAAACCGCCTACGTGTAGGCGCTTGT
ATGTACCGGTACGAATAAGCATCGGCTAACTCCGTG
>FBMWY7P01CPXDV 142       0      142
TGGGGAATATTGGACAATGGACCAAAAGTCTGATCCAGCAATTCTGTGTGCACGATGACG
GTCTTAGGATTGTAAAGTGCTTTCAATACGGGAAAAAGAAAGTGATGGTACCGATAGAAG
AAGCGACGGCTAAATACGTGCA
>FBMWY7P01EULAZ 156       0      156
TGAGGAATATTGGTCAATGGGCGAGAGCCTGAACCAGCCAAGTAGCGTGAAGGATGAAGG
TTCTATGGATTGTAAACTTCTTTTATACGGGAATAAAACCTCCCACGTGTGGGAGCTTGT
ATGTACCGTATGAATAAGCATCGGCTAACTCCGTGT
>FBMWY7P01EIRAD 142       0      142
TGGGGAATATTGGACAATGGACCAAAAGTCTGATCCAGCAATTCTGTGTGCACGATGACG
GTCTTAGGATTGTAAAGTGCTTTCAATTGGGAAGAAAAAAATAGACGGTACCAATAGAAG
AAGCGACGGCTAAATACGTGCA
>FBMWY7P01C3F5V 140       0      140
TGGGGAATATTGGACAATGGACCAAAAGTCTGATCCAGCAATTCTGTGTGCACGATGAAG
TTTTTCGGAATGTAAAGTGCTTTCAGTTGGGAAGAAGAAAGTGACGGTACCAACAGAAGA
AGCGACGGCTAAATACGTGT
>FBMWY7P01BKOEL 140       0      140
TGGGGAATATTGGACAATGGACCAAAAGTCTGATCCAGCAATTCTGTGTGCACGATGAAG
TTTTTCGGAATGTAAAGTGCTTTCAGTTGGGAAGAAGAAAGTGACGGTACCAACAGAAGA
AGCGACGGCTAAATACGTGG
>FBMWY7P01C9HUY 139       0      139
TGGGGAATATTGGACAATGGACCAAAAGTCTGATCCAGCAATTCTGTGTGCACGATGACG
GTCTTAGGATTGTAAAGTGCTTTCAATTGGGAAGAAAAAAATGACGGTACCAATAGAAGA
AGCGACGGCTAAATACGTG
>FBMWY7P01BX3RJ 155       0      155
TGAGGAATATTGGTCAATGGACGAGAGTCTGAACCAGCCAAGTAGCGTGAAGGATGACTG
CCCTATGGGTTGTAAACTTCTTTTATATGGGAATAAAAAAGAGCACGTGTGCTCTATTGT
ATGTACCTTATGAATAAGCATCGGCTAATTCCGTG
>FBMWY7P01DZ6IN 160       0      160
TGGGGAATTTTGGACAATGGGGGCAACCCTGATCCAGCCATGCCGCGTGCAGGATGAAGG
TCTTCGGATTGTAAACTGCTTTTGTCAGGGACGAAAAGGATTGTGTTAATACCATGATCT
GCTGACGGTACCTGAAGAATAAGCACCGGCTAACTACGTA
>FBMWY7P01CFE35 158       0      158
TGAGGAATATTGGTCAATGGGCGCGAGCCTGAACCAGCCAAGTAGCGTGAAGGATGACTG
CCCTATGGGTTGTAAACTTCTTTTGTCCGGGAATAAAACCGCCTACGTGTAGGCGCTTGT
ATGTACCGGTACGAATAAGCATCGGCTAACTCCGTGCG
>FBMWY7P01DLP24 139       0      139
TGGGGAATATTGGACAATGGACCAAAAGTCTGATCCAGCAATTCTGTGTGCACGATGACG
GTCTTAGGATTGTAAAGTGCTTTCAATTGGGAAGAAAAAAATGACGGTACCAATAGAAGA
AGCGACGGCTAAATACGTG
>FBMWY7P01CUAZY 156       0      156
TGAGGAATATTGGTCAATGGACGAGAGTCTGAACCAGCCAAGTAGCGTGAAGGATGACTG
CCCTATGGGTTGTAAACTTCTTTTATATGGGAATAAAAAGAGCACGTGTGCTCTATTGTA
TGTACCTTATGAATAAGCATCGGCTAATTCCGTGCA
>FBMWY7P01CPDZO 156       0      156
TGAGGAATATTGGTCAATGGACGAGAGTCTGAACCAGCCAAGTAGCGTGAAGGATGACTG
CCCTATGGGTTGTAAACTTCTTTTATACGGGAATAAAGTGAGCCACGTGTTGGTTTTTTG
TATGTACCGTATGAATAAGGATCGGCTAACTCCGTG
>FBMWY7P01DGDR8 49       0      49
TGGGGAATATTGGACAATGGACCAAAAGTCTGATCCAGCAATTCTGTGT
>FBMWY7P01CYZTU 156       0      156
TGAGGAATATTGGTCAATGGGCGCGAGCCTGAACCAGCCAAGTAGCGTGAAGGATGACTG
CCCTATGGGTTGTAAACTTCTTTTGTCCGGGAATAAAACCGCCTACGTGTAGGCGCTTGT
ATGTACCGGTACGAATAAGCATCGGCTAACTCCGTG
>FBMWY7P01CUPHF 160       0      160
TAGGGAATTTTCGGCAATGGGGGGAACCCTGACCGAGCAACGCCGCGTGAAGGAAGAAGG
AATTCGTTCTGTAAACTTCTGTTATAAAGGAAGAACGGCGGATATAGGGAATGATATCCG
AGTGACGGTACTTTATGAGAAAGCCACGGCTAACTACGTG
>FBMWY7P01B24CP 138       0      138
GTGGGGAATATTGCACAATGGGGGAAACCCTGATGCAGCAACGCCGCGTGAGTGAAGAAG
TATTTCGGTATGTAAAGCTCTATCAGCAGGGAAGAAAGTGACGGTACCTGACTAAGAACG
CCCCGGCTAACTACGTGT
>FBMWY7P01DHGI9 157       0      157
TGAGGAATATTGGTCAATGGACGAGAGTCTGAACCAGCCAAGTAGCGTGAAGGATGACTG
CCCTATGGGTTGTAAACTTCTTTTATACGGGAATAAAGTGAAGCACGTGTGCTTTTTTGT
ATGTACCGTATGAATAAGGATCGGCTAACTCCGTGCT
>FBMWY7P01CQ0FZ 169       0      169
TGAGGAATATTGGTCAATGGGCGCGAGCCTGGACCAGCCAAGTAGCGTGAAGGATGACTG
CCCTATGGGTTGTAAACTTCTTTTGTCCGGGAATAAAACCGCCTACGTGTAGGCGCTTGT
ATGTACCGGTACGAATAAGCATCGGCTAACTCCGTGCCGNNCGCGAGTA
>FBMWY7P01DY3TZ 157       0      157
TGAGGAATATTGGTCAATGGGCGCGAGCCTGAACCAGCCAAGTAGCGTGAAGGATGACTG
CCCTATGGGTTGTAAACTTCTTTTGTCCGGGAATAAAACCGCCTACGTGTAGGCGCTTGT
ATGTACCGGTACGAATAAGCATCGGCTAACTCCGTGT
>FBMWY7P01D607E 88       0      88
TGGGGAATATTGCACAATGGGCGCAAGCCTGATGCAGCAACGCCGCGTGAGCGATGAAGG
CCTGGTCGTAAGACTCTGTCCTCAGAGA
>FBMWY7P01D3YEI 140       0      140
TGGGGAATATTGGACAATGGACCGAAAAGTCTGATCCAGCAATTCTGTGTGCACGATGAA
GTTTTTCGGAATGTAAAGTGCTTTCAGTTGGGAAGAAGAAAGTGACGGTACCAACAGAAG
AAGCGACGGCTAAATACGTG
>FBMWY7P01EU5RX 139       0      139
TGGGGAATATTGGACAATGGACCAAAAGTCTGATCCAGCAATTCTGTGTGCACGATGAAG
TTTTTCGGAATGTAAAGTGCTTTCAGTTGGGAAGAAGAAAGTGACGGTACCAACAGAAGA
AGCGACGGCTAAATACGTG
>FBMWY7P01DCKX9 138       0      138
TGGGAATATTGGACAATGGACCAAAAGTCTGATCCGGCAATTCTGTGTGCACGATGAAGT
TTTTCGGAATGTAAAGTGCTTTCAGTTGGGAAGAAGAAAGTGACGGTACCAACAGAAGAA
GCGACGGCTAAATACGTG
>FBMWY7P01C57IO 139       0      139
TGGGGAATATTGGACAATGGACCAGAAGTCTGATCCAGCAATTCTGTGTGCACGATGAAG
TTTTTCGGAATGTAAAGTGCTTTCAGTTGGGAAGAAGAAAGTGACGGTACCAACAGAAGA
AGCGACGGCTAAATACGTG
>FBMWY7P01DJG2P 139       0      139
TGGGGAATATTGGACAATGGACCAAAAGTCTGATCCAGCAATTCTGTGTGCACGATGACG
GTCTTAGGATTGTAAAGTGCTTTCAATTGGGAAGAAAAAAATGACGGTACCAATAGAAGA
AGCGACGGCTAAATACGCG
>FBMWY7P01DA4HX 140       0      140
TGGGGAATATTGGACAATGGACCAAAAGTCTGATCCAGCAATTCTGTGTGCACGATGAAG
TTTTTCGGAATGTAAAGTGCTTTCAGTTGGGAAGAAGAAAGTGGCAGTACCAACAGAAGA
AGCGACGGCTAAATACGTGT
>FBMWY7P01DTVCC 139       0      139
TGGGGAATATTGGACAATGGACCAAAAGTCTGATCCAGCAATTCTGTGTGCACGATGAAG
TTTTTCGGAATGTAAAGTGCTTTCAGTTGGGAAGAAGAAAGTGACGGTACCAACAGAAGA
AGCGACGGCTAAATACGTG
>FBMWY7P01D7XPB 139       0      139
TGGGGAATATTGGACAATGGACCAAAAGTCTGATCCAGCAATTCTGTGTGCACGATGAAG
TTTTTCGGAATGTAAAGTGCTTTCAGTTGGGAAGAAGAAAGTGACGGTACCAACAGAAGA
AGCGACGGCTAAATACGTG
>FBMWY7P01BPWEW 160       0      160
TGAGGAATATTGGTCAATGGGCGCGAGCCTGAACCAGCCAAGTAGCGTGAAGGATGACTG
CCCTATGGGTTGTAAACTTCTTTTGTCCGGGAATAAAACCGACCTACGTGTAGGCGCTTG
TATGTACCGGTACGAATAAGCATCGGCTAACTCCGTGCCT
>FBMWY7P01BJ2P5 163       0      163
TGGGGAATTTTGGACAATGGGGGCAACCCTGATCCAGCCATGCCGCGTGCAGGATGAAGG
TCTTCGGATTGTAAACTGCTTTTGTCAGGGACGAAAAGGATTGTGCTAATACCATGATCT
GCTGACGGTACCTGAAGAATAAGCACCGGCTAACTACGTGCCG
>FBMWY7P01C0BFX 139       0      139
TGGGGAATATTGGACAATGGACCAAAAGTCTGATCCAGCAATTCTGTGTGCACGATGACG
GTCTTAGGATTGTAAAGTGCTTTCAATTGGGAAGAAAAAAATGACGGTACCAATAGAAGA
AGCGACGGCTAAATACGTG
>FBMWY7P01CBI81 161       0      161
TGGGGAATTTTGGACAATGGGGGCAACCCTGATCCAGCCATGCCGCGTGCAGGATGAAGG
TCTTCGGATTGTAAACTGCTTTTGTCAGGGACGAAAAGGATTGTGCTAATACCATGATCT
GCTGACGGTACCTGAAGAATAAGCACCGGCTAACTACGTGT
>FBMWY7P01B4MPK 157       0      157
TGAGGAATATTGGTCAATGGGCGCGAGCCTGAACCAGCCAAGTAGCGTGAAGGATGACTG
CCCTATGGGTTGTAAACTTCTTTTGTCCGGGAATAAAACCGCCTACGTGTAGGCGCTTGT
ATGTACCGGTACGAATAAGCATCGGCTAACTCCGTGA
>FBMWY7P01B3I58 135       0      135
TGGGGAATATTGCACAATGGGGGAAACCCTGATGCAGCAACGCCGCGTGAGTGAAGAAGT
ATTTCGGTATGTAAAGCTCTATCAGCAGGGAAGAAAGTGACGGTACCTGACTAAGAAGCC
CCGGCTAACTACGTG
>FBMWY7P01D79TY 175       0      175
CCTACGGGGCAGCAGTAGGGAATTTTCGGCAATGGGGGGAACCCTGACCGAGCAACGCCG
CGTGAAGGAAGAAGGAATTCGTTCTGTAAACTTCTGTTATAAAGGAAGAACGGCGGATAT
AGGGAATGANATCCGAGTGACGGTACTTTATGAGAAAGCCACGGCTAACTACGNG
>FBMWY7P01C5N1S 156       0      156
TGAGGAATATTGGTCAATGGGCGCGAGCCTGAACCAGCCAAGTAGCGTGAAGGATGACTG
CCCTATGGGTTGTAAACTTCTTTTGTCCGGGAATAAAACCGCCTACGTGTAGGCGCTTGT
ATGTACCGGTACGAATAAGCATCGGCTAACTCCGTG
>FBMWY7P01EEULR 140       0      140
TGGGGAATATTGGACAATGGACCAAAAGTCTGATCCAGCAATTCTGTGTGCACGATGAGG
TTTTTCGGAATGTAAAGTGCTTTCAGTTGGGAAGAAGAAAGTGACGGTACCAACAGAAGA
AGCGACGGCTAAATACGTGT
>FBMWY7P01DDKX5 146       0      146
GCAGTGGGGAATATTGGACAATGGACCAAAAGTCTGATCCAGCAATTCTGTGTGCACGAT
GACGGTCTTAGGATTGTAAAGTGCTTTCAATCGGGAAAAAGAAAGTGATGGTACCGATAG
AAGAAGCGACGGCTAAATACGTGCCC
>FBMWY7P01ENVIN 158       0      158
GTGAGGAATATTGGTCAAGTGGGCGCGAGCCTGAACCAGCCAAGTAGCGTGAAGGATGAC
TGCCCTATGGGTTGTAAACTTCTTTTGTCCGGGAATAAAACCGCCTACGTGTAGGCGCTT
GTATGTACCGGTACGAATAAGCATCGGCTAACTCCGTG
>FBMWY7P01BZJWN 137       0      137
TGGGGAATATTGCACAATGGGGGAAACCCTGATGCAGCGACGCCGCGTGAGTGAAGAAGT
ATTTCGGTATGTAAAGCTCTATCAGCAGGGAAGAAAGTGACGGTACCTGAATAAGAAGCC
CCGGCTAACTACGTGCA
>FBMWY7P01CYBPX 157       0      157
TGAGGAATATTGGTCAATGGACGAGAGTCTGAACCAGCCAAGTAGCGTGAAGGATGACTG
CCCTATGGGTTGTAAACTTCTTTTATATGGGAATAAAAAAGAGTACGTGTGCTCTATTGT
ATGTACCTTATGAATAAGCATCGGCTAATTCCGTGCT
>FBMWY7P01DH7G6 139       0      139
TGGGGAATATTGGACAATGGACCAAAAGTCTGATCCAGCAATTCTGTGTGCACGATGAAG
TTTTCGGAATGTAAAGTGCTTTCAGTTGGGAAGAAGAAAGTGACGGTACCAACAGAAGAA
GCGACGGCTAAATACGTGT
>FBMWY7P01DC32H 155       0      155
TGAGGAATATTGGTCAATGGACGAGAGTCTGAACCAGCCAAGTAGCGTGAGGGATGACTG
CCCTATGGGTTGTAAACTTCTTTTATATGGGAATAAAAAAGAGCACGTGTGCTCTATTGT
ATGTACCTTATGAATAAGCATCGGCTAATTCCGTG
>FBMWY7P01BH6NP 162       0      162
TGGGGAATCTTCTGCAAGTGGGCGAAAGCCTGACGGAGCAATGCCGCGTGAGTGATGAAG
GAATTCGTTCCGTAAAACTCTTTTGTTTATGACGAATGTGCAGATTGTGAATAATTATTT
GTAATGACGGTAGTAAACGAATAAGCCACGGCTAACTACGTG
>FBMWY7P01EOOKR 140       0      140
TGGGGAATATTGGACAATGGACCAAAAGTCTGATCCAGCAATTCTGTGTGCACGATGACG
GTCTTAGGATTGTAAAGTGCTTTCAATCGGGAAAAAGAAAGTGATGGTACCGATAGAAGA
AGCGACGGCTAAATACGTGT
>FBMWY7P01BOSNR 135       0      135
TAGGGAATATTGCACAATGGGGGAAACCCTGATGCAGCGACGCCGCGTGAAGGAAGAAGT
ATCTCGGTATGTAAACTTCTATCAGCAGGGAAGACAATGACGGTACCTGACTAAGAAGCC
CCGGCTAACTACGTA
>FBMWY7P01DYIAN 140       0      140
TGGGGAATATTGGACAATGGACCAAAAGTCTGATCCAGCAATTCTGTGTGCACGATGACG
GTCTTAGGATTGTAAAATGCTTTCAATTGGGAAGAAAAAAATGACGGTACCAATAGAAGA
AGCGACGGCTAAATACGTGT
>FBMWY7P01CQO9J 160       0      160
TGGGGAATTTTGGACAATGGGGGCAACCCTGATCCAGCCATGCCGCGTGCAGGATGAAGG
TCTTCGGATTGTAAACTGCTTTTGTCAGGGACGAAAAGGATTGTGCTAATACCATGATCT
GCTGACGGTACCTGAAGAATAAGCACCGGCTAACTACGTG
>FBMWY7P01A3JFF 158       0      158
TAGGGAATTTTCGTCAATGGGGGGAACCCTGAACGAGCAATGCCGCGTGAGTGAAGACGG
TCTTCGGATTGTAAAGCTCTGTTGTAAGTTAGAAATGATATGGATAGGGAATGATCCATA
AATGATCAGCTTACCAGAAAGTCACGGCTAACTACGCG
>FBMWY7P01CJO5D 139       0      139
TGGGGAATATTGGACAATGGACCAAAAGTCTGATCCAGCAATTCTGTGTGCACGATGAAG
TTTTTCGGAATGTAAAGTGCTTTCAGTTGGGAAGAAGAAAGTGACGGTACCAACAGAAGA
AGCGACGGCTAAATACGNG
>FBMWY7P01A4VQJ 141       0      141
TGGGGAATATTGGACAATGGACCAAAAGTCTGATCCAGCAATTCTGTGTGCACGATGACG
GTCTTAGGATTGTAAAGTGCTTTCAATTGGGAAGAAAAAAAATAGACGGTACCAATAGAA
GAAGCGACGGCTAAATACGTG
>FBMWY7P01DOS03 159       0      159
TGAGGAATATTGGTCAATGGGCGCGAGCCTGAACCAGCCAAGTAGCGTGAAGGATGACTG
CCCTACGGGTTGTAAACTTCTTTTGTCCGGGAATAAAACCGCCTACGTGTAGGCGCTTGT
ATGTACCGGTACGAATAAGCATCGGCTAACTCCGTGCCG
>FBMWY7P01EENAE 159       0      159
TAGGGAATTTTCGTCAATGGGGGAACCCTGAACGAGCAATGCCGCGTGAGTGAGGAAGGT
CTTCGGATCGTAAAGCTCTGTTGTAAGAGAAAACGGCACCCATAGGGAATGATGAGTGAG
TGATGGTATCTTACCAGAAAGTCACGGCTAACTACGTGT
>FBMWY7P01BJFA8 158       0      158
TGAGGAATATTGGTCAATGGACGCAAGTCTGAACCAGCCAAGTAGCGTGCAGGATGACGG
CCCTCCGGGTTGTAAACTGCTTTTAGTTGGGAATAAAGTGCAGCTCGTGAGTTGTTTTGT
ATGTACCATCAGAAAAAGGACCGGCTAATTCCGTGCCA
>FBMWY7P01CW66K 156       0      156
CCGTACGGAGGCAGCAGTGGGGAATATTGGACAATGGACCAAAAGTCTGATCCAGCAATT
CTGTGTGCACGATGACGGTCTTAGGATTGTAAAGTGCTTTCAATCGGGAAAAAGAAAGTG
ATGGTACCGATAGAAGAAGCGACGGCTAAATACGTA
>FBMWY7P01CY9IA 170       0      170
CCTACGGGACAGCAGTGAGGAATATTGATCAATGGACGAGAGTCTGAACCAGCCAAGTAG
CGTGAAGGATGACTGCCCTATGGGTTGTAAACTTCTTTTATATGGGAATAAAAAAGAGCA
CGTGTGCTCTATTGTATGTACCTTATGAATAAGCATCGGCTAATTCCGTG
>FBMWY7P01BJOG4 161       0      161
GTGGGGAATATTGCACAAGTGGGGGAAACCCTGATGCAGCGACGCCGCGTGAGTGAAGAA
GTATCTCGGTATGTAAAGCTCTATCAGCAGGGAAAGAAAATGACGGTACCTGACTAAGAA
CGCCCCGGCTAACTACGTGTCAGCACGCCCGGACGGTTAAT
>FBMWY7P01D7YZ3 139       0      139
TGGGGAATATTGGACAATGGACCAAAAGTCTGATCCAGCAATTCTGTGTGCACGATGAAG
TTTTTCGGAATGTAAAGTGCCTTCAGTTGGGAAGAAGAAAATGACGGTACCAACAGAAGA
AGCGACGGCTAAATACGTG
>FBMWY7P01DV7WP 121       0      121
TGAGGAATATTGGTCAATGGACGAGAGTCTGAACCAGCCAAGTAGCGTGAAGGATGACTG
CCCTATGGGTTGTAAACTTCTTTTATACGGGAATAAAGTTAGCCACGTGTGGTTTTTTNT
T
>FBMWY7P01C3AH0 135       0      135
TGGGGAATATTGCACAATGGGGGAAACCCTGATGCAGCGACGCCGCGTGGAGGAAGAAGG
TCTTCGGATTGTAAACTCCTGTTGTTGGGGAAGATAATGACGGTACCCAACAAGGAAGTG
ACGGCTAACTACGTG
>FBMWY7P01C2NU8 140       0      140
TGGGGAATATTGGACAATGGACCAAAAGTCTGATCCAGCAATTCTGTGTGCACGATGACG
GTCTTAGGATTGTAAAATGCTTTCAATTGGGAAGAAAAAAATAGACGGTACCAATAGAAG
AAGCGACGGCTAAATACGTG
>FBMWY7P01DAQ8I 55       0      55
TGAGGAATATTGGTCAATGGGCGCGAGCCTGAACCAGCCAAGTAGCGTGAAGAGT
>FBMWY7P01CKRFY 139       0      139
TGGGGAATATTGGACAATGGACCAAAAGTCTGATCCAGCAATTCTGTGTGCACGATGAAG
TTTTTCGGAATGTAAAGTGCTTTCAGTTGGGAAGAAGAAAGTGACGGTACCAACAGAAGA
AGCGACGGCTAAATACGTA
>FBMWY7P01D8PI8 139       0      139
TGGGGAATATTGGACAATGGACCAAAAGTCTGATCCAGCAATTCTGTGTGCACGATGACG
GTCTTAGGATTGTAAAATGCTTTCAATTGGGAAGAAAAAAATGACGGTACCAATAGAAGA
AGCGACGGCTAAATACGTG
>FBMWY7P01CTA6I 156       0      156
TGAGGAATATTGGTCAATGGGCGCGAGCCTGAACCAGCCAAGTAGCGTGAAGGATGACTG
CCCTATGGGTTGTAAACTTCTTTTGTCCGGGAATAAAACCGCCTACGTGTAGGCGCTTGT
ATGTACCGGTACGAATAAGCATCGGCTAACTCCGNG
>FBMWY7P01EMOD5 139       0      139
TGGGGAATATTGGACAATGGACCAAAAGTCTGATCCAGCAATTCTGTGTGCACGATGAAG
TTTTTCGGAATGTAAAGTGCTTTCAGTTGGGAAGAAGAAAGTGACGGTACCAACAGAAGA
AGCGACGGCTAAATACGTG
>FBMWY7P01EEYFT 139       0      139
TGGGGAATATTGGACAATGGACCAAAAGTCTGATCCAGCAATTCTGTGTGCACGATGACG
GTCTTAGGATTGTAAAGTGCTTTCAATTGGGAAGAAAAAAATGACGGTACCAATAGAAGA
AGCGACGGCTAAATACGTG
>FBMWY7P01D2AC2 156       0      156
TGAGGAATATTGGTCAATGGGCGCGAGCCTGAACCAGCCAAGTAGCGTGAAGGATGACTG
CCCTATGGGTTGTAAACTTCTTTTGTCCGGGAATAAAACCGCCTACGTGTAGGCGCTTGT
ATGTACCGGTACGAATAAGCATCGGCTAACTCCGTG
>FBMWY7P01CXSMF 138       0      138
TGGGGAATATTGCACAATGGGGGAAACCCTGATGCAGCGACGCCGCGTGAGTGAAGAAGT
ATTTCGGTATGTAAAGCTCTATCAGCAGGGAAGAAAGTGACGGTGCCTGAATAAGAAGCC
CCGGCTAACTACGTGCCC
>FBMWY7P01DYFG7 140       0      140
TGGGGAATATTGGACAATGGACCAAAAGTCTGATCCAGCAATTCTGTGTGCACGATGACG
GTCTTAGGATTGTAAAGTGCTTTCAATTGGGAAGAAAAAAATGACGGTACCAATAGAAGA
AGCGACGGCTAAATACGTGT
>FBMWY7P01B4K7V 139       0      139
TGGGGAATATTGGACAATGGACCAAAAGTCTGATCCAGCAATTCTGTGTGCACGATGACG
GTCTTAGGATTGTAAAGTGCTTTCAATTGGGAAGAAAAAAATGACGGTACCAATAGAAGA
AGCGACGGCTAAATACGTG
>FBMWY7P01E0ZSG 155       0      155
TGAGGAATATTGGTCAATGGGCGAGAGCCTGAACCAGCCAAGTAGCGTGAAGGATGAAGG
TTCTATGGATTGTAAACTTCTTTTATAAGGGAATAACAGACATTACGTGTAGTGTTTTGC
ATGTACCTTATGAATAAGCATCGGCTAACTCCGTG
>FBMWY7P01CKZOU 135       0      135
TGGGGAATATTGCACAATGGGGGAAACCCTGATGCAGCGACGCCGCGTGGAGGAAGAAGG
TCTTCGGATTGTAAACTCCTGTTGTAGGGGAAGATAATGACGGTACCCAACAAGGAAGTG
ACGGCTAACTACGTG
>FBMWY7P01CR4O7 174       0      174
TGAGGAATATTGGTCAATGGACGGAAGTCTGAACCAGCCAAGTCGCGTGAAGGATGAAGG
TTCTATGGATTGTAAACTTCTTTTATAGGGGAATAAAAAAGTCCACGTGTGGATTCTTGT
ATGTACCCTATGAATAAGCATCGGCTAACTCCGTGCANCACGCCGGACGGTAAT
>FBMWY7P01DIWIN 158       0      158
TGAGGAATATTGGTCAATGGACGAGAGTCTGAACCAGCCAAGTAGCGTGAAGGATGACTG
CCCTATGGGTTGTAAACTTCTTTTATATGGGAATAAAAAAGAGTACGTGTGCTCTATTGT
ATGTACCTTATGAATAAGCATCGGCTAATTCCGTGCCC
>FBMWY7P01B2SL7 157       0      157
TGAGGAATATTGGTCAATGGGCGCGAGCCTGAACCAGCCAAGTAGCGTGAAGGATGACTG
CCCTATGGGTTGTAAACTTCTTTTGTCCGGGAATAAAACCGCCTACGTGTAGGCGCTTGT
ATGTACCGGTACGAATAAGCATCGGCTAACTCCGTGT
>FBMWY7P01BR8K0 142       0      142
TGGGGAATATTGGACAATGGACCAAAAGTCTGATCCAGCAATTCTGTGTGCACGATGACG
GTCTTAGGATTGTAAAGTGCTTTCAATTGGGAAGAAAAAAAATAGACGGTACCAATAGAA
GAAGCGACGGCTAAATACGTGT
>FBMWY7P01DYKG7 155       0      155
TGGGGAATATTGAACAATGGACCAAAAGTCTGATCCAGCAATTCTGTGTGCACGATGAAG
TTTTTCGGAATGTAAAGTGCTTTCAGTTGGGAAGAAGAAAGTGACGGTACCAACAGAAGA
AGCGACGGCTAAATACGTGCCAGCAGCCGNGAGTA
>FBMWY7P01BZNW8 154       0      154
CCTACGGGGCAGCAGTGGGGAATATTGGACAATGGACCAAAAGTCTGATCCAGCAATTCT
GTGTGCACGATGACGGTCTTAGGATTGTAAAGTGCTTTCAATTGGGAAGAAAAAAATGAC
GGTACCAATAGAAGAAGCGACGGCTAAATACGTG
>FBMWY7P01C386O 171       0      171
CCTACGAGGCAGCAGTGAGGAATATTGGTCAATGGGCGCGAGCCTGAACCAGCCAAGTAG
CGTGAAGGATGACTGCCCTATGGGTTGTAAACTTCTTTTGTCCGGGAATAAAACCGCCTA
CGTGTAGGCGCTTGTATGTACCGGTACGAATAAGCATCGGCTAACTCCGTG
>FBMWY7P01DMO32 139       0      139
TGGGGAATATTGGACAATGGACCAAAAGTCTGATCCAGCAATTCTGTGTGCACGATGACG
GTCTTAGGATTGTAAAGTGCTTTCAATTGGGAAGAAAAAAATGACGGTACCAATAGAAGA
AGCGACGGCTAAATACGTG
>FBMWY7P01EPK0G 150       0      150
CCTACGGGGGAGCAGTAGGGAATATTGCACAATGGGGGAAGCCCTGATGCAGCGACGCCG
CGTGAAGGAAGAAGTATCTCGGTATGTAAACTTCTATCAGCAGGGAAGATAATGACGGTA
CCTGACTAAGAAGCCCCGGCTAACTACGTG
>FBMWY7P01A9YZC 155       0      155
CCTACGGGGCAGCAGTGGGGAATATTGGACAATGGACCAAAAGTCTGATCCAGCAATTCT
GTGTGCACGATGACGGTCTTAGGATTGTAAAGTGCTTTCAATTGGGAAGAAAAAAATAGA
CGGTACCAATAGAAGAAGCGACGGCTAAATACGTG
>FBMWY7P01C22ZR 139       0      139
TGGGGAATATTGGACAATGGACCAAAAGTCTGATCCAGCAATTCTGTGTGCACGATGACG
GTCTTAGGATTGTAAAGTGCTTTCAATTGGGAAGAAAAAAATGACGGTACCAATAGAAGA
AGCGACGGCTAAATACGTG
>FBMWY7P01CXNTP 161       0      161
TGGGGAATCTTCCGCAATGGGCGAAAGCCTGACGGAGCAATGCCGCGTGAGTGATGAAGG
AATTCGTTCCGTAAAACTCTTTTGTTTATGACGAATGTGCAGATTGTGAATAATTATTTG
TAATGACGGTAGTAAACGAATAAGCCACGGCTAACTACGTG
>FBMWY7P01B92NC 155       0      155
TGAGGAATATTGGTCAATGGACGAGAGTCTGAACCAGCCAAGTAGCGTGAAGGATGACTG
CCCTATGGGTTGTAAACTTCTTTTATATGGGAATAAAAAAGAGCACGTGTGCTCTATTGT
ATATACCTTATGAATAAGCATCGGCTAATTCCGTA
>FBMWY7P01BYMK7 156       0      156
TGAGGAATATTGGTCAATGGGCGCGAGCCTGAACCAGCCAAGTAGCGTGAAGGATGACTG
CCCTATGGGTTGTAAACTTCTTTTGTCCGGGAATAAAACCGCCTACGTGTAGGCGCTTGT
ATGTACCGGTACGAATAAGCATCGGCTAACTCCGTG
>FBMWY7P01D6IHW 138       0      138
TGGGGAATATTGGACAATGGACCAAAAGTCTGATCCAGCAATTCTGTGTGCACGATGACG
GTCTTAGGATTGTAAAGTGCTTTCAATCGGGAAAAGAAAGTGATGGTACCGATAGAAGAA
GCGACGGCTAAATACGTG
>FBMWY7P01C2CZV 155       0      155
TGAGGAATATTGGTCAATGGGCGAGAGCCTGAACCAGCCAAGTAGCGTGAAGGATGAAGG
TCCTACGGATTGTAAACTTCTTTTATACGGGAATAAAGTTTCCTACGTGTAGGATTTTGT
ATGTACCGTATGAATAAGCATCGGCTAACTCCGTG
>FBMWY7P01D2MPC 147       0      147
TGGGGAATATTGGACAATGGACCAAAAGTCTGATCCAGCAATTCTGTGTGCACGATGACG
GTCTTAGGATTGTAAAGTGCTTTCAATTGGGAAGAAAAAAATGACGGTACCAATAGAAGA
AGCGACGGCTAAATACGTGCCAGCAGC
>FBMWY7P01ETFSE 139       0      139
TGGGGAATATTGGACAATGGACCAAAAGTCTGATCCAGCAATTCTGTGTGCACGATGACG
GTCTTAGGATTGTAAAGTGCTTTCAATTGGGAAGAAAAAAATGACGGTACCAATAGAAGA
AGCGACGGCTAAATACGTG
>FBMWY7P01C3NP4 161       0      161
TGGGGAATCTTCCGCAATGGGCGAAAGCCTGACGGAGCAATGCCGCGTGAGTGATGAAGG
AATTCGTTCCGTAAAACTCTTTTGTTTATGACGAATGTGCAGATTGTGAATAATTATTTG
TAATGACGGTAGTAAACGAATAAGCCACGGCTAACTACGTG
>FBMWY7P01EA7JY 163       0      163
TGGGGAATCTTCCGCAATGGGCGAAAGCCTGACGGAGCAATGCCGCGTGAGTGATGAAGG
AATTCGTTCCGTAAAACTCTTTTGTTTATGACGAATGTGCAGATTGTGAATAATTATTTG
TAATGACGGTAGTAAACGAATAAGCCACGGCTAACTACGTGCT
>FBMWY7P01CWIBQ 165       0      165
GCAGTGGGGAATCTTCCGCAATGGGCGAAAGCCTGACGGAGCAATGCCGCGTGAGTGATG
AAGGAATTCGTTCCGTAAAACTCTTTTGTTTATGACGAATGTGCAGATTGTGAATAATTA
TTTGTAATGACGGTAGTAAACGAATAAGCCACGGCTAACTACGTG
>FBMWY7P01EKLES 57       0      57
TGAGGAATATTGGTCAATGGCGAGAGCTGAACCAGCCAAGTAGCGTGAAGGATGAGT
>FBMWY7P01DZXKC 136       0      136
TGGGGAATATTGCACAATGGGGGAAACCCTGATGCAGCGACGCCGCGTGAGCGAAGAAGT
ATTTCGGTATGTAAAGCTCTATCAGCAGGGAAGAAAATGACGGTACCTGACTAAGAAGCC
CCGGCTAACTACGTGT
>FBMWY7P01EPYND 156       0      156
TGAGGAATATTGGTCAATGGACGAGAGTCTGAACCAGCCAAGTAGCGTGAAGGATGACTG
CCCTATGGGTTGTAAACTTCTTTTATATGGGAATAAAAAAGAGTACGTGTGCTCTATTGT
ATGTACCTTATGAATAAGCATCGGCTAATTCCGTGT
>FBMWY7P01A6YGW 142       0      142
TGGGGAATATTGGACAATGGACCAAAAGTCTGATCCAGCAATTCTGTGTGCACGATGACG
GTCTTAGGATTGTAAAGTGCTTTCAATTGGGAAGGAAAAAAAATAGACGGTACCAATAGA
AGAAGCGACGGCTAAATACGTG
>FBMWY7P01BYUH0 141       0      141
TGGGGAATATTGGACAATGGACCAAAAGTCTGATCCAGCAATTCTGTGTGCACGATGACG
GTCTTAGGATTGTAAAGTGCTTTCAATTGGGAAGAAAAAAAATAGACGGTACCAATAGAA
GAAGCGACGGCTAAATACGTG
>FBMWY7P01C4DVR 139       0      139
TGGGGAATATTGGACAATGGAACAAAAGTCTGATCCAGCAATTCTGTGTGCACGATGAAG
TTTTTCGGAATGTAAAGTGCTTTCAGTTGGGAAGAAGGAAGTGACGGTACCAACAGAAGA
AGCGACGGCTAAATACGTG
>FBMWY7P01D7I87 71       0      71
TAGGGAATATTGCACAATGGGGGGAAACCCTGATGCAGCCATGCCGCGTGTGTGAAGAAG
GCCTGGTGTAG
>FBMWY7P01DIGXZ 139       0      139
TGGGGAATATTGGACAATGGACCAAAAGTCTGATCCAGCAATTCTGTGTGCACGATGACG
GTCTTAGGATTGTAAAGTGCTTTCGATTGGGAAGAAAAAAATGACGGTACCAATAGAAGA
AGCGACGGCTAAATACGTG
>FBMWY7P01D9VDK 153       0      153
TGAGGAATATTGGTCAATGGACGCAAGTCTGAACCAGCCAAGTAGCGTGCAGGATGACGG
CCCTCCGGGTTGTAAACTGCTTTTAGTTGGGAATAAAGTGCAGCTCGTGAGCTGTTTTGT
ATGTACCATCAGAAAAGGCCGGCTAATTCCGTG
>FBMWY7P01CYYHI 139       0      139
TGGGGAATATTGGACAATGGACCAAAAGTCTGATCCAGCAATTCTGTGTGCACGATGAAG
TTTTTCGGAATGTAAAGTGCTTTCAGTTGGGAAGAAGAAAGTGACGGTACCAACAGAAGA
AGCGACGGCTAAATACGTG
>FBMWY7P01BSQOP 141       0      141
TGGGGAATATTGCACAATGGGGGAAACCCTGATGCAGCAACGCCGCGTGAAGGAAGAAGG
TTTTCGGATCGTAAACTTCTATCAATAGGGAAGAAAGAAATGACGGTACCTAAATAAGAA
GCCCCGGCTAACTACGTGCCT
>FBMWY7P01DZ1X9 29       0      29
TGGGGGAATATTGGACAATGGACCAAAAG
>FBMWY7P01B4DCT 136       0      136
TGGGGAATATTGCACAATGGGGGAAACCCTGATGCAGCGACGCCGCGTGGAGGAAGAAGG
TCTTCGGATTGTAAACTCCTGTTGTTGGGGAAGATAATGACGGTACCCAACAAGGAAGTG
ACGGCTAACTACGTGT
>FBMWY7P01BX7JN 139       0      139
TGGGGAATATTGGACAATGGACCAAAAGTCTGATCCAGCAATTCTGTGTGCACGATGACG
GTCTTAGGATTGTAAAGTGCTTTCAATCGGGAAAAAGAAAGTGATGGTACCGATAGAAGA
AGCGACGGCTAAATACGTG
>FBMWY7P01ASU1Q 161       0      161
TGGGGAATCTTCCGCAATGGGCGAAAGCCAGACGGAGCAATGCCACGTGAGTGATGAAGG
AATTCGTTCCGTAAAACTCTTTTGTTTATGACGAATGTGCAGATTGTGAATAATTATTTG
TAATGACGGTAGTAAACGAATAAGCCACGGCTAACTACGTG
>FBMWY7P01BGHG5 142       0      142
TGGGGAATATTGGACAATGGACCAAAAGTCTGATCCAGCAATTCTGTGTGCACGATGACG
GTCTTAGGATTGTAAAGTGCTTTCAATTGGGAAGAAAAAAAATAGACGGTACCAATAGAA
GAAGCGACGGCTAAATAACGTG
>FBMWY7P01CY13J 161       0      161
TGGGGAATTTTGGACAATGGGGGCAACCCTGATCCAGCCATGCCGCGTGCAGGATGAAGG
TCTTCGGATTGTAAACTGCTTTTGTCAGGGACGAAAAGGATTGTGTTAATACCATGATCT
GCTGACGGTACCTGAAGAATAAGCACCGGCTAACTACGTGG
>FBMWY7P01B5493 162       0      162
TGGGGAATCTTCCGCAATGGGCGAAAGCCTGACGGAGCAATGCCGCGTGAGTGATGAAGG
AATTCGTTCCGTAAAACTCTTTTGTTTATGACGAATGTGCAGGTTGTGAATAATTATTTG
TAATGACGGTAGTAAACGAATAAGCCACGGCTAACTACGTGA
>FBMWY7P01B3RM0 136       0      136
TGGGGAATATTGCACAATGGGGGAAACCCTGATGCAGCGACGCCGCGTGAAGGAAGAAGT
ATCTCGGTATGTAAACTTCTATCAGCAGGGAAGATAATGACGGTACCTGACTAAGAAGCC
CCGGCTAACTACGTGT
>FBMWY7P01CX3H7 161       0      161
TGGGGAATTTTGGACAATGGGGGCAACCCTGATCCAGCCATGCCGCGTGCAGGATGAAGG
TCTTCGGATTGTAAACTGCTTTTGTCAGGGACGAAAAGGATTGTGTTAATACCATGATCT
GCTGACGGTACCTGAAGAATAAGCACCGGCTAACTACGTGG
>FBMWY7P01DQS4V 135       0      135
TGGGGAATATTGCACAATGGGGGAAACCCTGATGCAGCGACGCCGCGTGAAGGAAGAAGT
ATCTCGGTATGTAAACTTCTATCAGCAGGGAAGACAATGACGGTACCTGACTAAGAAGCC
CCGGCTAACCACGTG
>FBMWY7P01BOJDE 139       0      139
TGGGGAATATTGGACAATGGACCAAAAGTCTGATCCAGCAATTCTGTGTGCACGATGAAG
TTTTTCGGAATGTAAAGTGCTTTCAGTTGGGAAGAAGAAAGTGACGGTACCAACAGAAGA
AGCGACGGCTAAATACGTG
>FBMWY7P01ECJDZ 139       0      139
TGGGGAATATTGGACAATGGACCAAAAGTCTGATCCAGCAATTCTGTGTGCACGATGACG
GTCTTAGGATTGTAAAGTGCTTTCAATCGGGAAAAAGAAAGTGATGGTACCGATAGAAGA
AGCGACGGCTAAATACGTG
>FBMWY7P01BLFTX 156       0      156
TGAGGAATATTGGTCAATGGGCGCGAGCCTGAACCAGCCAAGTAGCGTGAAGGATGACTG
CCCTATGGGTTGTAAACTTCTTTTGTCCGGGAATAAAACCGCCTACGTGTAGGCGCTTGT
ATGTACCGGTACGAATAAGCATCGGTTAACTCCGTG
>FBMWY7P01DBUCL 179       0      179
CCTACGGGGAGGTAGCAGTAGGGAATTTTCGGCAATGGGGGGAACCCTGACCGAGCAACG
CCGCGTGAAGGAAGAAGGTCTTCGGATTGTAAACTTCTGTTATAAAGGAAGAACGGTATA
TATAGGGAATGATATATAAGTGACGGTACTTTATGAGAAAGCCACGGCTAACTACGTGG
>FBMWY7P01DAWTA 160       0      160
TGGGGAATTTTGGACAATGGGGGCAACCCTGATCCAGCCATGCCGCGTGCAGGATGAAGG
TCTTCGGATTGTAAACTGCTTTTATCAGGGACGAAAAGGATTGTGCTAATACCATGATCT
GCTGACGGTACCTGAAGAATAAGCACCGGCTAACTACGTG
>FBMWY7P01D4OP8 139       0      139
TGGGGAATATTGGACAATGGACCAAAAGTCTGATCCAGCAATTCTGTGTGCACGATGAAG
TTTTTCGGAATGTAAAGTGCTTTCAGTTGGGAAGAAGAAAGTGACGGTACCAACAGAAGA
AGCGACGGCTAAATACGTG
>FBMWY7P01E0ZMY 142       0      142
TGGGGAATATTGGACAATGGACCAAAAGTCTGATCCAGCAATTCTGTGTGCACGATGAAG
TTTTTCGGAATGTAAAGTGCTTTCAGTTGGGAAGAAGAAAGTGACGGTACCAACAGAAGA
AGCGACGGCTAAATAACGTGCT
>FBMWY7P01BTY5S 158       0      158
TGAGGAATATTGGTCAATGGGCGCGAGCCTGAACCAGCCAAGTAGCGTGAAGGATGACTG
CCCTATGGGTTGTAAACTTCTTTTGTCCGGGAATAAAACCGCCTACGTGTAGGCGCTTGT
ATGTACCGGTACGAATAAGCATCGGCTAACTCCGTGCA
>FBMWY7P01C7DYU 137       0      137
TGGGGAATATTGCACAATGGGGGAAACCCTGATGCAGCGACGCCGCGTGGAGGAAGAAGG
TCTTCGGATTGTAAACTCCTGTTGTTGGGGAAGATAATGACGGTACCCAACAAGGAAGTG
ACGGCTAACTACGTGCT
>FBMWY7P01CH4NG 162       0      162
TAGGGAATTTTCGTCAATGGGCGCAAGCCTGAACGAGCAATGCCGCGTGGGTGAAGAAGG
TCTTCGGATCGTAAAGCTCTGTTGCGAGGGAAAAAGGAAGAGAAGAGGGAATGATTCTCT
TTTGATGGTACCTCGCCAGAAAGTCACGGCTAACTACGTGCT
>FBMWY7P01BZL9J 139       0      139
TGGGGAATATTGGACAATGGACCAAAAGTCTGATCCAGCAATTCTGTGTGCACGATGACG
GTCTTAGGATTGTAAAGTGCTTTCAATCGGGAAAAAGAAAGTGATGGTACCGATAGAAGA
AGCGACGGCTAAATACGTG
>FBMWY7P01BJBWT 189       0      189
CCTAGGAGGCAGCAGTGAGGAATATTGGTCAATGGGCGCGAGCCTGAACCAGCCAAGCAG
CGTGAAGGATGACTGCCCTACGGGTTGTAAACTTCTTTTGTCCGGGAATAAAACCGCCTA
CGTGTAGGCGCTTGTATGTACCGGTACGAATAAGCATCGGCTAACTCCGTGCNNCACGCC
GACGGTAAT
>FBMWY7P01A0RMX 143       0      143
TGGGGAATATTGGACAATGGACCAAAAGTCTGATCCAGCAATTCTGTGTGCACGATGACG
GTCTTAGGATTGTAAAGTGCTTTCAATTGGGAAGGAAAAAAAATAGACGGTACCAATAGA
AGAAGCGACGGCTAAATAACGTG
>FBMWY7P01AVUIT 138       0      138
TGGGGAATATTGCACAATGGGGGAAACCCTGATGCAGCGACGCCGCGTGAAGGATGAAGT
ATTTCGGTATGTAAACTTCTATCAGCAGGGAAGAAAATGACGGTACCTGAGTAAGAAGCC
CCGGCTAACTACGTGCCT
>FBMWY7P01CDDS0 139       0      139
TGGGGAATATTGGACAATGGACCAAAAGTCTGATCCAGCAATTCTGTGTGCACGATGACG
GTCTTAGGATTGTAAAGTGCTTTCAATCGGGAAAAAGAAAGTGATGGTACCGATAGAAGA
AGCGACGGCTAAATACGTA
>FBMWY7P01A4I4L 160       0      160
TGGGGAATTTTGGACAATGGGGGCAACCCTGATCCAGCCATGCCGCGTGCAGGATGAAGG
TCTTCGGATTGTAAACTGCTTTTGTCAGGGACGAAAAGGATTGTGCTAATACCATGATCT
GCTGACGGTACCTGAAGAATAAGCACCGGCTAACTACGTG
>FBMWY7P01CZM28 72       0      72
TGGGGGATATTGCACAATGGGCGAAAGCCTGATGCAGCGACGCCGCGTGAGGGAAGACGG
CCTGTGTACTCT
>FBMWY7P01BXOK8 136       0      136
TGGGGAATATTGCACAATGGGGGAAACCCTGATGCAGCGACGCCGCGTGAAGGAAGAAGT
ATCTCGGTATGTAAACTTCTATCAGCAGGGAAGATAATGACGGTACCTGACTAAGAAGCC
CCGGCTAACTACGTGT
>FBMWY7P01BAAXS 175       0      175
TGAGGAATATTGGTCAATGGACGAGAGTCTGAACCAGCCAAGTAGCGTGCAGGATGACGG
CCCTATGGGTTGTAAACTGCTTTTATAAGGGAATAAAGTGAGCCTCGTGAGGCTTTTTGC
ATGTACCTTATGAATAAGGACCGGCTAATTCCGTGCAGCACGCCGGACGGTAATT
>FBMWY7P01CV9B6 140       0      140
TGGGGAATATTGGACAATGGACCAAAAGTCTGATCCAGCAATTCTGTGTGCACGATGACG
GTCTTAGGATTGTAAAGTGCTTTCAATCGGGAAAAAGAAAGTGATGGTACCGATAGAAGA
AGCGACGGCTAAATACGTGT
>FBMWY7P01BSTI5 139       0      139
TGGGGAATATTGGACAATGGACCAAAAGTCCGATCCAGCAATTCTGTGTGCACGATGAAG
TTTTTCGGAATGTAAAGTGCTTTCAGTTGGGAAGAAGAAAGTGACGGTACCAACAGAAGA
AGCGACGGCTAAATACGTG
>FBMWY7P01DKOKY 155       0      155
TGAGGAATATTGGTCAATGGACGAGAGTCTGAACCAGCCAAGTAGCGTGAAGGATGACTG
CCCTATGGGTTGTAAACTTCTTTTATATGGGAATAAAAAAGAGCACGTGTGCTCTATTGT
ATGTACCTTATGAATAAGCATCGGCTAATTCCGCG
>FBMWY7P01D92MK 139       0      139
TGGGGAATATTGGACAATGGACCAAAAGTCTGATCCAGCAATTCTGTGTGCACGATGAAG
TTTTTCGGAATGTAAAGTGCTTTCAGTTGGGAAGAAGAAAGTGACGGTACCAACAGAAGA
AGCGACGGCTAAATACGTG
>FBMWY7P01C2HPF 163       0      163
TGGGGAATCTTCCGCAATGGGCGAAAGCCTGACGGAGCAATGCCGCGTGAGTGATGAAGG
AATTCGTTCCGTAAAACTCTTTTGTTTATGACGAATGTGCAGATTGTGAATAATTATTTG
TAATGACGGTAGTAAACGAATAAGCCACGGCTAACTACGTGCC
>FBMWY7P01ETNOE 139       0      139
TGGGGAATATTGGACAATGGACCAAAAGTCTGATCCAGCAATTCTGTGTGCACGATGACG
GTCTTAGGATTGTAAAGTGCTTTCAATCGGGAAAAAGAAAGTGATGGTACCGATAGAAGA
AGCGACGGCTAAATACGTA
>FBMWY7P01CROOZ 160       0      160
TGGGGAATTTTGGACAATGGGGGCAACCCTGATCCAGCCATGCCGCGTGCAGGATGAAGG
TCTTCGGATTGTAAACTGCTTTTGTCAGGGACGAAAAGGATTGTGTTAATACCATGATCT
GCTGACGGTACCTGAAGAATAAGCACCGGCTAACTACGTG
>FBMWY7P01CQMRW 161       0      161
TGGGGAATCTTCTGCAATGGGCGAAAGCCTGACGGAGCAATGCCGCGTGAGTGATGAAGG
AATTCGTTCCGTAAAACTCTTTTGTTTATGACGAATGTGCAGATTGTGAATAATTATTTG
TAATGACGGTAGTAAACGAATAAGCCACGGCTAACTACGTG
>FBMWY7P01DHRYT 69       0      69
TGGGGAATTTTGGACAATGGGGGGCAACCCTGATCCAGCCATGCCGCGTGCAGGAAGAAG
GCCTGTGTA
>FBMWY7P01ED80E 142       0      142
TGGGGAATTTTGGACAATGGACCAAAAGTCTGATCCAGCAATTCTGTGTGCACGATGAAG
TTTTTCGGAATGTAAAGTGCTTTCAGTTGGGAAGAAGAAAGTGACGGTACCAACAGAAGA
AGCGACGGCTAAATACGTGCCA
>FBMWY7P01EWE0X 139       0      139
TGGGGAATATTGGACAATGGACCAAAAGTCTGATCCAGCAATTCTGTGTGCACGATGAAG
TTTTTCGGAATGTAAAGTGCTTTCAGTTGGGAAGAAGAAAGTGACGGTACCAACAGAAGA
AGCGACGGCTAAATACGTA
>FBMWY7P01CXHAD 139       0      139
TGGGGAATATTGGACAATGGACCAAAAGTCTGATCCAGCAATTCTGTGTGCACGATGACG
GTCTTAGGATTGTAAAGTGCTTTCAATCGGGAAAAAGAAAGTGATGGTACCGATAGAAGA
AGCGACGGCTAAATACGTG
>FBMWY7P01BIF6T 141       0      141
TGGGGAATATTGGACAATGGACCAAAAGTCTGATCCAGCAATTCTGTGTGCACGATGACG
GTCTTAGGATTGTAAAGTGCTTTCAATTGGGAAGAAAAAAATAGACGGTACCAATAGAAG
AAGCGACGGCTAAATAACGTG
>FBMWY7P01AIYE5 35       0      35
TGGGGGAATATTGGACAATGGCCAAAAGACTGAGT
>FBMWY7P01ECBBL 156       0      156
TGAGGAATATTGGTCAATGGACGAGAGTCTGAACCAGCCAAGTAGCGTGAAGGATGACTG
CCCTATGGGTTGTAAACTTCTTTTATATGGGAATAAAAAAGAGTACGTGTGCTCTATTGT
ATGTACCTTATGAATAAGCATCGGCTAATTCCGTGG
>FBMWY7P01A8THG 157       0      157
TGAGGAATATTGGTCAATGGGCGCGAGCCTGAACCAGCCAAGTAGCGTGAAGGATGACTG
CCCTATGGGTTGTAAACTTCTTTTGTCCGGGAATAAAACCGCCTACGTGTAGGCGCTTGT
ATGTACCGGTACGAATAAGCATCGGCTAACTCCGTGT
>FBMWY7P01B1KDV 156       0      156
TGAGGAATATTGGTCAATGGGCGCGAGCCTGAACCAGCCAAGTAGCGTGAAGGAAGACTG
CCCTATGGGTTGTAAACTTCTTTTATAAGGGAATAAAGTCAGGTACGTGTACCTGTTTGT
ATGTACCTTATGAATAAGCATCGGCTAACTCCATGT
>FBMWY7P01EOMTK 140       0      140
TGGGGAATATTGGACAATGGACCAAAAGTCTGATCCAGCAATTCTGTGTGCACGATGACG
GTCTTAGGATTGTAAAGTGCTTTCAATCGGGAAAAAGAAAGTGATGGTACCGATAGAAGA
AGCGACGGCTAAATACGTGG
>FBMWY7P01DW8F5 142       0      142
TGGGGAATATTGGACAATGGACCAAAAGTCTGATCCAGCAATTCTGTGAGCACGATGACG
GTCTTAGGATTGTAAAGTGCTTTCAATCGGGAAAAAGAAAGTGATGGTACCGATAGAAGA
AGCGACGGCTAAATACGTGCCT
>FBMWY7P01D1MCX 142       0      142
TGAGGAATATTGGACAATGGACCAAAAGTCTGATCCAGCAATTCTGTGTGCACGATGACG
GTCTTAGGATTGTAAAGTGCTTTCAATCGGGAAAAAGAAAGTGATGGTACCGATAGAAGA
AGCGACGGCTAAATACGTGCCG
>FBMWY7P01B5M5L 160       0      160
TGGGGAATTTTGGACAATGGGGGCAACCCTGATCCAGCCATGCCGCGTGCAGGATGAAGG
TCTTCGGATTGTAAACTGCTTTTATCAGGGACGAAAAGGATTGTGCTAATACCATGATCT
GCTGACGGTACCTGAAGAATAAGCACCGGCTAACTACGTG
>FBMWY7P01EB07Q 155       0      155
CCTACGGGGCAGCAGTGGGGAATATTGGACAATGGACCAAAAGTCTGATCCAGCAATTCT
GTGTGCACGATGACGGTCTTAGGATTGTAAAGTGCTTTCAATTGGGAAGAAAAAAATGAC
GGTACCAATAGAAGAAGCGACGGCTAAATACGTGG
>FBMWY7P01BBY6P 157       0      157
TGAGGAATATTGGTCAATGGGCGCGAGCCTGAACCAGCCAAGTAGCGTGAAGGATGACTG
CCCTATGGGTTGTAAACTTCTTTTGTCCGGGAATAAAACCGCCTACGTGTAGGCGCTTGT
ATGTACCGGTACGAATAAGCATCGGCTAACTCCATGT
>FBMWY7P01C8K4O 139       0      139
TGGGGAATATTGGACAATGGACCAAAAGTCTGATCCAGCAATTCTGTGTGCACGATGAAG
TTTTTCGGAATGTAAAGTGCTTTCAGTTGGGAAGAAGAAAGTGACGGTACCAACAGAAGA
AGCGACGGCTAAATACGTG
>FBMWY7P01CMO3N 85       0      85
CCGGTAACGGGGACGGACGACGACGACCGGCCCGGGTAACGGTTAACTTCGTAGGACGGG
GCCGGGTCGGTCGGAACGGAACGGC
>FBMWY7P01EF5XN 158       0      158
TGAGGAATATTGGTCAATGGACGCAAGTCTGAACCAGCCAAGTAGCGTGCAGGATGACGG
CCCTCCGGGTTGTAAACTGCTTTTAGTTGGGAATAAAGTGCAGCTCGTGAGCTGTTTTGT
ATGTACCATCAGAAAAAGGACCGGCTAATTCCGTGCCC
>FBMWY7P01A9HZ6 159       0      159
TGAGGAATATTGGTCAATGGGCGCGAGCCTGAACCAGCCAAGTAGCGTGAAGGATGACTG
CCCTATGGGTTGTAAACTTCTTTTGTCCGGGAATAAAACCGCCTACGTGTAGGCGCTTGT
ATGTACCGGTACGAATAAGCATCGGCTAACTCCGTGCCT
>FBMWY7P01CUUQ2 139       0      139
TGGGGAATATTGGACAATGGGACCAAAAGTCTGATCCAGCAATTCTGTGTGCACGATGAC
GGTCTTAGGATTGTAAAGTGCTTTCAATCGGGAAGAAAAAAATGCGGTACCAATAGAAGA
AGCGACGGCTAAATACGTG
>FBMWY7P01BOX5W 159       0      159
TGGGGAATTTTGGACAATGGGGGCAACCCTGATCCAGCCATGCCGCGTGCAGGATGAAGG
TCTTCGGATTGTAAACTGCTTTTGTCAGGGACGAAAAGGATTGTGCAATACCATGATCTG
CTGACGGTACCTGAAGAATAAGCACCGGCTAACTACGTG
>FBMWY7P01ED7VL 139       0      139
TGGGGAATATTGGACAATGGACCAAAAGTCTGATCCAGCAATTCTGTGTGCACGATGAAG
TTTTTCGGAATGTAAAGTGCTTTCAGTTGGGAAGAAGAAAGTGACGGTACCAACAGAAGA
AGCGACGGCTAAATACGTG
>FBMWY7P01B0TAS 157       0      157
TGAGGAATATTGGTCAATGGGCGCGAGCCTGAACCAGCCAAGTAGCGTGAAGGATGACTG
CCCTATGGGTTGTAAACTTCTTTTGTCCGGGAATAAAACCGCCTACGTGTAGGCGCTTGT
ATGTACCGGTACGAATAAGCATCGGCTAACTCCGTGT
>FBMWY7P01EDVHK 139       0      139
TGGGGAATATTGGACAATGGACCAAAAGTCTGATCCAGCAATTCTGTGTGCACGATGAAG
TTTTTCGGAATGTAAAGTGCTTTCAGTTGGGAAGAAGAAAGTGACGGTACCAACAGAAGA
AGCGACGGCTAAATACGTG
>FBMWY7P01CV410 142       0      142
TGGGGAATATTGGACAATGGACCAAAAGTCTGATCCAGCAATTCTGTGTGCACGATGACG
GTCTTAGGATTGTAAAGTGCTTTCAATTGGGAAGGAAAAAAATAGACGGTACCAATAGAA
GAAGCGACGGCTAAATAACGTG
>FBMWY7P01DSWRL 54       0      54
CCTACGGGGAGCGNAGTGGGGAAGGTAATTGGTCGAATAGGCCGAAAACGTAAC
>FBMWY7P01B5BVR 141       0      141
TGGGGAATATTGGACAATGGACCAAAAGTCTGATCCAGCAATTCTGTGTGCACGATGACG
GTCTTAGGATTGTAAAGTGCTTTCAATCGGGAAAAGAAAGTGATGGTACCGATAGAAGAA
GCGACGGCTAAATACGTGCCG
>FBMWY7P01EF5CB 137       0      137
TGGGGAATATTGCACAATGGGGGAAACCCTGATGCAGCGACGCCGCGTGAGTGAAGAAGT
ATTTCGGTATGTAAAGCTCTATCAGCAGGGAAGAAAGTGACGGTACCTGAATAAGAAGCC
CCGGCTAACTACGTGCA
>FBMWY7P01BL8R1 140       0      140
TGGGGAATATTGGACAATGGACCAAAAGTCTGATCCAGCAATTCTGTGTGCACGATGACG
GTCTTAGGATTGTAAAGTGCTTTCAATTGGGAAGAAAAAAATAGACGGTACCAATAGAAG
AAGCGACGGCTAAATACGTG
>FBMWY7P01CGZCN 138       0      138
TGGGGAATATTGGACAATGGACCAAAAGTCTGATCCAGCAATTCTGTGTGCACGATGAAG
TTTTTCGGAATGTAAAGTGCTTTCAGTTGGGAAGAAGAAAGTGACGGTACCAACAGAAGA
AGCGACGGCTAAATACGT
>FBMWY7P01EMG0U 156       0      156
TGAGGAATATTGGTCAATGGACGCAAGTCTGAACCAGCCAAGTAGCGTGCAGGATGACGG
CCCTCCGGGTTGTAAACTGCTTTTAGTTGGGAATAAAGTGCAGCTCGTGAGCTGTTTTGT
ATGTACCATCAGAAAAAGGACCGGCTAATTCCGTGT
>FBMWY7P01EFWIU 155       0      155
TGAGGAATATTGGTCAATGGACGAGAGTCTGAACCAGCCAAGTAGCGTGAAGGATGACTG
CCCTATGGGTTGTAAACTTCTTTTATACGGGAATAAAGTGAGCCACGTGTGGTTTTTTGT
ATGTACCGTATGAATAAGGATCGGCTAACTCCGTG
>FBMWY7P01B8BZ9 157       0      157
TGAGGAATATTGGTCAATGGGCGCGAGCCTGAACCAGCCAAGTAGCGTGAAGGATGACTG
CCCTATGGGTTGTAAACTTCTTTTGTCCGGGAATAAAACCGCCTACGTGTAGGCGCTTGT
ATGTACCGGTACGAATAAGCATCGGCTAACTCCGTGT
>FBMWY7P01EG7UG 156       0      156
TGAGGAATATTGGTCAATGGGCGCGAGCCTGAACCAGCCAAGTAGCGTGAAGGATGACTG
CCCTATGGGTTGTAAACTTCTTTTGTCCGGGAATAAAACCGCCTACGTGTAGGCGCTTGT
ATGTACCGGTACGAATAAGCATCGGCTAACTCCGTG
>FBMWY7P01E10VB 139       0      139
TGGGGAATATTGGACAATGGACCAAAAGTCTGATCCAGCAATTCTGTGTGCACGATGACG
GTCTTAGGATTGTAAAGTGCTTTCAATCGGGAAAAAGAAAGTGATGGTACCGATAGAAGA
AGCGACGGCTAAATACGTA
>FBMWY7P01EAB7F 141       0      141
TGGGGAATATTGGACAATGGACCAAAAGTCTGATCCAGCAATTCTGTGTGCACGATGACG
GTCTTAGGATTGTAAAGTGCTTTCAATCGGGAAAAAGAAAGTGATGGTACCGATAGAAGA
AGCGACGGCTAAATACGTGCC
>FBMWY7P01CYGZU 159       0      159
CCCACGAGAGGCAGCAGTGGGGAATATTGGACAATGGACCAAAAGTCTGATCCAGCAATT
CTGTGTGCACGATGACGGTCTTAGGATTGTAAAATGCTTTCAATTGGGAAGAAAAAAATG
ACGGTACCAATAGAAGAAGCGACGGCTAAATACGTGCCC
>FBMWY7P01DZ33K 157       0      157
TGAGGAATATTGGTCAATGGACGAGAGTCTGAACCAGCCAAGTAGCGTGAAGGATGACTG
CCCTATGGGTTGTAAACTTCTTTTATATGGGAATAAAAAAGAGCACGTGTGCTCTATTGT
ATGTACCTTATGAATAAGCATCGGCTAATTCCGTGCT
>FBMWY7P01A4PUS 138       0      138
TGGGGGATATTGCACAATGGGGGAAACCCTGATGCAGCGACGCCGCGTGAAGGAAGAAGT
ATCTCGGTATGTAAACTTCTATCAGCAGGGAAGAAAATGACGGTACCTGACTAAGAAGCC
CCGGCTAACTACGTGCCA
>FBMWY7P01DMRWH 139       0      139
TGGGGAATATTGGACAATGGACCAAAAGTCTGATCCAGCAATTCTGTGTGCACGATGACG
GTCTTAGGATTGTAAAGTGCTTTCAATTGGGAAGAAAAAAATGACGGTACCAATAGAAGA
AGCGACGGCTAAATACGTG
>FBMWY7P01D670C 139       0      139
TGGGGAATATTGGACAATGGACCAAAAGTCTGATCCAGCAATTCTGTGTGCACGATGACG
GTCTTAGGATTGTAAAGTGCTTTCAATCGGGAAAAAGAAAGTGATGGTACCGATAGAAGA
AGCGACGGCTAAATACGTA
>FBMWY7P01C0EM8 158       0      158
TGAGGAATATTGGTCAATGGACGAGAGTCTGAACCAGCCAAGTAGCGTGAAGGATGACTG
CCCTATGGGTTGTAAACTTCTTTTATACGGGAATAAAGTGTTCCACGTGTGGAATTTTGT
ATGTACCGTATGAATAAGGATCGGCTAACTCCGTGCCT
>FBMWY7P01BQK4G 138       0      138
TGGGGAATATTGGACAATGGACCAAAAGTCTGATCCAGCAATTCTGTGTGCACGATGACG
GTCTTAGGATTGTAAAGTGCTTTCAATTGGGAAGAAAAAAATGCGGTACCAATAGAAGAA
GCGACGGCTAAATACGTG
>FBMWY7P01CQQIV 139       0      139
TGGGGAATATTGGACAATGGACCAAAAGTCTGATCCAGCAATTCTGTGTGCACGATGAAG
TTTTTCGGAATGTAAAGTGCTTTCAGTTGGGAAGAAGAAAGTGACGGTACCAACAGAAGA
AGCGACGGCTAAATACGTG
>FBMWY7P01EIFM7 155       0      155
TGAGGAATATTGGTCAATGGACGAGAGTCTGAACCAGCCAAGTAGCGTGAAGGATGACTG
CCCTATGGGTTGTAAACTTCTTTTATATGGGAATAAAAAAGAGCACGTGTGCTCTATTGT
ATGTACCTTATGAATAAGCATCGGCTAATTCCGTG
>FBMWY7P01BQ1XU 138       0      138
TGGGGAATATTGGACAATGGACCAAAAGTCTGATCCAGCAATTCTGTGTGCACGATGAAG
TTTTTCGGAATGTAAAGTGCTTTCAGTTGGGAAGAAGAAAGTGACGGTACCAACAGAAGA
AGCGCGGCTAAATACGTG
>FBMWY7P01EGBVV 139       0      139
TGGGGAATATTGGACAATGGACCAAAAGTCTGATCCAGCAATTCTGTGTGCACGATGAAG
TTTTTCGGAATGTAAAGTGCTTTCAGTTGGGAAGAAGAAAGTGACGGTACCAACAGAAGA
AGCGACGGCTAAATACGTG
>FBMWY7P01D19GF 150       0      150
AGGCAGCAGTGGGGAATATTGGACAATGGACCAAAAGTCTGATCCAGCAATTCTGTGTGC
ACGATGAAGTTTTTCGGAATGTAAAGTGCTTTCAGTTGGGAAGAAGAAAGTGACGGTACC
AACAGAAGAAGCGACGGCTAAATACGTGCT
>FBMWY7P01EZ7BX 144       0      144
TGGGGAATATTGGACAATGGACCAAAAAGTACTGATCCAGCAATTCTGTGTGCACGATGA
AGTTTTTCGGAATGTAAAGTGCTTTCAGTTGGGAAGAAGAAAGTGACGGTACCAACAGAA
GAAGCGACGGCTAAATACGTGCCC
>FBMWY7P01DYV5Z 155       0      155
TGAGGAATATTGGTCAATGGACGCAAGTCTGAACCAGCCAAGTAGCGTGCAGGATGACGG
CCCTCCGGGTTGTAAACTGCTTTTAGTTGGGAATAAAGTGCAGCTCGTGAGTTGTTTTGT
ATGTACCATCAGAAAAAGGACCGGCTAATTCCGTG
>FBMWY7P01B8NNE 155       0      155
TGAGGAGTATTGGTCAATGGACGAGAGTCTGAACCAGCCAAGTAGCGTGAAGGATGACTG
CCCTATGGGTTGTAAACTTCTTTTATACGGGAATAAAGTGTTCCACGTGTGGAATTTTGT
ATGTACCGTATGAATAAGGATCGGCTAACTCCGTG
>FBMWY7P01B7OL1 140       0      140
TGGGGAATATTGGACAATGGACCAAAAGTCTGATCCAGCAATTCTGTGTGCACGATGATG
GTCTTAGGATTGTAAAGTGCTTTCAATCGGGAAAAAGGAAGTGATGGTACCGATAGAAGA
AGCGACGGCTAAATACGTGG
>FBMWY7P01CIOBP 160       0      160
TGGGGAATTTTGGACAATGGGGGCAACCCTGATCCAGCCATGCCGCGTGCAGGATGAAGG
TCTTCGGATTGTAAACTGCTTTTGTCAGGGACGAAAAGGATTGTGTTAATACCATGATCT
GCTGACGGTACCTGAAGAATAAGCACCGGCTAACTACGTA
>FBMWY7P01BZN9Y 139       0      139
TGGGGAATATTGGACAATGGACCAAAAGTCTGATCCAGCAATTCTGTGTGCACGATGACG
GTCTTAGGATTGTAAAGTGCTTTCAATCGGGAAAAAGAAAGTGATGGTACCGATAGAAGA
AGCGACGGCTAAATACGTG
>FBMWY7P01BPD7G 156       0      156
TGAGGAATATTGGTCAATGGGCGCGAGCCTGAACCAGCCAAGTAGCGTGAAGGATGACTG
CCCTATGGGTTGTAAACTTCTTTTGTCCGGGAATAAAACCGCCTACGTGTAGGCGCTTGT
ATGTACCGGTACGAATAAGCATCGGCTAACTCCGTG
>FBMWY7P01CQBQ9 139       0      139
TGGGGAATATTGGACAATGGACCAAAAGTCTGATCCAGCAATTCTGTGTGCACGATGACG
GTCTTAGGATTGTAAAGTGCTTTCAATTGGGAAGAAAAAAATGACGGCACCAATAGAAGA
AGCGACGGCTAAATACGTA
>FBMWY7P01DI5CV 156       0      156
TGAGGAATATTGGTCAATGGGCGCGAGCCTGAACCAGCCAAGTAGCGTGAAGGATGACTG
CCCTATGGGTTGTAAACTTCTTTTGTCCGGGAATAAAACCGCCTACGTGTAGGCGCTTGT
ATGTACCGGTACGAATAAGCATCGGCTAACTCCGCG
>FBMWY7P01D3APJ 155       0      155
TGAGGAATATTGGTCAATGGACGCAAGTCTGAACCAGCCAAGTAGCGTGCAGGATGACGG
CCCTCCGGGTTGTAAACTGCTTTTAGTTGGGAATAAAGTGCAGCTCGTGAGCTGTTTTGT
ATGTACCATCAGAAAAAGGACCGGCTAATTCCGTA
>FBMWY7P01A3Z5Y 160       0      160
TGGGGAATTTTGGACAATGGGGGCAACCCTGATCCAGCCATGCCGCGTGCAGGATGAAGG
TCTTCGGATTGTAAACTGCTTTTGTCAGGGACGAAAAGGATTGTGCTAATACCATGATCT
GCTGACGGTACCTGAAGAATAAGCACCGGCTAACTACGTG
>FBMWY7P01A8PRW 136       0      136
TGGGGAATCTTGCGCAATGGGGGGAACCCTGACGCAGCGACGCCGCGTGCGGGATGAAGG
CCCTCGGGTCGTAAACCGCTTTCAGCAGGGATGAGACAAGACGGTACCTGCAGAAGAAGC
CCCGGCTAACTACGTA
>FBMWY7P01EX7UW 139       0      139
TGGGGAATATTGGACAATGGACCAAAAGTCTGATCCAGCAATTCTGTGTGCACGATGATG
GTCTTAGGATTGTAAAGTGCTTTCAATCGGGAAAAAGAAAGTGATGGTACCGATAGAAGA
AGCGACGGCTAAATACGTG
>FBMWY7P01CTB7G 135       0      135
TGGGGAATATTGCACAATGGGGGAAACCCTGATGCAGCAACGCCGCGTGAGTGAAGAAGT
ATTTCGGTATGTAAAGCTCTATCAGCAGGGAAGAAAGTGACGGTACCTGACTAAGAAGCC
CCGGCTAACTACGTG
>FBMWY7P01D3AF7 159       0      159
TGAGGAATATTGGTCAATGGGCGCGAGCCTGAACCAGCCAAGTAGCGTGAAGGATGACTG
CCCTATGGGTTGTAAACTTCTTTTGTCCGGGAATAAAACCGCCTACGTGTAGGCGCTTGT
ATGTACCGGTACGAATAAGCATCGGCTAACTCCGTGCCT
>FBMWY7P01EESRW 141       0      141
TGGGGAATATTGGACAATGGACCAAAAGTCTGATCCAGCAATTCTGTGTGCACGATGAAG
TTTTTCGGAATGTAAAGTGCTTTCAGTTGGGAAGGAGAAAGTGACGGTACCAACAGAAGA
AGCGACGGCTAAATACGTGCG
>FBMWY7P01D6WS1 160       0      160
TAGGGAATTTTCGTCAATGGGGGGAACCCTGAACGAGCAATGCCGCGTGAGTGAGGAAGG
TCTTCGGATCGTAAAGCTCTGTTGTAAGAGAAAAACGGCACTCATAGGGAATGATGAGTG
AGTGATGGTATCTTACCAGAAAGTCACGGCTAACTACGTG
>FBMWY7P01EJWOT 152       0      152
CCACGGGAGGAAGCAGTGGGGAATATTGCACAATGGGGGAAACCCTGATGCAGCAACGCC
GCGTGAGTGAAGAAGTATTTCGGTATGTAAAGCTCTATCAGCAGGGAAGAAAGTGACGGT
ACCTGACTAAGAAGCCCCGGCTAACTACGTGG
>FBMWY7P01DHSOQ 135       0      135
TGGGGGATATTGCACAATGGGGGAAACCCTGATGCAGCGACGCCGCGTGAAGGAAGAAGT
ATCTCGGTATGTAAACTTCTATCAGCAGGGAAGATAATGACGGTACCTGACTAAGAAGCC
CCGGCTAACTACGTA
>FBMWY7P01BLQ7U 135       0      135
TAGGGAATATTGCACAATGGGGGAAACCCTGATGCAGCGACGCCGCGTGAAGGAAGAAGT
ATCTCGGTATGTAAACTTCTATCAGCAGGGAAGACAATGACGGTACCTGACTAAGAAACC
CCGGCTAACTACGTG
>FBMWY7P01EMQR3 155       0      155
TGAGGAATATTGGTCAATGGACGAGAGTCTGAACCAGCCAAGTAGCGTGAAGGATGACTG
CCCTATGGGTTGTAAACTTCTTTTATACGGGAATAAAGTGTTCCACGTGTGGAATTTTGT
ATGTACCGTATGAATAAGGATCGGCTAACTCCGTG
>FBMWY7P01BY3DF 139       0      139
TGGGGAATATTGGACAATGGACCAAAAGTCTGATCCAGCAATTCTGTGTGCACGATGACG
GTCTTAGGATTGTAAAGTGCTTTCAATCGGGAAAAAGAAAGTGATGGTACCGATAGAAGA
AGCGACGGCTAAATACGTG
>FBMWY7P01A8WLJ 142       0      142
TGGGGAATATTGGACAATGGACCAAAAGTCTGATCCAGCAATTCTGTGTGCACGATGAAG
TTTTTCGGAATGTAAAGTGCTTTCAGTTGGGAAGAAGAAAGTGACGGTACCAACAGAAGA
AGCGACGGCTAAATACGTGCCG
>FBMWY7P01B9Q7O 155       0      155
TGAGGAATATTGGTCAATGGACGAGAGTCTGAACCAGCCAAGTAGCGTGAAGGATGACTG
CCCTATGGGTTGTAAACTTCTTTTATATGGGAATAAAAAAGAGCACGTGTGCTCTATTGT
ATGTACCTTATGAATAAGCATCGGCTAATTCCGTG
>FBMWY7P01C7M36 157       0      157
TGAGGAATATTGGTCAATGGACGCAAGTCTGAACCAGCCAAGTAGCGTGCAGGATGACGG
CCCTCCGGGTTGTAAACTGCTTTTAGTTGGGAATAAAGTGCAGCTCGTGAGCTGTTTTGT
ATGTACCATCAGAAAAAGGACCGGCTAATTCCGTGCT
>FBMWY7P01BFTO9 157       0      157
TGAGGAATATTGGTCAATGGACGCAAGTCTGAACCAGCCAAGTAGCGTGCAGGATGACGG
CCCTCCGGGTTGTAAACTGCTTTTAGTTGGGAATAAAGTGCAGTTCGTGAGCTGTTTTGT
ATGTACCATCAGAAAAAGGACCGGCTAATTCCGTGCA
>FBMWY7P01D3GNV 155       0      155
TGAGGAATATTGGTCAATGGACGCAAGTCTGAACCAGCCAAGTAGCGTGCAGGATGACGG
CCCTCCGGGTTGTAAACTGCTTTTAGTTGGGAATAAAGTGCAGCTCGTGAGCTGTTTTGT
ATGTACCATCAGAAAAAGGACCGGCTAATTCCGTG
>FBMWY7P01BOJDB 138       0      138
TGGGGAATATTGCACAATGGGGGAAACCCTGATGCAGCGACGCCGCGTGGAGGAAGAAGG
TCTTCGGATTGTAAACTCCTGTTGTTGGGGAAGATAATGACGGTACCCAACAAGGAAGTG
ACGGCTAACTACGTGCCG
>FBMWY7P01EBE1M 156       0      156
TGAGGAATATTGGTCAATGGGCGCGAGCCTGAACCAGCCAAGTAGCGTGAAGGATGACTG
CCCTATGGGTTGTAAACTTCTTTTGTCCGGGAATAAAACCGCCTACGTGTAGGCGCTTGT
ATGTACCGGTACGAATAAGCATCGGCTAACTCCGTG
>FBMWY7P01CJGGP 139       0      139
TGGGGAATATTGGACAATGGACCAAAAGTCTGATCCAGCAATTCTGTGTGCACGATGGCG
GTCTTAGGATTGTAAAGTGCTTTCAATCGGGAAAAAGAAAGTGATGGTACCGATAGAAGA
AGCGACGGCTAAATACGTG
>FBMWY7P01CZX22 146       0      146
AGCAGTGGGGAATATTGGACAATGGACCAAAAGTCTGATCCAGCAATTCTGTGTGCACGA
TGACGGTCTTAGGATTGTAAAGTGCTTTCAATCGGGAAAAAGAAAGTGATGGTACCGATA
GAAGAAGCGACGGCTAAATACGTGCT
>FBMWY7P01BFBSA 155       0      155
TGAGGAATATTGGTCAATGGACGAGAGTCTGAACCAACCAAGTAGCGTGAAGGATGACTG
CCCTATGGGTTGTAAACTTCTTTTANATGGGAATAAAAAAGAGCACGTGTGCTCTATTGT
ATGTACCTTATGAATAAGCATCGGCTAATTCCGTG
>FBMWY7P01DUTLG 139       0      139
TGGGGAATATTGGACAATGGACCAAAAGTCTGATCCAGCAATTCTGTGTGCACGATGAAG
TTTTTCGGAATGTAAAGTGCTTTCAGTTGGGAAGAAGAAAGTGACGGTACCAACAGAAGA
AGCGACGGCTAAATACGTG
>FBMWY7P01CF57X 139       0      139
TGGGGAATATTGGACAATGGACCAAAAGTCTGATCCAGCAATTCTGTGTGCACGATGAAG
TTTTTCGGAATGTAAAGTGCTTTCAGTTGGGAAGAAGAAAGTGACGGTACCAACAGAAGA
AGCGACGGCTAAATACGTG
>FBMWY7P01EJWO1 136       0      136
TGGGGAATATTGCACAATGGGGGAAACCCTGATGCAGCGACGCCGCGTGAGCGAAGAAGT
ATTTCGGTATGTAAAGCTCTATCAGCAGGGAAGAAAATGACGGTACCTGACTAAGAAGCC
CCGGCTAACTACGTGT
>FBMWY7P01DMY1X 138       0      138
TGGGGAATATTGGACAATGGACCAAAAGTCTGATCCAGCAATTCTGTGTGCACGATGACG
GTCTTAGGATTGTAAAGTGCTTTCAATTGGGAAGAAAAAAATGACGGTACCAATAGAAGA
AGCGACGGCTAAATACGT
>FBMWY7P01EUX7S 139       0      139
TGGGGAATATTGGACAATGGACCAAAAGTCTGATCCAGCAATTCTGTGTGCACGATGACG
GTCTTAGGATTGTAAAGTGCTTTCAATCGGGAAAAAGAAAGTGATGGTACCGATAGAAGA
AGCGACGGCTAAATACGTG
>FBMWY7P01EIVOS 140       0      140
TGGGGAATATTGGACAATGGACCAAAAGTCTGATCCAGCAATTCTGTGTGCACGATGAAG
TTTTTCGGAATGTAAAGTGCTTTCAGTTGGGAAGAAGAAAGTGACGGTACCAACAGAAGA
AGCGACGGCTAAATACGTGT
>FBMWY7P01B41WI 135       0      135
TGGGGAATATTGCACAATGGGGGAAACCCTGATGCAGCAACGCCGNGTGAGTGAAGAAGT
ATTTCGGTATGTAAAGCTCTATCAGCAGGGAAGAAAGTGACGGTACCTGACTAAGAAGCC
CCGGCTAACTACGTG
>FBMWY7P01CUOQF 158       0      158
TGAGGAATATTGGTCAATGGGCGCGAGCCTGAACCAGCCAAGTAGCGTGAAGGATGACTG
CCCTATGGGTTGTAAACTTCTTTTGTCCGGGAATAAAACCGCCTACGTGTAGGCGCTTGT
ATGTACCGGTACGAATAAGCATCGGCTAACTCCGTGCA
>FBMWY7P01DZW1L 138       0      138
TGGGGAATATTGGACAATGGACCAAAAGTCTGATCCAGCAATTCTGTGTGCACGATGAAG
TTTTCGGAATGTAAAGTGCTTTCAGTTGGGAAGAAGAAAGTGACGGTACCAACAGAAGAA
GCGATGGCTAAATACGTG
>FBMWY7P01C8L6P 142       0      142
TGGGGAATATTGGACAATGGACCAAAAGTCTGATCCAGCAATTCTGTGTGCACGATGACG
GTCTTAGGATTGTAAAGTGCTTTCAATTGGGAAGAAAAAAATGACGGTACCAATAGAAGA
AGCGACGGCTAAATACGTGCCT
>FBMWY7P01A3Q2D 154       0      154
CCTACGGAGGCAGCGGTGGGGAATATTGCACAATGGGGGAAACCCTGATGCAGCAACGCC
GCGTGAAGGAAGAAGGTTTTCGGATCGTAAACTTCTATCAATAGGGAAGAAAGAAATGAC
GGTACCTAAATAAGAAGCCCCGGCTAACTACGTG
>FBMWY7P01DEBG3 135       0      135
TGGGGAATATTGCACAATGGGGGAAACCCTGATGCAGCGACGCCGCGTGAAGGAAGAAGT
ATCTCGGTATGTAAACTTCTATCAGCAGGGAAGATAATGACGGTACCTGACTAAGAAGCC
CCGGCTAACTACGTG
>FBMWY7P01DQ9YW 139       0      139
TGGGGAATATTGGACAATGGACCAAAAGTCTGATCCAGCAATTCTGTGTGCACGATGAAG
TTTTTCGGAATGTAAAGTGCTTTCAGTTGGGAAGAAGAAAGTGACGGTACCAACAGAAGA
AGCGACGGCTAAATACGTG
>FBMWY7P01ERZ17 155       0      155
TGAGGAATATTGGTCAATGGACGCAAGTCTGAACCAGCCAAGTAGCGTGCAGGATGACGG
CCCTCCGGGTTGTAAACTGCTTTTAGTTGGGAATAAAGTGCAGCTCGTGAGTTGTTTTGT
ATGTACCATCAGAAAAAGGACCGGCTAATTCCGTG
>FBMWY7P01CIEEN 138       0      138
TGGGGAATATTGCACAATGGGGGAAACCCTGATGCAGCGACGCCGCGTGGAGGAAGAAGG
TCTTCGGATTGTAAACTCCTGTTGTTGGGGAAGATAATGACGGTACCCAACAAGGAAGTG
ACGGCTAACTACGTGCCG
>FBMWY7P01B41ZX 138       0      138
TGGGGAATATTGGACAATGGACCATAAGTCTGATCCAGCAATTCTGTGTGCACGATGACG
GTCTTAGGATTGTAAAGTGCTTTCAATTGGGAAGAAAAAATGACGGTACCAATAGAAGAA
GCGACGGCTAAATACGTG
>FBMWY7P01C4E9K 139       0      139
TGGGGAATATTGGACAATGGACCAAAAGTCTGATCCAGCAATTCTGTGTGCACGATGACG
GTCTTAGGATTGTAAAGTGCTTTCAATCGGGAAAAAGAAAGTGATGGTACCGATAGAAGA
AGCGACGGCTAAATACGTG
>FBMWY7P01D8JRQ 157       0      157
TGAGGAATATTGGTCAATGGACGAGAGTCTGAACCAGCCAAGTAGCGTGAAGGATGACTG
CCCTATGGGTTGTAAACTTCTTTTATATGGGAATAAAAAAGAGTACGTGTGCTCTATTGT
ATGTACCTTATGAATAAGCATCGGCTAATTCCGTGCT
>FBMWY7P01CJJIT 139       0      139
TGGGGAATATTGGACAATGGACCAAAAGTCTGATCCAGCAATTCTGTGTGCACGATGACG
GTCTTAGGATTGTAAAGTGCTTTCAATCGGGAAAAAGAAAGTGATGGTACCGATAGAAGA
AGCGACGGCTAAATACGTG
>FBMWY7P01DB7JX 172       0      172
CCTACGGGGGCAGTAGTGAGGAATATTGGTCAATGGACGAGAGTCTGAACCAGCCAAGTA
GCGTGAAGGATGACTGCCCTATGGGTTGTAAACTTCTTTTATATGGGAATAAAAAAGAAG
CACGTGTGCTCTATTGTATGTACCTTATGAATAAGCATCGGCTAATTCCGTA
>FBMWY7P01DY8JA 160       0      160
TGGGGAATTTTGGACAATGGGGGCAACCCTGATCCAGCCATGCCGCGTGCAGGATGAAGG
TCTTCGGATTGTAAACTGCTTTTGTCAGGGACGAAAAGGATTGTGCTAATACCATGATCT
GCTGACGGTACCTGAAGAATAAGCACCGGCTAACTACGTG
>FBMWY7P01BRC7Z 135       0      135
TGGGGAATATTGCACAATGGGGGAAACCCTGATGCAGCAACGCCGCGTGAGTGAAGAAGT
ATTTCGGTATGTAAAGCTCTATCAGCAGGGAAGAAAATGACGGTACCTGACTAAGAAGCC
CCGGCTAACTACGTG
>FBMWY7P01B8AZR 139       0      139
TGGGGAATATTGGACAATGGACCAAAAGTCTGATCCAGCAATTCTGTGTGCACGATGACG
GTCTTAGGATTGTAAAGTGCTTTCAATTGGGAAGAAAAAAATGACGGTACCAATAGAAGA
AGCGACGGCTAAATACGTG
>FBMWY7P01CHJ47 155       0      155
TGAGGAATATTGGTCAATGGACGCAAGTCTGAACCAGCCAAGTAGCGTGCAGGATGACGG
CCCTCCGGGTTGTAAACTGCTTTTAGTTGGGAATAAAGTGCAGCTCGTGAGCTGTTTTGT
ATGTACCATCAGAAAAAGGACCGGCTAATTCCGTG
>FBMWY7P01DSRIU 155       0      155
TGAGGAATATTGGTCAATGGGCGCGAGCCTGAACCAGCCAAGTAGCGTGAAGGATGACTG
CCCTATGGGTTGTAAACTTCTTTTGTCCGGGAATAAAACCGCCTACGTGTAGGCGCTTGT
ACGTACCGGTACGAATAAGCATCGGCTAACTCCGT
>FBMWY7P01COQP0 160       0      160
GCAGTGAGGAATATTGGTCAATGGGCGCGAGCCTGAACCAGCCAAGTAGCGTGAAGGATG
ACTGCCCTATGGGTTGTAAACTTCTTTTGTCCGGGAATAAAACCGCCTACGTGTAGGCGC
TTGTATGTACCGGTACGAATAAGCATCGGCTAACTCCGTG
>FBMWY7P01CHOEV 141       0      141
TGGGGAATATTGGACAATGGACCAAAAGTCTGATCCAGCAATTCTGTGTGCACGATGAAG
TTTTTCGGAATGTAAAGTGCTTTCAGTTGGGAAGAAGAAAGTGACGGTACCAACAGAAGA
AGCGACGGCTAAATACGTGCA
>FBMWY7P01D09HA 139       0      139
TGGGGAATATTGGACAATGGACCAAAAGTCTGATCCAGCAATTCTGTGTGCACGATGACG
GTCTTAGGATTGTAAAGTGCTTTCAATCGGGAAAAAGAAAGTGATGGTACCGATAGAAGA
AGCGACGGCTAAATACGTG
>FBMWY7P01DV095 70       0      70
TAGGGAATATTGCACAATGGGGGAAACCCTGATGCAGCCATGCCGCGTGTGTGAAGAAGG
CCTGGTGTAG
>FBMWY7P01D03M3 158       0      158
TGAGGAATATTGGTCAATGGACGCAAGTCTGAACCAGCCAAGTAGCGTGCAGGATGACGG
CCCTCTGGGTTGTAAACTGCTTTTAGTTGGGAATAAAGTGCAGCTCGTGAGCTGTTTTGT
ATGTACCATCAGAAAAAGGACCGGCTAATTCCGTGCCC
>FBMWY7P01DRS0G 140       0      140
GTGGGGAATATTGGACAATGGACCAAAAGTCTGATCCAGCAATTCTGTGTGCACGATGAC
GGTCTTAGGATTGTAAAGTGCTTTCAATTGGGAAGAAAAAAATGACGGTACCAATAGAAG
AAGCGACGGCTAAATACGTA
>FBMWY7P01D188R 159       0      159
TAGGGAATTTTCGTCAATGGGGGGAACCCTGAACGAGCAATGCCGCGTGAGTGAAGACGG
TCTTCGGATTGTAAAGCTCTGTTGTAAGTTAGAAATGATATGGATAGGGAATGATCCATA
AATGATCAGCTTACCAGAAAGTCACGGCTAACTACGTGT
>FBMWY7P01B2T4S 138       0      138
TGGGAATATTGGACAATGGACCAAAAGTCTGATCCAGCAATTCTGTGTGCACGATGACGG
TCTTAGGATTGTAAAGTGCTTTCAATCGGGAAAAAGAAAGTGATGGTACCGATAGAAGAA
GCGACGGCTAAATACGTG
>FBMWY7P01B4GA0 135       0      135
TGGGGAATATTGCACAATGGGGGAAACCCTGATGCAGCGACGCCGCGTGAGCGATGAAGT
ATTTCGGTATGTAAAGCTCTATCAGCAGGGAAGAAAATGACGGTACCTGACTAAGAAGCC
CCGGCTAACTACGTA
>FBMWY7P01DIIDG 157       0      157
TGAGGAATATTGGTCAATGGGCGAGAGCCGGAACCAGCCAAGTAGCGTGAAGGATGAAGG
TCCTACGGATTGTAAACTTCTTTTATACGGGAATAAAGTTTCCTACGTGTAGGATTTTGT
TATGTACCGTATGAATAAGCATCGGCTAACTCCGTGG
>FBMWY7P01CSRC0 155       0      155
TGAGGAATATTGGTCAATGGACGCAAGTCTGAACCAGCCAAGTAGCGTGCAGGATGACGG
CCCTCCGGGTTGTAAACTGCTTTTAGTTGGGAATAAAGTGCAGCTCGTGAGCTGTTATGT
ATGTACCATCAGAAAAAGGACCGGCTAATTCCGTG
>FBMWY7P01B62M1 155       0      155
TGAGGAATATTGGTCAATGGACGCAAGTCTGAACCAGCCAAGTAGCGTGCAGGATGACGG
CCCTCCGGGTTGTAAACTGCTTTTAGTTGGGAATAAAGTGCAGCTCGTGAGTTGTTTTGT
ATGTACCATCAGAAAAAGGACCGGCTAATTCCGTG
>FBMWY7P01B731M 161       0      161
TGGGGAATCTTCCGCAATGGGCGAAAGCCTGACGGAGCAATGCCGCGTGAGTGATGAAGG
AATTCGTTCCGTAAAACTCTTTTGTTTATGACGAATGTGCAGATTGTGAATAATTATTTG
TAATGACGGTAGTAAACGAATAAGCCACGGCTAACTACGTG
>FBMWY7P01EF0K5 140       0      140
TGGGGAATATTGGACAATGGACCAAAAGTCTGATCCAGCAATTCTGTGTGCACGATGACG
GTCTTAGGATTGTAAAGTGCTTTCAATTGGGAAGAAAAAAATGACGGTACCAATAGAAGA
AGCGACGGCTAAATACGTGT
>FBMWY7P01CCN2O 138       0      138
TGGGAATATTGGACAATGGACCAAAAGTCTGATCCAGCAATTCTGTGTGCACGATGAAGT
TTTTCGGAATGTAAAGTGCTTTCAGTTGGGAAGAAGAAAGTGACGGTACCAACAGAAGAA
GCGACGGCTAAATACGTG
>FBMWY7P01EL9XJ 175       0      175
CCTAGGAGGCAGCAGTGGGGAATTTTGGACAATGGGGGCAACCCTGATCCAGCCATGCCG
CGTGCAGGATGAAGGTCTTCGGATTGTAAACTGCTTTTGTCAGGGACGAAAAGGATTGTG
CTAATACCATGATCTGCTGACGGTACCTGAAGAATAAGCACCGGCTAACTACGTG
>FBMWY7P01BDF1G 161       0      161
TGGGGAATATTGGACAATGGACCAAAAGCCTGATCCAGCAATTCTGTGTGCACGATGACG
GTCTTAGGATTGTAAAGTGCTTTCAATTGGGAAAGAAAAAAAATAGACGGTACCAATAGA
AGAAGCGACGGCTAAATACGTGCCGCAGCCGCCGGTAAGTA
>FBMWY7P01BGMUV 156       0      156
TGAGGAATATTGGTCAATGGACGAGAGTCTGAACCAGCCAAGTAGCGTGAAGGATGACTG
CCCTATGGGTTGTAAACTTCTTTTATACGGGAATAAAGTGTTCCACGCGTGGAATTTTGT
ATGTACCGTATGAATAAGGATCGGCTAACTCCGTGG
>FBMWY7P01C7HMB 146       0      146
GCAGTGGGGAATATTGGACAATGGACCAAAAGTCTGATCCAGCAATTCTGTGTGCACGAT
GAAGTTTTTCGGAATGTAAAGTGCTTTCAGTTGGGAAGAAGAAAGTGACGGTACCAACAG
AAGAAGCGACGGCTAAATACGTGCCC
>FBMWY7P01DMEM0 136       0      136
TGGGGAATCTTGCGCAATGGGGGGAACCCTGACGCAGCGACGCCGCGTGCGGGACGAAGG
CCCTCGGGTCGTAAACCGCTTTCAGCAGGGATGAGACAAGACGGTACCTGCAGAAGAAGC
CCCGGCTAACTACGTA
>FBMWY7P01BKVDA 138       0      138
TGGGGAATATTGGGCAATGGACGCAAGTCTGACCCAGCAACGCCGCGTGAAGGAAGAAGG
CTTTCGGGTTGTAAACTTCTTTTGTTCAGGGAAGAGTAGAAGACTGTACCTGACGAATAA
GCCACGGCTAACTACGTG
>FBMWY7P01CBACN 141       0      141
TGGGGAATATTGCGCAATGGGGGCAACCCTGACGCAGCAACGCCGCGTGATTGATGAAGG
TCTTCGGATTGTAAAAATCTTTAATCAGGGACGAAGAAAATGACGGTACCTGAAGAATAA
GCTCCGGCTAACTACGTGCCC
>FBMWY7P01CHTH5 135       0      135
TGGGGAATATTGCACAATGGGGGAAACCCTGATGCAGCAACGCCGCGTGAGTGAAGAAGT
ATTTCGGTATGTAAAGCTCTATCAGCAGGGAAGAAAGTGACGGTACCTGACTAAGAAGCC
CCGGCTAACTACGTA
>FBMWY7P01BE9P3 143       0      143
TGGGGAATATTGGACAATGGACCAAAAGTCTGATCCAGCAATTCTGTGTGCACGATGACG
GTCTTAGGATTGTAAAGTGCTTTCAATTGGGAAGAAAAAAAAATAGCGGTACCAATAGAA
GAAGCGACGGCTAAATAACGTGT
>FBMWY7P01D83KQ 156       0      156
CCGTACGGGAGCAGCAGTGGGGAATATTGGACAATGGACCAAAAGTCTGATCCAGCAATT
CTGTGTGCACGATGAAGTTTTTCGGAATGTAAAGTGCTTTCAGTTGGGAAGAAGAAAGTG
ACGGTACCAACAGAAGAAGCGACGGCTAAATACGTG
>FBMWY7P01CEFLG 155       0      155
TGAGGAATATTGGTCAATGGGCGAGAGCCTGAACCAGCCAAGTAGCGTGAAGGATGAAGG
TCCTACGGATTGTAAACTTCTTTTATACGGGAATAAAGTTTCCTACGTGTAGGATTTTGT
ATGTACCGTATGAATAAGCATCGGCTAACTCCGTG
>FBMWY7P01B4GI9 138       0      138
TGGGGAATATTGGACAATGGACCAAAAGTCTGATCCAGCAATTCTGTGTGCACGATGACG
GTCTTAGGATTGTAAAGTGCTTTCAATCGGGAAAAGAAAGTGATGGTACCGATAGAAGAA
GCGACGGCTAAATACGNG
>FBMWY7P01CFKBF 154       0      154
CCTAGGAGGCAGCAGTGGGGAATATTGGACAATGGACCAAAAGTCTGATCCAGCAATTCT
GTGTGCACGATGACGGTCTTAGGATTGTAAAGTGCTTTCAATTGGGAAGAAAAAAATGAC
GGTACCAATAGAAGAAGCGACGGCTAAATACGTG
>FBMWY7P01BO9WB 143       0      143
TGGGGAATATTGGACAATGGACCAAAAGTCTGATCCAGCAATTCTGTGTGCACGATGACG
GTCTTAGGATTGTAAAGTGCTTTCAATTGGGAAGAAAAAAATAGCGGTACCAATAGAAGA
AGCGACGGCTAAATAACGTGCCT
>FBMWY7P01BI6BH 161       0      161
TGGGGAATCTTCCGCAATGGGCGAAAGCCTGACGGAGCAATGCCGCGTGAGTGATGAAGG
AATTCGTTCCGTAAAACTCTTTTGTTTATGACGAATGTGCAGATTGTGAATAATTATTTG
TAATGACGGTAGTAAACGAATAAGCCACGGCTAACTACGTA
>FBMWY7P01DT9Z6 139       0      139
TGGGGAATATTGGACAATGGACCAAAAGTCTGATCCAGCAATTCTGTGTGCACGATGAAG
TTTTTCGGAATGTAAAGTGCTTTCAGTTGGGAAGAAGAAAGTGACGGTACCAACAGAAGA
AGCGACGGCTAAATACGTG
>FBMWY7P01C46Q8 160       0      160
TGGGGAATTTTGGACAATGGGGGCAACCCTGATCCAGCCATGCCGCGTGCAGGATGAAGG
TCTTCGGATTGTAAACTGCTTTTGTCAGGGACGAAAAGGATTGTGCTAATACCATGATCT
GCTGACGGTACCTGAAGAATAAGCACCGGCTAACTACGTG
>FBMWY7P01ERIA7 148       0      148
GCAGTGGGGAATATTGGACAATGGACCAAAAGTCTGATCCAGCAATTCTGTGTGCACGAT
GACGGTCTTAGGATTGTAAAGTGCTTTCAATTGGGAAGAAAAAAAATAGACGGTACCAAT
AGAAGAAGCGACGGCTAAATACGTGCCT
>FBMWY7P01EF99X 155       0      155
TGAGGAATATTGGTCAATGGACGCAAGTCTGAACCAGCCAAGTAGCGTGCAGGATGACGG
CCCTCTGGGTTGTAAACTGCTTTTAGTTGGGAATAAAGTGCAGCTCGTGAGCTGTTTTGT
ATGTACCATCAGAAAAAGGACCGGCTAATTCCGTG
>FBMWY7P01CON12 140       0      140
TGGGGAATATTGGACAATGGACCAAAAGTCTGATCCAGCAATTCTGTGTGCACGATGAAG
TTTTTCGGAATGTAAAGTGCTTTCAGTTGGGAAGAAGAAAGTGACGGTACCAACAGAAGA
AGCGACGGCTAAATACGTGG
>FBMWY7P01BZ7HR 175       0      175
CCTACGGGGCAGCAGTAGGGAATTTTCGGCAATGGGGGGAACCCTGACCGAGCAACGCCG
CGTGAAGGAAGAAGGAATTCGTTCTGTAAACTTCTGTTATAAAGGAAGAACGGCGGATAT
AGGGAATGATATCCGAGTGACGGTACTTTATGAGAAAGCCACGGCTAACTACGNG
>FBMWY7P01ESJ8G 142       0      142
TGGGGAATATTGGACAATGGACCAAAAGTCTGATCCAGCAATTCTGTGTGCACGATGAAG
TTTTTCGGAATGTAAAGTGCTTTCAGTTGGGAAGAAGAAAGTGACGGTACCAACAGAAGA
AGCGACGGCTAAATACGTGCCG
>FBMWY7P01D7NCQ 160       0      160
TGGGGAATTTTGGACAATGGGGGCAACCCTGATCCAGCCATGCCGCGTGCAGGATGAAGG
TCTTCGGATTGTAAACTGCTTTTGTCAGGGACGAAAAGGATTGTGTTAATACCATGATCT
GCTGACGGTACCTGAAGAATAAGCACCGGCTAACTACGTG
>FBMWY7P01CD60X 155       0      155
TGAGGAATATTGGTCAATGGGCGAGAGCCTGAACCAGCCAAGTAGCGTGAAGGATGAAGG
TTCTATGGATTGTAAACTTCTTTTATACGGGAATAAAACCTCCCACGTGTGGGAGCTTGT
ATGTACCGTATGAATAAGCATCGGCTAACTCCGTG
>FBMWY7P01BS7TE 140       0      140
TGGGGAATATTGGACAATGGACCAAAAGTCTGATCCAGCAATTCTGTGTGCACGATGAAG
TTTTTCGGAATGTAAAGTGCTTTCAGTTGGGAAGAAGAAAGTGACGGTACCAACAGAAGA
AGCGACGGCTAAATAACGTG
>FBMWY7P01CRMP5 149       0      149
TGGGGAATATTGGACAATGGACCAAAAGTCTGATCCAGCAATTCTGTGTGCACGATGACG
GTCTTAGGATTGTAAAGTGCTTTCAATTGGGAAGAAAAAAATGACGGTACCAATAGAAGA
AGCGACGGCTAAATACGTGCCAGCAGCCG
>FBMWY7P01DJMQU 48       0      48
TGGGGAATATTGCACAATGGGGGAAACCCTGATGCAGCGACGCCGCGG
>FBMWY7P01CZLPK 139       0      139
TGGGGAATATTGGACAATGGACCAAAAGTCTGATCCAGCAATTCTGTGTGCACGATGACG
GTCTTAGGATTGTAAAGTGCTTTCAATTGGGAAGAAAAAAATGACGGTACCAATAGAAGA
AGCGACGGCTAAATACGTG
>FBMWY7P01CUGER 170       0      170
CCTACGGGGCAGCAGTGAGGAATATTGGTCAATGGGCGAGAGCCTGAACCAGCCAAGTAG
CGTGAAGGATGAAGGTTCTATGGATTGTAAACTTCTTTTATACGGGAATAAAACCTCCCA
CGTGTGGGAGCTTGTATGTACCGTATGAATAAGCATCGGCTAACTCCGNG
>FBMWY7P01DTLUY 139       0      139
TGGGGAATATTGGACAATGGACCAAAAGTCTGATCCAGCAATTCTGTGTGCACGATGACG
GTCTTAGGATTGTAAAGTGCTTTCAATTGGGAAGAAAAAAATGACGGTACCAATAGAAGA
AGCGACGGCTAAATACGTG
>FBMWY7P01C1PGY 156       0      156
TGAGGAATATTGGTCAATGGACGAGAGTCTGAACCAGCCAAGTAGCGTGAAGGATGACTG
CCCTATGGGTTGTAAACTTCTTTTATACGGGAATAAAGTGAAGCACGTGTGCTTTTTTGT
ATGTACCGTATGAATAAGGATCGGCTAACTCCGTGT
>FBMWY7P01D580J 167       0      167
GCAGTGGGGAATTTTGGACAATGGGGGCAACCCTGATCCAGCCATGCCGCGTGCAGGATG
AAGGTCTTCGGATTGTAAACTGCTTTTGTCAGGGACGAAAAGGATTGTGCTAATACCATG
ATCTGCTGACGGTACCTGAAGAATAAGCACCGGCTAACTACGTGCCT
>FBMWY7P01EG4TX 157       0      157
TGAGGAATATTGGTCAATGGACGAGAGTCTGAATCAGCCAAGTAGCGTGAAGGATGACTG
CCCTATGGGTTGTAAACTTCTTTTATACGGGAATAAAGTGTTCCACGTGTGGAATTTTGT
ATGTACCGTATGAATAAGGATCGGCTAACTCCGTGCT
>FBMWY7P01DZ3SD 138       0      138
TGGGAAATATTGGACAATGGACCAAAAGTCTGATCCAGCAATTCTGTGTGCACGATGACG
GTCTTAGGATTGTAAAGTGCTTTCAATTGGGAAGAAAAAAATGACGGTACCAATAGAAGA
AGCGACGGCTAAATACGT
>FBMWY7P01EK31N 139       0      139
TGGGGAATATTGGACAATGGACCAAAAGTCTGATCCAGCAATTCTGTGTGCACGATGACG
GTCTTAGGATTGTAAAGTGCTTTCAATTGGGAAGAAAAAAATGACGGTACCAATAGAAGA
AGCGACGGCTAAATACGTG
>FBMWY7P01A7YRJ 173       0      173
CCTACCGGGTGGCAGCAGTGGGGAATATTGGACAATGGACCAAAAGTCTGATCCAGCAAT
TCTGTGTGCACGATGACGGTCTTAGGATTGTAAAGTGCTTTCAATCGGGAAAAAGAAAGT
GATGGTACCGATAGAAGAAGCGACGGCTAAATACGTGCCAGTAGCGCGGTAAT
>FBMWY7P01BKJ42 157       0      157
TGAGGAATATTGGTCAAGTGGGCGCGAGCCTGAACCAGCCAGGTAGCGTGAAGGATGACT
GCCCTATGGGTTGTAAACTTCTTTTGTCCGGGAATAAAACCGCCTACGTGTAGGCGCTTG
TATGTACCGGTACGAATAAGCATCGGCTAACTCCGTA
>FBMWY7P01BQY3M 139       0      139
TGGGGAATATTGGACAATGGACCAAAAGTCTGATCCAGCAATTCTGTGTGCACGATGACG
GTCTTAGGATTGTAAAGTGCTTTCAATCGGGAAAAAGAAAGTGATGGTGCCGATAGAAGA
AGCGACGGCTAAATACGTG
>FBMWY7P01D639A 141       0      141
TGGGGAATATTGGACAATGGACCAAAAGTCTGATCCAGCAATTCTGTGTGCACGATGACG
GTCTTAGGATTGTAAAGTGCTTTCAATCGGGAAAAAGAAAGTGATGGTACCGATAGAAGA
AGCGACGGCTAAATACGTGCA
>FBMWY7P01BWWEH 157       0      157
TGAGGAATATTGGTCAATGGACGGAAGTCTGAACCAACCAAGTCGCGTGAAGGATGAAGG
TTCTATGGATTGTAAACTTCTTTTATAGGGGAATAAAAAAGTCCACGTGTGGATTCTTGT
ATGTACCCTACGAATAAGCATCGGCTAACTCCGTGCT
>FBMWY7P01A2RHF 156       0      156
TGAGGAATATTGGTCAATGGGCGCGAGCCTGAACCAGCCAAGTAGCGTGAAGGATGACTG
CCCTATGGGTTGTAAACTTCTTTTGTCCGGGAATAAAACCGCCTACGTGTAGGCGCTTGT
ATGTACCGGTACGAATAAGCATCGGCTAACTCCGTG
>FBMWY7P01A2FRP 138       0      138
TGGGGAATATTGCACAATGGGGGAAACCCTGATGCAGCGACGCCGCGTGAGCGAAGAAGT
ATTTCGGTATGTAAAGCTCTATCAGCAGGGAAGAAAATGACGGTACCTGACTAAGAAGCC
CCGGCTAACTACGTGCCC
>FBMWY7P01ERZ7N 140       0      140
GTGGGGAATATTGGACAATGGACCAAAAGTCTGATCCAGCAATTCTGTGTGCACGATGAC
GGTCTTAGGATTGTAAAGTGCTTTCAATCGGGAAAAAGAAAGTGATGGTACCGATGGAAG
AAGCGACGGCTAAATACGTG
>FBMWY7P01DWJKQ 139       0      139
TGGGGAATATTGGACAATGGACCAAAAGTCTGATCCAGCAATTCTGTGTGCACGATGACG
GTCTTAGGATTGTAAAGTGCTTTCAATTGGGAAGAAAAAAATGACGGTACCAATAGAAGA
AGCGACGGCTAAATACGTG
>FBMWY7P01C4CFO 159       0      159
TGGGGAATATTGGACAATGGACCAAAAGTCTGATCCAGCAATTCTGTGTGCACGATGAAG
TTTTTCGGAATGTAAAGTGCTTTCAGTTGGGAAGAAGAAAGTGACGGTACCAACAGAAGA
AGCGACGGCTAAATACGTGCANNACGCCGGACGGTTAAT
>FBMWY7P01DA0AQ 161       0      161
TGGGGAATCTTCCGCAATGGGCGAAAGCCTGACGGAGCAATGCCGCGTGAGTGATGAAGG
AATTCGTTCCGTAAAACTCTTTTGTTTATGACGAATGTGCAGATTGTGAATAATTATTTG
TAATGACGGTAGTAAACGAATAAGCCACGGCTAACTACGTG
>FBMWY7P01EGJIO 156       0      156
TGAGGAATATTGGTCAATGGACGAGAGTCTGAACCAGCCAAGTAGCGTGAAGGATGACTG
CCCTATGGGTTGTAAACTTCTTTTATATGGGAATAAAAAAGAAGCACGTGTGCTCTATTG
TATGTACCTTATGAATAAGCATCGGCTAATTCCGTA
>FBMWY7P01DF4DL 136       0      136
TGGGGAATATTGCACAATGGGGGAAACCCTGATGCAGCGACGCCGCGTGGAGGAAGAAGG
TCTTCGGATTGTAAACTCCTGTTGTTGGGGAAGATAATGACGGTACCCAACAAGGAAGTG
ACGGCTAACTACGTGT
>FBMWY7P01DIEQL 160       0      160
TGGGGAATTTTGGACAATGGGGGCAACCCTGATCCAGCCATGCCGCGTGCAGGATGAAGG
TCTTCGGATTGTAAACTGCTTTTGTCAGGGACGAAAAGGATTGTGCTAATACCATGATCT
GCTGACGGTACCTGAAGAATAAGCACCGGCTAACTACGTG
>FBMWY7P01BI9J4 177       0      177
CCTACGGGGAGACAGCAGTGGGGAATTTTGGACAATGGGGGCAACCCTGATCCAGCCATG
CCGCGTGCAGGATGAAGGTCTTCGGATTGTAAACTGCTTTTGTCAGGGACGAAAGGATTG
TGCTAATACCATGATCTGCTGACGGTACCTGAAGAATAAGCACCGGCTAACTACGTG
>FBMWY7P01CJTSJ 138       0      138
TGGGGAATATTGCACAATGGGGGAAACCCTGATGCAGCAACGCCGCGTGAGTGAAGAAGT
ATTTCGGTATGTAAAGCTCTATCAGCAGGGAAGAAAGTGACGGTACCTGACTAAGAAGCC
CCGGCTAACTACGTGCCG
>FBMWY7P01DI1OY 153       0      153
TACGGGGGCAGCAGTGGGGAATATTGGACAATGGACCAAAAGTCTGATCCAGCAATTCTG
TGTGCACGATGACGGTCTTAGGATTGTAAAGTGCTTTCAATTGGGAAGAAAAAAATGACG
GTACCAATAGAAGAAGCGACGGCTAAATACGTG
>FBMWY7P01CLKMQ 155       0      155
TGAGGAATATTGGTCAATGGACGAGAGTCTGAACCAGCCAAGTAGCGTGAAGGATGACTG
CCCTATGGGTTGTAAACTTCTTTTATACGGGAATAAAGTGTTCCACGTGTGGAATTTTGT
ATGTACCGTATGAATAAGGATCGGCTAACTCCGTG
>FBMWY7P01CWPG8 138       0      138
TGGGGAATATTGCACAATGGGGGAAACCCTGATGCAGCAACGCCGCGTGAGTGAAGAAGT
ATTTCGGTATGTAAAGCTCTATCAGCAGGGAAGAAAGTGACGGTACCTGACTAAGAAGCC
CCGGCTAACTACGTGCCT
>FBMWY7P01D5EAA 139       0      139
TGGGGAATATTGGACAATGGACCAAAAGTCTGATCCAGCAATTCTGTGTGCACGATGACG
GTCTTAGGATTGTAAAGTGCTTTCAATTGGGAAGAAAAAAATGACGGTACCAATAGAAGA
AGCGACGGCTAAATACGTG
>FBMWY7P01CBAPT 156       0      156
TGAGGAATATTGGTCAATGGACGGAAGTCTGAACCAGCCAAGTCGCGTGAAGGATGAAGG
TTCTATGGATTGTAAACTTCTTTTATAGGGGAATAAAAAAGTCCACGTGTGGATTCTTGT
ATGTACCCTATGAATAAGCATCGGCTAACTCCGTGT
>FBMWY7P01DH9WN 158       0      158
TGAGGAATATTGGTCAATGGGCGCGAGCCTGAACCAGCCAAGTAGCGTGAAGGATGACTG
CCCTATGGGTTGTAAACTTCTTTTGTTCGGGAATAAAACCGCCTACGTGTAGGCGCTTGT
ATGTACCGGTACGAATAAGCATCGGCTAACTCCGTGCA
>FBMWY7P01DZGK7 140       0      140
TGGGGAATATTGGACAATGGACCAAAAGTCTGATCCAGCAATTCTGTGTGCACGATGACG
GTCTTAGGATTGTAAAGTGCTTTCAATTGGGAAGAAAAAAATAGACGGTACCAATAGAAG
AAGCGACGGCTAAATACGTG
>FBMWY7P01DTZ1D 139       0      139
TGGGGAATATTGGACAGTGGACCAAAAGTCTGATCCAGCAATTCTGTGTGCACGATGACG
GTCTTAGGATTGTAAAGTGCTTTCAATTGGGAAGAAAAAAATGACGGTACCAATAGAAGA
AGCGACGGCTAAATACGTG
>FBMWY7P01B8XOE 156       0      156
TGAGGAATATTGGTCAATGGGCGCGAGCCTGAACCAGCCAAGTAGCGTGAAGGATGACTG
CCCTATGGGTTGTAAACTTCTTTTGTCCGGGAATAAAACCGCCTACGTGTAGGCGCTTGT
ATGTACCGGTACGAATAAGCATCGGCTAACTCCGTA
>FBMWY7P01EFF6D 158       0      158
TGAGGAATATTGGTCAATGGACGAGAGTCTGAACCAGCCAAGTAGCGTGAAGGATGACTG
CCCTATGGGTTGTAAACTTCTTTTATATGGGAATAAAAAAGAAGCACGTGTGCTCTATTG
TATGTACCTTATGAATAAGCATCGGCTAATTCCGTGCT
>FBMWY7P01AZU35 139       0      139
TGGGGAATATTGGACAATGGACCAAAAGTCTGATCCAGCAATTCTGTGTGCACGATGACG
GTCTTAGGATTGTAAAGTGCTTTCAATCGGGAAAAAGAAAGTGATGGTACCGATAGAAGA
AGCGACGGCTAAATACGTG
>FBMWY7P01C22D1 137       0      137
TGGGGAATATTGCACAATGGGGGAAACCCTGATGCAGCGACGCCGCGTGAGTGAAGAAGT
ATTTCGGTATGTAAAGCTCTATCAGCAGGGAAGAAAGTGACGGTACCTGAATAAGAAGCC
CCGGCTAACTACGTGCA
>FBMWY7P01D8GE8 158       0      158
TGGGGAATATTGGACAATGGACCAAAAGTCTGATCCAGCAATTCTGTGTGCACGATGACG
GTCTTAGGATTGTAAAGTGCTTTCAATTGGGAAGAAAAAAATGACGGTACCAATAGAAGA
AGCGACGGCTAAATACGTGCCAGAGCCGCCGGTAAGTA
>FBMWY7P01BX4SX 142       0      142
TGGGGAATATTGGACAATGGACCAAAAGTCTGATCCAGCAATTCTGTGTGCACGATGAAG
TTTTTCGGAATGTAAAGTGCTTTCAGTTGGGAAGAAGAAAGTGACGGTACCAACAGAAGA
AGCGACGGCTAAATACGTGCCT
>FBMWY7P01ES27S 135       0      135
TAGGGAATATTGCACAATGGGGGAAACCCTGATGCAGCGACGCCGCGTGAAGGAAGAAGT
ATCTCGGTATGTAAACTTCTATCAGCAGGGAAGACAATGACGGTACCTGACTAAGAAACC
CCGGCTAACTACGTG
>FBMWY7P01DQN17 159       0      159
TGAGGAATATTGGTCAATGGGCGCGAGCCTGAACCAGCCAAGTAGCGTGAAGGATGACTG
CCCTATGGGTTGTAAACTTCTTTTGTCCGGGAATAAAACCGCCTACGTGTAGGCGCTTGT
ATGTACCGGTACGAATAAGCATCGGCTAACTCCGTGCCT
>FBMWY7P01ER6MJ 143       0      143
GCAGTGGGGAATATTGGACAATGGACCAAAAGTCTGATCCAGCAATTCTGTGTGCACGAT
GAAGTTTTTCGGAATGTAAAGTGCTTTCAGTTGGGAAGAAGAAAGTGACGGTACCAACAG
AAGAAGCGACGGCTAAATACGTG
>FBMWY7P01DO2K9 160       0      160
TAGGGAATTTTCGGCAATGGGGGGAACCCTGACCGAGCAACGCCGCGTGAAGGAAGAAGG
TCTTCGGATTGTAAACTTCTGTTATAAAGGAAGAACGGTATATATAGGGAATGATATATA
AGTGACGGTACTTTATGAGAAAGCCACGGCTAACTACGTG
>FBMWY7P01CWMC8 160       0      160
TGGGGAATTTTGGACAATGGGGGCAACCCTGATCCAGCCATGCCGCGTGCAGGATGAAGG
TCTTCGGATTGTAAACTGCTTTTGTCAGGGACGAAAAGGATTGTGCTAATACCATGATCT
GCTGACGGTACCTGAAGAATAAGCACCGGCTAACTACGTG
>FBMWY7P01EDJNP 157       0      157
TGAGGAATATTGGTCAATGGGCGCGAGCCTGAACCAGCCAAGTAGCGTGAAGGATGACTG
CCCTATGGGTTGTAAACTTCTTTTGTCCGGGAATAAAACCGCCTACGTGTAGGCGCTTGT
ATGTACCGGTACGAATAAGCATCGGCTAACTCCGTGT
>FBMWY7P01DJFJM 141       0      141
GTGGGGAATATTGGACAAGTGGACCAAAAGTCTGATCCAGCAATTCTGTGTGCACGATGA
AGTTTTTCGGAATGTAAAGTGCTTTCAGTTGGGAAGAAGAAAGTGACGGTACCAACAGAA
GAAGCGACGGCTAAATACGTG
>FBMWY7P01BJ6LI 156       0      156
TGAGGAATATTGGTCAATGGGCGCGAGCCTGAACCAGCCAAGTAGCGTGAAGGATGACTG
CCCTACGGGTTGTAAACTTCTTTTGTCCGGGAATAAAACCGCCTACGTGTAGGCGCTTGT
ATGTACCGGTACGAATAAGCATCGGCTAACTCCGTG
>FBMWY7P01BNQ0B 141       0      141
TGGGGAATATTGGACAATGGACCAAAAGTCTGATCCAGCAATTCTGTGTGCACGATGAAG
TTTTTCGGAATGTAAAGTGCTTTCAGTTGGGAAGAAGAAAGTGACGGTACTAACAGAAGA
AGCGACGGCTAAATACGTGCT
>FBMWY7P01DFYE9 157       0      157
TGAGGAATATTGGTCAATGGACGAGAGTCTGAACCAGCCAAGTAGCGTGAAGGATGACTG
CCCTATGGGTTGTAAACTTCTTTTATATGGGAATAAAAAAGAGCACGTGTGCTCTATTGT
ATGTACCTTATGAATAAGCATCGGCTAATTCCGTGCA
>FBMWY7P01D1DWQ 137       0      137
TGGGATATTGGACAATGGACCAAAAGTCTGATTCAGCAATTCTGTGTGCACGATGAAGTT
TTTCGGAATGTAAAGTGCTTTCAGTTGGGAAGAAGAAAGTGACGGTACCAACAGAAGAAG
CGACGGCTAAATACGTG
>FBMWY7P01DKN5Y 140       0      140
TGGGGAATATTGGACAATGGACCAAAAGTCTGATCCAGCAATTCTGTGTGCACGATGACG
GTCTTAGGATTGTAAAGTGCTTTCAATCGGGAAAAAGAAAGTGATGGTACCGATAGAAGA
AGCGACGGCTAAATACGTGT
>FBMWY7P01C97G2 156       0      156
TGAGGAATATTGGTCAATGGGCGCGAGCCTGAACCAGCCAAGTAGCGTGAAGGATGACTG
CCCTATGGGTTGTAAACTTCTTTTGTCCGGGAATAAAACCGCCTACGTGTAGGCGCCTGT
ATGTACCGGTACGAATAAGCATCGGCTAACTCCGTG
>FBMWY7P01CBCD0 135       0      135
TGGGGAATATTGCACAATGGGGGAAACCCTGATGCAGCAACGCCGCGTGAGTGAAGAAGT
ATTTCGGTATGTAAAGCTCTATCAGCAGGGAAGAAAGTGACGGTACCTGACTAAGAAGCC
CCGGCTAACTACGTG
>FBMWY7P01DM7R6 160       0      160
TGGGGAATATTGGACAATGGACCAAAAGTCTGATCCAGCAATTCTGTGTGCACGATGACG
GTCTTAGGATTGTAAAGTGCTTTCAATCGGGAAAAAGAAAGTGATGGTACCGATAGAAGA
AGCGACGGCTAAATACGTGCCAGCACGCCCGAACGGTAAT
>FBMWY7P01DKIO7 70       0      70
TGGGGGATATTGCACAATGGGCGAAAGCCTGATGCAGCGACGCCGCGTGAGGGAAGACGG
CCTGGTGTAC
>FBMWY7P01CQWTN 139       0      139
TGGGGAATATTGGACAATGGACCAAAAGTCTGATCCAGCAATTCTGTGTGCACGATGAAG
TTTTTCGGAATGTAAAGTGCTTTCAGTTGGGAAGAAGAAAGTGACGGTACCAACAGAAGA
AGCGACGGCTAAATACGTG
>FBMWY7P01BKQEM 138       0      138
TGGGAATATTGGACAATGGACCAAAAGTCTGATCCAGCAATTCTGTGTGCACGATGAAGT
TTTTCGGAATGTAAAGTGCTTTCAGTTGGGAAGAAGAAAGTGACGGTACCAACAGAAGAA
GCGACGGCTAAATACGTG
>FBMWY7P01ELLRA 171       0      171
TGAGGAATATTGGTCAATGGACGAGAGTCTGAACCAGCCAAGTAGCGTGAAGGATGACTG
CCCTATGGGCTGTAAACTTCTTTTATACGGGAATAAAGTGAGCCACGTGTGGTTTTTTGT
ATGTACCGTATGAATAAGGATCGGCTAACTCCGTGCCAGAGCGCCGGAGTA
>FBMWY7P01CVMKL 158       0      158
TGAGGAATATTGGTCAATGGACGAGAGTCTGAACCAGCCAAGTAGCGTGAAGGATGACTG
CCCTATGGGTTGTAAACTTCTTTTATACGGGAATAAAGTGAGCCACGTGTGGTTTTTTGT
ATGTACCGTATGAATAAGGATCGGCTAACTCCGTGCCT
>FBMWY7P01CJI26 139       0      139
TGGGGAATATTGGACAATGGACCAAAAGTCTGATCCAGCAATTCTGTGTGCACGATGACG
GTCTTAGGATTGTAAAGTGCTTTCAATTGGGAAGAAAAAATGACGGTACCAATAGAAGAA
GCGACGGCTAAATACGTGT
>FBMWY7P01C8PUC 173       0      173
CCTACGAGGCAGCAGTGAGGAATATTGGTCAATGGGCGCGAGCCTGAACCAGCCAAGTAG
CGTGAAGGATGACTGCCCTATGGGTTGTAAACTTCTTTTGTCCGGGAATAAAACCGCCTA
CGTGTAGGCGCTTGTATGTACCGGTACGAATAAGCATCGGCTAACTCCGTGCC
>FBMWY7P01CWD3D 140       0      140
TGGGGAATATTGGACAATGGACCAAAAGTCTGATCCAGCAATTCTGTGTGCACGATGACG
GTCTTAGGATTGTAAAGTGCTTTCAATTGGGAAGAAAAAAATAGACGGTACCAATAGAAG
AAGCGACGGCTAAATACGTA
>FBMWY7P01CD322 139       0      139
TGGGGAATATTGGACAATGGACCAAAAGTCTGATCCAGCAATTCTGTGTGCACGATGAAG
TTTTTCGGAATGTAAAGTGCTTTCAGTTGGGAAGAAGAAAGTGACGGTACCAACAGAAGA
AGCGACGGCTAAATACGTG
>FBMWY7P01EM4J9 73       0      73
TGGGGGATATTGCACAATGGGCGAAAGCCTGATGCAGCGACGCCGCGTGAGGGAAGACGG
CCTGTGTACTACT
>FBMWY7P01CURNG 159       0      159
TGAGGAATATTGGTCAATGGACGAGAGTCTGAACCAGCCAAGTAGCGTGAAGGATGACTG
CCCTATGGGTTGTAAACTTCTTTTATATGGGAAATAAAAAAGAGTACGTGTGCTCTATTG
TATGTACCTTATGAATAAGCATCGGCTAATTCCGTGCCT
>FBMWY7P01DG72H 139       0      139
TGGGGAATATTGGACAATGGACCAAAAGTCTGATCCAGCAATTCTGTGTGCACGATGAAG
TTTTTCGGAATGTAAAGTGCTTTCAGTTGGGAAGAAGAAAGTGACGGTACCAACAGAAGA
AGCGACGGCTAAATACGTA
>FBMWY7P01DXIZ4 155       0      155
TGAGGAATATTGGTCAATGGACGCAAGTCTGAACCAGCCAAGTAGCGTGCAGGATGACGG
CCCTCCGGGTTGTAAACTGCTTTTAGTTGGGAATAAAGTGCAGCTCGTGAGCTGTTTTGT
ATGTACCATCAGAAAAAGGACCGGCTAATTCCGTA
>FBMWY7P01DCUFY 139       0      139
TGGGGAATATAGGACAATGGACCAAAAGTCTGATCCAGCAATTCTGTGTGCACGATGAAG
TTTTTCGGAATGTAAAGTGCTTTCAGTTGGGAAGAAGAAAGTGACGGTACCAACAGAAGA
AGCGACGGCTAAATACGTA
>FBMWY7P01BWI0Q 139       0      139
TGGGGAATATTGGACAATGGACCAAAAGTCTGATCCAGCAATTCTGTGTGCACGATGAAG
TTTTTCGGAATGTAAAGTGCTTTCAGTTGGGAAGAAGAAAGTGACGGTACCAACAGAAGA
AGCGACGGCTAAATACGTG
>FBMWY7P01AL78P 68       0      68
TGGGGAATATTGGGCAATGGGGGAAACCCTGACCCAGCAACGCCGCGTGAAGGAAGAAGG
CCTGTGTA
>FBMWY7P01BOLPM 175       0      175
CCTCGGAAGGCAGCAGGTGAGGAATATTGGTCAATGGGCGCGAGCCTGAACCAGCCAAGT
AGCGTGAAGGATGACTGCCCTATGGGTTGTAAACTTCTTTTGTCCGGGAATAAAACCGAC
CTACGTGTAGGCGCTTGTATGTACCGGTACGAATAAGCATCGGCTAACTCCGTGT
>FBMWY7P01CIMYL 142       0      142
GTGGGGAATATTGGACAATGGACCAAAAGTCTGATCCAGCAATTCTGTGTGCACGATGAC
GGTCTTAGGATTGTAAAGTGCTTTCAATACGGGAAAAAAGAAAGTGATGGTACCGATAGA
AGAAGCGACGGCTAAATACGCG
>FBMWY7P01EH4NA 135       0      135
TAGGGAATATTGCACAATGGGGGAAACCCTGATGCAGCGACGCCGCGTGAAGGAAGAAGT
ATCTCGGTATGTAAACTTCTATCAGCAGGGAAGACAATGACGGTACCTGACTAAGAAGCC
CCGGCTAACTACGTG
>FBMWY7P01AZL0Y 157       0      157
TGAGGAATATTGGTCAATGGACGAGAGTCTGAACCAGCCAAGTAGCGTGAAGGATGACTG
CCCTATGGGTTGTAAACTTCTTTTATACGGGAATAAAGTTAGCCACGTGTGGTTTTTTGT
TATGTACCGTATGAATAAGGATCGGCTAACTCCGTGT
>FBMWY7P01DZ8SE 174       0      174
CCTACGGAGCAGCAGTGAGGAATATTGGTCAATGGGCGCGAGCCTGAACCAGCCAAGTAG
CGTGAAGGATGACTGCCCTACGGGTTGTAAACTTCTTTTGTCCGGGAATAAAACCGCCTA
CGTGTAGGCGCTTGTATGTACCGGTACGAATAAGCATCGGCTAACTCCGTGCCC
>FBMWY7P01DC7IA 157       0      157
TGAGGAATATTGGTCAATGGGCGCGAGCCTGAACCAGCCAAGTAGCGTGAAGAATGACTG
CCCTATGGGTTGTAAACTTCTTTTGTCCGGGAATAAAACCGCCTACGTGTAGGCGCTTGT
ATGTACCGGTACGAATAAGCATCGGCTAACTCCGTGT
>FBMWY7P01DAB6T 155       0      155
TGAGGAATATTGGTCAATGGGCGAGAGCCTGAACCAGCCAAGTAGCGTGAAGGATGAAGG
TTCTATGGATTGTAAACTTCTTTTATACGGGAATAAGACCTCCCACGTGTGGGAGCTTGT
ATGTACCGTATGAATAAGCATCGGCTAACTCCGTA
>FBMWY7P01DN7DV 140       0      140
TGGGGAATATTGGACAATGGACCAAAAGTCTGATCCAGCAATTCTGTGTGCACGATGACG
GTCTTAGGATTGTAAAGTGCTTTCAATTGGGAAGAAAAAAATGACGGTACCAATAGAAGA
AGCGACGGCTAAATACGTGT
>FBMWY7P01ESYZZ 135       0      135
TGGGGAATATTGCACAATGGGGGAAACCCTGATGCAGCGACGCCGCGTGGAGGAAGAAGG
TCTTCGGATTGTAAACTCCTGTTGTTGGGGAAGATAATGACGGTACCCAACAAGGAAGTG
ACGGCTAACTACGTA
>FBMWY7P01BCRV9 157       0      157
TGAGGAATATTGGTCAATGGACGAGAGTCTGAACCAGCCAAGTAGCGTGAAGGATGACTG
CCCTATGGGTTGTAAACTTCTTTTATATGGGAATAAAAAAGAGCACGTGTGCTCTATTGT
ATGTACCTTATGAATAAGCATCGGCTAATTCCGTGCT
>FBMWY7P01BD8L1 139       0      139
TGGGGAATCTTGCGCAATGGGGGGAACCCGTGACGCAGCGACGCCGCGTGCGGGACGAAG
GCCCTCCGGTCGTAAACCGCTTTCAGCAGGGATGAGACAAGACGGTACCTGCAGAAGAAG
CCCCGGCCTAACTACGTGT
>FBMWY7P01DOQE6 136       0      136
TGGGGAATATTGCACAATGGGGGAAACCCTGATGCAGCGACGCCGCGTGGAGGAAGAAGG
TCTTCGGATTGTAAACTCCTGTTGTTGGGGAAGATAATGACGGTACCCAACAAGGAAGTG
ACGGCTAACTACGTGT
>FBMWY7P01E16BQ 81       0      81
TGGGGAATCTTCCGCAATGGGCGAAAGCCTGACGGAGCAATGCCGCGTGAGTGATGAAGG
AATTCGTTCCGTAAACTCTTT
>FBMWY7P01DDHZ5 156       0      156
TGAGGAATATTGGTCAATGGACGAGAGTCTGAACCAGCCAAGTAGCGTGAAGGATGACTG
CCCTATGGGTTGTAAACTTCTTTTATACGGGAATAAAGTATTCCACGTGTGGAATTTTGT
ATGTACCGTATGAATAAGGATCGGCTAACTCCGTGG
>FBMWY7P01CABAZ 162       0      162
TGGGGAATTTTGGACAATGGGGGCAACCCTGATCCAGCCATGCCGCGTGCAGGACGAAGG
TCTTCGGATTGTAAACTGCTTTTGTCAGGGACGAAAAGGATTGTGCTAATACCATGATCT
GCTGACGGTACCTGAAGAATAAGCACCGGCTAACTACGTGCT
>FBMWY7P01DEC7D 142       0      142
TGGGGAATATTGGACAATGGACCAAAAGTCTGATCCAGCAATTCTGTGTGCACGATGACG
GTCTTAGGATTGTAAAGTGCTTTCAATTGGGAAGAAAAAAATGACGGTACCAATAGAAGA
AGCGACGGCTAAATACGTGCCG
>FBMWY7P01ECFVL 154       0      154
TGAGGAATATTGGTCAATGGACGAGAGTCTGAACCAGCCAAGTAGCGTGAAGGATGACTG
CCCTATGGGTTGTAAACTTCTTTTATACGGGAATAAAGTGTTCCACGTGTGGAATTTTGT
ATGTACCGTATGAATAAGGATCGGCTAACTCCGT
>FBMWY7P01DOIJ1 157       0      157
TGAGGAATATTGGTCAATGGACGAGAGTCTGAACCAGCCAAGTAGCGTGAAGGAAGACTG
CCCTATGGGTTGTAAACTTCTTTTATAAGGGAATAAAGTCAGGTACGTGTACCTGTTTGT
ATGTACCTTATGAATAAGCATCGGCTAACTCCGTGCT
>FBMWY7P01DJ4ND 139       0      139
TGGGGAATATTGGACAATGGACCAAAAGTCTGATCCAGCAATTCTGTGTGCACGATGACG
GTCTTAGGATTGTAAAGTGCTTTCAATTGGGAAGAAAAAAATGACGGTACCAATAGAAGA
AGCGGCGGCTAAATACGTG
>FBMWY7P01B08Y7 152       0      152
CCGTACGGGGGCAGCAGTGGGGAATATTGCACAATGGGGGAAACCCTGATGCAGCAACGC
CGCGTGAGCGAAGAAGTATTTCGGTATGTAAAGCTCTATCAGCAGGGAAGAAAATGACGG
TACCTGACTAAGAAGCACCGGCTAAATACGTG
>FBMWY7P01D5X4R 156       0      156
TGAGGAATATTGGTCAATGGGCGCGAGCCTGAACCAGCCAAGTAGCGTGAAGGATGACTG
CCCTATGGGTTGTAAACTTCTTTTGTCCGGGAATAAAACCGCCTACGTGTAGGCGCTTGT
ATGTACCGGTACGAATAAGCATCGGCTAACTCCGTA
>FBMWY7P01EPOSY 140       0      140
TGGGGAATATTGGACAATGGACCAAAAGTCTGATCCAGCAATTCTGTGTGCACGATGACG
GTCTTAGGATTGTAAAGTGCTTTCAATCGGGAAAAAGAAAGTGATGGTACCGATAGAAGA
AGCGACGGCTAAATACGTGT
>FBMWY7P01A2911 142       0      142
TGGGGAATATTGGACAATGGACCAAAAGTCTGATCCAGCAATTCTGTGTGCACGATGACG
GTCTTAGGATTGTAAAGTGCTTTCAATTGGGAAGGAAAAAAAATAGACGGTACCAATAGA
AGAAGCGACGGCTAAATACGTG
>FBMWY7P01DD58Y 139       0      139
TGGGGAATATTGGACAATGGACCAAAAGTCTGATCCAGCAATTCTGTGTGCACGATGACG
GTCTTAGGATTGTAAAGTGCTTTCAATTGGGAAGAAAAAAATGACGGTACCAATAGAAGA
AGCGACGGCTAAATACGCG
>FBMWY7P01D2OJ9 135       0      135
TGGGGAATATTGCACAATGGGGGAAACCCTGATGCAGCGACGCCGCGTGAAGGAAGAAGT
ATCTCGGTATGTAAACTTCTATCAGCAGGGAAGAAAATGACGGTACCTGACTAAGAAGCC
CCGGCTAACTACGCG
>FBMWY7P01DV0OM 152       0      152
TGGGGAATATTGGACAATGGACCAAAAGTCTGATCCAGCAATTCTGTGTGCACGATGACG
GTCTTAGGATTGTAAAGTGCTTTCAATTGGGAAGAAAAAAATGACGGTACCAATAGAAGA
AGCGACGGCTAAATACGTGCCANNCGCGAGTA
>FBMWY7P01COIPZ 155       0      155
TGAGGAATATTGGTCAATGGACGCAAGTCTGAACCAGCCAAGTAGCGTGCAGGATGACGG
CCCTCCGGGTTGTAAACTGCTTTTAGTTGGGAATAAAGTGCAGCTCGTGAGCTGTTTTGT
ATGTACCATCAGAAAAAGGACCGGCTAATTCCGTG
>FBMWY7P01CGNEP 139       0      139
TGGGGAATATTGGACAATGGACCAAAAGTCTGATCCAGCAATTCTGTGTGCACGATGACG
GTCTTAGGATTGTAAAGTGCTTTCAATCGGGAAAAAGAAAGTGATGGTACCGATAGAAGA
AGCGACGGCTAAATACGTG
>FBMWY7P01ETIVQ 139       0      139
TGGGGAATATTGGACAATGGACCAAAAGTCTGATCCAGCAATTCTGTGTGCACGATGACG
GTCTTAGGATTGTAAAGTGCCTTCAATCGGGAAAAAGAAAGTGATGGTACCGATAGAAGA
AGCGACGGCTAAATACGTG
>FBMWY7P01BH1KD 141       0      141
TGGGGAATATTGGACAATGGACCAAAAGTCTGATCCAGCAATTCTGTGTGCACGATGAAG
TTTTTCGGAATGTAAAGTGCTTTCAGTTGGGAAGAAGAAAGTGACGGTACCAACAGAAGA
AGCGACGGCTAAATACGTGCT
>FBMWY7P01DE6UU 62       0      62
TGGGGAATTTTGGACAATGGGGGCAACCCTGATCCAGCCATGCCGCGTGCAGGATGAAGG
TC
>FBMWY7P01EB57F 159       0      159
TGAGGAATATTGGTCAATGGACGAGAGTCTGAACCAGCCAAGTAGCGTGAAGGATGACTG
CCCTATGGGTTGTAAACTTCTTTTATACGGGAATAAAGTTAGCCACGTGTGGTTTTTTTG
TATGTACCGTATGAATAAGGATCGGCTAACTCCGTGCCT
>FBMWY7P01BP7V9 83       0      83
CCTACGGGGCAGCAGTGGGGAATATTGGGCAATGGGGGAAACCCTGACCCAGCAACGCCG
CGTGAAGGAAGAAGGCTGTGTAT
>FBMWY7P01C461X 156       0      156
CCTACGGAGGAAGCAGTGGGGAATATTGGACAATGGACCAAAAGTCTGATCCAGCAATTC
TGTGTGCACGATGAAGTTTTTCGGAATGTAAAGTGCTTTCAGTTGGGAAGAAGAAAGTGA
CGGTACCAACAGAAGAAGCGACGGCTAAATACGTGT
>FBMWY7P01CU5BM 156       0      156
TGAGGAATATTGGTCAATGGGCGCGAGCCTGAACCAGCCAAGTAGCGTGAAGGATGACTG
CCCTATGGGTTGTAAACTTCTTTTGTCCGGGAATAAAACCGCCTACGTGTAGGCGCTTGT
ATGTACCGGTACGAATAAGCATCGGCTAACTCCGTG
>FBMWY7P01DGALS 154       0      154
TGGGGAATATTGGACAATGGACCAAAAGTCTGATCCAGTAATTCTGTGTGCACGATGACG
GTCTTAGGATTGTAAAGTGCTTTCAATTGGGAAGAAAAAAATGACGGTACCAATAGAAGA
AGCGACGGCTAAATACGTGCCAGCAGCCGGTAAT
>FBMWY7P01DHLT8 141       0      141
TGGGGAATATTGGACAATGGACCAAAAGTCTGATCCAGCAATTCTGTGTGCACGATGAAG
TTTTTCGGAATGTAAAGTGCTTTCAGTTGGGAAGAAGAAAGTGACGGTACCAACAGAAGA
AGCGACGGCTAAATACGTGCT
>FBMWY7P01DZI52 140       0      140
TGGGGAATATTGGACAATGGACCAAAAGTCTGATCCAGCAATTCTGTGTGCACGATGAAG
TTTTTCGGAATGTAAAGTGCTTTCAGTTGGGAAGAAGAAAGTGACGGTACCAACAGAAGA
AGCGACGGCTAAATACGTGG
>FBMWY7P01B0A2F 144       0      144
TGGGGAATATTGGACAATGGACCAAAAGTCTGATCCAGCAATTCTGTGTGCACGATGACG
GTCTTAGGATTGTAAAGTGCTTTCAATTGGGAAGAAAAAAAATAGACGGTACCAATAGAA
GAAGCGACGGCTAAATACGTGCCC
>FBMWY7P01DQJK0 135       0      135
TGGGGAATATTGCACAATGGGGGAAACCCTGATGCAGCAACGCCGCGTGAGTGAAGAAGT
ATTTCGGTATGTAAAGCTCTATCAGCAGGGAAGAAAGTGACGGTACCTGACTAAGAAGCC
CCGGCTAACTACGTG
>FBMWY7P01D0ZP4 139       0      139
TGGGGAATATTGGACAATGGACCAAAAGTCTGATCCAGCAATTCTGTGTGCACGATGACG
GTCTTAGGATTGTAAAGTGCTTTCAATCGGGAAAAAGAAAGTGATGGTACCGATAGAAGA
AGCGACGGCTAAATACGTG
>FBMWY7P01EVA9Z 156       0      156
TGAGGAATATTGGTCAATGGACGCAAGTCTGAACCAGCCAAGTAGCGTGCAGGATGACGG
CCCTCCGGGTTNTAAACTGCTTTTAGTTGGGAATAAAGTGCAGTTCGTGAGCTTGTTTTG
TATGTACCATCAAGAAAAAGGCCGGCTAATTCCGTG
>FBMWY7P01CSMVP 137       0      137
TGGGGAATATTGCACAATGGGGGAAACCCTGATGCAGCGACGCCGCGTGGAGGAAGAAGG
TCTTCGGATTGTAAACTCCTGTTGTTGGGGAAGATAATGACGGTACCCAACAAGGAAGTG
ACGGCTAACTACGTGCA
>FBMWY7P01C47NU 139       0      139
TGGGGAATATTGGACAATGGACCAAAAGTCTGATCCAGCAATTCTGTGTGCACGATGACG
GTCTTAGGATTGTAAAATGCTTTCAATTGGGAAGAAAAAAATGACGGTACCAATAGAAGA
AGCGACGGCTAAATACGTG
>FBMWY7P01B5ORV 135       0      135
TGGGGAATATTGCACAATGGGGGAAACCCTGATGCAGCGACGCCGCGTGAGCGATGAAGT
ATTTCGGTATGTAAAGCTCTATCAGCAGGGAAGATAATGACGGTACCTGACTAAGAAGCA
CCGGCTAAATACGTG
>FBMWY7P01CMHHP 157       0      157
TGAGGAATATTGGTCAATGGACGAGAGTCTGAACCAGCCAAGTAGCGTGAAGGATGACTG
CCCTATGGGTTGTAAACTTCTTTTATATGGGAATAAAAAAGAGTACGTGTGCTCTATTGT
ATGTACCTTATGAATAAGCATCGGCTAATTCCGTGCT
>FBMWY7P01CAL4G 156       0      156
TGAGGAATATTGGTCAATGGGCGCGAGCCTGAACCAGCCAAGTAGCGTGAAGGATGACTG
CCCTATGGGTTGTAAACTTCTTTTGTTCGGGAATAAAACCGCCTACGTGTAGGCGCTTGT
ATGTACCGGTACGAATAAGCATCGGCTAACTCCGTG
>FBMWY7P01DF37T 31       0      31
TGAGGAATATTGGTCAAGTGGACGAGAGTCT
>FBMWY7P01BI8D4 69       0      69
TGGGGAATATTGGACAATGGACCAAAAGTACTGATCCAGCAATTCTGTGTGCACGATGAA
GTTTTGGTA
>FBMWY7P01DQKAT 174       0      174
CCTACGGGGCAGCAGTGAGGAATATTGGTCAATGGACGCAAGTCTGAACCAGCCAAGTAG
CGTGCAGGATGACGGCCCTCCGGGCTGTAAACTGCTTTTAGTTGGGAATAAAGTGCAGCT
CGTGAGCTGTTTTGTATGTACCATCAGAAAAAGGACCGGCTAATTCCGTGCCAG
>FBMWY7P01C4Y04 139       0      139
TGGGGAATATTGGACAATGGACCAAAAGTCTGATCCAGCAATTCTGTGTGCACGATGACG
GTCTTAGGATTGTAAAGTGCTTTCAATTGGGAAGAAAAAAATGACGGTACCAATAGAAGA
AGCGACGGCTAAATACGTG
>FBMWY7P01EIGBT 135       0      135
TGGGGGATATTGCACAATGGGGGAAACCCTGATGCAGCGACGCCGCGTGAAGGAAGAAGT
ATCTCGGTATGTAAACTTCTATCAGCAGGGAAGATAATGACGGTACCTGACTAAGAAGCC
CCGGNTAACTACGTA
>FBMWY7P01EKUJR 160       0      160
TGGGGAATTTTGGACAATGGGGGCAACCCTGATCCAGCCATGCCGCGTGCAGGATGAAGG
TCTTCGGATTGTAAACTGCTTTTGTCAGGGACGAAAAGGATTGTGCTAATACCATGATCT
GCTGACGGTACCTGAAGAATAAGCACCGGCTAACTACGTG
>FBMWY7P01CTP9L 160       0      160
TGGGGAATTTTGGACAATGGGGGCAACCCTGATCCAGCCATGCCGCGTGCAGGATGAAGG
TCTTCGGATTGTAAACTGCTTTTGTCAGGGACGAAAAGGATTGTGTTAATACCATGATTT
GCTGACGGTACCTGAAGAATAAGCACCGGCTGACTACGTG
>FBMWY7P01AV0TE 164       0      164
TGGGGAATCTTCCGCAATGGGCGAAAGCCTGACGGAGCAATGCCGCGTGAGTGATGAAGG
AATTCGTTCCGTAAAACTCTTTTGTTTATGACGAATGTGCAGATTGTGAATAATTATTTG
TAATGACGGTAGTAAACGAATAAGCCACGGCTAACTACGTGCCT
>FBMWY7P01BDMWE 157       0      157
TGAGGAATATTGGTCAATGGACGCAAGTCTGAACCAGCCAAGTAGCGTGCAGGATGACGG
CCCTCCGGGTTGTAAACTGCTTTTAGTTGGGAATAAAGTGCAGCTCGTGAGCTGTTTTGT
ATGTACCATCAGAAAAAGGACCGGCTAATTCCGTGCG
>FBMWY7P01BK34X 137       0      137
TGGGGAATATTGCACAATGGGGGAAACCCTGATGCAGCAACGCCGCGTGAGCGAAGAAGT
ATTTCGGTATGTAAAGCTCTATCAGCAGGGAAGAAAATGACGGTACCTGACTAAGAAGCA
CCGGCTAAATACGTGCT
>FBMWY7P01EG2PA 135       0      135
TGGGGAATATTGCACAATGGGGGAAACCCTGATGCAGCAACGCCGCGTGAGTGATGACGG
TCTTCGGATTGTAAAGCTCTGTCTTTGGGGACGATAATGACGGTACCCAAGGAGGAAGCC
ACGGCTAACTACGTG
>FBMWY7P01BNUWW 142       0      142
TGGGGAATATTGGACAATGGACCAAAAGTCTGATCCAGCAATTCTGTGTGCACGATGACG
GTCTTAGGATTGTAAAGTGCTTTCAATTGGGAAGAAAAAAAATAGACGGTACCAATAGAA
GAAGCGACGGCTAAATACGTGT
>FBMWY7P01C6DGV 140       0      140
TGGGGAATATTGGACAATGGACCAAAAGTCTGATCCAGCAATTCTGTGTGCACGATGAAG
TTTTTCGGAATGTAAAGTGCTTTCAGTTGGGAAGAAGAAAGTGACGGTACCAACAGAAGA
AGCGACGGCTAAATACGTGG
>FBMWY7P01DXE6V 156       0      156
TGAGGAATATTGGTCAATGGGCGCGAGCCTGAACCAGCCAAGTAGCGTGAAGGATGACTG
CCCTATGGGTTGTAAACTTCTTTTGTCCGGGAATAAAACCGCCTACGTGTAGGCGCTTGT
ATGTACCGGTACGAATAAGCATCGGCTAACTCCGTG
>FBMWY7P01ENERV 156       0      156
TGAGGAATATTGGTCAATGGACGAGAGTCTGAACCAGCCAAGTAGCGTGAAGGATGACTG
CCCTATGGGTTGTAAACTTCTTTTATATGGGAATAAAAAAGAGCACGTGTGCCCTATTGT
ATGTACCTTATGAATAAGCATCGGCTAATTCCGTGT
>FBMWY7P01CIAUZ 139       0      139
TGGGGAATATTGGACAATGGACCAAAAGTCTGATCCAGCAATTCTGTGTGCACGATGACG
GTCTTAGGATTGTAAAGTGCTTTCAATTGGGAAGAAAAAAATGACGGTACCAATAGAAGA
AGCGACGGCTAAATACGTG
>FBMWY7P01ENHEI 139       0      139
TGGGGAATATTGGACAATGGACCAAAAGGCTGATCCAGCAATTCTGTGTGCACGATGAAG
TTTTTCGGAATGTAAAGTGCTTTCGGTTGGGAAGAAGAAAGTGACGGTACCAACAGAAGA
AGCGACGGCTAAATACGTG
>FBMWY7P01D38O1 135       0      135
TGGGGAATATTGCACAATGGGGGAAACCCTGATGCAGCGACGCCGCGTGAAGGATGAAGT
ATTTCGGTATGTAAACTTCTATCAGCAGGGAAGAAAATGACGGTACCTGAGTAAGAAGCC
CCGGCTAACTACGTA
>FBMWY7P01BO3TB 157       0      157
TGAGGAATATTGGTCAATGGGCGCGAGCCTGAACCAGCCAAGTAGCGCGAAGGATGACTG
CCCTACGGGTTGTAAACTTCTTTTGTCCGGGAATAAAACCGCCTACGTGTAGGCGCTTGT
ATGTACCGGTACGAATAAGCATCGGCTGACTCCGTGT
>FBMWY7P01D52EZ 155       0      155
TGAGGAATATTGGTCAATGGACGAGAGTTTGAACCAGCCAAGTAGCGTGAAGGATGACTG
CCCTATGGGTTGTAAACTTCTTTTATATGGGAATAAAAAAGAGCACGTGTGCTCTATTGT
ATGTACCTTATGAATAAGCATCGGCTAATTCCGTG
>FBMWY7P01EFO5M 139       0      139
TGGGGAATATTGGACAATGGACCAAAAGTCTGATCCAGCAATTCTGTGTGCACGATGAAG
TTTTTCGGAATGTAAAGTGCTTTCAGTTGGGAAGAAGAAAGTGACGGTACCAACAGAAGA
AGCGACGGCTAAATACGTG
>FBMWY7P01E11KI 157       0      157
TGAGGAATATTGGTCAATGGACGAGAGTCTGAACCAGCCAAGTAGCGTGAAGGATGACTG
CCCTATGGGTTGTAAACTTCTTTTATATGGGGAATAAAGTTAGCCACGTGTGGTTTTTTT
GTATGTACCGTATGAATAAGGATCGGCTAACTCCGTG
>FBMWY7P01CIJLV 156       0      156
TGAGGAATATTGGTCAATGGGCGCGAGCCTGAACCAGCCAAGTAGCGTGAAGGATGACTG
CCCTATGGGTTGTAAACTTCTTTTGTCCGGGAATAAAACCGCCTACGTGTAGGCGCTTGT
ATGTACCGGTACGAATAAGCATCGGCTAACTCCGTG
>FBMWY7P01DZQLZ 155       0      155
TGAGGAATATTGGTCAATGGACGAGAGTCTGAACCAGCCAAGTAGCGTGAAGGATGACTG
CCCTATGGGTTGTAAACTTCTTTTATATGGGAATAAAAAAGAGCACGTGTGCTCTATTGT
ATGTACCTTATGAATAAGCATCGGCTAATTCCGTG
>FBMWY7P01CUSD0 156       0      156
TGAGGAATATTGGTCAATGGACGAGAGTCTGAACCAGCCAAGTAGCGTGAAGGATGACTG
CCCTATGGGTTGTAAACTTCTTTTATATGGGAATAAAAAAGAGCACGTGTGCTCTATTGT
ATGTACCTTGTGAATAAGCATCGGCTAATTCCGTGT
>FBMWY7P01CSM8H 158       0      158
TGAGGAATATTGGTCAATGGACGCGAGCCTGAACCAGCCAAGTAGCGTGAAGGATGACTG
CCCTATGGGTTGTAAACTTCTTTTGTTCGGGAATAAAACCGCCTACGTGTAGGCGCTTGT
ATGTACCGGTACGAATAAGCATCGGCTAACTCCGTGCT
>FBMWY7P01DANHA 139       0      139
TGGGGAATATTGGACAATGGACCAAAAGTCTGATCCAGCAATTCTGTGTGCACGATGAAG
TTTTTCGGAATGTAAAGTGCTTTCAGTTGGGAAGAAGAAAGTGACGGTACCAACAGAAGA
AGCGACGGCTAAATACGTG
>FBMWY7P01EVK4A 141       0      141
TGGGGAATATTGGACAATGGACCAAAAGTCTGATCCAGCAATTCTGTGTGCACGATGAAG
TTTTTCGGAATGTAAAGTGCTTTCAGTTGGGAAGAAGAAAGTGACGGTACCAACAGAAGA
AGCGACGGCTAAATACGTGCT
>FBMWY7P01B9B6M 142       0      142
TGGGGAATATTGGACAATGGACCAAAAGTCTGATCCAGCAATTCTGTGTGCACGATGACG
GTCTTAGGATTGTAAAGTGCTTTCAATCGGGAAAAAGAAAGTGATGGTACCGATAGAAGA
AGCGACGGCTAAATACGTGCCG
>FBMWY7P01EXY9P 155       0      155
TGAGGAATATTGGTCAATGGACGCAAGTCTGAACCAGCCAAGTAGCGTGCAGGATGACGG
CCCTCTGGGTTGTAAACTGCTTTTAGTTGGGAATAAAGTGCAGCTCGTGAGCTGTTTTGT
ATGTACCATCAGAAAAAGGACCGGCTAATTCCGTG
>FBMWY7P01EWW3C 139       0      139
TGGGGAATATTGGACAATGGACCAAAAGTCTGATCCAGCAATTCTGTGTGCACGATGAAG
TTTTTCGGAATGTAAAGTGCTTTCAGTTGGGAAGAAGAAAGTGACGGTACCAACAGAAGA
AGCGACGGCTAAATACGTG
>FBMWY7P01DPA29 141       0      141
TGGGGAATATTGGACAATGGACCAAAAGTCTGATCCAGCAATTCTGTGTGCACGATGAAG
TTTTTCGGAATGTAAAGTGCTTTCAGTTGGGAAGAAGAAAGTGACGGTACCAACAGAAGA
AGCGACGGCTAAATACGTGCT
>FBMWY7P01BXGQT 138       0      138
TGGGGAATATTGCACAATGGGGGAAACCCTGATGCAGCGACGCCGCGTGAGTGAAGAAGT
ATTTCGGTATGTAAAGCTCTATCAGCAGGGAAGAAAGTGACGGTACCTGAATAAGAAGCC
CCGGCTAACTACGTGCCG
>FBMWY7P01DUYZB 135       0      135
TGGGGAATATTGCACAATGGGGGAAACCCTGATGCAGCAACGCCGCGTGAGTGAAGAAGT
ATTTCGGTATGTAAAGCTCTATCAGCAGGGAAGAAAGTGACGGTACCTGACTAAGAAGCC
CCGGCTAACTACGTG
>FBMWY7P01EICWH 141       0      141
TGGGGAATATTGGACAATGGACCAAAAGTCTGATCCAGCAATTCTGTGTGCACGATGACG
GTCTTAGGATTGTAGAGTGCTTTCAATCGGGAAAAAGAAAGTGATGGTACCGATAGAAGA
AGCGACGGCTAAATACGTGCT
>FBMWY7P01AT4WP 69       0      69
TAGGGAATATTGCACAATGGGGGAAACCCTGATGCAGCCATGCCGCGTGTGTGAAGAAGG
CCTGTGTAG
>FBMWY7P01CO380 141       0      141
TGGGGAATATTGGACAATGGACCAAAAGTCTGATCCAGCAATTCTGTGTGCACGATGAAG
TTTTTCGGAATGTAAAGTGCTTTCAGTTGGGAAGAAGAAAGTGACGGTACCAACAGAAGA
AGCGACGGCTAAATAACGTGT
>FBMWY7P01B7SF4 139       0      139
TGGGGAATATTGGACAATGGACCAAAAGTCTGATCCAGCAATTCTGTGTGCACGATGACG
GTCTTAGGATTGTAAAGTGCTTTCAATTGGGAAGAAAAAAATGACGGTACCAATAGAAGA
AGCGGACGCTAAATACGTG
>FBMWY7P01DF3GM 154       0      154
CCTACGGGGCAGCAGTGGGGAATATTGGACAATGGACCAAAAGTCTGATCCAGCAATTCT
GTGTGCACGATGACGGTCTTAGGATTGTAAAGTGCTTTCAATCGGGAAAAAGAAAGTGAT
GGTACCGATAGAAGAAGCGACGGCTAAATACGTG
>FBMWY7P01EQW8Y 139       0      139
TGGGGAATATTGGACAATGGACCAAAAGTCTGATCCAGCAATTCTGTGTGCACGATGAAG
TTTTTCGGAATGTAAAGTGCTTTCAGTTGGGAAGAAGAAAGTGCGGTACCAACAGAAGAA
GCGACGGCTAAATACGTGT
>FBMWY7P01CEJZO 88       0      88
TGGGGAATATTGCACAATGGGCGCAAGCCTGATGCAGCAACGCCGCGTGAGCGATGAAGG
CCTGGTCGTAAGACTCTGTCCTCAGAGA
>FBMWY7P01D189A 139       0      139
TGGGGAATATTGGACAATGGACCAAAAGTCTGATCCAGCAATTCTGTGTGCACGATGAAG
TTTTTCGGAATGTAAAGTGCTTTCAGTTGGGAAGAAGAAAGTGACGGTACCAACAGAAGA
AGCGACGGCTAAATACGTG
>FBMWY7P01D6G65 143       0      143
TGGGGAATATTGGACAATGGACCAAAAGTCTGATCCAGCAATTCTGTGTGCACGATGACG
GTCTTAGGATTGTAAAGTGCTTTCAATTGGGAAGAAAAAAATAGACGGTACCAATAGAAG
AAGCGACGGCTAAATACGTGCCC
>FBMWY7P01BVWSS 160       0      160
TGGGGAATTTTGGACAATGGGGGCAACCCTGATCCAGCCATGCCGCGTGCAGGATGAAGG
TCTTCAGATTGTAAACTGCTTTTATCAGGGACGAAAAGGATTGTGCTAATACCATGATCT
GCTGACGGTACCTGAAGAATAAGCACCGGCTAACTACGTG
>FBMWY7P01EHW3O 139       0      139
TGGGGAATATTGGACAATGGACCAAAAGTCTGATCCAGCAATTCTGTGTGCACGATGAAG
TTTTTCGGAATGTAAAGTGCTTTCAGTTGGGAAGAAGAAAGTGACGGTACCAACAGAAGA
AGCGACGGCTAAATACGTG
>FBMWY7P01C4CMO 139       0      139
TGGGGAATATTGGACAATGGACCAAAAGTCTGATCCAGCAATTCTGTGTGCACGATGACG
GTCTTAGGATTGTAAAGTGCTTTCAATCGGGAAAAAGAAAGTGATGGTACCGATAGAAGA
AGCGACGGCTAAATACGTG
>FBMWY7P01ERO7D 139       0      139
TGGGGAATATTGGACAATGGACCAAAAGTCTGATCCAGCAATTCTGTGTGCACGATGACG
GTCTTAGGATTGTAAAGTGCTTTCAATCGGGAAAAAGAAAGTGATGGTACCGATAGAAGA
AGCGACGGCTAAATACGTG
>FBMWY7P01DH65T 155       0      155
TGAGGAATATTGGTCAATGGGCGAGAGCCTGAACCAGCCAAGTAGCGTGAAGGATGAAGG
TCCTACGGATTGTAAACTTCTTTTATACGGGAATAAAGTTTCCTACGTGTAGGATTTTGT
ATGTACCGTATGAATAAGCATCGGCTAACTCCGNG
>FBMWY7P01BR76Q 139       0      139
TGGGGAATATTGGACAATGGACCAAAAGTCTGATCCAGCAATTCTGTGTGCACGATGAAG
TTTTTCGGAATGTAAAGTGCTTTCAGTTGGGAAGAAGAAAGTGACGGTACCAACAGAAGA
AGCGACGGCTAAATACGTG
>FBMWY7P01BRL1V 155       0      155
TGAGGAATATTGGTCAATGGACGAGAGTCTGAACCAGCCAAGTAGCGTGAAGGATGACTG
CCCTATGGGTTGTAAACTTCTTTTATACGGGAATAAAGTTAGCCACGTGTGGTTTTTTGT
ATGTACCGTATGAATAAGGATCGGCTAACTCCGTG
>FBMWY7P01DHJKP 158       0      158
TGAGGAATATTGGTCAATGGACGAGAGTCTGAACCAGCCAAGTAGCGTGAAGGATGACTG
CCCTATGGGTTGTAAACTTCTTTTATACGGGAATAAAGTGTTCCACGTGTGGAATTTTGT
ATGTACCGTATGAATAGGGATCGGCTAACTCCGTGCCG
>FBMWY7P01EX66E 141       0      141
TGGGGAATATTGGACAATGGACCAAAAGTCTGATCCAGCAATTCTGTGTGCACGATGACG
GTCTTAGGATTGTAAAGTGCTTTCAATCGGGAAAAAGAAAGTGATGGTACCGATAGAAGA
AGCGACGGCTAAATACGTGCA
>FBMWY7P01D767I 138       0      138
TGGGAATATTGGACAATGGACCAAAAGTCTGATCCAGCAATTCTGTGTGCACGATGAAGT
TTTTCGGAATGTAAAGTGCTTTCAGTTGGGAAGAAGAAAGTGACGGTACCAACAGAAGAA
GCGACGGCTAAATACGTG
>FBMWY7P01C6ZMH 139       0      139
TGGGGAATATTGGACAATGGACCAAAAGTCTGATCCAGCAATTCTGTGTGCACGATGAAG
TTTTTCGGAATGTAAAGTGCTTTCAGTTGGGAAGAAGAAAGTGACGGTACCAACAGAAGA
AGCGACGGCTAAATACGTG
>FBMWY7P01DLYZ5 155       0      155
TGAGGAATATTGGTCAATGGACGGAAGTCTGAACCAGCCAAGTCGCGTGAAGGATGAAGG
TTCTATGGATTGTAAACTTCTTTTATAGGGGAATAAAAAAGTCCACGTGTGGATTCTTGT
ATGTACCCTATGAATAAGCATCGGCTAACTCCGTG
>FBMWY7P01EZ7R9 140       0      140
TGGGGAATATTGGACAATGGACCAAAAGTCTGATCCAGCAATTCTGTGTGCACGATGACG
GTCTTAGGATTGTAAAGTGCTTTCAATCGGGAAAAAGAAAAGTGATGGTACCGATAGAAG
AAGCGACGGCTAAATACGTG
>FBMWY7P01B8TIW 170       0      170
TGAGGAATATTGGTCAATGGGCGCGAGCCTGAACCAGCCAAGTAGCGTGAAGGATGACTG
CCCTGCGGGTTGTAAACTTCTTTTGTCCGGGAATAAAACCGCCTACGTGTAGGCGCTTGT
ATGTACCGGTACGAATAAGCATCGGCTAACTCCGTGCCANNCGCGGAGTA
>FBMWY7P01CY98Q 138       0      138
TGGGGAATATTGGACAATGGACCAAAAGTCTGATCCAGCAATTCTGTGTGCACGATGACG
GTCTTAGGATTGTAAAGTGCTTTCAATTGGGAAGAAAAAAATGCGGTACCAATAGAAGAA
GCGACGGCTAAATACGTG
>FBMWY7P01CMBKB 138       0      138
TGGGAATATTGGACAATGGACCAAAAGTCTGATCCAGCAATTCTGTGTGCACGATGAAGT
TTTTCGGAATGTAAAGTGCTTTCAGTTGGGAAGAAGAAAGTGACGGTACCAACAGAAGAA
GCGACGGCTAAATACGTG
>FBMWY7P01DNXLO 163       0      163
TGGGGAATCTTCCGCAATGGGCGAAAGCCTGACGGAGCAATGCCGCGTGAGTGATGAAGG
AATTCGTTCCGTAAAACTCTTTTGTTTATGACGAATGTGCAGATTGTGAATAATTATTTG
TAATGACGGTAGTAAACGAATAAGCCACGGCTAACTACGTGCC
>FBMWY7P01EED2S 140       0      140
TGGGGAATATTGGACAATGGACCAAAAGTCTGATCCAGCAATTCTGTGTGCACGATGACG
GTCTTAGGATTGTAAAATGCTTTCAATTGGGAAGAAAAAAATAGACGGTACCAATAGAAG
AAGCGACGGCTAAATACGTG
>FBMWY7P01AMG9I 20       0      20
TGGGGAATATTGGACAATGG
>FBMWY7P01D0TDO 161       0      161
TGGGGAATCTTCCGCAATGGGCGAAAGCCTGACGGAGCAATGCCGCGTGAGTGATGAAGG
AATTCGTTCCGTAAAACTCTTTTGTTTATGACGAATGTGCAGATTGTGAATAATTATTTG
TAATGACGGTAGTAAACGAATAAGCCACGGCTAACTACGTG
>FBMWY7P01EGGF8 139       0      139
TGGGGAATATTGGACAATGGACCAAAAGTCTGATCCAGCAATTCTGTGTGCACGATGAAG
TTTTTCGGAATGTAAAGTGCTTTCAGTTGGGAAGAAGAAAGTGACGGTACCAACAGAAGA
AGCGACGGCTAAATACGTG
>FBMWY7P01CXBGQ 156       0      156
TGAGGAATATTGGTCAATGGGCGCGAGCCTGAACCAGCCAAGTAGCGTGAAGGATGACTG
CCCTACGGGTTGTAAACTTCTTTTGTCCGGGAATAAAACCGCCTACGTGTAGGCGCTTGT
ATGTACCGGTACGAATAAGCATCGGCTAACTCCGTG
>FBMWY7P01DGMPH 160       0      160
TGGGGAATTTTGGACAATGGGGGCAACCCTGATCCAGCCATGCCGCGTGCAGGATGAAGG
TCTTCGGATTGTAAACTGCTTTTATCAGGGACGAAAAGGATTGTGCTAATACCATGATCT
GCTGACGGTACCTGAAGAATAAGCACCGGCTAACTACGTG
>FBMWY7P01C7YCU 50       0      50
CGGCCCGGACGGTTAATTCGTGGACGGGCCGGGGTCGTGGGACGAAGGGC
>FBMWY7P01BXO54 139       0      139
TGGGGAATATTGGACAATGGACCAAAAGTCTGATCCAGCAATTCTGTGTGCACGATGAAG
TTTTTCGGAATGTAAAGTGCTTTCAGTTGGGAAGAAGAAAGTGACGGTACCAACAGAAGA
AGCGACGGCTAAATACGTG
>FBMWY7P01DNDDL 79       0      79
CCGTACGGGAGGCGACGACGACCGGCCCGGGTAACGGTTAACTTCGTAGGACGGGCCGGG
TCGGTCGGAACGGAACGGC
>FBMWY7P01CZVB3 190       0      190
CCTACGGGGCAGCAGTGAGGAATATTGGTCAATGGACGCAAGTCTGAACCAGCCAAGTAG
CGTGCAGGATGACGGCCCTCCGGGTTGTAAACTGCTTTTAGTTGGGAATAAAGTGCAGCT
CGTGAGCTGTTTTGTATGTACCATCAGAAAAAGGACCGGCTAATTCCGTGCCAGCACGCC
GGACGGTAAT
>FBMWY7P01EP04C 155       0      155
TGAGGAATATTGGTCAATGGACGAGAGTCTGAACCAGCCAAGTAGCGTGAAGGATGACTG
CCCTATGGGTTGTAAACTTCTTTTATACGGGAATAAAGTATTCCACGTGTGGAATTTTGT
ATGTACCGTATGAATAAGGATCGGCTAACTCCGTA
>FBMWY7P01B432Z 135       0      135
TGGGGAATATTGCACAATGGGGGAAACCCTGATGCAGCAACGCCGCGTGAGCGAAGAAGT
ATTTCGGTATGTAAAGCTCTATCAGCAGGGAAGAAAATGACGGTACCTGACTAAGAAGCA
CCGGCTAAATACGTG
>FBMWY7P01CLCNV 140       0      140
TGGGGAATATTGGACAATGGACCAAAAGTCTGATCCAGCAATTCTGTGTGCACGATGACG
GTCTTAGGATTGTAAAGTGCTTCCAATCGGGAAAAAGAAAGTGATGGTACCGATAGAAGA
AGCGACGGCTAAATACGTGT
>FBMWY7P01E2DXF 175       0      175
CCTACGGGGCAGCAGTAGGGAATTTTCGGCAATGGGGGGAACCCTGACCGAGCAACGCCG
CGTGAAGGAAGAAGGAATTCGTTCTGTAAACTTCTGTTATAAAGGAAGAACGGCGGATAT
AGGGAATGATATCCGAGTGACGGTACTTTATGAGAAAGCCACGGCTAACTACGNG
>FBMWY7P01AW2I0 155       0      155
TGAGGAATATTGGTCAATGGACGAGAGTCTGAACCAGCCAAGTAGCGTGAAGGATGACTG
CCCTATGGGTTGTAAACTTCTTTTATATGGGAATAAAAAAGAGCACGTGTGCTCTATTGT
ATGTACCTTATGAATAAGCATCGGCTAATTCCGTG
>FBMWY7P01BESTP 141       0      141
TGGGGAATATTGCACAATGGGGGAAACCCTGATGCAGCAACGCCGCGTGAAGGAAGAAGG
TTTTCGGATCGTAAACTTCTATCAATAGGGAAGAAAGAAATGACGGTACCTAAATAAGAA
GCCCCGGCTAACTACGTGCCC
>FBMWY7P01DO7I9 139       0      139
TGGGGAAGTATTGCACAATGGGGGAAACCCGTGATGCAGCGACGCCGCGTGAAGGATGAA
GTATTTCGGTATGTAAACTTCTATCAGCAGGGAAGAAAATGACGGTACCTGACTAAGAAG
CCCCGGCTAACTACGTGCA
>FBMWY7P01BFMM3 157       0      157
TGAGGAATATTGGTCAATGGACGAGAGTCTGAACCAGCCAAGTAGCGTGAAGGATGACTG
CCCTATGGGTTGTAAACTTCTTTTATACGGGAATAAAGTGTTCCACGCGTGGAATTTTGT
ATGTACCGTATGAATAAGGATCGGCTAACTCCGTGCC
>FBMWY7P01BWJN0 158       0      158
TGAGGAATATTGGTCAATGGACGAGAGTCTGAACCAGCCAAGTAGCGTGAAGGATGACTG
CCCTATGGGTTGTAAACTTCTTTTATATGGGAATAAAAAAGAGCACGTGTGCTCTATTGT
ATGTACCTTATGAATAAGCATCGGCTAATTCCGTGCCG
>FBMWY7P01DB195 154       0      154
TGAGGAATATTGGTCAATGGACGAGAGTCTGAACCAGCCAAGTAGCGTGAAGGATGACTG
CCCTATGGGTTGTAAACTTCTTTTATACGGGAATAAAGTGAGCCACGTGTGGTTTTTTGA
TGTACCGTATGAATAAGGATCGGCTAACTCCGTG
>FBMWY7P01EHQEC 81       0      81
TGGGGAAGTAATTGGACAATGGACCAAAAGTACTGATCCAGCAATTCTGTGTGCACGATG
ACGGTCTTAGGATTGTAAAGT
>FBMWY7P01CHCFB 158       0      158
TGAGGAATATTGGTCAATGGACGAGAGTCTGAACCAGCCAAGTAGCGTGAAGGATGACTG
CCCTATGGGTTGTAAACTTCTTTTATATGGGAATAAAAAAGAGCACGTGTGCTCTATTGT
ATGTACCTTATGAATAAGCATCGGCTAATTCCGTGCCT
>FBMWY7P01CGH01 55       0      55
CCCGTACGGGGAGACAGCAGTGGGGAATATTGCACAATGGGGGAACCCTGATGCA
>FBMWY7P01BIEBR 138       0      138
TGGGGAATATTGGACAATGGACCAAAAGTCTGATCCAGCAATTCTGTGTGCACGATGACG
GTCTTAGGATTGTAAAGTGCTTTCAATTGGGAAGAAAAAATGACGGTACCAATAGAAGAA
GCGACGGCTAAATACGTG
>FBMWY7P01DGNJX 157       0      157
TGAGGAATATTGGTCAATGGACGAGAGTCTGAACCAGCCAAGTAGCGTGAAGGATGACTG
CCCTATGGGTTGTAAACTTCTTTTATACGGGAATAAAGTGTTCCACGCGTGGAATTTTGT
ATGTACCGTATGAATAAGGATCGGCTAACTCCGTGCT
>FBMWY7P01EINIL 158       0      158
TGAGGAATATTGGTCAATGGACGAGAGTCTGAACCAGCCAAGTAGCGTGAAGGATGACTG
CCCTATGGGTTGTAAACTTCTTTTATATGGGAATAAAAAAGAGTACGTGTGCTCTATTGT
ATGTACCTTATGAATAAGCATCGGCTAATTCCGTGCCT
>FBMWY7P01AU4K4 72       0      72
TGGGGGATATTGCACAATGGGGGAAACCCTGATGCAGCGACGCCGCGTGAGGGAAGACGG
CCTGTGTACTCT
>FBMWY7P01BEMSK 163       0      163
TGGGGAATCTTCCGCAATGGGCGAAAGCCTGACGGAGCAATGCCGCGTGAGTGATGAAGG
AATTCGTTCCGTAAAACTCTTTTGTTTATGACGAATGTGCAGATTGTGAATAATTATTTG
TAATGACGGTAGTAAACGAATAAGCCACGGCTAACTACGTGCA
>FBMWY7P01A7BWW 138       0      138
TGGGGAATATTGCACAATGGGGGAAACCCTGATGCAGCGACGCCGCGTGAGCGAAGAAGT
ATTTCGGTATGTAAAGCTCTATCAGCAGGGAAGAAAATGACGGTACCTGACTAAGAAGCC
CCGGCTAACTACGTGCCC
>FBMWY7P01CJGLH 31       0      31
TGGGAGAATTAGTTGGTACAAGTCGGAAACG
>FBMWY7P01B5UNI 135       0      135
TAGGGAATATTGCACAATGGGGGAAACCCTGATGCAGCGACGCCGCGTGAAGGAAGAAGT
ATCTCGGTATGTAAACTTCTATCAGCAGGGAAGACAATGACGGTACCTGACTAAGAAGCC
CCGGCTAACTACGTG
>FBMWY7P01C24PB 161       0      161
TGGGGAATCTTCCGCAATGGGCGAAAGCCTGACGGAGCAATGCCGCGTGAGTGATGAAGG
AATTCGTTCCGTAAAACTCTTTTGTTTATGACGAATGTGCAGATTGTGAATAATTATTTG
TAATGACGGTAGTAAACGAATAAGCCACGGCTAACTACGTG
>FBMWY7P01AQPMD 57       0      57
AGGCAGCGACGGCCGGTACGGTTAATCGTGGGACGGGCGGGGCGTAGGGACGAAGGC
>FBMWY7P01DZ2NR 179       0      179
CCTACGGGGAGGTAGCAGTAGGGAATTTTCGGCAATGGGGGGAACCCTGACCGAGCAACG
CCGCGTGAAGGAAGAAGGTCTTCGGATTGTAAACTTCTGTTATAAAGGAAGAACGGTATA
TATAGGGAATGATATATAAGTGACGGTACTTTATGAGAAAGCCACGGCTAACTACGTGG
>FBMWY7P01BMSQJ 157       0      157
TGAGGAATATTGGTCAATGGACGAGAGTCTGAACCAGCCAAGTAGCGTGAAGGATGACTG
CCCTATGGGTTGTAAACTTCTTTTATATGGGAATAAAAAAGAGCACGTGTGCTCTATTGT
ATGTACCTTATGAATAAGCATCGGCTAATTCCGTGCC
>FBMWY7P01EWBYS 139       0      139
TGGGGAATATTGGACAATGGACCAAAAGTCTGATCCAGCAATTCTGTGTGCACGATGAAG
TTTTTCGGAATGTAAAGTGCTTTCAGTTGGGAAGAAGAAAGTGACGGTACCAACAGAAGA
AGCGACGGCTAAATACGTA
>FBMWY7P01EOB8V 141       0      141
TGGGGAATATTGGACAATGGACCAAAAGTCTGATCCAGCAATTCTGTGTGCACGATGACG
GTCTTAGGATTGTAAAGTGCTTTCAATCGGGAAAAAGAAAGTGATGGTACCGATAGAAGA
AGCGACGGCTAAATACGTGCT
>FBMWY7P01EZI0N 139       0      139
TGGGGAATATTGGACAATGGACCAAAAGTCTGATCCAGCAATTCTGTGTGCACGACGACG
GTCTTAGGATTGTAAAGTGCTTTCAATTGGGAAGAAAAAAATGTCGGTACCAATAGAAGA
AGCGACGGCTAAATACGTG
>FBMWY7P01CK6HF 163       0      163
TGGGGAATTTTGGACAATGGGGGCAACCCTGATCCAGCCATGCCGCGTGCAGGATGAAGG
TCTTCGGATTGTAAACTGCTTTTATCAGGGACGAAAAGGATTGTGCTAATACCATGATCT
GCTGACGGTACCTGAAGAATAAGCACCGGCTAACTACGTGCCG
>FBMWY7P01EGX7F 20       0      20
TCGTGAAGCGGGGCCTAAGG
>FBMWY7P01CUI9U 139       0      139
TGGGGAATATTGGACAATGGACCAAAAAGTCTGATCCAGCAATTCTGTGTGCACGATGAC
GGTCTTAGGATTGTAAAGTGCTTTCAATTGGGAAGAAAAAAATGACGGTACCAATAGAAG
AAGCGACGGCAAATACGTG
>FBMWY7P01BXGV5 134       0      134
TGGGGAATATTGCACAATGGGGGGAACCCTGATGCAGCAACGCCGCGTGAGTGAAGAAGT
ATTTCGGTATGTAAAGCTCTATCAGCAGGGAAGAAAGTGACGGTACCTGACTAAGAAGCC
CCGGCTAACTACGT
>FBMWY7P01B9JNS 154       0      154
CCTAGGAGGCAGCAGTGGGGAATATTGGACAATGGACCAAAAGTCTGATCCAGCAATTCT
GTGTGCACGATGACGGTCTTAGGATTGTAAAGTGCTTTCAATTGGGAAGAAAAAAATGAC
GGTACCAATAGAAGAAGCGACGGCTAAATACGTG
>FBMWY7P01A1QLH 158       0      158
TGAGGAATATTGGTCAATGGGCGCGAGCCTGAACCAGCCAAGTAGCGTGAAGGATGACTG
CCCTATGGGTTGTAAACTTCTTTTGTCCGGGAATAAAACCGCCTACGTGTAGGCGCTTGT
ATGTACCGGTACGAATAAGCATCGGCTAACTCCGTGCT
>FBMWY7P01EVPME 139       0      139
TGGGGAATATTGGACAATGGACCAAAAGTCTGATCCAGCAATTCTGTGTGCACGATGACG
GTCTTAGGATTGTAAAGTGCTTTCAATTGGGAAGAAAAAAATGACGGTACCAATAGAAGA
AGCGACGGCTAAATACGTG
>FBMWY7P01EFLOL 135       0      135
TGGGGAATATTGCACAATGGGGGAAACCCTGATGCAGCGACGCCGCGTGGAGGAAGAAGG
TCTTCGGATTGTAAACTCCTGTTGTTGGGGAAGATAATGACGGTACCCAACAAGGAAGTG
ACGGCTAACTACGTG
>FBMWY7P01EGNVM 68       0      68
TGGGGAATTTTGGACAATGGGGGCAACCCTGATCCAGCCATGCCGCGTGCAGGAAGAAGG
CCTGTGTA
>FBMWY7P01AUX7R 157       0      157
TGAGGAATATTGGTCAATGGACGCAAGTCTGAACCAGCCAAGTAGCGTGCAGGATGACGG
CCCTCCGGGTTGTAAACTGCTTTTAGTTGGGAATAAAGTGCAGCTCGTGAGCTGTTTTGT
ATGTACCATCAGAAAAAGGACCGGCTATTCCGTGCCG
>FBMWY7P01C0TPX 142       0      142
GTGGGGAATATTGGACAATGGACCAAAAGTCTGATCCAGCAATTCTGTGTGCACGATGAA
GTTTTTCGGAATGTAAAGTGCTTTCAGTTGGGAAGAAGAAAGTGACGGTACCAACAGAAG
AAGCGACGGCTAAATACGTGCA
>FBMWY7P01A9P17 32       0      32
GGTAGGGGAATTATTGCAACAAGGTACGGGGG
>FBMWY7P01EFHPR 83       0      83
CCGTAACGGGGAGGACGACGACGACCGGCCCGGGTAACGGTTAACTTCGTAGGACGGGGC
CGGGTCGGTCGGAACGGAACGGC
>FBMWY7P01BIRII 141       0      141
TGGGGAATATTGGACAATGGACCAAAAGTCTGATCCAGCAATTCTGTGTGCACGATGAAG
TTTTTCGGAATGTAAAGTGCTTTCAGTTGGGAAGAAGAAAGTGACGGTACCAACAGAAGA
AGCGACGGCTAAATAACGTGT
>FBMWY7P01C2LBL 139       0      139
TGGGGAATATTGGACAATGGACCAAAAGTCTGATCCAGCAATTCTGTGTGCACGATGACG
GTCTTAGGACTGTAAAGTGCTTTCAATCGGGAAAAAGAAAGTGATGGTACCGATAGAAGA
AGCGACGGCTAAATACGTG
>FBMWY7P01D1WLA 139       0      139
TGGGGAATATTGGACAATGGACCAAAAGTCTGATCCAGCAATTCTGTGTGCACGATGACG
GTCTTAGGATTGTAAAGTGCTTTCAATTGGGAAGAAAAAATGACGGTACCAATAGAAGAA
GCGACGGCTAAATACGTGT
>FBMWY7P01C5UXI 154       0      154
TGAGGAATATTGGTCAATGGACGAGAGTCTGAACCAGCCAAGTAGCGTGAAGGATGACTG
CCCTATGGGTTGTAAACTTCTTTTATATGGGAATAAAAAGAGCACGTGTGCTCTATTGTA
TGTACCTTATGAATAAGCATCGGCTAATTCCGTG
>FBMWY7P01CPUVU 139       0      139
TGGGGAATATTGGACAATGGACCAAAAGTCTGATCCAGCAATTCTGTGTGCACGATGACG
GTCTTAGGATTGTAAAGTGCTTTCAATTGGGAAGAAAAAAATGACGGTACCAATAGAAGA
AGCGACGGCTAAATACGTG
>FBMWY7P01C9O9X 140       0      140
TGGGGAATATTGGACAATGGACCAAAAGTCTGATCCAGCAATTCTGTGTGCACGATGAAG
TTTTTCGGAATGTAAAGTGCTTTCAGTTGGGAAGAAGAAAGTGACGGTACCAACAGAAGA
AGCGACGGCTAAATACGTGT
>FBMWY7P01D2J4L 156       0      156
TGAGGAATATTGGTCAATGGGCGCGAGCCTGAACCAGCCAAGTAGCGTGAAGGATGACTG
CCCTATGGGTTGTAAACTTCTTTTGTCCGGGAATAAAACCGCCTACGTGTAGGCGCTTGT
ATGTACCGGTACGAATAAGCATCGGCTAACTCCGTG
>FBMWY7P01EKB9V 154       0      154
TGAGGAATATTGGTCAATGGACGGAAGTCTGAACCAGCCAAGTCGCGTGAAGGATGAAGG
TTCTATGGATTGTAAACTTCTTTTATAGGGGAATAAAAAGTCCACGTGTGGATTCTTGTA
TGTACCCTACGAATAAGCATCGGCTAACTCCGTG
>FBMWY7P01DD9FM 155       0      155
TGAGGAATATTGGTCAATGGACGAGAGTCTGAACCAGCCAAGTAGCGTGAAGGATGACTG
CCCTATGGGTTGTAAACTTCTTTTATACGGGAATAAAGTGAGCCACGTGTGGTTTTTTGT
ATGTACCGTATGAATAAGGATCGGCTAACTCCGTG
>FBMWY7P01DHOIX 160       0      160
GCAGTGAGGAATATTGGTCAATGGGCGCGAGCCTGAACCAGCCAAGTAGCGTGAAGGATG
ACTGCCCTATGGGTTGTAAACTTCTTTTGTCCGGGAATAAAACCGCCTACGTGTAGGCGC
TTGTATGTACCGGTACGAATAAGCATCGGCTAACTCCGTG
>FBMWY7P01BXE9Z 21       0      21
TGGGGGAATATTGGACAATGG
>FBMWY7P01CQS43 142       0      142
TGGGGAATATTGGACAATGGACCAAAAGTCTGATCCAGCAATTCTGTGTGCACGATGAAG
TTTTTCGGAATGTAAAGTGCTTTCAGTTGGGAAGAAGAAAGTGACGGTACCAACAGAAGA
AGCGACGGCTAAATACGTGCCC
>FBMWY7P01A5TXX 135       0      135
TGGGGAATATTGCACAATGGGGGAAACCCTGATGCAGCGACGCCGCGTGAGTGAAGAAGT
ATTTCGGTATGTAAAGCTCTATCAGCAGGGAAGAGAATGACGGTACCTGACTAAGAAGCC
CCGGCTAACTACGTG
>FBMWY7P01C9TSK 139       0      139
TGGGGAATATTGGACAATGGACCAAAAGTCTGATCCAGCAATTCTGTGTGCACGATGACG
GTCTTAGGATTGTAAAGTGCTTTCAATTGGGAAGAAAAAAATGACGGTACCAATAGAAGA
AGCGACGGCTAAATACGTA
>FBMWY7P01EIOGB 142       0      142
TGGGGAATATTGGACAATGGACCAAAAGTCTGATCCAGCAATTCTGTGTGCACGATGAAG
TTTTTCGGAATGTAAAGTGCTTTCAGTTGGGAAGAAGAAAGTGACGGTACCAACAGAAGA
AGCGACGGCTAAATACGTGCCT
>FBMWY7P01DWIER 139       0      139
TGGGGAATATTGGACAATGGACCAAAAGTCTGATCCAGCAATTCTGTGTGCACGATGAAG
TTTTTCGGAATGTAAAGTGCTTTCAGTTGGGAAGAAGAAAGTGACGGTACCAACAGAAGA
AGCGACGGCTAAATACGTG
>FBMWY7P01B2FYD 139       0      139
TGGGGAATATTGGACAATGGACCAAAAGTCTGATCCAGCAATTCTGTGTGCACGATGAAG
TTTTTCGGAATGTAAAGTGCTTTCAGTTGGGAAGAAGAAAGTGACGGTACCAACAGAAGA
AGCGACGGCTAAATACGTG
>FBMWY7P01BSLT4 139       0      139
TGGGGAATATTGGACAATGGACCAAAAGTCTGATCCAGCAATTCTGTGTGCACGATGAAG
TTTTTCGGAATGTAAAGTGCTTTCAGTTGGGAAGAAGAAAGTGACGGTACCAACAGAAGA
AGCGACGGCTAAATACGTA
>FBMWY7P01C1JVH 139       0      139
TGGGGAATATTGGACAATGGACCAAAAGTCTGATCCAGCAATTCTGTGTGCACGATGAAG
TTTTTCGGAATGTAAAGTGCTTTCAGTTGGGAAGAAGAAAGTGACGGTACCAACAGAAGA
AGCGACGGCTAAATACGTA
>FBMWY7P01CTFTH 155       0      155
TGAGGAATATTGGTCAATGGACGAGAGTCTGAACCAGCCAAGTAGCGTGAAGGATGACTG
CCCTATGGGTTGTAAACTTCTTTTATACGGGAATAAAGTGAGCCACGTGTGGTTTTTTGT
ATGTACCGTATGAATAAGGATCGGCTAACTCCGTA
>FBMWY7P01DNXWE 142       0      142
TGGGGAATATTGGACAATGGACCAAAAGTCTGATCCAGCAATTCTGTGTGCACGATGACG
GTCTTAGGATTGTAAAGTGCTTTCAATTGGGAAGAAAAAAATAGACGGTACCAATAGAAG
AAGCGACGGCTAAATACGTGCT
>FBMWY7P01EMF7X 161       0      161
TGGGGAATCTTCCGCAATGGGCGAAAGCCTGACGGAGCAATGCCGCGTGAGTGATGAAGG
AATTCGTTCCGTAAAACTCTTTTGTTTATGACGAATGTGCAGATTGTGAATAATTATTTG
TAATGACGGTAGTAAACGAATAAGCCACGGCTAACTACGTG
>FBMWY7P01DEIWW 161       0      161
TGGGGAATCTTCCGCAATGGGCGAAAGCCTGACGGAGCAATGCCGCGTGAGTGATGAAGG
AATTCGTTCCGTAAAACTCTTTTGTTTATGACGAATGTGCAGATTGTGAATAATTATTTG
TAATGACGGTAGTAAACGAATAAGCCACGGCTAACTACGTG
>FBMWY7P01DSDSO 157       0      157
TGAGGAATATTGGTCAATGGACGAGAGTCTGAACCAGCCAAGTAGCGTGAAGGATGACTG
CCCTATGGGTTGTAAACTTCTTTTATACGGGAATAAAGTGAAGCACGTGTGCTTTTTTGT
ATGTACCGTATGAATAAGGATCGGCTAACTCCGTGCT
>FBMWY7P01CU6TF 155       0      155
TGAGGAATATTGGTCAATGGACGCAAGTCTGAACCAGCCAAGTAGCGTGCAGGATGACGG
CCCTCCGGGTTGTAAACTGCTTTTAGTTGGGAATAAAGTGCAGCTCGTGAGCTGTTTTGT
ATGTACCATCAGAAAAAGGACCGGCTAATTCCGTG
>FBMWY7P01EVGAD 135       0      135
TGGGGAATATTGCACAATGGGGGAAACCCTGATGCAGCGACGCCGCGTGAAGGAAGAAGT
ATTTCGGTATGTAAACTTCTATCAGCAGGGAAGAAAATGACGGTACCTGACTAAGAAGCC
CCGGCTAACTACGTG
>FBMWY7P01ES8JS 139       0      139
TGGGGAATATTGGACAATGGACCAAAAGTCTGATCCAGCAATTCTGTGTGCACGATGACG
GTCTTAGGATTGTAAAGTGCTTTCAATTGGGAAGAAAAAAATGACGGTACCAATAGAAGA
AGCGACGGCTAAATACGTG
>FBMWY7P01D0AXW 139       0      139
TGGGGAATATTGGACAATGGACCAAAAGTCTGATCCAGCAATTCTGTGTGCACGATGAAG
TTTTTCGGAATGTAAAGTGCTTTCAGTTGGGAAGAAGAAAGTGACGGTACCAACAGAAGA
AGCGACGGCTAAATACGTG
>FBMWY7P01CU1EQ 163       0      163
TGGGGAATTTTGGACAATGGGGGCAACCCTGATCCAGCCATGCCGCGTGCAGGATGGAGG
TCTTCGGATTGTAAACTGCTTTTGTCAGGGACGAAAAGGATTGTGCTAATACCATGATCT
GCTGACGGTACCTGAAGAATAAGCACCGGCTAACTACGTGCCT
>FBMWY7P01EN0F7 140       0      140
TGGGGAATATTGGACAATGGACCAAAAGTCTGACCCAGCAATTCTGTGTGCACGATGACG
GTCTTAGGATTGTAAAATGCTTTCAATTGGGAAGAAAAAAATAGACGGTACCAATAGAAG
AAGCGACGGCTAAATACGTG
>FBMWY7P01C6CWS 154       0      154
TGAGGAATATTGGTCAATGGACGCAAGTCTGAACCAGCCAAGTAGCGTGCAGGATGACGG
CCCTCCGGGTTGTAAACTGCTTTTAGTTGGGAATAAAGTGCAGCTCGTGAGCTGTTTTGT
ATGTACCATCAGAAAAAGGCCGGCTAATTCCGTG
>FBMWY7P01B8UHX 160       0      160
TAGGGAATTTTCGTCAATGGGCGCAAGCCTGAACGAGCAATGCCGCGTGGGTGAAGAAGG
TCTTCGGATCGTAAAGCTCTGTTGCGAGGGAAAAAGGAAGAGAAGAGGGAATGATTCTCT
TTTGATGGTACCTCGCCAGAAAGTCACGGCTAACTACGCG
>FBMWY7P01CHM25 139       0      139
TGGGGAATATTGGACAATGGACCAAAAGTCTGATCCAGCAATTCTGTGTGCACGCTGACG
GTCTTAGGATTGTAAAGTGCTTTCAATCGGGAAAAAGAAAGTGATGGTACCGATAGAAGA
AGCGACGGCTAAATACGTG
>FBMWY7P01C6ZO2 172       0      172
TAGGGAATTTTCGTCAATGGGCGCAAGCCTGAACGAGCAATGCCGCGTGGGTGAAGAAGG
TCTTCGGATCGTAAAGCTCTGTTGCGAGGGAAAAAGGAAGAGAAGAGGGAATGATTCTCT
TTTGATGGTACCTCGCCAGAAAGTCACGGCTAACTACGTGCCAGCGCGCGAT
>FBMWY7P01D1HSI 159       0      159
TGAGGAATATTGGTCAATGGGCGCGAGCCTGAACCAGCCAAGTAGCGTGAAGGATGACTG
CCCTATGGGTTGTAAACTTCTTTTGTCCGGGAATAAAACCGCCTACGTGTAGGCGCTTGT
ATGTACCGGTACGAATAAGCATCGGCTAACTCCGTGCCG
>FBMWY7P01EG7OK 84       0      84
GTGGGGGATATTGCACAATAGGGGGGAAACCCCTGATGCAGCGACGCCGCGTGAGGGAAG
ACGGCCTGGTTTGGTAACTCTAGT
>FBMWY7P01DHYQT 150       0      150
CCTACGGGGGAGCAGTAGGGAATATTGCACAATGGGGGAAGCCCTGATGCAGCGACGCCG
CGTGAAGGAAGAAGTATCTCGGTATGTAAACTTCTATCAGCAGGGAAGATAATGACGGTA
CCTGACTAAGAAGCCCCGGCTAACTACGTG
>FBMWY7P01D0G0X 160       0      160
TGGGGAATTTTGGACAATGGGGGCAACCCTGATCCAGCCATGCCGCGTGCAGGATGAAGG
TCTTCGGATTGTAAACTGCTTTTGTCAGGGACGAAAAGGATTGTGCTAATACCATGATCT
GCTGACGGTACCTGAAGAATAAGCACCGGCTAACTACGTG
>FBMWY7P01EJOSA 160       0      160
TGGGGAATTTTGGACAATGGGGGCAACCCTGATCCAGCCATGCCGCGTGCAGGATGAAGG
TCTTCGGATTGTAAACTGCTTTTGTCAGGGACGAAAAGGATTGTGTTAATACCATGATCT
GCTGACGGTACCTGAAGAATAAGCACCGGCTAACTACGTG
>FBMWY7P01BF354 156       0      156
TGAGGAATATTGGTCAATGGACGAGAGTCTGAACCAGCCAAGTAGTGTGAAGGATGACTG
CCCTATGGGTTGTAAACTTCTTTTATACGGGAATAAAGTGAGCCACGTGTGGTTTTTTGT
ATGTACCGTATGAATAAGGATCGGCTAACTCCGTGT
>FBMWY7P01CZRN0 155       0      155
TGAGGAATATTGGTCAATGGACGCAAGTCTGAACCAGCCAAGTAGCGTGCAGGATGACGG
CCCTCCGGGTTGTAAACTGCTTTTAGTTGGGAATAAAGTGCAGCTCGTGAGCTGTTTTGT
ATGTACCATCAGAAAAAGGACCGGCTAATTCCGTG
>FBMWY7P01BCDV2 70       0      70
TGGGGAATTTTTGGACAATGGGGGCGAACCCTGATCCAGCCATGCCGCGTGCAGGAAGAA
GGCCNGTGTA
>FBMWY7P01B2MFF 139       0      139
TGGGGAATATTGGACAATGGACCAAAAGTCTGATCCAGCAATTCTGTGTGCACGATGACG
GTCTTAGGATTGTAAAGTGCTTTCAATCGGGAAAAAGAAAGTGATGGTACCGATAGAAGA
AGCGACGGCTAAATACGTG
>FBMWY7P01BH665 161       0      161
TGGGGAATTTTGGACAATGGGGGCAACCCTGATCCAGCCATGCCGCGTGCAGGATGAAGG
TCTTCGGATTGTAAACTGCTTTTGTCAGGGACGAAAAGGATTGTGTTAATACCATGATCT
GCTGACGGTACCTGAAGAATAAGCACCGGCTAACTACGTGT
>FBMWY7P01DYXJ4 156       0      156
TGAGGAATATTGGTCAATGGGCGCGAGCCTGAACCAGCCAAGTAGCGTGAAGGATGACTG
CCCTATGGGTTGTAAACTTCTTTTGTCCGGGAATAAAACCGCCTACGTGTAGGCGCTTGT
ATGTACCGGTACGAATAAGCATCGGCTAACTCCGTG
>FBMWY7P01A1LKI 155       0      155
TGAGGAATATTGGTCAATGGACGGAAGTCTGAACCAGCCAAGTCGCGTGAAGGATGAAGG
TTCTATGGATTGTAAACTTCTTTTATAGGGGAATAAAAAGGTCCACGTGTGGATTCTTGT
ATGTACCCTATGAATAAGCATCGGCTAACTCCGTG
>FBMWY7P01BAFD8 161       0      161
TGGGGAATCTTCCGCAATGGGCGAAAGCCTGACGGAGCAATGCCGCGTGAGTGATGAAGG
AATTCGTTCCGTAAAACTCTTTTGTTTATGACGAATGTGCAGATTGTGAATAATTATTTG
TAATGACGGTAGTAAACGAATAAGCCACGGCTAACTACGTG
>FBMWY7P01BMY60 155       0      155
TGAGGAATATTGGTCAATGGACGCAAGTCTGAACCAGCCAAGTAGCGTGCAGGATGACGG
CCCTCCGGGTTGTAAACTGCTTTTAGTTGGGAATAAAGTGCAGCTCGTGAGCTGTTTTGT
ATGTACCATCAGAAAAAGGACCGGCTAATTCCGTG
>FBMWY7P01DY0I8 139       0      139
TGGGGAATATTGGACAATGGACCAAAAGTCTGATCCAGCAATTCTGTGTGCACGATGACG
GTCTTAGGATTGTAAAGTGCTTTCAATTGGGAAGAAAAAAATGACGGTACCAATAGAAGA
AGCGACGGCTAAATACGCG
>FBMWY7P01CRWNC 139       0      139
TGGGGAATATTGGACAATGGACCAAAAGTCTGATCCAGCAATTCTGTGTGCACGATGAAG
TTTTTCGGAATGTAAAGTGCTTTCAGTTGGGAAGAAGAAAGTGACGGTACCAACAGAAGA
AGCGACGGCTAAATACGTG
>FBMWY7P01DNNP2 159       0      159
TGAGGAATATTGGTCAATGGACGAGAGTCTGAACCAGCCAAGTAGCGTGAAGGATGACTG
CCCTATGGGTTGTAAACTTCTTTTATACGGGAATAAAGTGAGCCACGTGTTGGTTTTTTG
TATGTACCGTATGAATAAGGATCGGCTAACTCCGTGCCT
>FBMWY7P01CJGCB 159       0      159
TGAGGAATATTGGTCAATGGGCGCGAGCCTGAACCAGCCAAGTAGCGTGAAGGATGACTG
CCCTATGGGTTGTAAACTTCTTTTGTTCGGGAATAAAACCGCCTACGTGTAGGCGCTTGT
ATGTACCGGTACGAATAAGCATCGGCTAACTCCGTGCCC
>FBMWY7P01DKQYQ 158       0      158
TGAGGAATATTGGTCAATGGACGGAAGTCTGAACCAGCCAAGTCGCGTGAAGGATGAAGG
TTCTATGGATTGTAAACTTCTTTTATAGGGGAATAAAAAAGTCCACGTGTGGATTTCTTG
TATGTACCCTATGAATAAGCATCGGCTAACTCCGTGCC
>FBMWY7P01BG77H 157       0      157
TGAGGAATATTGGTCAATGGGCGCGAGCCTGAACCAGCCAAGTAGCGTGAAGGATGACTG
CCCTATGGGTTGTAAACTTCTTTTGTCCGGGAATAAAACCGCCTACGTGTAGGCGTCTTG
TATGTACCGGTACGAATAAGCATCGGCTAACTCCGTG
>FBMWY7P01EYVX4 139       0      139
TGGGGAATATTGGACAATGGACCAAAAGTCTGATCCAGCAATTCTGTGTGCACGATGACG
GTCTTAGGATTGTAAAGTGCTTTCAATTGGGAAGAAAAAAATGACGGTACCAATAGAAGA
AGCGACGGCTAAATACGTG
>FBMWY7P01ERSQN 138       0      138
TGGGGAATATTGCACAATGGGGGAAACCCTGATGCAGCGACGCCGCGTGAGTGAAGAAGT
ATTTCGGTATGTAAAGCTCTATCAGCAGGGAAGAGAATGACGGTACCTGACTAAGAAGCC
CCGGNTAACTACGTGCCG
>FBMWY7P01DKFUC 157       0      157
TGAGGAATATTGGTCAATGGGCGCGAGCCTGAACCAGCCAAGTAGCGTGAAGGATGACTG
CCCTATGGGTTGTAAACTTCTTTTGTCCGGGAATAAAACCGCCTACGTGTAGGCGCTTGT
ATGTACCGGTACGAATAAGCATCGGCTAACTCCGTGT
>FBMWY7P01B7O2R 156       0      156
TGAGGAATATTGGTCAATGGACGAGAGTCTGAACCAGCCAAGTAGCGTGAAGGATGACTG
CCCTATGGGTTGTAAACTTCTTTTATACGGGAATAAAGTGAGCCACGTGTGGTTTTTTGT
ATGTACCGTATGAATAAGGATCGGCTAACTCCGTGT
>FBMWY7P01BYTA7 157       0      157
TGAGGAATATTGGTCAATGGGCGCGAGCCTGAACCAGCCAAGTAGCGTGAAGGATGACTG
CCCTATGGGTTGTAAACTTCTTTTGTCCGGGAATAAAACCGCCTACGTGTAGGCGCTTGT
ATGTACCGGTACGAATAAGCATCGGCTAACTCCGTGT
>FBMWY7P01DX6O5 156       0      156
TGAGGAATATTGGTCAATGGACGCAAGTCTGAACCAGCCAAGTAGCGTGCAGGATGACGG
CCCTCCGGGTTGTAAACTGCTTTTAGTTGGGAATAAAGTGCAGCTCGTGAGCTGTTTTGT
ATGTACCATCAGAAAAAGGACCGGCTAATTCCGTGT
>FBMWY7P01AZ4CA 82       0      82
CCGTACGGGGAGGACGACGACGACCGGCCCGGGTAACGGTTAACTTCGTAGGACGGGGCC
GGGTCGGTCGGAACGGAACGGC
>FBMWY7P01BKXYH 158       0      158
TGAGGAATATTGGTCAATGGACGAGAGTCTGAACCAGCCAAGTAGCGTGAAGGATGACTG
CCCTATGGGTTGTAAACTTCTTTTATACGGGAATAAAGTTAGCCACGTGTGGTTTTTTGC
ATGTACCGTATGAATAAGGATCGGCTAACTCCGTGCCG
>FBMWY7P01CSRB0 139       0      139
TGGGGAATATTGGACAATGGACCAAAAGTCTGATCCAGCAATTCTGTGTGCACGATGACG
GTCTTAGGATTGTAAAGTGCTTTCAATCGGGAAAAAGAAAGTGATGGTACCGATAGAAGA
AGCGACGGCTAAATACGTG
>FBMWY7P01DO2WZ 155       0      155
TGAGGAATATTGGTCAATGGACGAGAGTCTGAACCAGCCAAGTAGCGTGAAGGATGACTG
CCCTATGGGTTGTAAACTTCTTTTATATGGGAATAAAAAAGAGTACGTGTGCTCTATTGT
ATGTACCTTATGAATAAGCATCGGCTAATTCCGTG
>FBMWY7P01C6HEU 136       0      136
TGGGGAATATTGCACAATGGGGGGAAACCCTGATGCAGCAACGCCGCGTGAGTGAAGAAG
TATTTCGGTATGTAAAGCTCTATCAGCAGGGAAGAAAGTGACGGTACCTGACTAAGAAGC
CCCGGCTAACTACGTG
>FBMWY7P01EUL3F 140       0      140
TGGGGAATATTGGACAATGGACCAAAAGTCTGATCCAGCAATTCTGTGTGCACGATGACG
GTCTTAGGATTGTAAAGTGCTTTCAATTGGGAAAGAAAAAAATGACGGTACCAATAGAAG
AAGCGACGGCTAAATACGTG
>FBMWY7P01BG02D 161       0      161
TGGGGGAATTTTGGACAATGGGGGCAACCCTGATCCAGCCATGCCGCGTGCAGGATGAAG
GTCTTCGGATTGTAAACTGCTTTTATCAGGGACGAAAAGGATTGTGCTAATACCATGATC
TGCTGACGGTACCTGAAGAATAAGCACCGGCTAACTACGTG
>FBMWY7P01B9WDA 139       0      139
TGGGGAATATTGGACAATGGACCAAAAGTCTGATCCAGCAATTCTGTGTGCACGATGAAG
TTTTTCGGAATGTAAAGTGCTTTCAGTTGGGAAGAAGAAAGTGACGGTACCAACAGAAGA
AGCGACGGCTAAATACGTG
>FBMWY7P01BXXL4 138       0      138
TGGGGAATATTGCACAATGGGGGAAACCCTGATGCAGCGACGCCGCGTGAGTGAAGAAGT
ATTTCGGTATGTAAAGCTCTATCAGCAGGGAAGAGAATGACGGTACCTGACTAAGAAGCC
CCGGCTAACTACGTGCCG
>FBMWY7P01D1FKU 140       0      140
TGGGGAATATTGGACAATGGACCAAAAGTCTGATCCAGCAATTCTGTGTGCACGATGACG
GTCTTAGGATTGTAAAGTGCTTTCAATTGGGAAGAAAAAAATGACGGTACCAATAGAAGA
AGCGACGGCTAAATACGTGT
>FBMWY7P01BQBAW 143       0      143
TGGGGAATATTGGACAATGGACCAAAAGTCTGATCCAGCAATTCTGTGTGCACGATGACG
GTCTTAGGATTGTAAAGTGCTTTCAATTGGGAAGAAAAAAATAGACGGTACCAATAGAAG
AAGCGACGGCTAAATACGTGCCG
>FBMWY7P01A7ILI 70       0      70
TGGGGAATTTTGGACAATGGGGGCAACCCTGATCCAGCCATGCCGCGTGCAGGAAGAAGG
CCTGTGTATA
>FBMWY7P01EOOED 135       0      135
TAGGGAATATTGCACAATGGGGGAAACCCTGATGCAGCGACGCCGCGTGAAGGAAGAAGT
ATCTCGGTATGTAAACTTCTATCAGCAGGGAAGACAATGACGGTACCTGACTAAGAAGCC
CCGGCTAACTACGTG
>FBMWY7P01EPM8G 139       0      139
TGGGGAATATTGGACAATGGACCAAAAGTCTGATCCAGCAATTCTGTGTGCACGATGAAG
TTTTTCGGAATGTAAAGTGCTTTCAGTTGGGAATAAGAAAGTGACGGTACCAACAGAAGA
AGCGACGGCTAAATACGTG
>FBMWY7P01CATK4 139       0      139
TGGGGAATATTGGACAATGGACCAAAAGTCTGATCCAGCAATTCTGTGTGCACGATGGAG
TTTTTCGGAATGTAAAGTGCTTTCAGTTGGGAAGAAGAAAGTGACGGTACCAACAGAAGA
AGCGACGGCTAAATACGTG
>FBMWY7P01ALXNR 65       0      65
TGGGGAATATTGGACAATGGACCGAAAAGTACTGATCCAGCAATTCTGTGTGCACGATGA
CGGTC
>FBMWY7P01DS66U 160       0      160
TGGGGAATTTTGGACAATGGGGGCAACCCTGATCCAGCCATGCCGCGTGCAGGATGAAGG
TCTTCGGATTGTAAACTGCTTTTGTCAGGGACGAAAAGGATTGTGCTAATACCATGATCT
GCTGACGGTACCTGAAGAATAAGCACCGGCTAACTACGAG
>FBMWY7P01CGWB7 142       0      142
TGGGGAATATTGGACAATGGACCAAAAGTCTGATCCAGCAATTCTGTGTGCACGATGACG
GTCTTAGGATTGTAAAGTGCGTTCAATCGGGAAAAAGAAAGTGATGGTACCGATAGAAGA
AGCGACGGCTAAATACGTGCCG
>FBMWY7P01B0RR2 156       0      156
TGAGGAATATTGGTCAATGGGCGCGAGCCTGAACCAGCCAAGTAGCGTGAAGGATGACTG
CCCTATGGGTTGTAAACTTCTTTTGTCCGGGAATAAAACCGCCTACGTGTAGGCGCTTGT
ATGTACCGGTACGAATAAGCATCGGCTAACTCCGTA
>FBMWY7P01ET4QJ 157       0      157
TGAGGAATATTGGTCAAGTGGGCGCGAGCCTGAACCAGCCAAGTAGCGTGAAGGATGACT
GCCCTATGGGTTGTAAACTTCTTTTGTCCGGGAATAAAACCGCCTACGTGTAGGCGCTTG
TATGTACCGGTACGAATAAGCATCGGCTAACTCCGTG
>FBMWY7P01DYV1T 135       0      135
TGGGGAATATTGCACAATGGGGGAAACCCTGATGCAGCGACGCCGCGTGAAGGAAGAAGT
ATTTCGGTATGTAAACTTCTATCAGCAGGGAAGAAAATGACGGTACCTGACTAAGAAGCC
CCGGCTAACTACGTG
>FBMWY7P01AXMHB 124       0      124
TAGTGAGGAATATTGGTCAATGGACGAGAGTCTGAACCAGCCAAGTAGCGTGAAGGATGA
CTGCCCTATGGGTTGTAAACTTCTTTTATACGGGAATAAAGTTAAGCCACGTGTGGTTTT
TGTT
>FBMWY7P01DCY6J 158       0      158
TGAGGAATATTGGTCAATGGACGCAAGTCTGAACCAGCCAAGTAGCGTGCAGGATGACGG
CCCTCCGGGTTGTAAACTGCTTTTAGTTGGGAATAAAGTGCAGCTCGTGAGCTGTTTTGT
ATGTACCATCAAGAAAAAGGACCGGCTAATTCCGTGCT
>FBMWY7P01CJ7B7 162       0      162
CCCACGGAGAGGCAGCAGTGGGGAATATTGGACAATGGACCAAAAGTCTGATCCAGCAAT
TCTGTGTGCACGATGACGGTCTTAGGATTGTAAAATGCTTTCAATTGGGAAGAAAAAAAA
TAGACGGTACCAATAGAAGAAGCGACGGCTAAATACGTGCCC
>FBMWY7P01CBC24 155       0      155
TGAGGAATATTGGTCAATGGACGAGAGTCTGAACCAGCCAAGTAGCGTGCAGGATGACGG
CCCTATGGGTTGTAAACTGCTTTTATAAGGGAATAAAGTGAGCCTCGTGAGGCTTTTTGC
ATGTACCTTATGAATAAGGACCGGCTAATTCCGTG
>FBMWY7P01EU5IB 156       0      156
TGAGGAATATTGGTCAATGGGCGCGAGCCTGAACCAGCCAAGTAGCGTGAAGGATGACTG
CCCTATGGGTTGTAAACTTCTTTTGTCCGGGAATAAAACCGCCTACGTGTAGGCGCTTGT
ATGTACCGGTACGAATAAGCATCGGCTAACTCCGTG
>FBMWY7P01C302G 164       0      164
TGGGGAATCTTCCGCAATGGGCGAAAGCCTGACGGAGCAATGCCGCGTGAGTGATGAAGG
AATTCGTTCCGTAAAACTCTTTTGTTTATGACGAATGTGCAGATTGTGAATAATTATTTG
TAATGACGGTAGTAAACGAATAAGCCACGGCTAACTACGTGCCT
>FBMWY7P01CTEPI 139       0      139
TGGGGAATATTGGACAATGGACCAAAAGTCTGATCCAGCAATTCTGTGTGCACGATGACG
GTCTTAGGATTGTAAAGTGCTTTCAATCGGGAAAAAGAAAGTGATGGTACCGATAGAAGA
AGCGACGGCTAAATACGTG
>FBMWY7P01ELZV1 156       0      156
TGAGGAATATTGGTCAATGGGCGCGAGCCTGAACCAGCCAAGTAGCGTGAAGGATGACTG
CCCTACGGGTTGTAAACTTCTTTTGTCCGGGAATAAAACCGCCTACGTGTAGGCGCTTGT
ATGTACCGGTACGAATAAGCATCGGCTAACTCCGTG
>FBMWY7P01CMCB1 137       0      137
TGGGGGATATTGCACAATGGGGGAAACCCTGATGCAGCGACGCCGCGTGAGTGAAGAAGT
ACTTCGGTACGTAAAGCTCTATCAGCAGGGAAGAGAATGACGGTACCTGACTAAGAAGCC
CCGGCTAACTACGTGCT
>FBMWY7P01AZF2O 140       0      140
TGGGGAATATTGGACAATGGACCAAAAGTCTGATCCAGCAATTCTGTGTGCACGATGACG
GTCTTAGGATTGTAAAGTGCTTTCAATCGGGAAAAAGAAAAGTGATGGTACCGATAGAAG
AAGCGACGGCTAAATACGTG
>FBMWY7P01B4RIY 135       0      135
TGGGGAATATTGCACAATGGGGGAAACCCTGATGCAGCGACGCCGCGTGAAGGAAGAAGT
ATTTCGGTATGTAAACTTCTATCAGCAGGGAAGAAAATGACGGTACCTGACTAAGAAGCC
CCGGCTAACTACGTG
>FBMWY7P01DHD3O 157       0      157
TGAGGAATATTGGTCAATGGACGCAAGTCTGAACCAGCCAAGTAGCGTGCAGGATGACGG
CCCTCCGGGTTGTAAACTGCTTTTAGTTGGGAATAAAGTGCAGCTCGTGAGCTGTTTTGT
ATGTACCATCAGAAAAAGGACCGGCTAATTCCGTGCT
>FBMWY7P01CU1EK 141       0      141
TGGGGAATATTGGACAATGGACCAAAAGTCTGATCCAGCAATTCTGTGTGCACGATGACG
GTCTTAGGATTGTAAAGTGCTTTCAATCGGGAAAAAGAAAGTGATGGTACCGATAGAAGA
AGCGACGGCTAAATACGTGCT
>FBMWY7P01ESSSW 142       0      142
TGGGGAGTATTGGACAATGGACCAAAAGTCTGATCCAGCAATTCTGTGTGCACGATGAAG
TTTTTCGGAATGTAAAGTGCTTTCAGTTGGGAAGAAGAAAGTGACGGTACCAACAGAAGA
AGCGACGGCTAAATACGTGCCA
>FBMWY7P01B2X0D 139       0      139
TGGGGAATATTGGACAATGGACTAAAAGTCTGATCCAGCAATTCTGTGTGCACGATGAAG
TTTTTCGGAATGTAAAGTGCTTTCAGTTGGGAAGAAGAAAGTGACGGTACCAACAGAAGA
AGCGACGGCTAAATACGTG
>FBMWY7P01ET7U6 163       0      163
TGGGGAATTTTGGACAATGGGGGCGAACCCTGATCCAGCCATGCCGCGTGCAGGATGAAG
GTCTTCGGATTGTAAACTGCTTTTGTCAGGGACGAAAAGGATTGTGTTAATACCATGATC
TGCTGACGGTACCTGAAGAATAAGCACCGGCTAACTACGTGCT
>FBMWY7P01BYRPA 165       0      165
TGGGGAATTTTGGACAATGGGGGCAACCCTGATCCAGCCATGCCGCGTGCAGGATGAAGG
TCTTCGGATTGTAAACTGCTTTTGTTCAGGGACGGAAAAGGATTGTGCTAATACCATGAT
CTGCTGACGGTACCTGAAGAATAAGCACCGGCTAACTACGTGCCT
>FBMWY7P01BX1N1 141       0      141
TGAGGAATATTGGTCAATGGACCAAAAGTCTGATCCAGCAATTCTGTGTGCACGATGAAG
TTTTTCGGAATGTAAAGTGCTTTCAGTTGGGAAGAAGAAAGTGACGGTACCAACAGAAGA
AGCGACGGCTAAATACGTGCA
>FBMWY7P01D23XL 141       0      141
TGGGGAATATTGGACAATGGACCAAAAGTCTGATCCAGCAATTCTGTGTGCACGATGACG
GTCTTAGGATTGTAAAATGCTTTCAATTGGGAAGAAAAAAATGACGGTACCAATAGAAGA
AGCGACGGCTAAATACGTGCT
>FBMWY7P01DZGEU 139       0      139
TGGGGAATATTGGACAATGGACCAAAAGTCTGATCCAGCAATTCTGTGTGCACGATGAAG
TTTTTCGGAATGTAAAGTGCTTTCAGTTGGGAAGAAGAAAGTGACGGTACCAACAGAAGA
AGCGACGGCTAAATACGCG
>FBMWY7P01D6MTJ 164       0      164
GCAGTGGGGAATTTTGGACAATGGGGGCAACCCTGATCCAGCCATGCCGCGTGCAGGATG
AAGGTCTTCGGATTGTAAACTGCTTTTGTCAGGGACGAAAAGGATTGTGTTAATACCATG
ATCTGCTGACGGTACCTGAAGAATAAGCACCGGCTAACTACGCG
>FBMWY7P01C7TM0 136       0      136
TGGGGAATATTGCACAATGGGGGAAACCCTGATGCAGCGACGCCGCGTGGAGGAAGAAGG
TCTTCGGATTGTAAACTCCTGTTGTTGGGGAAGATAATGACGGTACCCAACAAGGAAGTG
ACGGCTAACTACGTGT
>FBMWY7P01CHA89 139       0      139
TGGGGAATATTGGACAATGGACCAAAAGTCTGATCCAGCAATTCTGTGTGCACGATGAAG
TTTTTCGGAATGTAAAGTGCTTTCAGTTGGGAAGAAGAAAGTGACGGTACCAACAGAAGA
AGCGACGGCTAAATACGTG
>FBMWY7P01DP6XY 142       0      142
TGGGGAATATTGGACAATGGACCAAAAGTACTGATCCAGCAATTCTGTGTGCACGATGAC
GGTCTTAGGATTGTAAAGTGCTTTCAATCGGGAAAAAGAAAGTGATGGTACCGATAGAAG
AAGCGACGGCTAAATACGTGCT
>FBMWY7P01D4TP9 135       0      135
TGGGGAATATTGCACAATGGGGGAAACCCTGATGCAGCAACGCCGCGTGAGCGAAGAAGT
ATTTCGGTATGTAAAGCTCTATCAGCAGGGAAGAAAATGACGGTACCTGACTAAGAAGCA
CCGGCTAAATACGTG
>FBMWY7P01CBZPZ 139       0      139
TGGGGAATATTGGACAATGGACCAAAAGTCTGATCCAGCAATTCTGTGTGCACGATGACG
GTCTTAGGATTGTAAAGTGCTTTCAATTGGGAAGAAAAAAATGACGGTACCAATAGAAGA
AGCGACGGCTAAATACGTG
>FBMWY7P01DHCWI 161       0      161
TGGGGAATTTTGGACAATGGGGGCAACCCTGATCCAGCCATGCCGCGTGCAGGATGAAGG
TCTTCGGATTGTAAACTGCTTTTGTCAGGGACGAAAAGGATTGTGTTAATACCATGATCT
GCTGACGGTACCTGAAGAATAAGCACCGGCTAACTACGTGT
>FBMWY7P01DGUF3 139       0      139
TGGGGAATATTGGACAATGGACCAAAAGTCTGATCCAGCAATTCTGTGTGCACGATGAAG
TTTTTCGGAATGTAAAGTGCTTTCAGTTGGGAAGAAGAAAGTGACGGTACTAACAGAAGA
AGCGACGGCTAAATACGTG
>FBMWY7P01DU862 163       0      163
TGGGGAATTTTGGACAATGGGGGCAACCCTGATCCAGCCATGCCGCGTGCAGGATGAAGG
TCTTCGGATTGTAAACTGCTTTTGTCAGGGACGAAAAGGATTGTGCTAATACCATGATCT
GCTGACGGTACCTGAAGAATAAGCACCGGCTAACTACGTGCCG
>FBMWY7P01CUIIL 175       0      175
TGAGGAATATTGGTTCAATGGGCGCGAGCCTGAACCAGCCAAGTAGCGTGAAGGATGACT
GCCCTATGGGTTGTAAACTTCTTTTGTTCCGGGAATAAAACCGCCTACGTGTAGGCGCTT
GTATGTACCGGTACGAATAAGCATCGGCTAACTCCGTGCCAACAACCGCGATAAT
>FBMWY7P01CPT0C 172       0      172
TGAGGAATATTGGTCAATGGACGCAAGTCTGAACCAGCCAAGTAGCGTGCAGGATGACGG
CCCTCCGGGTTGTAAACTGCTTTTAGTTGGGAATAAAGTGCAGCTCGTGAGTTGTTTTGT
ATGTACCATCAAGAAAAAGGACCGGCTAATTCCGTGCCAACAGCCGGGTAAT
>FBMWY7P01EXTUS 156       0      156
TGAGGAATATTGGTCAATGGGCGCGAGCCTGAACCAGCCAAGTAGCGTGAAGGATGACTG
CCCTATGGGTTGTAAACTTCTTTTGTCCGGGAATAAAACCGCCTACGTGTAGGCGCTTGT
ATGTACCGGTACGAATAAGCATCGGCTAACTCCGTG
>FBMWY7P01BWSMU 155       0      155
TGAGGAATATTGGTCAATGGACGAGAGTCTGAACCAGCCAAGTAGCGTGAAGGAAGACTG
CCCTATGGGTTGTAAACTTCTTTTATAAGGGAATAAAGTCAGGTACGTGTACCTGTTTGT
ATGTACCTTATGAATAAGCATCGGCTAACTCCGTG
>FBMWY7P01C9KTR 140       0      140
TGGGGAATATTGGACAATGGACCAAAAGTCTGATCCAGCAATTCTGTGTGCACGATGACG
GTCTTAGGATTGTAAAGTGCTTTCAATTGGGAAGAAAAAAATGACGGTACCAATAGAAGA
AGCGACGGCTAAATACGTGT
>FBMWY7P01B4RCQ 155       0      155
TGAGGAATATTGGTCAATGGACGAGAGTCTGAACCAGCCAAGTAGCGTGAAGGATGACTG
CCCTATGGGTTGTAAACTTCTTTTATATGGGAATAAAAAAGAGCACGTGTGCTCTATTGT
ATGTACCTTATGAATAAGCATCGGCTAATTCCGTG
>FBMWY7P01BP0YL 169       0      169
CCTACGGGGCAGCAGTGGGGAATATTGCACAATGGGGGAAACCCTGATGCAGCGACGCCG
CGTGAGCGATGAAGTATTTCGGTATGTAAAGCTCTATCAGCAGGGAAGATAATGACGGTA
CCTGACTAAGAAGCACCGGCTAAATACGTGCCAGAGCCGCCGGTAAGTA
>FBMWY7P01D704X 156       0      156
TGAGGAATATTGGTCAATGGGCGCGAGCCTGAACCAGCCAAGTAGCGTGAAGGATGACTG
CCCTATGGGTTGTAAACTTCTTTTGTCCGGGAATAAAACCGCCTACGTGTAGGCGCTTGT
ATGTACCGGTACGAATAAGCATCGGCTAACTCCGTG
>FBMWY7P01BH1ZU 157       0      157
CCTACGTGAGCAGCAGTGGGGAATATTGGACAATGGACCAAAAGTCTGATCCAGCAATTC
TGTGTGCACGATGAAGTTTTTCGGAATGTAAAGTGCTTTCAGTTGGGAAGAAGAAAGTGA
CGGTACCAACAGAAGAAGCGACGGCTAAATACGTGCA
>FBMWY7P01AYGLJ 155       0      155
TGAGGAATATTGGTCAATGGGCGAGAGCCTGAACCAGCCAAGTAGCGTGAAGGATGAAGG
TTCTATGGATTGTAAACTTCTTTTATACGGGAATAAAACCTCCCACGTGTGGGAGCTTGT
ATGTACCGTATGAATAAGCATCGGCTAACTCCGTG
>FBMWY7P01CMPVE 163       0      163
TGGGGAATTTTGGACAATGGGGGCAACCCTGATCCAGCCATGCCGCGTGCAGGATGAAGG
TCTTCGGATTGTAAACTGCTTTTGTCAGGGACGAAAAGGATTGTGTTAATACCATGATCT
GCTGACGGTACCTGAAGAATAAGCACCGGCTAACTACGTGCCT
>FBMWY7P01CDMV9 143       0      143
TGGGGAATATTGGACAATGGACCAAAAGTCTGATCCAGCAATTCTGTGTGCACGATGACG
GTCTTAGGATTGTAAAGTGCTTTCAATTGGGAAGAAAAAAAATGACGGTACCAATAGAAG
AAGCGACGGCTAAATACGTGCCG
>FBMWY7P01CT1V3 142       0      142
TGGGGAATATTGGACAATGGACCAAAAGTCTGATCCAGCAATTCTGTGTGCACGATGACG
GTCTTAGGATTGTAAAGTGCTTTCAATTGGGAAGAAAAAAATGACGGTACCAATAGAAGA
AGCGACGGCTAAATACGTGCCC
>FBMWY7P01DWB88 139       0      139
TGGGGAATATTGGACAATGGACCAAAAGTCTGATCCAGCAATTCTGTGTGCACGATGACG
GTCTTAGGATTGTAAAGTGCTTTCAATTGGGAAGAAAAAAATGACGGTACCAATAGAAGA
AGCGACGGCTAAATACGTG
>FBMWY7P01AW2SU 147       0      147
TGGGGAATATTGGACAATGGACCAAAAGTCTGATCCAGCAATTCTGTGTGCACGATGACG
GTCTTAGGATTGTAAAGTGCTTTCAATTGGGAAGGAAAAAAAATAAGACGGTACCGAATA
AGAAGAAGCGACGGCTAAATAACGTGT
>FBMWY7P01D9H7X 124       0      124
TGAGGAATATTGGTCAATGGACGAGAGTCTGAACCAGCCAAGTAGCGTGAAGGATGACTG
CCCTATGGGTTNTAAACTTTCTTTTATATGGGAAATAAAAAAGAGTACGTGTGCTCTATT
GTAT
>FBMWY7P01BE7X4 68       0      68
TGGGGAATTTTGGACAATGGGGGCAACCCTGATCCAGCCATGCCGCGTGCAGGAAGAAGG
CCTGTGTA
>FBMWY7P01BSFOR 147       0      147
GCAGTGGGGAATATTGGACAATGGACCAAAAGTCTGATCCAGCAATTCTGTGTGCACGAT
GACGGTCTTAGGATTGTAAAGTGCTTTCAATTGGGAAGAAAAAAAATGACGGTACCAATA
GAAGAAGCGACGGCTAAATACGTGCCC
>FBMWY7P01D1SUA 139       0      139
TGGGGAATATTGCACAATGGGGGAAACCCTGATGCAGCGACGCCGCGTGGAGGAAGTAGG
TCTTCGGATTGTAAACTCCTGTTGTTGGGGAAGATAATGACGGTACCCAACAAGGAAGTG
ACGGCTAACTACGTGCCAN
>FBMWY7P01CFRUM 136       0      136
TGGGGAATCTTGCGCAATGGGGGGAACCCTGACGCAGCGACGCCGCGTGCGGGACGAAGG
CCCTCGGGTCGTAAACCGCTTTCAGCAGGGATGAGACAAGACGGTACCTGCAGAAGAAGC
CCCGGNTAACTACGTG
>FBMWY7P01EL2BJ 108       0      108
TGGGGAATTTTGGACAATGGGGGGCAACCCTGATCCAGCCATGCCGCGTGCAGGAAGAAG
GCCTGTGTATANTTNTTGTACGAAACGGGTAAGGTAACGTAATAATAG
>FBMWY7P01DTP56 139       0      139
TGGGGAATATTGGACAATGGACCAAAAGTCTGATCCAGCAATTCTGTGTGCACGATGACG
GTCTTAGGATTGTAAAGTGCTTTCAATCGGGAAAAAGAAAGTGATGGTACCGATAGAAGA
AGCGACGGCTAAATACGTG
>FBMWY7P01CTML7 139       0      139
TGGGGAATATTGGACAATGGACCAAAAGTCTGATCCAGCAATTCTGTGTGCACGATGAAG
TTTTTCGGAATGTAAAGTGCTTTCAGTTGGGAAGAAGAAAGTGACGGTACCAACAGAAGA
AGCGACGGCTAAATACGTG
>FBMWY7P01CXSTB 140       0      140
TGGGGAATATTGGACAATGGACCAAAAGTCTGATCCAGCAATTCTGTGTGCACGATGACG
GTCTTAGGATTGTAAAGTGCTTTCAATTGGGAAGAAAAAAATGCGGTACCAATAGAAGAA
GCGACGGCTAAATACGTGCA
>FBMWY7P01DXGIE 155       0      155
TGAGGAATATTGGTCAATGGACGAGAGTCTGAACCAGCCAAGTAGCGTGAAGGATGACTG
CCCTATGGGTTGTAAACTTCTTTTATATGGGAATAAAAAAGAGCACGTGTGCTCTATTGT
ATGTACCTTATGAATAAGCATCGGCTAATTCCGTG
>FBMWY7P01BZ079 155       0      155
TGAGGAATATTGGTCAATGGACGAGAGTCTGAACCAGCCAAGTAGCGTGAAGGATGACTG
CCCTATGGGTTGTAAACTTCTTTTATATGGGAATAAAAAAGAGCACGTGTGCTCTATTGT
ATGTACCTTATGAATAAGCATCGGCTAATTCCGTG
>FBMWY7P01B4IC1 160       0      160
TGGGGAATTTTGGACAATGGGGGCAACCCTGATCCAGCCATGCCGCGTGCAGGATGAAGG
TCTTCGGATTGTAAACTGCTTTTGTCAGGGACGAAAAGGATTGTGTTAATACCATGATCT
GCTGACGGTACCTGAAGAATAAGCACCGGCTAACTACGTG
>FBMWY7P01C0ODH 139       0      139
TGGGGAATATTGGACAATGGACCAAAAGTCTGATCCAGCAATTCTGTGTGCACGATGACG
GTCTTAGGATTGTAAAGTGCTTTCAATTGGGAAGAAAAAAATGACGGTACCAATAGAAGA
AGCGACGGCTAAATACGTG
>FBMWY7P01BMS11 155       0      155
TGAGGAATATTGGTCAATGGACGAGAGTCTGAACCAGCCAAGTAGCGTGAAGGATGACTG
CCCTATGGGTTGTAAACTTCTTTTATATGGGAATAAAAAAGAGCACGTGTGCTCTATTGT
ATGTACCTTATGAATAAGCATCGGCTAATTCCGTG
>FBMWY7P01EMY3P 139       0      139
TGGGGAATATTGGGCAATGGACGGCAAGTCTGACCCAGCAACGCCGCGTGAAGGAAGAAG
GCTTTCGGGTTGTAAACTTCTTTTGTCAGGGAAGAGCAGAAGACTGTACCTGACGAATAA
GCCACGGCTAACTACGTGT
>FBMWY7P01DYH1B 158       0      158
TGAGGAATATTGGTCAATGGGCGCGAGCCTGAACCAGCCAAGTAGCGTGAAGGATGACTG
CCCTATGGGTTGTAAACTTCTTTTGTCCGGGAATAAAACCGCCTACGTGTAGGCGCTTGT
ATGTACCGGTACGAATAAGCATCGGCTAACTCCGTGCT
>FBMWY7P01C6T5R 71       0      71
TAGGGAATATTGCACAATGGGGGAAACCCTGATGCAGCCATGCCGCGTGTGTGAAGAAGG
CCTGGTGTAGA
>FBMWY7P01DJS93 61       0      61
NNNACGCCCGGGTAACGGTTAACTTCGTAGGACGGGGCCGGGTCGGTCGGAACGGAACGG
C
>FBMWY7P01CE5I1 158       0      158
TGAGGAATATTGGTCAATGGGCGCGAGCCTGAACCAGCCAAGTAGCGTGAAGGATGACTG
CCCTATGGGTTGTAAACTTCTTTTGTCCGGGAATAAAACCGCCTACGTGTAGGCGCTTGT
ATGTACCGGTACGAATAAGCATCGGCTAACTCCGTGCA
>FBMWY7P01CSEYR 139       0      139
TGGGGAATATTGGACAATGGACCAAAAGTCTGATCCAGCAATTCTGTGTGCACGATGAAG
TTTTTCGGAATGTAAAGTGCTTTCAGTTGGGAAGAAGAAAGTGACGGTACCAACAGAAGA
AGCGACGGCTAAATACGTG
>FBMWY7P01EPPZ6 161       0      161
TGGGGAATCTTCCGCAATGGGCGAAAGCCTGACGGAGCAATGCCGCGTGAGTGATGAAGG
AATTCGTTCCGTAAAACTCTTTTGTTTATGACGAATGTGCAGATTGTGAATAATTATTTG
TAATGACGGTAGTAAACGAATAAGCCACGGCTAACTACGTG
>FBMWY7P01B6OR6 80       0      80
CCGTACGGGAGGCGACGACGACCGGCCCGGGTAACGGTTAACTTCGTAGGACGGGGCCGG
GTCGGTCGGAACGGAACGGC
>FBMWY7P01CHU56 158       0      158
TGAGGAATATTGGTCAATGGACGAGAGTCTGAACCAGCCAAGTAGCGTGAAGGATGACTG
CCCTATGGGTTGTAAACTTCTTTTATACGGGAATAAAGTTAGCCACGTGTGGTTTTTCGT
ATGTACCGTATGAATAAGGATCGGCTAACTCCGTGCCT
>FBMWY7P01BQETD 139       0      139
TGGGGAATATTGGACAATGGACCAAAAGTCTGATCCAGCAATTCTGTGTGCACGATGAAG
TTTTTCGGAATGTAAAGTGCTTTCAGTTGGGAAGAAGAAAGTGACGGTACCAACAGAAGA
AGCGACGGCTAAATACGTG
>FBMWY7P01BVMW4 139       0      139
TGGGGAATATTGGACAATGGACCAAAAGTCTGATCCAGCAATTCTGTGTGCACGATGACG
GTCTTAGGATTGTAAAGTGCTTTCAATCGGGAAAAAGAAAGTGATGGTACCGATAGAAGA
AGCGACGGCTAAATACGTG
>FBMWY7P01A9VQH 155       0      155
TGAGGAATATTGGTCAATGGACGAGAGTCTGAACCAGCCAAGTAGCGTGAAGGATGACTG
CCCTATGGGTTGTAAACTTCTTTTATATGGGAATAAAAAAGAGTACGTGTGCTCTATTGT
ATGTACCTTATGAATAAGCATCGGCTAATTCCGTG
>FBMWY7P01EDJRY 135       0      135
TGGGGAATATTGCACAATGGGGGAAACCCTGATGCAGCAACGCCGCGTGAGTGAAGAAGT
ATTTCGGTATGTAAAGCTCTATCAGCAGGGAAGAAAGTGACGGTACCTGACTAAGAAGCC
CCGGCTAACTACGTG
>FBMWY7P01DZKIQ 140       0      140
TGGGGAATATTGGACAATGGACCAAAGTCTGATCCAGCAATTCTGTGTGCACGATGACGG
TCTTAGGATTGTAAAGTGTCTTTCAAGTACGGGAAAAAGAAGTGATGGTACCGATAGAAG
AGCGACGGACTAAATACGTG
>FBMWY7P01EGPK7 143       0      143
GCAGTGGGGAATATTGGACAATGGACCAAAAGTCTGATCCAGCAATTCTGTGTGCACGAT
GACGGTCTTAGGATTGTAAAGTGCTTTCAATTGGGAAGAAAAAAATGACGGTACCAATAG
AAGAAGCGACGGCTAAATACGTG
>FBMWY7P01A7YK5 158       0      158
TGAGGAATATTGGTCAATGGGCGAGAGCCTGAACCAGCCAAGTAGCGTGAAGGATGAAGG
TTCTATGGATTGTAAACTTCTTTTATACGGGAATAAAACCTCCCACGTGTGGGAGCTTGT
ATGTACCGTATGAATAAGCATCGGCTAACTCCGTGCCG
>FBMWY7P01D8FZG 160       0      160
TGGGGAATTTTGGACAATGGGGGCAACCCTGATCCAGCCATGCCGCGTGCAGGATGAAGG
TCTTCGGATTGTAAACTGCTTTTGTCAGGGACGAAAAGGATTGTGCTAATACCATGATCT
GCTGACGGTACCTGAAGAATAAGCACCGGCTAACTACGTG
>FBMWY7P01CG9QW 135       0      135
TGGGGAATATTGCACAATGGGGGAAACCCTGATGCAGCGACGCCGCGTGAAGGAAGAAGT
ATCTCGGTATGTAAACTTCTATCAGCAGGGAAGAAAATGACGGTACCTGACTAAGAAGCC
CCGGCTAACTACGCG
>FBMWY7P01C3ZIE 160       0      160
TGAGGAATATTGGTCAATGGACGCAAGTCTGAACCAGCCAAGTAGCGTGCAGGATGACGG
CCCTCCGGGTTGTAAACTGCTTTTAGTTGGGAATAAAGTGCAGCTCGTGAGTTTGTTTTG
TATGTACCATCAAGAAAAAGGACCGGCTAATTCCGTGCCT
>FBMWY7P01C6H0K 156       0      156
TGAGGAATATTGGTCAATGGGCGCGAGCCTGAACCAGCCAAGTAGCGTGAAGGATGACTG
CCCTATGGGTTGTAAACTTCTTTTGTCCGGGAATAAAACCGCCTACGTGTAGGCGCTTGT
ATGTACCGGTACGAATAAGCATCGGCTAACTCCGCG
>FBMWY7P01B3JL0 135       0      135
TGGGGAATATTGCACAATGGGGGAAACCCTGATGCAGCGACGCCGCGTGGAGGAAGAAGG
TCTTCGGATTGTAAACTCCTGTTGTTGGGGAAGATAATGACGGTACCCAACAAGGAAGTG
ACGGCTAACTACGTG
>FBMWY7P01CTV76 155       0      155
TGAGGAATATTGGTCAATGGGCGCGAGCCTGAACCAGCCAAGTAGCGTGAAGGATGACTG
CCCTATGGGTTGTAAACTTCTTTTGTCCGGGAATAAAACCGCCTACGTGTAGGCGCTTGT
ACGTACCGGTACGAATAAGCATCGGCTAACTCCGT
>FBMWY7P01AR7Z9 184       0      184
TGAGGAATATTGGTCAATGGACGGGAGTCTGAACCAGCCAAGTAGCGTGCAGGATGACGG
CCCTATGGGTTGTAAACTGCTTTTATAAGGGAATAAAGTGAGAGTCGTGACTCTTTTTGT
CATGTACCTTATGAATAAGGACCGGGCCGTAATTTACCGTTCGGCCCGCCAGCCGCCGAG
TAAT
>FBMWY7P01AVHUK 155       0      155
TGAGGAATATTGGTCAATGGACGCAAGTCTGAACCAGCCAAGTAGCGTGCAGGATGACGG
CCCTCCGGGTTGTAAACTGCTTTTAGTTGGGAATAAAGTGCAGCTCGTGAGCTGTTTTGT
ATGTACCATCAGAAAAAGGACCGGCTATTCCGTGG
>FBMWY7P01BK4SH 157       0      157
TGAGGAATATTGGTCAATGGACGAGAGTCTGAACCAGCCAAGTAGCGTGAAGGATGACTG
CCCTATGGGTTGTAAACTTCTTTTATATGGGAATAAAAAAGAGCACGTGTGCTCTATTGT
ATGTACCTTATGAATAAGCATCGGCTAATTCCGTGCC
>FBMWY7P01D5BPQ 140       0      140
GGTGGGGAATATTGCACAATGGGGGAAACCCTGATGCAGCGACGCCGCGTGAAGGAAGAA
GTATCTCGGTATGTAAACTTCTATCAGCAGGGAAGATAATGACGGTACCTGACTAAGAAG
CCCCGGCTAACTACGTGCCT
>FBMWY7P01CCSZJ 140       0      140
TGGGGAATATTGGACAATGGACCAAAAGTCTGATCCAGCAATTCTGTGTGCACGATGAAG
TTTTTCGGAATGTAAAGTGCTTTCAGTTGGGAAGAAGAAAGTGACGGTACCAACAGAAGA
AGCGACGGCTAAATACGTGT
>FBMWY7P01B0NYF 156       0      156
TGAGGAATATTGGTCAATGGGCGCGAGCCTGAACCAGCCAAGTAGCGTGAAGGATGACTG
CCCTATGGGTTGTAAACTTCTCTTGTCCGGGAATAAAACCGCCTACGTGTAGGCGCTTGT
ATGTACCGGTACGAATAAGCATCGGCTAACTCCGTC
>FBMWY7P01DO4GY 160       0      160
TAGGGAATTTTCGGCAATGGGCGAAAGCCTGACCGAGCAACGCCGCGTGAGGGAGGAAGT
ACTTCGGTATGTAAACCTCTGTTATAAAGGAAGAACGGTACATGGAGGGAATGCCATGTA
AGTGACGGTACTTTATGAGGAAGCCACGGCTAACTACGTG
>FBMWY7P01CX28A 135       0      135
TGGGGAATATTGCACAATGGGGGAAACCCTGATGCAGCAACGCCGCGTGAGTGATGATGG
TCTTCGGATTGTAAAGCTCTGTCTTTGGGGACGATAATGACGGTACCCAAGGAGGAAGCC
ACGGCTAACTACGTG
>FBMWY7P01CIYB9 141       0      141
TGGGGAATATTGGACAATGGACCAAAAGTCTGATCCAGCAATTCTGTGTGCACGATGACG
GTCTTAGGATTGTAAAGTGCTTTCAATCGGGAAAAAGAAAGTGATGGTACCGATAGAAGA
AGCGACGGCTAAATACGTGCT
>FBMWY7P01EZLXF 155       0      155
TGAGGAATATTGGTCAATGGACGAGAGTCTGAACCAGCCAAGTAGCGTGAAGGATGACTG
CCCAATGGGTTGTAAACTTCTTTTATACGGGAATAAAGTGTTCCACGTGTGGAATTTTGT
ATGTACCGTATGAATAAGGATCGGCTAACTCCGTG
>FBMWY7P01CRB5X 138       0      138
TGGGGAATATTGCACAATGGGGGAAACCCTGATGCAGCAACGCCGCGTGAGTGAAGAAGT
ATTTCGGTATGTAAAGCTCTATCAGCAGGGAAGAAAGTGACGGTACCTGACTAAGAAGCC
CCGGCTAACTACGTGCCC
>FBMWY7P01A6GN4 154       0      154
CCTACGGGGGCGAGCAGTGGGGAATATTGCACAATGGGGGAAACCCGTGATGCAGCGACG
CCGCGTGAGCGAAGAAGTATTTCGGTATGTAAAGCTCTATCAGCAGGGAAGGAAAATGAC
GGTACCTGACTAAGAAGCCCCGGCGAACTACGCG
>FBMWY7P01BCMHP 155       0      155
TGAGGAATATTGGTCAATGGGCGAGAGCCTGAACCAGCCAAGTAGCGTGAAGGATGAAGG
TCCTACGGATTGTAAACTTCTTTTATACGGGAATAAAGTTTCCTACGTGTAGGATTTTGT
ATGTACCGTATGAATAAGCATCGGCTAACTCCGCG
>FBMWY7P01A45TK 160       0      160
TGGGGAATTTTGGACAATGGGGGCAACCCTGATCCAGCCATGCCGCGTGCAGGATGAAGA
TCTTCGGATTGTAAACTGCTTTTGTCAGGGACGAAAAGGATTGTGTTAATACCATGATCT
GCTGACGGCACCTGAAGAATAAGCACCGGCTAACTACGTA
>FBMWY7P01CEDEB 139       0      139
TGGGGAATATTGGACAATGGACCAAAAGTCTGATCCAGCAATTCTGTGTGCACGATGAAG
TTTTTCGGAATGTAAAGTGCTTTCAGTTGGGAAGAAGAAAGTGACGGTACCAACAGAAGA
AGCGACGGCTAAATACGTA
>FBMWY7P01A3YR8 156       0      156
TGAGGAATATTGGTCAATGGACGCAAGTCTGAACCAGCCAAGTAGCGTGCAGGATGACGG
CCCTCCGGGTTGTAAACTGCTTTTAGTTGGGAATAAAGTGCAGCTCGTGAGTTGTTTTGT
ATGTACCATCAGAAAAAGGAACCGGCTAATTCCGTG
>FBMWY7P01CGF4U 176       0      176
TGGGGAATTTTGGACAATGGGGGCAACCCTGATCCAGCCATGCCGCGTGCAGGATGAAGG
TCTTCGGATTGTAAACTGCTTTTGTCAGGGACGAAAAGGATTGTGTTAATACCATGATCT
GCTGACGGTACCTGAAGAATAAGCACCGGCTAACTACGTGCCAGCGCGCCGAGTAT
>FBMWY7P01EBVKE 176       0      176
TGGGGAATTTTGGACAATGGGGGCAACCCTGATCCAGCCATGCCGCGTGCAGGATGAAGG
TCTTCGGATTGTAAACTGCTTTTGTCAGGGACGAAAAGGATTGTGCTAATACCATGATCT
GCTGACGGTACCTGAAGAATAAGCACCGGCTAACTACGTGCCGGCAGCGNGGTAAT
>FBMWY7P01DKWIL 139       0      139
TCGGGAATATTGCGCAATGGAGGAAACTCTGACGCAGTGACGCCGCGTATAGGAAGAAGG
TCTTCGGATTGTAAACTATTGTAGACAGGGAAGAAACAAGACAGTACCTGAAAAGTAAGC
TCCGGCTAACTACGTGCCG
>FBMWY7P01DOH5Z 157       0      157
TGAGGAATATTGGTCAATGGACGAGAGTCTGAACCAGCCAAGTAGCGTGAAGGATGACTG
CCCTATGGGTTGTAAACTTCTTTTATATGGGAATAAAAAAGAGTACGTGTGCTCTATTGT
ATGTACCTTATGAATAAGCATCGGCTAATTCCGTGCA
>FBMWY7P01EEZH0 155       0      155
TGAGGAATATTGGTCAATGGACGCAAGTCTGAACCAGCCAAGTAGCGTGCAGGATGACGG
CCCTCCGGGTTGTAAACTGCTTTTAGTTGGGAATAAAGTGCAGCTCGTGAGCTGTTTTGT
ATGTACCATCAGAAAAAGGACCGGCTAATTCCGTG
>FBMWY7P01CNJ8L 139       0      139
TGGGGAATATTGGACAATGGACCAAAAGTCTGATCCAGCAATTCTGTGTGCACGATGACG
GTCTTAGGACTGTAAAGTGCTTTCAATCGGGAAAAAGAAAGTGATGGTACCGATAGAAGA
AGCGACGGCTAAATACGTG
>FBMWY7P01BEOZY 156       0      156
TGAGGAATATTGGTCAATGGGCGCGAGCCTGAACCAGCCAAGTAGCGTGAAGGATGACTG
CCCTACGGGTTGTAAACTTCTTTTGTCCGGGAATAAAACCGCCTACGTGTAGGCGCTTGT
ATGTACCGGTACGAATAAGCATCGGCTAACTCCGTG
>FBMWY7P01C5WZJ 138       0      138
TGGGGAATTATTGCACGAATGGGGGAAACCCTGATGCAGCGACGCCGCGTGAAGGAAGAA
GTATCTCGGTATGTAAACTTCTATTCAGCAGGGAAGATAATGACGGTACCTGACTAAGAA
GCCCCGGNTAACTACGTG
>FBMWY7P01BRIAB 155       0      155
TGAGGAATATTGGTCAATGGACGCAAGTCTGAACCAGCCAAGTAGCGTGCAGGATGACGG
CCCTCCGGGTTGTAAACTGCTTTTAGTTGGGAATAAAGTGCAGCTCGTGAGCTGTTTTGT
ATGTACCATCAGAAAAAGGACCGGCTAATTCCGTG
>FBMWY7P01DC4HG 156       0      156
TGAGGAATATTGGTCAATGGACGAGAGTCTGAACCAGCCAAGTAGCGTGAAGGATGACTG
CCCTATGGGTTGTAAACTTCTTTTATACGGGAATAAAGTGTTCCACGCGTGGAATTTTGT
ATGTACCGTATGAATAAGGATCGGCTAACTCCGTGT
>FBMWY7P01CG9SW 161       0      161
TGGAGGAATTAGTTGGTACAAGTGGAACGAGAGTCTGAACCAGCCAAGTAGCGTGAAGGA
TGACTGCCCTATGGGTTGTAAACTTCTTTTATATGGGAATAAAAAAGAGCACGTGTGCTC
TATTGTATGTACCTTATGAATAAGCATCGGCTAATTCCGTG
>FBMWY7P01EETAZ 139       0      139
TGGGGAATATTGGACAATGGACCAAAAGTCTGATCCAGCAATTCTGTGTGCACGATGAAG
TTTTTCGGAATGTAAAGTGCTTTCAGTTGGGAAGAAGAAAGTGGCGGTACCAACAGAAGA
AGCGACGGCTAAATACGTG
>FBMWY7P01ET0TE 141       0      141
TGGGGAATATTGGACAATGGACCAAAGTCTGATCCAGCAATTCTGTGTGCACGATGAAGT
TTTTCGGAATGTAAAGTGCTTTCAGTTGGGAAGAAGAAAGTGACGGTACCAACAGAAGAA
GCGACGGCTAAATACGTGCCG
>FBMWY7P01BONPQ 159       0      159
TGGGGAATATTGGACAATGGACCAAAAGTCTGATCCAGCAATTCTGTGTGCACGATGACG
GTCTTAGGATTGTAAAGTGCTTTCAATTGGGAAGAAAAAAAATGACGGTACCAATAGAAG
AAGCGACGGCTAAATACGTCGCGCAGCCGCCGGTAAGTA
>FBMWY7P01EZK56 139       0      139
TGGGGAATATTGGACAATGGACCAAAAGTCTGATCCAGCAATTCTGTGTGCACGATGAAG
TTTTTCGGAATGTAAAGTGCTTTCAGTTGGGAAGAAGAAAGTGACGGTACCAACAGAAGA
AGCGACGGCTAAATACGTG
>FBMWY7P01C5911 136       0      136
TGGGGAATATTGCACAATGGGGGAAACCCTGATGCAGCGACGCCGCGTGGAGGAAGAAGG
TCTTCGGATTGTAAACTCCTGTTGTTGGGGAAGATAATGACGGTACCCAACAAGGAAGTG
ACGGCTAACTACGTGT
>FBMWY7P01C0NR4 140       0      140
TGGGGAATATTGGACAATGGACCAAAAGTCTGATCCAGCAATTCTGTGTGCACGATGACG
GTCTTAGGATTGTAAAGTGCTTTCAATTGGGAAGAAAAAAATGACGGTACCAATAGAAGA
AGCGACGGCTAAATACGTGT
>FBMWY7P01CX9Y4 155       0      155
CCGTACGGGAGACAGAGTGGGGAATATTGCACAATGGGGGAAACCCTGATGCAGCAACGC
CGCGTGAGTGAAGAAGTATTTCGGTATGTAAAGCTCTATCAGCAGGGAAGAAAATGACGG
TACCTGACTAAGAAGCCCCGGCTAACTACGTGCCT
>FBMWY7P01EW88Q 143       0      143
TGGGGAATATTGGACAATGGACCAAAAGTCTGATCCAGCAATTCTGTGTGCACGATGACG
GTCTTAGGATTGTAAAGTGCTTTCAATCGGGAAAAAGAAAAGTGATGGTACCGATAGAAG
AAGCGACGGCTAAATACGTGCCG
>FBMWY7P01DKLYB 155       0      155
CCGTACGGGAGCAGCAGTGGGAATATTGGACAATGGACCAAAAGTCTGATCCAGCAATTC
TGTGTGCACGATGAAGTTTTTCGGAATGTAAAGTGCTTTCAGTTGGGAAGAAGAAAGTGA
CGGTACCAACAGAAGAAGCGACGGCTAAATACGTG
>FBMWY7P01EZJ8U 155       0      155
TGAGGAATATTGGTCAATGGACGCAAGTCTGAACCAGCCAAGTAGCGTGCAGGATGACGG
CCCTCTGGGTTGTAAACTGCTTTTAGTTGGGAATAAAGTGCAGCTCGTGAGCTGTTTTGT
ATGTACCATCAGAAAAAGGACCGGCTAATTCCGTG
>FBMWY7P01C7DU8 158       0      158
TGAGGAATATTGGTCAATGGGCGCGAGCCTGAACCAGCCAAGTAGCGTGAAGGATGACTG
CCCTATGGGTTGTAAACTTCTTTTGTCCGGGAATAAAACCGCCTACGTGTAGGCGCTTGT
ATGTACCGGTACGAATAAGCATCGGCTAACTCCGTGCG
>FBMWY7P01DPLZ1 139       0      139
TGGGGAATATTGGACAATGGACCAAAAGTCTGATCCAGCAATTCTGTGTGCACGATGAAG
TTTTTCGGAATGTAAAGTGCTTTCAGTTGGGAAGAAGAAAGTGACGGTACCAACAGAAGA
AGCGACGGCTAAATACGTG
>FBMWY7P01EYJNW 156       0      156
TGAGGAATATTGGTCAATGGGCGCGAGCCTGAACCAGCCAAGTAGCGTGAAGGATGACTG
CCCTATGGGTTGTAAACTTCTTTTGTCCGGGAATAAAACCGCCTACGTGTAGGCGCTTGT
ATGTACCGGTACGAATAAGCATCGGCTAACTCCGTA
>FBMWY7P01DVYUB 139       0      139
TGAGGAATATTGGACAATGGACCAAAAGTCTGATCCAGCAATTCTGTGTGCACGATGAAG
TTTTTCGGAATGTAAAGTGCTTTCAGTTGGGAAGAAGAAAGTGACGGTACCAACAGAAGA
AGCGACGGCTAAATACGTA
>FBMWY7P01EIQOI 156       0      156
TGAGGAATATTGGTCAATGGACGCAAGTCTGAACCAGCCAAGTAGCGTGCAGGATGACGG
CCCTCCGGGTTGTAAACTGCTTTTAGTTGGGAATAAAGTGCAGCTCGTGAGCTGTTTTGT
GTGTACCATCAGAAAAAGGACCGGCTAATTCCGTGT
>FBMWY7P01DRRHR 135       0      135
TGGGGAATATTGCACAATGGGGGAAACCCTGATGCAGCGACGCCGCGTGAGTGAAGAAGT
ATTTCGGTATGTAAAGCTCTATCAGCAGGGAAGAGAATGACGGTACCTGACTAAGAAGCC
CCGGCTAACTACGTG
>FBMWY7P01C7XHK 141       0      141
TGGGGAATATTGGACAATGGACCAAAAGTCTGATCCAGCAATTCTGTGTGCACGATGACG
GTCTTAGGATTGTAAAGTGCTTTCAATTGGGAAGAAAAAAATGACGGTACCAATAGAAGA
AGCGACGGCTAAATACGTGCC
>FBMWY7P01BS1OJ 139       0      139
TGGGGAATATTGGACAATGGACCAAAAGTCTGATCCAGCAATTCTGTGTGCACGATGACG
GTCTTAGGATTGTAAAGTGCTTTCAATTGGGAAGAAAAAAATGACGGTACCAATAGAAGA
AGCGACGGCTAAATACGTG
>FBMWY7P01E2Q2K 141       0      141
TGGGGAATATTGGACAATGGACCAAAAGTCTGATCCAGCAATTCTGTGTGCACGATGACG
GTCTTAGGATTGTAAAGTGCTTTCAATCGGGAAAAAGAAAAGTGATGGTACCGATAGAAG
AAGCGACGGCTAAATACGTGT
>FBMWY7P01C5D7U 161       0      161
TGGGGAATCTTCCGCAATGGGCGAAAGCCTGACGGAGCAATGCCGCGTGAGTGATGAAGG
AATTCGTTCCGTAAAACTCTTTTGTTTATGACGAATGTGCAGATTGTGAATAATTATTTG
TAATGACGGTAGTAAACGAATAAGCCACGGCTAACTACGTG
>FBMWY7P01CRL7W 139       0      139
TGGGGAATATTGGACAATGGACCAAAAGTCTGATCCAGCAATTCTGTGTGCACGATGACG
GTCTTAGGATTGTAAAGTGCTTTCAATTGGGAAGAAAAAAATGACGGTACCAATAGAAGA
AGCGACGGCTAAATACGTA
>FBMWY7P01D06VA 156       0      156
TGAGGAATATTGGTCAATGGGCGCGAGCCTGAACCAGCCAAGTAGCGTGAAGGATGACTG
CCCTATGGGTTGTAAACTTCTTTTGTCCGGGAATAAAACCGCCTACGTGTAGGCGCTTGT
ATGTACCGGTACGAATAAGCATCGGCTAACTCCGTG
>FBMWY7P01EE7CX 156       0      156
TGAGGAATATTGGTCAATGGGCGAGAGCCTGAACCAGCCAAGTAGCGTGAAGGATGAAGG
TTCTATGGATTGTAAACTTCTTTTATACGGGAATAAAACCTCCCGCGTGTGGGAGCTTGT
ATGTACCGTATGAATAAGCATCAGCTAACTCCGTGT
>FBMWY7P01BH2N2 156       0      156
TGAGGAATATTGGTCAATGGGCGCGAGCCTGAACCAGCCAAGTAGCGTGAAGGATGACTG
CCCTATGGGTTGTAAACTTCTTTTGTCCGGGAATAAAACCGCCTACGTGTAGGCGCTTGT
ATGTACCGGTACGAATAAGCATCGGCTAACTCCGTA
>FBMWY7P01D8GRC 157       0      157
CCTACGGGGAGGTAGCAGTGGGGAATATTGGACAATGGACCAAAAGTCTGATCCAGCAAT
TCTGTGTGCACGATGAAGTTTTTCGGAATGTAAAGTGCTTTCAGTTGGGAAGAAGAAAGT
GACGGTACCAACAGAAGAAGCGACGGCTAAATACGTG
>FBMWY7P01BATGW 155       0      155
TGAGGAATATTGGTCAATGGACGCAAGTCTGAACCAGCCAAGTAGCGTGCAGGATGACGG
CCCTCCGGGTTGTAAACTGCTTTTAGTTGGGAATAAAGTGCAGCTCGTGAGCTGTTTTGT
ATGTACCATCAGAAAAAGGACCGGCTAATTCCGCG
>FBMWY7P01EUZZ2 155       0      155
TGAGGAATATTGGTCAATGGACGAGAGTCTGAACCAGCCAAGTAGCGTGCAGGATGACGG
CCCTATGGGTTGTAAACTGCTTTTATAAGGGAATAAAGTGAGAGTCGTGACTCTTTTTGC
ATGTACCTTATGAATAAGGACCGGCTAATTCCGTG
>FBMWY7P01CM2HI 158       0      158
TGAAGAATATTGGTCAATGGACGAGAGTCTGAACCAGCCAAGTAGCGTGAAGGATGACTG
CCCTATGGGTTGTAAACTTCTTTTATATGGGAATAAAAAAGAGCACGTGTGCTCTATTGT
ATGTACCTTATGAATAAGCATCGGCTAATTCCGTGCCC
>FBMWY7P01DK0J4 138       0      138
TGGGGAATATTGCACAATGGGCGAAAGCCTGATGCAGCAACGCCGCGTGAAGGATGAAGT
ATTTCGGTATGTAAGCTTCTATCAGCAGGGAAGATAACGACGGTACCTGACTAAGAAGCC
CCGGCTAACTACGTGCCG
>FBMWY7P01D4A72 158       0      158
TGAGGAATATTGGTCAATGGACGCAAGTCTGAACCAGCCAAGTAGCGTGCAGGATGACGG
CCCTCTGGGTTGTAAACTGCTTTTAGTTGGGAATAAAGTGCAGCTCGTGAGCTGTTTTGT
ATGTACCATCAGAAAAAGGACCGGCTAATTCCGTGCCG
>FBMWY7P01ARK9I 137       0      137
TGGGGAATATTGCACAATGGGGGAAACCCTGATGCAGCGACGCCGCGTGAGCGAAGAAGT
ATTTCGGTATGTAAAGCTCTATCAGCAGGGAAGAAATGACGGTACCTGACTAAGAACGCC
CGGCTAACTACGTGCCA
>FBMWY7P01B0BXY 156       0      156
TGAGGAATATTGGTCAATGGGCGCGAGCCTGAACCAGCCAAGTAGCGTGAAGGATGACTG
CCCTATGGGTTGTAAACTTCTTTTGTCCGGGAATAAAACCGCCTACGTGTAGGCGCTTGT
ATGTACCGGTACGAATAAGCATCGGCTAACTCCGTG
>FBMWY7P01C0N7V 69       0      69
TGGGGAATTTTGGACAATGGGGGCAACCCTGATCCAGCCATGCCGCGTGCAGGGAGAAGG
CCTGGTGTA
>FBMWY7P01BZ16O 154       0      154
TGAGGAATATTGGTCAATGGACGCAAGTCTGAACCAGCCAAGTAGCGTGCAGGATGACGG
CCCTCCGGGTTGTAAACTGCTTTTAGTTGGGAATAAAGTGCAGCTCGTGAGTTGTTTTGT
ATGTACCATCAGAAAAAGGCCGGCTAATTCCGTG
>FBMWY7P01BAKAK 159       0      159
TGGGGAATATTGGACAATGGACCAAAAGTCTGATCCAGCAATTCTGTGTGCACGATGACG
GTCTTAGGATTGTAAAGTGCTTTCAATTGGGAAGAAAAAAATGACGGTACCAATAGAAGA
AGCGACGGCTAAATACGTGCCAGAGCCGCCGGTAAGTTA
>FBMWY7P01EMOOT 158       0      158
TGAGGAATATTGGTCAATGGACGAGAGTCTGAACCAGCCAAGTAGCGTGCAGGATGACGG
CCCTATGGGTTGTAAACTGCTTTTATAAGGGAATAAAGTGAGCCTCGTGAGGCTTTTTGC
ATGTACCTTATGAATAAGGACCGGCTAATTCCGTGCCC
>FBMWY7P01BF67F 139       0      139
TGGGGAATATTGGACAATGGACCAAAAGTCTGATCCAGCAATTCTGTGTGCACGATGAAG
TTTTTCGGAATGTAAAGTGCTTTCAGTTGGGAAGAAGAAAGTGACGGTACCAACAGAAGA
AGCGACGGCTAAATACGTG
>FBMWY7P01EN8M2 136       0      136
TGGGGAATATTGCACAATGGGGGAAACCCTGATGCAGCGACGCCGCGTGGAGGAAGAAGG
TCTTCGGATTGTAAACTCCTGTTGTTGGGGAAGATAATGACGGTACCCAACAAGGAAGTG
ACGGCTAACTACGTGT
>FBMWY7P01ATKAQ 136       0      136
TGGGGAATATTGCACAATGGGGGAAACCCTGATGCAGCGACGCCGCGTGGAGGAAGAAGG
TCTTCGGATTGTAAACTCCTGTTGTTGGGAAGATAATGACGGTACCCAACAAGGAAGTGA
CGGCTAACTACGTGCC
>FBMWY7P01CNLQW 142       0      142
TGGGGAATATTGGACAATGGACCAAAAGTCTGATCCAGCAATTCTGTGTGCACGATGAAG
TTTTTCGGAATGTAAAGTGCTTTCAGTTGGGAAGAAGAAAGTGACGGTACCAACAGAAGA
AGCGACGGCTAAATACGTGCCT
>FBMWY7P01B9Z0U 141       0      141
TGGGGAATATTGGACAATGGACCAAAAGTCTGATCCAGCAATTCTGTGTGCACGATGACG
GTCTTAGGATTGTAAAATGCTTTCAATTGGGAAGAAAAAAAATAGACGGTACCAATAGAA
GAAGCGACGGCTAAATACGTG
>FBMWY7P01CYMFQ 157       0      157
TGAGGAATATTGGTCAATGGGCGCGAGCCTGAACCAGCCAAGTAGCGTGAAGGATGACTG
CCCTATGGGTTGTAAACTTCTTTTGTCCGGGAATAAAACCGCCTAACGTGTAGGCGCTTG
TATGTACCGGTACGAATAAGCATCGGCTAACTCCGTG
>FBMWY7P01ECKHR 157       0      157
TGAGGAATATTGGTCAATGGACGAGAGTCTGAACCAGCCAAGTAGCGTGAAGGATGACTG
CCCTATGGGTTGTAAACTTCTTTTATACGGGAATAAAGTGAGCCACGTGTGGTTTTTTGA
TGTACCGTATGAATAAGGATCGGCTAACTCCGTGCCT
>FBMWY7P01DVEBT 158       0      158
TGAGGAATATTGGCCAATGGGCGAGAGCCTGAACCAGCCAAGTAGCGTGAAGGATGAAGG
TCCTACGGATTGTAAACTTCTTTTATACGGGAATAAAGTTTCCTACGTGTAGGATTTTGT
ATGTACCGTATGAATAAGCATCGGCTAACTCCGTGCCT
>FBMWY7P01BV4K7 150       0      150
CCTACGGGGCAGCAGTGGGGAATATTGCACAATGGGGGAAACCCTGATGCAGCAACGCCG
CGTGAGTGAAGAAGTATTTCGGTATGTAAAGCTCTATCAGCAGGGAAGAAAGTGACGGTA
CCTGACTAAGAAGCCCCGGCTAACTACGCG
>FBMWY7P01CR1N9 139       0      139
TGGGGAATATTGGACAATGGACCAAAAGTCTGATCCAGCAATTCTGTGTGCACGATGAAG
TTTTTCGGAATGTAAAGTGCTTTCAGTTGGGAAGAAGAAAGTGACGGTACCAACAGAAGA
AGCGACGGCTAAATACGTG
>FBMWY7P01ANA3H 139       0      139
TGGGGAATATTGCACAATGGGGGAAACCCGTGATGCAGCGACGCCGCGTGAGTGAAGAAG
TATTTCGGTATGTAAAGCTCTATCAGCAGGGAAGAAAGTGACGGTACCTGAATAAGAAGC
CCCGGCTAACTACGNGCCA
>FBMWY7P01C6KDS 138       0      138
TGGGGAATATTGGACAATGGACCAAAAGTCTGATCCAGCAATTCTGTGTGCACGATGACG
GTCTTAGGATTGTAAAGTGCTTTCAATTGGGAAGAAAAAAATGCGGTACCAATAGAAGAA
GCGACGGCTAAATACGTG
>FBMWY7P01CQGQQ 161       0      161
TGGGGAATCTTCCGCAATGGGCGAAAGCCTGACGGAGCAATGCCGCGTGAGTGATGAAGG
AATTCGTTCCGTAAAACTCTTTTGTTTATGACGAATGTGCAGATTGTGAATAATTATTTG
TAATGACGGTAGTAAACGAATAAGCCACGGCTAACTACGTG
>FBMWY7P01BP8L4 160       0      160
TAGGGAATTTTCGTCAATGGGGGGAACCCTGAACGAGCAATGCCGCGTGAGTGAGGAAGG
TCTTCGGATCGTAAAGCTCTGTTGTAAGAGAAAAACGGCACTCATAGGGAATGATGAGTG
AGTGATGGTATCTTACCAGAAAGTCACGGCTAACTACGTG
>FBMWY7P01D1HZL 135       0      135
TGGGGAATATTGCACAATGGGGGAAACCCTGATGCAGCGACGCCGCGTGAAGGATGAAGT
ATTTCGGTATGTAAACTTCTATCAGCAGGGAAGAAAATGACGGTACCTGAGTAAGAAGCC
CCGGCTAACTACGTG
>FBMWY7P01CK6WO 160       0      160
TAGGGAATTTTCGTCAATGGGCGCAAGCCTGAACGAGCAATGCCGCGTGGGTGAAGAAGG
TCTTCGGATCGTAAAGCTCTGTTGCGAGGGAAAAAGGAAGAGAAGAGGGAATGATTCTCT
TTTGATGGTACCTCGCCAGAAAGTCACGGCTAACTACGTG
>FBMWY7P01EESG5 135       0      135
TGGGGAATATTGCACAATGGGGGAAACCCTGATGCAGCGACGCCGCGTGGAGGAAGAAGG
TCTTCGGATTGTAAACTCCTGTTGTTGGGGAAGATAATGACGGTACCCAACAAGGAAGTG
ACGGCTAACTACGTG
>FBMWY7P01BRI8W 141       0      141
TGGGGAATATTGGACAATGGACCAAAAGTCTGATCCAGCAATTCTGTGTGCACGATGACG
GTCTTAGGATTGTAAAGTGCTTTCAATCGGGAAAAAGAAAGTGATGGTACCGATAGAAGA
AGCGACGGCTAAATACGTGCT
>FBMWY7P01BIA2P 143       0      143
TGGGGAATATTGGACAATGGACCAAAAGTACTGATCCAGCAATTCTGTGTGCACGATGAA
GTTTTTCGGAATGTAAAGTGCTTTCAGTTGGGAAGAAGAAAGTGACGGTACCAACAGAAG
AAGCGACGGCTAAATAACGTGCT
>FBMWY7P01EY1LM 157       0      157
TGAGGAATATTGGTCAATGGGCGCGAGCCTGAACCAGCCAAGTAGCGTGAAGGATGACTG
CCCTATGGGTTGTAAACTTCTTTTGTCCGGGAATAAAACCGCCTACGTGTAGGCGCTTGT
ATGTACCGGTACGAATAAGCATCGGCTAACTCCGTGT
>FBMWY7P01DKTQP 73       0      73
TGGGGGATATTGCACAATGGGCGAAAGCCTGATGCAGCGACGCCGCGTGAGGGAAGACGG
CCTGTTGTACTCT
>FBMWY7P01B7VBV 135       0      135
TGGGGAATATTGCACAATGGGGGAAACCCTGATGCAGCGACGCCGCGTGAAGGATGAAGT
ATTTCGGTATGTAAACTTCTATCAGCAGGGAAGAAAATGACGGTACCTGAGTAAGAAGCC
CCGGCTAACTACGCG
>FBMWY7P01A25I2 97       0      97
TGGGGAATATTGGACAATGGACCAAAAGTCTGATCCAGCAATTCTGTGTGCACGATGACG
GTCTTAGGATTGTAAAGTGCTTTCAATTGGAGAAAAA
>FBMWY7P01BDQ3Q 156       0      156
TGAGGAATATTGGTCAATGGGCGCGAGCCTGAACCAGCCAAGTAGCGTGAAGGATGACTG
CCCTATGGGTTGTAAACTTCTTTTGTCCGGGAATAAAACCGCCTACGTGTAGGCGCTTGT
ATGTACCGGTACGAATAAGCATCGGCTAACTCCGTG
>FBMWY7P01D3I61 156       0      156
TGAGGAATATTGGTCAATGGACGAGAGTCTGAACCAGCCAAGTAGCGTGAAGGATGACTG
CCCTATGGGTTGTAAACTTCTTTTATACGGGAATAAAGTGAGCCACGTGTGGTTTTTTNT
ATGTACCGTATGAATAAGGATCGGCTAACTCCGTGT
>FBMWY7P01CXAK3 155       0      155
TGAGGAATATTGGTCAATGGACGAGAGTCTGAACCAGCCAAGTAGCGTGAAGGATGACTG
CCCTATGGGTTGTAAACTTCTTTTATATGGGAATAAAAAAGAGTACGTGTGCTCTATTGT
ATGTACCTTATGAATAAGCATCGGCTAATTCCGTG
>FBMWY7P01A3FNA 159       0      159
TGAGGAATATTGGTCAATGGGCGCGAGCCTGAACCAGCCAAGTAGCGTGAAGGATGACTG
CCCTATGGGTTGTAAACTTCTTTTGTCCGGGAATAAAACCGCCTACGTGTAGGCGCTTGT
ATGTACCGGTACGAATAAGCATCGGCTAACTCCGTGCCG
>FBMWY7P01CH637 140       0      140
TGGGGAATATTGGACAATGGACCAAAAGTCTGATCCAGCAATTCTGTGTGCACGATGAAG
TTTTTCGGAATGTAAAGTGCTTTCAGTTGGGAAGAAGAAAGTGACGGTACCAACAGAAGA
AGCGACGGCTAAATACGTGT
>FBMWY7P01CPB2Q 160       0      160
TGGGGAATTTTGGACAATGGGGGCAACCCTGATCCAGCCATGCCGCGTGCAGGATGAAGG
TCTTCGGATTGTAAACTGCTTTTGTCAGGGACGAAAAGGATTGTGTTAATACCATGATCT
GCTGACGGTACCTGAAGAATAAGCACCGGCTAACTACGTA
>FBMWY7P01ELMC8 135       0      135
TGGGGAATATTGCACAATGGGGGAAACCCTGATGCAGCGACGCCGCGTGGAGGAAGAAGG
TCTTCGGATTGTAAACTCCTGTTGTAGGGGAAGATAATGACGGTACCCAACAAGGAAGTG
ACGGCTAACTACGTG
>FBMWY7P01ERNHS 173       0      173
CCTACGGGGAAGCAGCAATGAGGAATATTGGTCAATGGACGAGAGTCTGAACCAGCCAAG
TAGCGTGAAGGATGACTGCCCTATGGGTTGTAAACTTCTTTTATATGGGAATAAAAAAGA
GTACGTGTGCTCTATTGTATGTACCTTATGAATAAGCATCGGCTAATTCCGTG
>FBMWY7P01BFJ8P 140       0      140
TGGGGAATATTGGACAATGGACCAAAAAGTCTGATCCAGCAATTCTGCGTGCACGATGAA
GTTTTTCGGAATGTAAAGTGCTTTCAGTTGGGAAGAAGAAAGTGACGGTACCAACAGAAG
AAGCGACGGCTAAATACGTG
>FBMWY7P01BX4SO 155       0      155
CCGTACGGGGGCAGCAGTGGGGAATATTGGACAATGGACCAAAAGTCTGATCCAGCAATT
CTGTGTGCACGATGAAGTTTTTCGGAATGTAAAGTGCTTTCAGTGGAAGAAGAAAGTGAC
GGTACCAACAGTAAGAAGCGACGGCTAAATACGTG
>FBMWY7P01CJC5P 157       0      157
TGAGGAATATTGGTCAATGGACGAGAGTCTGAACCAGCCAAGTAGCGTGAAGGATGACTG
CCCTATGGGTTGTAAACTTCTTTTATACGGGAATAAAGTGAAGCACGTGTGCTTTTTTGT
TATGTACCGTATGAATAAGGACCGGCTAACTCCGTGT
>FBMWY7P01BL51D 163       0      163
TGGGGAATTTTGGACAATGGGGGCAACCCTGATCCAGCCATGCCGCGTGCAGGATGAAGG
TCTTCGGATTGTAAACTGCTTTTGTTCAGGGACGAAAAGGATTGTGCTAATACCATGATC
TGCTGACGGTACCTGAAGAATAAGCACCGGCTAACTACGTGCT
>FBMWY7P01DN9U3 139       0      139
TGGGGAATATTGGACAATGGACCAAAAGTCTGATCCAGCAATTCTGTGTGCACGATGACG
GTCTTAGGATTGTAAAGTGCTTTCGATTGGGAAGAAAAAAATGACGGTACCAATAGAAGA
AGCGACGGCTAAATACGTG
>FBMWY7P01DXEP8 143       0      143
TGGGGAATATTGGACAATGGACCAAAAGTCTGATCCAGCAATTCTGTGTGCACGATGACG
GTCTTAGGATTGTAAAGTGCTTTCAATCGGGAAAAAGAAAAGTGATGGTACCGATAGAAG
AAGCGACGGCTAAATACGTGCCG
>FBMWY7P01B2UKO 139       0      139
TGGGGAATATTGGACAATGGACCAAAAGTCTGATCCAGCAATTCTGTGTGCACGATGACG
GTCTTAGGATTGTAAAGTGCTTTCAATTGGGAAGAAAAAAATGACGGTACCAATAGAAGA
AGCGACGGCTAAATACGTG
>FBMWY7P01CF1U6 143       0      143
TGGGGAATATTGGACAATGGACCAAAAGTCTGATCCAGCAATTCTGTGTGCACGATGAAG
TTTTTCGGAATGTAAAGTGCTTTCAGTTGGGAAGAAGAAAAGTGACGGTACCAACAGAAG
AAGCGACGGCTAAATACGTGCCC
>FBMWY7P01DPV7B 160       0      160
TGAGGAATATTGGTCAATGGGCGCGAGCCTGAACCAGCCAAGTAGCGTGAAGGATGACTG
CCCTATGGGTTGTAAACTTCTTTTGTCCGGGAATAAAACCGCCTACGTGTAGGCGCTTGT
ATGTACCGGTACGAATAAGCATCGGCTAACTCCGTTCNCA
>FBMWY7P01EUY5E 169       0      169
CCGGAGGCAGCAGTGAGGAATATTGGTCAATGGGCGCGAGCCTGAACCAGCCAAGTAGCG
TGAAGGATGACTGCCCTATGGGTTGTAAACTTCTTTTGTCCGGGAATAAAACCGCCTACG
TGTAGGCGCTTGTATGTACCGGTACGAATAAGCATCGGCTAACTCCGTG
>FBMWY7P01EM9ZB 155       0      155
TGAGGAATATTGGTCAATGGACGCAAGTCTGAACCAGCCAAGTAGCGTGCAGGATGACGG
CCCTCCGGGTTGTAAACTGCTTTTAGTTGGGAATAAAGTGCAGCTCGTGAGCTGTTTTGT
ATGTACCATCAGAAAAAGGACCGGCTAATTCCGTG
>FBMWY7P01BLEBZ 156       0      156
TGAGGAATATTGGTCAATGGGCGCGAGCCTGAACCAGCCAAGTAGCGTGAAGGATGACTG
CCCTATGGGTTGTAAACTTCTTTTGTCCGGGAATAAAACCGCCTACGTGTAGGCGCTTGT
ATGTACCGGTACGAATAAGCATCGGCTAACTCCGTA
>FBMWY7P01EC4OU 156       0      156
TGAGGAATATTGGTCAATGGACGAGAGTCTGAACCAGCCAAGTAGCGTGAAGGATGACTG
CCCTATGGGTTGTAAACTTCTTTTATACGGGAATAAAGTGAGCCACGTGTGGTTTTTTGT
ATGTACCGTATGAATAAGGATCGGCTAACTCCGTGT
>FBMWY7P01ECZZP 68       0      68
TGGGGAATTTTGGACAATGGGGGCAACCCTGATCCAGCCATGCCGCGTGCAGGAAGAAGG
CCTGTGTA
>FBMWY7P01CST28 135       0      135
TGGGGAATCTTGCGCAATGGGGGGAACCCTGACGCAGCGACGCCGCGTGCGGGACGAAGC
CCTCGGGTCGTAAACCGCTTTCAGCAGGGATGAGACAAGACGGTACCTGCAGAAGAAGCC
CCGGCTAACTACGTG
>FBMWY7P01CHY0B 156       0      156
TGAGGAATATTGGTCAATGGACGAGAGTCTGAACCAGCCAAGTAGCGTGAAGGATGACTG
CCCTATGGGTTGTAAACTTCTTTTATATGGGAATAAAAAAGAGTACGTGTGCTCTATTGT
ATGTACCTTATGAATAAGCATCGGCTAATTCCGTGT
>FBMWY7P01DH7M8 156       0      156
TGAGGAATATTGGTCAATGGGCGCGAGCCTGAACCAGCCAAGTAGCGTGAAGGATGACTG
CCCTATGGGTTGTAAACTTCTTTTGTCCGGGAATAAAACCGCCTACGTGTAGGCGCTTGT
ATGTACCGGTACGAATAAGCATCGGCTAACTCCGTG
>FBMWY7P01BCH93 135       0      135
TGGGGAATATTGCACAATGGGGGAAACCCTGATGCAGCAACGCCGCGTGAGTGAAGAAGT
ATTTCGGTATGTAAAGCTCTATCAGCAGGGAAGAAAGTGACGGTACCTGACTAAGAAGCC
CCGGCTAACTACGTG
>FBMWY7P01EPXTD 159       0      159
TGAGGAATATTGGTCAATGGGCGCGAGCCTGAACCAGCCAAGTAGCGTGAAGGATGACTG
CCCTATGGGTTGTAAACTTCTTTTGTCCGGGAATAAAACCGCCTACGTGTAGGCGTTTGT
ATGTACCGGTACGAATAAGCATCGGCTAACTCCGTGCCG
>FBMWY7P01A5DQZ 154       0      154
TGGGGAATATTGCACAATGGGGGAAACCCTGATGCAGCGACGCCGCGTGGAGGAAGAAGG
TCTTCGGATTGTAAACTCCTGTTGTTGGGGAAGATAATGACGGTACCCAACAAGGAAGTG
ACGGCTAACTACGTGCCGNAGCCGCCGGTAAGTA
>FBMWY7P01B120K 159       0      159
CCTACGGGGAGGAGCAGTGGGGAATATTGGACAATGGACCAAAAGTCTGATCCAGCAATT
CTGTGTGCACGATGACGGTCTTAGGATTGTAAAGTGCTTTCAATCGGGAAAAAGAAAGTG
ATGGTACCGATAGAAGAAGCGACGGCTAAATACGTGCCC
>FBMWY7P01B35UU 139       0      139
TGGGGAATATTGGACAATGGACCAAAAGTCTGATCCAGCAATTCTGTGTGCACGATGACG
GTCTTAGGATTGTAAAGTGCTTTCAATTGGGAAGAAAAAAATGATGGTACCAATAGAAGA
AGCGACGGCTAAATACGTG
>FBMWY7P01EPILB 160       0      160
TGGGGAATTTTGGACAATGGGGGCAACCCTGATCCAGCCATGCCGCGTGCAGGATGAAGG
TCTTCGGATTGTAAACTGCTTTTGTCAGGGACGAAAAGGATTGTGCTAATACCATGATCT
GCTGACGGTACCTGAAGAATAAACACCGGCTAACTACGTG
>FBMWY7P01C2J9F 140       0      140
TGGGGAATATTGGACAATGGACCAAAAGTCTGATCCAGCAATTCTGTGTGCACGATGACG
GTCTTAGGATTGTAAAGTGCTTTCAATCGGGAAAAAGAAAAGTGATGGTACCGATAGAAG
AAGCGACGGCTAAATACGTG
>FBMWY7P01DMJFK 136       0      136
TGGGGAATATTGCACAATGGGGGGAACCCTGATGCAGCAACGCCGCGTGAGTGAAGAAGT
ATTTCGGTATGTAAAGCTCTATCAGCAGGGAAGAAAGTGACGGTACCTGACTAAGAAGCC
CCGGCTAACTACGTGT
>FBMWY7P01EN97G 39       0      39
CCGCCGGTAACGTACTTGTAGCGGGCGGTGGCGAGGACG
>FBMWY7P01D2T6B 138       0      138
TGGGAATGTTGGACAATGGACCAAAAGTCTGATCCAGCAATTCTGTGTGCACGATGAAGT
TTTTCGGAATGTAAAGTGCTTTCAGTTGGGAAGAAGAAAGTGACGGTACCAACAGAAGAA
GCGACGGCTAAATACGTA
>FBMWY7P01EK791 169       0      169
TGAGGAATATTGGTCAATGGACGGAAGTCTGAACCAGCCAAGTAGCGTGCAGGATGACGG
CCCTCTGGGTTGTAAACTGCTTTTAGTTGGGAATAAAGTGCGGTACGTGTACCGTTTTGT
ATGTACCATCAGAAAAAGGACCGGCTAATTCCGTGCCGNNCGCGAGTAT
>FBMWY7P01BQZRF 155       0      155
TGAGGAATATTGGTCAATGGACGAGAGTCTGAACCAGCCAAGTAGCGTGAAGGATGACTG
CCCTATGGGTTGTAAACTTCTTTTATATGGGAATAAAAAAGAGCACGTGTGCTCTATTGT
ATGTACCTTATGAATAAGCATCGGCTAATTCCGTG
>FBMWY7P01DBNGX 139       0      139
TGGGGAATATTGGACAATGGACCAAAAGTCTGATCCAGCAATTCTGTGTGCACGATGAAG
TTTTTCGGAATGTAAAGTGCTTTCAGTTGGGAAGAAGAAAGTGACGGTACCAACAGAAGA
AGCGACGGCTAAATACGTG
>FBMWY7P01DSW8C 155       0      155
TGAGGAATATTGGTCAATGGGCGAGAGCCTGAACCAGCCAAGTAGCGTGAAGGATGAAGG
TTCTATGGATTGTAAACTTCTTTTATACGGGAATAAAACCTCCCACGTGTGGGAGCTTGT
ATGTACCGTATGAATAAGCATCGGCTAACTCCGTG
>FBMWY7P01B8SZL 139       0      139
TGGGGAATATTGGACAATGGACCAAAAGTCTGATCCAGCAATTCTGTGTGCACGATGACG
GTCTTAGGATTGTAAAGTGCTTTCAATCGGGAAAAAGAAAGTGATGGTACCGATAGAAGA
AGCGACGGCTAAATACGTG
>FBMWY7P01BU1WL 73       0      73
TGGGGGATATTGCACAATGGGCGAAAGCCTGATGCAGCGACGCCGCGTGAGGGAAGACGG
CCTGGTGTACTCT
>FBMWY7P01DHEPA 158       0      158
TGAGGAATATTGGTCAATGGACGAGAGTCTGAACCAGCCAAGTAGCGTGAAGGATGACTG
CCCTATGGGTTGTAAACTTCTTTTATACGGGAATAAAGTGAAGCACGTGTGTCTTTTTTG
TATGTACCGTATGAATAAGGATCGGCTAACTCCGTGCA
>FBMWY7P01BY34G 141       0      141
TGGGGAATATTGGACAATGGACCAAAAGTCTGATCCAGCAATTCTGTGTGCGCGATGAAG
TTTTTCGGAATGTAAAGTGCTTTCAGTTGGGAAGGAAGAAAGTGACGGTACCAACAGAAG
AAGCGACGGCTAAATACGTGT
>FBMWY7P01A42XO 139       0      139
TGGGGAATATTGGACAATGGACCAAAAGTCTGATCCAGCAATTCTGTGTGCACGATGACG
GTCTTAGGATTGTAAAGTGCTTTCAATCGGGAAAAAGAAAGTGATGGTACCGATAGAAGA
AGCGACGGCTAAATACGTG
>FBMWY7P01EQ10O 169       0      169
CCTACGGGCAGCAGTGAGGAATATTGGTCAATGGGCGCGAGCCTGAACCAGCCAAGTAGC
GTGAAGGATGACTGCCCTATGGGTTGTAAACTTCTTTTGTCCGGGAATAAAACCGCCTAC
GTGTAGGCGCTTGTATGTACCGGTACGAATAAGCATCGGCTAACTCCGT
>FBMWY7P01DTIR5 140       0      140
TGGGGAATATTGGACAATGGACCAAAAGTCTGATCCAGCAATTCTGTGTGCACGATGACG
GTCTTAGGATTGTAAAGTGCTTTCAATCGGGAAAAAGAAAAGTGATGGTACCGATAGAAG
AAGCGACGGCTAAATACGTA
>FBMWY7P01B8KNF 139       0      139
TGGGGAATATTGGACAATGGACCAAAAGTCTGATCCAGCAATTCTGTGTGCACGATGACG
GTCTTAGGATTGTAAAGTGCTTTCAATCGGGAAAAAGAAAGTGATGGTACCGATAGAAGA
AGCGACGGCTAAATACGTG
>FBMWY7P01EPK96 17       0      17
GAGCGGGCTGGCAAGGC
>FBMWY7P01BOV1A 156       0      156
TGAGGAATATTGGTCAATGGACGCAAGTCTGAACCAGCCAAGTAGCGTGCAGGATGACGG
CCCTCCGGGTTGTAAACTGCTTTTAGTTGGGAATAAAGTGCAGCTCGTGAGCTGTTTTGT
ATGTACCATCAGAAAAAGGACCGGCTAATTCCGTGG
>FBMWY7P01D8XV1 139       0      139
TGGGGAATATTGGACAATGGACCAAAAGTCTGATCCAGCAATTCTGTGTGCACGATGACG
GTCTTAGGATTGTAAAGTGCTTTCAATTGGGAAGAAAAAAATGACGGTACCAATAGAAGA
AGCGACGGCTAAATACGTG
>FBMWY7P01DBWH0 140       0      140
TGGGGAATATTGGACAATGGACCAAAAGTCTGATCCAGCAATTCTGTGTGCACGATGAAG
TTTTTCGGAATGTAAAGTGCTTTCAGTTGGGAAGAAGAAAGTGACGGTACCAACAGAAGA
AGCGACGGCTAAATACGTGG
>FBMWY7P01E3T0X 39       0      39
GCAGTGGGGAATATTGGACAATGGCCAAAAGACTGGTCC
>FBMWY7P01EPQHM 158       0      158
TGAGGAATATTGGTCAATGGGCGCGAGCCTGAACCAGCCAAGTAGCGTGAAGGATGACTG
CCCTATGGGTTGTAAACTTCTTTTGTCCGGGAATAAAACCGCCTACGTGTAGGCGCTTGT
ATGTACCGGTACGAATAAGCATCGGCTAACTCCGTGCA
>FBMWY7P01ENBKG 171       0      171
CCTCGGGAGCAGCAGTGAGGAATATTGGTCAATGGGCGCGAGCCTGAACCAGCCAAGTAG
CGTGAAGGATGACTGCCCTATGGGTTGTAAACCTCTTTTGTCCGGGAATAAAACCGCCTA
CGTGTAGGCGCTTGTATGTACCGGTACGAATAAGCATCGGCTAACTCCGTG
>FBMWY7P01BO3J3 140       0      140
TGGGGAATATTGGACAATGGACCAAAAGTCTGATCCAGCAATTCTGTGTGCACGATGACG
GTCTTAGGATTGTAAAGTGCTTTCAATCGGGAAAAAGAAAGTGATGGTACCGATAGAAGA
AGCGACGGCTAAATACGTGT
>FBMWY7P01BVF6B 139       0      139
TGGGGAATATTGGACAATGGACTAAAAGTCTGATCCAGCAATTCTGTGTGCACGATGAAG
TTTTTCGGAATGTAAAGTGCTTTCAGTTGGGAAGAAGAAAGTGACGGTACCAACAGAAGA
AGCGACGGCTAAATACGTG
>FBMWY7P01BMPSY 178       0      178
GCAGTGAGGAATATTGGTCAATGGACGCAAGTCTGAACCAGCCAAGTAGCGTGCAGGATG
ACGGCCCTCCGGGTTGTAAACTGCTTTTAGTTGGGAATAAAGTGCAGCTCGTGAGCTGTT
TTGTATGTACCATCAGAAAAAGGACCGGCTAATTCCGTCACGCAGCCGGCCGGTAATA
>FBMWY7P01DS3T2 164       0      164
TGGGGAAGTACTTCCGCAATGGGCGAAAGCCTGACGGAGCAATGCCGCGTGAGTGATGAA
GGAATTCGTTCCGTAAAACTCTTTTGTTTATGACGAATGTGCAGATTGTGAATAATTATT
TGTAATGACGGTAGTAAACGAATAAGCCACGGCTAACTACGTGG
>FBMWY7P01DSXSA 138       0      138
TGGGGAATATTGGACAATGGACCAAAAGTCTGATCCAGCAATTCTGTGTGCACGATGACG
GTCTTAGGATTGTAAATGCTTTCAATTGGGAAGAAAAAAATGACGGTACCAATAGAAGAA
GCGACGGCTAAATACGTG
>FBMWY7P01BK3UY 156       0      156
TGAGGAATATTGGTCAATGGGCGCGAGCCTGAACCAGCCAAGTAGCGTGAAGGATGACTG
CCCTATGGGTTGTAAACTTCTTTTGTCCGGGAATAAAACCGCCTACGTGTAGGCGCTTGT
ATGTACCGGTACGAATAAGCATCGGCTAACTCCGTT
>FBMWY7P01CMX6L 135       0      135
TAGGGAATATTGCACAATGGGGGAAACCCTGATGCAGCAACGCCGCGTGAGTGAAGAAGT
ATTTCGGTATGTAAAGCTCTATCAGCAGGGAAGAAAGTGACGGTACCTGACTAAGAAGCC
CCGGCTAACTACGTG
>FBMWY7P01A7RWF 161       0      161
TGGGGAATTTTGGACAATGGGGGGCAACCCTGATCCAGCCATGCCGCGTGCAGGATGAAG
GTCTTCGGATTGTAAACTGCTTTTGTCAGGGACGAAAAGGATTGTGCTAATACCATGATC
TGCTGACGGTACCTGAAGAATAAGCACCGGCTAACTACGTG
>FBMWY7P01A7O3F 135       0      135
TGGGGAACATTGCACAATGGGGGAAACCCTGATGCAGCGACGCCGCGTGAGCGAAGAAGT
ATTTCGGTATGTAAAGCTCTATCAGCAGGGAAGAAAATGACGGTACCTGACTAAGAAGCC
CCGGCTAACTACGTG
>FBMWY7P01CA3QR 140       0      140
TGGGGAATATTGGACAATGGACCAAAAAGTCTGATCCAGCAATTCTGTGTGCACGATGAC
GGTCTTAGGATTGTAAAGTGCTTTCAATCGGGAAAAAGAAAGTGATGGTACCGATAGAAG
AAGCGACGGCTAAATACGTA
>FBMWY7P01CLUU7 155       0      155
TGAGGAATATTGGTCAATGGACGCAAGTCTGAACCAGCCAAGTAGCGTGCAGGATGACGG
CCCTCCGGGTTGTAAACTGCTTTTAGTTGGGAATAAAGTGCAGCTCGTGAGTTGTTTTGT
ATGTACCATCAGAAAAAGGACCGGCTAATTCCGTG
>FBMWY7P01BNUIM 156       0      156
TGAGGAATATTGGTCAATGGACGAGAGTCTGAACCAGCCAAGTAGCGTGAAGGATGACTG
CCCTATGGGTTGTAAACTTCTTTTATACGGGAATAAAGTGTTCCACGTGTGGAATTTTGT
ATGTACCGTATGAATAAGGATCGGCTAACTCCGTGT
>FBMWY7P01EPELX 28       0      28
TGGGGAATATTGGACAATGGGGCAAACC
>FBMWY7P01DEYSA 161       0      161
TGGGGAATTTTGGACAATGGGGGCAACCCTGATCCAGCCATGCCGCGTGCAGGATGAAGG
TCTTCGGATTGTAAACTGCTTTTGTCAGGGACGAAAAGGATTGTGCTAATACCATGATCT
GCTGACGGTACCTGAAGAATAAGCACCGGCTAACTACGTGT
>FBMWY7P01A1Z2O 135       0      135
TGGGGAATATTGCACAATGGGGGAAACCCTGATGCAGCGACGCCGCGTGGAGGAAGAAGG
TCTTCGGATTGTAAACTCCTGTTGTTGGGGAAGATAATGACGGTACCCAACAAGGAAGTG
ACGGCTAACTACGTG
>FBMWY7P01BSUER 160       0      160
TGGGGAATATTGGACAATGGACCAAAAGTCTGATCCAGCAATTCTGTGTGCACGATGAAG
TTTTTCGGAATGTAAAGTGCTTTCAGTTGGGAAGAAGAAAGTGACGGTACCAACAGAAGA
AGCGACGGCTAAATACGTGCCAGCACGCCGGACGGTTAAT
>FBMWY7P01BPKOQ 153       0      153
TGAGAATATTGGTCAATGGACGAGAGTCTGAACCAGCCAAGTAGCGTGCAGGATGACGGC
CCTATGGGTTGTAAACTGCTTTTATAAGGGAATAAAGTGAGCCTCGTGAGGCTTTTGCAT
GTACCTTATGAATAAGGACCGGCTAATTCCGTG
>FBMWY7P01CDQU4 158       0      158
TGAGGAATATTGGTCAATGGACGGAAGTCTGAACCAGCCAAGTCGCGTGAAGGATGAAGG
TTCTATGGATTGTAAACTTCTTTTATAGGGGAATAAAAAAGTCCACGTGTGGATTCTTGT
ATGTACCCTACGAATAAGCATCGGCTAACTCCGTGCCC
>FBMWY7P01AXT8X 158       0      158
TGAGGAATATTGGTCAATGGGCGCGAGCCTGAACCAGCCAAGTAGCGTGAAGGATGACTG
CCCTATGGGTTGTAAACTTCTTTTGTCCGGGAATAAAACCGCCTACGTGTAGGCGCTTGT
ATGTACCGGTACGAATAAGCATCGGCTAACTCCGTGCT
>FBMWY7P01BSL6R 143       0      143
TGGGGAATATTGGACAATGGACCAAAAGTCTGATCCAGCAATTCTGTGTGCACGATGACG
GTCTTAGGATTGTAAAGTGCTTTCAATTGGGAAGAAAAAAAATAGACGGTACCAATAGAA
GAAGCGACGGCTAAATAACGTGT
>FBMWY7P01CYCZE 86       0      86
TGGGGGATATTGCACAATGGGCGCAAGCCTGATGCAGCAACGCCGCGTGAGCGATGAAGG
CCTGGTCGTAAGACTTGTCTCAGAGA
>FBMWY7P01DNJY2 68       0      68
TGGGGAATTTTGGACAATGGGGGCAACCCTGATCCAGCCATGCCGCGTGCAGGAAGAAGG
CCTGTGTA
>FBMWY7P01CLMZ0 138       0      138
TGGGAATATTGGACAATGGACCAAAAGTCTGATCCAGCAATTCTGTGTGCACGATGAAGT
TTTTCGGAATGTAAAGTGCTTTCAGTTGGGAAGAAGAAAGTGACGGTACCAACAGAAGAA
GCGACGGCTAAATACGTG
>FBMWY7P01BJZFY 155       0      155
CCTACGAGGCAGCAGTGGGGAATATTGGACAATGGACCAAAAGTCTGATCCAGCAATTCT
GTGTGCACGATGAAGTTTTTCGGAATGTAAAGTGCTTTCAGTTGGGAAGAAGAAAGTGAC
GGTACCAACAGAAGAAGCGACGGCTAAATAACGTG
>FBMWY7P01AWWF4 155       0      155
TGAGGAATATTGGTCAATGGACGAGAGTCTGAACCAGCCAAGTAGCGTGAAGGATGACTG
CCCTATGGGTTGTAAACTTCTTTTATATGGGAATAAAAAAGAGCACGTGTGCTCTATTGT
ATGTACCTTATGAATAAGCATCGGCTAATTCCGTT
>FBMWY7P01C237T 139       0      139
TGGGGAATATTGGACAATGGACCAAAAGTCTGATCCAGCAATTCTGTGTGCACGATGAAG
TTTTTCGGAATGTAAAGTGCTTTCAGTTGGGAAGAAGAAAGTGACGGTACCAACAGAAGA
AGCGACGGCTAAATACGTG
>FBMWY7P01DN1SW 155       0      155
TGAGGAATATTGGTCAATGGGCGAGAGCCTGAACCAGCCAAGTAGCGTGAAGGATGAAGG
TTCTATGGATTGTAAACTTCTTTTATACGGGAATAAAACCTCCCACGTGTGGGAGCTTGT
ATGTACCGTATGAATAAGCATCGGCTAACTCCGTG
>FBMWY7P01A8NIK 139       0      139
TGGGGAATATTGGACAATGGACCAAAAGTCTGATCCAGCAATTCTGTGTGCACGATGAAG
TTTTTCGGAATGTAAAGTGCTTTCAGTTGGGAAGAAGAAAGTGACGGTACCAACAGAAGA
AGCGACGGCTAAATACGTG
>FBMWY7P01DS66O 157       0      157
TGAGGAATATTGGTCAATGGACGAGAGTCTGAACCAGCCAAGTAGCGTGAAGGATGACTG
CCCTATGGGTTGTAAACTTCTTTTATATGGGAATAAAAAAGAGCACGTGTGCTCTATTGT
ATGTACCTTATGAATAAGCATCGGCTAATTCCGTGCT
>FBMWY7P01DCVLW 156       0      156
TGAGGAATATTGGTCAATGGGCGCGAGCCTGAACCAGCCAAGTAGCGTGAAGGATGACTG
CCCTATGGGTTGTAAACTTCTTTTGTCCGGGAATAAAACCGCCTACGTGTAGGCGCTTGT
ATGTACCGGTACGAATAAGCATCGGCTAACTCCGTC
>FBMWY7P01EP70I 136       0      136
TGGGGAATATTGCACAATGGGGGAAACCCTGATGCAGCGACGCCGCGTGAAGGAAGAAGT
ATCTCGGTATGTAAACTTCTATCAGCAGGGAAGATAATGACGGTACCTGACTAAGAAGCC
CCGGCTAACTACGTGT
>FBMWY7P01EBR9Z 141       0      141
TGGGGAATATTGGACAATGGACCAAAAGTCTGATCCAGCAATTCTGTGTGCACGATGGCG
GTCTTAGGATTGTAAAGTGCTTTCAATCGGGAAAAAGAAAGTGATGGTACCGATAGAAGA
AGCGACGGCTAAATACGTCGC
>FBMWY7P01EPO77 163       0      163
GTGGGGAATTTTGGACAATGGGGGCAACCCTGATCCAGCCATGCCGCGTGCAGGATGAAG
ATCTTCGGATTGTAAACTGCTTTTGTCAGGGACGAAAAGGATTGTGTTAATACCATGATC
TGCTGACGGTACCTGAAGAATAAGCACCGGCTAACTACGTGCT
>FBMWY7P01BWD24 143       0      143
TGGGGAATATTGGACAATGGACCAAAAGTCTGATCCAGCAATTCTGTGTGCACGATGACG
GTCTTAGGATTGTAAAGTGCTTTCAATTGGGAAGAAAAAAAATAGACGGTACCAATAGAA
GAAGCGACGGCTAAATAACGTGT
>FBMWY7P01BABIS 135       0      135
TGGGGAATATTGCACAATGGGGGAAACCCTGATGCAGCGACGCCGCGTGAAGGATGAAGT
ATTTCGGTATGTAAACTTCTATCAGCAGGGAAGAAAATGACGGTACCTGAGTAAGAAGCC
CCGGCTAACTACGCG
>FBMWY7P01COHM6 157       0      157
TGAGGAATATTGGTCAATGGACGCAAGTCTGAACCAGCCAAGTAGCGTGCAGGATGACGG
CCCTCCGGGTTGTAAACTGCTTTTAGTTGGGAATAAAGTGCAGCTCGTGAGCTGTTTTGT
ATGTACCATCAGAAAAAGGACCGGCTAATTCCGTGCA
>FBMWY7P01BPYKM 142       0      142
TGGGGAATATTGGACAATGGACCAAAAGTCTGATCCAGCAATTCTGTGTGCACGATGACG
GTCTTAGGATTGTAAAGTGCTTTCAATTGGGAAGAAAAAAAATAGACGGTACCAATAGAA
GAAGCGACGGCTAAATACGTGT
>FBMWY7P01EOOIM 155       0      155
TGAGGAATATTGGTCAATGGACGAGAGTCTGAACCAGCCAAGTAGCGTGAAGGATGACTG
CCCTATGGGTTGTAAACTTCTTTTATACGGGAATAAAGTGAGCCACGTGTGGTTTTTTGT
ATGTACCGTATGAATAAGGATCGGCTAACTCCGTG
>FBMWY7P01C49D0 155       0      155
TGAGGAATATTGGTCAATGGACGCAAGTCTGAACCAGCCAAGTAGCGTGCAGGATGACGG
CCCTCCGGGTTGTAAACTGCTTTTAGTTGGGAATAAAGTGCAGCTCGTGAGTTGTTTTGT
ATGTACCATCAGAAAAAGGACCGGCTAATTCCGTG
>FBMWY7P01E1BFJ 141       0      141
TGGGGAATATTGGACAATGGACCAAAAGTCTGATCCAGCAATTCTGTGTGCACGATGAAG
TTTTTCGGAATGTAAAGTGCTTTCAGTTGGGAAGAAGAAAGTGACGGTACCAACAGAAGA
AGCGACGGCTAAATAACGTGT
>FBMWY7P01C0MSA 161       0      161
TGGGGAATCTTCCGCAATGGGCGAAAGCCTGACGGAGCAATGCCGCGTGAGTGATGAAGG
AATTCGTTCCGTAAAACTCTTTTGTTTATGACGAATGTGCAGATTGTGAATAATTATTTG
TAATGACGGTAGTAAACGAATAAGCCACGGCTAACTACGTG
>FBMWY7P01D35IJ 156       0      156
CCGTACGGGGGCAGCAGTGGGAATATTGGACAATGGGACCAAAAGTCTGATCCAGCAATT
CTGTGTGCACGATGACGGTCTTAGGATTGTAAAGTGCTTTCAATCGGGAAAAAGAAAGTG
ATGGTACCGATAGAAGAAGCGACGGCTAAATACGTC
>FBMWY7P01A6PY7 156       0      156
TGAGGAATATTGGTCAATGGGCGCGAGCCTGAACCAGCCAAGTAGCGTGAAGGATGACTG
CCCTATGGGTTGTAAACTTCTTTTGTCCGGGAATAAAACCGCCTACGTGTAGGCGCTTGT
ATGTACCGGTACGAATAAGCATCGGCTAACTCCGTA
>FBMWY7P01DFR0M 155       0      155
TGAGGAATATTGGTCAATGGACGAGAGTCTGAACCAGCCAAGTAGCGTGAAGGATGACTG
CCCTATGGGTTGTAAACTTCTTTTATATGGGAATAAAAAAGAGCACGTGTGCTCTATTGT
ATGTACCTTATGAATAAGCATCGGCTAATTCCGTG
>FBMWY7P01D6OM5 157       0      157
TGAGGAATATTGGTCAATGGACGAGAGTCTGAACCAGCCAAGTAGCGTGAAGGATGACTG
CCCTATGGGTTGTAAACTTCTTTTATACGGGAATAAAGTATTCCACGTGTGGAATTTTGT
ATGTACCGTATGAATAAGGATGGCTAACCCCGTGCCG
>FBMWY7P01B0H6K 147       0      147
GCAGTGGGGAATATTGGACAATGGACCAAAAGTCTGATCCAGCAATTCTGTGTGCACGAT
GACGGTCTTAGGATTGTAAAGTGCTTTCAATTGGGAAGAAAAAAATAGACGGTACCAATA
GAAGAAGCGACGGCTAAATACGTGCCT
>FBMWY7P01CDH7N 156       0      156
TGAGGAATATTGGTCACTGGGCGCGAGCCTGAACCAGCCAAGTAGCGTGAAGGATGACTG
CCCTATGGGTTGTAAACTTCTTTTGTCCGGGAATAAAACCGCCTACGTGTAGGCGCTTGT
ATGTACCGGTACGAATAAGCATCGGCTAACTCCGTG
>FBMWY7P01BFAQN 155       0      155
TGAGGAATATTGGTCAATGGACACAAGTCTGAACCAGCCAAGTAGCGTGCAGGATGACGG
CCCTCCGGGTTGTAAACTGCTTTTAGTTGGGAATAAAGTGCAGCTCGTGAGTTGTTTTGT
ATGTACCATCAGAAAAAGGACCGGCTAATTCCGTG
>FBMWY7P01CR54T 159       0      159
TGAGGAATATTGGTCAATGGGCGCGAGCCTGAACCAGCCAAGTAGCGTGAAGGATGACTG
CCCTATGGGTTGTAAACTTCTTTTGTCCGGGAATAAAACCGCCTACGTGTAGGCGCTTGT
ATGTACCGGTACGAATAAGCATCGGCTAACTCCGTGCCG
>FBMWY7P01BGL3U 157       0      157
TGAGGAATATTGGTCAATGGGCGAGAGCCTGAACCAGCCAAGTAGCGTGAAGGATGAAGG
TTCTATGGATTGTGAACTTCTTTTATAAGGGAATAACAGACATTACGTGTAGTGTCTTGC
ATGTACCTTATGAATAAGCATCGGCTAACTCCGTGCT
>FBMWY7P01CJPWH 140       0      140
TGGGGAATATTGGACAATGGACCAAAAGTCTGATCCAGCAATTCTGTGTGCACGATGAAG
TTTTTCGGAATGTAAAGTGCTTTCAGTTGGGAAGAAGAAAGTGGCGGTACCAACAGAAGA
AGCGACGGCTAAATACGTGT
>FBMWY7P01ECJX0 139       0      139
TGGGGAATATTGGACAATGGACCAAAAGTCTGATCCAGCAATTCTGTGTGCACGATGACG
GTCTTAGGATTGTAAAGTGCTTTCAATCGGGAAAAAGAAAGTGATGGTACCGATAGAAGA
AGCGACGGCTAAATACGTG
>FBMWY7P01ET8RD 160       0      160
TGGGGAATTTTGGACAATGGGGGCAACCCTGATCCAGCCATGCCGCGTGCAGGATGAAGG
TCTTCGGATTGTAAACTGCTTTTGTCAGGGACGAAAAGGATTGTGTTAATACCATGATCT
GCTGACGGTACCTGAAGAATAAGCACCGGCTAACTACGTG
>FBMWY7P01EQC06 155       0      155
TGAGGAATATTGGTCAATGGACGAGAGTCTGAACCAGCCAAGTAGCGTGAAGGATGACTG
CCCTATGGGTTGTAAACTTCTTTTATACGGGAATAAAGTGCTCCACGTGTGGAATTTTGT
ATGTACCGTATGAATAAGGATCGGCTAACTCCGTG
>FBMWY7P01CZSTQ 169       0      169
TGAGGAATATTGGTCAATGGACGCAAGTCTGAACCAGCCAAGTAGCGTGCAGGATGACGG
CCCTCCGGGTTGTAAACTGCTTTTAGTTGGGAATAAAGTGCAGCTCGTGAGTTGTTTTGT
ATGTACCATCAGAAAAAGGACCGGCTAATTCCGTGCCAGNCGCGTAGTA
>FBMWY7P01BOFW1 45       0      45
TGAGGAAAGTAATTTGGTTCGAATAGGACGGAGAGTCTGAACCAA
>FBMWY7P01EJOC9 139       0      139
TGGGGAATATTGGACAATGGACCAAAAGTCTGATCCAGCAATTCTGTGTGCACGATGAAG
TTTTTCGGAATGTAAAGTGCTTTCAGTTGGGAAGAAGAAAGTGACGGTACCAACAGAAGA
AGCGACGGCTAAATACGTG
>FBMWY7P01CWTIB 135       0      135
TGGGGAATATTGCACAATGGGGGAAACCCTGATGCAGCGACGCCGCGTGAGCGAAGAAGT
ATTTCGGTATGTAAAGCTCTATCAGCAGGGAANAAAATGACGGTACCTGACTAAGAAGCC
CCGGCTAACTACGTG
>FBMWY7P01B5R1I 136       0      136
TGGGGAATATTGCACAATGGGGGAAACCCTGATGCAGCGACGCCGCGTGAAGGAAGAAGT
ATCTCGGTATGTAAACTTCTATCAGCAGGGAAGATAATGACGGTACCTGACTAAGAAGCC
CCGGCTAACTACGTGT
>FBMWY7P01EHY7O 155       0      155
TGAGGAATATTGGTCAATGGACGAGAGTCTGAACCAGCCAAGTAGCGTGAAGGATGACTG
CCCTATGGGTTGTAAACTTCTTTTATATGGGAATAAAAAAGAGTACGTGTGCTCTATTGT
ATGTACCTTATGAATAAGCATCGGCTAATTCCGTG
>FBMWY7P01C4IHE 81       0      81
CCGTACGGGGAGGCGACGACGACCGGCCCGGGTAACGGTTAACTTCGTAGGACGGGGCCG
GGTCGGTCGGAACGGAACGGC
>FBMWY7P01CDT8B 154       0      154
CCTACGAGGCAGCAGTGGGGAATATTGGACAATGGACCAAAAGTCTGATCCAGCAATTCT
GTGTGCACGATGACGGTCTTAGGATTGTAAAGTGCTTTCAATTGGGAAGAAAAAAATGAC
GGTACCAATAGAAGAAGCGACGGCTAAATACGTG
>FBMWY7P01CLNPB 139       0      139
TGGGGAATATTGGACAATGGACCAAAAGTCTGATCCAGCAATTCTGTGTGCACGATGACG
GTCTTAGGATTGTAAAGTGCTTTCAATCGGGAAAAAGAAAGTGATGGTACCGATAGAAGA
AGCGACGGCTAAATACGTG
>FBMWY7P01D8UO0 154       0      154
TGAGGAATATTGGTCAATGGACGAGAGTCTGAACCAGCCAAGTAGCGTGAAGGATGACTG
CCCTATGGGTTNTAAACTTCTTTTANACGGGAATAAAGTGAAGCACGTGTGCTTTTTTGA
TGTACCGTATGAATAAGGNTCGGCTAACTCCGTA
>FBMWY7P01EOTLI 157       0      157
TGAGGAATATTGGCCAATGGACGCAAGTCTGAACCAGCCAAGTAGCGTGCAGGATGACGG
TCCTCCGGGTTGTAAACTGCTTTTAGTTGGGAATAAAGTGCAGCTCGTGAGCTGTTTTGT
ATGTACCATCAGAAAAGGACCGGCTAATTCCGTGCCG
>FBMWY7P01DCLIV 159       0      159
TGGGGAATATTGGACAATGGACCAAAAGTCTGATCCAGCAATTCTGTGTGCACGATGAAG
TTTTTCGGAATGTAAAGTGCTTTCAGTTGGGAAGAAGAAAGTGACGGTACCAACAGAAGA
AGCGACGGCTAAATACGTGCCAGCACGCCGGACGGTAAT
>FBMWY7P01D35K3 141       0      141
TGGGGAATATTGGACAATGGACCAAAAGTACTGATCCAGCAATTCTGTGTGCACGATGAA
ATTTTTCGGAATGTAAAGTGCTTTCAGTTGGGAAGAAGAAAGTGACGGTACCAACAGAAG
AAGCGACGGCTAAATACGTGT
>FBMWY7P01D3LVY 139       0      139
GTGGGGAATATTGGACAATGGACCAAAAGTCTGATCCAGCAATTCTGTGTGCACGATGAC
GGTCTTAGGATTGTAAAGTGCTTTCAATTGGGAAGAAAAAATGCGGTACCAATAGAAGAA
GCGACGGCTAAATACGTGG
>FBMWY7P01CFQL2 139       0      139
TGGGGAATATTGGACAATGGACCAAAAGTCTGATCCAGCAATTCTGTGTGCACGATGACG
GTCTTGGGATTGTAAAGTGCTTTCAATTGGGAAGAAAAAAATGACGGTACCAATAGAAGA
AGCGACGGCTAAATACGTG
>FBMWY7P01BQCRD 70       0      70
TAGGGAATATTGCACAATGGGGGAAACCCTGATGCAGCCATGCCGCGTGTGTGAAGAAGG
CCTGTGTAAG
>FBMWY7P01BOCQ0 156       0      156
TGAGGAATATTGGTCAATGGGCGCGAGCCTGAACCAGCCAAGTAGCGTGAAGGATGACTG
CCCTATGGGTTGTAAACTTCTTTTGTCCGGGAATAAAACCGCCTACGTGTAGGCGCTTGT
ATGTACCGGTACGAATAAGCATCGGCTAACTCCGTG
>FBMWY7P01BYKRA 141       0      141
TGGGGAATATTGGACAATGGACCAAAAGTCTGATCCAGCAATTCTGTGTGCACGATGACG
GTCTTAGGATTGTAAAGTGCTTTCAATTGGGAAGAAAAAAAATAGACGGTACCAATAGAA
GAAGCGACGGCTAAATACGTG
>FBMWY7P01AZ84T 158       0      158
TGAGGAATATTGGTCAATGGACGAGAGTCTGAACCAGCCAAGTAGCGTGAAGGATGACTG
CCCTATGGGTTGTAAACTTCTTTTATACGGGAATAAAGTGTTCCACGTGTGGAATTTTGT
ATGTACCGTATGAATAAGGATCGGCTAACTCCGTGCCT
>FBMWY7P01ETY3M 139       0      139
TGGGGAATATTGGACAATGGACCAAAAGTCTGATCCAGCAATTCTGTGTGCACGATGAAG
TTTTTCGGAATGTAAAGTGCTTTCAGTTGGGAAGAAGAAAGTGACGGTACCAACAGAAGA
AGCGACGGCTAAATACGTG
>FBMWY7P01BNYDR 149       0      149
CCTACGGGGCAGCAGTGGGAATATTGCACAATGGGGGAAACCCTGATGCAGCAACGCCGC
GTGAGCGAAGAAGTATTTCGGTATGTAAAGCTCTATCAGCAGGGAAGAAAATGACGGTAC
CTGACTAAGAAGCACCGGCTAAATACGTG
>FBMWY7P01EUYCA 156       0      156
TGAGGAATATTGGTCAATGGGCGCGAGCCTGAACCAGCCAAGTAGCGTGAAGGATGACTG
CCCTATGGGTTGTAAACTTCTTTTGTCCGGGAATAAAACCGCCTACGTGTAGGCGCTTGT
ATGTACCGGTACGAATAAGCATCGGCTAACTCCGTG
>FBMWY7P01C37S2 139       0      139
TGGGGAATATTGGACAATGGACCAAAAGTCTGATCCAGCAATTCTGTGTGCACGATGAAG
TTTTTCGGAATGTAAAGTGCTTTCAGTTGGGAAGAAGAAAGTGACGGTACCAACAGAAGA
AGCGACGGCTAAATACGTG
>FBMWY7P01CM5PX 160       0      160
TAGGGAATCTTCCACAATGGGCGGAAGCCTGATGGAGCAACGCCGCGTGGGTGAAGAAGG
TCTTCGGATCGTAAAACCCTGTTGTTAGAGAAGAAAGTGCGTGAGAGTAACTGTTCACGT
TTCGACGGTATCTAACCAGAAAGCCACGGCTAACTACGTG
>FBMWY7P01DTTF2 139       0      139
TGGGGAATATTGGACAATGGACCAAAAGTCTGATCCAGCAATTCTGTGTGCACGATGACG
GTCTTAGGATTGTAAAGTGCTTTCAATTGGGAAGAAAAAAATGACGGTACCAATAGAAGA
AGCGACGGCTAAATACGTG
>FBMWY7P01EMVKA 156       0      156
TGAGGAATATTGGTCAATGGACGAGAGTCTGAACCAGCCAAGTAGCGTGAAGGATGACTG
CCCTATGGGTTGTAAACTTCTTTTATATGGGAATAAAAAAGAGCACGTGTGCTCTATTGT
ATGTACCTTATGAATAAGCATCGGCTAATTCCGTGG
>FBMWY7P01DLUC2 139       0      139
TGGGGAATATTGGACAATGGACCAAAAGTCTGATCCAGCAATTCTGTGTGCACGATGACG
GTCTTAGGATTGTAAAGTGCTTTCAATCGGGAAAAAGAAAGTGATGGTACCGATAGAAGA
AGCGACGGCTAAATACGTG
>FBMWY7P01ERYF6 136       0      136
TGGGGAATATTGCACAATGGGGGGAACCCTGATGCAGCAACGCCGCGTGAGTGAAGAAGT
ATTTCGGTATGTAAAGCTCTATCAGCAGGGAAGAAAGTGACGGTACCTGACTAAGAAGCC
CCGGCTAACTACGTGT
>FBMWY7P01CQWO3 139       0      139
TGGGGAATATTGGACAATGGACCAAAAGTCTGATCCAGCAATTCTGTGTGCACGATGAAG
TTTTTCGGAATGTAAAGTGCTTTCAGTTGGGAAGAAGAAAGTGACGGTACCAACAGAAGA
AGCGACGGCTAAATACGTG
>FBMWY7P01BCCPN 142       0      142
TGGGGAATATTGGACAATGGACCAAAAGTCTGATCCAGCAATTCTGTGTGCACGATGAAG
TTTTTCGGAATGTAAAGTGCTTTCAGTTGGGAAGAAGAAAGTGACGGTACCAACAGAAGA
AGCGACGGCTAAATACGTGCCT
>FBMWY7P01AX7H3 143       0      143
TGGGGAATATTGGACAATGGACCAAAAGTCTGATCCAGCAATTCTGTGTGCACGATGACG
GTCTTAGGATTGTAAAGTGCTTTCAATCGGGAAAAAGAAAAGTGATGGTACCGATAGAAG
AAGCGACGGCTAAATACGTGCCG
>FBMWY7P01EZA2U 157       0      157
TGAGGAATATTGGTCAATCGGCGCGAGCCTGAACCAGCCAAGTAGCGTGAAGGATGACTG
CCCTATGGGTTGTAAACTTCTTTTGTCCGGGAATAAAACCGCCTACGTGTAGGCGCTTGT
ATGTACCGGTACGAATAAGCATCGGCTAACTCCGTGT
>FBMWY7P01B9BH1 159       0      159
TGAGGAATATTGGTCAATGGGCGCGAGCCTGAACCAGCCAAGTAGCGTGAAGGATGACTG
CCCTATGGGTTGTAAACTTCTTTTGTCCGGGAAATAAAACCGCCTACGTGTAGGCGCTTG
TATGTACCGGTACGAATAAGCATCGGCTAACTCCGTGCA
>FBMWY7P01CD003 139       0      139
TGGGGAATATTGGACAATGGACCAAAAGTCTGATCCAGCAATTCTGTGTGCACGATGAAG
TTTTTCGGAATGTAAAGTGCTTTCAGTTGGGAAGAAGAAAGTGACGGTACCAACAGAAGA
AGCGACGGCTAAATACGTG
>FBMWY7P01BXWKN 140       0      140
AGTGGGGAATATTGCACAATGGGGGAAACCCTGATGCAGCAACGCCGCGTGAGTGAAGAA
GTATTTCGGTATGTAAAGCTCTATCAGCAGGGAAGAAAATGACGGTACCTGACTAAGAAG
CCCCGGCTAACTACGTGCCT
>FBMWY7P01EWU31 156       0      156
TGAGGAATATTGGTCAATGGGCGCGAGCCTGAACCAGCCAAGTAGCGTGAAGGATGACTG
CCCTATGGGTTGTAAACTTCTTTTGTCCGGGAATAAAACCGCCTACGTGTAGGCGCTTGT
ATGTACCGGTACGAATAAGCATCGGCTAACTCCGCG
>FBMWY7P01BRAQ3 158       0      158
TGAGGAATATTGGTCAATGGGCGCGAGCCTGAACCAGCCAAGTAGCGTGAAGGATGACTG
CCCTACGGGTTGTAAACTTCTTTTGTCCGGGAATAAAACCGCCTACGTGTAGGCGCTTGT
ATGTACCGGTACGAATAAGCATCGGCTAACTCCGTGCA
>FBMWY7P01D7B47 141       0      141
GTGGGGAATATTGGACAATGGACCAAAAGTCTGATCCAGCAATTCTGTGTGCACGATGAC
GGTCTTAGGATTGTAAAGTGCTTTCAATTGGGAAAGAAAAAAATGACGGTACCAATAGAA
GAAGCGACGGCTAAATACGTG
>FBMWY7P01BC1YZ 139       0      139
TGGGGAATATTGGACAATGGACCAAAAGTCTGATCCAGCAATTCTGTGTGCACGATGACG
GTCTTAGGATTGTAAAGTGCTTTCAATCGGGAAAAAGAAAGTGATGGTACCGATAGAAGA
AGCGACGGCTAAATACGTG
>FBMWY7P01BRUTN 135       0      135
TGGGGAATATTGCACAATGGGGGAAACCCTGATGCAGCGACGCCGCGTGGAGGAAGAAGG
TCTTCGGATTGTAAACTCCTGTTGTTGGGGAAGATAATGACGGTACCCAACAAGGAAGTG
ACGGCTAACTACGTG
>FBMWY7P01CT21M 151       0      151
TGGGGAATATTGGACAATGGACCAAAAGTCTGATCCAGCAATTCTGTGTGCACGATGACG
GTCTTAGGATTGTAAAGTGCTTTCAATCGGGAAAAAGAAAGTGATGGTACCGATAGAAGA
AGCGACGGCTAAATACGTGCCTGCAGCCGCT
>FBMWY7P01CZPTM 155       0      155
TGAGGAATATTGGTCAATGGACGAGAGTCTGAACCAGCCAAGTAGCGTGAAGGATGACTG
CCCTATGGGTTGTAAACTTCTTTTATACGGGAATAAAGTGAGCCACGTGTGGTTTTTTGT
ATGTACCGTATGAATAAGGATCGGCTAACTCCGTG
>FBMWY7P01EM8S6 155       0      155
TGAGGAATATTGGTCAATGGACGCAAGTCTGAACCAGCCAAGTAGCGTGCAGGATGACGG
CCCTCCGGGTTGTAAACTGCTTTTAGTTGGGAATAAAGTGCAGCTCGTGAGCTGTTTTGT
ATGTACCATCAGAAAAAGGACCGGCTAATTCCGCG
>FBMWY7P01DAD7P 31       0      31
TGAAGGAATATTGGTCAATGGACGCAAGTCT
>FBMWY7P01D21PK 161       0      161
TGGGGAATTTTGGACAATGGGGGCAACCCTGATCCAGCCATGCCGCGTGCAGGATGAAGG
TCTTCGGATTGTAAACTGCTTTTGTCAGGGACGAAAAGGATTGTGCTAATACCATGATCT
GCTGACGGTACCTGAAGAATAAGCACCGGCTAACTACGTGT
>FBMWY7P01EMW75 156       0      156
TGAGGAATATTGGTCAATGGACGAGAGTCTGAACCAGCCAAGTAGCGTGAAGGATGACTG
CCCTATGGGTTGTAAACTTCTTTTATATGGGAAATAAAAAAGAGCACGTGTGCTCTATTG
TATGTACCTTATGAATAAGCATCGGCTAATTCCGTG
>FBMWY7P01BITV3 157       0      157
TGAGGAATATTGGTCAATGGACGCAAGTCTGAACCAGCCAAGTAGCGTGCAGGATGACGG
CCCTCCGGGTTGTAAACTGCTTTTAGTTGGGAATAAAGTGCAGCTCGTGAGCTGTTTTGT
ATGTACCATCAGAAAAAGGACCGGCTAATTCCGTGCA
>FBMWY7P01D9PRQ 175       0      175
CCTAGGAGGCAGCAGTGGGGAATTTTGGACAATGGGGGCAACCCTGATCCAGCCATGCCG
CGTGCAGGATGAAGATCTTCGGATTGTAAACTGCTTTTGTCAGGGACGAAAAGGATTGTG
CTAATACCATGATCTGCTGACGGTACCTGAAGAATAAGCACCGGCTAACTACGTG
>FBMWY7P01DYKQ7 156       0      156
TGAGGAATATTGGTCAATGGGCGCGAGCCTGAACCAGCCAAGTAGCGTGAAGGATGACTG
CCCTATGGGTTGTAAACTTCTTTTGTCCGGGAATAAAACCGCCTACGTGTAGGCGCTTGT
ATGTACCGGTACGAATAAGCATCGGCTAACTCCGCG
>FBMWY7P01AJW3G 88       0      88
CCTAGGAGGCAGCAGTGGGGGAATTTTGGACGAAATAGGGGGCGGAACCCCTACGATCCA
CGCCACTGCCGCCGTGCAGGATGAAGGT
>FBMWY7P01E4MGJ 17       0      17
TGGGGAATATTNCACAA
>FBMWY7P01BRJLG 138       0      138
TGGGGAATATTGCACAATGGGGGAAACCCTGATGCAGCGACGCCGCGTGAGTGAAGAAGT
ATTTCGGTATGTAAAGCTCTATCAGCAGGGAAGAAAATGACGGTACCTGACTAAGAAGCC
CCGGCTAACTACGTGCCG
>FBMWY7P01BUBPE 160       0      160
TGGGGAATTTTGGACAATGGGGGCAACCCTGATCCAGCCATGCCGCGTGCAGGATGAAGG
TCTTCGGATTGTAAACTGCTTTTGTCAGGGACGAAAAGGATTGTGTTAATACCATGATCT
GCTGACGGTACCTGAAGAATAAGCACCGGCTAACTACGTG
>FBMWY7P01D3Y8E 160       0      160
TGGGGAATTTTGGACAATGGGGGCAACCCTGATCCAGCCATGCCGCGTGCAGGATGAAGG
TCTTCGGATTGTAAACTGCTTTTGTCAGGGACGAAAAGGATTGTGCTAATACCATGATCT
GCTGACGGTACCTGAAGAATAAGCACCGGCTAACTACGTG
>FBMWY7P01DOJS6 140       0      140
AGTGGGGAATATTGCACAATGGGGGAAACCCTGATGCAGCAACGCCGCGTGAGTGAAGAA
GTATTTCGGTATGTAAAGCTCTATCAGCAGGGAAGAAAATGACGGTACCTGACTAAGAAG
CCCCGGCTAACTACGTGCCT
>FBMWY7P01ETUE9 155       0      155
TGAGGAATATTGGTCAATGGACGAGAGTCTGAACCAGCCAAGTAGCGTGAAGGATGACTG
CCCTATGGGTTGTAAACTTCTTTTATACGGGAATAAAGTGTTCCACGCGTGGAATTTTGT
ATGTACCGTATGAATAAGGATCGGCTAACTCCGTG
>FBMWY7P01CQZFJ 160       0      160
TGGGGAATTTTGGACAATGGGGGCAACCCTGATCCAGCCATGCCGCGTGCAGGATGAAGG
TCTTCGGATTGTAAACTGCTTTTGTCAGGGACGAAAAGGATTGTGTTAATACCATGATCT
GCTGACGGTACCTGAAGAATAAGCACCGGCTAACTACGTG
>FBMWY7P01CSZIX 141       0      141
TGGGAATATTGGACAATGGGACCAAAAGTCTGATCCAGCAATTCTGTGTGCACGATGACG
GTCTTAGGATTGTAAAGTGCTTTCAATCGGGAAAAAGAAAGTGATGGTACCGATAGAAGA
AGCGACGGCTAAATACGTGCT
>FBMWY7P01DR51Z 153       0      153
TGGGGAATATTGCACAATGGGGGAAACCCTGATGCAGCGACGCCGCGTGAGCGAAGAAGT
ATTTCGGTATGTAAAGCTCTATCAGCAGGGAAGAAAATGACGGTACCTGACTAAGAAGCC
CCGGCTAACTACGTGCCAGCAGCCGTAGGTAAT
>FBMWY7P01DK6M4 155       0      155
TGAGGAATATTGGTCAATGGACGAGAGTCTGAACCAGCCAAGTAGCGTGAAGGATGACTG
CCCTATGGGTTGTAAACTTCTTTTATACGGGAATAAAGTGAAGCACGTGTGCTTTTTTGT
ATGTACCGTATGAATAAGGATCGGCTAACTCCGTG
>FBMWY7P01ET7MJ 158       0      158
TGAGGAATATTGGTCAATGGACGGAAGTCTGAACCAGCCAAGTCGCGTGAAGGATGAAGG
TTCTATGGATTGTAAACTTCTTTTATAGGGGAATAAAAAAGTCCACGTGTGGATTCTTGT
ATGTACCCTACGAATAAGCATCGGCTAACTCCGTGCCC
>FBMWY7P01EA0ES 163       0      163
TGGGGAATCTTCCGCAATGGGCGAAAGCCTGACGGAGCAATGCCGCGTGAGTGATGAAGG
AATTCGTTCCGTAAAACTCTTTTGTTTATGACGAATGTGCAGATTGTGAATAATTATTTG
TAATGACGGTAGTAAACGAATAAGCCACGGCTAACTACGTGCT
>FBMWY7P01BQTIN 142       0      142
TGGGGAATATTGGACAATGGACCAAAAGTCTGATCCAGCAATTCTGTGTGCACGATGACG
GTCTTAGGATTGTAAAGTGCTTTCAATCGGGAAAAAGAAAGTGATGGTACCGATAGAAGA
AGCGACGGCTAAATACGTGCCG
>FBMWY7P01A6L6J 142       0      142
TGGGGAATATTGGACAATGGACCAAAAGTCTGATCCAGCAATTCTGTGTGCACGATGACG
GTCTTAGGATTGTAAAGTGCTTTCAATCGGGAAAAAGAAAGTGATGGTACCGATAGAAGA
AGCGACGGCTAAATACGTCNCN
>FBMWY7P01EIY3E 139       0      139
TGGGGAATATTGGACAATGGACCAAAAGTCTGATCCAGCAATTCTGTGTGCACGATGAAG
TTTTTCGGAATGTAAAGTGCTTTCGGTTGGGAAGAAGAAAGTGACGGTACCAACAGAAGA
AGCGACGGCTAAATACGTG
>FBMWY7P01DAIPV 139       0      139
TGGGGAATATTGGACAATGGACCAAAAGTCTGATCCAGCAATTCTGTGTGCACGATGACG
GTCTTAGGATTGTAAAGTGCTTTCAATTGGGAAGAAAAAAATGACGGTACCAATAGAAGA
AGCGACGGCTAAATACGTA
>FBMWY7P01D69RK 159       0      159
TGAGGAATATTGGTCAATGGGCGCGAGCCTGAACCAGCCAAGTAGCGTGAAGGATGACTG
CCCTATGGGTTGTAAACTTCTTTTGTCCGGGAATAAAACCGCCTACGTGTAGGCGCTTGT
ATGTACCGGTACGAATAGGCATCGGCTAACTCCGTGCCT
>FBMWY7P01ERXC9 142       0      142
TGGGAATATTGGACAATGGACCAAAAAGTCTGATCCAGCAATTCTGTGTGCACGATGACG
GTCTTAGGATTGTAAAGTGCTTTCAATTGGGAAGGAAAAAAATGACGGTACCAATAGAAG
AAGCGACGGCTAAATACGTGCC
>FBMWY7P01D3TH9 154       0      154
TGGGGAATATTGCACAATGGGGGAAATCCTGATGCAGCAACGCCGCGTGAGTGAAGAAGT
ATTTCGGTATGTAAAGCTCTATCAGCAGGGAAGAAAGTGACGGTACCTGACTAAGAAGCC
CCGGCTAACTACGTGCCAGAGCCGCCGGTAAGTA
>FBMWY7P01EUUL9 136       0      136
TGGGGAATATTGCACAATGGGGGAAACCCTGATGCAGCGACGCCGCGTGAAGGAAGAAGT
ATCTCGGTATGTAAACTTCTATCAGCAGGGAAGATAATGACGGTACCTGACTAAGAAGCC
CCGGCTAACTACGTGT
>FBMWY7P01DB0C4 156       0      156
TGAGGAATATTGGTCAATGGGCGCGAGCCTGAACCAGCCAAGTAGCGTGAAGGATGACTG
CCCTATGGGTTGTAAACTTCTTTTGTTCGGGAATAAAACCGCCTACGTGTAGGCGCTTGT
ATGTACCGGTACGAATAAGCATCGGCTAACTCCGTG
>FBMWY7P01CMXT6 142       0      142
TGGGGAATATTGGACAATGGACCAAAAGTACTGATCCAGCAATTCTGTGAGCACGATGAA
GTTTTTCGGAATGTAAAGTGCTTTCAGTTGGGAAGAAGAAAGTAGACGGTACCAACAGAA
GAAGCGACGGCTAAATAACGTG
>FBMWY7P01BNU0U 69       0      69
TAGGGAATATTGCACAATGGGGGAAACCCTGATGCAGCCATGCCGCGTGTGTGAAGAAGG
CCTGTGTAG
>FBMWY7P01EZ3Z8 157       0      157
TGAGGAATATTGGTCAATGGGCGCGAGCCTGAACCAGCCAAGTAGCGTGAAGGATGACTG
CCCTATGGGTTGTAAACTTCTTTTGTCCGGGAATAAAACCGCCTACGTGTAGGCGCTTGT
ATGTACCGGTACGAATAAGCATCGGCTAACTCCGTGT
>FBMWY7P01BP7M8 156       0      156
TGAGGAATATTGGTCAATGGGCGCGAGCCTGAACCAGCCAAGTAGCGTGAAGGATGACTG
CCCTATGGGTTGTAAACTTCTTTTGTCCGGGAATAAAACCGCCTACGTGTAGGCGCTTGT
ATGTACCGGTACGAATAAGCATCGGCTAACTCCGTA
>FBMWY7P01CGAFY 121       0      121
TGAGGAATATTGGTCAATGGACGCAAGTCTGAACCAGCCAAGTAGCGTGCAGGATGACGG
CCCTCCGGGTTGTAAACTGCTTTTAGTTGGGAATAAAGTGCAGCTCGTGAGCTGTTTTGT
A
>FBMWY7P01ERYHU 140       0      140
TGGGGAATATTGGACAATGGACCAAAAGTCTGATCCAGCAATTCTGTGTGCACGATGACG
GTCTTAGGATTGTAAAGTGCTTTCAATCAGGAAAAAGAAAGTGATGGTACCGATAGAAGA
AGCGACGGCTAAATACGTGT
>FBMWY7P01BMEJA 156       0      156
TGAGGAATATTGGTCAATGGGCGCGAGCCTGAACCAGCCAAGTAGCGTGAAGGATGACTG
CCCTATGGGTTGTAAACTTCTTTTGTCCGGGAATAAAACCGCCTACGTGTAGGCGCTTGT
ATGTACCGGTACGAATAAGCATCGGCTAACTCCGTG
>FBMWY7P01B2TDU 81       0      81
CCGTACGGGGAGGCGACGACGACCGGCCCGGGTAACGGTTAACTTCGTAGGACGGGGCCG
GGTCGGTCGGAACGGAACGGC
>FBMWY7P01C0D5D 139       0      139
TGGGGAATATTGGACAATGGACCAAAAGTCTGATCCAGCAATTCTGTGTGCACGATGAAG
TTTTTCGGAATGTAAAGTGCTTTCAGTTGGGAAGAAGAAAGTGACGGTACCAACAGAAGA
AGCGACGGCTAAATACGTA
>FBMWY7P01EK1A7 162       0      162
TGGGGAAGTCTTCCGCAATGGGCGAAAGCCTGACGGAGCAATGCCGCGTGAGTGATGAAG
GAATTCGTTCCGTAAAACTCTTTTGTTTATGACGAATGTGCAGATTGTGAATAATTATTT
GTAATGACGGTAGTAAACGAATAAGCCACGGCTAACTACGTG
>FBMWY7P01DXXGI 158       0      158
TGAGGAATATTGGTCAATGGACGAGAGTCTGAACCAGCCAAGTAGCGTGAAGGATGACTG
CCCTATGGGTTGTAAACTTCTTTTATACGGGAATAAAGTGAAGCACGTGTGCTTTTTTGT
ATGTACCGTATGAATAAAGATCGGCTAACTCCGTGCCA
>FBMWY7P01ECF42 139       0      139
TGGGGAATATTGGACAATGGACCAAAAGTCTGATCCAGCAATTCTGTGTGCACGATGAAG
TTTTTCGGAATGTAAAGTGCTTTCAGTTGGGAAGAAGAAAGTGACGGTACCAACAGAAGA
AGCGACGGCTAAATACGTG
>FBMWY7P01DISGM 163       0      163
TGGGGAATTTTGGACAATGGGGGCAACCCTGATCCAGCCATGCCGCGTGCAGGATGAAGG
TCTTCGGATTGTAAACTGCTTTTGTCAGGGACGAAAAGGATTGTGCTAATACCATGATCT
GCTGACGGTACCTGAAGAATAAGCACCGGCTAACTACGTGCCG
>FBMWY7P01DHMZG 136       0      136
TGGGGAATATTGCACAATGGGGGAAACCCTGATGCAGCAACGCCGCGTGAGTGATGAAGG
TTTTCGGATCGTAAAGCTCTGTCTTTGGGGAAGATAATGACGGTACCCAAGGAGGAAGCC
ACGGCTAACTACGTGC
>FBMWY7P01BCIVU 139       0      139
TGGGGAATATTGGACAATGGACCAAAAGTCTGATCCAGCAATTCTGTGTGCACGATGACG
GTCTTAGGATTGTAAAGTGCTTTCAATCGGGAAAAAGAAAGTGATGGTACCGATAGAAGA
AGCGACGGCTAAATACGTG
>FBMWY7P01DB9HG 139       0      139
TGGGGAATATTGGACAATGGACCAAAAGTCTGATCCAGCAATTCTGTGTGCACGATGAAG
TTTTTCGGAATGTAAAGTGCTTTCAGTTGGGAAGAAGAAAGTGACGGTACCAACAGAAGA
AGCGACGGCTAAATACGTA
>FBMWY7P01BZ3TM 161       0      161
TGGGGAATCTTCCGCAATGGGCGAAAGCCTGACGGAGCAATGCCGCGTGAGTGATGAAGG
AATTCGTTCCGTAAAACTCTTTTGTTTATGACGAATGTGCAGATTGTGAATAATTATTTG
TAATGACGGTAGTAAACGAATAAGCCACGGCTAACTACGTG
>FBMWY7P01BBDRL 143       0      143
TGGGGAATATTGGACAATGGACCAAAAGTCTGATCCAGCAATTCTGTGTGCACGATGACG
GTCTTAGGATTGTAAAGTGCTTTCAATTGGGAAGAAAAAAAATAGACGGTACCAATAGAA
GAAGCGACGGCTAAATAACGTGG
>FBMWY7P01C4UCT 73       0      73
TGGGGGATATTGCACAATGGGCGAAAGCCTGATGCAGCGACGCCGCGTGAGGGAAGACGG
CCTGTGTACTACT
>FBMWY7P01DRDLF 135       0      135
TGGGGAATATTGCACAATGGGGGAAACCCTGATGCAGCGACGCCGCGTGAGCGAAGAAGT
ATTTCGGTATGTAAAGCTCTATCAGCAGGGAAGAAAATGACGGTACCTGACTAAGAAGCC
CCGGCTAACTACGTG
>FBMWY7P01DV2OD 157       0      157
TGAGGAATATTGGTCAATGGACGAGAGTCTGAACCAGCCAAGTAGCGTGCAGGATGACGG
CCCTATGGGTTGTAAACTGCTTTTATAAGGGAATAAAGTGAGCCTCGTGAGGCTTTTTGC
ATGTACCTTATGAATAAGGACCGGCTAATTCCGTGCT
>FBMWY7P01CZ4KB 139       0      139
TGGGGAATATTGGACAATGGACCAAAAGTCTGATCCAGCAATTCTGTGTGCACGATGAAG
TTTTTCGGAATGTAAAGTGCTTTCAGTTGGGAAGAAGAAAGTGACGGTACCAACAGAAGA
AGCGACGGCTAAATACGTG
>FBMWY7P01D1XJU 142       0      142
TGGGGAATATTGGACAATGGACCAAAAGTCTGATCCAGCAATTCTGTGTGCACGATGACG
GTCTTAGGATTGTAAAGTGCTTTCAATTGGGAAGAAAAAAATGACGGTACCAATAGAAGA
AGCGACGGCTAAATACGTGCCA
>FBMWY7P01BYDK0 136       0      136
TAGGGAATATTGCACAATGGGGGAAACCCTGATGCAGCGACGCCGCGTGAAGGAAGAAGT
ATCTCGGTATGTAAACTTCTATCAGCAGGGACGACAATGACGGTACCTGACTAAGAAGCC
CCGGCTAACTACGTGT
>FBMWY7P01CEMJY 141       0      141
TGGGGAATATTGGACAATGGACCAAAAGTCTGATCCAGCAATTCTGTGTGCACGATGACG
GTCTTAGGATTGTAAAGTGCTTTCAATTGGGAAGAAAAAAATGACGGTACCAATAGAAGA
AGCGACGGCTAAATACGTGCT
>FBMWY7P01D889P 161       0      161
TGGGGAATCTTCCGCAATGGGCGAAAGCCTGACGGAGCAATGCCGCGTGAGTGATGAGGG
AATTCGTTCCGTAAAACTCTTTTGTTTATGACGAATGTGCAGATTGTGAATAATTATTTG
CAATGACGGTAGTAAACGAATAAGCCACGGCTAACTACGTG
>FBMWY7P01DPZ6U 155       0      155
TGAGGAATATTGGTCAATGGACGAGAGTCTGAACCAGCCAAGTAGCGTGAAGGAAGACTG
CCCTATGGGTTGTAAACTTCTTTTATAAGGGAATAAAGTCAGGTACGTGTACCTGTTTGT
ATGTACCTTATGAATAAGCATCGGCTAACTCCGTG
>FBMWY7P01AZQ2X 135       0      135
TGGGGAATATTGCACAATGGGGGAAACCCTGATGCAGCGACGCCGCGTGAGTGAAGAAGT
ATTTCGGTATGTAAAGCTCTATCAGCAGGGAAGAAAGTGACGGTACCTGAATAAGAAGCC
CCGGCTAACTACGTA
>FBMWY7P01EA3OK 158       0      158
TGAGGAATATTGGTCAATGGGCGCGAGCCTGAACCAGCCAAGTAGCGTGAAGGATGACTG
CCCTATGGGTTGTAAACTTCTTTTGTCCGGGAATAAAACCGCCTACGTGTAGGCGCTTGT
ATGTACCGGTACGAATAAGCATCGGCTAACTCCGTGCT
>FBMWY7P01ED01I 155       0      155
TGAGGAATATTGGTCAATGGGCGAGAGCCTGAACCAGCCAAGTAGCGTGAAGGATGAAGG
TCCTACGGATTGTAAACTTCTTTTATACGGGAATAAAGTTTCCTACGTGTAGGATTTTGT
ATGTACCGTATGAATAAGCATCGGCTAACTCCGTG
>FBMWY7P01BA69D 155       0      155
TGAGGAATATTGGTCAATGGACGAGAGTCTGAACCAGCCAAGTAGCGTGAAGGATGACTG
CCCTATGGGTTGTAAACTTCTTTTATACGGGAATAAAGTGAAGCACGTGTGCTTTTTTGT
ATGTACCGTATGAATAAGGATCGGCTAACTCCGTG
>FBMWY7P01B5B1Z 156       0      156
TGAGGAATATTGGTCAATGGGCGCGAGCCTGAACCAGCCAAGTAGCGTGAAGGATGACTG
CCCTATGGGTTGTAAACTTCTTTTGTCCGGGAATAAAACCGCCTACGTGTAGGCGCTTGT
ATGTACCGGTACGAATAAGCATCGGCTAACTCCGTG
>FBMWY7P01C0LWP 67       0      67
CCGTACGGAGAGGCAGCGACGGACCGGTACGGTTAATCGTGGGACGGGCGGGCGTAGGGA
CGAAGGC
>FBMWY7P01AI4YB 77       0      77
GCAGTGGGGGATATTGCACAATGGGCGAAAGCCTGATGCAGCGACGCCGCGTNAGGGAAG
ACGGCCTGTGTACGTAC
>FBMWY7P01BERK1 77       0      77
GTAGGGAAATTATTGCACGAATAGGGGGAAACCCTGATGCAGCCATGCCGCGTGTGTGAA
GAAAGGTCCTGTGTAAG
>FBMWY7P01BW5C7 139       0      139
TGGGGAATATTGGACAATGGACCAAAAGTCTGATCCAGCAATTCTGTGTGCACGATGAAG
TTTTTCGGAATGTAAAGTGCTTTCAGTTGGGAAGAAGAAAGTGACGGTACCAACAGAAGA
AGCGACGGCTAAATACGTG
>FBMWY7P01E2AJV 154       0      154
CCTACGGGGCAGCAGTGGGGAATATTGGACAATGGACCAAAAGTCTGATCCAGCAATTCT
GTGTGCACGATGACGGTCTTAGGATTGTAAAGTGCTTTCAATTGGGAAGAAAAAAATGAC
GGTACCAATAGAAGAAGCGACGGCTAAATACGTG
>FBMWY7P01EKJGY 155       0      155
TGAGGAATATTGGTCAATGGACGAGAGTCTGAACCAGCCAAGTAGCGTGAAGGATGACTG
CCCTATGGGTTGTAAACTTCTTTTATACGGGAATAAAGTGTTCCACGTGTGGAATTTTGT
ATGTATCGTATGAATAAGGATCGGCTAACTCCGTA
>FBMWY7P01C092B 142       0      142
TGGGGAATATTGGACAATGGACCAAAAGTCTGATCCAGCAATTCTGTGTGCACGATGAAG
TTTTTCGGAATGTAAAGTGCTTTCAGTTGGGAAGAAGAAAGTGACGGTACCAACAGAAGA
AGCGACGGCTAAATACGTGCCG
>FBMWY7P01CM8AA 139       0      139
TGGGGAATATTGGACAATGGACCAAAAGTCTGATCCAGCAATTCTGTGTGCACGATGACG
GTCTTAGGATTGTAAAGTGCTTTCAATTGGGAAGAAAAAAATGACGGTACCAATAGAAGA
AGCGACGGCTAAATACGTA
>FBMWY7P01A7RHY 138       0      138
TGGGGAATATTGGGCAATGGGCGCAAGCCTGACCCAGCAACGCCGCGTGAAGGAAGAAGG
CTCTCGGGTTGTAAACTTCTTTTGCCAGGGACGAAACAAATGACGGTACCTGACGAATAA
GCCACGGCTAACTACGTA
>FBMWY7P01CLFPO 155       0      155
TGAGGAATATTGGTCAATGGGCGAGAGCCTGAACCAGCCAAGTAGCGTGAAGGATGAAGG
TTCTATGGATTGTAAACTTCTTTTATAAGGGAATAACAGACATTACGTGTAGTGTTTTGC
ATGTACCTTATGAATAAGCATCGGCTAACTCCGTA
>FBMWY7P01EYTND 139       0      139
TGGGGAATCTTGCGCAATGGGGGGAGCCCGTGACGCAGCGACGCCGCGTGCGGGACGAAG
GCCCTCGGGTCGTAAACCGCTTTCAGCAGGGATGAGACAAGACGGTACCTGCAGAAGAAG
CCCCGGCTAACTACGTGCT
>FBMWY7P01CH180 155       0      155
TGAGGAATATTGGTCAATGGACGCAAGTCTGAACCAGCCAAGTAGCGTGCAGGATGACGG
CCCTCCGGGTTGTAAACTGCTTTTAGTTGGGAATAAAGTGCAGCTCGTGAGCTGTTTTGT
ATGTACCATCAGAAAAAGGACCGGCTAATTCCGTG
>FBMWY7P01DYQI5 139       0      139
TGGGGAATATTGGACAATGGACCAAAAGTCTGATCCAGCAATTCTGTGTGCACGATGAAG
TTTTTCGGAATGTAAAGTGCTTTCAGTTGGGAAGAAGAAAGTGACGGTACCAACAGAAGA
AGCGACGGCTAAATACGTG
>FBMWY7P01B92MD 139       0      139
TGGGGAATATTGGACAATGGACCAAAAGTCTGATCCAGCAATTCTGTGTGCACGATGAAG
TTTTTCGGAATGTAAAGTGCTTTCAGTTGGGAAGAAGAAAGTGACGGTACCAACAGAAGA
AGCGACGGCTAAATACGTG
>FBMWY7P01C2UBQ 161       0      161
TGGAGAATTTTGGACAATGGGGGCAACCCTGATCCAGCCATGCCGCGTGCAGGATGAAGG
TCTTCGGATTGTAAACTGCTTTTGTCAGGGACGAAAAGGATTGTGCTAATACCATGATCT
GCTGACGGTACCTGAAGAATAAGCACCGGCTAACTACGTGT
>FBMWY7P01ERPA8 141       0      141
TGGGGAATATTGGACAATGGACCAAAAGTCTGATCCAGCAATTCTGTGTGCACGATGACG
GTCTTAGGATTGTAAAGTGCTTTCAATCGGGAAAAAGAAAGTGATGGTACCGATAGAAGA
AGCGACGGCTAAATACGTGCT
>FBMWY7P01DJYPY 141       0      141
TGGGGAATATTGGACAATGGACCAAAAGTCTGATCCAGCAATTCTGTGTGCACGATGAAG
TTTTTCGGAATGTAAAGTGCTTTCAGTTGGGAAGAAGAAAGTGACGGTACCAACAGAAGA
AGCGACGGCTAAATACGTGCT
>FBMWY7P01E1E7F 135       0      135
TGGGGAATATTGCACAATGGGGGAAACCCTGATGCAGCGACGCCGCGTGAGTGAAGAAGT
ATTTCGGTATGTAAAGCTCTATCAGCAGGGAAGAAAGTGACGGTACCTGAATAAGAAGCC
CCGGCTAACTACGTG
>FBMWY7P01C8S0I 158       0      158
TGAGGAATATTGGTCAATGGGCGAGAGCCTGAACCAGCCAAGTAGCGTGAAGGATGAAGG
TTCTATGGATTGTAAACTTCTTTTATACGGGAATAAAACCTCCCACGTGTGGGAGCTTGT
ATGTACCGTATGAATAAGCATCGGCTAACTCCGTGCCG
>FBMWY7P01AJ4FN 26       0      26
TGAGGAATATGGTCAATGGACGGAAG
>FBMWY7P01B4028 156       0      156
TGAGGAATATTGGTCAATGGGCGCGAGCCTGAACCAGCCAAGTAGCGTGAAGGATGACTG
CCCTATGGGTTGTAAACTTCTTTTGTCCGGGAATAAAACCGCCTACGTGTAGGCGCTTGT
ATGTACCGGTACGAATAAGCATCGGCTAACTCCGTC
>FBMWY7P01DSNZE 158       0      158
TGAGGAATATTGGTCAATGGACGAGAGTCTGAACCAGCCAAGTAGCGTGAAGGATGACTG
CCCTATGGGTTGTAAACTTCTTTTATATGGGAATAAAAAAGAGCACGTGTGCTCTATTGT
ATGTACCTTATGAATAAGCATCGGCTAATTCCGTGCCA
>FBMWY7P01D49YY 135       0      135
TGGGGAATATTACACAATGGGGGAAACCCTGATGCAGCGACGCCGCGTGGAGGAAGAAGG
TCTTCGGATTGTAAACTCCTGTTGTTGGGGAAGATAATGACGGTACCCAACAAGGAAGTG
ACGGCTAACTACGTG
>FBMWY7P01ET8KZ 71       0      71
TGGGGAATTTTGGACAATGGGGGGCAACCCTGATCCAGCCATGCCGCGTGCAGGATGAAG
GCCTGTGTACT
>FBMWY7P01CIO40 141       0      141
TGGGGAATATTGGACAATGGACCAAAAGTCTGATCCAGCAATTCTGTGTGCACGATGAAG
TTTTTCGGAATGTAAAGTGCTTTCAGTTGGGAAGAAGAAAGTGACGGTACCAACAGAAGA
AGCGACGGCTAAATACGTGCT
>FBMWY7P01DRL3E 163       0      163
TGGGGAATTTTGGACAATGGGGGCAACCCTGATCCAGCCATGCCGCGTGCAGGATGAAGG
TCTTCGGATTGTAAACTGCTTTTGTCAGGGACGAAAAGGATTGTGCTAATACCATGATCT
GCTGACGGTACCTGAAGAATAAGCACCGGCTAACTACGTGCCG
>FBMWY7P01CNT7T 140       0      140
GTGGGGAATATTGGACAATGGACCAAAAGTCTGATCCAGCAATTCTGTGTGCACGATGAA
GTTTTTCGGAATGTAAAGTGCTTTCAGTTGGGAAGAAGAAAGTGACGGTACCAACAGAAG
AAGCGACGGCTAAATACGTG
>FBMWY7P01B64KO 157       0      157
TGAGGAATATTGGTCAATGGACGCAAGTCTGAACCAGCCAAGTAGCGTGCAGGATGACGG
CCCTCCGGGTTGTAAACTGCTTTTAGTTGGGAATAAAGTGCAGTTCGTGAGCTGTTTTGT
ATGTACCATCAGAAAAAGGACCGGCTAATTCCGTGCT
>FBMWY7P01BESYI 71       0      71
TAGGGAATATTGCACAATGGGGGAAACCCTGATGCAGCCATGCCGCGTGTGTGAAGAAGG
CCTGGTGTAAG
>FBMWY7P01E0J0T 158       0      158
TGGGGAATATTGGACAATGGACCAAAAGTCTGATCCAGCAATTCTGTGTGCACGATGACG
GTCTTAGGATTGTAAAGTGCTTTCAATTGGGAAGAAAAAAATGCGGTACCAATAGAAGAA
GCGACGGCTAAATACGTGCCAGCACGCCGGACGGTAAT
>FBMWY7P01CHUPZ 84       0      84
CCGTAACGGGGAGGACGACGACGACCGGCCCGGGTAACGGTTAACTTCGTAGGACGGGGC
CGGGTCGGTCGGAAACGGAACGGC
>FBMWY7P01CYCM6 140       0      140
TGGGAATATTGGACAATGGACCAAAAGTCTGATCCAGCAATTCTGTGTGCACGATGAAGT
TTTTCGGAATGTAAAGTGCTTTCAGTTGGGAAGAAGAAAGTGACGGTACCAACAGAAGAA
GCGACGGCTAAATACGTGCT
>FBMWY7P01DRT9I 156       0      156
TGAGGAATATTGGTCAATGGGCGCGAGCCTGAACCAGCCAAGTAGCGTGAAGGATGACTG
CCCTACGGGTTGTAAACTTCTTTTGTCCGGGAATAAAACCGCCTACGTGTAGGCGCTTGT
ATGTACCGGTACGAATAAGCATCGGCTAACTCCGTG
>FBMWY7P01BIVL1 141       0      141
TGGGGAATATTGGACAATGGACCAAAAGTCTGATCCAGCAATTCTGTGTGCACGATGACG
GTCTTAGGATTGTAAAGTGCTTTCAATCGGGAAAAAGAAAAGTGATGGTACCGATAGAAG
AAGCGACGGCTAAATAACGTG
>FBMWY7P01B5HAA 158       0      158
GCAGTGGGGAATATTGGACAATGGACCAAAAGTCTGATCCAGCAATTCTGTGTGCACGAT
GACGGTCTTAGGATTGTAAAGTGCTTTCAATTGGGAAGAAAAAAATGACGGTACCAATAG
AAGAAGCGACGGCTAAATACGTGCCGGCAGCGGGTAAT
>FBMWY7P01BP6FM 161       0      161
TGGGGAATTTTGGACAATGGGGGCAACCCTGATCCAGCCATGCCGCGTGCAGGATGAAGG
TCTTCGGATTGTAAACTGCTTTTGTCAGGGACGAAAAGGATTGTGTTAATACCATGATCT
GCTGACGGTACCTGAAGAATAAGCACCGGCTAACTACGTGT
>FBMWY7P01CYUMU 155       0      155
TGAGGAATATTGGTCAATGGACGAGAGTCTGAACCAGCCAAGTAGCGTGAAGGATGACTG
CCCTATGGGTTGTAAACTTCTTTTATATGGGAATAAAAAAGAGTACGTGTGCTCTATTGT
ATGTACCTTATGAATAAGCATCGGCTAATTCCGTG
>FBMWY7P01DGZK5 138       0      138
TGGGGAATATTGGACAATGGACCAAAAGTCTGATCCAGCAATTCTGTGTGCACGATGACG
GTCTTAGGATTGTAAAGTGCTTTCAATTGGGAAGAAAAAAATGCGGTACCAATAGAAGAA
GCGACGGCTAAATACGTG
>FBMWY7P01BOPLR 136       0      136
TGGGAATATTGCACAATGGAGGAAACTCTGATGCAGCGACGCCGCGTGAGTGAAGAAGTA
TTTCGGTATGTAAAGCTCTATCAGCAGGGAAGATAATGACGGTACCTGACTAAGAAGCTC
CGGCTAAATACGTGCA
>FBMWY7P01C2A92 139       0      139
TGGGGAATATTGGACAATGGACCAAAAGTCTGATCCAGCAATTCTGTGTGTACGATGACG
GTCTTAGGATTGTAAAGTGCTTTCAATTGGGAAGAAAAAAATGACGGTACCAATAGAAGA
AGCGACGGCTAAATACGCG
>FBMWY7P01CPW67 157       0      157
TGAGGAATATTGGTCAATGGGCGCGAGCCTGAACCAGCCAAGTAGCGTGAAGGATGACTG
CCCTATGGGTTGTAAACTTCTTTTGTCCGGGAATAAAACCGCCTACGTGTAGGCGCTTGT
ATGTACCGGTACGAATAAGCATCGGCTAACTCCGTGG
>FBMWY7P01ELDAW 138       0      138
TGGGGAATATTGCACAATGGGGGGAACCCTGATGCAGCAACGCCGCGTGAGTGAAGAAGT
ATTTCGGTATGTAAAGCTCTATCAGCAGGGAAGAAAGTGACGGTACCTGACTAAGAAGCC
CCGGCTAACTACGTGCCT
>FBMWY7P01BFHTB 158       0      158
TGGGGAATATTGGACAATGGACCAAAAGTCTGATCCAGCAATTCTGTGTGCACGATGACG
GTCTTAGGATTGTAAAGTGCTTTCAATTGGGAAGAAAAAAATGACGGTACCAATAGAAGA
AGCGACGGCTAAATACGTGCCAGCACGCCGACGGTAAT
>FBMWY7P01EJRVR 156       0      156
TGAGGAATATTGGTCAATGGGCGCGAGCCTGAACCAGCCAAGTAGCGTGAAGGATGACTG
CCCTATGGGTTGTAAACTTCTTTTGTCCGGGAATAAAACCGCCTACGTGTAGGCGCTTGT
ATGTACCGGTACGAATAAGCATCGGCTAACTCCGTG
>FBMWY7P01D4K6M 158       0      158
TGAGGAATATTGGTCAATGGACGAGAGTCTGAACCAGCCAAGTAGCGTGAAGGATGAAGG
TTCTATGGATTGTAAACTTCTTTTATAAGGGAATAACAGACATTACGTGTAGTGTTTTGC
ATGTACCTTATGAATAAGCATCGGCTAACTCCGTGCCC
>FBMWY7P01BM1G9 140       0      140
TGGGGAATATTGGACAATGGACCAAAAGTCTGATCCAGCAATTCTGTGTGCACGATGAAG
TTTTTCGGAATGTAAAGTGCTTTCAGTTGGGAAGAAGAAAGTGACGGTACTAACAGAAGA
AGCGACGGCTAAATAACGTG
>FBMWY7P01BQZVP 155       0      155
TGAGGAATATTGGTCAATGGACGAGAGTCTGAACCAGCCAAGTAGCGTGAAGGATGACTG
CCCTATGGGTTGTAAACTTCTTTTATATGGGAATAAAAAAGAGCACGTGTGCTCTATTGT
ATGTACCTTATGAATAAGCATCGGCTAATTCCGTG
>FBMWY7P01A3YEY 88       0      88
TGGGGAATATTGGACAATGGACCAAAAGTACTGATCCAGCAATTCTGTGTGCACGATGAA
GTTTTTCGGTTAGTAGTAAGTAGNTTCT
>FBMWY7P01DEPZR 140       0      140
TGGGGAATATTGGACAATGGACCAAAAGTCTGATCCAGCAATTCTGTGTGCACGATGACG
GTCTTAGGATTGTAAAGTGCTTTCAATCGGGAAAAAGAAAGTGATGGTACCGATAGAAGA
AGCGACGGCTAAATACGTGT
>FBMWY7P01CTECZ 154       0      154
TGAGGAATATTGGTCAATGGACGAGAGTCTGAACCAGCCAAGTAGCGTGAAGGATGACTG
CCCTATGGGTTGTAAACTTCTTTTANACGGGAATAAAGTGAAGCACGTGTGCTTTTTTGA
TGTACCGTATGAATAAGGATCGGCTAACTCCGTG
>FBMWY7P01E2TBA 157       0      157
TGAGGAATATTGGTCAATGGACGAGAGTCTGAACCAGCCAAGTAGCGTGAAGGGTGACTG
CCCTATGGGTTGTAAACTTCTTTTATATGGGAAATAAAAAAGAGTACGTGTGCTCTATTG
TATGTACCTTATGAATAAGCATCGGCTAATTCCGTGC
>FBMWY7P01C0G17 157       0      157
TGAGGAATATTGGTCAATGGACGAGAGTCTGAACCAGCCAAGTAGCGTGAAGGATGACTG
CCCTATGGGTTGTAAACTTCTTTTATATGGGAATAAAAAAGAGCACGTGTGCTCTATTGT
ATGTACCTTATGAATAAGCATCGGCTAATTCCGTGCA
>FBMWY7P01CF4BU 145       0      145
GCAGTGGGGAATATTGGACAAATGGGACCAAAAGTCTGATCCAGCAATTCTGTGTGCACG
ATGAAGTTTTTCGGAATGTAAAGTGCTTTCAGTTGGGAAGAAGAAAGTGACGGTACCAAC
AGAAGAAGCGACGGCTAAATACGCG
>FBMWY7P01DQMUG 156       0      156
TGAGGAATATTGGTCAATGGGCGCGAGCCTGAACCAGCCAAGTAGCGTGAAGGATGACTG
CCCTACGGGTTGTAAACTTCTTTTGTCCGGGAATAAAACCGCCTACGTGTAGGCGCTTGT
ATGTACCGGTACGAATAAGCATCGGCTAACTCCGTG
>FBMWY7P01CZPL6 154       0      154
TGAGGAATATTGGTCAATGGACGCAAGTCTGAACCAGCCAAGTAGCGTGCAGGATGACGG
CCCTCCGGGTTGTAAACTGCTTTTAGTTGGGAATAAAGTGCAGCTCGTGAGCTGTTTTGT
ATGTACCATCAGAAAAAGGCCGGCTAATTCCGTG
>FBMWY7P01EZE60 158       0      158
TGAGGAATATTGGTCAATGGACGAGAGTCTGAACCAGCCAAGTAGCGTGAAGGATGACTG
CCCTATGGGTTGTAAACTTCTTTTATACGGGAATAAAGTTAGCCACGTGTGGTTTTTTGT
ATGTACCGTATGAATAAGGATCGGCTAACTCCGTGCCT
>FBMWY7P01CCBVX 139       0      139
TGGGGAATATTGGACAATGGACCAAAAGCCTGATCCAGCAATTCTGTGTGCACGATGACG
GTCTTAGGATTGTAAAGTGCTTTCAATCGGGAAAAAGAAAGTGATGGTACCGATAGAAGA
AGCGACGGCTAAATACGTG
>FBMWY7P01C50YO 157       0      157
TGAGGAATATTGGTCAATGGGCGCGAGCCTGAACCAGCCAAGTAGCGTGAAGGATGACTG
CCCTATGGGTTGTAAACTTCTTTTGTCCGGGAATAAAACCGCCTACGTGTAGGCGCTTGT
ATGTACCGGTACGAATAAGCATCGGCTAACTCCGTGG
>FBMWY7P01CVUA9 139       0      139
TGGGGAATATTGGACAATGGACCAAAAGTCTGATCCAGCAATTCTGTGTGCACGATGAAG
TTTTTCGGAATGTAAAGTGCTTTCAGTTGGGAAGAAGAAAGTGACGGTACCAACAGAAGA
AGCGACGGCTAAATACGTG
>FBMWY7P01CHM8O 84       0      84
CCTACGGGGCAGCAGTAGGGAATATTGCACAATGGGGGAAACCCTGATGCAGCCATGCCG
CGTGTGTGAAGAAGGCCTGTGTAG
>FBMWY7P01AUK92 45       0      45
TGGGGGAAGTAATTGCACAATAGGGGGAAACCCGGTACGATGCAG
>FBMWY7P01EX7LA 139       0      139
TGGGGAATATTGGACAATGGACCAAAAGTCTGATCCAGCAATTCTGTGTGCACGATGACG
GTCTTAGGATTGTAAAGTGCTTTCAATTGGGAAGAAAAAAATGACGGTACCAATAGAAGA
AGCGACGGCTAAATACGTA
>FBMWY7P01E232P 81       0      81
TGGGGAATATTGGACAATGGACCAAAAGTCTGATCCAGCAATTCTGTGTGTACGATGAAG
TTTTTCGGTAATGTAAAGTAG
>FBMWY7P01EY7E8 160       0      160
TGGGGAATTTTGGACAATGGGGCAACCCTGATCCAGCCATGCCGCGTGCAGGATGAAAGT
CTTCGGATTGTAAACTGCTTTTGTCAGGGACGAAAAGGATTGTGTTAATACCATGATCTG
CTGACGGTACCTGAGGAATAAGCACCGGCTAACTACGTGG
>FBMWY7P01EEJ7A 142       0      142
TGGGGAATATTGGACAATGGACCAAAAGTCTGATCCAGCAATTCTGTGTGCACGATGAAG
TTTTTCGGAATGTAAAGTGCTTTCAGTTGGGAAGAAGAAAGTGACGGTACCAACAGAAGA
AGCGACGGCTAAATACGTGCCC
>FBMWY7P01DWW2C 155       0      155
TGAGGAATATTGGTCAATGGACGAGAGTCTGAACCAGCCAAGTAGCGTGAAGGATGACTG
CCCTATGGGTTGTAAACTTCTTTTATACGGGAATAAAGTGAGCCACGCGTGGTTTTTTGT
ATGTACCGTATGAATAAGGATCGGCTAACTCCGTG
>FBMWY7P01EJL84 155       0      155
TGAGGAATATTGGTCAATGGACGCAAGTCTGAACCAGCCAAGTAGCGTGCAGGATGACGG
CCCTCCGGGTTGTAAACTGCTTTTAGTTGGGAATAAAGTGCAGCTCGTGAGCTGTTTTGT
ATGTACCATCAGAAAAAGGACCGGCTAATTCCGCG
>FBMWY7P01DEZ76 139       0      139
TGGGGAATATTGGACAATGGACCAAAAGTCTGATCCAGCAATTCTGTGTGCACGATGAAG
TTTTTCGGAATGTAAAGTGCTTTCAGTTGGGAAGAAGAAAGTGACGGTACCAACAGAAGA
AGCGACGGCTAAATACGTG
>FBMWY7P01BIGKQ 156       0      156
TGAGGAATATTGGTCAATGGGCGCGAGCCTGAACCAGCCAAGTAGCGTGAAGGATGACTG
CCCTATGGGTTGTAAACTTCTTTTGTCCGGGAATAAAACCGCCTACGTGTAGGCGCTTGT
ATGTACCGGTACGAATAAGCATCGGCTAACTCCGCG
>FBMWY7P01C8WI2 156       0      156
TGAGGAATATTGGTCAATGGACGCAAGTCTGAACCAGCCAAGTAGCGTGCGGGATGACGG
CCCTCCGGGTTGTAAACTGCTTTTAGTTGGGAATAAAGTGCAGCTCGTGAGCTGTTTTGT
ATGTACCATCAGAAAAAGGACCGGCTAATTCCGTGT
>FBMWY7P01EPBNU 141       0      141
TGGGGAATATTGGACAATGGACCAAAAGTCTGATCCAGCAATTCTGTGTGCACGATGACG
GTCTTAGGATTGTAAAGTGCTTTCAATTGGGAAGAAAAAAATGACGGTACCAATAGAAGA
AGCGACGGCTAAATACGTGCT
>FBMWY7P01D3PHE 139       0      139
TGGGGAATATTGGACAATGGACCAAAAGTCTGATCCAGCAATTCTGTGTGCACGATGACG
GTCTTAGGATTGTAAAGTGCTTTCAATTGGGAAGAAAAAAATGACGGTACCAATAGAAGA
AGCGACGGCTAAATACGTG
>FBMWY7P01DALGW 155       0      155
TGAGGAATATTGGTCAATGGACGAGAGTCTGAACCAGCCAAGTAGCGTGAAGGAAGACTG
CCCTATGGGTTGTAAACTTCTTTTATAAGGGAATAAAGTCAGGTACGTGTACCTGTTTGT
ATGTACCTTATGAATAAGCATCGGCTAACTCCGTG
>FBMWY7P01BLNB9 155       0      155
TGAGGAATATTGGTCAATGGACGAGAGTCTGAACCAGCCAAGTAGCGTGAAGGATGACTG
CCCTATGGGTTGTAAACTTCTTTTATACGGGAATAAAGTGTTCCACGCGTGGAATTTTGT
ATGTACCGTATGAATAAGGATCGGCTAACTCCGTG
>FBMWY7P01C7N6V 156       0      156
TGAGGAATATTGGTCAATGGGCGCGAGCCTGAACCAGCCAAGTAGCGTGAAGGATGACTG
CCCTATGGGTTGTAAACTTCTTTTGTCCGGGAATAAAACCGCCTACGTGTAGGCGCTTGT
ATGTACCGGTACGAATAAGCATCGGCTAACTCCGCG
>FBMWY7P01ES975 139       0      139
TGGGGAATATTGGACAATGGACCAAAAGTCTGATCCAGCAATTCTGTGTGCACGATGACG
GTCTTAGGATTGTAAAGTGCTTTCAATCGGGAAAAAGAAAGTGATGGTACCGATAGAAGA
AGCGACGGCTAAATACGTG
>FBMWY7P01CWK28 155       0      155
TGAGGAATATTGGTCAATGGACGGAAGTCTGAACCAGCCAAGTCGCGTGAAGGATGAAGG
TTCTATGGATTGTAAACTTCTTTTATAGGGGAATAAAAAAGTCCACGTGTGGATTCTTGT
ATGTACCCTATGAATAAGCATCGGCTAACTCCGTG
>FBMWY7P01BTARR 160       0      160
GCAGTGAGGAATATTGGTCAATGGACGAGAGTCTGAACCAGCCAAGTAGCGTGAAGGATG
ACTGCCCTATGGGTTGTAAACTTCTTTTATATGGGAATAAAAAAGAGCACGTGTGCTCTA
TTGTATGTACCTTATGAATAAGCATCGGCTAATTCCGTGT
>FBMWY7P01A1HXZ 84       0      84
CCTACGGGGCAGCAGTGGGGAATATTGCGCAATGGGGGAAACCCTGACGCAGCAACGCCG
CGTGATTGAAGAAGGCCTGTGTAG
>FBMWY7P01BJHFP 155       0      155
TGAGGAATATTGGTCAATGGACGAGAGTCTGAACCAGCCAAGTAGCGTGAAGGATGACTG
CCCTATGGGTTGTAAACTTCTTTTATACGGGAATAAAGTTAGCCACGTGTGGTTTTTTGT
ATGTACCGTATGAATAAGGATCGGCTAACTCCGTG
>FBMWY7P01CGDTK 140       0      140
TGGGGAATATTGGACAATGGACCAAAAGTCTGATCCAGCAATTCTGTGTGCACGATGATG
GTCTTAGGATTGTAAAGTGCTTTCAATCGGGAAAAAGGAAGTGATGGTACCGATAGAAGA
AGCGACGGCTAAATACGTGG
>FBMWY7P01D0XHL 175       0      175
CCTACGGGGAGACAGCAGTGAGGAATATTGGTCAATGGGCGCGAGCCTGAACCAGCCAAG
TAGCGTGAAGGATGACTGCCCTATGGGTTGTAAACTTCTTTTGTCCGGGAATAAAACCGC
CTACGTGTAGGCGCTTGTATGTACCGGTACGAATAAGCATCGGCTAACCTCCGTA
>FBMWY7P01BY5JG 155       0      155
TGAGGAATATTGGTCAATGGACGAGAGTCTGAACCAGCCAAGTAGCGTGAAGGATGACTG
CCCTATGGGTTGTAAACTTCTTTTATATGGGAATAAAAAAGAGCACGTGTGCTCTATTGT
ATGTACCTTATGAATAAGCATCGGCTAATTCCGTG
>FBMWY7P01D81XP 142       0      142
GTGGGGAATATTGGACAATGGACCAAAAGTCTGATCCAGCAATTCTGTGTGCACGATGAA
GTTTTTCGGAATGTAAAGTGCTTTCAGTTGGGAAGAAGAAAGTGACGGTACCAACAGAAG
AAGCGACGGCTAAATACGTGCA
>FBMWY7P01CWYO6 158       0      158
TGAGGAATATTGGTCAATGGGCGCGAGCCTGAACCAGCCAAGCAGCGTGAAGGATGACTG
CCCTATGGGTTGTAAACTTCTTTTGGTCCGGGAAATAAAACCGCCTACGTGTAGGCGCTT
GTATGTACCGGTACGAATAAGCATCGGCTAACTCCGTG
>FBMWY7P01C5ETU 138       0      138
TGGGGAATTATTGCACGAATGGGGGAAACCCTGATGCAGCGACGCCGCGTGAAGGAAGAA
GTATCTCGGTATGTAAACTTCTATTCAGCAGGGAAGATAATGACGGTACCTGACTAAGAA
GCCCCGGCTAACTACGTG
>FBMWY7P01EWXKF 176       0      176
TGAGGAATATTGGTCAATGGACGAGAGTCTGAACCAGCCAAGTAGCGTGAAGGATGACTG
CCCTATGGGTTGTAAACTTCTTTTATATGGGAATAAAAAAGAGCACGTGTGCTCTATTGT
ATGTACCTTATGAATAAGCATCGGCTAATTCCGTACCAGCAGCCGCCGGGTAAGTA
>FBMWY7P01EAG3Y 159       0      159
GTGAGGAATATTGGTCAATGGGCGCGAGCCTGAACCAGCCAAGTAGCGTGAAGGATGACT
GCCCTATGGGTTGTAAACTTCTTTTGTCCGGGAATAAAACCGCCTACGTGTAGGCGCTTG
TATGTACCGGTACGAATAAGCATCGGCTAACTCCGTGCT
>FBMWY7P01EG978 155       0      155
TGAGGAATATTGGTCAATGGACGAGAGTCTGAACCAGCCAAGTAGCGTGCAGGATGACGG
CCCTATGGGTTGTAAACTGCTTTTATAAGGGAATAAAGTGAGCCTCGTGAGGCTTTTTGC
ATGTACCTTATGAATAAGGACCGGCTAATTCCGTG
>FBMWY7P01DBCTD 154       0      154
TGGGGAATATTGGACAATGGACCAAAAGTCTGATCCAGCAATTCTGTGTGCACGATGAAG
TTTTTCGGAATGTAAAGTGCTTTCAGTTGGGAAGAAGAAAGTGACGGTACCAACAGAAGA
AGCGACGGCTAAATACGTGCCAGNCGCCGAGTAT
>FBMWY7P01C5LF5 162       0      162
TAGGGAATTTTCGTCAATGGGCGCAAGCCTGAACGAGCAATGCCGCGTGGGTGAAGAAGG
TCTTCGGATCGTAAAGCTCTGTTGCGAGGGAAAAAGGAAGAGAAGAGGGAATGATTCTCT
TTTGATGGTACCTCGCCAGAAAGTCACGGCTAACTACGTGCT
>FBMWY7P01BJJRE 139       0      139
TGGGGAATATTGGACAATGGACCAAAAGTCTGATCCAGCAATTCTGTGTGCACGATGAAG
TTTTTCGGAATGTAAAGTGCTTTCAGTTGGGAAGAAGAAAGTGACGGTACCAACAGAAGA
AGCGACGGCTAAATACGTG
>FBMWY7P01CF47G 174       0      174
TGGGGAATTTTGGACAATGGGGGCAACCCTGATCCAGCCATGCCGCGTGCAGGATGAAGG
TCTTCGGATTGTAAACTGCTTTTGTCAGGGACGAAAAGGATTGTGCTAATACCATGATCT
GCTGACGGTACCTGAAGAATAAGCACCGGCTAACTACGTGCCANNCGCGAGTAT
>FBMWY7P01DW4JJ 135       0      135
TGGGGAATATTGCACAATGGGGGAAACCCTGATGCAGCGACGCCGCGTGAAGGAAGAAGT
ATCTCGGTATGTAAACTTCTATCAGCAGGGAAGATAATGACGGTACCTGACTAAGAAGCC
CCGGCTAACTACGTG
>FBMWY7P01B7MKF 139       0      139
TGGGGAATATTGGACAATGGACCAAAAGTCTGATCCAGCAATTCTGTGTGCACGATGACG
GTCTTAGGATTGTAAAGTGCTTTCAATTGGGAAGAAAAAAATGACGGTACCAATAGAAGA
AGCGACGGCTAAATACGTG
>FBMWY7P01A51R2 156       0      156
TGAGGAATATTGGTCAATGGGCGCGAGCCTGAACCAGCCAAGTAGCGTGAAGGATGACTG
CCCTATGGGTTGTAAACTTCTTTTGTCCGGGAATAAAACCGCCTACGTGTAGGCGCTTGT
ATGTACCGGTACGAATAAGCATCGGCTAACTCCGTA
>FBMWY7P01BB2V7 153       0      153
TGGGGAATATTGGACAATGGACCAAAAGTCTGATCCAGCAATTCTGTGTGCACGATGACG
GTCTTAGGATTGTAAAGTGCTTTCAATTAGGGAAGAAAAAAATGACGGTACCAATAGAAG
AAGCGACGGCTAAATACGTGCCAGCAGCGTAAT
>FBMWY7P01D32BA 141       0      141
TGGGGAATATTGGACAATGGACCAAAAGTCTGATCCAGCAATTCTGTGTGCACGATGACG
GTCTTAGGATTGTAAAGTGCTTTCAATCGGGAAAAAGAAAGTGATGGTACCGATAGAAGA
AGCGACGGCTAAATACGTGCT
>FBMWY7P01EC7C3 155       0      155
TGAGGAATATTGGTCAATGGACGAGAGTCTGAACCAGCCAAGTAGCGTGAAGGATGACTG
CCCTATGGGTTGTAAACTTCTTTTATATGGGAATAAAAAAGAGTACGTGTGCTCTATTGT
ATGTACCTTATGAATAAGCATCGGCTAATTCCGTG
>FBMWY7P01BGGV7 161       0      161
TGGGGAATTTTGGACAATGGGGGCAACCCTGATCCAGCCATGCCGCGTGCAGGATGAAGG
TCTTCGGATTGTAAACTGCTTTTGTCAGGGACGAAAAGGATTGTGCTAATACCATGATCT
GCTGACGGTACCTGAAGAATAAGCACCGGCTAACTACGTGA
>FBMWY7P01B4P6O 142       0      142
TGGGGAATATTGGACAATGGACCAAAAGTCTGATCCAGCAATTCTGTGTGCACGATGAAG
TTTTTCGGAATGTAAAGTGCTTTCAGTTGGGAAGAAGAAAGTGACGGTACCAACAGAAGA
AGCGACGGCTAAATACGTGCCG
>FBMWY7P01B7AZS 138       0      138
TGGGGAATATTGGACAATGGACCAAAAGTCTGATCCAGCAATTCTGTGTGCACGATGACG
GTCTTAGGATTGTAAAGTGCTTTCAATCGGGAAAAAGAAAGTGNTGGTACCGATAGAAGA
AGCGCGGCTAAATACGTG
>FBMWY7P01AJ868 69       0      69
TGGGGGATATTGCACAATGGGGGAAACCCTGATGCAGCGACGCCGCGTGAGGGAAGACGG
CCNGTGTAC
>FBMWY7P01BVI8V 140       0      140
TGGGGAATATTGGACAATGGACCAAAAGTCTGATCCAGCAATTCTGTGTGCACGATGACG
GTCTTAGGATTGTAAAGTGCTTTCAATTGGGAAGAAAAAAATGACGGTACCAATAGAAGA
AGCGACGGCTAAATAACGTG
>FBMWY7P01DVWM1 139       0      139
TGGGGAATATTGGACAATGGACCAAAAGTCTGATCCAGCAATTCTGTGTGCACGATGACG
GTCTTAGGATTGTAAAGTGCTTTCAATCGGGAAAAAGAAAGTGATGGTACCGATAGAAGA
AGCGACGGCTAAATACGTG
>FBMWY7P01CFJYG 139       0      139
TGGGGAATATTGGACAATGGACCAAAAGTCTGATCCAGCAATTCTGTGTACACGATGAAG
TTTTTCGGAATGTAAAGTGCTTTCAGTTGGGAAGAAGAAAGTGACGGTACTAACAGAAGA
AGCGACGGCTAAATACGTG
>FBMWY7P01BQJPQ 156       0      156
TGAGGAATATTGGTCAATGGACGCAAGTCTGAACCAGCCAAGTAGCGTGCAGGATGACGG
CCCTCCGGGTTGTAAACTGCTTTTAGTTGGGAATAAAGTGCAGCTCGTGAGCTGTTTTGT
ATGTACCATCAGAAAAAGGACCGGCTAATTCCGTGT
>FBMWY7P01DTYG6 155       0      155
TGAGGAATATTGGTCAATGGGCGAGAGCCTGAACCAGCCAAGTAGCGTGAAGGATGAAGG
TCCTACGGATTGTAAACTTCTTTTATACGGGAATAAAGTTTCCTACGTGTAGGATTTTGT
ATGTACCGTATGAATAAGCATCGGCTAACTCCGTG
>FBMWY7P01CQGW7 140       0      140
TGGGGAATATTGGACAATGGACCAAAAGTCTGATCCAGCAATTCTGTGTGCACGATGACG
GTCTTAGGATTGTAAAGTGCTTTCAATTGGGAAGAAAAAAAATGACGGTACCAATAGAAG
AAGCGACGGCTAAATACGTG
>FBMWY7P01BC7TA 141       0      141
TGGGGAATATTGGACAATGGACCAAAAGTCTGATCCAGCAATTCTGTGTGCACGATGACG
GTCTTAGGATTGTAAAGTGCTTTCAATTGGGAAGAAAAAAATAGACGGTACCAATAGAAG
AAGCGACGGCTAAATAACGTA
>FBMWY7P01DAWYC 139       0      139
TGGGGAATATTGGACAATGGACCAAAAGTCTGATCCAGCAATTCTGTGTGCACGATGACG
GTCTTAGGATTGTAAAGTGCTTTCAATTGGGAAGAAAAAAATGACGGTACCAATAGAAGA
AGCGACGGCTAAATACGTG
>FBMWY7P01AYSIY 137       0      137
TGGGGAATATTGCACAATGGGGGAAACCCTGATGCAGCGACGCCGCGTGAAGGAAGAAGT
ATCTCGGTATGTAAACTTCTATCAGCAGGGAAGATAATGACGGTACCTGACTAAGAAGCC
CCGGCTAACTACGTGCT
>FBMWY7P01CTQHC 139       0      139
TGGGGAATATTGGACAATGGACCAAAAGTCTGATCCAGCAATTCTGTGTGCACGATGATG
GTCTTAGGATTGTAAAGTGCTTTCAATTGGGAAGAAAAAAATGACGGTACCAATAGAAGA
AGCGACGGCTAAATACGTG
>FBMWY7P01APJG1 79       0      79
TGGGGAATATTGGACAATGGACCAAAAGTACTGATCCAGCAATTCTGTGTGCACGATGAC
GGTCTTAGGATTGTAAAGT
>FBMWY7P01D23RS 89       0      89
TGGGGGAATTTTTGGACAATGGGGGCAACCCTGATCCAGCCATGCCGCGTGCAGGAAGAA
GGCCTGGTTCGGTTAACGTTAGGTCTTTT
>FBMWY7P01DFXOE 141       0      141
TGGGGAATATTGGACAAGTGGACCAAAAGTCTGATCCAGCAATTCTGTGTGCACGATGAC
GGTCTTAGGATTGTAAAGTGCTTTCAATCGGGAAAAAGAAAGTGATGGTACCGATAGAAG
AAGCGACGGCTAAATACGTGT
>FBMWY7P01EQ3MT 156       0      156
TGGGGAATATTGGTCAATGGACGAGAGTCTGAACCAGCCAAGTAGCGTGAAGGATGACTG
CCCTATGGGTTGTAAACTTCTTTTATACGGGAATAAAGTGAGCCACGTGTGGTTTTTTGT
ATGTACCGTATGAATAAGGATCGGCTAACTCCGTGA
>FBMWY7P01A4HOL 140       0      140
TGGGGAATATTGGACAATGGACCAAAAGTCTGATCCAGCAATTCTGTGTGCACGATGACG
GTCTTAGGATTGTAAAGTGCTTTCAATTGGGAAGAAAAAAATAGACGGTACCAATAGAAG
AAGCGACGGCTAAATACGTG
>FBMWY7P01AHCMQ 37       0      37
TGGGGAATATTGGACAATGGCCAAAAGTACTGATCCA
>FBMWY7P01ELOXE 139       0      139
TGGGGAATATTGGACAATGGACCAAAAGTCTGATCCAGCAATTCTGTGTGCACGATGACG
GTCTTAGGATTGTAAAGTGCTTTCAATTGGGAAGAAAAAAATGACGGTACCAATAGAAGA
AGCGACGGCTAAATACGTG
>FBMWY7P01DQYBD 80       0      80
CCGTACGGGGNGCGACGACGACCGGCCCGGGTAACGGTTAACTTCGTAGGACGGGGCCGG
GTCGGTCGGAACGGAACGGC
>FBMWY7P01B8H9G 139       0      139
TGGGGAATATTGGACAATGGACCAAAAGTCTGATCCAGCAATTCTGTGTGCACGATGACG
GTCTTAGGATTGTAAAGTGCTTTCAATCGGGAAAAAGAAAGTGATGGTACCGATAGAAGA
AGCGACGGCTAAATACGTG
>FBMWY7P01BPBJ5 143       0      143
GTGGGGAATATTGGACAATGGACCGAAAAGTCTGATCCAGCAATTCTGTGTGCACGATGA
CGGTCTTAGGATTGTAAAGTGCTTTCAATCGGGAAAAAGAAAGTGATGGTACCGATAGAA
GAAGCGACGGCTAAATACGTGCT
>FBMWY7P01EHPH4 143       0      143
TGGGGAATATTGGACAATGGACCAAAAGTCTGATCCAGCAATTCTGTGTGCACGATGACG
GTCTTAGGATTGTAAAGTGCTTTCAATTGGGAAGAAAAAAAATGACGGTACCAATAGAAG
AAGCGACGGCTAAATACGTGCCG
>FBMWY7P01BCECN 157       0      157
TGAGGAATATTGGTCAATGGACGCAAGTCTGAACCAGCCAAGTAGCGTGCAGGATGACGG
CCCTCCGGGTTGTAAACTGCTTTTAGTTGGGAAGAAAGTGCAGCTCGTGAGCTGTTTTGT
ATGTACCATCAGAAAAAGGACCGGCTAATTCCGTGCA
>FBMWY7P01D5ZYV 139       0      139
TGGGGAATATTGGACAATGGACCAAAAGTCTGATCCAGCAATTCTGTGTGCACGATGACG
GTCTTAGGATTGTAAAGTGCTTTCAATTGGGAAGAAAAAAATGACGGTACCAATAGAAGA
AGCGACGGCTAAATACGTG
>FBMWY7P01E2P3H 156       0      156
TGAGGAATATTGGTCAATGGACGCAAGTCTGAACCAGCCAAGTAGCGTGCAGGATGACGG
CCCTCCGGGTTGTAAACTGCTTTTAGTTGGGAATAAAGTGCAGCTCGTGAGCTGTTTTGT
ATGTACCATCAGAAAAAGGACCGGCTAATTCCGTGA
>FBMWY7P01DEOKJ 135       0      135
TGGGGAATATTGCACAATGGGGGAAACCCTGATGCAGCGACGCCGCGTGAAGGATGAAGT
ATTTCGGTATGTAAACTTCTATCAGCAGGGAAGAAAATGACGGTACCTGAGTAAGAAGCC
CCGGCTAACTACGTG
>FBMWY7P01EYII0 161       0      161
TAGGGAATTTTCGGCAATGGGGGGAACCCTGACCGAGCAACGCCGCGTGAAGGAAGAAGG
AATTCGTTCTGTAAACTTCTGTTATAAAGGAAGAACGGCGGATATAGGGAATGATATCCG
AGTGACGGTACTTTATGAGAAAGCCACGGCTAACTACGTGG
>FBMWY7P01A6UIV 147       0      147
TGGGGAATATTGGACAATGGACCAAAAAGTACTGATCCAGCAATTCTGTGTGCACGATGA
CGGTCTTAGGATTGTAAAGTGCTTTCAATCGGGAAAAAGGAAAAGTAGATGGTACCGATA
GAAGAAGCGACGGCTAAATAACGTGCT
>FBMWY7P01C47SD 159       0      159
TGAGGAATATTGGTCAATGGGCGCGAGCCTGAACCAGCCAAGTAGCGTGAAGGATGACTG
CCCTATGGGTTGTAAACTTCTTTTGTCCGGGAATAAAACCGCCTACGTGTAGGCGCTTGT
ATGTACCGGTACGAATAAGCATCGGCTAACTCCGTGCCG
>FBMWY7P01A7T9A 161       0      161
TGAGGAATATTGGTCAATGGGCGCGAGCCTGAACCAGCCAAGTAGCGTGAAGGATGACTG
CCCTATGGGTTGTAAACTTCTTTTGTCCGGGAATAAAACCGCCTACGTGTAGGCGCTTGT
ATGTACCGGTACGAATAAGCATCGGCTAACTCCGTGCCAGC
>FBMWY7P01DYIY0 155       0      155
TGAGGAATATTGGTCAATGGACGCAAGTCTGAACCAGCCAAGTAGCGTGCAGGATGACGG
CCCTCCGGGTTGTAAACTGCTTTTAGTTGGGAATAAAGTGCAGCTCGTGAGCNGTTTTGT
ATGTACCATCAGAAAAAGGACCGGCTAATTCCGTA
>FBMWY7P01CN8XL 139       0      139
TGGGGAATATTGGACAATGGACCAAAAGTCTGATCCAGCAATTCTGTGTGCACGATGACG
GTCTTAGGATTGTAAAGTGCTTTCAATTGGGAAGAAAAAAATGACGGTACCAATAGAAGA
AGCGACGGCTAAATACGTG
>FBMWY7P01EE97K 155       0      155
TGAGGAATATTGGTCAATGGACGAGAGTCTGAACCAGCCAAGTAGCGTGAAGGATGACTG
CCCTATGGGTTGTAAACTTCTTTTATATGGGAATAAAAAAGAGCACGTGTGCTCTATTGT
ATGTACCTTATGAATAAGCATCGGCTAATTCCGCG
>FBMWY7P01C4LW7 157       0      157
TGAGGAATATTGGTCAATGGACGAGAGTCTGAACCAGCCAAGTAGCGTGCAGGATGACGG
CCCTATGGGTTGTAAACTGCTTTTATAAGGGAATAAAGTGAGCCTCGTGAGGCTTTTTGC
ATGTACCTTATGAATAAGGACCGGCTAATTCCGTGCC
>FBMWY7P01BQPQB 162       0      162
TGGGGAATTTTGGACAATGGGGGCAACCCTGATCCAGCCATGCCGCGTGCAGGATGAAGG
TCTTCGGATTGTAAACTGCTTTTGTCAGGGACGAAAAGGATTGTGTTAATACCATGATCT
GCTGACGGTACCTGAAGAATAAGCACCGGCTAACTACGTGCT
>FBMWY7P01DO61R 163       0      163
TGGGGAATTTTGGACAATGGGGGCAACCCTGATCCAGCCATGCCGCGTGCAGGATGAAGG
TCTTCGGATTGTAAACTGCTTTTGTCAGGGACGAAAAGGATTGTGTTAATACCATGATCT
GCTGACGGTACCTGAAGAATAAGCACCGGCTAACTACGTGCCT
>FBMWY7P01ARSHS 135       0      135
TGGGGAATATTGCACAATGGGGGAAACCCTGATGCAGNGACGCCGCGTGAAGGAAGAAGT
ATCTCGGTATGTAAACTTCTATCAGCAGGGAAGAAAATGACGGTACCTGACTAAGAAGCC
CCGGCTAACTACGTG
>FBMWY7P01CYL3Q 142       0      142
GTGGGGAATTATTGGACAATGGACCAAAAGTCTGATCCAGCAATTCTGTGTGCACGATGA
CGGTCTTAGGATTGTAAAGTGCTTTCAATTGGGAAAGAAAAAAATGACGGTACCAATAGA
AGAAGCGACGGCTAAATACGTG
>FBMWY7P01ET4S2 140       0      140
TGGGGAATATTGGACAATGGACCAAAAGTCTGATCCAGCAATTCTGTGTGCACGATGAAG
TTTTTCGGAATGTAAAGTGCTTTCAGTTGGGAAGAAGAAAGTGACGGTACCAACAGAAGA
AGCGACGGCTAAATAACGTT
>FBMWY7P01D01BG 89       0      89
TGGGGAATATTGCACAATGGGCGCAAGCCTGATGCAGCAACGCCGCGTGAGCGATGAAGG
CCTGGTCGGTAAGACTCTGTCCTCAGAGA
>FBMWY7P01D69GY 171       0      171
CCTAGAGGCAGCAGTGAGGAATATTGGTCAATGGACGAGAGTCTGAACCAGCCAAGTAGC
GTGAAGGATGACTGCCCTATGGGTTGTAAACTTCTTTTATATGGGAAATAAAAAAAGAGC
ACGTGTGCTCTATTGTATGTACCTTATGAATAAGCATCGGCTAATTCCGTG
>FBMWY7P01BPW6G 142       0      142
TGGGGAATATTGGACAATGGACCAAAAGTCTGATCCAGCAATTCTGTGTGCACGATGACG
GTCTTAGGATTGTAAAGTGCTTTCAATCGGGAAAAAGAAAGTGATGGTACCGATAGAAGA
AGCGACGGCTAAATACGTGCCG
>FBMWY7P01C2OWI 155       0      155
TGAGGAATATTGGTCAATGGACGAGAGTCTGAACCAGCCAAGTAGCGTGAAGGATGACTG
CCCTATGGGTTGTAAACTTCTTTTATACGGGAATAAAGTGAGCCACGTGTGGTTTTTTGT
ATGTACCGTATGAATAAGGATCGGCTAACTCCGTA
>FBMWY7P01CB1MM 72       0      72
CCTACGGGGCAGCAGTGGGGGAAGGTAATTTGGTACGAAATAGGACCGAAAAACGTAACT
TGATCCACGCAA
>FBMWY7P01BKKBI 26       0      26
TGGGAAGTTAGATAGTGGGANACCGG
>FBMWY7P01CRATV 143       0      143
TGGGGAATATTGGACAATGGACCAAAAGTCTGATCCAGCAATTCTGTGTGCACGATGACG
GTCTTAGGATTGTAAAGTGCTTTCAATTGGGAAAGAAAAAAATGACGGTACCAATAGAAG
AAGCGACGGCTAAATACGTGCCG
>FBMWY7P01AV1P4 128       0      128
TGAGGAATATTGGTCGATGGACGAGAGTCTGAACCAGCCAAGTAGCGTGAAGGATGACTG
CCCTATGGGTTGTAAACTTCTTTTATACGGGAATAAAGTGAGCCACGTGTGGTTTTTGTT
NTNTCGTA
>FBMWY7P01AVERZ 135       0      135
TGGGGAATATTGCACAATGGGGGAAACCCTGATGCAGCAACGCCGCGTGAGTGAAGAAGT
ATTTCGGTATGTAAAGCTCTATCAGCAGGGAAGAAAGTGACGGTACCTGACTAAGAAGCC
CCGGCTAACTACGTG
>FBMWY7P01B6FR6 139       0      139
TGGGGAATATTGGACAATGGACCAAAAGTCTGATCCAGCAATTCTGTGTGCACGATGAAG
TTTTTCGGAATGTAAAGTGCTTTCAGTTGGGAAGAAGAAAGTGACGGTACCAACAGAAGA
AGCGACGGCTAAATACGTG
>FBMWY7P01B148D 139       0      139
TGGGGAATTATTGCACGAATGGGGGAAACCCTGATGCAGCGACGCCGCGTGAAGGAAGAA
GTATCTCGGTATGTAAACTTCTATTCAGCAGGGAAAGATAATGACGGTACCTGACTAAGA
AGCCCCGGCTAACTACGTG
>FBMWY7P01BOMTJ 160       0      160
TGGGGAATTTTGGACAATGGGGGCAACCCTGATCCAGCCATGCCGCGTGCAGGATGAAGG
TCTTCGGATTGTAAACTGCTTTTGTCAGGGACGAAAAGGATTGTGTTAATACCATGATCT
GCTGACGGTACCTGAAGAATAAGCACCGGCTAACTACGTG
>FBMWY7P01E0MRJ 155       0      155
TGAGGAATATTGGTCAATGGACGAGAGTCTGAACCAGCCAAGTAGCGTGAAGGATGACTG
CCCTATGGGTTGTAAACTTCTTTTATATGGGAATAAAAAAGAGCACGTGTGCTCTATTGT
ATGTACCTTATGAATAAGCATCGGCTAATTCCGTG
>FBMWY7P01BC4MK 140       0      140
TGGGGAATATTGGACAATGGACCAAAAGTCTGATCCAGCAATTCTGTGTGCACGATGAAG
TTTTTCGGAATGTAAAGTGCTTTCAGTTGGGAAGAAGAAAGTGACGGTACCAACAGAAGA
AGCGACGGCTAAATACGTGT
>FBMWY7P01CXLVI 139       0      139
TGGGGAATATTGGACAATGGACCAAAAGTCTGATCCAGCAATTCTGTGTGCACGATGAAG
TTTTTCGGAATGTAAAGTGCTTTCAGTTGGGAAGAAGAAAGTGACGGTACCAACAGAAGA
AGCGACGGCTAAATACGTG
>FBMWY7P01CFOYG 171       0      171
TGAGGAATATTGGTCAATGGACGCAAGTCTGAACCAGCCAAGTAGCGTGCAGGACAACGG
CCCTCCGGGTTGTAAACTGCTTTTAGTTGGGAATAAAGTGCAGTTCGTGAGCTGTTTTGT
ATGTACCATCAGAAAAAGGACCGGCTAATTCCGTGCCANNCGCCGGTAGTA
>FBMWY7P01DG0RI 142       0      142
TGGGGAATATTGGACAATGGACCAAAAGTCTGATCCAGCAATTCTGTGTGCACGATGAAG
TTTTTCGGAATGTAAAGTGCTTTCAGTTGGGAAGAAGAAAGTGACGGTACCAACAGAAGA
AGCGACGGCTAAATACGTGCCT
>FBMWY7P01CSB82 157       0      157
TGAGGAATATTGGTCAATGGGCGCGAGCCTGAACCAGCCAAGTAGCGTGAAGGATGACTG
CCCTATGGGTTGTAAACTTCTTTTGTTCGGGAATAAAACCGCCTACGTGTAGGCGCTTGT
ATGTACCGGTACGAATAAGCATCGGCTAACTCCGTGG
>FBMWY7P01A6F0Z 156       0      156
TGGGGAATATTGCACAATGGGGGGAACCCTGATGCAGCAACGCCGCGTGAGTGAAGAAGT
ATTTCGGTATGTAAAGCTCTATCAGCAGGGAAGAAAGTGACGGTACCTGACTAAGAAGCC
CCGGCTAACTACGTGCCTGCACGCCGGACGGTTAAT
>FBMWY7P01BV7RX 70       0      70
TAGGGAATATTGCACAATGGGGGAAACCCTGATGCAGCCATGCCGCGTGTGTGAAGAAGG
CCTGTGTAAG
>FBMWY7P01BJHNW 155       0      155
TGAGGAATATTGGTCAATGGACGAGAGTCTGAACCAGCCAAGTAGCGTGAGGGATGACTG
CCCTATGGGTTGTAAACTTCTTTTATACGGGAATAAAGTGTTCCACGCGTGGAATTTTGT
ATGTACCGTATGAATAAGGATCGGCTAACTCCGTG
>FBMWY7P01D4XBE 160       0      160
TAGGGAATTTTCGTCAATGGGGGGAACCCTGAACGAGCAATGCCGCGTGAGTGAGGAAGG
TCTTCGGATCGTAAAGCTCTGTTGTAAGAGAAAAACGGCACTCATAGGGAATGATGAGTG
AGTGATGGTATCTTACCAGAAAGTCACGGCTAACTACGTG
>FBMWY7P01BU0UG 140       0      140
GTGGGGAATATTGGACAATGGACCAAAAGTCTGATCCAGCAATTCTGTGTGCACGATGAA
GTTTTTCGGAATGTAAAGTGCTTTCAGTTGGGAAGAAGAAAGTGACGGTACCAACAGAAG
AAGCGACGGCTAAATACGCG
>FBMWY7P01E1MUW 64       0      64
TGGGGAATATTGGACAATGGACCAAAAGTACTGATCCAGCAATTCTGTGTGCACGATGAC
GGTC
>FBMWY7P01D44ZL 136       0      136
TGGGGAATCTTGCGCAATGGGGGGAACCCTGACGCAGCGACGCCGCGTGCGGGACGAAGG
CCCTCGGGTCGTAAACCGCTTTCAGCAGGGATGAGACAAGACGGTACCTGCAGAAGAAGC
CCCGGCTAACTACGTG
>FBMWY7P01C8JP0 135       0      135
TGGGGGATATTGCACAATGGGCGAAAGCCTGATGCAGCGACGCCGCGTGAGGGAAGACGG
CCCTGGTTGTAACCTCTGTCATTCGGACGAAGAAAGTGACGGTACCGAAGAAGGAAGCTC
CGGCTAACTACGTGG
>FBMWY7P01A47BP 155       0      155
TGAGGAATATTGGTCAATGGACGAGAGTCTGAACCAGCCAAGTAGCGTGAAGGATGACTG
CCCTATGGGTTGTAAACTTCTTTTATATGGGAATAAAAAAGAGTACGTGTGCTCTATTGT
ATGTACCTTATGAATAAGCATCGGCTAATTCCGTG
>FBMWY7P01DUSQ9 173       0      173
CCGTACGGAAGGCAGCGGTGAGGAATATTGGTCAATGGACGCAAGTCTGAACCAGCCAAG
TAGCGTGCAGGATGACGGCCCTCCGGGTTGTAAACTGCTTTTAGTTGGGAATAAAGTGCA
GCTCGTGAGCTGTTTTGTATGTACCATCAGAAAAAAGACCGGCTAATTCCGTG
>FBMWY7P01CB0RK 157       0      157
TGAGGAATATTGGTCAATGGGCGCGAGCCTGAACCAGCCAAGTAGCGTGAAGGATGACTG
CCCTATGGGTTGTAAACTTCTTTTGTCCGGGAATAAAACCGCCTACGTGTAGGCGCTTGT
ATGTACCGGTACGAATAAGCATCGGCTAACTCCGTGT
>FBMWY7P01E25RJ 155       0      155
TGAGGAATATTGGTCAATGGACGCAAGTCTGAACCAGCCAAGTAGCGTGCAGGATGACGG
CCCTCCGGGTTGTAAACTGCTTTTAGTTGGGAATAAAGTGCAGCTCGTGAGCTGTTTTGT
ATGTACCATCAGAAAAAGGACCGGCTAATTCCGTG
>FBMWY7P01CP79E 155       0      155
TGAGGAATATTGGCCAATGGACGAGAGTCTGAACCAGCCAAGTAGCGTGCAGGATGACGG
CCCTATGGGTTGTAAACTGCTTTTATAAGGGAATAAAGTGAGAGTCGTGACTCTTTTTGC
ATGTACCTTATGAATAAGGACCGGCTAATTCCGTG
>FBMWY7P01ELZ05 156       0      156
TGAGGAATATTGGTCAATGGGCGCGAGCCTGAACCAGCCAAGTAGCGTGAAGGATGACTG
CCCTACGGGTTGTAAACTTCTTTTGTCCGGGAATAAAACCGCCTACGTGTAGGCGCTTGT
ATGTACCGGTACGAATAAGCATCGGCTAACTCCGTG
>FBMWY7P01DZ8H2 158       0      158
TGAGGAATATTGGTCAATGGGCGCGAGCCTGAACCAGCCAAGTAGCGTGAAGGATGACTG
CCCTACGGGTTGTAAACTTCTTTTGTCCGGGAATAAAACCGCCTACGTGTAGGCGCTTGT
ATGTACCGGTACGAATAAGCATCGGCTAACTCCGTGCT
>FBMWY7P01A42CP 142       0      142
TGGGGAATATTGGACAATGGACCAAAAGTCTGATCCAGCAATTCTGTGTGCACGATGAAG
TTTTTCGGAATGTAAAGTGCTTTCAGTTGGGAAGAAGAAAGTGACGGTACCAACAGAAGA
AGCGACGGCTAAATACGTGCCC
>FBMWY7P01B4TAT 135       0      135
TGGGGAATATTGCACAATGGGGGAAACCCTGATGCAGCGACGCCGCGTGGAGGAAGAAGG
TCTTCGGATTGTAAACTCCTGTTGTTGGGGTAGATAATGACGGTACCCAACAAGGAAGTG
ACGGCTAACTACGTG
>FBMWY7P01EPR4C 54       0      54
CCGTACGGGGAGGCAGCAGTGGAAGGAATTAGTTGGTCAAGTGGACGCAAGTCT
>FBMWY7P01DUOWP 145       0      145
GTGGGGAATATTGGACAATGGAACCAAAAGTCTGATCCAGCAATTCTGTGTGCACGATGA
AGTTTTTCGGAATGTAAAGTGCTTTCAGTTGGGAAGAAAGAAAGTGACGGTACCAACAGA
AGAAGCGACGGCTAAATACGTGCCG
>FBMWY7P01CODOW 155       0      155
TGAGGAATATTGGTCAATGGACGAGAGTCTGAACCAGCCAAGTAGCGTGAAGGATGACTG
CCCTATGGGTTGTAAACTTCTTTTATACGGGAATAAAGTGTTCCACGTGTGGAATTTTGT
ATGTACCGTATGAATAAGGATCGGCTAACTCCGTA
>FBMWY7P01EYAMH 139       0      139
TGGGGAATATTGGACAATGGACCAAAAGTCTGATCCAGCAATTCTGTGTGCACGATGAAG
TTTTTCGGAATGTAAAGTGCTTTCAGTTGGGAAGAAGAAAGTGACGGTACCAACAGAAGA
AGCGACGGCTAAATACGTG
>FBMWY7P01B62V3 156       0      156
TGAGGAATATTGGTCAATGGGCGCGAGCCTGAACCAGCCAAGTAGCGTGAAGGATGACTG
CCCTATGGGTTGTAAACTTCTTTTGTCCGGGAATAAAACCGCCTACGTGTAGGCGCTTGT
ATGTACCGGTACGAATAAGCATCGGCTAACTCCGTG
>FBMWY7P01BN9MX 139       0      139
TGGGGAATATTGGACAATGGACCAAAAGTCTGATCCAGCAATTCTGTGTGCACGATGAAG
TTTTTCGGAATGTAAAGTGCTTTCAGTTGGGAAGAAGAAAGTGACGGTACCAACAGAAGA
AGCGACGGCTAAATACGTG
>FBMWY7P01EGIN9 160       0      160
TGGGGAATATTGGACAATGGACCAAAAGTCTGATCCAGCAATTCTGTGTGCACGATGAAG
TTTTTCGGAATGTAAAGTGCTTTCAGTTGGGAAGAAGAAAGTGACGGTACCAACAGAAGA
AGCGACGGCTAAATACGTGCCAGCACGCCGGACGGTTAAT
>FBMWY7P01EH2VB 142       0      142
TGGGGAATATTGGACAATGGACCAAAAGTCTGATCCAGCAATTCTGTGTGCACGATGACG
GTCTTAGGATTGTAAAGTGCTTTCAATTGGGAAGAAAAAAATGACGGTACCAATAGAAGA
AGCGACGGCTAAATACGTGCCC
>FBMWY7P01DZ9Z9 135       0      135
TGGGGAATATTGCACAATGGGGGAAACCCTGATGCAGCGACGCCGCGTGAAGGATGAAGT
ATTTCGGTATGTAAACTTCTATCAGCAGGGAAGAAAATGACGGTACCTGAGTAAGAAGCC
CCGGCTAACTACGTG
>FBMWY7P01BMJ3S 138       0      138
TGGGGAATATTGGACAATGGACCAAAAGTCTGATCCAGCAATTCTGTGTGCACGATGACG
GTCTTAGGATTGTAAAGTGCTTTCAATTGGGAAGAAAAAAATGCGGTACCAATAGAAGAA
GCGACGGCTAAATACGTG
>FBMWY7P01COD2D 159       0      159
TGAGGAATATTGGTCAATGGGCGCGAGCCTGAACCAGCCAAGTAGCGTGAAGGATGACTG
CCCTATGGGTTGTAAACTTCTTTTGTCCGGGAATAAAACCGCCTACGTGTAGGCGCTTGT
ATGTACCGGTACGAATAAGCATCGGCTAACTCCGTGCCG
>FBMWY7P01BXV31 174       0      174
TGAGGAATATTGGTCAATGGGCGCGAGCCTGAACCAGCCAAGTAGCGTGAAGGATGACTG
CCCTATGGGTTGTAAACTTCTTTTGTCCGGGAATAAAACCGCCTACGTGTAGGCGCTTGT
ATGTACCGGTACGAATAAGCATCGGCTAACTCCGTGCACAGCCGCCGGTAAGTA
>FBMWY7P01BI92S 69       0      69
TAGGGAATATTGCACAATGGGGGAAACCCTGATGCAGCCATGCCGCGTGTGTGAAGAAGG
CCTGTGTAG
>FBMWY7P01B9MBL 156       0      156
TGAGGAATATTGGTCAATGGACGAGAGTCTGAACCAGCCAAGTAGCGTGAAGGATGACTG
CCCTATGGGTTGTAAACTTCTTTTATACGGGAATAAAGTGAGCCACGTGTGGTTTTTTGT
ATGTACCGTATGAATAAGGATCGGCTAACTCCGTGT
>FBMWY7P01EYQUO 142       0      142
TGGGGAATATTGGACAATGGACCAAAAGTCTGATCCAGCAATTCTGTGTGCACGATGACG
GTCTTAGGATTGTAAAGTGCGTTCAATCGGGAAAAAGAAAGTGATGGTACCGATAGAAGA
AGCGACGGCTAAATACGTGCCG
>FBMWY7P01DDXR3 69       0      69
TGGGGAATATTGGGCAATGGGGGAAACCCTGACCCAGCAACGCCGCGTGAAGGAANAAGG
CCTGTGTAA
>FBMWY7P01CVBVD 139       0      139
TGGGGAATATTGGACAATGGACCAAAAGTCTGATCCAGCAATTCTGTGTGCACGATGAAG
TTTTTCGGAATGTAAAGTGCTTTCAGTTGGGAAGAAGAAAGTGACGGTACCAACAGAAGA
AGCGACGGCTAAATACGTG
>FBMWY7P01EUOMN 138       0      138
TGGGGAATATTGCACAATGGGGGAAACCCTGATGCAGCGACGCCGCGTGAGTGAAGAAGT
ATTTCGGTATGTAAAGCTCTATCAGCAGGGAAGAAAGTGACGGTACCTGAATAAGAAGCC
CCGGCTAACTACGTGCCG
>FBMWY7P01BCCVK 156       0      156
TGAGGAATATTGATCAATGGACGAGAGTCTGAACCAGCCAAGTAGCGTGAAGGATGACTG
CCCTATGGGTTGTAAACTTCTTTTATACGGGAATAAAGTGAAGCACGTGTGCTTTTTTGT
ATGTACCGTATGAATAAGGATCGGCTAACTCCGTGT
>FBMWY7P01B5X82 139       0      139
TGGGGAATATTGGACAATGGACCAAAAGTCTGATCCAGCAATTCTGTGTGCACGATGACG
GTCTTAGGATTGTAAAGTGCTTTCAATTGGGAAGAAAAAAATGACGGTACCAATAGAAGA
AGCGACGGCTAAATACGTG
>FBMWY7P01E1T50 156       0      156
TGAGGAATATTGGTCAATGGACGAGAGTCTGAACCAGCCAAGTAGCGTGAAGGATGACTG
CCCTATGGGTTGTAAACTTCTTTTATACGGGAATAAAGTGTTCCACGCGTGGAATTTTGT
ATGTACCGTATGAATAAGGATCGGCTAACTCCGTGT
>FBMWY7P01BGPH6 139       0      139
TGGGGAATATTGGACAATGGACCAAAAGTCTGATCCAGCAATTCTGTGTGCACGATGACG
GTCTTAGGATTGTAAAGTGCTTTCAATCGGGAAAAAGAAAGTGATGGTACCGATAGAAGA
AGCGACGGCTAAATACGTG
>FBMWY7P01DVD21 154       0      154
TGAGGAATATTGGTCAATGGACGCAAGTCTGAACCAGCCAAGTAGCGTGCAGGATGACGG
CCCTCCGGGTTGTAAACTGCTTTTAGTTGGGAATAAAGTGCAGCTCGTGAGCTGTTTTGT
ATGTACCATCAGAAAAAGGCCGGCTAATTCCGTG
>FBMWY7P01B8XDD 154       0      154
TGAGGAATATTGGTCAATGGACGCAAGTCTGAACCAGCCAAGTAGCGTGCAGGATGACGG
CCCTCCGGGTTGTAAACTGCTTTTAGTTGGGAATAAAGTGCAGCTCGTGAGCTGTTTTGT
ATGTACCATCAGAAAAAGGCCGGCTAATTCCGTG
>FBMWY7P01EP5PO 155       0      155
TGAGGAATATTGGTCAATGGACGCAAGTCTGAACCAGCCAAGTAGCGTGCAGGATGACGG
CCCTCCGGGTTGTAAACTGCTTTTAGTTGGGAATAAAGTGCAGCTCGTGAGTTGTTTTGT
ATGTACCATCAGAAAAAGGACCGGCTAATTCCGTG
>FBMWY7P01DMXY9 142       0      142
TGGGGAATATTGGACAATGGACCAAAAGTCTGATCCAGCAATTCTGTGTGCACGATGAAG
TTTTTCGGAATGTAAAGTGCTTTCAGTTGGGAAGAAGAAAGTGACGGTACCAACAGAAGA
AGCGACGGCTAAATACGTGCCG
>FBMWY7P01DX66A 156       0      156
TGAGGAATATTGGTCAATGGGCGCGAGCCTGAACCAGCCAAGTAGCGTGAAGGATGACTG
CCCTATGGGTTGTAAACTTCTTTTGTCCGGGAATAAAACCGCCTACGTGTAGGCGCTTGT
ATGTACCGGTACGAATAAGCATCGGCTAACTCCGTG
>FBMWY7P01AV66A 158       0      158
TGAGGAATATTGGTCAATGGACGCAAGTCTGAACCAGCCAAGTAGCGTGCAGGATGACGG
CCCTCTGGGTTGTAAACTGCTTTTAGTTGGGAATAAAGTGCAGCTCGTGAGCTGTTTTGT
ATGTACCATCAGAAAAAGGACCGGCTAATTCCGTGCAA
>FBMWY7P01A4RHS 157       0      157
TGAGGAATATTGGTCAATGGACGAGAGTCTGAACCAGCCAAGTAGCGTGAAGGATGACTG
CCCTATGGGTTGTAAACTTCTTTTATATGGGAATAAAAAAGAAGTACGTGTGCTCTATTG
TATGTACCTTATGAATAAGCATCGGCTAATTCCGTGT
>FBMWY7P01CQUM3 139       0      139
TGGGGAATATTGGACAATGGACCAAAAGTCTGATCCAGCAATTCTGTGTGCACGACGACG
GTCTTAGGATTGTAAAGTGCTTTCAATTGGGAAGAAAAAAATGACGGTACCAATAGAAGA
AGCGACGGCTAAATATGTG
>FBMWY7P01ENRJL 139       0      139
TGGGGAATATTGGACAATGGACCAAAAGTCTGATCCAGCAATTCTGTGTGCACGATGACG
GTCTTAGGATTGTAAAGTGCTTTCAATCGGGAAAAAGAAAGTGATGGTACCGATAGAAGA
AGCGACGGCTAAATACGCG
>FBMWY7P01E16UM 36       0      36
TGGGGGAATATTGCACAATGGGCGCAAGCCTGATGC
>FBMWY7P01EA364 155       0      155
TGAGGAATATTGGTCAATGGACGAGAGTCTGAACCAGCCAAGTAGCGTGAAGGATGACTG
CCCTATGGGTTGTAAACTTCTTTTATATGGGAATAAAAAAGAGCACGTGTGCTCTATTGT
ATGTACCTTATGAATAAGCATCGGCTAATTCCGTG
>FBMWY7P01CLYJG 221       0      221
TGAGGAATATTGGTCAATGGGCGCGAGCCTGAACCAGCCAAGTAGCGTGAAGGATGACTG
CCCTATGGGTTGTAAACTTCTTTTGTCCGGGAATAAAACCGCCTACGTGTAGGCGCTTGT
ATGTACCGGTACGAATAAGCATCGGCTAACTCCGTGCCAGCACGCCGGACGGTTAATTCG
TAGGACGGGGCCGGGGTCCGGTTCGGGAACCGGAAACGGGC
>FBMWY7P01BRY3T 158       0      158
TGAGGAATATTGGTCAATGGGCGCGAGCCTGAACCAGCCAAGTAGCGTGAAGGATGACTG
CCCTATGGGTTGTAAACTTCTTTTGTCCGGGAATAAAACCGCCTACGTGTAGGCGCTTGT
ATGTACCGGTACGAATAAGCATCGGCTAACTCCGTGCT
>FBMWY7P01BBHMG 155       0      155
TGAGGAATATTGGTCAATGGACGAGAGTCTGAACCAGCCAAGTAGCGTGCAGGATGACGG
CCCTATGGGTTGTAAACTGCTTTTATAAGGGAATAAAGTGAGAGTCGTGACTCTTTTTGC
ATGTACCTTATGAATAAGGACCGGCTAATTCCGTG
>FBMWY7P01EXRTT 158       0      158
TGAGGAATATTGGTCAATGGGCGCGAGCCTGAACCAGCCAAGTAGCGTGAAGGATGACTG
CCCTATGGGTTGTAAACTTCTTTTGTCCGGGAATAAAACCGCCTACGTGTAGGCGCTTGT
ATGTACCGGTACGAATAAGCATCGGCTAACTCCGTGCA
>FBMWY7P01BROYJ 156       0      156
TGAGGAATATTGGTCAATGGGCGCGAGCCTGAACCAGCCAAGTAGCGTGAAGGATGACTG
CCCTATGGGTTGTAAACTTCTTTTGTCCGGGAATAAAACCGCCTACGTGTAGGCGCTTGT
ATGTACCGGTACGAATAAGCATCGGCTAACTCCGTA
>FBMWY7P01BP6VJ 158       0      158
TGAGGAATATTGGTCAATGGACGAGAGTCTGAACCAGCCAAGTAGCGTGAAGGATGACTG
CCCTATGGGTTGTAAACTTCTTTTATACGGGAATAAAGTGAAGCACGTGTGCTTTTTTGT
ATGTACCGTATGAATAAGGATCGGCTAACTCCGTGCCG
>FBMWY7P01AT5WS 138       0      138
TGGGGAATATTGCACAATGGGGGAAACCCTGATGCAGCGACGCCGCGTGAGTGAAGAAGT
ATTTCGGTATGTAAAGCTCTATCAGCAGGGAAGAAAGTGACGGTACCTGAATAAGAAGCC
CCGGCTAACTACGTGCCG
>FBMWY7P01E26KZ 73       0      73
TGGGGGAATATTGGGCAATGGGGGGAAACCCCTGACCCCAGCAACGCCGCGTGAAGGAAG
AAGGCCTGTGTAT
>FBMWY7P01CR5VD 156       0      156
TGAGGAATATTGGTCAATGGGCGCGAGCCTGAACCAGCCAAGTAGCGTGAAGGATGACTG
CCCTATGGGTTGTAAACTTCTTTTGTCCGGGAATAAAACCGCCTACGTGTAGGCGCTTGT
ATGTACCGGTACGAATAAGCATCGGCTAACTCCGTG
>FBMWY7P01BWTHX 138       0      138
TGGGGAATTATTGCACGAATGGGGGAAACCCTGATGCAGCGACGCCGCGTGAAGGAAGAA
GTATCTCGGTATGTAAACTTCTATTCAGCAGGGAAGATAATGACGGTACCTGACTAAGAA
GCCCCGGCTAACTACGTG
>FBMWY7P01EZW0Z 140       0      140
AGTGGGGAATATTGCACAATGGGGGAAACCCTGATGCAGCAACGCCGCGTGAGTGAAGAA
GTATTTCGGTATGTAAAGCTCTATCAGCAGGGAAGAAAATGACGGTACCTGACTAAGAAG
CCCCGGCTAACTACGTGCCT
>FBMWY7P01CQ2MY 79       0      79
TGGGGAATATTGGACAATGGACCAAAAGTCTGATCCAGCAATTCTGTGTGCACGATGAAG
TTTCGANTAAGTAGNTTCT
>FBMWY7P01EYV7H 139       0      139
TGGGGAATATTGGACAATGGACCAAAAGTCTGATCCAGCAATTCTGTGTGCACGATGACG
GTCTTAGGATTGTAAAGTGCTTTCAATTGGGAAGAAAAAAATGACGGTACCAATAGAAGA
AGCGACGGCTAAATACGTG
>FBMWY7P01BJE33 140       0      140
TGGGGAATATTGGACAATGGACCAAAAGTCTGATCCAGCAATTCTGTGTGCACGATGAAG
TTTTTCGGAATGTAAAGTGCTTTCAGTTGGGAAGAAGAAAGTGACGGTACCAACAGAAGA
AGCGACGGCTAAATACGTGT
>FBMWY7P01CQTNE 150       0      150
TGGGGAATATTGCACAATGGGGGAAACCCTGATGCAGCGACGCCGCGTGAGCGATGAAGT
ATTTCGGTATGTAAAGCTCTATCAGCAGGGAAGAAAATGACGGTACCTGACTAAGAAGCA
CCGGCTAAATACGTGCCGGCAGGCGGTAAT
>FBMWY7P01D2KY0 140       0      140
TGGGGAATATTGGACAATGGACCAAAAGTCTGATCCAGCAATTCTGTGTGCACGATGACG
GTCTTAGGATTGTAAAGTGCTTTCAATCGGGAAAAAGAAAGTGATGGTACCGATAGAAGA
AGCGACGGCTAAATACGTGT
>FBMWY7P01DSH65 158       0      158
TGAGGAATATTGGTCAATGGGCGCGAGCCTGAACCAGCCAAGTAGCGTGAAGGATGACTG
CCCTATGGGTTGTAAACTTCTTTTGTCCGGGAATAAAACCGCCTACGTGTAAGCGCTTGT
ATGTACCGGTACGAATAAGCATCGGCTAACTCCGTGCA
>FBMWY7P01DLAW5 139       0      139
TGGGGAATATTGGACAATGGACCAAAAGTCTGATCCAGCAATTCTGTGTGCACGATGACG
GTCTTAGGATTGTAAAGTGCTTTCAATTGGGAAGAAAAAAATGACGGTACCAATAGAAGA
AGCGACGGCTAAATACGTG
>FBMWY7P01EWJA7 157       0      157
TGAGGAATATTGGTCAATGGGCGCGAGCCTGAACCAGCCAAGTAGCGTGAAGGATGACTG
CCCTATGGGTTGTAAACTTCTTTTGTCCGGGAATAAAACCGCCTACGTGTAGGCGCTTGT
TATGTACCGGTACGAATAAGCATCGGCTAACTCCGTG
>FBMWY7P01EATMZ 161       0      161
TGGGGAATCTTCCGCAATGGGCGAAAGCCTGACGGAGCAATGCCGCGTGAGTGATGAAGG
AATTCGTTCCGTAAAACTCTTTTGTTTATGACGAATGTGCAGATTGTGAATAATTATTTG
TAATGACGGTAGTAAACGAATAAGCCACGGCTAACTACGTG
>FBMWY7P01D9GP4 160       0      160
TGGGGAATTTTGGACAATGGGGGCAACCCTGATCCAGCCATGCCGCGTGCAGGATGAAGG
TCTTCGGATTGTAAACTGCTTTTGTCAGGGACGAAAAGGATTGTGTTAATACCATGATCT
GCTGACGGTACCTGAAGAATAAGCACCGGCTAACTACGTG
>FBMWY7P01BNQDT 35       0      35
GGTAGGGGGAAATTAGTTGGAACAAGTCGGAAACC
>FBMWY7P01DEERH 139       0      139
TGGGGAATATTGGACAATGGACCAAAAGTCTGATCCAGCAATTCTGTGTGCACGATGAAG
TTTTTCGGAATGTAAAGTGCTTTCAGTTGGGAAGAAGAAAGTGACGGTACCAACAGAAGA
AGCGACGGCTAAATACGTG
>FBMWY7P01CZ661 154       0      154
TGAGGAATATTGGTCAATGGACGAGAGTCTGAACCAGCCAAGTAGCGTGAAGGATGACTG
CCCTATGGGTTGTAAACTTCTTTTATACGGGAATAAAGTGAAGCACGTGTGCTTTTTTGA
TGTACCGTATGAATAAGGATCGGCTAACTCCGTA
>FBMWY7P01BRMW8 43       0      43
CGCCGGACGGTAATTCTGAGGCCGGGGCGGTCGGACGAAAGGC
>FBMWY7P01EUTJ9 135       0      135
TGGGGAATATTGCACAATGGGGGAAACCCTGATGCAGCGACGCCGCGTGAAGGAAGAAGT
ATTTCGGTATGTAAACTTCTATCAGCAGGGAAGAAAATGACGGTACCTGACTAAGAAGCC
CCGGCTAACTACGTG
>FBMWY7P01DHARV 141       0      141
TGGGGAATATTGGACAATGGACCAAAAGTCTGATCCAGCAATTCTGTGTGCACGATGACG
GTCTTAGGATTGTAAAGTGCTTTCAATTGGGAAGAAAAAAAATAGACGGTACCAATAGAA
GAAGCGACGGCTAAATACGTG
>FBMWY7P01CZL83 155       0      155
TGAGGAATATTGGTCAATGGACGCAAGTCTGAACCAGCCAAGTAGCGTGCAGGATGACGG
CCCTCCGGGTTGTAAACTGCTTTTAGTTGGGAATAAAGTGCGGCTCGTGAGCTGTTTTGT
ATGTACCATCAGAAAAAGGACCGGCTAATTCCGTG
>FBMWY7P01BHNGA 138       0      138
TGGGGAATATTGCACAATGGGGGAAACCCGTGATGCAGCGACGCCGCGTGAGCGATGAAG
TATTTCGGTATGTAAAGCTCTATCAGCAGGGAAGATAATGACGGTACCTGACTAAGAAGC
ACCGGCTAAATACGTGCA
>FBMWY7P01DYP1F 133       0      133
TGGGAATATTGCACAATGGGGAACCCTGATGCAGCGACGCCGCGTGAAGGAAGAAGTATC
TCGGTATGTAAACTTCTATCAGCAGGGAAGATAATGACGGTACCTGACTAAGAAGCCCCG
GCTAACTACGTGA
>FBMWY7P01DDLX1 139       0      139
TGGGGAATATTGGACAATGGACCAAAAGTCTGATCCAGCAATTCTGTGTGCACGATGAAG
TTTTTCGGAATGTAAAGTGCTTTCAGTTGGGAAGAAGAAAGTGACGGTACCAACAGAAGA
AGCGACGGCTAAATACGTG
>FBMWY7P01B12QA 159       0      159
TGAGGAATATTGGTCAATGGGCGCGAGCCTGAACCAGCCAAGTAGCGTGAAGGATGACTG
CCCTATGGGTTGTAAACTTCTTTTGTCCGGGAATAAAACCGCCTACGTGTAGGCGCTTGT
ATGTACCGGTACGAATAAGCATCGGCTAACTCCGTGCCT
>FBMWY7P01EB7JT 155       0      155
TGAGGAATATTGGTCAATGGACGCAAGTCTGAACCAGCCAAGTAGCGTGCAGGATGACGG
CCCTCCGGGTTGTAAACTGCTTTTAGTTGGGAATAAAGTGCAGCTCGTGAGCTGTTTTGT
ATGTACCATCAGAAAAAGGACCGGCTAATTCCGTG
>FBMWY7P01EPSOL 139       0      139
TGGGGAATATTGGACAATGGACCAAAAGTCTGATCCAGCAATTCTGTGTGCACGATGACG
GTCTTAGGATTGTAAAGTGCTTTCAATCGGGAAAAAGAAAGTGATGGTACCGATAGAAGA
AGCGACGGCTAAATACGTG
>FBMWY7P01A45GF 134       0      134
TGGGAATATTGCACAATGGGGGAAACCCTGATGCAGCAACGCCGCGTGAGTGAAGAAGTA
TTTCGGTATGTAAAGCTCTATCAGCAGGGAAGAAAGTGACGGTACCTGACTAAGAAGCCC
CGGCTAACTACGTG
>FBMWY7P01EYGWW 139       0      139
TGGGGAATATTGGACAATGGACCAAAAGTCTGATCCAGCAATTCTGTGTGCACGATGACG
GTCTTAGGATTGTAAAGTGCTTTCAATCGGGAAAAAGAAAGTGATGGTACCGATAGAAGA
AGCGACGGCTAAATACGTG
>FBMWY7P01A66XB 139       0      139
TGGGGAATATTGCACAATGGGGGAAACCCTGATGCAGCAACGCCGCGTGAGTGAAGAAGT
ATTTCGGTATGTAAAGCTCTATCAGCAGGGAAGAAAATGACGGTACCTGACTAAGAAGCC
CCGGCTAACTACGTGCCAC
>FBMWY7P01CC4WG 157       0      157
TGAGGAATATTGGTCAATGGACGAGAGTCTGAACCAGCCAAGTAGCGTGAAGGATGACTG
CCCTATGGGTTGTAAACTTCTTTTATATGGGAATAAAAAAGAGCACGTGTGCTCTATTGT
ATGTACCTTATGAATAAGCATCGGCTAATTCCGTGCT
>FBMWY7P01D2VPU 139       0      139
TGGGGAATATTGGACAATGGACCAAAAGTCTGATCCAGCAATTCTGTGTGCACGATGAAG
TTTTTCGGAATGTAAAGTGCTTTCAGTTGGGAAGAAGAAAGTGACGGTACCAACAGAAGA
AGCGACGGCTAAATACGTG
>FBMWY7P01C9R2E 139       0      139
TGGGGAATATTGGACAATGGACCAAAAGTCTGATCCAGCAATTCTGTGTGCACGATGAAG
TTTTTCGGAATGTAAAGTGCTTTCAGTTGGGAAGAAGAAAGTGACGGTACCAACAGAAGA
AGCGACGGCTAAATACGTG
>FBMWY7P01BX8M2 160       0      160
TGGGGAATTTTGGACAATGGGGGCAACCCTGATCCAGCCATGCCGCGTGCAGGATGAAGG
TCTTCGGATTGTAAACTGCTTTTGTCAGGGACGAAAAGGATTGTGCTAATACCATGATCT
GCTGACGGTACCTGAAGAATAAGCACCGGCTAACTACGTG
>FBMWY7P01BT493 138       0      138
TGGGGAATTATTGCACGAATGGGGGAAACCCTGATGCAGCGACGCCGCGTGAAGGAAGAA
GTATCTCGGTATGTAAACTTCTATTCAGCAGGGAAGATAATGACGGTACCTGACTAAGAA
GCCCCGGNTAACTACGTG
>FBMWY7P01AI6RO 37       0      37
CNNNCGCGGAGTATNGNGGCGGTCGGTCGAACGGACG
>FBMWY7P01BO7Q9 142       0      142
TGGGGAATATTGGACAATGGACCAAAAGTCTGATCCAGCAATTCTGTGTGCACGATGACG
GTCTTAGGATTGTAAAGTGCTTTCAATCGGGAAAAAGAAAGTGATGGTACCGATAGAAGA
AGCGACGGCTAAATACGTGCCG
>FBMWY7P01CCHK4 139       0      139
TGGGGAATATTGGACAATGGACCAAAAGTCTGATCCAGCAATTCTGTGTGCACGATGAAG
TTTTTCGGAATGTAAAGTGCTTTCAGTTGGGAAGAAGAAAGTGACGGTACCAACAGAAGA
AGCGACGGCTAAATACGTG
>FBMWY7P01DZSJ3 139       0      139
TGGGGAATATTGGACAATGGACCAAAAGTCTGATCCAGCAATTCTGTGTGCACGATGACG
GTCTTAGGATTGTAAAGTGCTTTCAATTGGGAAGAAAAAAATGACGGTACCAATAGAAGA
AGCGACGGCTAAATACGTG
>FBMWY7P01EXERG 202       0      202
TGAGGAATATTGGTCAATGGACGAGAGTCTGAACCAGCCAAGTAGCGTGAAGGATGACTG
CCCTATGGGTTGTAAACTTCTTTTATATGGGAATAAAAAAGAGTACGTGTGCTCTATTGT
ATGTACCTTATGAATAAGCATCGACTAATTCCGTGCCAACAGCCGCCGGTAAGTACTGAG
GCGGGCCGGTGGCGAACGGACG
>FBMWY7P01E3S59 159       0      159
TGAGGAATATTGGTCAATGGGCGCGAGCCTGAACCAGCCAAGTAGCGTGAAGGATGACTG
CCCTATGGGTTGTAAACTTCTTTTGTCCGGGAATAAAACCGCCTACGTGTAGGCGCTTGT
ATGTACCGGTACGAATAAGCATCGGCTAACTCCGTGCCT
>FBMWY7P01CYJY2 141       0      141
TGGGGAATATTGGACAATGGACCAAAAGTCTGATCCAGCAATTCTGTGTGCACGATGAAG
TTTTTCGGAATGTAAAGTGCTTTCAGTTGGGAAGAAGAAAGTGACGGTACCAACAGAAGA
AGCGACGGCTAAATACGTGCT
>FBMWY7P01DWXXZ 137       0      137
TGGGGAATATTGCACAATGGGGGAAACCCTGATGCAGCGACGCCGCGTGAGTGAAGAAGT
ATTTCGGTATGTAAAGCTCTATCAGCAGGGAAGAAAGTGACGGTACCTGAATAAGAAGCC
CCGGCTAACTACGTGCA
>FBMWY7P01CIVX1 159       0      159
TGAGGAATATTGGTCAATGGGCGCGAGCCCGAACCAGCCAAGTAGCGTGAAGGATGACTG
CCCTACGGGTTGTAAACTTCTTTTGTCCGGGAATAAAACCGCCTACGTGTAGGCGCTTGT
ATGTACCGGTACGAATAAGCATCGGCTAACTCCGTGCCC
>FBMWY7P01CEGWI 139       0      139
TGGGGAATATTGGACAATGGACCAAAAGTCTGATCCAGCAATTCTGTGTGCACGATGACG
GTCTTAGGATTGTAAAGTGCTTTCAATCGGGAAAAAGAAAGTGATGGTACCGATAGAAGA
AGCGACGGCTAAATACGTG
>FBMWY7P01DZ40G 139       0      139
TGGGGAATATTGGACAATGGACCAAAAGTCTGATCCAGCAATTCTGTGTGCACGATGAAG
TTTTTCGGAATGTAAAGTGCTTTCAGTTGGGAAGAAGAAAGTGACGGTACCAACAGAAGA
AGCGACGGCTAAATACGTG
>FBMWY7P01AZK3J 162       0      162
TACGGGAATTTTCGTCAATGGGGGGAACCCGTGAACGAGCAATGCCGCGTAAGTGAGGAA
GGTCTTCGGATCGTAAAGCTCTGTTGTAAGAGAAAAACGGCACTCATAGGGAATGATGAG
TGAGTGATGGTATCTTACCAGAAAGTCACGGCTAACTACGCG
>FBMWY7P01DZ7ML 156       0      156
TGAGGAATATTGGTCAATGGGCGCGAGCCTGAACCAGCCAAGTAGCGTGAAGGATGACTG
CCCTATGGGTTGTAAACTTCTTTTGTCCGGGAATAAAACCGCCTACGTGTAGGCGCTTGT
ATGTACCGGTACGAATAAGCATCGGCTAACTCCGTG
>FBMWY7P01BJZOG 156       0      156
TGAGGAATATTGGTCAATGGGCGCGAGCCTGAACCAGCCAAGTAGCGTGAAGGATGACTG
CCCTATGGGTTGTAAACTTCTTTTGTCCGGGAATAAAACCGCCTACGTGTAGGCGCTTGT
ATGTACCGGTACGAATAAGCATCGGCTAACTCCGTA
>FBMWY7P01BO2VE 141       0      141
TGGGGAATATTGGACAATGGACCAAAAGTCTGATCCAGCAATTCTGTGTGCACGATGACG
GTCTTAGGATTGTAAAGTGCTTTCAATTGGGAAGAAAAAAATGACGGTACCAATAGAAGA
AGCGACGGCTAAATACGTGCA
>FBMWY7P01CU16U 155       0      155
TAGGGAATTTTCGGCAATGGGCGAAAGCCTGACCGAGCAATGCCGCGTGAGTGATGAAGG
TCTTCGGATTGTAAAGCTCTGTTGTAAAGGAAGAATATTACATATCAACTATGTAACTGA
CGGTACTTTACCAGAAAGTCACGGCTAACTTCGTG
>FBMWY7P01ETRBI 156       0      156
TGAGGAATATTGGTCAATGGGCGCGAGCCTGAACCAGCCAAGTAGCGTGAAGGATGACTG
CCCTATGGGTTGTAAACTTCTTTTGTCCGGGAATAAAACCGCCTACGTGTAGGCGCTTGT
ATGTACCGGTACGAATAAGCATCGGCTAACTCCGTG
>FBMWY7P01BHTIK 158       0      158
TGAGGAATATTGGTCAATGGACGAGAGTCTGAACCAGCCAAGTAGCGTGAAGGATGACTG
CCCTATGGGTTGTAAACTTCTTTTATATGGGAATAAAAAAGAGCACGTGTGCTCTATTGT
ATGTACCTTATGAATAAGCATCGGCTAATTCCGTGCCG
>FBMWY7P01DB8K9 141       0      141
TGGGGAATATTGGACAATGGACCAAAAGTCTGATCCAGCAATTCTGTGTGCACGATGAAG
TTTTTCGGAATGTAAAGTGCTTTCAGTTGGGAAGAAGAAAGTGACGGTACCAACAGAAGA
AGCGACGGCTAAATACGTGCT
>FBMWY7P01CUIDO 141       0      141
TGGGGAATATTGGACAATGGACCAAAAGTCTGATCCAGCAATTCTGTGTGCACGATGACG
GTCTTAGGATTGTAAAGTGCTTTCAATTGGGAAGAAAAAATGACGGTACCAATAGAAGAA
GCGACGGCTAAATACGTGCCG
>FBMWY7P01DFF89 159       0      159
TGAGGAATATTGGTCAATGGGCGCGAGCCTGAACCAGCCAAGTAGCGTGAAGGATGACTG
CCCTATGGGTTGTAAACTTCTTTTGTCCGGGAATAAAACCGCCTACGTGTAGGCGCTTGT
ATGTACCGGTACGAATAAGCATCGGCTAACTCCGTGCCT
>FBMWY7P01BCJCW 68       0      68
TGGGGAATTTTGGACAATGGGGGCAACCCTGATCCAGCCATGCCGCGTGCAGGAAGAAGG
CCTGTGTA
>FBMWY7P01CRORZ 135       0      135
TGGGGAATATTGCACAATGGGGGAAACCCTGATGCAGCAACGCCGCGTGAGCGAAGAAGT
ATTTCGGTATGTAAAGCTCTATCAGCAGGGAAGAAAATGACGGTACCTGACTAAGAAGCA
CCGGCTAAATACGTG
>FBMWY7P01EREOH 139       0      139
TGGGGAATATTGGACAATGGACCAAAAGTCTGATCCAGCAATTCTGTGTGCACGATGAAG
TTTTTCGGAATGTAAAGTGCTTTCAGTTGGGAAGAAGAAAGTGACGGTACCAACAGAAGA
AGCGACGGCTAAATACGTG
>FBMWY7P01A4OKW 155       0      155
TGAGGAATATTGGTCAATGGACGAGAGTCTGAACCAGCCAAGTAGCGTGAAGGATGACTG
CCCTATGGGTTGTAAACTTCTTTTATATGGGAATAAAAAAGAGTACGTGTGCTCTATTGT
ATGTACCTTATGAATAAGCATCGGCTAATTCCGTG
>FBMWY7P01EVR5O 158       0      158
TGAGGAATATTGGTCAATGGGCGCGAGCCTGAACCAGCCAAGTAGCGTGAAGGATGACTG
CCCTATGGGTTGTAAACTTCTTTTGTCCGGGAATAAAACCGCCTACGTGTAGGCGCTTGT
GTGTACCGGTACGAATAAGCATCGGCTAACTCCGTGCT
>FBMWY7P01BLHL7 72       0      72
TGGGGGATATTGCACAATGGGCGAAAGCCTGATGCAGCGACGCCGCGTGAGGGAAGACGG
CCTGTGTACTCT
>FBMWY7P01EPUG8 141       0      141
TGGGGAATATTGGACAATGGACCAAAAGTCTGATCCAGCAATTCTGTGTGCACGATGACG
GTCTTAGGATTGTAAAGTGCTTTCAATCGGGAAAAAGAAAGTGATGGTACCGATAGAAGA
AGCGACGGCTAAATACGTGCG
>FBMWY7P01C3BEK 158       0      158
TGAGGAATATTGGTCAATGGACGAGAGTCTGAACCAGCCAAGTAGCGTGAAGGATGACTG
CCCTATGGGTTGTAAACTTCTTTTANATGGGAATAAAAAAGAGCACGTGTGCTCTATTGT
ATGTACCTTATGAATAAGCATCGGCTAATTCCGTGCCT
>FBMWY7P01C14ES 140       0      140
GTGGGGAATATTGGACAATGGACCAAAAGTCTGATCCAGCAATTCTGTGTGCACGATGAA
GTTTTTCGGAATGTAAAGTGCTTTCAGTTGGGAAGAAGAAAGTGACGGTACCAACAGAAG
AAGCGACGGCTAAATACGTG
>FBMWY7P01CF4KZ 72       0      72
TGGGGGATATTGCACAATGGGCGAAAGCCTGATGCAGCGACGCCGCGTGAGGGAAGACGG
CCTGTGTACTCT
>FBMWY7P01DI7F0 73       0      73
TGGGGAATTTTTGGACAATGGGGGCAACCCTGATCCAGCCATGCCGCGTGCAGGAAGAAG
GCCTGGTGTAGTA
>FBMWY7P01ELENI 138       0      138
TGGGGAATATTGGACAATGGACCAAAAGTCTGATCCAGCAATTCTGTGTGCACGATGACG
GTCTTAGGATTGTAAAGTGCTTTCAATTGGGAAGAAAAAAATGCGGTACCAATAGAAGAA
GCGACGGCTAAATACGTG
>FBMWY7P01CY2GX 138       0      138
TGGGAATATTGGACAATGGACCAAAAGTCTGATCCAGCAATTCTGTGTGCACGATGACGG
TCTTAGGATTGTAAAGTGCTTTCAATCGGGAAAAAGAAAGTGATGGTACCGATAGAAGAA
GCGACGGCTAAATACGTG
>FBMWY7P01CNCPI 155       0      155
TGAGGAATATTGGTCAATGGACGCAAGTCTGAACCAGCCAAGTAGCGTGCAGGATGACGG
CCCTCCGGGTTGTAAACTGCTTTTAGTTGGGAATAAAGTGCAGCTCGTGAGCTGTTATGT
ATGTACCATCAGAAAAAGGACCGGCTAATTCCGTG
>FBMWY7P01BIBBG 68       0      68
TGGGGAATTTTGGACAATGGGGGCAACCCTGATCCAGCCATGCCGCGTGCAGGAAGAAGG
CCTGTGTA
>FBMWY7P01ES5ZZ 137       0      137
TGGGGAATATTGCACAATGGGGGAAACCCTGATGCAGCGACGCCGCGTGAGTGAAGAAGT
ATTTCGGTATGTAAAGCTCTATCAGCAGGGAAGAAAGTGACGGTACCTGAATAAGAAGCC
CCGGCTAACTACGTGCA
>FBMWY7P01EQN33 140       0      140
TGGGGAATATTGGACAATGGACCAAAAGTCTGATCCAGCAATTCTGTGTGCACGATGAAG
TTTTTCGGAATGTAAAGTGCTTTCAGTTGGGAAGAAGAAAGTGACGGTACCAACAGAAGA
AGCGACGGCTAAATACGTGG
>FBMWY7P01EUQWE 139       0      139
TGGGGAATATTGGACAATGGACCAAAAGTCTGATCCAGCAATTCTGTGTGCACGATGAAG
TTTTTCGGAATGTAAAGTGCTTTCAGTTGGGAAGAAGAAAGTGACGGTACCAACAGAAGA
AGCGACGGCTAAATACGTG
>FBMWY7P01A4JF3 163       0      163
TGGGGAATTTTGGACAATGGGGGCAACCCTGATCCAGCCATGCCGCGTGCAGGATGAAGG
TCTTCGGATTGTAAACTGCTTTTGTCAGGGACGAAAAGGATTGTGTTAATACCATGATCT
GCTGACGGTACCTGAAGAATAAGCACCGGCTAACTACGTGCCG
>FBMWY7P01ETQQK 139       0      139
TGGGGAATATTGGACAATGGACCAAAAGTCTGATCCAGCAATTCTGTGTGCACGATGAAG
TTTTTCGGAATGTAAAGTGCTTTCAGTTGGGAAGAAGAAAGTGACGGCACCAACAGAAGA
AGCGACGGCTAAATACGTG
>FBMWY7P01D12L2 139       0      139
TGGGGAATATTGGACAATGGACCAAAAGTCTGATCCAGCAATTCTGTGTGCACGATGACG
GTCTTAGGATTGTAAAGTGCTTTCAATTGGGAAGAAAAAAATGACGGTACCAATAGAAGA
AGCGACGGCTAAATACGTG
>FBMWY7P01BW13Y 156       0      156
TGAGGAATATTGGTCAATGGGCGCGAGCCTGAACCAGCCAAGTAGCGTGAAGGATGACTG
CCCTATGGGTTGTAAACTTCTTTTGTCCGGGAATAAAACCGCCTACGTGTAGGCGCTTGT
ATGTACCGGTACGAATAAGCATCGGCTAACTCCGTG
>FBMWY7P01DJJ09 80       0      80
CCGTACGGGGAGGCGAGACGACCGGCCCGGGTAACGGTTAACTTCGTAGGACGGGGCCGG
GTCGGTCGGAACGGAACGGC
>FBMWY7P01B9F95 139       0      139
TGGGGAATATTGGACAATGGACCAAAAGTCTGATCCAGCAATTCTGTGTGCACGATGAAG
TTTTTCGGAATGTAAAGTGCTTTCAGTTGGGAAGAAGAAAGTGACGGTACCAACAGAAGA
AGCGACGGCTAAATACGTG
>FBMWY7P01A3019 159       0      159
CCGTACGAGGAGGCAGCGGCGGGGAATATTGGACAAGTGGACCAAAGGTCTGATCCAGCA
ATTCTGTGTGCACGATGACGGTCTTAGGATTGTAAAGTGCTTTCAATCGGGAAAAAGAAA
GTGATGGTACCGATAGAAGAAGCGACGGCTAAATACGTG
>FBMWY7P01D4MXA 139       0      139
TGGGGAATATTGGACAATGGACCAAAAGTCTGATCCAGCAATTCTGTGTGCACGATGACG
GTCTTAGGATTGTAAAGTGCTTTCAATTGGGAAGAAAAAAATGACGGTACCAATAGAAGA
AGCGACGGCTAAATACGTG
>FBMWY7P01D4RH4 139       0      139
TGGGGAATATTGGACAATGGACCAAAAGTCTGATCCAGCAATTCTGTGTGCACGATGAAG
TTTTTCGGAATGTAAAGTGCTTTCAGTTGGGAAGAAGAAAGTGACGGTACCAACAGAAGA
AGCGACGGCTAAATACGTG
>FBMWY7P01BMOQ6 155       0      155
TGAGGAATATTGGTCAATGGACGAGAGTCTGAACCAGCCAAGTAGCGTGCAGGATGACGG
CCCTATGGGTTGTAAACTGCTTTTATAAGGGAATAAAGTGAGAGTCGTGACTCTTTTTGC
ATGTACCTTATGAATAAGGACCGGCTAATTCCGTG
>FBMWY7P01DLEM2 156       0      156
TGAGGAATATTGGTCAATGGACGAGAGTCTGAACCAGCCAAGTAGCGTGAAGGATGACTG
CCCTATGGGTTGTAAACTTCTTTTATACGGGAATAAAGTGAGCCACGTGTGGTTTTTTGT
ATGTACCGTATGAATAAGGATCGGCTAACTCCGTGT
>FBMWY7P01EZ230 156       0      156
TGAGGAATATTGGTCAATGGGCGCGAGCCTGAACCAGCCAAGTAGCGTGAAGGATGACTG
CCCTATGGGTTGTAAACTTCTTTTGTCCGGGAATAAAACCGCCTACGTGTAGGCGCTTGT
ATGTACCGGTACGAATAAGCATCGGCTAACTCCGTA
>FBMWY7P01B6KIB 163       0      163
TGGGGAATTTTGGACAATGGGGGCAACCCTGATCCAGCCATGCCGCGTGCAGGATGAAGG
TCTTCGGATTGTAAACTGCTTTTGTCAGGGACGAAAAGGATTGTGTTAATACCATGATCT
GCTGACGGTACCTGAAGAATAAGCACCGGCTAACTACGTGCCC
>FBMWY7P01BR82S 157       0      157
TGAGGAATATTGGTCAATGGACGGAAGTCTGAACCAGCCAAGTCGCGTGAAGGATGAAGG
TTCTATGGATTGTAAACTTCTTTTATAGGGGAATAAAAAAAGTACCACGTGTGGATTCTT
GTATGTACCCTATGAATAAGCATCGGCTAACTCCGTG
>FBMWY7P01C9SS1 141       0      141
TGGGGAATATTGGACAATGGACCAAAAGTCTGATCCAGCAATTCTGTGTGCACGATGACG
GTCTTAGGATTGTAAAGTGCTTTCAATTGGGGAGAAAAAAATGACGGTACCAATAGAAGA
AGCGACGGCTAAATACGTGCT
>FBMWY7P01DEHXO 138       0      138
TGGGAATATTGGACAATGGACCAAAAGTCTGATCCAGCAATTCTGTGTGCACGATGAAGT
TTTTCGGAATGTAAAGTGCTTTCAGTTGGGAAGAAGAAAGTGACGGTACCAACAGAAGAA
GCGACGGCTAAATACGTG
>FBMWY7P01B9ULO 156       0      156
TGAGGAATATTGGTCAATGGGCGCGAGCCTGAACCAGCCAAGTAGCGTGAAGGATGACTG
CCCTATGGGTTGTAAACTTCTTTTGCCCGGGAATAAAACCGCCTACGTGTAGGCGCTTGT
ATGTACCGGTACGAATAAGCATCGGCTAACTCCGTG
>FBMWY7P01A025I 163       0      163
GTGGGGTAATTTTGGACAATGGGGGCAACCCTGATCCAGCCATGCCGCGTGCAGGATGAA
GGTCTTTGGATTGTAAACTGCTTTTGTCAGGGACGAAAAGGATTGTGTTAATACCATGAT
CTGCTGACGGTACCTGAAGAATAAGCACCGGCTAACTACGTGT
>FBMWY7P01D2H9B 159       0      159
TGAGGAATATTGGTCAATGGGCGCGAGCCTGAACCAGCCAAGTAGCGTGAAGGATGACTG
CCCTATGGGTTGTAAACTTCTTTTGTCCGGGAATAAAACCGCCTACGTGTAGGCGCTTGT
ATGTACCGGTACGAATAAGCATCGGCTAACTCCGTGCCT
>FBMWY7P01DFDKJ 135       0      135
TAGGGAATATTGCACAATGGGGGAAACCCTGATGCAGCAACGCCGCGTGAGTGAAGAAGT
ATTTCGGTATGTAAAGCTCTATCAGCAGGGAAGAAAGTGACGGTACCTGACTAAGAAGCC
CCGGCTAACTACGTG
>FBMWY7P01CTWA4 140       0      140
TGGGGAATATTGGACAATGGGACCAAAAGTCTGATCCAGCAATTCTGTGTGCACGATGAA
GTTTTTCGGAATGTAAAGTGCTTTCAGTTGGGAAGAAGAAAGTGACGGTACCAACAGAAG
AAGCGACGGCTAAATACGTG
>FBMWY7P01AZLRP 156       0      156
TGAGGAATATTGGTCAATGGACGAGAGTCTGAACCAGCCAAGTAGCGTGAAGGATGACTG
CCCTATGGGTTGTAAACTTCTTTTATATGGGAATAAAAAAGAGCACGTGTGCTCTATTGT
ATGTACCTTGTGAATAAGCATCGGCTAATTCCGTGT
>FBMWY7P01CPB2Z 136       0      136
TGGGGAATATTGGGCAATGGGCGCAAGCCTGACCCAGCAACGCCGCGTGAAGGAAGAAGG
CTTTCGGGTTGTAAACTTCTTTCTCAGGACGAAGCAAGTGACGGTACCTGAGGAATAAGC
CACGGCTAACTACGTG
>FBMWY7P01EUQ6L 135       0      135
TGGGGAATATTACACAATGGGGGAAACCCTGATGCAGCGACGCCGCGTGGAGGAAGAAGG
TCTTCGGATTGTAAACTCCTGTTGTTGGGGAAGATAATGACGGTACCCAACAAGGAAGTG
ACGGCTAACTACGTG
>FBMWY7P01AKRSO 137       0      137
TGGGGAATCTTGCGCAATGGGGGAACCCTGACGCAGCGACGCCGCGTGCGGGACGAAGGC
CCTCGGGTCGTAAACCGCTTTCAGCAGGGATGAGACAAGACGGTACCTGCAGAAGAAGCC
CCGGCTAACTACGTGCC
>FBMWY7P01EJAM3 156       0      156
TGGGGAATATTGGACAATGGACCAAAAGTCTGATCCAGCAATTCTGTGTGCACGATGACG
GTCTTAGGATTGTAAAGTGCTTTCAATTGGGAAGAAAAAAAATGACGGTACCAATAGAAG
AAGCGACGGCTAAATACGTGCAAGCAGACCGGTAAT
>FBMWY7P01BLAE4 160       0      160
GCAGTGAGGAATATTGGTCAATGGACGAGAGTCTGAACCAGCCAAGTAGCGTGAAGGATG
ACTGCCCTATGGGTTGTAAACTTCTTTTATATGGGAATAAAAAAGAGCACGTGTGCTCTA
TTGTATGTACCTTATGAATAAGCATCGGCTAATTCCGTGT
>FBMWY7P01CE8L9 139       0      139
TGGGGAATATTGGACAATGGACCAAAAGTCTGATCCAGCAATTCTGTGTGCACGATGACG
GTCTTAGGATTGTAAAGTGCTTTCAATTGGGAAGAAAAAATGACGGTACCAATAGAAGAA
GCGACGGCTAAATACGTGT
>FBMWY7P01DPDVY 28       0      28
TGGGGAATATTGGACAATGGGGCAAACC
>FBMWY7P01EKHB5 138       0      138
TGGGGAATATTGGACAATGGACCAAAAGTCTGATCCAGCAATTCTGTGTGCACGATGACG
GTCTTAGGATTGTAAAGTGCTTTCAATTGGGAAGAAAAAAATGACGGTACCAATAGAAGA
AGCGACGGCTAAATACGT
>FBMWY7P01DG3NW 139       0      139
TGGGGAATATTGGACAATGGACCAAAAGTCTGATCCAGCAATTCTGTGTGCACGATGAAG
TTTTTCGGAATGTAAAGTGCTTTCAGTTGGGAAGAAGAAAGTGGCGGTACCAACAGAAGA
AGCGACGGCTAAATACGTG
>FBMWY7P01D2UC9 135       0      135
TGGGGAATCTTGCGCAATGGGGGAACCCTGACGCAGCGACGCCGCGTGCGGGACGAAGGC
CCTCGGGTCGTAAACCGCTTTCAGCAGGGATGAGACAAGACGGTACCTGCAGAAGAAGCC
CCGGCTAACTACGTG
>FBMWY7P01BTHRH 158       0      158
TGAGGAATATTGGTCAATGGGCGCGAGCCTGAACCAGCCAAGTAGCGTGAAGGATGACTG
CCCTATGGGTTGTAAACTTCTTTTGTCCGGGAATAAAACCGCCTACGTGTAGGCGCTTGT
ATGTACCGGTACGAATAAGCATCGGCTAACTCCGTGCA
>FBMWY7P01CCVLT 157       0      157
TGAGGAATATTGGTCAATGGGCGCGAGCCTGAACCAGCCAAGTAGCGTGAAGGATGACTG
CCCTATGGGTTGTAAACTTCTTTTGTCCGGGAATAAAACCGCCTACGTGTAGGCGCTTGT
ATGTACCGGTACGAATAAGCATCGGCTAACTCCGTGG
>FBMWY7P01BQKSC 139       0      139
TGGGGAATATTGGACAATGGACCAAAAGTCTGATCCAGCAATTCTGTGTGCACGATGAAG
TTTTTCGGAATGTAAAGTGCTTTCAGTTGGGAAGAAGAAAGTGACGGTACCAACAGAAGA
AGCGACGGCTAAATACGTG
>FBMWY7P01A55XM 155       0      155
TGAGGAATATTGGTCAATGGACGCAAGTCTGAACCAGCCAAGTAGCGTGCAGGATGACGG
CCCTCCGGGTTGTAAACTGCTTTTAGTTGGGAATAAAGTGCAGTTCGTGAGCTGTTTTGT
ATGTACCATCAGAAAAAGGACCGGCTAATTCCGTA
>FBMWY7P01D05MK 135       0      135
TGGGGAATCTTGCGCAATGGGGGAAACCCTGATGCAGCGACGCCGCGTGAAGGAAGAAGT
ATCTCGGTATGTAAACTTCTATCAGCAGGGAAGATAATGACGGTACCTGACTAAGAAGCC
CCGGCTAACTACGTG
>FBMWY7P01BHQW8 142       0      142
TGGGGAATATTGGACAATGGACCAAAAGTCTGATCCAGCAATTCTGTGTGCACGATGACG
GTCTTAGGATTGTAAAGTGCTTTCAATTGGGAAGAAAAAAAATAGACGGTACCAATAGAA
GAAGCGACGGCTAAATACGTGT
>FBMWY7P01DSY2J 139       0      139
TGGGGAATATTGGACAATGGACCAAAAGTCTGATCCAGCAATTCTGTGTGCACGATGACG
GTCTTAGGATTGTAAAGTGCTTTCAATCGGGAAGAAAAAAATGACGGTACCAATAGAAGA
AGCGACGGCTAAATACGTG
>FBMWY7P01C02BU 156       0      156
TGAGGAATATTGGTCAATGGGCGCGAGCCTGAACCAGCCAAGTAGCGTGAAGGATGACTG
CCCTATGGGTTGTAAACTTCTTTTGTCCGGGAATAAAACCGCCTACGTGTAGGCGCTTGT
ATGTACCGGTACGAATAAGCATCGGCTAACTCCGTG
>FBMWY7P01DOOW0 156       0      156
TGAGGAATATTGGTCAATGGGCGCGAGCCTGAACCAGCCAAGTAGCGTGAAGGATGACTG
CCCTACGGGTTGTAAACTTCTTTTGTCCGGGAATAAAACCGCCTACGTGTAGGCGCTTGT
ATGTACCGGTACGAATAAGCATCGGCTAACTCCGTG
>FBMWY7P01CGH8V 138       0      138
TGGGGAATATTGGACAATGGACCAAAAGTCTGATCCAGCAATTCTGTGTGCACGATGACG
GTCTTAGGATTGTAAAGTGCTTTCAATTGGGAAGAAAAAAATGCGGTACCAATAGAAGAA
GCGACGGCTAAATACGTG
>FBMWY7P01DB0C7 139       0      139
TGGGGAATATTGGACAATGGACCAAAAGTCTGATCCAGCAATTCTGTGTGCACGATGACG
GTCTTAGGATTGTAAAGTGCTTTCAATCGGGAAAAAGAAAGTGATGGTACCGATAGAAGA
AGCGACGGCTAAATACGTG
>FBMWY7P01ENBJV 158       0      158
TGAGGAATATTGGTCAATGGACGAGAGTCTGAACCAGCCAAGTAGCGTGAAGGATGACTG
CCCTATGGGTTGTAAACTTCTTTTATATGGGAATAAAAAAGAGTACGTGTGCTCTATTGT
ATGTACCTTATGAATAAGCATCGGCTAATTCCGTGCCC
>FBMWY7P01EQB42 135       0      135
TGGGAAATATTGCACAATGGGGGAAACCCTGATGCAGCGACGCCGCGTGAGCGATGAAGT
ATTTCGGTATGTAAAGCTCTATCAGCAGGGAAGATAATGACGGTACCTGACTAAGAAGCA
CCGGCTAAATACGTG
>FBMWY7P01DZL5Z 157       0      157
TGAGGAATATTGGTCAATGGGCGCGAGCCTGAACCAGCCAAGTAGCGTGAAGGATGACTG
CCCTATGGGTTGTAAACTTCTTTTGTCCGGGAATAAAACCGCCTACGTGTAGGCGCTTGT
ATGTACCGGTACGAATAAGCATCGGCTAACTCCGTGT
>FBMWY7P01BJ1F9 139       0      139
TGGGGAATATTGGACAATGGACCAAAAGTCTGATCCAGCAATTCTGTGTGCACGATGACG
GTCTTAGGATTGTAAAGTGCTTTCAATTGGGAAGAAAAAAATGACGGTACCAATAGAAGA
AGCGACGGCTAAATACGTA
>FBMWY7P01A2K3M 128       0      128
TGAGGAATATTGGTCAATGGGCGCGAGCCTGAACCAGCCAAGTAGCGTGAAGGATGACTG
CCCTATGGGTTGTAAACTTCTTTTGTCCGGGAATAAAACCGCCTACGTGTAGGCGCTTGT
ATGTACGT
>FBMWY7P01C5GJW 155       0      155
TGAGGAATATTGGTCAATGGACGGAAGTCTGAACCAGCCAAGTCGCGTGAAGGATGAAGG
TTCTATGGATTGTAAACTTCTTTTATAGGGGAATAAAAAAGTCCACGTGTGGATTCTTGT
ATGTACCCTACGAATAAGCATCGGCTAACTCCGTG
>FBMWY7P01ECZD2 158       0      158
TGAGGAATATTGGTCAATGGGCGCGAGCCTGAACCAGCCAAGTAGCGTGAAGGATGACTG
CCCTACGGGTTGTAAACTTCTTTTGTCCGGGAATAAAACCGCCTACGTGTAGGCGCTTGT
ATGTACCGGTACGAATAAGCATCGGCTAACTCCGTGCC
>FBMWY7P01A32OW 172       0      172
TGAGGAATATTGGTCAATGGGCGCGAGCCTGAACCAGCCAAGTAGCGTGAAGGATGACTG
CCCTATGGGTTGTAAACTTCTTTTGTCCGGGAATAAAACCGCCTACGTGTAGGCGCTTGT
ATGTACCGGTACGAATAAGCATCGGCTAACTCCGTGCCAGTAGCGCGGTAAT
>FBMWY7P01A0U8A 156       0      156
TGAGGAATATTGGTCAATGGACGAGAGTCTGAACCAGCCAAGTAGCGTGAAGGATGACTG
CCCTATGGGTTGTAAACTTCTTTTATACGGGAATAAAGTGTTCCACGCGTGGAATTTTGT
ATGTACCGTATGAATAAGGATCGGCTAACTCCGTGT
>FBMWY7P01D410M 140       0      140
TGGGGAATATTGGACAATGGACCAAAAGTCTGATCCAGCAATTCTGTGTGCACGATGACG
GTCTTAGGATTGTAAAGTGCTTTCAATTGGGAAGAAAAAAATGACGGTACCAATAGAAGA
AGCGACGGCTAAATACGTGT
>FBMWY7P01D3QWH 160       0      160
TGGGGAATTTTGGACAATGGGGGCAACCCTGATCCAGCCATGCCGCGTGCAGGATGAAGG
TCTTCGGATTGTAAACTGCTTTTGTCAGGGACGAAAAGGATTGTGTTAATGCCATGATCT
GCTGACGGTACCTGAAGAATAAGCACCGGCTAACTACGTA
>FBMWY7P01BB3KS 139       0      139
TGGGGAATATTGGACAATGGACCAAAAGTCTGATCCAGCAATTCTGTGTGCACGATGACG
GTCTTAGGATTGTAAAGTGCTTTCAATCGGGAAAAAGAAAGTGATGGTACCGATAGAAGA
AGCGACGGCTAAATACGTG
>FBMWY7P01EA8BO 155       0      155
TGAGGAATATTGGTCAATGGACGAGAGTCTGAACCAGCCAAGTAGCGTGAAGGATGACTG
CCCTATGGGTTGTAAACTTCTTTTATATGGGAATAAAAAAGAGTACGTGTGCTCTATTGT
ATGTACCTTATGAATAAGCATCGGCTAATTCCGTG
>FBMWY7P01DWZUO 157       0      157
TGAGGAATATTGGTCAATGGACGAGAGTCTGAACCAGCCAAGTAGCGTGAAGGATGACTG
CCCTATGGGTTGTAAACTTCTTTTATACGGGAATAAAGTGAGCCACGTGTGGTTTTTTGT
ATGTACCGTATGAATAAGGATCGGCTAACTCCGTGCT
>FBMWY7P01BQOR5 139       0      139
TGGGGAATATTGGACAATGGACCAAAAGTCTGATCCAGCAATTCTGTGTGCACGATGAAG
TTTTTCGGAATGTAAAGTGCTTTCAGTTGGGAAGAAGAAAGTGACGGTACCAACAGAAGA
AGCGACGGCTAAATACGTG
>FBMWY7P01E0KCX 155       0      155
TGAGGAATATTGGTCAATGGGCGCGAGCCTGAACCAGCCAAGTAGCGTGAAGGATGACTG
CCCTATGGGTTGTAAACTTCTTTTATACGGGAATAAAGTATTCCACGTGTGGAATTTTGT
ATGTACCGTATGAATAAGGATCGGCTAACTCCGTG
>FBMWY7P01D80ZI 158       0      158
TGAGGAATATTGGTCAATGGACGAGAGTCTGAACCAGCCAAGTAGCGTGAAGGATGACTG
CCCTATGGGTTGTAAACTTCTTTTATATGGGAATAAAAAAGAGCACGTGTGCTCTATTGT
ATGTACCTTATGAATAAGCATCGGCTAATTCCGTCGCC
>FBMWY7P01EOGFS 138       0      138
TGGGGAATATTGTACAATGGGGGAAACCCTGATGCAGCGACGCCGCGTGAAGGAAGAAGT
ATCTCGGTATGTAAACTTCTATCAGCAGGGAAGAAAATGACGGTACCTGACTAAGAAGCC
CCGGCTAACTACGTGCCC
>FBMWY7P01D4NF6 139       0      139
TGGGGAATATTGGACAATGGACCAAAAGTCTGATCCAGCAATTCTGTGTGCACGATGAAG
TTTTTCGGAATGTAAAGTGCTTTCGGTTGGGAAGAAGAAAGTGACGGTACCAACAGAAGA
AGCGACGGCTAAATACGNG
>FBMWY7P01AWC5M 175       0      175
TGAGGAATATTGGTCAATGGGCGCGAGCCTGAACCAGCCAAGTAGCGTGAAGGATGACTG
CCCTATGGGTTGTAAACTTCTTTTGTCCGGGAATAAAACCGCCTACGTGTAGGCGCGTGT
ATGTACCGGTACGAATAAGCATCGGCTAACTCCGTGCCAGNGCCGCCGGTAAGTA
>FBMWY7P01E3OUJ 155       0      155
TGAGGAATATTGGTCAATGGACGAGAGTCTGAACCAGCCAAGTAGCGTGAAGGATGACTG
CCCTATGGGTTGTAAACTTCTTTTATACGGGAATAAAGTGTTCCACGTGTGGAATTTTGT
ATGTACCGTATGAATAAGGATCGGCTAACTCCGTG
>FBMWY7P01DLK88 135       0      135
TGGGGAATATTGCACAATGGGGGAAACCCTGATGCAGCGACGCCGCGTGAGTGAAGAAGT
ATTTCGGTATGTAAAGCTCTATCAGCAGGGAAGAAAGTGACGGTACCTGAATAAGAAGCC
CCGGCTAACTACGTG
>FBMWY7P01EY56E 162       0      162
TAGGGAATTTTCGTCAATGGGGGGAACCCTGAACGAGCAATGCCGCGTGAGTGAAGAAGG
TCTTCGGATCGTAAAGCTCTGTTGTAAGAGAAAAACGGATCATGTAGGGAATGACATGAT
AGTGATGGTATCTTACCAGAAAGCCACGGCTAACTACGTGCC
>FBMWY7P01D8W1U 143       0      143
GTGGGGAATTATTGGACAATGGAACCAAAAGTCTGATCCAGCAATTCTGTGTGCACGATG
AAGTTTTTCGGAATGTAAAGTGCTTTCAGTTGGGAAGAAAGAAAGTGACGGTACCAACAG
AAGAAGCGACGGCTAAATACGTG
>FBMWY7P01BOCOH 140       0      140
TGGGGAATATTGGACAATGGACCAAAAGTCTGATCCAGCAATTCTGTGTGCACGATGACG
GTCTTAGGATTGTAAAGTGCTTTCAATCGGGAAAAAGAAAAGTGATGGTACCGATAGAAG
AAGCGACGGCTAAATACGTG
>FBMWY7P01DVNAF 162       0      162
GTGGGGAATTTTTGGACAATGGGGGCAACCCTGATCCAGCCATGCCGCGTGCAGGATGAA
GGTCTTCGGATTGTAAACTGCTTTTGTCAGGGACGAAAAGGATTGTGTTAATACCATGAT
CTGCTGACGGTACCTGAAGAATAAGCACCGGCTAACTACGTG
>FBMWY7P01D0PRD 145       0      145
TGGGAATATTGCACAATGGGGGAAACCCTGATGCAGCGACGCCGCGTGAAGGAAGAAGTA
TCTCGGTATGTAAACTTCTATCAGCAGGGAAGATAATGACGGTACCTGACTAAGAAGCCC
CGGNTAACTACGTGCCAANGCGCGG
>FBMWY7P01D0MKJ 138       0      138
TGGGGAATATTGCACAATGGGGGAAACCCTGATGCAGCAACGCCGCGTGAGTGATGACGG
TCTTCGGATTGTAAAGCTCTGTCTTTGGGGACGATAATGACGGTACCCAAGGAGGAAGCC
ACGGCTAACTACGTGCCG
>FBMWY7P01D1IZB 156       0      156
TGAGGAATATTGGTCAATGGGCGCGAGCCTGAACCAGCCAAGTAGCGTGAAGGATGACTG
CCCTATGGGTCGTAAACTTCTTTTGTCCGGGAATAAAACCGCCTACGTGTAGGCGCTTGT
ATGTACCGGTACGAATAAGCATCGGCTAACTCCGTG
>FBMWY7P01EKTJ5 157       0      157
TGAGGAATATTGGTCAATGGGCGCGAGCCTGAACCAGCCAAGTAGCGTGAAGGATGACTG
CCCTATGGGTTGTAAACTTCTTTTGTCCGGGAAATAAAACCGCCTACGTGTAGGCGCTTG
TATGTACCGGTACGAATAAGCATCGGCTAACTCCGTG
>FBMWY7P01CP7GQ 155       0      155
TGAGGAATATTGGTCAATGGACGAGAGTCTGAACCAGCCAATAGCGTGAAGGATGACTGC
CCTATGGGTTGTAAACTTCTTTTATATGGGAATAAAAAAGAGTACGTGTGCTCTATTGTA
TGTACCTTATGAATAAGCATCGGCTAATTCCGTGT
>FBMWY7P01CF1B5 140       0      140
TGGGGAATATTGGACAATGGACCAAAAGTCTGATCCAGCAATTCTGTGTGCACGATGACG
GTCTTAGGATTGTAAAGTGCTTTCAATTGGGAAGAAAAAAAATGACGGTACCAATAGAAG
AAGCGACGGCTAAATACGTG
>FBMWY7P01BE75A 139       0      139
TGGGGAATATTGGACAATGGACCAAAAGTCTGATCCAGCAATTCTGTGTGCACGATGACG
GTCTTAGGATTGTAAAGTGCTTTCAATCGGGAAAAAGAAAGTGATGGTACCGATAGAAGA
AGCGACGGCTAAATACGTG
>FBMWY7P01DONSJ 139       0      139
TGGGGAATATTGGACAATGGACCAAAAGTCTGATCCAGCAATTCTGTGTGCACGATGAAG
TTTTTCGGAATGTAAAGTGCTTTCAGTTGGGAAGAAGAAAGTGACGGTACCAACAGAAGA
AGCGACGGCTAAATACGTG
>FBMWY7P01BRO00 139       0      139
TGGGGAATATTGGACAATGGACCAAAAGTCTGATCCAGCAATTCTGTGTGCACGATGACG
GTCTTAGGATTGTAAAGTGCTTTCAATTGGGAAGAAAAAAATGACGGTACCAATAGAAGA
AGCGACGGCTAAATACGTG
>FBMWY7P01ARUGK 157       0      157
TGAGGAATATTGGTCAATGGACGAGAGTCTGAACCAGCCAAGTAGCGTGAAGGATGACTG
CCCTATGGGTTGTAAACTTCTTTTATACGGGAATAAAGTGTTCCACGCGTGGAATTTTGT
TATGTACCGTATGAATAAGGATCGGCTAACTCCGTGG
>FBMWY7P01CT6U3 156       0      156
TGAGGAATATTGGTCAATGGGCGCGAGCCTGAACCAGCCAAGTAGCGTGAAGGATGACTG
CCCTATGGGTTGTAAACTTCTTTTGTCCGGGAATAAAACCGCCTACGTGTAGGCGCTTGT
ATGTACCGGTACGAATAAGCATCGGCTAACTCCGTA
>FBMWY7P01CI3XL 155       0      155
TGAGGAATATTGGTCAATGGACGAGAGTCTGAACCAGCCAAGTAGCGTGAAGGATGACTG
CCCTATGGGTTGTAAACTTCTTTTATACGGGAATAAAGTTAGCCACGTGTGGTTTTTTGT
ATGTACCGTATGAATAAGGATCGGCTAACTCCGTG
>FBMWY7P01EF3JT 155       0      155
TGAGGAATATTGGTCAATGGACGAGAGTCTGAACCAGCCAAGTAGCGTGAAGGATGACTG
CCCTATGGGTTGTAAACTTCTTTTATATGGGAATAAAAAAGAGCACGTGTGCTCTATTGT
ATGTACCTTATGAATAAGCATCGGCTAATTCCGTG
>FBMWY7P01C50YF 139       0      139
TGGGGAATATTGGACAATGGACCAAAAGTCTGATCCAGCAATTCTGTGTGCACGATGACG
GTCTTAGGATTGTAAAGTGCTTTCAATTGGGAAGAAAAAAATGACGGTACCAATAGAAGA
AGCGACGGCTAAATACGTA
>FBMWY7P01EEZSD 139       0      139
TGGGGAATATTGGACAATGGACCAAAAGTCTGATCCAGCAATTCTGTGTGCACGATGAAG
TTTTTCGGAATGTAAAGTGCTTTCAGTTGGGAAGAAGAAAGTGACGGTACCAACAGAAGA
AGCGACGGCTAAATACGTG
>FBMWY7P01ECQ3Y 142       0      142
TGGGGAATATTGGACAATGGACCAAAAGTCTGATCCAGCAATTCTGTGTGCACGATGAAG
TTTTTCGGAATGTAAAGTGCTTTCAGTTGGGAAGAAGAAAGTGACGGTACCAACAGAAGA
AGCGACGGCTAAATACGTGCCC
>FBMWY7P01CNH19 139       0      139
TGGGGAATATTGGACAATGGACCAAAAGTCTGATCCAGCAATTCTGTGTGCACGATGACG
GTCTTAGGATTGTAAAGTGCTTTCAATCGGGAAAAAGAAAGTGATGGTACCGATAGAAGA
AGCGACGGCTAAATACGTG
>FBMWY7P01BLMGK 71       0      71
TAGGGAATATTGCACAATGGGGGAAACCCTGATGCAGCCATGCCGCGTGTGTGAAGAAGG
CCTGTTGTAAG
>FBMWY7P01DWR30 156       0      156
TGAGGAATATTGGTCAATGGGCGCGAGCCTGAACCAGCCAAGTAGCGTGAAGGATGACTG
CCCTATGGGTTGTAAACTTCTTTTGTCCGGGAATAAAACCGCCTACGTGTGGGCGCATGT
ATCTACCGCTACGAATAAGCATCGGCCAACTCCGAG
>FBMWY7P01EHRJU 155       0      155
TGAGGAATATTGGTCAATGGGCGAGAGCCTGAACCAGCCAAGTAGCGTGAAGGATGAAGG
TCCTACGGATTGTAAACTTCTTTTATACGGGAATAAAGTTTCCTACGTGTAGGATTTTGT
ATGTACCGTATGAATAAGCATCGGCTAACTCCGTG
>FBMWY7P01DE4QA 156       0      156
TGAGGAATATTGGTCAATGGGCGCGAGCCTGAACCAGCCAAGTAGCGTGAAGGATGACTG
CCCTATGGGTTGTAAACTTCTTTTGTCCGGGAATAAAACCGCCTACGTGTAGGCGCTTGT
ATGTACCGGTACGAATAAGCATCGGCTAACTCCGTG
>FBMWY7P01A9U3E 139       0      139
TGGGGAATATTGGACAATGGACCAAAAGTCTGATCCAGCAATTCTGTGTGCACGATGACG
GTCTTAGGATTGTAAAGTGCTTTCAATCGGGAAAAAGAAAGTGATGGTACCGATAGAAGA
AGCGACGGCTAAATACGTG
>FBMWY7P01DM3JI 139       0      139
TGGGGAATATTGGACAATGGACCAAAAGTCTGATCCAGCAATTCTGTGTGCACGATGACG
GTCTTAGGATTGTAAAGTGCTTTCAATTGGGAAGAAAAAAATGACGGTACCAATAGAAGA
AGCGACGGCTAAATACGTG
>FBMWY7P01BPQZF 160       0      160
TGGAAGGAATATTGGTCGAATGGGCGCGGAGCCTGAACCAGCCAAGTAGCGTGAAGGATG
ACTGCCCTATGGGTTGTAAACTTCTTTTGTCCGGGAATAAAACCGCCTACGTGTAGGCGC
TTGTATGTACCGGTACGAATAAGCATCGGCTAACTCCGTG
>FBMWY7P01EQOKX 140       0      140
TGGGGAATATTGGACAATGGACCAAAAGTCTGATCCAGCAATTCTGTGTGCACGATGACG
GTCTTAGGATTGTAAAGTGCTTTCAATCGGGAAAAAGAAAGTGATGGTACCGATAGAAGA
AGCGACGGCTAAATACGTGT
>FBMWY7P01CJGEX 139       0      139
TGGGGAATATTGGACAATGGACCAAAAGTCTGATCCAGCAATTCTGTGTGCACGATGAAG
TTTTTCGGAATGTAAAGTGCTTTCAGTTGGGAAGAAGAAAGTGACGGTACCAACAGAAGA
AGCGACGGCTAAATACGTG
>FBMWY7P01C5O0K 170       0      170
CCTACGGGGCAGCAGTGGGGAATATTGCACAATGGGGGAAACCCTGATGCAGCGACGCCG
CGTGAGCGATGAAGTATTTCGGTATGTAAAGCTCTATCAGCAGGGAAGATAATGACGGTA
CCTGACTAAGAAGCACCGGCTAAATACGTGCCAGTAGCCGCCGGTAAGTA
>FBMWY7P01DBKMC 139       0      139
TGGGGAATATTGGACAATGGACCAAAAGTCTGATCCGGCAATTCTGTGTGCACGATGACG
GTCTTAGGATTGTAAAGTGCTTTCAATCGGGAAAAAGAAAGTGATGGTACCGATAGAAGA
AGCGACGGCTAAATACGTG
>FBMWY7P01EHTT4 155       0      155
TGAGGAATATTGGTCAATGGACGCAAGTCTGAACCAGCCAAGTAGCGTGCAGGATGACGG
CCCTCCGGGTTGTAAACTGCTTTTAGTTGGGAATAAAGTGCAGCTCGTGAGCTGTTTTGT
ATGTACCATCAGAAAAAGGCCGGCTAATTCCGTGT
>FBMWY7P01EENP6 156       0      156
TGAGGAATATTGGTCAATGGGCGCGAGCCTGAACCAGCCAAGTAGCGTGAAGGATGACTG
CCCTATGGGTTGTAAACTTCTTTTGTCCGGGAATAAAACCGCCTACGTGTAGGCGCTTGT
ATGTACCGGTACGAATAAGCATCGGCTAACTCCGTG
>FBMWY7P01ERW28 158       0      158
TGAGGAATATTGGTCAATGGGCGAGAGCCTGAACCAGCCAAGTAGCGTGAAGGATGAAGG
TTCTATGGATTGTAAACTTCTTTTATACGGGAATAAAACCTCCCACGTGTGGGAGCTTGT
ATGTACCGTATGAATAAGCATCGGCTAACTCCGTGCCG
>FBMWY7P01DW9ZO 135       0      135
TAGGGAATATTGCACAATGGGGGAAACCCTGATGCAGCGACGCCGCGTGAAGGAAGAAGT
ATCTCGGTATGTAAACTTCTATCAGCAGGGAANAAAATGACGGTACCTGACTAAGAAGCC
CCGGCTAACTACGTG
>FBMWY7P01DLN1Z 135       0      135
TGGGGAATATTGCACAATGGGGGAAACCCTGATGCAGCGACGCCGCGTGAGTGAAGAAGT
ATTTCGGTATGTAAAGCTCTATCAGCAGGGAAGAGAATGACGGTACCTGACTAAGAAGCC
CCGGCTAACTACGTG
>FBMWY7P01BGCKR 139       0      139
TGGGGAATATTGGACAATGGACCAAAAGTCTGATCCAGCAATTCTGTGTGCACGATGACG
GTCTTAGGATTGTAAAGTGCTTTCAATCGGGAAAAAGAAAGTGATGGTACCGATAGAAGA
AGCGACGGCTAAATACGTG
>FBMWY7P01ERMUY 152       0      152
TGAGGAATATTGGTCAATGGACGCAAGTCTGAACCAGCCAAGTAGCGTGCAGGATGACGG
CCCTCCGGGTTGTAAACTGCTTTTAGTTGGGAATAAAGTGCAGTTCGTGAGCTGTTTTGA
TGTACCATCAGAAAAGGCCGGCTAATTCCGTG
>FBMWY7P01DEDOW 156       0      156
TGAGGAATATTGGTCAATGGGCGCGAGCCTGAACCAGCCAAGTAGCGTGAAGGATGACTG
CCCTATGGGTTGTAAACTTCTTTTGTCCGGGAATAAGACCGCCTACGTGTAGGCGCTTGT
ATGTACCGGTACGAATAAGCATCGGCTAACTCCGTG
>FBMWY7P01AOIRP 158       0      158
TGGAAGGAATATTGGTCAATGGGCGCGAGCCTGAACCAGCCAAGTAGCGTGAAGGATGAC
TGCCCTATGGGTTGTAAACTTCTTTTGTCCGGGAATAAAACCGCCTACGTGTAGGCGCTT
GTATGTACCGGTACGAATAAGCATCGGCTAACTCCGTG
>FBMWY7P01CB5QL 156       0      156
TGAGGAATATTGGTCAATGGGCGCGAGCCTGAACCAGCCAAGTAGCGTGAAGGATGACTG
CCCTATGGGTTGTAAACTTCTTTTGTCCGGGAATAAAACCGCCTACGTGTAGGCGCTTGT
ATGTACCGGTACGAATAAGCATCGGCTAACTCCGTG
>FBMWY7P01A1LLP 68       0      68
TGGGGAATTTTGGACAATGGGGGCAACCCTGATCCAGCCATGCCGCGTGCAGGAAGAAGG
CCNGTGTA
>FBMWY7P01B907L 161       0      161
TGGGGAATTTTGGACAATGGGGGCAACCCTGATCCAGCCATGCCGCGTGCAGGATGAAGG
TCTTCGGATTGTAAACTGCTTTTGTCAGGGACGAAAAGGATTGTGCTAATACCATGATCT
GCTGACGGTACCTGAAGAATAAGCACCGGCTAACCACGTGT
>FBMWY7P01DT9AR 154       0      154
CCTACGGGGCAGCAGTGGGGAATATTGGACAATGGACCAAAAGTCTGATCCAGCAATTCT
GTGTGCACGATGACGGTCTTAGGATTGTAAAGTGCTTTCAATTGGGAAGAAAAAAATGAC
GGTACCAATAGAAGAAGCGACGGCTAAATACGTG
>FBMWY7P01EKJZH 140       0      140
TGGGGAATATTGGACAATGAACCAAAAGTCTGATCCAGCAATTCTGTGTGCACGATGACG
GTCTTAGGATTGTAAAGTGCTTTCAATTGGGAAGAAAAAAATGACGGTACCAATAGAAGA
AGCGACGGCTAAATACGTGT
>FBMWY7P01BRQHD 156       0      156
TGAGGAATATTGGTCAATGGGCGCGAGCCTGAACCAGCCAAGTAGCGTGAAGGATGACTG
CCCTATGGGTTGTAAACTTCTTTTGTCCGGGAATAAAACCGCCTACGTGTAGGCGCTTGT
ATGTACCGGTACGAATAAGCATCGGCTAACTCCGTG
>FBMWY7P01BFR5D 137       0      137
GTGGGGAATATTGCACAATGGGGGAAACCCTGATGCAGCAACGCCGCGTGAGTGAAGAAG
TATTTCGGTATGTAAAGCTCTATCAGCAGGGAAGAAAGTGACGGTACCTGACTAAGAAGC
CCCGGCTAACTACGTGT
>FBMWY7P01CHC1T 142       0      142
GTGGGGAATATTGGACAATGGACCAAAAGTCTGATCCAGCAATTCTGTGTGCACGATGAC
GGTCTTAGGATTGTAAAGTGCTTTCAATACGGGAAAAAAGAAAGTGATGGTACCGATAGA
AGAAGCGACGGCTAAATACGTG
>FBMWY7P01C0NFW 155       0      155
TGAGGAATATTGGTCAATGGACGAGAGTCTGAACCAGCCAAGTAGCGTGAAGGATGACTG
CCCTATGGGTTGTAAACTTCTTTTATACGGGAATAAAGTGAGCCACGTGTGGTTTTTTGT
ATGTACCGTATGAATAAGGATCGGCTAACTCCGTG
>FBMWY7P01EJM7C 158       0      158
TGAGGAATATTGGTCAATGGACGAGAGTCTGAACCAGCCAAGTAGCGTGAAGGATGACTG
CCCTATGGGTTGTAAACTTCTTTTATACGGGAATAAAGTTAGCCACGTGTGGTTTTTTGT
ATGTACCGTATGAATAAGGATCGGCTAACTCCGTGCCG
>FBMWY7P01CEQLR 155       0      155
TGAGGAATATTGGTCAATGGACGAGAGTCTGAACCAGCCAAGTAGCGTGAAGGATGACTG
CCCTATGGGTTGTAAACTTCTTTTATATGGGAATAAAAAAGAGCACGTGTGCTCTATTGT
ATGTACCTTATGAATAAGCATCGGCTAATTCCGTG
>FBMWY7P01EU6MZ 158       0      158
TGAGGAATATTGGTCAATGGACGAGAGTCTGAACCAGCCAAGTAGCGTGAAGGATGACTG
CCCTATGGGTTGTAAACTTCTTTTATATGGGAATAAAAAAGAGCACGTGTGCTCTATTGT
ATGTACCTTATGAATAAGCATCGGCTAATTCCGTGCCC
>FBMWY7P01EYRGK 162       0      162
TGGGGAATCTTCCGCAATGGGCGAAAGCCTGACGGAGCAATGCCGCGTGAGTGATGAAGG
AATTCGTTCCGTAAAACTCTTTTGTTTATGACGAATGTGCAGATTGTGAATAATTATTTG
TAATGACGGTAGTAAACGAATAAGCCACGGCTAACTACGTGG
>FBMWY7P01ECHWL 141       0      141
TGGGGAATATTGGACAATGGACCAAAAGTCTGATCCAGCAATTCTGTGTGCACGATGAAG
TTTTTCGGAATGTAAAGTGCTTTCAGTTGGGAAGAAGAAAGTGACGGTACCAACAGAAGA
AGCGACGGCTAAATACGTGCA
>FBMWY7P01E37SE 88       0      88
TGGGGAATATTGGACAATGGACCAAAAGTCTGATCCAGCAATTCTGTGTGCACGATGACG
GTCTTAGGATTGTAAAGTGCTTTCAATT
>FBMWY7P01CS2T0 140       0      140
TGGGGAATATTGGACAATGGACCAAAAGTCTGATCCAGCAATTCTGTGTGCACGATGACG
GTCTTAGGATTGTAAAGTGCTTTCAATCGGGAAAAAGAAAGTGATGGTACCGATAGAAGA
AGCGACGGCTAAATACGTGT
>FBMWY7P01B151X 155       0      155
TGAGGAATATTGGTCAATGGACGAGAGTCTGAACCAGCCAAGTAGCGTGCAGGATGACGG
CCCTATGGGTTGTAAACTGCTTTTATAAGGGAATAAAGTGAGAGTCGTGACTCTTTTTGC
ATGTACCTTATGAATAAGGACCGGCTAATTCCGTG
>FBMWY7P01BPR7Z 140       0      140
AGTGGGGAATATTGCACAATGGGGGAAACCCTGATGCAGCAACGCCGCGTGAGTGAAGAA
GTATTTCGGTATGTAAAGCTCTATCAGCAGGGAAGAAAATGACGGTACCTGACTAAGAAG
CCCCGGCTAACTACGTGCCT
>FBMWY7P01C8HNE 139       0      139
TGGGGAATATTGGACAATGGACCAAAAGTCTGATCCAGCAATTCTGTGTGCACGATGAAG
TTTTTCGGAATGTAAAGTGCTTTCAGTTGGGAAGAAGAAAGTGACGGTACCAACAGAAGA
AGCGACGGCTAAATACGTG
>FBMWY7P01C5ECW 155       0      155
TGAGGAATATTGGTCAATGGACGAGAGTCTGAACCAGCCAAGTAGCGTGAAGGATGACTG
CCCTATGGGTTGTAAACTTCTTTTATATGGGAATAAAAAAGAGTACGTGTGCTCTATTGT
ATGTACCTTATGAATAAGCATCGGCTAATTCCGTG
>FBMWY7P01DJEQ0 155       0      155
TGAGGAATATTGGTCAATGGGCGCGAGCCTGAACCAGCCAAGTAGCGTGAAGGATGACTG
CCCTATGGGTTGTAAACTTCTTTTGTCCGGGAATAAAACCGCCTACGTGTAGGCGCTTGT
ATGTACCGGTACGAATAAGCATCGGCTAACTCCGT
>FBMWY7P01B7092 156       0      156
TGAGGAATATTGGTCAATGGACGAGAGTCTGAACCAGCCAAGTAGCGTGAAGGATGACTG
CCCTATGGGTTGTAAACTTCTTTTATACGGGAATAAAGTATTCCACGTGTGGAATTTTGT
ATGTACCGTATGAATAAGGATCGGCTAACTCCGTGT
>FBMWY7P01B5HK8 139       0      139
TGGGGAATATTGGACAATGGACCAAAAGTCTGATCCAGCAATTCTGTGTGCACGATGACG
GTCTTAGGATTGTAAAGTGCTTTCAATCGGGAAAAAGAAAGTGATGGTACCGATAGAAGA
AGCGACGGCTAAATACGTG
>FBMWY7P01BHYSH 156       0      156
TGAGGAATATTGGTCAATGGGCGCGAGCCTGAACCAGCCAAGTAGCGTGAAGGATGACTG
CCCTATGGGTTGTAAACTTCTTTTGTCCGGGAATAAAACCGCCTACGTGTAGGCGCTTGT
ATGTACCGGTACGAATAAGCATCGGCTAACTCCGTG
>FBMWY7P01DU2CM 67       0      67
GACGACGACCGGCCCGGGTAACGGTTAACTTCGTAGGACGGGGCCGGGTCGGTCGGAACG
GAACGGC
>FBMWY7P01BWMLP 156       0      156
TGAGGAATATTGGTCAATGGGCGCGAGCCTGAACCAGCCAAGTAGCGTGAAGGATGACTG
CCCTATGGGTTGTAAACTTCTTTTGTCCGGGAATAAAACCGCCTACGTGTAGGCGCTTGT
ATGTACCGGTACGAATAAGCATCGGCTAACTCCGTA
>FBMWY7P01AYSTC 139       0      139
TGGGGAATATTGGACAATGGACCAAAAGTCTGATCCAGCAATTCTGTGTGCACGATGACG
GTCTTAGGATTGTAAAGTGCTTTCAATCGGGAAAAAGAAAGTGATGGTACCGATAGAAGA
AGCGACGGCTAAATACGTG
>FBMWY7P01CW12U 139       0      139
TGGGGAATATTGGACAATGGACCAAAAGTCTGATCCAGCAATTCTGTGTGCACGATGACG
GTCTTAGGATTGTAAAGTGCTTTCAATTGGGAAGAAAAAAATGACGGTACCAATAGAAGA
AGCGACGGCTAAATACGTG
>FBMWY7P01BQJ32 154       0      154
TGAGGAATATTGGTCAATGGACGCAAGTCTGAACCAGCCAAGTAGCGTGCAGGATGACGG
CCCTCCGGGTTGTAAACTGCTTTTAGTTGGGAATAAAGTGCAGCTCGTGAGCTGTTTTGT
ATGTACCATCAGAAAAAGGCCGGCTAATTCCGTA
>FBMWY7P01EYSPZ 139       0      139
TGGGGAATATTGGACAATGGACCAAAAGTCTGATCCAGCAATTCTGTGTGCACGATGACG
GTCTTAGGATTGTAAAGTGCTTTCAATCGGGAAAAAGAAAGTGGTGGTACCGATAGAAGA
AGCGACGGCTAAATACGTA
>FBMWY7P01BCRTU 167       0      167
CCGTACGGGGAGGCAGCAGTGGGGAATATTGGACAATGGACCAAAAGTCTGATCCAGCAA
TTCTGTGTGCACGATGACGGTCTTAGGATTGTAAAGTGCTTTCAATCGGGAAAAAAGAAA
GTGATGGTACCGATAGAAGAAGCGACGGCTAAATACGTGCCAGCACG
>FBMWY7P01A1292 155       0      155
TGAGGAATATTGGTCAATGGACGAGAGTCTGAACCAGCCAAGTAGCGTGAAGGATGACTG
CCCAATGGGTTGTAAACTTCTTTTATACGGGAATAAAGTGTTCCACGTGTGGAATTTTGT
ATGTACCGTATGAATAAGGATCGGCTAACTCCGTG
>FBMWY7P01DRU14 139       0      139
TGGGGAATATTGGACAATGGACCAAAAGTCTGATCCAGCAATTCTGTGTGCACGATGAAG
TTTTTCGGAATGTAAAGTGCTTTCAGTTGGGAAGAAGAAAGTGACGGTACCAACAGAAGA
AGCGACGGCTAAATACGTG
>FBMWY7P01EJV15 155       0      155
TGAGGAATATTGGTCAATGGACGCAAGTCTGAACCAGCCAAGTAGCGTGCAGGATGACGG
CCCTCCGGGTTGTAAACTGCTTTTAGTTGGGAATAAAGTGCAGCTCGTGAGCTGTTTTGT
ATGTACCATCAGAAAAAGGACCGGCTAATTCCGTA
>FBMWY7P01DELI0 139       0      139
TGGGGAATATTGGACAATGGACCAAAAGTCTGATCCAGCAATTCTGTGTGCACGATGAAG
TTTTTCGGAATGTAAAGTGCTTTCAGTTGGGAAGAAGAAAGTGACGGTACCAACAGAAGA
AGCGACGGCTAAATACGTG
>FBMWY7P01EBDDI 156       0      156
TGAGGAATATTGGTCAATGGGCGCGAGCCTGAACCAGCCAAGTAGCGTGAAGGATGACTG
CCCTATGGGTTGTAAACTTCTTTTGTCCGGGAATAAAACCGCCTACGTGTAGGCGCTTGT
ATGTACCGGTACGAATAAGCATCGGCTAACTCCGTG
>FBMWY7P01B7NDI 139       0      139
TGGGGAATATTGGACAATGGACCAAAAGTCTGATCCAGCAATTCTGTGTGCACGATGGAG
TTTTTCGGAATGTAAAGTGCTTTCAGTTGGGAAGAAGAAAGTGACGGTACCAACAGAAGA
AGCGACGGCTAAATACGTG
>FBMWY7P01CEGA2 156       0      156
TGAGGAATATTGGTCAATGGACGAGAGTCTGAACCAGCCAAGTAGCGTGAAGGATGACTG
CCCTATGGGTTGTAAACTTCTTTTATACGGGAATAAAGTATTCCACGTGTGGAATTTTGT
ATGTACCGTATGAATAAGGATCGGCTAACTCCGTGT
>FBMWY7P01A7D28 156       0      156
TGAGGAATATTGGTCAATGGACGCAAGTCTGAACCAGCCAAGTAGCGTGCAGGATGACGG
CCCTCCGGGTTGTAAACTGCTTTTAGTTGGGAATAAAGTGCAGCTCGTGAGCTGTTTTGT
ATGTACCATCAGAAAAAGGACCGGCTAATTCCGTGT
>FBMWY7P01DY2CO 154       0      154
TGAGGAATATTGGTCAATGGACGCAAGTCTGAACCAGCCAAGTAGCGTGCAGGATGACGG
CCCTCCGGGTTGTAAACTGCTTTTAGTTGGGAATAAAGTGCAGCTCGTGAGCTGTTTTGT
ATGTACCATCAGAAAAAGGCCGGCTAATTCCGTG
>FBMWY7P01C23HT 140       0      140
TGGGGAATATTGGACAATGGACCAAAAGTCTGATCCAGCAATTCTGTGTGCACGATGACG
GTCTTAGGATTGTAAAATGCTTTCAATTGGGAAGAAAAAAATAGACGGTACCAATAGAAG
AAGCGACGGCTAAATACGTG
>FBMWY7P01B90LX 136       0      136
TGGGGAATATTGCACAATGGGGGGAACCCTGATGCAGCAACGCCGCGTGAGTGAAGAAGT
ATTTCGGTATGTAAAGCTCTATCAGCAGGGAAGAAAGTGACGGTACCTGACTAAGAAGCC
CCGGCTAACTACGTGT
>FBMWY7P01CV50Z 136       0      136
TGGGGAATATTGCACAATGGGGGAAACCCTGATGCAGCGACGCCGCGTGAGTGAAGAAGT
ATTTCGGTATGTAAAGCTCTATCAGCAGGGAAGAAAGTGACGGTACCTGAATAAGAAGCC
CCGGCTAACTACGTGT
>FBMWY7P01DSCZX 139       0      139
TGGGGAATATTGGACAATGGACCAAAAGTCTGATCCAGCAATTCTGTGTGCACGATGACG
GTCTTAGGATTGTAAAGTGCTTTCAATTGGGAAGAAAAAAATGACGGTACCAATAGAAGA
AGCGACGGCTAAATACGTG
>FBMWY7P01EMGHO 58       0      58
CCGTACGGGGAGGCGCAGCCGCCGGAATAATTCGTGGAGGGCGGGCGTGGACGAAGGC
>FBMWY7P01C8OLU 156       0      156
TGAGGAATATTGGTCAATGGGACGAGAGTCTGAACCAGCCAAGTAGCGTGAAGGATGACT
GCCCTATGGGTTGTAAACTTCTTTTATATGGGAATAAAAAAGAGCACGTGTGCTCTATTG
TATGTACCTTATGAATAAGCATCGGCTAATTCCGTG
>FBMWY7P01CLY5U 158       0      158
TAGGGAATTTTCGTCAATGGGGGGAACCCTGAACGAGCAATGCCGCGTGAGTGAAGACGG
TCTTCGGATTGTAAAGCTCTGTTGTAAGTTAGAAATGATATGGATAGGGAATGATCCATA
AATGATCAGCTTACCAGAAAGTCACGGCTAACTACGTG
>FBMWY7P01DMLAY 139       0      139
GTGGGGAATATTGCACAATGGGGGAAACCCTGATGCAGCGACGCCGCGTGAAGGAAGAAG
TATCTCGGTATGTAAACTTCTATCAGCAGGGAAAGAAAATGACGGTACCTGACTAAGAAC
GCCCCGGCTAACTACGTGT
>FBMWY7P01A1BUY 158       0      158
TGAGGAATATTGGTCAATGGACGAGAGTCTGAACCAGCCAAGTAGCGTGAAGGATGACTG
CCCTATGGGTTGTAAACTTCTTTTATACGGGAATAAAGTTAGCCACGTGTGGTTTTTTGT
ATGTACCGTATGAATAAGGATCGGCTAACTCCGTGCGC
>FBMWY7P01DDWIO 82       0      82
CCGTACGGGGAGGACGACGACGTACGGTCCGGGTAACGGTTAACTTCGTAGGACGGGGCC
GGGTCGGTCGGAACGGAACGGC
>FBMWY7P01B2OO2 156       0      156
TGAGGAATATTGGTCAATGGGCGCGAGCCTGAACCAGCCAAGTAGCGTGAAGGATGACTG
CCCTATGGGTTGTAAACTTCTTTTGTCCGGGAATAAAACCGCCTACGTGTAGGCGCTTGT
ATGTACCGGTACGAATAAGCATCGGCTAACTCCGTG
>FBMWY7P01D5PPV 139       0      139
TGGGGAATATTGGACAATGGACCAAAAGTCTGATCCAGCAATTCTGTGTGCACGATGACG
GTCTTAGGATTGTAAAGTGCTTTCAATCGGGAAAAAGAAAGTGATGGTACCGATAGAAGA
AGCGACGGCTAAATACGTG
>FBMWY7P01D72ZR 137       0      137
TGGGGAATATTGCACAATGGGGGAAACCCTGATGCGGCGACGCCGCGTGAAGGAAGAAGT
ATTTCGGTATGTAAACTTCTATCAGCAGGGAAGAAAATGACGGTACCTGACTAAGAAGCC
CCGGCTAACTACGTGCT
>FBMWY7P01EXRS8 140       0      140
TGGGGAATATTGGACAATGGACCAAAAGTCTGATCCAGCAATTCTGTGTGCACGATGACG
GTCTTAGGATTGTAAAGTGCTTTCAATTGGGAAGAAAAAAAATGACGGTACCAATAGAAG
AAGCGACGGCTAAATACGTG
>FBMWY7P01AWS8N 160       0      160
TGGGGAATTTTGGACAATGGGGGCAACCCTGATCCAGCCATGCCGCGTGCAGGATGAAGG
TCTTCGGATTGTAAACTGCTTTTGTCAGGGACGAAAAGGATTGTGTTAATACCATGATCT
GCTGACGGTACCTGAAGAATAAGCACCGGCTAACTACGTG
>FBMWY7P01D88KG 136       0      136
TGGGGAATCTTGCGCAATGGGGGGAACCCTGACGCAGCGACGCCGCGTGCGGGACGAAGG
CCCTCGGGTCGTAAACCGCTTTCAGCAGGGATGAGACAAGACGGTACCTGCAGAAGAAGC
CCCGGCTAACTACGTG
>FBMWY7P01BX2TM 155       0      155
TGAGGAATATTGGTCAATGGACGAGAGTCTGAACCAGCCAAGTAGCGTGAAGGATGACTG
CCCTATGGGTTGTAAACTTCTTTTATACGGGAATAAAGTGAGCCACGTGTGGTTTTTTGT
ATGTACCGTATGAATAAGGATCGGCTAACTCCGTG
>FBMWY7P01D6YLW 155       0      155
TGAGGAATATTGGTCAATGGGCGCGAGCCTGAACCAGCCAAGTAGCGTGAAGGATGACTG
CCCTATGGGTTGTAAACTTCTTTTGTCCGGGAATAAAACCGCCTACGTGTAGGCGCTTGT
ATGTACCGGTACGAATAAGCATCGGCTAACTCCGT
>FBMWY7P01BK746 135       0      135
TGGGGAATATTGCACAATGGGGGAAACCCTGATGCAGCAACGCCGCGTGAGTGATGATGG
TCTTCGGATTGTAAAGCTCTGTCTTTGGGGACGATAATGACGGTACCCAAGGAGGAAGCC
ACGGCTAACTACGTG
>FBMWY7P01BOMA2 139       0      139
TGGGGAATATTGGACAATGGACCAAAAGTCTGATCCAGCAATTCTGTGTGCACGATGACG
GTCTTAGGATTGTAAAGTGCTTTCAATTGGGAAGAAAAAAATGACGGTACCAATAGAAGA
AGCGACGGCTAAATACGTG
>FBMWY7P01EUHEM 135       0      135
TGGGGAATATTGCACAATGGGGGAAACCCTGATGCAGCGACGCCGCGTGAGTGAAGAAGT
ATTTCGGTATGTAAAGCTCTATCAGCAGGGAAGAAAGTGACGGTACCTGAATAAGAAGCC
CCGGCTAACTACGTG
>FBMWY7P01DMKXE 140       0      140
TGGGGAATATTGGACAATGGACCAAAAGTCTGATCCAGCAATTCTGTGTGCACGATGACG
GTCTTAGGATTGTAAAGTGCTTTCAATCGGGAAAAAGAAAGTGATGGTACCGATAGAAGA
AGCGACGGCTAAATACGTGT
>FBMWY7P01CJM1D 139       0      139
TGGGGAATATTGGACAATGGACCAAAAGTCTGATCCAGCAATTCTGTGTGCACGATGACG
GTCTTAGGATTGTAAAGTGCTTTCAATCGGGAAAAAGAAAGTGATGGTACCGATAGAAGA
AGCGACGGCTAAATACGTG
>FBMWY7P01AJAGO 74       0      74
GTAGGGGAATTATTGCACAAGTGGGGGAAACCCGTGATGCAGCCATGCCGTGTGTGTGAA
GAAGGCCTGTGTAG
>FBMWY7P01B2ENI 154       0      154
TGGGGAATATTGGACAATGGACCAAAAGTCTGATCCAGCAATTCTGTGTGCACGATGACG
GTCTTAGGATTGTAAAGTGCTTTCAATTGGGAAGAAAAAAATGACGGTACCAATAGAAGA
AGCGACGGCTAAATACGTGCCACNNCGCGGAGTA
>FBMWY7P01B1DQX 159       0      159
TGAGGAATATTGGTCAATGGGCGCGAGCCTGAACCAGCCAAGTAGCGTGAAGGATGACTG
CCCTATGGGTTGTAAACTTCTTTTGTTCGGGAATAAAACCGCCTACGTGTAGGCGCTTGT
ATGTACCGGTACGAATAAGCATCGGCTAACTCCGTGCCC
>FBMWY7P01A2N1T 161       0      161
TGGGGAATTTTGGACAATGGGGGCAACCCTGATCCAGCCATGCCGCGTGCAGGATGAAGG
TCTTCGGATTGTAAACTGCTTTTGTCAGGGACGAAAAGGATTGTGCTAATACCATGATCT
GCTGACGGTACCTGAAGAATAAGCACCGGCTAACTACGTGG
>FBMWY7P01ES6A9 141       0      141
GTGGGGAATATTGGACAATGGAACCAAAAGTCTGATCCAGCAATTCTGTGTGCACGATGA
CGGTCTTAGGATTGTAAAGTGCTTTCAATTGGGAAAGAAAAAATGACGGTACCAATAGAA
GAAGCGACGGCTAAATACGTA
>FBMWY7P01DCN5L 136       0      136
TGGGGAATATTGCACAATGGGGGAAACCCTGATGCAGCAACGCCGCGTGAGTGAAGAAGT
ATTTCGGTATGTAAAGCTCTATCAGCAGGGAAGAAAGTGACGGTACCTGACTAAGAAGCC
CCGGCTAACTACGTGG
>FBMWY7P01C7QV5 155       0      155
TGAGGAATATTGGTCAATGGACGCAAGTCTGAACCAGCCAAGTAGCGTGCAGGATGACGG
CCCTCCGGGTTGTAAACTGCTTTTAGTTGGGAATAAAGTGCAGTTCGTGAGCTGTTTTGT
ATGTACCATCAGAAAAAGGACCGGCTAATTCCGTA
>FBMWY7P01A14I3 136       0      136
TAGGGAATATTGCACAATGGGGGAAACCCTGATGCAGCGACGCCGCGTGAAGGAAGAAGT
ATCTCGGTATGTAAACTTCTATCAGCAGGGAAGACAATGACGGTACCTGACTAAGAAGCC
CCGGCTAACTACGTGT
>FBMWY7P01DRA5E 135       0      135
TGGGGAATATTGCACAATGGGGGAAACCCTGATGCAGCGACGCCGCGTGGAGGAAGAAGG
TCTTCGGATTGTAAACTCCTGTTGTTGGGGAAGATAATGACGGTACCCAACAAGGAAGTG
ACGGCTAACTACGTG
>FBMWY7P01BPV7C 141       0      141
TGGGGAATATTGGACAATGGACCAAAAGTCTGATCCAGCAATTCTGTGTGCACGATGAAG
TTTTTCGGAATGTAAAGTGCTTTCAGTTGGGAAGAAGAAAGTGACGGTACCAACAGAAGA
AGCGACGGCTAAATACGTGCC
>FBMWY7P01DGMOZ 156       0      156
TGAGGAATATTGGTCAATGGGCGCGAGCCTGAACCAGCCAAGTAGCGTGAAGGATGACTG
CCCTATGGGTTGTAAACTTCTTTTGTCCGGGAATAAAACCGCCTACGTGCAGGCGCTTGT
ATGTACCGGTACGAATAAGCATCGGCTAACTCCGTG
>FBMWY7P01BX2TD 139       0      139
TGGGGAATATTGGACAATGGACCAAAAGTCTGATCCAGCAATTCTGTGTGCACGATGAAG
TTTTTCGGAATGTAAAGTGCTTTCAGTTGGGAAGAAGAAAGTGACGGTACCAACAGAAGA
AGCGACGGCTAAATACGTG
>FBMWY7P01C0GRB 155       0      155
TGAGGAATATTGGTCAATGGACGGAAGTCTGAACCAGCCAAGTCGCGTGAAGGATGAAGG
TTCTATGGATTGTAAACTTCTTTTATAGGGGAATAAAAAAGTCCACGTGTGGATTCTTGT
ATGTACCCTATGAATAAGCATCGGCTAACTCCGTG
>FBMWY7P01DNG2X 139       0      139
TGGGGAATATTGGACAATGGACCAAAAGTCTGATCCAGCAATTCTGTGTGCACGATGAAG
TTTTTCGGAATGTAAAGTGCTTTCAGTTGGGAAGAAGAAAGTGACGGTACCAACAGAAGA
AGCGACGGCTAAATACGTA
>FBMWY7P01EUJGE 70       0      70
TAGGGAATATTGCACAATGGGGGAAACCCGTGATGCAGCCATGCCGCGTGTGTGAAGAAG
GCCTGTGTAG
>FBMWY7P01D8AIQ 139       0      139
TGGGGAATATTGGACAATGGACCAAAAGTCTGATCCAGCAATTCTGTGTGCACGATGAAG
TTTTTCGGAATGCAAAGTGCTTTCAGTTGGGAAGAAGAAAGTGACGGTACCAACAGAAGA
AGCGACGGCTAAATACGTT
>FBMWY7P01BOD1W 158       0      158
TGTGAGGAATATTGGTCAATGGGCGAGAGCCGGAACCAGCCAAGTAGCGTGAAGGATGAC
TGCCCTACGGGTTGTAAACTTCTTTTGTCCGGGAATAAAACCGCCTACGTGTAGGCGCTT
GTATGTACCGGTACGAATAAGCATCGGCTAACTCCGTA
>FBMWY7P01ERP14 32       0      32
TGGGAGGAATTGTTGGACAGTCGGAACGACGT
>FBMWY7P01DADT4 139       0      139
TGGGGAATATTGGACAATGGACCAAAAGTCTGATCCAGCAATTCTGTGTGCACGATGAAG
TTTTTCGGAATGTAAAGTGCTTTCAGTTGGGAAGAAGAAAGTGACGGTACCAACAGAAGA
AGCGACGGCTAAATACGTG
>FBMWY7P01BG45W 136       0      136
GTGGGGAATATTGCACAATGGGGGAAACCCTGATGCAGCAACGCCGCGTGAGTGATGAAG
GTTTTCGGATCGTAAAGCTCTGTCTTTGGGGAAGATAATGACGGTACCCAAGGAGGAAGC
CACGGCTAACTACGTG
>FBMWY7P01D2VIN 139       0      139
TGGGGAATATTGGACAATGGACCAAAAGTCTGATCCAGCAATTCTGTGTGCACGATGACG
GTCTTAGGATTGTAAAGTGCTTTCAATTGGGAAGAAAAAAATGACGGTACCAATAGAAGA
AGCGACGGCTAAATACGTG
>FBMWY7P01BEVJ2 159       0      159
TGAGGAATATTGGTCAATGGGCGCGAGCCTGAACCAGCCAAGTAGCGTGAAGGATGACTG
CCCTATGGGTTGTAAACTTCTTTTGTCCGGGAATAAAACCGCCTACGTGTAGGCGCTTGT
ATGTACCGGTACGAATAAGCATCGGCTAACTCCGTGCCT
>FBMWY7P01DBELZ 140       0      140
TGGGGAATATTGGACAATGGACCAAAAGTCTGATCCAGCAATTCTGTGTGCACGATGACG
GTCTTAGGATTGTAAAGTGCTTTCAATCGGGAAAAAGAAAGTGATGGTACCGATAGAAGA
AGCGACGGCTAAATACGTGT
>FBMWY7P01DEGNH 139       0      139
TGGGGAATATTGGACAATGGACCAAAAGTCTGATCCAGCAATTCTGTGTGCACGATGACG
GTCTTAGGATTGTAAAGTGCTTTCAATTGGGAAGAAAAAAATGACGGTACCAATAGAAGA
AGCGACGGCTAAATACGTG
>FBMWY7P01A9C8E 141       0      141
TGGGGAATATTGGACAATGGACCAAAAGTCTGATCCAGCAATTCTGTGTGCACGATGACG
GTCTTAGGATTGTAAAGTGCTTTCAATTGGGAAGAAAAAAAATAGACGGTACCAATAGAA
GAAGCGACGGCTAAATACGTG
>FBMWY7P01ET9PB 156       0      156
TGAGGAATATTGGTCAATGGGCGCGAGCCTGAACCAGCCAAGTAGCGTGAAGGATGACTG
TCCTATGGGTTGTAAACTTCTTTTGTCCGGGAATAAAACCGCCTACGTGTAGGCGCTTGT
ATGTACCGGTACGAATAAGCATCGGCTAACTCCGTA
>FBMWY7P01C6AYK 134       0      134
TAGGGAATATTGCACAATGGGGGAAACCCTGATGCAGCGACGCCGCGTGAAGGAAGAAGT
ATCTCGGTATGTAAACTTCTATCAGCAGGGAAGACAATGACGGTACCTGACTAAGAAGCC
CCGGCTAACTACGT
>FBMWY7P01CUGH8 161       0      161
TAGGGAATTTTCGGCAATGGGGGGAACCCTGACCGAGCAACGCCGCGTGAAGGAAGAAGG
TCTTCGGATTGTAAACTTCTGTTATAAAGGAAGAACGGTATATATAGGGAATGATATATA
AGTGACGGTACTTTATGAGAAAGCCACGGCTAACTACGTGT
>FBMWY7P01DQ514 135       0      135
TGGGGAATATTGCACAATGGGGGAAACCCTGATGCAGCGACGCCGCGTGAGCGAAGAAGT
ATTTCGGTATGTAAAGCTCTATCAGCAGGGAAGAAAATGACGGTACCTGACTAAGAAGCT
CCGGCTAAATACGTG
>FBMWY7P01EVUBQ 156       0      156
TGAGGAATATTGGTCAATGGACGAGAGTCTGAACCAGCCAAGTAGCGTGAAGGATGACTG
CCCTATGGGTTGTAAACTTCTTTTATATGGGAAATAAAAAAGAGTACGTGTGCTCTATTG
TATGTACCTTATGAATAAGCATCGGCTAATTCCGTG
>FBMWY7P01C47EP 158       0      158
TGAGGAATATTGGTCAATGGACGAGAGTCTGAACCAGCCAAGTAGCGTGAAGGATGACTG
CCCTATGGGTTGTAAACTTCTTTTATACGGGAATAAAGTGAGCCACGTGTGGTTTTTTGT
ATGTACCGTATGAATAAGGATCGGCTAACTCCGTGCCG
>FBMWY7P01D5SNX 84       0      84
CCGTAACGGGGAGGACGACGACGACCGGCCCGGGTAACGGTTAACTTCGTAGGACGGGGC
CGGGGTCGGTCGGAACGGAACGGC
>FBMWY7P01CUG8Q 135       0      135
TGGGGAATATTGCACAATGGGGGAAACCCTGATGCAGCGACGCCGCGTGAGTGAAGAAGT
ATTTCGGTATGTAAAGCTCTATCAGCAGGGAAGAAAATGACGGTACCTGACTAAGAAGCC
CCGGCTAACTACGTA
>FBMWY7P01EPDG0 141       0      141
TGGGGAATATTGGACAATGGACCAAAAGTCTGATCCAGCAATTCTGTGTGCACGATGACG
GTCTTAGGATTGTAAAGTGCTTTCAATTGGGAAGAAAAAAATGACGGTACCAATAGAAGA
AGCGACGGCTAAATACGTGCC
>FBMWY7P01B9EP9 155       0      155
TGAGGAATATTGGTCAATGGACGAGAGTCTGAACCAGCCAAGTAGCGTGAAGGATGACTG
CCCTATGGGTTGTAAACTTCTTTTATATGGGAATAAAAAAGAGCACGTGTGCTCTATTGT
ATGTACCTTATGAATAAGCATCGGCTAATTCCGTG
>FBMWY7P01BI26F 141       0      141
TGGGGAATATTGGACAATGGACCAAAAGTCTGATCCAGCAATTCTGTGTGCACGATGACG
GTCTTAGGATTGTAAAGTGCTTTCAATCGGGAAAAAGAAAGTGATGGTACCGATAGAAGA
AGCGACGGCTAAATACGTGCT
>FBMWY7P01B04PH 149       0      149
TGGGGAATATTGGACAATGGACCAAAAGTCTGATCCAGCAATTCTGTGTGCACGATGACG
GTCTTAGGATTGTAAAGTGCTTTCAATCGGGAAAAAGAAAGTGATGGTACCGATAGAAGA
AGCGACGGCTAAATACGTGCCACANCGCG
>FBMWY7P01CGKRX 139       0      139
TGGGGAATATTGGACAATGGACCAAAAGTCTGATCCAGCAATTCTGTGTGCACGATGAAG
TTTTTCGGAATGTAAAGTGCTTTCAGTTGGGAAGAAGAAAGTGACGGTACTAACAGAAGA
AGCGACGGCTAAATACGTG
>FBMWY7P01EJM62 156       0      156
TGGGGAATATTGGTCAATGGGCGCGAGCCTGAACCAGCCAAGTAGCGTGAAGGATGACTG
CCCTATGGGTTGTAAACTTCTTTTGTCCGGGAATAAAACCGCCTACGTGTAGGCGCTTGT
ATGTACCGGTACGAATAAGCATCGGCTAACTCCGTG
>FBMWY7P01C3BN0 137       0      137
TGGGGAATATTGCACAATGGGGGAAACCCTGATGCAGCGACGCCGCGTGGAGGAAGAAGG
TCTTCGGATTGTAAACTCCTGTTGTTGGGGAAGATAATGACGGTACCCAACAAGGAAGTG
ACGGCTAACTACGTGCT
>FBMWY7P01BKCZJ 155       0      155
TGAGGAATATTGGTCAATGGACGAGAGTCTGAACCAGCCAAGTAGCGTGAAGGATGACTG
CCCTATGGGTTGTAAACTTCTTTTATACGGGAATAAAGTGAAGCACGTGTGCTTTTTTGT
ATGTACCGTATGAATAAGGATCGGCTAACTCCGTG
>FBMWY7P01AMD3B 33       0      33
TGGGGAATATTGGACAATGGACCGAAAAGTAAC
>FBMWY7P01EVFXP 140       0      140
TGGGGAATATTGGACAATGGACCAAAAGTCTGATCCAGCAATTCTGTGTGCACGATGACG
GTCTTAGGATTGTAAAGTGCTTTCAATTGGGAAGAAAAAAATGACGGTACCAATAGAAGA
AGCGACGGCTAAATACGTGT
>FBMWY7P01DIDO7 158       0      158
TGAGGAATATTGGTCAATGGGCGCGAGCCTGAACCAGCCAAGTAGCGTGAAGGATGACTG
CCCTACGGGTTGTAAACTTCTTTTGTCCGGGAATAAAACCGCCTACGTGTAGGCGCTTGT
ATGTACCGGTACGAATAAGCATCGGCTAACTCCGTGCT
>FBMWY7P01C30JE 135       0      135
TAGGGAATATTGCACAATGGGGGAAACCCTGATGCAGCGACGCCGCGTGAAGGAAGAAGT
ATCTCGGTATGTAAACTTCTATCAGCAGGGAAGACAATGACGGTACCTGACTAAGAAGCC
CCGGCTAACTACGTA
>FBMWY7P01ATWPK 135       0      135
TGGGGAATATTGCACAATGGGGGGAACCCTGATGCAGCAACGCCGCGTGAGTGAAGAAGT
ATTTCGGTATGTAAAGCTCTATCAGCAGGGAAGAAAGTGAGGGTACCTGACTAAGAAGCC
CCGGCTAACTACGTG
>FBMWY7P01ECVUC 155       0      155
TAGGGAATTTTCGGCAATGGGCGAAAGCCTGACCGAGCAATGCCGCGTGAGTGATGAAGG
TCTTCGGATTGTAAAGCTCTGTTGTAAAGGAAGAATATTACATATCAACTATGTAACTGA
CGGTACTTTACCAGAAGTCACGGCTAACTTCGTGT
>FBMWY7P01BN85P 139       0      139
TGGGGAATATTGGACAATGGACCAAAAGTCTGATCCAGCAATTCTGTGTGCACGATGACG
GTCTTAGGATTGTAAAGTGCTTTCAATCGGGAAAAAGAAAGTGATGGTACCGATAGAAGA
AGCGACGGCTAAATACGTG
>FBMWY7P01ED80Z 83       0      83
CCGTAACGGGGAGGACGACGACGACCGGCCCGGGTAACGGTTAACTTCGTAGGACGGGGC
CGGGTCGGTCGGAACGGAACGGC
>FBMWY7P01CS1J4 156       0      156
TGAGGAATATTGGTCAATGGGCGCGAGCCTGAACCAGCCAAGTAGCGTGAAGGATGACTG
CCCTACGGGTTGTAAACTTCTTTTGTCCGGGAATAAAACCGCCTACGTGTAGGCGCTTGT
ATGTACCGGTACGAATAAGCATCGGCTAACTCCGTG
>FBMWY7P01D7SQ3 136       0      136
TGGGGAATATTGCACAATGGGGGAAACCCTGATGCAGCGACGCCGCGTGAGTGAAGAAGT
ATTTCGGTATGTAAAGCTCTATCAGCAGGGAAGAAAGTGACGGTACCTGAATAAGAAGCC
CCGGCTAACTACGTGT
>FBMWY7P01EG0WC 155       0      155
TGAGGAATATTGGTCAATGGACGAGAGTCTGAACCAGCCAAGTAGCGTGAAGGATGACTG
CCCTATGGGTTGTAAACTTCTTTTATATGGGAATAAAAAAGAGCACGTGTGCTCTATTGT
ATGTACCTTATGAATAAGCATCGGCTAATTCCGTG
>FBMWY7P01ER5KS 154       0      154
TGAGGAATATTGGTCAATGGACGCAAGTCTGAACCAGCCAAGTAGCGTGCAGGATGACGG
CCCTCCGGGTTGTAAACTGCTTTTAGTTGGGAATAAAGTGCAGCTCGTGAGCTGTTTTGT
ATGTACCATCAGAAAAAGGCCGGCTAATTCCGTG
>FBMWY7P01A38DN 154       0      154
TGAGGAATATTGGTCAATGGCGAGAGCCTGAACCAGCCAAGTAGCGTGAAGGATGAAGGT
TCTATGGATTGTAAACTTCTTTTATACGGGAATAAAACCTCCCACGTGTGGGAGCTTGTA
TGTACCGTATGAATAAGCATCGGCTAACTCCGTG
>FBMWY7P01BJDGN 157       0      157
CCGTACGGGGAGGCAGCAGGTGGGGAATATTGCACAATAGGGGGAAACCCTGATGCAGCG
ACGCCGCGTGGAGGAAGAAGGTCTTCGGTATTGTAAACTCCTGTTGTTGGGGAAGATAAT
GACGGTACCCAACAAGGAAGTGACGGCTAACTACGTG
>FBMWY7P01AOERI 81       0      81
CCGTACGGGGNGACGACGACGACCGGCCCGGGTAACGGTTAACTTCGTAGGACGGGGCCG
GGTCGGTCGGAACGGAACGGC
>FBMWY7P01DPEY9 139       0      139
TGGGGAATATTGACAATGGACCAAAAGTCTGATCCAGCAATTCTGTGTGCACGATGAAGT
TTTTCGGAATGTAAAGTGCTTTCAGTTGGGAAGAAGAAAGTGACGGTACCAACAGAAGAA
GCGACGGCTAAATACGTGT
>FBMWY7P01DAXX3 140       0      140
TGGGGAATATTGGACAATGGACCAAAAGTCTGATCCAGCAATTCTGTGTGCACGATGAAG
TTTTTCGGAATGTAAAGTGCTTTCAGTTGGGAAAGAAGAAAGTGACGGTACTAACAGAAG
AAGCGACGGCTAAATACGTG
>FBMWY7P01EEFHM 141       0      141
TGGGGAATATTGGACAAGTGGACCAAAAGTCTGATCCAGCAATTCTGTGTGCACGATGAC
GGTCTTAGGATTGTAAAGTGCTTTCAATCGGGAAAAAGAAAGTGATGGTACCGATAGAAG
AAGCGACGGCTAAATACGTGT
>FBMWY7P01AW6PL 87       0      87
TGGGGGATATTGCACAATGGGCGCAAGCCTGATGCAGCAACGCCGCGTGAGCGATGAAGG
CCTGGTCGGTAAGACTTGTCTCAGAGA
>FBMWY7P01CKI2M 155       0      155
TGAGGAATATTGGTCAATGGACGGAAGTCTGAACCAGCCAAGTCGCGTGAAGGATGAAGG
TTCTATGGATTGTAAACTTCTTTTATAGGGGAATAAAAAAGTCCACGTGTGGATTCTTGT
ATGTACCCTATGAATAAGCATCGGCTAACTCCGTG
>FBMWY7P01DV24F 155       0      155
TGAGGAATATTGGTCAATGGACGAGAGTCTGAACCAGCCAAGTAGCGTGAAGGATGACTG
CCCTATGGGTTGTAAACTTCTTTTATATGGGAATAAAAAAGAGCACGTGTGCTCTATTGT
ATGTACCTTATGAATAAGCATCGGCTAATTCCGTG
>FBMWY7P01EKNFW 157       0      157
TGAGGAATATTGGTCAATGGACGGAAGTCTGAACCAGCCAAGTAGCGTGCAGGATGACGG
CCCTCTGGGTTGTAAACTGCTTTTAGTTGGGAATAAAGTGCGGTACGTGTACCGTTTTGT
ATGTACCATCAGAAAAAGGACCGGCTAATTCCGTGCC
>FBMWY7P01A4HMI 155       0      155
TGGGGAATATTGCACAATGGGGGAAACCCTGATGCAGCGACGCCGCGTGAAGGAAGAAGT
ATCTCGGTATGTAAACTTCTATCAGCAGGGAAGAAAATGACGGTACCTGACTAAGAAGCC
CCGGCTAACTACGTGCCAGCACGCCGGTAGGTAAT
>FBMWY7P01EBFMF 135       0      135
TGGGGAATATTGCACAATGGGGGAAACCCTGATGCAGCAACGCCGCGTGAGCGAAGAAGT
ATTTCGGTATGTAAAGCTCTATCAGCAGGGAAGAAAATGACGGTACCTGACTAAGAAGCA
CCGGCTAAATACGTG
>FBMWY7P01CV2CK 139       0      139
TGGGGAATATTGGACAATGGACCAAAAGTCTGATCCAGCAATTCTGTGTGCACGATGAAG
TTTTTCGGAATGTAAAGTGCTTTCAGTTGGGAAGAAGAAAGTGACGGTACCAACAGAAGA
AGCGACGGCTAAATACGTG
>FBMWY7P01AU7CS 143       0      143
GCAGTGGGGAATATTGGACAATGGACCAAAAGTCTGATCCAGCAATTCTGTGTGCACGAT
GACGGTCTTAGGATTGTAAAGTGCTTTCAATCGGGAAAAAGAAAGTGATGGTACCGATAG
AAGAAGCGACGGCTAAATACGCG
>FBMWY7P01DFSN1 139       0      139
TGGGGAATATTGGACAATGGACCAAAAGTCTGATCCAGCAATTCTGTGTGCACGATGACG
GTCTTAGGATTGTAAAGTGCTTTCAATCGGGAAAAAGAAAGTGATGGTACCGATAGAAGA
AGCGACGGCTAAATACGTG
[truncated: 239,186 more chars]
