# Supplementary material for: Phylogenetic Characterization of Fecal Microbial Communities of Dogs Fed Diets with or without Supplemental Dietary Fiber Using 454 Pyrosequencing
Source: PLoS One. 2010 Mar 22;5(3):e9768. doi: 10.1371/journal.pone.0009768 (PMC2842427; doi:10.1371/journal.pone.0009768)
Supplement: Sequence Data S2 — Sequences derived from dogs fed the Beet pulp diet, individual animals (5) and a pooled DNA sample. (0.61 MB ZIP) [file pone.0009768.s003.zip › G_BP.fasta.txt]

>FBMWY7P02JD65L 157       0      157
TGAGGAATATTGGTCAATGGACGCAAGTCTGAACCAGCCAAGTAGCGTGCAGGATGACGG
CCCTCCGGGTTGTAAACTGCTTTTAGTTGGGAATAAAGTGCAGCTCGTGAGCTGTTTTGT
ATGTACCATCAGAAAAAGGACCGGCTAATTCCGTGCT
>FBMWY7P02GLWIR 136       0      136
TGGGGAATATTGCACAATGGGGGAAACCCTGATGCAGCGACGCCGCGTGAAGGAAGAAGT
ATCTCGGTATGTAAACTTCTATCAGCAGGGAAGAAAATGACGGTACCTGACTAAGAAGCC
CCGGCTAACTACGTGT
>FBMWY7P02JKLIN 141       0      141
TGGGGAATATTGGACAATGGACCAAAAGTCTGATCCAGCAATTCTGTGTGCACGATGACG
GTCTTAGGATTGTAAAGTGCTTTCAATTGGGAAGAAAAAAATAGACGGTACCAATAGAAG
AAGCGACGGCTAAATACGTGT
>FBMWY7P02HWM33 155       0      155
TGAGGAATATTGGTCAATGGGCGAGAGCCTGAACCAGCCAAGTAGCGTGAAGGATGAAGG
TTCTATGGATTGTAAACTTCTTTTATAAGGGAATAACAGACATTACGTGTAGTGTTTTGC
ATGTACCTTATGAATAAGCATCGGCTAACTCCGTG
>FBMWY7P02GZJHR 141       0      141
TGGGGAATATTGGACAATGGACCAAAAGTCTGATCCAGCAATTCTGTGTGCACGATGACG
GTCTTAGGATTGTAAAGTGCTTTCAATTGGGAAGAAAAAAATAGACGGTACCAATAGAAG
AAGCGACGGCTAAATACGTGA
>FBMWY7P02FO721 139       0      139
TGGGGAATATTGGACAATGGACCAAAAGTCTGATCCAGCAATTCTGTGTGCACGATGACG
GTCTTAGGATTGTAAAGTGCTTTCAATTGGGAAGAAAAAAATGACGGTACCAATAGAAGA
AGCGACGGCTAAATACGTG
>FBMWY7P02F88GX 162       0      162
TAGGGAATCTTCCACAATGGGCGAAAGCCTGATGGAGCAACGCCGCGTGGGTGAAGAAGG
TCTTCGGATCGTAAAACCCTGTTGTTAGAGAAGAAAGTGCGTGAGAGTAACTGTTCACGT
TTCGACGGTATCTAACCAGAAAGCCACGGCTAACTACGTGCA
>FBMWY7P02GPWQ6 137       0      137
TGGGGAATATTGCACAATGGGGGAAACCCTGATGCAGCGACGCCGCGTGGAGGAAGAAGG
TCTTCGGATTGTAAACTCCTGTTGTTGGGGAAGATAATGACGGTACCCAACAAGGAAGTG
ACGGCTAACTACGTGCT
>FBMWY7P02F67HC 140       0      140
TGGGGAATATTGGACAATGGACCAAAAGTCTGATCCAGCAATTCTGTGTGCACGATGACG
GTCTTAGGATTGTAAAGTGCTTTCAATTGGGAAGAAAAAAATAGACGGTACCAATAGAAG
AAGCGACGGCTAAATACGTG
>FBMWY7P02GQDWP 156       0      156
CCTACGAGGCAGCAGTGGGGAATATTGCGCAATGGGGGCAACCCTGACGCAGCAACGCCG
CGTGATTGAAGAAGGTCTTCGGATTGTAAAAATCTTTAATTAGGGACGAAAAAAATAGAC
GGTACCTAAAGAATAAGCTCCGGCTAACTACGTGCT
>FBMWY7P02GLUJY 138       0      138
TGGGGAATATTGCACAATGGGGGAAACCCTGATGCAGCGACGCCGCGTGGAGGAAGAAGG
TCTTCGGATTGTAAACTCCTGTTGTTGGGGAAGATAATGACGGTACCCAACAAGGAAGTG
ACGGCTAACTACGTGCCA
>FBMWY7P02F4TK2 140       0      140
TGGGGAATATTGGACAATGGACCAAAAGTCTGATCCAGCAATTCTGTGTGCACGATGACG
GTCTTAGGATTGTAAAGTGCTTTCAATTGGGAAGAAAAAAATGACGGTACCAATAGAAGA
AGCGACGGCTAAATACGTGT
>FBMWY7P02I9ZS7 156       0      156
CCTACAGAGGCAGCAGTGGGGAATATTGGACAATGGACCAAAAGTCTGATCCAGCAATTC
TGTGTGCACGATGACGGTCTTAGGATTGTAAAGTGCTTTCAATTGGGAAGAAAAAAATGA
CGGTACCAATAGAAGAAGCGACGGCTAAATACGTGT
>FBMWY7P02FNTHK 170       0      170
CCTACGGGACAGCAGTGAGGAATATTGGTCAATGGACGCAAGTCTGAACCAGCCAAGTAG
CGTGCAGGATGACGGCCCTCCGGGTTGTAAACTGCTTTTAGTTGGGAATAAAGTGCAGCT
CGTGAGCTGTTTTGTATGTACCATCAGAAAAAGGACCGGCTAATTCCGTG
>FBMWY7P02I2X88 71       0      71
TAGGGAATATTGCACAATGGGGGAAACCCTGATGCAGCCATGCCGCGTGTGTGAAGAAGG
CCTGGTGTAAG
>FBMWY7P02H0FWM 137       0      137
TGGGGAATATTGCACAATGGGGGAAACCCTGATGCAGCGACGCCGCGTGGAGGAAGAAGG
TCTTCGGATTGTAAACTCCTGTTGTTGGGGAAGATAATGACGGTACCCAACAAGGAAGTG
ACGGCTAACTACGTGCT
>FBMWY7P02FO0GP 172       0      172
CCTACGGGGCAGCAGTGAGGAATATTGGTCAATGGACGCAAGTCTGAACCAGCCAAGTAG
CGTGCAGGATGACGGCCCTCCGGGTTGTAAACTGCTTTTAGTTGGGAATAAAGTGCAGCT
CGTGAGCTGTTTTGTATGTACCATCAGAAAAAGGACCGGCTAATTCCGTGCT
>FBMWY7P02JGNRY 156       0      156
TGAGGAATATTGGTCAATGGACGCAAGTCTGAACCAGCCAAGTAGCGTGCAGGATGACGG
CCCTCCGGGTTGTAAACTGCTTTTAGTTGGGAATAAAGTGCAGCTCGTGAGCTGTTTTGT
ATGTACCATCAGAAAAAGGACCGGCTAATTCCGTGT
>FBMWY7P02IBEHA 156       0      156
TGAGGAATATTGGTCAATGGGCGAGAGCCTGAACCAGCCAAGTAGCGTGAAGGATGAAGG
TCCTACGGATTGTAAACTTCTTTTATACGGGAATAAAGTTTCCTACGTGTAGGATTTTGT
ATGTACCGTATGAATAAGCATCGGCTAACTCCGTGT
>FBMWY7P02HKO59 68       0      68
TGGGGAATTTTGGACAATGGGGGCAACCCTGATCCAGCCATGCCGCGTGCAGGAAGAAGG
CCTGTGTA
>FBMWY7P02FMJEL 157       0      157
TGAGGAATATTGGTCAATGGGCGCGAGCCTGAACCAGCCAAGTAGCGTGAAGGATGACTG
CCCTATGGGTTGTAAACTTCTTTTGTCCGGGAATAAAACCGCCTACGTGTAGGCGCTTGT
ATGTACCGGTACGAATAAGCATCGGCTAACTCCGTGT
>FBMWY7P02FW4OR 144       0      144
TGGGGAATATTGGACAATGGACCAAAAGTCTGATCCAGCAATTCTGTGTGCACGATGACG
GTCTTAGGATTGTAAAGTGCTTTCAATTGGGAAGGAAAAAAAATAGACGGTACCAATAGA
AGAAGCGACGGCTAAATACGTGCA
>FBMWY7P02F1395 155       0      155
TGAGGAATATTGGTCAATGGACGCAAGTCTGAACCAGCCAAGTAGCGTGCAGGATGACGG
CCCTCCGGGTTGTAAACTGCTTTTAGTTGGGAATAAAGTGCAGCTCGTGAGCTGTTTTGT
ATGTACCATCAGAAAAAGGACCGGCTAATTCCGTG
>FBMWY7P02GWZ6R 156       0      156
TGAGGAATATTGGTCAATGGACGAGAGTCTGAACCAGCCAAGTAGCGTGAAGGATGAAGG
TCCTACGGATTGTAAACTTCTTTTATAAGGGAATAAAACCTCCCACGTGTGGGAGCTTGT
ATGTACCTTATGAATAAGCATCGGCTAACTCCGTGA
>FBMWY7P02FSSSB 137       0      137
TGGGGAATATTGCACAATGGGGGAAACCCTGATGCAGCGACGCCGCGTGGAGGAAGAAGG
TCTTCGGATTGTAAACTCCTGTTGTTGGGGAAGATAATGACGGTACCCAACAAGGAAGTG
ACGGCTAACTACGTGCT
>FBMWY7P02F3L57 140       0      140
TGGGGAATATTGGACAATGGACCAAAAGTCTGATCCAGCAATTCTGTGTGCACGATGACG
GTCTTAGGATTGTAAAGTGCTTTCAATCGGGAAAAAGAAAGTGATGGTACCGATAGAAGA
AGCGACGGCTAAATACGTGT
>FBMWY7P02GBEFI 139       0      139
TGGGGAATATTGGACAATGGACCAAAAGTCTGATCCAGCAATTCTGTGTGCACGATGACG
GTCTTAGGATTGTAAAGTGCTTTCAATCGGGAAAAAGAAAGTGATGGTACCGATAGAAGA
AGCGACGGCTAAATACGTA
>FBMWY7P02GUDEU 161       0      161
TGGGGAATCTTCCGCAATGGGCGAAAGCCTGACGGAGCAATGCCGCGTGAGTGACGAAGG
AATTCGTTCCGTAAAACTCTTTTGTTTATGACGAATGTGCAGATTGTGAATAATTATTTG
TAATGACGGTAGTAAACGAATAAGCCACGGCTAACTACGTG
>FBMWY7P02IMBAW 155       0      155
TGAGGAATATTGGTCAATGGGCGAGAGCCTGAACCAGCCAAGTAGCGTGAAGGATGAAGG
TTCTATGGATTGTAAACTTCTTTTATAAGGGAATAACAGACATTACGTGTAGTGTTTTGC
ATGTACCTTATGAATAAGCATCGGCTAACTCCGTG
>FBMWY7P02GHUJX 156       0      156
TGAGGAATATTGGTCAATGGGCGCGAGCCTGAACCAGCCAAGTAGCGTGAAGGATGACTG
CCCTATGGGTTGTAAACTTCTTTTGTCCGGGAATAAAACCGCCTACGTGTAGGCGCTTGT
ATGTACCGGTACGAATAAGCATCGGCTAACTCCGTG
>FBMWY7P02FHNW7 160       0      160
TAGGGAATCTTCCACAATGGGCGGAAGCCTGATGGAGCAACGCCGCGTGGGTGAAGAAGG
TCTTCGGATCGTAAAACCCTGTTGTTAGAGAAGAAAGTGCGTGAGAGTAACTGTTCACGT
TTCGACGGTATCTAACCAGAAAGCCACGGCTAACTACGTA
>FBMWY7P02H1GSG 136       0      136
TGGGGAATATTGCACAATGGGGGAAACCCTGATGCAGCGACGCCGCGTGGAGGAAGAAAG
TCTTCGGATTGTAAACTCCTGTTGTTGGGGAAGATAATGACGGTACCCAACAAGGAAGTG
ACGGCTAACTACGTGA
>FBMWY7P02FLXVP 70       0      70
TAGGGAATATTGCACAATGGGGGAAACCCTGATGCAGCCATGCCGCGTGTGTGAAGAAGG
CCTGGTGTAG
>FBMWY7P02JWGEH 156       0      156
TGAGGAATATTGGTCAATGGGCGCGAGCCTGAACCAGCCAAGTAGCGTGAAGGATGACTG
CCCTATGGGTTGTAAACTTCTTTTGTCCGGGAATAAAACCGCCTACGTGTAGGCGCTTGT
ATGTACCGGTACGAATAAGCATCGGCTAACTCCGTG
>FBMWY7P02IRLVN 160       0      160
TGAGGAATATTGGTCAATGGGCGCGAGCCTGAACCAGCCAAGTAGCGTGAAGGATGACTG
CCCTATGGGTTGTAAACTTCTTTTGTCCGGGAAGTAAAAACCGACCTACGTGTAGGCGCT
TGTATGTACCGGTACGAATAAGCATCGGCTAACTCCGTGT
>FBMWY7P02IJQLB 135       0      135
TGGGGAATATTGCACAATGGAGGAAACTCTGATGCAGCGACGCCGCGTGAGTGAAGAAGT
ATTTCGGTATGTAAAGCTCTATCAGCAGGGAAGATAATGACGGTACCTGACTAAGAAGCT
CCGGCTAAATACGNG
>FBMWY7P02HPDB5 145       0      145
TGGGGAATATTGGACAATGGACCAAAAGTCTGATCCAGCAATTCTGTGTGCACGATGACG
GTCTTAGGATTGTAAAGTGCTTTCAATCGGGAAAAAGAAAGTGATGGTACCGATAGAAGA
AGCGAAGGCTAATAACGTGCCACGA
>FBMWY7P02HFQC3 142       0      142
TGGGGAATATTGGACAATGGACCAAAAGTCTGATCCAGCAATTCTGTGTGCACGATGACG
GTCTTAGGATTGTAAAATGCTTTCAATTGGGAAGAAAAAAAATAGACGGTACCAATAGAA
GAAGCGACGGCTAAATACGTGG
>FBMWY7P02F66N0 135       0      135
TGGGGAATATTGCACAATGGAGGAAACTCTGATGCAGCGACGCCGCGTGAGTGAAGAAGT
ATTTCGGTATGTAAAGCTCTATCAGCAGGGAAGATAATGACGGTACCTGACTAAGAAGCT
CCGGCTAAATACGTA
>FBMWY7P02GQRYR 139       0      139
TGGGGAATATTGGACAATGGACCAAAAGTCTGATCCAGCAATTCTGTGTGCACGATGACG
GTCTTAGGATTGTAAAGTGCTTTCAATCGGGAAAAAGAAAGTGATGGTACCGATAGAAGA
AGCGACGGCTAAATACGTA
>FBMWY7P02GCWM0 138       0      138
TGGGGAATATTGGACAATGGACCAAAAGTCTGATCCAGCAATTCTGTGTGCACGATGACG
GTCTTAGGATTGTAAAATGCTTTCAATTGGGAAGAAAAAATGACGGTACCAATAGAAGAA
GCGACGGCTAAATACGTA
>FBMWY7P02HKSYY 136       0      136
TGGGGAATATTGCACAATGGGGGAAACCCTGATGCAGCGACGCCGCGTGAGTGAAGAAGT
ATTTCGGTATGTAAAGCTCTATCAGCAGGGAAGAAAGTGACGGTACCTGAATAAGAAGCC
CCGGCTAACTACGTGT
>FBMWY7P02HTA8S 174       0      174
CCTACGGGGGCAACAGTGAGGAATATTGGTCAATGGACGCAAGTCTGAACCAGCCAAGTA
GCGTGCAGGATGACGGCCCTCCGAGTTNTAAACTGCTTTTAGTTGGGAATAAAGTGCAGC
TCGTGAGCTGTTTTGTATGTACCATCAGAAAAAGGACCGGCTAATTCCGTGCCA
>FBMWY7P02GCMKN 155       0      155
TGAGGAATATTGGTCAATGGACGAGAGTCTGAACCAGCCAAGTAGCGTGAAGGATGAAGG
TCCTACGGATTGTAAACTTCTTTTATAAGGGAATAAAACCTCCCACGTGTGGGAGCTTGT
ATGTACCTTATGAATAAGCATCGGCTAACTCCGTG
>FBMWY7P02JUFNU 178       0      178
CCTACGGCAGCAGTAGGGAATTTTCGGCAATGGGGGAAACCCTGACCGAGCAACGCCGCG
TGAAGGAAGAAGTAATTCGTTATGTAAACTTCTGTCATAGAGGAAGAACGGTGGATATAG
GGAATGATATCCAAGTGACGGTACTCTATAAGAAAGCCACGGCTAACTACGTGCCACG
>FBMWY7P02FIDFF 163       0      163
TGGGGAATCTTCCGCAATGGGCGAAAGCCTGACGGAGCAACGCCGCGTGAACGATGAAGG
TCTTAGGATCGTAAAGTTCTGTTGTTAGGGACGAAGGGTAAGAATCATAATAAGGTTTTT
ATTTGACGGTACCTAACGAGGAAGCCACGGCTAACTACGTGCT
>FBMWY7P02GX2TE 135       0      135
TGGGGAATATTGCACAATGGAGGAAACTCTGATGCAGCGACGCCGCGTGAGTGAAGAAGT
ATTTCGGTATGTAAAGCTCTATCAGCAGGGAAGGTAATGACGGTACCTGACTAAGAAGCT
CCGGCTAAATACGTG
>FBMWY7P02JFRZE 160       0      160
TAGGGAATTTTCGTCAATGGGCGCAAGCCTGAACGAGCAATGCCGCGTGGGTGAAGAAGG
TCTTCGGATCGTAAAGCTCTGTTGCGAGGGAAAAAGGAAGAGAAGAGGGAATGATTCTCT
TTTGATGGTACCTCGCCAGAAAGTCACGGCTAACTACGCG
>FBMWY7P02JAB8H 140       0      140
TGGGGAATATTGGACAATGGACCAAAAGTCTGATCCAGCAATTCTGTGTGCACGATGACG
GTCTTAGGATTGTAAAGTGCTTTCAATTGGGAAGAAAAAAATGACGGTACCAATAGAAGA
AGTGACGGCTAAATACGTGG
>FBMWY7P02HK8Z1 155       0      155
TGAGGAATATTGGTCAATGGACGAGAGTCTGAACCAGCCAAGTAGCGTGAAGGATGACTG
CCCTACGGGTTGTAAACTTCTTTTATACGGGAATAAAGTGAAGCACGTGTGCTTTTTTGT
ATGTACCGTATGAATAAGGATCGGCTAACTCCGTG
>FBMWY7P02GNM1P 156       0      156
TGAGGAATATTGGTCAATGGACGAGAGTCTGAACCAGCCAAGTAGCGTGAAGGATGAAGG
TCCTACGGATTGTAAACTTCTTTTATAAGGGAATAAAACCTCCCACGTGTGGGAGCTTGT
ATGTACCTTATGAATAAGCATCGGCTAACTCCGTGT
>FBMWY7P02H519X 139       0      139
TGGGGAATATTGGACAATGGACCAAAAGTCTGATCCAGCAATTCTGTGTGCACGATGAAG
TTTTTCGGAATGTAAAGTGCTTTCAGTTGGGAAGAAGAAAGTGACGGTACCAACAGAAGA
AGCGACGGCTAAATACGTG
>FBMWY7P02HRTC5 142       0      142
TGGGGAATATTGGACAATGGACCAAAAGTCTGATCCAGCAATTCTGTGTGCACGATGAAG
TTTTTCGGAATGTAAAGTGCTTTCAGTTGGGAAGAAGAAAGTGACGGTACCAACAGAAGA
AGCGACGGCTAAATACGTGCCT
>FBMWY7P02ICI9V 155       0      155
TGAGGAATATTGGTCAATGGACGCAAGTCTGAACCAGCCAAGTAGCGTGCAGGATGACGG
CCCTCCGGGTTGTAAACTGCTTTTAGTTGGGAATAAAGTGCAGCTCGTGAGCTGTTTTGT
ATGTACCATCAGAAAAAGGACCGGCTAATTCCGTA
>FBMWY7P02FQ0H1 138       0      138
TGGGGAATATTGCACAATGGAGGAAACTCTGATGCAGCGACGCCGCGTGAGTGAAGAAGT
ATTTCGGTATGTAAAGCTCTATCAGCAGGGAAGATAATGACGGTACCTGACTAAGAAGCT
CCGGCTAAATACGTGCCA
>FBMWY7P02IDLJH 139       0      139
TGGGGAATATTGGACAATGGACCAAAAGTCTGATCCAGCAATTCTGTGTGCACGATGACG
GTCTTAGGATTGTAAAGTGCTTTCAATCGGGAAAAAGAAAGTGATGGTACCGATAGAAGA
AGCGACGGCTAAATACGTG
>FBMWY7P02GW0JW 160       0      160
TGGGGAATTTTGGACAATGAGGGCAACCCTGATCCAGCCATGCCGCGTGCAGGATGAAGG
TCTTCGGATTGTAAACTGCTTTTGTCAGGGACGAAAAGGATTGTGTTAATACCATGATCT
GCTGACGGTACCTGAAGAATAAGCACCGGCTAACTACGTG
>FBMWY7P02IACKV 32       0      32
CGTCGTTAGAGCGGGGCGTGGGGCAAGGGCAG
>FBMWY7P02HCQDL 161       0      161
TGGGGAATCTTCCGCAATGGGCGAAAGCCTGACGGAGCAATGCCGCGTGAGTGATGAAGG
AATTCGTTCCGTAAAACTCTTTTGTTTATGACGAATGTGCAGATTGTGAATAATTATTTG
TAATGACGGTAGTAAACGAATAAGCCACGGCTAACTACGCG
>FBMWY7P02I4VTW 135       0      135
TGGGGAATATTGCACAATGGGGGAAACCCTGATGCAGCGACGCCGCGTGAAGGAAGAAGT
ATCTCGGTATGTAAACTTCTATCAGCAGGGAAGAAAATGACGGTACCTGACTAAGAAGCC
CCGGCTAACTACGTG
>FBMWY7P02IYNH0 156       0      156
TGAGGAATATTGGTCAATGGACGCAAGTCTGAACCAGCCAAGTAGCGTGCAGGACGACGG
CCCTCCGGGTTGTAAACTGCTTTTAGTTGGGAATAAAGTGCAGCTCGTGAGCTGTTTTGT
ATGTACCATCAGAAAAAGGACCGGCTAATTCCGTGT
>FBMWY7P02I0RZX 138       0      138
TGGGGAATATTGCACAATGGGGGAAACCCTGATGCAGCGACGCCGCGTGAAGGAAGAAGT
ATCTCGGTATGTAAACTTCTATCAGCAGGGAAGAAAATGACGGTACCTGACTAAGAAGCC
CCGGCTAACTACGTGCCT
>FBMWY7P02IB97K 155       0      155
TGAGGAATATTGGTCAATGGGCGAGAGCCTGAACCAGCCAAGTAGCGTGAAGGATGAAGG
TTCTATGGATTGTAAACTTCTTTTATACGGGAATAAAACCTCCCACGTGTGGGAGCTTGT
ATGTACCGTATGAATAAGCATCGGCTAACTCCGCG
>FBMWY7P02GLN08 160       0      160
TGGGGAATTTTGGACAATGGGGGCAACCCTGATCCAGCCATGCCGCGTGCAGGATGAAGG
TCTTCGGATTGTAAACTGCTTTTGTCAGGGACGAAAAGGATTGTGCTAATACCATGATCT
GCTGACGGTACCTGAAGAATAAGCACCGGCTAACTACGTG
>FBMWY7P02HN4UR 141       0      141
TGGGGAATATTGGACAATGGACCAAAAGTCTGATCCAGCAATTCTGTGTGCACGATGAAG
TTTTTCGGAATGTAAAGTGCTTTCAGTTGGGAAGAAGAAAGTGACGGTACCAACAGAAGA
AGCGACGGCTAAATACGTGCT
>FBMWY7P02JBGZW 136       0      136
TGGGGAATCTTGCGCAATGGGGGGAACCCTGACGCAGCGACGCCGCGTGCGGGACGAAGG
CCCTCGGGTCGTAAACCGCTTTCAGCAGGGATGAGACAAGACGGTACCTGCAGAAGAAGC
CCCGGCTAACTACGTG
>FBMWY7P02F102X 155       0      155
TGAGGAATATTGGTCAATGGACGAGAGTCTGAACCAGCCAAGTAGCGTGAAGGATGAAGG
TCCTACGGATTGTAAACTTCTTTTATAAGGGAATAAAACCTCCCACGTGTGGGAGCTTGT
ATGTACCTTATGAATAAGCATCGGCTAACTCCGTG
>FBMWY7P02HNI4Q 139       0      139
TGGGGAATATTGGACAGTGGACCAAAAGTCTGATCCAGCAATTCTGTGTGCACGATGAAG
TTTTTCGGAATGTAAAGTGCTTTCAGTTGGGAAGAAGAAAGTGACGGTACCAACAGAAGA
AGCGACGGCTAAATACGTG
>FBMWY7P02FX8AO 161       0      161
TGGGGAATCTTCCGCAATGGGCGAAAGCCTGACGGAGCAACGCCGCGTGAACGATGAAGG
TCTTAGGATCGTAAAGTTCTGTTGTTAGGGACGAAGGGTAAGAATCATAATAAGGTTTTT
ATTTGACGGTACCTAACGAGGAAGCCACGGCTAACTACGTG
>FBMWY7P02JIHQZ 158       0      158
TGAGGAATATTGGTCAATGGGCGCGAGCCTGAACCAGCCAAGTAGCGTGAAGGATGACTG
CCCTATGGGTTGTAAACTTCTTTTGTCCGGGAATAAAACCGCCTACGTGTAGGCGCTTGT
ATGTACCGGTACGAATAAGCATCGGCTAACTCCGTGCT
>FBMWY7P02H78J2 145       0      145
GCAGTGGGGAATATTGGACAATGGACCAAAAGTCTGATCCAGCAATTCTGTGTGCACGAT
GACGGTCTTAGGATTGTAAAGTGCTTTCAATCGGGAAAAAGAAAGTGATGGTACCGATAG
AAGAAGCGACGGCTAAATACGTGCT
>FBMWY7P02F1HZS 151       0      151
CCTAGGCAGCAGTGGGGAATATTGGACAATGGACCAAAAGTCTGATCCAGCAATTCTGTG
TGCACGATGACGGTCTTAGGATTGTAAAGTGCTTTCAATCGGGAAAAAGAAAGTGATGGT
ACCGATAGAAGAAGCGACGGCTAAATACGTA
>FBMWY7P02GW6HQ 156       0      156
TGAGGAATATTGGTCAATGGGCGCGAGCCTGAACCAGCCAAGTAGCGTGAAGGATGACTG
CCCTATGGGTTGTAAACTTCTTTTGTCCGGGAATAAAACCGCCTACGTGTAGGCGCTTGT
ATGTACCGGTACGAATAAGCATCGGCTAACTCCGTG
>FBMWY7P02I4JLJ 139       0      139
TGGGGAATATTGGACAATGGACCAAAAGTCTGATCCAGCAATTCTGTGTGCACGATGAAG
TTTTTCGGAATGTAAAGTGCTTTCAGTTGGGAAGAAGAAAGTGACGGTACCAACAGAAGA
AGCGACGGCTAAATACGTA
>FBMWY7P02HJKR6 155       0      155
TGAGGAATATTGGTCAATGGACGCAAGTCTGAACCAGCCAAGTAGCGTGCAGGATGACGG
CCCTCCGGGTTGTAAACTGCTTTTAGTTGGGAATAAAGTGCAGCTCGTGAGCTGTTTTGT
ATGTACCATCAGAAAAAGGACCGGCTAATTCCGTG
>FBMWY7P02FLMKS 135       0      135
TGGGGAATATTGCACAATGGGGGAAACCCTGATGCAGCGACGCCGCGTGAAGGAAGAAGT
ATCTCGGTATGTAAACTTCTATCAGCAGGGAAGATAATGACGGTACCTGACTAAGAAGCC
CCGGCTAACTACGTA
>FBMWY7P02IOWTU 150       0      150
CCTACGGAGGAGCAGTGGGGAATATTGCACAATGGGGGAAACCCTGATGCAGCGACGCCG
CGTGGAGGAAGAAGGTCTTCGGATTGTAAACTCCTGTTGTTGGGGAAGATAATGACGGTA
CCCAACAAGGAAGTGACGGCTAACTACGTG
>FBMWY7P02HW2S5 135       0      135
TGGGGAATATTGCACAATGGGGGAAACCCTGATGCAGCGACGCCGCGTGGAGGAAGAAGG
TCTTCGGATTGTAAACTCCTGTTGTTGGGGAAGATAATGACGGTACCCAACAAGGAAGTG
ACGGCTAACTACGTG
>FBMWY7P02IKDPR 137       0      137
TGGGGAATATTGCACAATGGGGGAAACCCTGATGCAGCAACGCCGCGTGAGTGAAGAAGT
ATTTCGGTATGTAAAGCTCTATCAGCAGGGAAGAAAGTGACGGTACCTGACTAAGAAGCC
CCGGCTAACTACGTGCT
>FBMWY7P02IIOYL 139       0      139
TGGGGAATATTGGACAATGGACCAAAAGTCTGATCCAGCAATTCTGTGTGCACGATGACG
GTCTTAGGATTGTAAAGTGCTTTCAATCGGGAAAAAGAAAGTGATGGTACCGATAGAAGA
AGCGACGGCTAAATACGTG
>FBMWY7P02F4X3Q 156       0      156
TGAGGAATATTGGTCAATGGGCGCGAGCCTGAACCAGCCAAGTAGCGTGAAGGATGACTG
CCCTATGGGTTGTAAACTTCTTTTGTCCGGGAATAAAACCGCCTACGTGTAGGCGCTTGT
ATGTACCGGTACGAATAAGCATCGGCTAACTCCGTG
>FBMWY7P02HTKXK 156       0      156
TGAGGAATATTGGTCAATGGGCGCGAGCCTGAACCAGCCAAGTAGCGTGAAGGATGACTG
CCCTATGGGTTGTAAACTTCTTTTGTCCGGGAATAAAACCGCCTACGTGTAGGCGCTTGT
ATGTACCGGTACGAATAAGCATCGGCTAACTCCGTA
>FBMWY7P02FTQ9W 156       0      156
TGAGGAATATTGGTCAATGGGCGCGAGCCTGAACCAGCCAAGTAGCGTGAAGGATGACTG
CCCTATGGGTTGTAAACTTCTTTTGTCCGGGAATAAAACCGCCTACGTGTAGGCGCTTGT
ATGTACCGGTACGAATAAGCATCGGCTAACTCCGTG
>FBMWY7P02F26ED 135       0      135
TGGGGAATATTGCACAATGGAGGAAACTCTGATGCAGCGACGCCGCGTGAGTGAAGAAGT
ATTTCGGTATGTAAAGCTCTATCAGCAGGGAAGATAATGACGGTACCTGACTAAGAAGCT
CCGGCTAAATACGTG
>FBMWY7P02IK0UE 155       0      155
TGAGGAATATTGGTCAATGGGCGAGAGCCTGAACCAGCCAAGTAGCGTGAAGGATGAAGG
TTCTATGGATTGTAAACTTCTTTTATACGGGAATAAAACCTCCCACGTGTGGGAGCTTGT
ATGTACCGTATGAATAAGCATCGGCTAACTCCGTG
>FBMWY7P02G5SNO 139       0      139
TGGGGAATATTGCACAATGGAGGAAACTCTGATGCAGCGACGCCGCGTGAGGGAAGAAGA
TTTTCGGATTGTAAACCTCTGTCTTCGGGGACGAAGTATGACGGTACCCGAGGAGGAAGC
CACGGCTAACTACGTGCCG
>FBMWY7P02HD7PX 158       0      158
TGAGGAATATTGGTCAATGGACGAGAGTCTGAACCAGCCAAGTAGCGTGAAGGATGACTG
CCCTATGGGTTGTAAACTTCTTTTATATGGGAATAAAAAAGAGCACGTGTGCTCTATTGT
ATGTACCTTATGAATAAGCATCGGCTAATTCCGTGCCG
>FBMWY7P02HEX7V 158       0      158
TGAGGAATATTGGTCAATGGACGAGAGTCTGAACCAGCCAAGTAGCGTGAAGGATGACTG
CCCTATGGGTTGTAAACTTCTTTTATACGGGAATAAAGTGAGCCACGTGTGGTTTTTTGT
ATGTACCGTATGAATAAGGATCGGCTAACTCCGTGCCA
>FBMWY7P02I156H 162       0      162
TGGGGAATTTTGGACAATGGGGGCAACCCTGATCCAGCCATGCCGCGTGCAGGATGAAGG
TCTTCGGATTGTAAACTGCTTTTGTCAGGGACGAAAAGGATTGTGCTAATACCATGACCT
GCTGACGGTACCTGAAGAATAAGCACCGGCTAACTACGTGCT
>FBMWY7P02IME0E 157       0      157
TGAGGAATATTGGTCAATGGGCGCGAGCCTGAACCAGCCAAGTAGCGTGAAGGATGACTG
CCCTATGGGTTGTAAACTTCTTTTGTCCGGGAATAAAACCGCCTACGTGTAGGCGCTTGT
ATGTACCGGTACGAATAAGCATCGGCTAACTCCGTGT
>FBMWY7P02FZ892 135       0      135
TGGGGAATATTGCACAATGGGGGAAACCCTGATGCAGCGACGCCGCGTGGAGGAAGAAGG
TCTTCGGATTGTAAACTCCTGTTGTTGGGGAAGATAATGACGGTACCCAACAAGGAAGTG
ACGGCTAACTACGTA
>FBMWY7P02HYRN8 135       0      135
TGGGGAATATTGCACAATGGAGGAAACTCTGATGCAGCGACGCCGCGTGAGTGAAGAAGT
ATTTCGGTATGTAAAGCTCTATCAGCAGGGAAGATAATGACGGTACCTGACTAAGAAGCT
CCGGCTAAATACGTG
>FBMWY7P02GI247 143       0      143
TGGGGAATATTGGACAATGGACCAAAAGTCTGATCCAGCAATTCTGTGTGCACGATGACG
GTCTTAGGATTGTAAAGTGCTTTCAATTGGGAAGAAAAAAAATGACGGTACCAATAGAAG
AAGCGACGGCTAAATACGTGCCC
>FBMWY7P02I36PX 155       0      155
TGAGGAATATTGGTCAATGGACGAGAGTCTGAACCAGCCAAGTAGCGTGAAGGATGACTG
CCCTATGGGTTGTAAACTTCTTTTATACGGGAATAAAGTGAGGCACGTGTGCCTTTTTGT
ATGTACCGTATGAATAAGGATCGGCTAACTCCGTG
>FBMWY7P02H0YDL 156       0      156
TGAGGAATATTGGTCAATGGGCGAGAGCCTGAACCAGCCAAGTAGCGTGAAGGATGAAGG
TCCTACGGATTGTAAACTTCTTTTATACGGGAATAAAGTTTCCTACGTGTAGGATTTTGT
ATGTACCGTATGAATAAGCATCGGCTAACTCCGTGT
>FBMWY7P02IMBEG 163       0      163
TGGGGAATTTTGGACAATGGGGGCAACCCTGATCCAGCCATGCCGCGTGCAGGATGAAGG
TCTTCGGATTGTAAACTGCTTTTGTCAGGGACGAAAAGGATTGTGCTAATACCATGATCT
GCTGACGGTACCTGAAGAATAAGCACCGGCTAACTACGTGCCC
>FBMWY7P02FSTBE 158       0      158
TGAGGAATATTGGTCAATGGACGAGAGTCTGAACCAGCCAAGTAGCGTGCAGGATGACGG
CCCTATGGGTTGTAAACTGCTTTTATAAGGGAATAAAGTGAGCCTCGTGAGGCTTTTTGC
ATGTACCTTATGAATAAGGACCGGCTAATTCCGTGCCC
>FBMWY7P02HDLRZ 161       0      161
TGGGGAATTTTGGACAATGGGGGCAACCCTGATCCAGCCATGCCGCGTGCAGGATGAAGG
TCTTCGGATTGTAAACTGCTTTTGTCAGGGACGAAAAGGATTGTGCTAATACCATGATCT
GCTGACAGTACCTGAAGAATAAGCACCGGCTAACTACGTGT
>FBMWY7P02HYCSA 178       0      178
CCTACGGGGCAGCAGTGGGGAATTTTGGACAATGGGGGCAACCCTGATCCAGCCATGCCG
CGTGCAGGATGAAGGTCTTCGGATTGTAAACTGCTTTTGTCAGGGACGAAAAGGATTGTG
TTAATACCATGATCTGCTGACGGTACCTGAAGAATAAGCACCGGCTAACTACGTGCCC
>FBMWY7P02G69KQ 145       0      145
TGGGGAATATTGGACAATGGACCAAAAGTCTGATCCAGCAATTCTGTGTGCACGATGACG
GTCTTAGGATTGTAAAGTGCTTTCAATTGGGAAGGAAAAAAAATAAGACGGTACCAATAG
AAGAAGCGACGGCTAAATAACGTGA
>FBMWY7P02F56U6 138       0      138
TGGGGAATATTGCACAATGGGGGAAACCCTGATGCAGCGACGCCGCGTGGAGGAAGAAGG
TCTTCGGATTGTAAACTCCTGTTGTTGGGGAAGATAATGACGGTACCCAACAAGGAAGTG
ACGGCTAACTACGTGCCC
>FBMWY7P02F93F6 161       0      161
TGGGGAATTTTGGACAATGGGGGCAACCCTGATCCAGCCATGCCGCGTGCAGGATGAAGG
TCTTCGGATTGTAAACTGCTTTTGTCAGGGACGAAAAGGATTGTGCTAATACCATGATCT
GCTGACGGTACCTGAAGAATAAGCACCGGCTAACTACGTGT
>FBMWY7P02FR1O1 155       0      155
TGAGGAATATTGGTCAATGGACGAGAGTCTGAACCAGCCAAGTAGCGTGAAGGATGACTG
CCCTATGGGTTGTAAACTTCTTTTATACGGGAATAAAGTGAAGCACGTGTGCTTTTTTGT
ATGTACCGTATGAATAAGGATCGGCTAACTCCGTG
>FBMWY7P02IUM1I 135       0      135
TGGGGAATATTGCACAATGGGCGAAAGCCTGATGCAGCAACGCCGCGTGAAGGATGAAGT
ATTTCGGTATGTAAACTTCTATCAGCAGGGAAGATAACGACGGTACCTGACTAAGAAGCC
CCGGCTAACTACGTG
>FBMWY7P02IW7RA 117       0      117
TGAGGAATATTGGTCAATGGACGAGAGTCTGAACCAGCCAAGTAGCGTGAAGGATGACTG
CCCTATGGGTTGTAAACTTCTTTTATACGGGAATAAAGTGAAGCACGTGTGCTTTTT
>FBMWY7P02IBK8L 135       0      135
TAGGGAATATTGCACAATGGGGGAAACCCTGATGCAGCGACGCCGCGTGAAGGAAGAAGT
ATCTCGGTATGTAAACTTCTATCAGCAGGGAAGATAATGACGGTACCTGACTAAGAAGCC
CCGGCTAACTACGTG
>FBMWY7P02HR9G2 135       0      135
TAGGGAATATTGCACAATGGGGGAAACCCTGATGCAGCGACGCCGCGTGAAGGAAGAAGT
ATCTCGGTATGTAAACTTCTATCAGCAGGGAAGACAATGACGGTACCTGACTAAGAAGCC
CCGGCTAACTACGTA
>FBMWY7P02F5I2T 135       0      135
TGGGGAATATTGCACAATGGGGGAAACCCTGATGCAGCGACGCCGCGTGGAGGAAGAAGG
TCTTCGGATTGTAAACTCCTGTTGTTGGGGAAGATAATGACGGTACCCAACAAGGAAGTG
ACGGCTAACTACGTG
>FBMWY7P02FTVUJ 135       0      135
TGGGGAATATTGCACAATGGGGGAAACCCTGATGCAGCGACGCCGCGTGGAGGAAGAAGG
TCTTCGGATTGTAAACTCCTGTTGTTGGGGAAGATAATGACGGTACCCAACAAGGAAGTG
ACGGCTAACTACGTA
>FBMWY7P02JICEV 156       0      156
TGAGGAATATTGGTCAATGGACGAGAGTCTGAACCAGCCAAGTAGCGTGAAGGATGAAGG
TCCTACGGATTGTAAACTTCTTTTATAAGGGAATAAAACCTCCCACGTGTGGGAGCTTGT
ATGTACCTTATGAATAAGCATCGGCTAACTCCGTGG
>FBMWY7P02HF7X3 161       0      161
TGGGGAATCTTCCGCAATGGGCGAAAGCCTGACGGAGCAATGCCGCGTGAGTGATGAAGG
AATTCGTTCCGTAAAACTCTTTTGTTTATGACGAATGTGCAGATTGTGAATAATTATTTG
TAATGACGGTAGTAAACGAATAAGCCACGGCTAACTACGTG
>FBMWY7P02GV4BQ 138       0      138
TGGGGAATATTGCACAATGGAGGAAACTCTGATGCAGCGACGCCGCGTGAGTGAAGAAGT
ATTTCGGTATGTAAAGCTCTATCAGCAGGGAAGATAATGACGGTACCTGACTAAGAAGCT
CCGGCTAAATACGTGCCC
>FBMWY7P02JFR2V 154       0      154
TGAGGAATATTGGTCAATGGACGAGAGTCTGAACCAGCCAAGTAGCGTGAAGGATGACTG
CCCTATGGGTTGTAAACTTCTTTTATACGGGAATAAAGTGAAGCACGTGTGCTTTTTTGT
ATGTACCGTATGAATAAGGATCGGCTAACTCCGT
>FBMWY7P02GURH3 143       0      143
GCAGTGGGGAATATTGGACAATGGACCAAAAGTCTGATCCAGCAATTCTGTGTGCACGAT
GACGGTCTTAGGATTGTAAAGTGCTTTCAATCGGGAAAAAGAAAGTGATGGTACCGATAG
AAGAAGCGACGGCTAAATACGTA
>FBMWY7P02GDRE7 136       0      136
TGGGGAATATTGCACAATGGGGGAAACCCTGATGCAGCGACGCCGCGTGGAGGAAGAAGG
TCTTCGGATTGTAAACTCCTGTTGTTGGGGAAGATAATGACGGTACCCAACAAGGAAGTG
ACGGCTAACTACGTGT
>FBMWY7P02GB645 135       0      135
TGGGGAATATTGCACAATGGAGGAAACTCTGATGCAGCGACGCCGCGTGAGTGAAGAAGT
ATTTCGGTATGTAAAGCTCTGTCAGCAGGGAAGATAATGACGGTACCTGACTAAGAAGCT
CCGGCTAAATACGTG
>FBMWY7P02HMEQ1 160       0      160
TGGGGAATTTTGGACAATGGGGGCAACCCTGATCCAGCCATGCCGCGTGCAGGATGAAGG
TCTTCGGATTGTAAACTGCTTTTGTCAGGGACGAAAAGGATTGTGTTAATACCATGATCT
GCTGACGGTACCTGAAGAATAAGCACCGGCTAACTACGTG
>FBMWY7P02GEW82 140       0      140
TGGGGAATATTGGACAATGGACCAAAAGTCTGATCCAGCAATTCTGTGTGCACGATGAAG
TTTTTCGGAATGTAAAGTGCTTTCAGTTGGGAAGAAGAAAGTGACGGTACCAACAGAAGA
AGCGACGGCTAAATACGTGT
>FBMWY7P02I6HSN 159       0      159
TGAGGAATATCGGTCAATGGGCGCGAGCCTGAACCAGCCAAGTAGCGTGAAGGATGACTG
CCCTATGGGTTGTAAACTTCTTTTGTCCGGGAATAAAACCGCCTACGTGTAGGCGCTTGT
ATGTACCGGTACGAATAAGCATCGGCTAACTCCGTGCCC
>FBMWY7P02FFV26 135       0      135
TGGGGAATATTGCACAATGGGGGAAACCCTGATGCAGCGACGCCGCGTGGAGGAAGAAGG
TCTTCGGATTGTAAACTCCTGTTGTTGGGGAAGATAATGACGGTACCCAACAAGGAAGTG
ACGGCTAACTACGTG
>FBMWY7P02GRGYG 159       0      159
TGAGGAATATTGGTCAATGGGCGCGAGCCTGAACCAGCCAAGTAGCGTGAAGGATGACTG
CCCTATGGGTTGTAAACTTCTTTTGTCCGGGAATAAAACCGCCTACGTGTAGGCGCTTGT
ATGTACCGGTACGAATAAGCATCGGCTAACTCCGTGCCT
>FBMWY7P02HKCQ1 158       0      158
TGAGGAATATTGGTCAATGGGCGAGAGCCTGAACCAGCCAAGTAGCGTGAAGGATGAAGG
TTCTATGGATTGTAAACTTCTTTTATACGGGAATAAAACCTCCCACGTGTGGGAGCTTGT
ATGTACCGTATGAATAAGCATCGGCTAACTCCGTGCCT
>FBMWY7P02I2FTS 137       0      137
TGGGGAATATTGCACAATGGGGGAAACCCTGATGCAGCGACGCCGCGTGGAGGAAGAAGG
TCTTCGGATTGTAAACTCCTGTTGTTGGGGAAGATAATGACGGTACCCAACAAGGAAGTG
ACGGCTAACTACGTGCT
>FBMWY7P02FT6XG 139       0      139
TGGGGAATATTGGACAATGGACCAAAAGTCTGATCCAGCAATTCTGTGAGCACGATGACG
GTCTTAGGATTGTAAAGTGCTTTCAATTGGGAAGAAAAAAATGACGGTACCAATAGAAGA
AGCGACGGCTAAATACGTG
>FBMWY7P02GO5DT 135       0      135
TGGGGAATATTGCACAATGGAGGAAACTCTGATGCAGCGACGCCGCGTGAGGGAAGAAGA
TTTTCGGATTGTAAACCTCTATCAGCAGGGAAGATAATGACGGTACCTGACTAAGAAGCT
CCGGCTAAATACGTT
>FBMWY7P02F7SYZ 170       0      170
CCTAGAGGCAGCAGTGAGGAATATTGGTCAATGGGCGCGAGCCTGAACCAGCCAAGTAGC
GTGAAGGATGACTGCCCTATGGGTTGTAAACTTCTTTTGTCCGGGAATAAAACCGCCTAC
GTGTAGGCGCTTGTATGTACCGGTACGAATAAGCATCGGCTAACTCCGTG
>FBMWY7P02FSO8K 160       0      160
TGGGGAATTTTGGACAATGGGGGCAACCCTGATCCAGCCATGCCGCGTGCAGGATGAAGG
TCTTCGGATTGTAAACTGCTTTTGTCAGGGACGAAAAGGATTGTGCTAATACCATGATCT
GCTGACGGTACCTGAAGAATAAGCACCGGCTAACTACGTG
>FBMWY7P02F0C7G 155       0      155
TGAGGAATATTGGTCAATGGGCGAGAGCCTGAACCAGCCAAGTAGCGCGAAGGATGAAGG
TTCTATGGATTGTAAACTTCTTTTATACGGGAATAAAACCTCCCACGTGTGGGAGCTTGT
ATGTACCGTATGAATAAGCATCGGCTAACTCCGTG
>FBMWY7P02FIAUX 158       0      158
TGAGGAATATTGGTCAATGGACGAGAGTCTGAACCAGCCAAGTAGCGTGAAGGATGACTG
CCCTATGGGTTGTAAACTTCTTTTATACGGGAATAAAGTGTTCCACGCGTGGAATTTTGT
ATGTACCGTATGAATAAGGATCGGCTAACTCCGTGCCT
>FBMWY7P02IOU2N 155       0      155
TGAGGAATATTGGTCAATGGGCGAGAGCCTGAACCAGCCAAGTAGCGTGAAGGATGAAGG
TCCTACGGATTGTAAACTTCTTTTATACGGGAATAAAGTTTCCTACGTGTAGGATTTTGT
ATGTACCGTATGAATAAGCATCGGCTAACTCCGTG
>FBMWY7P02GFNYP 155       0      155
TGAGGAATATTGGTCAATGGACGAGAGTCTGAACCAGCCAAGTAGCGTGAAGGATGAAGG
TCCTACGGATTGTAAACTTCTTTTATAAGGGAATAAAACCTCCCACGTGTGGGAGCTTGT
ATGTACCTTATGAATAAGCATCGGCTAACTCCGTG
>FBMWY7P02IPEM7 135       0      135
TGGGGAATATTGCACAATGGGGGAAACCCTGATGCAGCGACGCCGCGTGGAGGAAGAAGG
TCTTCGGATTGTAAACTCCTGTTGTTGGGGAAGATAATGACGGTACCCAACAAGGAAGTG
ACGGCTAACTACGTG
>FBMWY7P02GDU80 141       0      141
TGGGGAATATTGGACAATGGACCAAAAGTCTGATCCAGCAATTCTGTGTGCACGATGAAG
TTTTTCGGAATGTAAAGTGCTTTCAGTTGGGAAGAAGAAAGCGACGGTACCAACAGAAGA
AGCGACGGCTAAATACGTGCC
>FBMWY7P02JCQEZ 160       0      160
TGGGGAATTTTGGACAATGGGGGCAACCCTGATCCAGCCATGCCGCGTGCAGGATGAAGG
TCTTCGGATTGTAAACTGCTTTTGTCAGGGACGAAAAGGATTGTGCTAATACCATGATCT
GCTGACGGTACCTGAAGAATAAGCACCGGCTAACTACGTG
>FBMWY7P02I8GD8 136       0      136
TGGGGAATATTGCACAATGGGGGAAACCTTGATGCAGCGACGCCGCGTGGAGGAAGAAGG
TCTTCGGATTGTAAACTCCTGTTGTTGGGGAAGATAATGACGGTACCCAACAAGGAAGTG
ACGGCTAACTACGTGG
>FBMWY7P02I84EB 138       0      138
TGGGGAATATTGCACAATGGAGGAAACTCTGATGCAGCGACGCCGCGTGAGGGAAGAAGA
TTTTCGGATTGTAAACCTCTGTCTTCGGGGACGAAGTATGACGGTACCCGAGGAGGAAGC
CACGGCTAACTACGTGCT
>FBMWY7P02GXFWY 135       0      135
TGGGGAATATTGCACAATGGAGGAAACTCTGATGCAGCGACGCCGCGTGAGTGAAGAAGT
ATTTCGGTATGTAAAGCTCTATCAGCAGGGAAGATAATGACGGTACCTGACTAAGAAGCT
CCGGCTAAATACGTG
>FBMWY7P02HW50X 135       0      135
TGGGGAATATTGCACAATGGAGGAAACTCTGATGCAGCGACGCCGCGTGAGTGAAGAAGT
ATTTCGGTATGTAAAGCTCTATCAGCAGGGAAGATAATGACGGTACCTGACTAAGAAGCT
CCGGCTAAATACGTG
>FBMWY7P02GJ0KI 139       0      139
TGGGGAATATTGGACAATGGACCAAAAGTCTGATCCAGCAATTCTGTGTGCACGATGACG
GTCTTAGGATTGTAAAGTGCTTTCAATTGGGAAGAAAAAAATGACGGTACCAATAGAAGA
AGCGACGGCTAAATACGTG
>FBMWY7P02FOEQR 160       0      160
TGGGGAATTTTGGACAATGGGGGCAACCCTGATCCAGCCATGCCGCGTGCAGGATGAAGG
TCTTCGGATTGTAAACTGCTTTTGTCAGGGACGAAAAGGGTTGTGTTAATACCATGATCT
GCTGACGGTACCTGAAGAATAAGCACCGGCTAACTACGTG
>FBMWY7P02HH532 137       0      137
TGGGGGATATTGCACAATGGGGGAAACCCTGATGCAGCGACGCCGCGTGAGTGAAGAAGT
ACTTCGGTACGTAAAGCTCTATCAGCAGGGAAGAGAATGACGGTACCTGACTAAGAAGCC
CCGGCTAACTACGTGCT
>FBMWY7P02FOYQ1 168       0      168
CCTACGGCAGCAGTGAGGAATATTGGTCAATGGACGAGAGTCTGAACCAGCCAAGTAGCG
TGAAGGATGACTGCCCTATGGGTTGTAAACTTCTTTTATACGGGAATAAAGTGTTCCACG
CGTGGAATTTTGTATGTACCGTATGAATAAGGATCGGCTAACTCCGTG
>FBMWY7P02GMTMI 154       0      154
CCTACGGGGAGACAGCAGGTGGGGAATATTGCACAATGGGGGAAACCCTGATGCAGCGAC
GCCGCGTGAAGGATGAAGTATTTCGGTATGTAAACTTCTATCAGCAGGGAAGAAAATGAC
GGTACCTGAGTAAGAAGCCCCGGCTAACTACGTG
>FBMWY7P02GIIPX 140       0      140
TGGGGAATATTGGACAATGGACCAAAAGTCTGATCCAGCAATTCTGTGTGCACGATGAAG
CTTTTCGGAATGTAAAGTGCTTTCAGTTGGGAAGAAGAAAGTGACGGTACCAACAGAAGA
AGCGACGGCTAAATACGTGT
>FBMWY7P02FQNZY 137       0      137
TGGGGAATATTGCACAATGGGGGAAACCCTGATGCAGCGACGCCGCGTGGAGGAAGAAGG
TCTTCGGATTGTAAACTCCTGTTGTTGGGGAAGATAATGACGGTACCCAACAAGGAAGTG
ACGGCTAACTACGTGCA
>FBMWY7P02JX1HN 135       0      135
TGGGGAATATTGCACAATGGGGGAAACCCTGATGCAGCGACGCCGCGTGGAGGAAGAAGG
TCTTCGGATTGTAAACTCCTGTTGTTGGGGAAGATAATGACGGTACCCAACAAGGAAGTG
ACGGCTAACTACGTA
>FBMWY7P02GCTS7 136       0      136
TGGGGAATATTGCACAATGGGGGAAACCCTGATGCAGCGACGCCGCGTGGAGGAAGAAGG
TCTTCGGATTGTAAACTCCTGTTGTTGGGGAAGATAATGACGGTACCCAACAAGGAAGTG
ACGGCTAACTACGTGT
>FBMWY7P02FZ9NT 139       0      139
TGGGGAATATTGGACAATGGACCAAAAGTCTGATCCAGCAATTCTGTGTGCACGATGAAG
TTTTTCGGAATGTAAAGTGCTTTCAGTTGGGAAGAAGAAAGTGACGGTACCAACAGAAGA
AGCGACGGCTAAATACGTG
>FBMWY7P02GA514 156       0      156
TGAGGAATATTGGTCAATGGGCGCGAGCCTGAACCAGCCAAGTAGCGTGAAGGATGACTG
CCCTATGGGTTGTAAACTTCTTTTGTCCGGGAATAAAGCCGCCTACGTGTAGGCGCTTGT
ATGTACCGGTACGAATAAGCATCGGCTAACTCCGTG
>FBMWY7P02IHOQD 136       0      136
TGGGGAATATTGCACAATGGGGGAAACCCTGATGCAGCGACGCCGCGTGGAGGAAGAAGG
TCTTCGGATTGTAAACTCCTGTTGTTGGGGAAGATAATGACGGTACCCAACAAGGAAGTG
ACGGCTAACTACGTGT
>FBMWY7P02HJK8Q 151       0      151
CCGAGGCAGCAGTGGGGAATATTGGACAATGGACCAAAAGTCTGATCCAGCAATTCTGTG
TGCACGATGAAGTTTTTCGGAATGTAAAGTGCTTTCAGTTGGGAAGAAGAAAGTGACGGT
ACCAACAGAAGAAGCGACGGCTAAATACGTG
>FBMWY7P02GQ7GH 138       0      138
TAGGGAATATTGCACAATGGGGGAAACCCTGATGCAGCGACGCCGCGTGAAGGAAGAAGT
ATCTCGGTATGTAAACTTCTATCAGCAGGGAAGACAATGACGGTACCTGACTAAGAAGCC
CCGGCTAACTACGTGCCT
>FBMWY7P02G1SNY 135       0      135
TGGGGAATATTGCACAATGGGGGAAACCCTGATGCAGCGACGCCGCGTGGAGGAAGAAGG
TCTTCGGATTGTAAACTCCTGTTGTTGGGGAAGATAATGACGGTACCCAACAAGGAAGTG
ACGGCTAACTACGTG
>FBMWY7P02HIIWJ 162       0      162
TGGGGAATTTTGGACAATGGGGGCAACCCTGATCCAGCCATGCCGCGTGCAGGATGAAGG
TCTTCGGATTGTAAACTGCTTTTGTCAGGGACGAAAAGGATTGTGCTAATACCATGATCT
GCTGACGGTACCTGAAGAATAAGCACCGGCTAACTACGTGCT
>FBMWY7P02FYNNE 135       0      135
TGGGGAATATTGCACAATGGAGGAAACTCTGATGCAGCGACGCCGCGTGAGTGAAGAAGT
ATTTCGGTATGTAAAGCTCTATCAGCAGGGAAGATAATGACGGTACCTGACTAAGAAGCT
CCGGCTAAATACGTG
>FBMWY7P02FNEP5 135       0      135
TGGGGAATATTGCACAATGGAGGAAACTCTGATGCAGCGACGCCGCGTGAGTGAAGAAGT
ATTTCGGTATGTAAAGCTCTATCAGCAGGGAAGATAATGACGGTACCTGACTAAGAAGCT
CCGGCTAAATACGTG
>FBMWY7P02H954A 136       0      136
TGGGGAATATTGCACAATGGGGGAAACCCTGATGCAGCGACGCCGCGTGAGCGAAGAAGT
ATTTCGGTATGTAAAGCTCTATCAGCAGGGAAGAAAATGACGGTACCTGACTAAGAAGCC
CCGGCTAACTACGTGT
>FBMWY7P02F6SID 158       0      158
TGAGGAATATTGGTCAATGGACGCAAGTCTGAACCAGCCAAGTAGCGTGCAGGATGACGG
CCCTCCGGGTTGTAAACTGCTTTTAGTTGGGAATAAAGTGCAGCTCGTGAGCTGTTTTGT
ATGTACCATCAGAAAAAGGACCGGCTAATTCCGTGCCG
>FBMWY7P02IP8G4 161       0      161
TGGGGAATCTTCCGCAATGGGCGAAAGCCTGACGGAGCAACGCCGCATGAACGATGAAGG
TCTTAGGATCGTAAAGTTCTGTTGTTAGGGACGAAGGGTAAGAATCATAATAAGGTTTTT
ATTTGACGGTACCTAACGAGGAAGCCACGGCTAACTACGTA
>FBMWY7P02JZVUG 136       0      136
TGGGGAATATTGCACAATGGGGGAAACCCTGATGCAGCGACGCCGCGTGAAGGAAGAAGT
ATCTCGGTATGTAAACTTCTATCAGCAGGGAAGATAATGACGGTACCTGACTAAGAAGCC
CCGGCTAACTACGTGA
>FBMWY7P02HL9S3 138       0      138
TGGGGAATATTGCACAATGGGGGAAACCCTGATGCAGCGACGCCGCGTGAGCGATGAAGT
ATTTCGGTATGTAAAGCTCTATCAGCAGGGAAGATAATGACGGTACCTGACTAAGAAGCA
CCGGCTAAATACGTGCCC
>FBMWY7P02HH19J 68       0      68
TGGGGAATTTTGGACAATGGGGGCAACCCTGATCCAGCCATGCCGCGTGCAGGAAGAAGG
CCNGTGTA
>FBMWY7P02G5YV9 136       0      136
TAGGGAATATTGCTCAATGGGGGAAACCCTGAAGCAGCAACGCCGCGTGGAGGATGAAGG
TTTTAGGATTGTAAACTCCTTTTGTTAGAGAAGATTATGACGGTATCTAACGAATAAGCA
CCGGCTAACTCCGTGT
>FBMWY7P02FZ6GM 135       0      135
TGGGGAATATTGCACAATGGGGGAAACCCTGATGCAGCGACGCCGCGTGGAGGAAGAAGG
TCTTCGGATTGTAAACTCCTGTTGTTGGGGAAGATAATGACGGTACCCAACAAGGAAGTG
ACGGCTAACTACGTG
>FBMWY7P02H1ZXO 142       0      142
GCAGTGGGGAATATTGCACAATGGAGGAAACTCTGATGCAGCGACGCCGCGTGAGTGAAG
AAGTATTTCGGTATGTAAAGCTCTATCAGCAGGGAAGATAATGACGGTACCTGACTAAGA
AGCTCCGGCTAAATACGTGCCC
>FBMWY7P02IY1TD 167       0      167
TGGGGAAGTTTTGGTACAATGGGGGCGAACCCTGATCCAGCCATGCCGCGTGCAGGATGA
AGGTCTTCGGATTGTAAACTGCTTTTATTCAGGGACGGAAAAGGAATTGTGCTAATACCA
TGATCTGCTGACGGTACCTGAAGAATAAGCACCGGCTAACTACGTGT
>FBMWY7P02F7HBV 151       0      151
CCTACGAGGCAGCAGTGGGGAATATTGCACAATGGAGGAAACTCTGATGCAGCGACGCCG
CGTGAGTGAAGAAGTATTTCGGTATGTAAAGCTCTATCAGCAGGGAAGATAATGACGGTA
CCTGACTAAGAAGCTCCGGCTAAATACGTGT
>FBMWY7P02G56G3 137       0      137
TGGGGAATCTTGCGCAATGGGGGGAACCCTGACGCAGCGACGCCGCGTGCGGGACGAAGG
CCCTCGGGTCGTAAACCGCTTTCAGCAGGGATGAGACAAGACGGTACCTGCAGAAGAGGC
CCCGGCTAACTACGTGT
>FBMWY7P02H1AX9 135       0      135
TGGGGAATATTGCACAATGGAGGAAACTCTGATGCAGCGACGCCGCGTGAGTGAAGAAGT
ATTTCGGTATGTAAAGCTCTATCAGCAGGGAAGATAATGACGGTACCTGACTAAGAAGCT
CCGGCTAAATACGTG
>FBMWY7P02IV71C 68       0      68
TGGGGAATTTTGGACAATGGGGGCAACCCTGATCCAGCCATGCCGCGTGCAGGAAGAAGG
CCTGTGTA
>FBMWY7P02GEEVR 139       0      139
TGGGGAATATTGGACAATGGACCAAAAGTCTGATCCAGCAATTCTGTGTGCACGATGAAG
TTTTTCGGAATGTAAAGTGCTTTCAGTTGGGAAGAAGAAAGTGACGGTACCAACAGAAGA
AGCGACGGCTAAATACGTG
>FBMWY7P02HWQD7 155       0      155
CCTACGGGGCAGCAGTGGGGAATATTGGACAATGGACCAAAAGTCTGATCCAGCAATTCT
GTGTGCACGATGACGGTCTTAGGATTGTAAAATGCTTTCAATTGGGAAGAAAAAAATAGA
CGGTACCAATAGAAGAAGCGACGGCTAAATACGTG
>FBMWY7P02FUQ6W 139       0      139
TGGGGAATATTGCACAATGGGGGAAACCCTGATGCAGCGACGCCGCGTGAAGGAAGAAGT
ATCTCGGTATGTAAACTTCTATCAGCAGGGAAGAAAAATGACGGTACCTGACTAAGAAGC
CCCGGCTAACTACGTGCCC
>FBMWY7P02IKCSF 158       0      158
TGAGGAATATTGGTCAATGGGCGCGAGCCTGAACCAGCCAAGTAGCGTGAAGGATGACTG
CCCTATGGGCTGTAAACTTCTTTTGTCCGGGAATAAAACCGCCTACGTGTAGGCGCTTGT
ATGTACCGGTACGAATAAGCATCGGCTAACTCCGTGCT
>FBMWY7P02GT01V 156       0      156
TGAGGAATATTGGTCAATGGACGCAAGTCTGAACCAGCCAAGTAGCGTGCAGGATGACGG
CCCTCCGGGTTGTAAACTGCTTTTAGTTGGGAATAAAGTGCAGCTCGTGAGCTGTTTTGT
ATGTACCATCAGAAAAAGGACCGGCTAATTCCGTGT
>FBMWY7P02FPO0Q 141       0      141
TGGGGAATATTGGACAATGGACCAAAAGTCTGATCCAGCAATTCTGTGTGCACGATGACG
GTCTTAGGATTGTAAAGTGCTTTCAATTGGGAAGAAAAAAAATAGACGGTACCAATAGAA
GAAGCGACGGCTAAATACGTG
>FBMWY7P02FYH8U 155       0      155
TGGGGAATATTGGACAATGGACCAAAAGTCTGATCCAGCAATTCTGTGTGCACGATGACG
GTCTTAGGATTGTAAAGTGCTTTCAATCGGGAAAAAGAAAGTGATGGTACCGATAGAAGA
AGCGACGGCTAAATACGTGCCAACAGCCGCGGAAT
>FBMWY7P02HZQVS 142       0      142
TGGGGAATATTGGACAATGGACCAAAAGTCTGATCCAGCAATTCTGTGTGCACGATGACG
GTCTTAGGATTGTAAAGTGCTTTCAATCGGGAAAAAGAAAGTGATGGTACCGATAGAAGA
AGCGACGGCTAAATACGTGCCG
>FBMWY7P02IM591 155       0      155
TGAGGAATATTGGTCAATGGGACGCAAGTCTGAACCAGCCAAGTAGCGTGCAGGATGACG
GCCCTCCGGGTTGTAAACTGCTTTTAGTTGGGAATAAAGTGCAGCTCGTGAGCTGTTTTG
TATGTACCATCAGAAAAAGGCCGGCTAATTCCGTG
>FBMWY7P02HSAIW 139       0      139
TGGGGAATATTGGACAATGGACCAAAAGTCTGATCCAGCAATTCTGTGTGCACGATGACG
GTCTTAGGATTGTAAAGTGCTTTCAATTGGGAAGAAAAAAATGACGGTACCAATAGAAGA
AGCGACGGCTAAATACGTG
>FBMWY7P02HQUS4 164       0      164
TGGGGAATCTTCCGCAATGGGCGAAAGCCTGACGGAGCAACGCCGCGTGAACGATGAAGG
TCTTAGGATCGTAAAGTTCTGTTGTTAGGGACGAAGGGTAAGAATCATAATAAGGTTTTT
ATTTGACGGTACCTAACGAGGAAGCCACGGCTAACTACGTGCCT
>FBMWY7P02G6ECI 149       0      149
CCTACGGGCAGCAGTGGGGAATATTGCACAATGGAGGAAACTCTGATGCAGCGACGCCGC
GTGAGTGAAGAAGTATTTCGGTATGTAAAGCTCTATCAGCAGGGAAGATAATGACGGTAC
CTGACTAAGAAGCTCCGGCTAAATACGTG
>FBMWY7P02F1FDN 135       0      135
TAGGGAATATTGCACAATGGGGGAAACCCTGATGCAGCGACGCCGCGTGAAGGAAGAAGT
ATCTCGGTATGTAAACTTCTATCAGCAGGGAAGACAATGACGGTACCTGACTAAGAAGCC
CCGGCTAACTACGTG
>FBMWY7P02GKDN7 155       0      155
TGAGGAATATTGGTCAATGGACGAGAGTCTGAACCAGCCAAGTAGCGTGAAGGATGAAGG
TCCTACGGATTGTAAACTTCTTTTATAAGGGAATAAAACCTCCCACGTGTGGGAGCTTGT
ATGTACCTTATGAATAAGCATCGGCTAACTCCGTG
>FBMWY7P02FRUW0 154       0      154
TGAGGAATATTGGTCAATGGACGAGAGTCTGAACCAGCCAAGTAGCGTGAAGGATGACTG
CCCTATGGGTTGTAAACTTCTTTTATATGGGAATAAAAAGAGCACGTGTGCTCTATTGTA
TGTACCTTATGAATAAGCATCGGCTAATTCCGTG
>FBMWY7P02IN1HX 162       0      162
TGGGGAATCTTCCGCAATGGGCGAAAGCCTGACGGAGCAATGCTGCGTGAGTGATGAAGG
AATTCGTTCCGTAAAACTCTTTTGTTTATGACGAATGTGCAGATTGTGAATAATTATTTG
TAATGACGGTAGTAAACGAATAAGCCACGGCTAACTACGTGT
>FBMWY7P02HBDM0 75       0      75
CCTACGCAGCAGTAGGGAATATTGCACAATGGGGGAAACCCTGATGCAGCCATGCCGCNT
GTGAGAAGACGCTGT
>FBMWY7P02GALBU 139       0      139
TGGGGAATATTGGACAATGGACCAAAAGTCTGATCCAGCAATTCTGTGTGCACGATGACG
GTCTTAGGATTGTAAAGTGCTTTCAATCGGGAAAAAGAAAGTGATGGTACCGATAGAAGA
AGCGACGGCTAAATACGTG
>FBMWY7P02G4ZY3 155       0      155
TGAGGAATATTGGTCAATGGACGAGAGTCTGAACCAGCCAAGTAGCGTGAAGGATGACTG
CCCTATGGGTTGTAAACTTCTTTTATATGGGAATAAAAAAGAGCACGTGTGCTCTATTGT
ATGTACCTTATGAATAAGCATCGGCTAATTCCGTG
>FBMWY7P02FMR5M 159       0      159
TGAGGAATATTGGTCAATGGGCGCGAGCCTGAACCAGCCAAGTAGCGTGAAGGATGACTG
CCCTATGGGTTGTAAACTTCTTTTGTCCGGGAATAAAACCGCCTACGTGTAGGCGCTTGT
ATGTACCGGTACGAATAAGCATCGGCTAACTCCGTGCCA
>FBMWY7P02GY7P3 140       0      140
TGGGGAATATTGGACAATGGACCAAAAGTCTGATCCAGCAATTCTGTGTGCACGATGAAG
TTTTTCGGAATGTAAAGTGCTTTCAGTTGGGAAGAAGAAAGTGACGGTACCAACAGAAGA
AGCGACGGCTAAATACGTGT
>FBMWY7P02GU47Q 156       0      156
TGAGGAATATTGGTCAATGGGCGCGAGCCTGAACCAGCCAAGTAGCGTGAAGGATGACTG
CCCTATGGGTTGTAAACTTCTTTTGTTCGGGAATAAAACCGCCTGCGTGTAGGCGCTTGT
ATGTACCGGTACGAATAAGCATCGGCTAACTCCGTA
>FBMWY7P02JEBN6 157       0      157
TGAGGAATATTGGTCAATGGGCGCGAGCCTGAACCAGCCAAGTAGCGTGAAGGATGACTG
CCCTATGGGTTGTAAACTTCTTTTGTCCGGGAATAAAACCGCCTACGTGTAGGCGCTTGT
ATGTACCGGTACGAATAAGCATCGGCTAACTCCGTGT
>FBMWY7P02GYBRE 135       0      135
TGGGGAATATTGCACAATGGGGGAAACCCTGATGCAGCGACGCCGCGTGAGCGATGAAGT
ATTTCGGTATGTAAAGCTCTATCAGCAGGGAAGATAATGACGGTACCTGACTAAGAAGCA
CCGGCTAAATACGTA
>FBMWY7P02IU5OT 70       0      70
TGGGGAATATTGCACAATGGGGGAAACCCTGATGCAGCGACGCCGNGTGGAGGAAGAAGG
TNTTCGNGTT
>FBMWY7P02GIU2L 139       0      139
TGGGGAATATTGGACAATGGACCAAAAGTCTGATCCAGCAATTCTGTGTGCACGATGAAG
TTTTTCGGAATGTAAAGTGCTTTCAGTTGGGAAGAAGAAAGTGACGGTACCAACAGAAGA
AGCGACGGCTAAATACGTG
>FBMWY7P02HBVZ6 155       0      155
TGAGGAATATTGGTCAATGGACGAGAGTCTGAACCAGCCAAGTAGCGTGAAGGATGACTG
CCCTATGGGTTGTAAACTTCTTTTATATGGGAATAAAAAAGAGTACGTGTGCTCTATTGT
ATGTACCTTATGAATAAGCATCGGCTAATTCCGTG
>FBMWY7P02GMJNJ 140       0      140
TGGGGAATATTGGACAATGGACCAAAAGTCTGATCCAGCAATTCTGTGTGCACGATGAAG
TTTTTCGGAATGTAAAGTGCTTTCAGTTGGGAAGAAGAAAGTGACGGTACCAACAGAAGA
AGCGACGGCTAAATACGTGT
>FBMWY7P02FIG2O 139       0      139
TGGGGAATATTGGACAATGGACCAAAAGTCTGATCTAGCAATTCTGTGTGCACGATGACG
GTCTTAGGATTGTAAAATGCTTTCAATTGGGAAGAAAAAAATGACGGTACCAATAGAAGA
AGCGACGGCTAAATACGTG
>FBMWY7P02H1VEB 135       0      135
TGGGGAATATTGCACAATGGGGGAAACCCTGATGCAGCGACGCCGCGTGGAGGAAGAAGG
TCTTCGGATTGTAAACTCCTGTTGTTGGGGAAGATAATGACGGTACCCAACAAGGAAGTG
ACGGCTAACTACGTA
>FBMWY7P02HHA6D 186       0      186
CCTAACGGGGACAAGACAAGTAGGGGAAATTTTGGAACAATGGGGGCAACCCTGATCCAG
CCATGCCGCGTGCAGGATGAAGGTCTTCGGATTGTAAACTGCTTTTGTCAGGGACGAAAA
GGATTGTGTTAATACCATGATCTGCTGACGGTACCTGAAGAATAAGCACCGGCTAACTAC
GTGCCT
>FBMWY7P02GQMLF 137       0      137
TGGGGAATATTGCACAATGGAGGAAACTCTGATGCAGCGACGCCGCGTGAGTGAAGAAGT
ATTTCGGTATGTAAAGCTCTATCAGCAGGGAAGATAATGACGGTACCTGACTAAGAAGCT
CCGGCTAAATACGTGCT
>FBMWY7P02GM3FV 158       0      158
TGAGGAATATTGGTCAATGGACGAGAGTCCGAACCAGCCAAGTAGCGTGAAGGATGAAGG
TCCTACGGATTGTAAACTTCTTTTATAAGGGAATAAAACCTCCCACGTGTGGGAGCTTGT
ATGTACCTTATGAATAAGCATCGGCTAACTCCGTGCCT
>FBMWY7P02G62JH 135       0      135
TGGGGAATATTGCACAATGGAGGAAACTCTGATGCAGCGACGCCGCGTGAGTGAAGAAGT
ATTTCGGTATGTAAAGCTCTATCAGCAGGGAAGATAATGACGGTACCTGACTAAGAAGCT
CCGGCTAAATACGTG
>FBMWY7P02HEB2F 159       0      159
TGAGGAATATTGGTCAATGGGCGCGAGCCTGAACCAGCCAAGTAGCGTGAAGGATGACTG
CCCTATGGGTTGTAAACTTCTTTTGTCCGGGAATAAAACCGCCTACGTGTAGGCGCTTGT
ATGTACCGGTACGAATAAGCATCGGCTAACTCCGTGCCT
>FBMWY7P02GG8KZ 155       0      155
TGAGGAATATTGGTCAATGGACGCAAGTCTGAACCAGCCAAGTAGCGTGCAGGATGACGG
CCCTCCGGGTTGTAAACTGCTTTTAGTTGGGAATAAAGTGCAGCTCGTGAGCTGTTTTGT
ATGTACCATCAGAAAAAGGACCGGCTAATTCCGTA
>FBMWY7P02FX1CM 156       0      156
TGAGGAATATTGGTCAATGGGCGCGAGCCTGAACCAGCCAAGTAGCGTGAAGGATGACTG
CCCTATGGGTTGTAAACTTCTTTTGTCCGGGAATAAAACCGCCTACGTGTAGGCGCTTGT
ATGTACCGGTACGAATAAGCATCGGCTAACTCCGTG
>FBMWY7P02GXUJJ 155       0      155
TGAGGAATATTGGTCAATGGACGAGAGTCTGAACCAGCCAAGTAGCGTGAAGGATGAAGG
TCCTACGGATTGTAAACTTCTTTTATAAGGGAATAAAACCTCCCACGTGTGGGAGCTTGT
ATGTACCTTATGAATAAGCATCGGCTAACTCCGTG
>FBMWY7P02G48YG 141       0      141
TAGGGAATATTGGACAATGGACCAAAAGTCTGATCCAGCAATTCTGTGTGCATGATGACG
GTCTTAGGATTGTAAAGTGCTTTCAATTGGGAAGAAAAAAAATAGACGGTACCGATAGAA
GAAGCGACGGCTAAATACGCG
>FBMWY7P02FI8TL 160       0      160
TGGGGAATTTTGGACAATGGGGGCAACCCTGATCCAGCCATGCCGCGTGCAGGATGAAGG
TCTTCGGATTGTAAACTGCTTTTGTCAGGGACGAAAAGGATTGTGTTAATACCATGATCT
GCTGACGGTACCTGAAGAATAAGCACCGGCTAACTACGTG
>FBMWY7P02HMKD3 157       0      157
CCTACAGGCAGCAGTGGGGAATATTGGACAATGGACCAAAAGTCTGATCCAGCAATTCTG
TGTGCACGATGAAGTTTTTCGGAATGTAAAGTGCTTTCAGTTGGGAAGAAGGAAGTGACG
GTACCAACAGAAGAAGCGACGGCTAAATACGTGCCAN
>FBMWY7P02I5K8W 138       0      138
TGGGGAATATTGCACAATGGGGGAAACCCTGATGCAGCGACGCCGCGTGAGTGAAGAAGT
ATTTCGGTATGTAAAGCTCTATCAGCAGGGAAGAAAGTGACGGTACCTGAATAAGAAGCC
CCGGCTAACTACGTGCCT
>FBMWY7P02G4UPI 135       0      135
TGGGGAATATTGCACAATGGGGGAAACCCTGAAGCAGCGACGCCGCGTGGAGGAAGAAGG
TCTTCGGATTGTAAACTCCTGTTGTTGGGGAAGATAATGACGGTACCCAACAAGGAAGTG
ACGGCTAACTACGTG
>FBMWY7P02FPXN2 155       0      155
TGAGGAATATTGGTCAATGGGCGAGAGCCTGAACCAGCCAAGTAGCGTGAAGGATGAAGG
TTCTATGGATTGTAAACTTCTTTTATACGGGAATAAAACCTCCCACGTGTGGGAGCTTGT
ATGTACCGTATGAATAAGCATCGGCTAACTCCGAG
>FBMWY7P02G56SH 139       0      139
TGGGGAATATTGGACAATGGACCAAAAGTCTGATCCAGCAATTCTGTGTGCACGATGACG
GTCTTAGGATTGTAAAGTGCTCTCAATTGGGAAGAAAAAAATGACGGTACCAATAGAAGA
AGCGACGGCTAAATACGTG
>FBMWY7P02GBIX1 136       0      136
TGGGGAATATTGCACAATGGAGGAAACTCTGATGCAGCGACGCCGCGTGAGTGAAGAAGT
ATTTCGGTATGTAAAGCTCTATCAGCAGGGAAGATAATGACGGTACCTGACTAAGAAGCT
CCGGCTAAATACGTGG
>FBMWY7P02JFIJP 161       0      161
TGGGGAATTTTGGACAATGGGGGCAACCCTGATCCAGCCATGCCGCGTGCAGGATGAAGG
TCTTCGGATTGTAAACTGCTTTTGTCAGGGACGAAAAGGATTGTGTTAATACCATGATCT
GCTGACGGTACCTGAAGAATAAGCACCGGCTAACTACGTGT
>FBMWY7P02H0YT1 156       0      156
TGAGGAATATTGGTCAATGGGCGCGAGCCTGAACCAGCCAAGTAGCGTGAAGGATGACTG
CCCTATGGGTTGTAAACTTCTTTTGTTCGGGAATAAAACCGCCTACGTGTAGGCGCTTGT
ATGTACCGGTACGAATAAGCATCGGCTAACTCCGTT
>FBMWY7P02H2AGD 139       0      139
TGGGGAATATTGGACAATGGACCAAAAGTCTGATCCAGCAATTCTGTGTGCACGATGACG
GTCTTAGGATTGTAAAGTGCTTTCAATTGGGAAGAAAAAAATGACGGTACCAATAGAAGA
AGCGACGGCTAAATACGTG
>FBMWY7P02HGXQR 141       0      141
GAGGTGGGGAATATTGCACGAATGGGGGAAACCCTGATGCAGCGACGCCGCGTGAGCGAT
GAAGTATTTCGGTATGTAAAACTCTATCAGCAGGGAAGATAATGACGGTACCTGACTAAG
AAGCACCGGCTAAATACGTGT
>FBMWY7P02FQG0X 157       0      157
TGAGGAATATTGGTCAATGGGCGCGAGCCTGAACCAGCCAAGTAGCGTGAAGGATGACTT
CCCTATGGGTTGTAAACTTCTTTTGTCCGGGAATAAAACCGCCTACGTGTAGGCGCTTGT
ATGTACCGGTACGAATAAGCATCGGCTAACTCCGTGT
>FBMWY7P02FK2XH 173       0      173
CCTACGGGGCAGCAGTGAGGAATATTGGTCAATGGGCGCGAGCCTGAACCAGCCAAGTAG
CGTGAAGGATGACTGCCCTATGGGTTGTAAACTTCTTTTGTCCGGGAATAAAACCGCCTA
CGTGTAGGCGCTTGTATGTACCGGTACGAATAAGCATCGGCTAACTCCGTGCT
>FBMWY7P02IUWD6 137       0      137
TGGGGAATATTGCACAATGGGGGAAACCCTGATGCAGCGACGCCGCGTGGAGGAAGAAGG
TCTTCGGATTGTAAACTCCTGTTGTTGGGGAAGATAATGACGGTACCCAACAAGGAAGTG
ACGGCTAACTACGTGCA
>FBMWY7P02G0X1P 163       0      163
TGGGGAATCTTCCGCAATGGGCGAAAGCCTGACGGAGCAATGCCGCGTGAGTGATGAAGG
AATTCGTTCCGTAAAACTCTTTTGTTTATGACGAATGTGCAGATTGTGAATAATTATTTG
TAATGACGGTAGTAAACGAATAAGCCACGGCTAACTACGTGCC
>FBMWY7P02JIHPS 139       0      139
TAGGGAATATTGCACAATGGGGGAAACCCTGATGCAGCGACGCCGCGTGAAGGAAGAAGT
ATCTCGGTATGTAAACTTCTATCAGCAGGGAAGACAATGACGGTACCTGACTAAGAAGCC
CCGGCTAACTACGTGCCAG
>FBMWY7P02JDORZ 162       0      162
TGGGGAATCTTCCGCAATGGGCGAAAGCCTGACGGAGCAATGCCGCGTGAGTGATGAAGG
AATTCGTTCCGTAAAACTCTTTTGTTTATGACGAATGTGCAGATTGTGAATAATTATTTG
TAATGACGGTAGTAAACGAATAAGCCACGGCTAACTACGTGT
>FBMWY7P02JDUA6 141       0      141
TGGGGAATATTGGACAATGGACCAAAAGTCTGATCCAGCAATTCTGTGTGCACGATGACG
GTCTTAGGATTGTAAAGTGCTTTCAATTGGGAAGAAAAAAATGACGGTACCAATAGAAGA
AGCGACGGCTAAATACGTGCA
>FBMWY7P02HK5AE 158       0      158
TGAGGAATATTGGTCAATGGACGAGAGTCTGAACCAGCCAAGTAGCGTGAAGGATGACTG
CCCTATGGGTTGTAAACTTCTTTTATACGGGAATAAAGTGTTCCACGCGTGGAATTTTGT
ATGTACCGTATGAATAAGGATCGGCTAACTCCGTGCCC
>FBMWY7P02JSSOI 158       0      158
GGTGAGGAATATTGGTCAATGGGCGCGAGCCTGAACCAGCCAAGTAGCGTGAAGGATGAC
TGCCCTATGGGTTGTAAACTTCTTTTGTCCGGGAATAAAACCGCCTACGTGTAGGCGCTT
GTATGTACCGGTACGAATAAGCATCGGCTAACTCCGTG
>FBMWY7P02IGADW 158       0      158
TGAGGAATATTGGTCAATGGACGAGAGTCTGAACCAGCCAAGTAGCGTGAAGGATGACTG
CCCTATGGGTTGTAAACTTCTTTTGTCCGGGAATAAAACCGCCTACGTGTAGGCGCTTGT
ATGTACCGGTACGAATAAGCATCGGCTAACTCCGTGCT
>FBMWY7P02FMSN2 135       0      135
TGGGGAATATTGCACAATGGGGGAAACCCTGATGCAGCGACGCCGCGTGGAGGAAGAAGG
TCTTCGGATTGTAAACTCCTGTTGTTGGGGAAGATAATGACGGTACCCAACAAGGAAGTG
ACGGCTAACTACGTG
>FBMWY7P02GJ6TJ 137       0      137
TAGGGAATATTGCACAATGGGGGAAACCCTGATGCAGCGACGCCGCGTGAAGGAAGAAGT
ATCTCGGTATGTAAACTTCTATCAGCAGGGAAGACAATGACGGTACCTGACTAAGAAGCC
CCGGCTAACTACGTGCT
>FBMWY7P02H15JA 162       0      162
TGGGGAATTTTGGACAATGGGGGCAACCCTGATCCAGCCATGCCGCGTGCAGGATGAAGA
TCTTCGGATTGTAAACTGCTTTTGTCAGGGACGAAAAGGATTGTGTTAATACCATGATCT
GCTGACGGTACCTGAAGAATAAGCACCGGCTAACTACGTGCA
>FBMWY7P02GOORL 161       0      161
TGGGGAATTTTGGACAATGGGGGCAACCCTGATCCAGCCATGCCGCGTGCAGGATGAAGG
TCTTCGGATTGTAAACTGCTTTTGTCAGGGACGAAAAGGATTGTGCTAATACCATGATCT
GCTGACGGTACCTGAAGAATAAGCACCGGCTAACTACGTGT
>FBMWY7P02FK09L 161       0      161
TGGGGAATCTTCCGCAATGGGCGAAAGCCTGACGGAGCAATGCCGCGTGAGTGATGAAGG
AATTCGTTCCGTAAAACTCTTTTGTTTATGACGAATGTGCAGATTGTGAATAATTATTTG
TAATGACGGTAGTAAACGAATAAGCCACGGCTAACTACGTA
>FBMWY7P02HQX69 157       0      157
TGAGGAATATTGGTCAATGGACGGAAGTCTGAACCAACCAAGTCGCGTGAAGGATGAAGG
TTCTATGGATTGTAAACTTCTTTTATAGGGGAATAAAAAAGTCCACGTGTGGATTCTTGT
ATGTACCCTACGAATAAGCATCGGCTAACTCCGTGCA
>FBMWY7P02IB96B 170       0      170
CCTAGAGGCAGCAGTGAGGAATATTGGTCAATGGGCGCGAGCCTGAACCAGCCAAGTAGC
GTGAGGGATGACTGCCCTATGGGTTGTAAACTTCTTTTGTCCGGGAATAAAACCGCCTAC
GTGTAGGCGCTTGTATGTACCGGTACGAATAAGCATCGGCTAACTCCGTG
>FBMWY7P02G2ZWK 176       0      176
CCCACGGGAGCAGCAGTAGGGAATCTTCCACAATGGGCGGAAGCCTGATGGAGCAACGCC
GCGTGGGTGAAGAAGGTCTTCGGATCGTAAAACCCTGTTGTTAGAGAAAAAAGTGCGTGA
GAGTAACTGTTCACGTTTCGACGGTATCTAACCAGAAAGCCACGGCTAACTACGTA
>FBMWY7P02H85MQ 160       0      160
TGGGGAATTTTGGACAATGGGGGCAACCCTGATCCAGCCATGCCGCGTGCAGGATGAAGG
TCTTCGGATTGTAAACTGCTTTTGTCAGGGACGAAAAGGATTGTGTTAATACCATGATCT
GCTGACGGTACCTGAAGAATAAGCACCGGCTAACTACGTG
>FBMWY7P02G7VXS 159       0      159
TGAGGAATATTGGTCAATGGGCGCGAGCCTGAACCAGCCAAGTAGCGTGAAGGATGACTG
CCCTATGGGTTGTAAACTTCTTTTGTCCGGGAATAAAACCGCCTACGTGTAGGCGCTTGT
ATGTACCGGTACGAATAAGCATCGGCTAACTCCGTGCCA
>FBMWY7P02GH3D7 136       0      136
TAGGGAATATTGCTCAATGGAGGAAACCCTGAAGCAGCAACGCCGCGTGGAGGATGAAGG
TTTTAGGATTGTAAACTCCTTTTGTTAGAGAAGATTATGACGGTATCTAACGAATAAGCA
CCGGCTAACTCCGTGG
>FBMWY7P02GY14E 162       0      162
TGGGGAATCTTCCGCAATGGGCGAAAGCCTGACGGAGCAATGCCGCGTGAGTGATGAAGG
AATTCGTTCCGTAAAACTCTTTTGTTTATGACGAATGTGCAGATTGTGAATAATTATTTG
TAATGACGGTAGTAAACGAATAAGCCACGGCTAACTACGTGT
>FBMWY7P02FZ7ZG 163       0      163
TGGGGAATCTTCCGCAATGGGCGAAAGCCTGACGGAGCAATGCCGCGTGAGTGATGAAGG
AATTCGTTCCGTAAAACTCTTTTGTTTATGACGAATGTGCAGATTGTGAATAATTATTTG
TAATGACGGTAGTAAACGAATAAGCCACGGCTAACTACGTGCA
>FBMWY7P02I0YHC 157       0      157
TGAGGAATATTGGTCAATGGGCGCGAGCCTGAACCAGCCAAGTAGCGTGAAGGATGACTG
CCCTATGGGTTGTAAACTTCTTTTGTCCGGGAATAAAACCGCCTACGTGTAGGCGCTTGT
ATGTACCGGTACGAATAAGCATCGGCTAACTCCGTGA
>FBMWY7P02F0I97 140       0      140
TGGGGAATATTGGACAATGGACCAAAAGTCTGATCCAGCAATTCTGTGTGCACGATGAAG
TTTTTCGGAATGTAAAGTGCTTTCAGTTGGGAAGAAGAAAGTGACGGTACCAACAGAAGA
AGCGACGGCTAAATACGTGT
>FBMWY7P02GZ3WS 156       0      156
TGAGGAATATTGGTCAATGGGCGCGAGCCTGAACCAGCCAAGTAGCGTGAAGGATGACTG
CCCTATGGGTTGTAAACTTCTTTTGTCCGGGAATAAAACCGCCTACGTGTAGGCGCTTGT
ATGTACCGGTACGAATAAGCATCGGCTAACTCCGTG
>FBMWY7P02I7FLL 135       0      135
TGGGGAATATTGCACAATGGAGGAAACCCTGATGCAGCGACGCCGCGTGAAGGAAGAAGT
ATTTCGGTATGTAAACTTCTATCAGCAGGGAAGAAAATGACGGTACCTGACTAAGAAGCC
CCGGCTAACTACGTG
>FBMWY7P02F17T6 136       0      136
TGGGGAATATTGCACAATGGAGGAAACTCTGATGCAGCGACGCCGCGTGAGTGAAGAAGT
ATTTCGGTATGTAAAGCTCTATCAGCAGGGAAGATAATGACGGTACCTGACTAAGAAGCT
CCGGCTAAATACGTGT
>FBMWY7P02F11I2 155       0      155
TGAGGAATATTGGTCAATGGACGCAAGTCTGAACCAGCCAAGTAGCGTGCAGGATGACGG
CCCTCCGGGTTGTAAACTGCTTTTAGTTGGGAATAAAGTGCAGCTCGTGAGTTGTTTTGT
ATGTACCATCAGAAAAAGGACCGGCTAATTCCGTG
>FBMWY7P02HNWQN 156       0      156
TGAGGAATATTGGTCAATGGGCGCGAGCCTGAACCAGCCAAGTAGCGTGAAGGATGACTG
CCCTATGGGTTGTAAACTTCTTTTGTCCGGGAATAAAACCGCCTACGTGTAGGCGCTTGT
ATGTACCGGTACGAATAAGCATCGGCTAACTCCGTG
>FBMWY7P02F4T6G 141       0      141
TGGGGAATATTGGACAATGGACCAAAAGTCTGATCCAGCAATTCTGTGTGCACGATGACG
GTCTTAGGATTGTAAAGTGCTTTCAATTGGGAAGAAAAAAATGACGGTACCAATAGAAGA
AGCGACGGCTAAATACGTGCG
>FBMWY7P02FSYRU 139       0      139
TGGGGAATATTGGACAATGGACCAAAAGTCTGATCCAGCAATTCTGTGTGCACGATGACG
GTCTTAGGATTGTAAAGTGCTTTCAGTTGGGAAGAAGAAAGTGACGGTACCAACAGAAGA
AGCGACGGCTAAATACGTG
>FBMWY7P02F3O7M 70       0      70
TAGGGAATATTGCACAATGGGGGAAACCCTGATGCAGCCATGCCGCGTGTGTGAAGAAGG
CCTGGTGTAG
>FBMWY7P02I4UAV 137       0      137
TGGGGAATATTGCACAATGGAGGAAACTCTGATGCAGCGACGCCGCGTGAGTGAAGAAGT
ATTTCGGTATGTAAAGCTCTATCAGCAGGGAAGATAATGACGGTACCTGACTAAGAAGCT
CCGGCTAAATACGTGCT
>FBMWY7P02H75QW 157       0      157
TGAGGAATATTGGTCAATGGACGCAAGTCTGAACCAGCCAAGTAGCGTGCAGGATGACGG
CCCTCCGGGTTGTAAACTGCTTTTAGTTGGGAATAAAGTGCAGCTCGTGAGCTGTTTTGT
ATGTACCATCAGAAAAAGGACCGGCTAATTCCGTGCA
>FBMWY7P02F94HB 139       0      139
TGGGGAATATTGCGCAATGGGGGCAACCCTGACGCAGCAACGCCGCGTGATTGAAGAAGG
TCTTCGGATTGTAAAAATCTTTAATTAGGGACGAAAAAAATGACGGTACCTAAAGAATAA
GCTCCGGCTAACTACGTGC
>FBMWY7P02GDYJM 150       0      150
CCTACGGGGCAGCAGTGGGGAATATTGCACAATGGGGGAAACCCTGATGCAGCGACGCCG
CGTGGAGGAAGAAGGTCTTCGGATTGTAAACTCCTGTTGTTGGGGAAGATAATGACGGTA
CCCAACAAGGAAGTGACGGCTAACTACGTG
>FBMWY7P02I3J0G 137       0      137
TGGGGAATATTGCACAATGGGGGAAACCCTGATGCAGCGACGCCGCGTGGAGGAAGAAGG
TCTTCGGATTGTAAACTCCTGTTGTTGGGGAAGGATAATGACGGTACCCAACAAGGAAGT
GACGGCTAACTACGTGT
>FBMWY7P02HVYVK 156       0      156
TGAGGAATATTGGTCAATGGGCGAGAGCCTGAACCAGCCAAGTAGCGTGAAGGATGAAGG
TTCTATGGATTGTAAACTTCTTTTATACGGGAATAAAACCTCCCACGTGCGGGAGCTTGT
ATGTACCGTATGAGTAAGCATCGGCTAACTCCGTGT
>FBMWY7P02I3EZ9 157       0      157
TGAGGAATATTGGTCAATGGACGAGAGTCTGAACCAGCCAAGTAGCGTGAAGGATGACTG
CCCTACGGGTTGTAAACTTCTTTTATACGGGAATAAAGTGAAGCACGTGTGCTTTTTTGT
ATGTACCGTATGAATAAGGATCGGCTAACTCCGTGCA
>FBMWY7P02HI3F7 135       0      135
TGGGGAATATTGCACAATGGAGGAAACTCTGATGCAGCGACGCCGCGTGAGTGAAGAAGT
ATTTCGGTATGTAAAGCTCTGTCAGCAGGGAAGATAATGACGGTACCTGACTAAGAAGCT
CCGGCTAAATACGTG
>FBMWY7P02HWU8Q 139       0      139
TGGGGAATATTGGACAATGGACCAAAAGTCTGATCCAGCAATTCTGTGTGCACGATGAAG
TTTTTCGGAATGTAAAGTGCTTTCAGTTGGGAAGAAGAAAGTGACGGTACCAACAGAAGA
AGCGACGGCTAAATACGTG
>FBMWY7P02GS9EM 139       0      139
TGGGGAATATTGGACAATGGACCAAAAGTCTGATCCAGCAATTCTGTGTGCACGATGAAG
TTTTTCGGAATGTAAAGTGCTCTCAGTTGGGAAGAAGAAAGTGACGGTACCAACAGAAGA
AGCGACGGCTAAATACGTG
>FBMWY7P02HF3CR 158       0      158
GGTGAGGAATATTGGTCAATGGACGCAAGTCTGAACCAGCCAAGTAGCGTGCAGGATGAC
GGCCCTCCGGGTTGTAAACTGCTTTTAGTTGGGAATAAAGTGCAGCTCGTGAGCTGTTTT
GTATGTACCAGCAGAAAAAGGACCGGCTAATTCCGTGT
>FBMWY7P02I30KX 145       0      145
TGGGGAATATTGGACAATGGACCAAAAGTCTGATCCAGCAATTNTCCCGTGTGCACGATG
ACGGTCTTAGGATTGTAAAGTGCTTTCAATTGGGAAGAAAAAAATGACGGTACCAATAGA
AGAAGCGACGGCTAAATACGTGCCG
>FBMWY7P02HO28W 156       0      156
TGAGGAATATTGGTCAATGGACGCAAGTCTGAACCAGCCAAGTAGCGTGCAGGATGACGG
CCCTCCGGGTTGTAAACTGCTTTTAGTTGGGAATAAAGTGCAGCTCGTGAGCTGTTTTGT
ATGTACCATCAGAAAAAGGACCGGCTAATTCCGTGG
>FBMWY7P02GQPKT 161       0      161
TGGGGAATTTTGGACAATGGGGGCAACCCTGATCCAGCCATGCCGCGTGTAGGATGAAGG
TCTTCGGATTGTAAACTGCTTTTGTCAGGGACGAAAAGGATTGTGCTAATACCATGATCT
GCTGACGGTACCTGAAGAATAAGCACCGGCTAACTACGTGG
>FBMWY7P02JGE4N 155       0      155
TGAGGAATATTGGTCAATGGACGAGAGTCTGAACCAGCCAAGTAGCGTGCAGGATGACGG
CCCTATGGGTTGTAAACTGCTTTTATAAGGGAATAAAGTGAGCCTCGTGAGGCTTTTTGC
ATGTACCTTATGGATAAGGACCGGCTAATTCCGTG
>FBMWY7P02GPRJX 157       0      157
TGAGGAATATTGGTCAATGGGCGCGAGCCTGAACCAGCCAAGTAGCGTGAAGGATGACTG
CCCTATGGGTTGTAAACTTCTTTTGTCCGGGAATAAAACCGCCTACGTGTAGGCGCTTGT
ATGTACCGGTACGAATAAGCATCGGCTAACTCCGTGT
>FBMWY7P02GYWS7 136       0      136
TGGGGAATCTTGCGCAATGGGGGGAACCCTGACGCAGCGACGCCGCGTGCGGGACGAAGG
CCCTCGGGTCGTAAACCGCTTTCAGCAGGGATGAGACAAGACGGTACCTGCAGAAGAAGC
CCCGGCTAACTACGTA
>FBMWY7P02HKGKB 155       0      155
TGAGGAATATTGGTCAATGGACGAGAGTCTGAACCAGCCAAGTAGCGTGAAGGATGACTG
CCCTATGGGTTGTAAACTTCTTTTATACGGGAATAAAGTGAAGCACGTGTGCTTTTTTGT
ATGTACCGTATGAATAAGGATCGGCTAACTCCGTG
>FBMWY7P02GZYVM 155       0      155
CCTACGGAGCAGCAGTGGGGAATATTGGACAATGGACCAAAAGTCTGATCCAGCAATTCT
GTGTGCACGATGAAGTTTTTCGGAATGTAAAGTGCTTTCAGTTGGGAAGAAGAAAGTGAC
GGTACCAACAGAAGAAGCGACGGCTAAATAACGTG
>FBMWY7P02F7QTN 140       0      140
TGGGGAATATTGGACAATGGACCAAAAGTCTGATCCAGCAATTCTGTGTGCACGATGAAG
TTTTTCGGAATGTAAAGTGCTTTCAGTTGGGAAGAAGAAAGTGACGGTACCAACAGAAGA
AGCGACGGCTAAATACGTGT
>FBMWY7P02IDJ98 135       0      135
TGGGGAATATTGCACAATGGAGGAAACTCTGATGCAGCGACGCCGCGTGAGTGAAGAAGT
ATTTCGGTATGTAAAGCTCTATCAGCAGGGAAGATAATGACGGTACCTGACTAAGAAGCT
CCGGCTAAATACGCG
>FBMWY7P02IV7PT 155       0      155
TGAGGAATATTGGTCAATGGACGAGAGTCTGAACCAGCCAAGTAGCGTGAAGGATGACTG
CCCTATGGGTTGTAAACTTCTTTTATACGGGAATAAAGTGAAGCACGTGTGCTTTTTTGT
ATGTACCGTATGAATAAGGATCGGCTAACTCCGTG
>FBMWY7P02JOWTT 172       0      172
CCTACGGGGCAGCAGTGAGGAATATTGGTCAATGGACGAGAGTCTGAACCAGCCAAGTAG
CGTGAAGGATGACTGCCCTATGGGTTGTAAACTTCTTTTATACGGGAATAAAGTGAAGCA
CGTGTGCTTTTTTGTATGTACCGTATGAATAAGGATCGGCTAACTCCGTGCA
>FBMWY7P02GEKPW 137       0      137
TGGGGAATATTGCACAATGGGGGAAACCCTGATGCAGCGACGCCGCGTGGAGGAAGAAGG
TCTTCGGATTGTAAACTCCTGTTGTTGGGGAAGATAATGACGGTACCCAACAAGGAAGTG
ACGGCTAACTACGTGCT
>FBMWY7P02JLJZG 136       0      136
TGGGGAATATTGCACAATGGAGGAAACTCTGATGCAGCGACGCCGCGTGAGTGAAGAAGT
ATTTCGGTATGTAAAGCTCTATCAGCAGGGAAGATAATGACGGTACCTGACTAAGAAGCT
CCGGCTAAATACGTGT
>FBMWY7P02FWW1H 135       0      135
TGGGGAATATTGCACAATGGGGGAAACCCTGATGCAGCGACGCCGCGTGGAGGAAGAAGG
TCTTCGGATTGTAAACTCCTGTTGTTGGGGAAGATAATGACGGTACCCAACAAGGAAGTG
ACGGCTAACTACGTG
>FBMWY7P02FYVNX 155       0      155
TGAGGAATATTGGTCAATGGACGCAAGTCTGAACCAGCCAAGTAGCGTGCAGGATGACGG
CCCTCCGGGTTGTAAACTGCTTTTAGTTGGGAATAAAGTGCAGCTCGTGAGCTGTTTTGT
ATGTACCATCAGAAAAAGGACCGGCTAATTCCGTG
>FBMWY7P02G2VOR 159       0      159
TGAGGAATATTGGTCAATGGGCGCGAGCCTGAACCAGCCAAGTAGCGCGAAGGATGACTG
CCCTATGGGTTGTAAACTTCTTTTGTCCGGGAATAAAACCGCCTACGTGTAGGCGCTTGT
ATGTACCGGTACGAATAAGCATCGGCTAACTCCGTGCCC
>FBMWY7P02FVL26 163       0      163
TGGGGAATTTTGGACAATGGGGGCAACCCTGATCCAGCCATGCCGCGTGCAGGATGAAGG
TCTTCGGATTGTAAACTGCTTTTGTCAGGGACGAAAAGGGTTGTGTTAATACCATGATCT
GCTGACGGTACCTGAAGAATAAGCACCGGCTAACTACGTGCCG
>FBMWY7P02JMSYZ 84       0      84
CTACGGGAGTAGCAGTAGGGAATATTGCACAATGGGGGGAACCCTGATGCAGCCATGCCG
CGTGTGTGAAGAAGGCCTGTGTAG
>FBMWY7P02JHGBP 159       0      159
TGAGGAATATTGGTCAATGGACGAGAGTCTGAACCAGCCAAGTAGCGTTGAAGGATGACT
GCCCTATGGGTTGTAAACTTCTTTTATACGGGAATAAAGTGTTCCACGCGTGGAATTTTG
TATGTACCGTATGAATAAGGATCGGCTAACTCCGTGCCT
>FBMWY7P02IIPGV 135       0      135
TGGGGAATATTGCACAATGGGGGAAACCCTGATGCAGCGACGCCGCGTGGAGGAAGAAGG
TCTTCGGATTGTAAACTCCTGTTGTTGGGGAAGATAATGACGGTACCCAACAAGGAAGTG
ACGGCTAACTACGTG
>FBMWY7P02FQ3PG 139       0      139
TGGGGAATATTGCACAATGGGGGAAACCCTGATGCAGCGACGCCGCGTGGAGGAAGAAGG
TCTTCGGATTGTAAACTCCTGTTGTTGGGGAAGGATAATGACGGTACCCAACCAAGGAAG
TGACGGCTAACTACGTGCT
>FBMWY7P02GHKC6 157       0      157
TGAGGAATATTGGTCAATGGGCGCGAGCCTGAACCAGCCAAGTAGCGTGAAGGATGACTG
CCCTATGGGTTGTAAACTTCTTTTGTCCGGGAATAAAACCGCCTACGTGTAGGCGCTTGT
ATGTACCGGTACGAATAAGCATCGGCTAACTCCGTGT
>FBMWY7P02GDS9E 135       0      135
TGGGGAATATTGCACAATGGAGGAAACTCTGATGCAGCGACGCCGCGTGAGTGAAGAAGT
ATTTCGGTATGTAAAGCTCTATCAGCAGGGAAGATAATGACGGTACCTGACTAAGAAGCT
CCGGCTAAATACGTG
>FBMWY7P02HMU3K 161       0      161
TGGGGAATTTTGGACAATGGGGGCAACCCTGATCCCGCCATGCCGCGTGCAGGATGAAGG
TCTTCGGATTGTAGACTGCTTTTGTCAGGGACGAAAAGGATTGTGCTAATACCATGATCT
GCTGACGGTACCTGAAGAATAAGCACCGGCTAACTACGTGG
>FBMWY7P02FVT60 162       0      162
TGGGGAATCTTCCGCAATGGGCGAAAGCCTGACGGAGCAATGCCGCGTGAGTGATGAAGG
AATTCGTTCCGTAAAACTCTTTTGTTTATGACGAATGTGCAGATTGTGAATAATTATTTG
TAATGACGGTAGTAAACGAATAAGCCACGGCTAACTACGTGT
>FBMWY7P02HUJDC 156       0      156
TGAGGAATATTGGTCAATGGACGAGAGTCTGAACCAGCCAAGTAGCGTGAAGGATGACTG
CCCTATGGGTTGTAAACTTCTTTTATACGGGAATAAAGTGAAGCACGTGTGCTTTTTTGT
ATGTACCGTATGAATAAGGATCGGCTAACTCCGTGT
>FBMWY7P02G94B3 158       0      158
TGAGGAATATTGGTCAATGGGCGAGAGCCTGAACCAGCCAAGTAGCGTGAAGGATGAAGG
TTCTATGGATTGTAAACTTCTTTTATAAGGGAATAACAGACATTACGTGTAGTGTTTTGC
ATGTACCTTATGAATAAGCATCGGCTAACTCCGTGCCT
>FBMWY7P02I167T 137       0      137
TGGGGGATATTGCACAATGGGGGAAACCCTGATGCAGCGACGCCGCGTGAGTGAAGAAGT
ACTTCGGTACGTAAAGCTCTATCAGCAGGGAAGAGAATGACGGTACCTGACTAAGAAGCC
CCGGCTAACTACGTGCT
>FBMWY7P02FKISE 162       0      162
TGGGGAATCTTCCGCAATGGGCGAAAGCCTGACGGAGCAATGCCGCGTGAGTGATGAAGG
AATTCGTTCCGTAAAACTCTTTTGTTTATGACGAATGTGCAGATTGTGAATAATTATTTG
TAATGACGGTAGTAAACGAATAAGCCACGGCTAACTACGTGT
>FBMWY7P02FM6NU 140       0      140
TGGGGAATATTGGACAATGGACCAAAAGTCTGATCCAGCAATTCTGTGTGCACGATGACG
GTCTTAGGATTGTAAAGTGCTTTCAATTGGGAAGAAAAAAATGACGGTACCAATAGAAGA
AGCGACGGCTAAATACGTGT
>FBMWY7P02HUL2D 155       0      155
TGAGGAATATTGGTCAATGGACGCAAGTCTGAACCAGCCAAGTAGCGTGCAGGATGACGG
CCCTCCGGGTTGTAAACTGCTTTTAGTTGGGAATAAAGTGCAGCTCGTGAGCTGTTTTGT
ATGTACCATCAGAAAAAGGACCGGCTAATTCCGTA
>FBMWY7P02G2P9O 137       0      137
TGGGGAATATTGCACAATGGGGGAAACCCTGGTGCAGCGACGCCGCGTGAGCGATGAAGT
ATTTCGGTATGTAAAGCTCTATCAGCAGGGAAGATAATGACGGTACCTGACTAAGAAGCA
CCGGCTAAATACGTGCT
>FBMWY7P02JCWN9 162       0      162
GGTAGGGAATCTTCCACAATGGGCGAAAGCCTGATGGAGCAACGCCGCGTGGGTGAAGAA
GGTCTTCGGATCGTAAAACCCTGTTGTTAGAGAAGAAAGTGCGTGAGAGTAACTGTTCAC
GTTTCGACGGTATCTAACCAGAAAGCCACGGCTAACTACGTG
>FBMWY7P02HFHGS 140       0      140
TGGGGAATATTGGACAATGGACCAAAAGTCTGATCCAGCAATTCTGTGTGCACGATGAAG
TTTTTCGGAATGTAAAGTGCTTTCAGTTGGGAAGAAGAAAGTGACGGTACCAACAGAAGA
AGCGACGGCTAAATACGTGT
>FBMWY7P02FVB9K 137       0      137
TGGGGAATATTGCACAATGGAGGAAACTCTGATGCAGCGACGCCGCGTGAGTGAAGAAGT
ATTTCGGTATGTAAAGCTCTATCAGCAGGGAAGATAATGACGGTACCTGACTAAGAAGCT
CCGGCTAAATACGTGCT
>FBMWY7P02H0NRQ 140       0      140
TGGGGAATATTGGACAATGGACCAAAAGTCTGATCCAGCAATTCTGTGTGCACGATGAAG
TTTTTCGGAATGTAAAGTGCTTTCAGTTGGGAAGAAGAAAGTGACGGTACCAACAGAAGA
AGCGACGGCTAAATACGTGT
>FBMWY7P02H0MWW 155       0      155
TGAGGAATATTGGTCAATGGACGCAAGTCTGAACCAGCCAAGTAGCGTGCAGGATGACGG
CCCTCCGGGTTGTAAACTGCTTTTAGTTGGGAATAAAGTGCAGCTCGTGAGCTGTTTTGT
ATGTACCATCAGAAAAAGGACCGGCTAATTCCGTG
>FBMWY7P02IWU3P 158       0      158
TGAGGAATATTGGTCAATGGACGAGAGTCTGAACCAGCCAAGTAGCGTGAAGGATGACTG
CCCTATGGGTTGTAAACTTCTTTTATATGGGAATAAAAAAGAGCACGTGTGCTCTATTGT
ATGTACCTTATGAATAAGCATCGGCTAATTCCGTGCCC
>FBMWY7P02HNLYB 135       0      135
TGGGGAATATTGCACAATGGGGGAAACCCTGATGCAGCGACGCCGCGTGGAGGAAGAAGG
TCTTCGGATTGTAAACTCCTGTTGTTGGGGAAGATAATGACGGTACCCAACAAGGAAGTG
ACGGCTAACTACGTG
>FBMWY7P02FE29Y 155       0      155
TGAGGAATATTGGTCAATGGACGCAAGTCTGAACCAGCCAAGTAGCGTGCAGGATGACGG
CCCTCCGGGTTGTAAACTGCTTTTAGTTGGGAATAAAGTGCAGCTCGTGAGCTGTTTTGT
ATGTACCATCAGAAAAAGGACCGGCTAATTCCGTG
>FBMWY7P02HAJ97 135       0      135
TGGGGAATATTGCACAATGGAGGAAACTCTGATGCAGCGACGCCGCGTGAGTGAAGAAGT
ATTTCGGTATGTAAAGCTCTATCAGCAGGGAAGATAATGACGGTACCTGACTAAGAAGCT
CCGGCTAAATACGTG
>FBMWY7P02HKDI0 71       0      71
TGGGGAATATTGCACAATGGGGGAAACCCTGATGCAGCCATGCCGCGTGTGTGAAGAAGG
CCTGGTGTAAG
>FBMWY7P02F2T1X 162       0      162
TGGGGAATCTTCCGCAATGGGCGAAAGCCTGACGGAGCAATGCCGCGTGAGTGATGAAGG
AATTCGTTCCGTAAAACTCTTTTGTTTATGACGAATGTGCAGATTGTGAATAATTATTTG
TAATGACGGTAGTAAACGAATAAGCCACGGCTAACTACGTGT
>FBMWY7P02JEGDX 155       0      155
TGAGGAATATTGGTCAATGGACGAGAGTCTGAACCAGCCAAGTAGCGTGAAGGATGACTG
CCCTATGGGTTGTAAACTTCTTTTATACGGGAATAAAGTGAAGCACGTGTGCTTTTTTGT
ATGTACCGTATGAATAAGGATCGGCTAACTCCGTG
>FBMWY7P02GZ4L1 68       0      68
TGGGGAATTTTGGACAATGGGGGCAACCCTGATCCAGCCATGCCGCGTGCAGGAAGAAGG
CCTGTGTA
>FBMWY7P02FK26M 173       0      173
CCTACGGGGCAGCAGTGAGGAATATTGGTCAATGGACGAGAGTCTGAACCAGCCAAGTAG
CGTGAAGGAAGACTGCCCTATGGGTTGTAAACTTCTTTTATAAGGGAATAAAGTCAGGTA
CGTGTACCTGTTTGTATGTACCTTATGAATAAGCATCGGCTAACTCCGTGCCG
>FBMWY7P02HL1SC 163       0      163
TGGGGAATCTTCCGCAATGGGCGAAAGCCTGACGGAGCAATGCCGCGTGAGTGGTGAAGG
AATTCGTTCCGTAAAACTCTTTTGTTTATGACGAATGTGCAGATTGTGAATAATTATTTG
TAATGACGGTAGTAAACGAATAAGCCACGGCTAACTACGTGCA
>FBMWY7P02JEBOR 158       0      158
TGAGGAATATTGGTCAATGGGCGCGAGCCTGAACCAGCCAAGTAGCGTGAAGGATGACTG
CCCTATGGGTTGTAAACTTCTTTTGTCCGGGAATAAAACCGCCTACGTGTAGGCGCTTGT
ATGTACCGGTACGAATAAGCATCGGCTAACTCCGTGCT
>FBMWY7P02FSAIC 135       0      135
TGGGGAATATTGCACAATGGAGGAAACTCTGATGCAGCGACGCCGCGTGAGTGAAGAAGT
ATTTCGGTATGTAAAGCTCTATCAGCAGGGAAGATAATGACGGTACCTGACTAAGAAGCT
CCGGCTAAATACGTG
>FBMWY7P02JMXOT 138       0      138
TGGGGAATATTGGACAATGGACCAAAAGTCTGATCCAGCAATTCTGTGTGCACGATGACG
GTCTTAGGATTGTAAAGTGCTTTCAATTGGGAAGAAAAAAATGCGGTACCAATAGAAGAA
GCGACGGCTAAATACGTG
>FBMWY7P02GUOKM 135       0      135
TGGGGAATATTGCACAATGGGGGAAACCCTGATGCAGCGACGCCGCGTGAAGGAAGAAGT
ATCTCGGTATGTAAACTTCTATCAGCAGGGAAGAAAATGACGGTACCTGACTAAGAAGCC
CCGGCTAACTACGTG
>FBMWY7P02F9LIQ 135       0      135
TGGGGAATATTGCACAATGGAGGAAACTCTGATGCAGCGACGCCGCGTGAGTGAAGAAGT
ATTTCGGTATGTAAAGCTCTATCAGCAGGGAAGATAATGACGGTACCTGACTAAGAAGCT
CCGGCTAAATACGTG
>FBMWY7P02GOEMM 160       0      160
TGGGGAATTTTGGACAATGGGGGCAACCCTGATCCAGCCATGCCGCGTGCAGGATGAAGG
TCTTCGGATTGTAAACTGCTTTTGTCAGGGACGAAAAGGGTTGTGTTAATACCATGATCT
GCTGACGGTACCTGAAGAATAAGCACCGGCTAACTACGTA
>FBMWY7P02GQ4DA 162       0      162
TGGGGAATCTTCCGCAATGGGCGAAAGCCTGACGGAGCAACGCCGCGTGAACGATGAAGG
TCTTAGGATCGTAAAGTTCTGTTGTTAGGGACGAAGGGTAAGAATCATAATAAGGTTTTT
ATTTGACGGTACCTAACGAGGAAGCCACGGCTAACTACGTGT
>FBMWY7P02FYW32 134       0      134
TGGGGAATATTGCACAATGGGGGAAACCCTGATGCAGCGACGCCGCGTGAGCGAAGAAGT
ATTTCGGTATGTAAAGCTCTATCAGCAGGGAAGAAAATGACGGTACCTGACTAAGAAGCC
CCGGCTAACTACGT
>FBMWY7P02F0ZN5 161       0      161
TGGGGAATCTTCCGCAATGGGCGAAAGCCTGACGGAGCAATGCCGCGTGAGTGATGAAGG
AATTCGTTCCGTAAAACTCTTTTGTTTATGACGAATGTGCAGATTGTGAATAATTATTTG
TAATGACGGTAGTAAACGAATAAGCCACGGCTAACTACGTG
>FBMWY7P02H6I0P 71       0      71
TAGGGAATATTGCACAATGGGGGAAACCCTGATGCAGCCATGCCGCGTGTGTGAAGAAGG
CCTGGTGTAAG
>FBMWY7P02HDMUF 136       0      136
TGGGGAATATTGCACAATGGGGGAAACCCGTGATGCAGCGACGCCGCGTGAAGGATGAAG
TATTTCGGTATGTAAACTTCTATCAGCAGGGAAGAAAATGACGGTACCTGAGTAAGAAGC
CCCGGCTAACTACGTG
>FBMWY7P02IMQQ8 139       0      139
TGGGGAATATTGGACAATGGACCAAAAGTCTGATCCAGCAATTCTGTGTGCACGATGACG
GTCTTAGGATTGTAAAGTGCTTTCAATTGGGAAGAAAAAAATGACGGTACCAATAGAAGA
AGCGACGGCTAAATACGTA
>FBMWY7P02FYX86 140       0      140
TGGGGAATATTGGACAATGGACCAAAAGTCTGATCCAGCAATTCTGTGTGCACGATGAAG
TTTTTCGGAATGTAAAGTGCTTTCAGTTGGGAAGAAGAAAGTGACGGTACCAACAGAAGA
AGCGACGGCTAAATAACGTG
>FBMWY7P02H0CCP 170       0      170
CCTACGAGGCAGCAGTGAGGAATATTGGTCAATGGACGCAAGTCTGAACCAGCCAAGTAG
CGTGCAGGATGACGGCCCTCCGGGTTGTAAACTGCTTTTAGTTGGGAATAAAGTGCAGCT
CGTGAGCTGTTTTGTATGTACCATCAGAAAAAGGACCGGCTAATTCCGTG
>FBMWY7P02FX5FB 135       0      135
TGGGGAATATTGCACAATGGGGGAAACCCTGATGCAGCGACGCCGCGTGAGTGAAGAAGT
ATTTCGGTATGTAAAGCCCTATCAGCAGGGAAGAAAGTGACGGTACCTGAATAAGAAGCC
CCGGCTAACTACGTG
>FBMWY7P02JICYL 156       0      156
TGAGGAATATTGGTCAATGGGCGAGAGCCTGAACCAGCCAAGTAGCGTGAAGGATGAAGG
TTCTATGGATTGTAAACTTCTTTTATACGGGAATAAAACCTCCCACGTGTGGGAGCTTGT
ATGTACCGTATGAATAAGCATCGGCTAACTCCGTGA
>FBMWY7P02JXLQP 137       0      137
TGGGGAATATTGCACAATGGGGGAAACCCTGATGCAGCGACGCCGCGTGAGCGAAGAAGT
ATTTCGGTATGTAAAGCTCTATCAGCAGGGAAGAAAATGACGGTACCTGACTAAGAAGCC
CCGGCTAACTACGTGCA
>FBMWY7P02FMUMM 158       0      158
TGAGGAATATTGGTCAATGGGCGAGAGCCTGAACCAGCCAAGTAGCGTGAAGGATGAAGG
TTCTATGGATTGTAAACTTCTTTTATACGGGAATAAAACCTCCCACGTGTGGGAGCTTGT
ATGTACCGTATGAATAAGCATCGGCTAACTCCGTGCCT
>FBMWY7P02JEG8Y 150       0      150
CCTACGGGGCAGCAGTGGGGAATATTGCACAATGGAGGAAACTCTGATGCAGCGACGCCG
CGTGAGTGAAGAAGTATTTCGGTATGTAAAGCTCTATCAGCAGGGAAGATAATGACGGTA
CCTGACTAAGAAGCTCCGGCTAAATACGTG
>FBMWY7P02F08HG 159       0      159
TGAGGAATATTGGTCAATGGGCGCGAGCCTGAACCAGCCAAGTAGCGTGAAGGATGACTG
CCCTATGGGTTGTAAACTTCTTTTGTCCGGGAATAAAACCGCCTACGTGTAGGCGCTTGT
ATGTACCGGTACGAATAAGCATCGGCTAACTCCGTGCCC
>FBMWY7P02I93NP 135       0      135
TGGGGAATATTGCACAATGGGGGAAACCCTGATGCAGCAACGCCGCGTGAGTGATGAAGG
TTTTCGGATCGTAAAGCTCTGTCTTTGGGGAAGATAATGACGGTACCCAAGGAGGAAGCC
ACGGCTAACTACGTG
>FBMWY7P02G0S7B 163       0      163
TGGGGAATCTTCCGCAATGGGCGAAAGCCTGACGGAGCAACGCCGCGTGAACGATGAAGG
TCTTAGGATCGTAAAGTTCTGTTGTTAGGGACGAAGGGTAAGAATCATAATAAGGTTTTT
ATTTGACGGTACCTAACGAGGAAGCCACGGCTAACTACGTGCC
>FBMWY7P02GUGFK 58       0      58
CGCCCGGTAACGGTTAACTTCGTAGGACGGGGCCGGGGTCGGTCGGGAACGGAACGGC
>FBMWY7P02H46D3 160       0      160
TGGGGAATTTTGGACAATGGGGGCAACCCTGATCCAGCCATGCCGCGTGCAGGATGAAGG
TCTTCGGATTGTAAACTGCTTTTGTCAGGGACGAAAAGGATTGTGCTAATACCATGATCT
GCTGACGGTACCTGAAGAATAAGCACCGGCTAACTACGTG
>FBMWY7P02G7T8I 71       0      71
TAGGGAATATTGCACAATGGGGGGAAACCCTGATGCAGCCATGCCGCGTGTGTGAAGAAG
GCCTGGTGTAG
>FBMWY7P02F8O3T 136       0      136
TGGGGAATATTGCACAATGGAGGAAACTCTGATGCAGCGACGCCGCGTGAGTGAAGAAGT
ATTTCGGTATGTAAAGCTCTATCAGCAGGGAAGATAATGACGGTACCTGACTAAGAAGCT
CCGGCTAAATACGTGG
>FBMWY7P02ISLNI 135       0      135
TGGGGAATATTGCACAATGGAGGAAACTCTGATGCAGCGACGCCGCGTGAGTGAAGAAGT
ATTTCGGTATGTAAAGCTCTATCAGCAGGGAAGATAATGACGGTACCTGACTAAGAAGCT
CCGGCTAAATACGTG
>FBMWY7P02IZWVI 162       0      162
TGGGGAATCTTCCGCAATGGGCGAAAGCCTGACGGAGCAACGCCGCGTGAACGATGAAGG
TCTTAGGATCGTAAAGTTCTGTTGTTAGGGACGAAGGGTAAGAATCATAATAAGGTTTTT
ATTTGACGGTACCTAACGAGGAAGCCACGGCTAACTACGTGG
>FBMWY7P02I2FFP 142       0      142
TGGGGAATATTGGACAATGGACCAAAAGTCTGATCCAGCAATTCTGTGTGCACGATGACG
GTCTTAGGATTGTAAAGTGCTTTCAATCGGGAAAAAGAAAGTGATGGTACCGATAGAAGA
AGCGACGGCTAAATACGTGCCG
>FBMWY7P02GZZE1 155       0      155
TGAGGAATATTGGTCAATGGACGGAAGTCTGAACCAGCCAAGTAGCGTGCAGGATGACGG
CCCTCTGGGTTGTAAACTGCTTTTAGTTGGGAATAAAGTGCGGTACGTGTACCGTTTTGT
ATGTACCATCAGAAAAAGGACCGGCTAATTCCGTG
>FBMWY7P02GEMEP 137       0      137
TGGGGAATATTGCACAATGGGGGAAACCCTGATGCAGCGACGCCGCGTGGAGGAAGAAGG
TCTTCGGATTGTAAACTCCTGTTGTTGGGGAAGATAATGACGGTACCCAACAAGGAAGTG
ACGGCTAACTACGTGCT
>FBMWY7P02FG58Y 135       0      135
TGGGGAATATTGCACAATGGGGGAAACCCTGATGCAGCGACGCCGCGTGGAGGAAGAAGG
TCTTCGGATTGTAAACTCCTGTTGTTGGGGAAGATAATGACGGTACCCAACAAGGAAGTG
ACGGCTAACTACGTA
>FBMWY7P02HUF04 156       0      156
TGAGGAATATTGGTCAATGGGCGAGAGCCTGAACCAGCCAAGTAGCGTGAAGGATGAAGG
TCCTACGGATTGTAAACTTCTTTTATACGGGAATAAAGTTTCCTACGTGTAGGATTTTGT
ATGTACCGTATGAATAAGCATCGGCTAACTCCGTGT
>FBMWY7P02JIMI7 156       0      156
TGAGGAATATTGGTCAATGGGCGCGAGCCTGAACCAGCCAAGTAGCGTGAAGGATGACTG
CCCTATGGGTTGTAAACTTCTTTTGTCCGGGAATAAAACCGCCTACGTGTAGGCGCTTGT
ATGTACCGGTACGAATAAGCATCGGCTAACTCCGCG
>FBMWY7P02F8174 181       0      181
CCTACGGCAGCAGTGAGGAATATTGGTCAATGGGCGAGAGCCTGAACCAGCCAAGTAGCG
TGAAGGATGAAGGTCCTACGGATTGTAAACTTCTTTTATACGGGAATAAAGTTTCCTACG
TGTAGGATTTTGTATGTACCGTATGAATAAGCATCGGCTAACTCCGTGCCNNNGCGAGTA
T
>FBMWY7P02IJQQH 155       0      155
TGAGGAATATTGGTCAATGGGCGCGAGCCTGAACCAGCCAAGTAGCGTGAAGGATGACTG
CCCTATGGGTTGTAAACTTCTTTTATACGGGAATAAAGTGAAGCACGTGTGCTTTTTTGT
ATGTACCGTATGAATAAGGATCGGCTAACTCCGTG
>FBMWY7P02JJJUL 136       0      136
TGAGGAATATTGCACAATGGAGGAAACTCTGATGCAACGACGCCGCGTGAGTGAAGAAGT
ATTTCGGTATGTAAAGCTCTATCAGCAGGGAAGATAATGACGGTACCTGACTAAGAAGCT
CCGGCTAAATACGTGT
>FBMWY7P02FCBTG 23       0      23
TGAGGAATNTGTNANGNGCGNGC
>FBMWY7P02GEUMO 154       0      154
CCTACGGGGCAGCAGTGGGGAATATTGGACAATGGACCAAAAGTCTGATCCAGCAATTCT
GTGTGCACGATGAAGTTTTTCGGAATGTAAAGTGCTTTCAGTTGGGAAGAAGAAAGTGAC
GGTACCAACAGAAGAAGCGACGGCTAAATACGTG
>FBMWY7P02HCMG6 163       0      163
TGGGGAATTTTGGACAATGGGGGCAACCCTGATCCAGCCATGCCGCGTGCAGGATGAAGG
TCTTCGGATTGTAAACTGCTTTTGTCAGGGACGAAAAGGATTGTGCTAATACCATGATCT
GCTGACGGTACCTGAAGAATAAGCACCGGCTAACTACGTGCCG
>FBMWY7P02I0OAS 161       0      161
TGGGGAATCTTCCGCAATGGGCGAAAGCCTGACGGAGCAACGCCGCGTGAACGATGAAGG
TCTTAGGATCGTAAAGTTCTGTTGTTAGGGACGAAGGGTAAGAATCATAATAAGGTTTTT
ATTTGACGGTACCTAACGAGGAAGCCACGGCTAACTACGTG
>FBMWY7P02JC1XO 153       0      153
CCTACGGGCAGCAGTGGGGAATATTGCACAATGGAGGAAACTCTGATGCAGCGACGCCGC
GTGAGTGAAGAAGTATTTCGGTATGTAAAGCTCTATCAGCAGGGAAGATAATGACGGTAC
CTGACTAAGAAGCTCCGGCTAAATACGTGCCAN
>FBMWY7P02FTAKR 156       0      156
CCTACAGGCAGCAGTGGGGAATATTGGACAATGGACCAAAAGTCTGATCCAGCAATTCTG
TGTGCACGATGACGGTCTTAGGATTGTAAAGTGCTTTCAATTGGGAAGAAAAAAATGACG
GTACCAATAGAAGAAGCGACGGCTAAATACGTGCCA
>FBMWY7P02JDSQL 140       0      140
TGGGGAATATTGGACAATGGACCAAAAGTCTGATCCAGCAATTCTGTGTGCACGATGACG
GTCTTAGGATTGTAAAGTGCTTTCAATCGGGAAAAAGAAAGTGATGGTACCGATAGAAGA
AGCGACGGCTAAATACGTGT
>FBMWY7P02HNP2T 72       0      72
TAGGGAATATTGCACAATGGGGGAAACCCTGATGCAGCCATGCCGCGTGTGTGAAGAAGG
CCTGGTTGTAAG
>FBMWY7P02H119J 135       0      135
TGGGGAATATTGCACAATGGGGGAAACCCTGATGCAGCGACGCCGCGTGGAGGAAGAAGG
TCTTCGGATTGTAAACTCCTGTTGTTGGGGAAGATAATGACGGTACCCAACAAGGAAGTG
ACGGCTAACTACGTG
>FBMWY7P02HUHWD 158       0      158
TGAGGAATATTGGTCAATGGGCGCGAGCCTGAACCAGCCAAGTAGCGTGAAGGATGACTG
CCCTATGGGTTGTAAACTTCTTTTGTCCGGGAATAAAACCGCCTACGTGTAGGCGCTTGT
ATGTACCGGTACGAATAAGCATCGGCTAACTCCGTGCT
>FBMWY7P02HSXK0 135       0      135
TGGGGAATATTGCACAATGGGGGAAACCCTGATGCAGCGACGCCGCGTGGAGGAAGAAGG
TCTTCGGATTGTAAACTCCTGTTGTTGGGGAAGATAATGACGGTACCCAACAAGGAAGTG
ACGGCTAACTACGTG
>FBMWY7P02GJSQW 136       0      136
TGGGGAATATTGCACAATGGGGGAAACCCTGATGCAGCGACGCCGCGTGAAGGATGAAGT
ATTTCGGTATGTAAACTTCTATCAGCAGGGAAGAAAATGACGGTACCTGAGTAAGAAGCC
CCGGCTAACTACGTGT
>FBMWY7P02IVG0R 141       0      141
TGGGGAATATTGGACAATGGACCAAAAGTCTGATCCAGCAATTCTGTGTGCACGATGACG
GTCTTAGGATTGTAAAGTGCTTTCAATCGGGAAAAAGAAAAGTGATGGTACCGATAGAAG
AAGCGACGGCTAAATACGTGT
>FBMWY7P02F2NVJ 155       0      155
TGAGGAATATTGGTCAATGGACGAGAGTCTGAACCAGCCAAGTAGCGTGAAGGATGAAGG
TCCTACGGATTGTAAACTTCTTTTATAAGGGAATAAAACCTCCCACGTGTGGGAGCTTGT
ATGTACCTTATGAATAAGCATCGGCTAACTCCGTG
>FBMWY7P02HRNTO 162       0      162
TGGGGAATTTTGGACAATGGGGGCAACCCTGATCCAGCCATGCCGCGTGCAGGATGAAGG
TCTTCGGATTGTAAACTGCTTTTGTCAGGGACGAAAAGGATTGTGCTAATACCATGATCT
GCTGACGGTACCTGAAGAATAAGCACCGGCTAACTACGTGCT
>FBMWY7P02ITNSO 136       0      136
TGGGGAATATTGCACAATGGGGGAAACCCTGATGCAGCGACGCCGCGTGGAGGAAGAAGG
TCTTCGGATTGTAAACTCCTGTTGTTGGGGAAGATAATGACGGTACCCAACAAGGAAGTG
ACGGCTAACTACGTGT
>FBMWY7P02G0VPM 150       0      150
CCTAGGAGGCAGCAGTGGGGAATATTGCACAATGGGGGAAACCCTGATGCAGCGACGCCG
CGTGGAGGAAGAAGGTCTTCGGATTGTAAACTCCTGTTGTTGGGGAAGATAATGACGGTA
CCCAACAAGGAAGTGACGGCTAACTACGTG
>FBMWY7P02HM0GK 139       0      139
TGGGGAATATTGGACAATGGACCAAAAGTCTGATCCAGCAATTCTGTGTGCACGATGACG
GTCTTAGGATTGTAAAGTGCTTTCAATTGGGAAGAAAAAAATGACGGTACCAATAGAAGA
AGCGACGGCTAAATACGTA
>FBMWY7P02IABYB 159       0      159
TGAGGAATATTGGTCAATGGGACGCAAGTCTGAACCAGCCAAGTAGCGTGCAGGATGACG
GCCCTCCGGGTTGTAAACTGCTTTTAGTTGGGAATAAAGTGCAGCTCGTGAGCTGTTTTG
TATGTACCATCAGAAAAAGGAACCGGCTAATTCCGTGCT
>FBMWY7P02GEQJQ 137       0      137
TAGGGAATATTGCACAATGGGGGAAACCCTGATGCAGCGACGCCGCGTGAAGGAAGAAGT
ATCTCGGTATGTAAACTTCTATCAGCAGGGAAGACAATGACGGTACCTGACTAAGAAGCC
CCGGCTAACTACGTGCT
>FBMWY7P02IZ8C9 139       0      139
TGGGGAATATTGGACAATGGATCAAAAGTCTGATCCAGCAATTCTGTGTGCACGATGAAG
TTTTTCGGAATGTAAAGTGCTTTCAGTTGGGAAGAAGAAAGTGACGGTACCAACAGAAGA
AGCGACGGCTAAATACGTG
>FBMWY7P02FZIFY 144       0      144
TAGGGAATTTTCGGCAATGGACGAAAGTCTGACCGAGCAATGCCGCGTGAACGAAGAAGT
TATTCGTAATGTAAAGTTCTTTTATTAGGGACGAAAACTCGTATTGACGGTACCTAATGA
ATAAGCCCCGGCTAACTACGTGCA
>FBMWY7P02HENFS 153       0      153
CCTACGGGCAGCAGTGGGGAATATTGGACAATGGACCAAAAGTCTGATCCAGCAATTCTG
TGTGCACGATGACGGTCTTAGGATTGTAAAGTGCTTTCAATCGGGAAAAAGAAAGTGATG
GTACCGATAGAAGAAGCGACGGCTAAATACGTG
>FBMWY7P02FWH7C 134       0      134
TGGGGAATATTGCACAATGGAGGAAACTCTGATGCAGCGACGCCGCGTGAGTGAAGAAGT
ATTTCGGTATGTAAAGCTCTATCAGCAGGGAAGATAATGACGGTACCTGACTAAGAAGCT
CCGGCTAAATACGT
>FBMWY7P02FOZTO 136       0      136
TGGGGAATATTGCACAATGGAGGAAACTCTGATGCAGCGACGCCGCGTGAGTGAAGAAGT
ATTTCGGTATGTAAAGCTCTATCAGCAGGGAAGATAATGACGGTACCTGACTAAGAAGCT
CCGGCTAACTACGTGT
>FBMWY7P02IAWFD 164       0      164
TGGGGAATCTTCCGCAATGGGCGAAAGCCTGACGGAGCAACGCCGCGTGAACGATGAAGG
TCTTAGGATCGTAAAGTTCTGTTGTTAGGGACGAAGGGTAAGAATCATAATAAGGTTTTT
ATTTGACGGTACCTAACGAGGAGGCCACGGCTAACTACGTGCCC
>FBMWY7P02FMIQS 86       0      86
TGGGGAATATTGCACAATGGGCGAAAGCCTGATGCAGCAACGCCGCGTGAGCGATGAAGG
CCTGGTCGTATGCTCTGTCTCAGAGA
>FBMWY7P02JCMOH 156       0      156
TGAGGAATATTGGTCAATGGACGCAAGTCTGAACCAGCCAAGTAGCGTGCAGGATGACGG
CCCTCCGGGTTGTAAACTGCTTTTAGTTGGGAATAAAGTGCAGCTCGTGAGCTGTTTTGT
ATGTACCATCAGAAAAAGGACCGGCTAATTCCGTGA
>FBMWY7P02H8FIH 162       0      162
TGGGGAATCTTCCGCAATGGGCGAAAGCCTGACGGAGCAACGCCGCGTGAACGATGAAGG
TCTTAGGATCGTAAAGTTCTGTTGTTAGGGACGAAGGGTAAGAATCATAATAAGGTTTTT
ATTTGACAGTACCTAACGAGGAAGCCACGGCTAACTACGTGT
>FBMWY7P02H7WTR 138       0      138
TGGGGAATATTGCACAATGGGGGAAACCCTGATGCAGCGACGCCGCGTGGAGGAAGAAGG
TCTTCGGATTGTAAACTCCTGTTGTTGGGGAAGATAATGACGGTACCCAACAAGGAAGTG
ACGGCTAACTACGTGCCG
>FBMWY7P02HL7GP 156       0      156
TGAGGAATATTGGTCAATGGACGCAAGTCTGAACCAGCCAAGTAGCGTGCAGGATGACGG
CCCTCCGGGTTGTAAACTGCTTTTAGTTGGGAATAAAGTGCAGCTCGTGAGCTGTTTTGT
ATGTACCATCAGAAAAAGGACCGGCTAATTCCGTGT
>FBMWY7P02FM9ZS 155       0      155
TGAGGAATATTGGTCAATGGACGCAAGTCTGAACCAGCCAAGTAGCGTGCAGGATGACGG
CCCTCCGGGTTGTAAACTGCTTTTAGTTGGGAATAAAGTGCAGCTCGTGAGCTGTTTTGT
ATGTACCATCAGAAAAAGGACCGGCTAATTCCGTG
>FBMWY7P02IDYJ2 140       0      140
TGGGGAATATTGCGCAATGGGGGCAACCCTGACGCAGCAACGCCGCGTGATTGAAGAAGG
TCTTCGGATTGTAAAAATCTTTAATTAGGGACGAAAAAAATGACGGTACCTAAAGAATAA
GCTCCGGCTAACTACGTGCT
>FBMWY7P02HVRWS 150       0      150
CCTACGGGGCAGCAGTGGGGAATATTGCACAATGGAGGAAGCTCTGATGCAGCGACGCCG
CGTGAGTGAAGAAGTATTTCGGTATGTAAAGCTCTATCAGCGGGGAAGATAATGACGGTA
CCTGACTAAGAAGCTCCGGCTAAATACGTG
>FBMWY7P02FVNYJ 160       0      160
TGGGGAATTTTGGACAATGGGGGCAACCCTGATCCAGCCATGCCGCGTGCAGGATGAAGG
TCTTCGGATTGTAAACTGCTTTTGTCAGGGACGAAAAGGATTGTGCTAATACCATGATCT
GCTGACGGTACCTGAAGAATAAGCACCGGCTAACTACGTG
>FBMWY7P02IDYNH 141       0      141
TGGGGAATATTGGACAATGGACCAAAAGTCTGATCCAGCAATTCTGTGTGCACGATGACG
GTCTTAGGATTGTAAAGTGCTTTCAATTGGGAAGAAAAAAATGACGGTACCAATAGAAGA
AGCGACGGCTAAATACGTGCA
>FBMWY7P02FIYJM 139       0      139
TGGGGAATATTGGACAATGGACCAAAAGTCTGATCCAGCAATTCTGTGTGCACGATGACG
GTCTTAGGATTGTAAAGTGCTTTCAATTGGGAAGAAAAAAATGACGGTACCAATAGAAGA
AGCGACGGCTAAATACGTG
>FBMWY7P02H9UHY 170       0      170
CCTACGGGCAGCAGTGAGGAATATTGGTCAATGGGCGCGAGCCTGAACCAGCCAAGTAGC
GTGAAGGATGACTGCCCTATGGGTTGTAAACTTCTTTTGTCCGGGAATAAAACCGCCTAC
GTGTAGGCGCTTGTATGTACCGGTACGAATAAGCATCGGCTAACTCCGTG
>FBMWY7P02JLD66 157       0      157
TGAGGAATATTGGTCAATGGGCGCGAGCCTGAACCAGCCAAGTAGCGTGAAGGATGACTG
CCCTATGGGTTGTAAACTTCTTTTGTCCGGGAATAAAACCGCCTACGTGTAGGCGCTTGT
ATGTACCGGTACGAATAAGCATCGGCTAACTCCGTGT
>FBMWY7P02FSH4Z 135       0      135
TGGGGAATATTGCACAATGGAGGAAACTCTGATGCAGCGACGCCGCGTGAGTGAAGAAGT
ATTTCGGTATGTAAAGCTCTATCAGCAGGGAAGATAATGACGGTACCTGACTAAGAAGCT
CCGGCTAAATACGTG
>FBMWY7P02HF2Y0 139       0      139
TGGGGAATATTGGACAATGGACCAAAAGTCTGATCCAGCAATTCTGTGTGCACGATGACG
GTCTTAGGATTGTAAAGTGCTTTCAATCGGGAAAAAGAAAGTGATGGTACCGATAGAAGA
AGCGACGGCTAAATACGTC
>FBMWY7P02J0EFT 151       0      151
CCTACGGAGCAGCAGTGGGGAATATTGCACAATGGGGGAAACCCTGATGCAGCGACGCCG
CGTGGAGGAAGAAGGTCTTCGGATTGTAAACTCCTGTTGTTGGGGAAGGATAATGACGGT
ACCCAACAAGGAAGTGACGGCTAACTACGTG
>FBMWY7P02G0D8U 137       0      137
TGGGGAATATTGCACAATGGGGGAAACCCTGATGCAGCGACGCCGCGTGAAGGAAGAAGT
ATCTCGGTATGTAAACTTCTATCAGCAGGGAAGAAAATGACGGTACCTGACTAAGAAGCC
CCGGCTAACTACGTGCG
>FBMWY7P02G077I 139       0      139
TGGGGAATGTTGGACAATGGACCAAAAGTCTGATCCAGCAATTCTGTGTGCACGATGACG
GTCTTAGGATTGTAAAGTGCTTTCAATCGGGAAAAAGAAAGTGATGGTACCGATAGAAGA
AGCGACGGCTAAATACGTG
>FBMWY7P02H5M2P 156       0      156
TGAGGAATATTGGTCAATGGGCGAGAGCCTGAACCAGCCAAGTAGCGTGAAGGATGAAGG
TCCTACGGATTGTAAACTTCTTTTATACGGGAATAAAGTTTCCTACGTGTAGGATTTTGT
ATGTACCGTATGAATAAGCATCGGCTAACTCCGTGT
>FBMWY7P02IHDK7 152       0      152
TGAGGAATATTGGTCAATGGACGCAAGTCTGAACCAGCCAAGTAGCGTGCAGGATGCGGC
CCTCCGGGTTGTAAACTGCTTTTAGTTGGGAATAAAGTGCAGCTCGTGAGCTGTTTTGTA
TGTACCATCAGAAAAAGGCCGGCTAATTCCGT
>FBMWY7P02GTCDW 155       0      155
TGAGGAATATTGGTCAATGGGCGAGAGCCTGAACCAGCCAAGTAGCGTGAAGGATGAAGG
TTCTATGGATTGTAAACTTCTTTTATACGGGAATAAAACCTCCCACGTGTGGGAGCTTGT
ATGTACCGTATGAATAAGCATCGGCTAACTCCGTG
>FBMWY7P02HLWMP 69       0      69
TGGGGAATATTGGGCAATGGGGGAAACCCTGACCCAGCAACGCCGCGTGAAGGAAGAAGG
CCTGTGTAT
>FBMWY7P02IBDC6 140       0      140
TGGGGAATATTGCACAATGGAGGAAACTCTGATGCAGCGACGCCGCGTGAGTGAAGAAGT
ATTTCGGTATGTAAAGCTCTATCAGCAGGGAAGATAATGACGGTACCTGACTAAGAAGCT
CCGGCTAAATACGTGCCAAN
>FBMWY7P02G672D 157       0      157
TGAGGAATATTGGTCAATGGGCGAGAGCCTGAACCAGCCAAGTAGCGTGAAGGATGAAGG
TCCTACGGATTGTAAACTTCTTTTATACGGGAATAAAGTTTCCTACGTGTAGGATTTTGT
ATGTACCGTATGAATAAGCATCGGCTAACTCCGTGCT
>FBMWY7P02FN6UC 170       0      170
CCTACGGGCAGCAGTGAGGAATATTGGTCAATGGGCGAGAGCCTGAACCAGCCAAGTAGC
GTGAAGGATGAAGGTCCTACGGATTGTAAACTTCTTTTATACGGGAATAAAGTTTCCTAC
GTGTAGGATTTTGTATGTACCGTATGAATAAGCATCGGCTAACTCCGTGT
>FBMWY7P02G3ABO 141       0      141
TAGGGAATATTGGACAATGGACCAAAAGTCTGATCCAGCAATTCTGTGTGCATGATGACG
GTCTTAGGATTGTAAAGTGCTTTCAATTGGGAAGAAAAAAAATAGACGGTACCGATAGAA
GAAGCGACGGCTAAATACGCG
>FBMWY7P02GR8MJ 146       0      146
TGGGGAATATTGGACAATGGGCCAAAAGTCTGATCCAGCAATTCTGTGTGCACGATGACG
GTCTTAGGATTGTAAAGTGCTTTCAATCGGGAAAAAGAAAGTGATGGTACCGATAGAAGA
AGCGACGGCTAAATACGTGCAGCAGC
>FBMWY7P02F1CLV 156       0      156
TGAGGAATATTGGTCAATGGACGAGAGTCTGAACCAGCCAAGTAGCGTGAAGGAAGACTG
CCCTATGGGTTGTAAACTTCTTTTATAAGGGAATAAAGTCAGGTACGTGTACCTGTTTGT
ATGTACCTTATGAATAAGCATCGGCTAACTCCGTGT
>FBMWY7P02HH592 141       0      141
TGGGGAATATTGGACAATGGGACCAAAAGTCTGATCCAGCAATTCTGTGTGCACGATGAA
GTTTTTCGGAATGTAAAGTGCTTTCAGTTGGGAAGAAGAAAGTGACGGTACCAACAGAAG
AAGCGACGGCTAAATACGTGT
>FBMWY7P02G6ON2 135       0      135
TGGGGAATATTGCACAATGGGGGAAACCCTGATGCAGCAACGCCGCGTGAGTGATGAAGG
TTTTCGGATCGTAAAGCTCTGTCTTTGGGGAAGATAATGACGGTACCCAAGGAGGAAGCC
ACGGCTAACTACGTG
>FBMWY7P02F3VL4 158       0      158
TGAGGAATATTGGTCAATGGACGAGAGTCTGAACCAGCCAAGTAGCGTGAAGGATGACTG
CCCTATGGGTTGTAAACTTCTTTTATACGGGAATAAAGTATTCCACGTGTGGAATTTTGT
ATGTACCGTATGAATAAGGATCGGCTAACTCCGTGCCT
>FBMWY7P02H9S4J 135       0      135
TGGGGAATATTGCACAATGGGGGAAACCCTGATGCAGCGACGCCGCGTGGAGGAAGAAGG
TCTTCGGATTGTAAACTCCTGTTGTTGGGGAAGATAATGACGGTACCCAACAAGGAAGTG
ACGGCTAACTACGTG
>FBMWY7P02JT4QT 137       0      137
TGGGGAATATTGCACAATGGGGGAAACCCTGATGCAGCGACGCCGCGTGGAGGAAGAAGG
TCTTCGGATTGTAAACTCCTGTTGTTGGGGAAGATAATGACGGTACCCAACAAGGAAGTG
ACGGCTAACTACGTGCA
>FBMWY7P02GGIVZ 155       0      155
TGAGGAATATTGGTCAATGGACGCAAGTCTGAACCAGCCAAGTAGCGTGCAGGATGACGG
CCCTCCGGGTTGTAAACTGCTTTTAGTTGGGAATAAAGTGCAGCTCGTGAGCTGTTTTGT
ATGTACCATCAGAAGAAGGACCGGCTAATTCCGTG
>FBMWY7P02G9KL0 141       0      141
TGGGGAATATTGGACAATGGACCAAAAGTCTGATCCAGCAATTCTGTGTGCACGATGAAG
TTTTTCGGAATGTAAAGTGCTTTCAGTTGGGAAGAAGAAAGTGACGGTACCAACAGAAGA
AGCGACGGCTAAATACGTGCT
>FBMWY7P02F6WUF 136       0      136
TGGGGAATATTGCACAATGGGGGAAACCCTGATGCAGCGACGCCGCGTGAAGGAAGAAGT
ATCTCGGTATGTAAACTTCTATCAGCAGGGAAGAAAATGACGGTACCTGACTAAGAAGCC
CCGGCTAACTACGTGT
>FBMWY7P02JJWDN 139       0      139
TGGGGAATATTGGACAATGGACCAAAAGTCTGATCCAGCAATTCTGTGTGCACGATGAAG
TTTTTCGGAATGTAAAGTGCTTTCAGTTGGGAAGAAGAAAGTGACGGTACCAACAGAAGA
AGCGACGGCTAAATACGTC
>FBMWY7P02F9XPN 139       0      139
TGGGGAATATTGGACAATGGACCAAAAGTCTGATCCAGCAATTCTGTGTGCACGATGACG
GTCTTAGGATTGTAAAGTGCTTTCAATTGGGAAGAAAAAAATGCGGTACCAATAGAAGAA
GCGACGGCTAAATACGTGT
>FBMWY7P02GXKWP 141       0      141
TGGGGAATATTGGACAATGGACCAAAAGTCTGATCCAGCAATTCTGTGTGCACGATGACG
GTCTTAGGATTGTAAAGTGCTTTCAATTGGGAAGAAAAAAATGACGGTACCAATAGAAGA
AGCGACGGCTAAATACGTNCA
>FBMWY7P02GT52J 156       0      156
TGAGGAATATTGGTCAATGGGCGCGAGCCTGAACCAGCCAAGTAGCGTGAAGGATGACTG
CCCTATGGGTTGTAAACTTCTTTTGTCCGGGAATAAAACCGCCTACGTGTAGGCGCTTGT
ATGTACCGGTACGAATAAGCATCGGCTAACTCCGCG
>FBMWY7P02FI56F 162       0      162
TGGGGAATTTTGGACAATGGGGGCAACCCTGATCCAGCCATGCCGCGTGCAGGATGAAGG
TCTTCGGATTGTAAACTGCTTTTGTCAGGGACGAAAAGGATTGTGTTAATACCATGATCT
GCTGACGGTACCTGAAGAATAAGCACCGGCTAACTACGTGCT
>FBMWY7P02HBHYG 139       0      139
TGGGGAATATTGCGCAATGGGGGCAACCCTGACGCAGCAACGCCGCGTGATTGAAGAAGG
TCTTCGGATTGTAAAAATCTTTAATTAGGGACGAAAAAAATGACGGTACCTAAAGAATAA
GCTCCGGCTAACTACGTGG
>FBMWY7P02HLJNZ 140       0      140
TGGGGAATATTGGACAATGGACCAAAAGTCTGATCCAGCAATTCTGTGTGCACGATGACG
GTCTTAGGATTGTAAAGTGCTTTCAATCGGGAAAAAGAAAGTGATGGTACCGATAGAAGA
AGCGACGGCTAAATACGTGT
>FBMWY7P02I6N93 160       0      160
TGGGGAATTTTGGACAATGGGGGCAACCCTGATCCAGCCATGCCGCGTGCAGGATGAAGG
TCTTCGGATTGTAAACTGCTTTTGTCAGGGACGAAAAGGATTGTGCTAATACCATGATCT
GCTGACGGTACCTGAAGAATAAGCACCGGCTAACTACGTA
>FBMWY7P02GNQMX 139       0      139
TGGGGAATATTGGACAATGGACCAAAAGTCTGATCCAGCAATTCTGTGTGCACGATGACG
GTCTTAGGATTGTAAAATGCTTTCAATTGGGAAGAAAAAAATGACGGTACCAATAGAAGA
AGCGACGGCTAAATACGTG
>FBMWY7P02JHBF1 135       0      135
TGGGGAATATTGCACAATGGGGGAAACCCTGATGCAGCGACGCCGCGTGAGCGAAGAAGT
ATTTCGGTATGTAAAGCTCTATCAGCAGGGAAGAAAATGACGGTACCTGACTAAGAAGCC
CCGGCTAACTACGTG
>FBMWY7P02HL1E8 156       0      156
TGAGGAATATTGGTCAATGGACGAGAGTCTGAACCAGCCAAGTAGCGTGAAGGATGAAGG
TCCTACGGATTGTAAACTTCTTTTATAAGGGAATAAAACCTCCCACGTGTGGGAGCTTGT
ATGTACCTTATGAATAAGCATCGGCTAACTCCGTGT
>FBMWY7P02IU50R 155       0      155
TGAGGAATATTGGTCAATGGGCGCGAGCCTGAACCAGCCAAGTAGCGTGAAGGATGACTG
CCCTATGGGTTGTAAACTTCTTTTGTCCGGGAATAAAACCGCCTACGTGTAGGCGCTTGT
ATGTACCGGTACGAATAAGCATCGGCTAACTACGT
>FBMWY7P02IXUY9 163       0      163
TGGGGAATTTTGGACAATGGGGGCAACCCTTGATCCAGCCATGCCGCGTGCAGGATGAAG
GTCTTCGGATTGTAAACTGCTTTTGTCAGGGACGAAAAGGATTGTGTTAATACCATGATC
TGCTGACGGTACCTGAAGAATAAGCACCGGCTAACTACGTGCA
>FBMWY7P02FMG58 155       0      155
TGAGGAATATTGGTCAATGGACGAGAGTCTGAACCAGCCAAGTAGCGTGCAGGATGACGG
CCCTATGGGTTGTAAACTGCTTTTATAAGGGAATAAAGTGAGAGTCGTGACTCTTTTTGC
ATGTACCTTATGAATAAGGACCGGCTAATTCCGTG
>FBMWY7P02F6KYX 156       0      156
TGAGGAATATTGGTCAATGGGCGAGAGCCTGAACCAGCCAAGTAGCGTGAAGGATGAAGG
TTCTATGGATTGTAAACTTCTTTTATACGGGAATAAAACCTCCCACGTGTGGGAGCTTGT
ATGTACCGTATGAATAAGCATCGGCTAACTCCGTGT
>FBMWY7P02IO9EH 71       0      71
TAGGGAATATTGCACAATGGGGGAAACCCTGATGCAGCCATGCCGCGTGTGTGAAGAAGG
CCTGGTGTAAG
>FBMWY7P02GV9F7 150       0      150
CCTACGGGGCAGCAGTGGGGAATATTGCACAATGGGGGAAACCCTGATGCAGCGACGCCG
CGTGAGCGATGAAGTATTTCGGTATGTAAAGCTCTATCAGCAGGGAAGATAATGACGGTA
CCTGACTAAGAAGCACCGGCTAAATACGTG
>FBMWY7P02I19Z2 163       0      163
TGGGGAATTTTGGACAATGGGGGCAACCCTGATCCAGCCATGCCGCGTGCAGGATGAAGG
TCTTCGGATTGTAAACTGCTTTTGTCAGGGACGAAAAGGGTTGTGTTAATACCATGATCT
GCTGACGGTACCTGAAGAATAAGCACCGGCTAACTACGTGCCT
>FBMWY7P02IVXML 155       0      155
TGAGGAATATTGGTCAATGGACGAGAGTCTGAACCAGCCAAGTAGCGTGAAGGATGAAGG
TCCTACGGATTGTAAACTTCTTTTATAAGGGAATAAAACCTCCCACGTGTGGGAGCTTGT
ATGTACCTTATGAATAAGCATCGGCTAACTCCGTG
>FBMWY7P02H8NU5 156       0      156
TGAGGAATATTGGTCAATGGGCGCGAGCCTGAACCAGCCAAGTAGCGTGAAGGATGACTG
CCCTATGGGTTGTAAACTTCTTTTGTCCGGGAATAAAACCGCCTACGTGTAGGCGCTTGT
ATGTACCGGTACGAATAAGCATCGGCTAACTCCGTG
>FBMWY7P02JW5PY 135       0      135
TGGGGAATATTGCACAATGGAGGAAACTCTGATGCAGCGACGCCGCGTGAGTGAAGAAGT
ATTTCGGTATGTAAAGCTCTATCAGCAGGGAAGATAATGACGGTACCTGACTAAGAAGCT
CCGGCTAAATACGTA
>FBMWY7P02JVITJ 141       0      141
TGGGGAATATTGGACAATGGACCAAAAGTCTGATCCAGCAATTCTGTGTGCACGATGACG
GTCTTAGGATTGTAAAGTGCTTTCAATCGGGAAAAGAAAAGTGATGGTACCGATAGAAGA
AGCGCGGCTAAATACGTGCCG
>FBMWY7P02H3HXK 141       0      141
TGGGGAATATTGGACAATGGACCAAAAGTCTGATCCAGCAATTCTGTGTGCACGATGACG
GTCTTAGGATTGTAAAGTGCTTTCAATCGGGAAAAAGAAAGTGATGGTACCGATAGAAGA
AGCGACGGCTAAATACGTGCA
>FBMWY7P02GND9R 135       0      135
TGGGGAATATTGCACAATGGGGGAAACCCTGATGCAGCGACGCCGCGTGAGCGAAGAAGT
ATTTCGGTATGTAAAGCTCTATCAGCAGGGAAGAAAATGACGGTACCTGACTAAGAAGCC
CCGGCTAACTACGTA
>FBMWY7P02GHPON 139       0      139
TGGGGAATATTGCACAATGGGCGCAAGCCTGATGCAGCAACGCCGCGTGAGCGATGAAGG
CCTTTGGGTCGTAAAGCTCTGTCCTTGGGGAAGAAACAAATGACGGTACCCTTGGAGGAA
GCACCGGCTAACTCCGTGT
>FBMWY7P02IKAYU 135       0      135
TGGGGAATATTGCACAATGGGGGAAACCCTGATGCAGCGACGCCGCGTGAGCGATGAAGT
ATTTCGGTATGTAAAGCTCTATCAGCAGGGAAGGAAATGACGGTACCTGACTAAGAAGCC
CCGGCTAACTACGTA
>FBMWY7P02G09DY 152       0      152
CCTACGAGGCAGCAGTGGGGAATATTGCACAATGGGGGAAACCCTGATGCAGCGACGCCG
CGTGGAGGAAGAAGGTCTTCGGATTGTAAACTCCTGTTGTTGGGGAAGATAATGACGGTA
CCCAACAAGGAAGTGACGGCTAACTACGTGCC
>FBMWY7P02G2JOQ 138       0      138
TGGGGAATATTGGACAATGGACCAAAAGTCTGATCCAGCAATTCTGTGTGCACGATGACG
GTCTTAGGATTGTAAAGTGCTTTCAATTGGGAAGAAAAAAATGCGGTACCAATAGAAGAA
GCGACGGCTAAATACGTA
>FBMWY7P02HOZZT 156       0      156
TGAGGAATATTGGTCAATGGGCGCGAGCCTGAACCAGCCAAGTAGCGTGAAGGATGACTG
CCCTATGGGTTGTAAACTTCTTTTGTCCGGGAATAAAACCGCCTACGTGTAGGCGCTTGT
ATGTACCGGTACGAATAAGCATCGGCTAACTCCGTG
>FBMWY7P02HWNP6 141       0      141
TGGGGAATATTGCGCAATGGGGGCAACCCTGACGCAGCAACGCCGCGTGATTGAAGAAGG
TCTTCGGATTGTAAAAATCTTTAATTAGGGACGAAAAAAATGACGGTACCTAAAGAATAA
GCTCCGGCTAACTACGTGCCG
>FBMWY7P02IBHF9 139       0      139
TGGGGAATATTGGACAATGGACCAAAAGTCTGATCCATCAATTCTGTGTGCACGATGACG
GTCTTAGGATTGTAAAGTGCTTTCAATCGGGAAAAAGAAAGTGATGGTACCGATAGAAGA
AGCGACGGCTAAATACGTG
>FBMWY7P02GRU6W 136       0      136
TGGGGAATATTGCACAATGGAGGAAACTCTGATGCAGCGACGCCGCGTGAGTGAAGAAGT
ATTTCGGTATGTAAAGCTCTATCAGCAGGGAAGATAATGACGGTACCTGACTAAGAAGCT
CCGGCTAAATACGTGG
>FBMWY7P02I55LP 135       0      135
TGGGGAATATTGCACAATGGAGGAAACTCTGATGCAGCGACGCCGCGTGAGTGAAGAAGT
ATTTCGGTATGTAAAGCTCTATCAGCAGGGAAGATAATGACGGTACCTGACTAAGAAGCT
CCGGCTAAATACGTG
>FBMWY7P02H21PJ 175       0      175
CCTACGGGACAGCAGTGGGGAATTTTGGACAATGGGGGCAACCCTGATCCAGCCATGCCG
CGTGCAGGATGAAGGTCTTCGGATTGTAAACTGCTTTTGTCAGGGACGAAAAGGATTGTG
CTAATACCATGATCTGCTGACGGTACCTGAAGAATAAGCACCGGCTAACTACGTG
>FBMWY7P02H4CSL 155       0      155
TGAGGAATATTGGTCAATGGACGCAAGTCTGAACCAGCCAAGTAGCGTGCAGGATGACGG
CCCTCCGGGTTGTAAACTGCTTTTAGTTGGGAATAAAGTGCAGCTCGTGAGCTGTTTTGT
ATGTACCATCAGAAAAAGGACCGGCTAATTCCGTG
>FBMWY7P02G3USP 139       0      139
TGGGGAATATTGGACAATGGACCAAAAGTCTGATCCAGCAATTCTGTGTGCACGATGACG
GTCTTAGGATTGTAAAGTGCTTTCAATCGGGAAAAAGAAAGTGATGGTACCGATAGAAGA
AGCGACGGCTAAATACGTG
>FBMWY7P02F7NLR 136       0      136
TAGGGAATCTTCCACAATGGGGGAAACCCTGATGCAGCGACGCCGCGTGGAGGAAGAAGG
TCTCCGGATTGTAAACTCCTGTTGTTGGGGAAGATAATGACGGTACCCAACAAGGAAGTG
ACGGCTAACTACGTGT
>FBMWY7P02IU5TK 142       0      142
TGGGGAATATTGGACAATGGACCAAAAGTCTGATCCAGCAATTCTGTGTGCACGATGAAG
TTTTTCGGAATGTAAAGTGCTTTCAGTTGGGAAGAAGAAAGTGACGGTACCAACAGAAGA
AGCGACGGCTAAATACGTGCCT
>FBMWY7P02G7QCE 155       0      155
TGAGGAATATTGGTCAATGGACGAGAGTCTGAACCAGCCAAGTAGCGTGAAGGATGAAGG
TCCTACGGATTGTAAACTTCTTTTATAAGGGAATAAAACCTCCCACGTGTGGGAGCTTGT
ATGTACCTTATGAATAAGCATCGGCTAACTCCGTT
>FBMWY7P02GYYSF 70       0      70
TAGGGAATATTGCACAATGGGGGAAACCCTGATGCAGCCATGCCGCGTGTGTGAAGAAGG
CCTGGTGTAG
>FBMWY7P02GA2GW 141       0      141
TGGGGAATATTGGGCAATGGACCAAAAGTCTGATCCAGCAATTCTGTGTGCACGATGAAG
TTTTTCGGAATGTAAAGTGCTTTCAGTTGGGAAGAAGAAAGTGACGGTACCAACAGAAGA
AGCGACGGCTAAATACGTGCT
>FBMWY7P02F87OT 140       0      140
TGGGGAATATTGGACAATGGACCAAAAGTCTGATCCAGCAATTCTGTGTGCACGATGACG
GTCTTAGGATTGTAAAGTGCTTTCAATCGGGAAAAAGAAAGTGATGGTACCGATAGAAGA
AGCGACGGCTAAATACGTGA
>FBMWY7P02IAI13 33       0      33
TGGGGAATATTGCACAATGGAGGAAACTCTGAT
>FBMWY7P02F7HNT 68       0      68
TGGGGAATTTTGGACAATGGGGGCAACCCTGATCTAGCCATGCCGCGTGCAGGAAGAAGG
CCTGTGTA
>FBMWY7P02IRPVJ 135       0      135
TGGGGAATATTGCACAATGGAGGAAACTCTGATGCAGCGACGCCGCGTGAGTGAAGAAGT
ATTTCGGTATGTAAAGCTCTATCAGCAGGGAAGATAGTGACGGTACCTGACTAAGAAGCT
CCGGCTAAATACGTG
>FBMWY7P02F7822 171       0      171
CCTACGGCAGCAGTGAGGAATATTGGTCAATGGGCGAGAGCCTGAACCAGCCAAGTAGCG
TGAAGGATGAAGGTCCTACGGATTGTAAACTTCTTTTATACGGGAATAAAGTTTCCTACG
TGTAGGATTTTGTATGTACCGTATGAATAAGCATCGGCTAACTCCGTGCCG
>FBMWY7P02F8Z92 161       0      161
TGGGGAATTTTGGACAATGGGGGCAACCCTGATCCAGCCATGCCGCGTGCAGGATGAAGG
TCTTCGGATTGTAAACTGCTTTTGTCAGGGACGAAAAGGATTGTGTTAATACCATGATCT
GCTGACGGTACCTGAAGAATAAGCACCGGCTAACTACGTGT
>FBMWY7P02F698G 139       0      139
TGGGGAATATTGGACAATGGACCAAAAGTCTGATCCAGCAATTCTGTGTGCACGATGAAG
TTTTTCGGAATGTAAAGTGCTTTCAGTTGGGAAGAAGAAAGTGACGGTACCAACAGAAGA
AGCGACGGCTAAATACGTG
>FBMWY7P02F3K54 135       0      135
TGGGGAATATTGCACAATGGGGGAAACCCTGATGCAGCGACGCCGCGTGGAGGAAGAAGG
TCTTCGGATTGTAAACTCCTGTTGTTGGGGAAGATAATGACGGTACCCAACAAGGAAGTG
ACGGCTAACTACGTG
>FBMWY7P02H8O98 139       0      139
TGGGGAATATTGGACAATGGACCAAAAGTCTGATCCAGCAATTCTGTGTGCACGATGACG
GTCTTAGGATTGTAAAGTGCTTTCAATTGGGAAGAAAAAAATGACGGTACCAATAGAAGA
AGCGACGGCTAAATACGTG
>FBMWY7P02GFQV6 150       0      150
CCTAGGAGGCAGCAGTGGGGAATATTGCACAATGGGGGAAACCCTGATGCAGCGACGCCG
CGTGGAGGAAGAAGGTCTTCGGATTGTAAACTCCTGTTGTTGGGGAAGATAATGACGGTA
CCCAACAAGGAAGTGACGGCTAACTACGTG
>FBMWY7P02G9RHN 135       0      135
TGGGGAATATTGCACAATGGGGGAAACCCTGATGCAGCGACGCCGCGTGGAGGAAGAAGG
TCTTCGGATTGTAAACTCCTGTTGTTGGGGAAGATAATGACGGTACCCAACAAGGAAGTG
ACGGCTAACTACGTG
>FBMWY7P02FORRV 155       0      155
TGAGGAATATTGGTCAATGGACGCAAGTCTGAACCAGCCAAGTAGCGTGCAGGACGGCGG
CCCTCCGGGTTGTAAACTGCTTTTAGTTGGGAATAAAGTGCAGCTCGTGAGCTGTTTTGT
ATGTACCATCAGAAAAAGGACCGGCTAATTCCGTG
>FBMWY7P02GBXIZ 162       0      162
TAGGGAATTTTCGTCAATGGGCGCAAGCCTGAACGAGCAATGCCGCGTGGGTGAAGAAGG
TCTTCGGATCGTAAAGCTCTGTTGCGAGGGAAAAAGGAAGAGAAGAGGGAATGATTCTCT
TTTGATGGTACCTCGCCAGAAAGTCACGGCTAACTACGTGCT
>FBMWY7P02IONF8 156       0      156
TGAGGAATATTGGTCAATGGGCGCGAGCCTGAACCAGCCAAGTAGCGTGAAGGATGACTG
CCCTATGGGTTGTAAACTTCTTTTGTTCGGGAATAAAACCGCCTACGTGTAGGCGCTTGT
ATGTACCGGTACGAATAAGCATCGGCTAACTCCGTG
>FBMWY7P02JIK8C 135       0      135
TGGGGAATATTGCACAATGGAGGAAACTCTGATGCAGCGACGCCGCGTGAGTGAAGAAGT
ATTTCGGTATGTAAAGCTCTATCAGCAGGGAAGATAATGACGGTACCTGACTAAGAAGCT
CCGGCTAAATACGTG
>FBMWY7P02FH9QB 139       0      139
TGGGGAATATTGGACAATGGACCAAAAGTCTGATCCAGCAATTCTGTGTGCACGATGAAG
TTTTTCGGAATGTAAAGTGCTTTCAGTTGGGAAGAAGAAAGTGACGGTACTAACAGAAGA
AGCGACGGCTAAATACGTA
>FBMWY7P02GMXVO 155       0      155
TGAGGAATATTGGTCAATGGACGAGAGTCTGAACCAGCCAAGTAGCGTGAAGGATGACTG
CCCTATGGGTTGTAAACTTCTTTTATACGGGAATAAAGTGAAGCACGTGTGCTTTTTTGT
ATGTACCGTATGAATAAGGGTCGGCTAACTCCGTG
>FBMWY7P02FTJ2B 139       0      139
TGGGGAATATTGGACAATGGACCAAAAGTCTGATCCAGCAATTCTGTGTGCACGATGACG
GTCTTAGGATTGTAAAGTGCTTTCAATTGGGAAGAAAAAAATGACGGTACCAATAGAAGA
AGCGACGGCTAAATACGTG
>FBMWY7P02HTHIK 158       0      158
TGAGGAATATTGGTCAATGGGCGAGAGCCTGAACCAGCCAAGTAGCGTGAAGGATGAAGG
TTCTATGGATTGTAAACTTCTTTTATAAGGGAATAACAGACATTACGTGTAGTGTTTTGC
ATGTACCTTATGAATAAGCATCGGCTAACTCCGTGCCA
>FBMWY7P02FHK44 136       0      136
TGGGGAATATTGCACAATGGGGGAAACCCTGATGCAGCGACGCCGCGTGAAGGAAGAAGT
ATTTCGGTATGTAAACTTCTATCAGCAGGGAAGAAAATGACGGTACCTGACTAAGAAGCC
CCGGCTAACTACGTGT
>FBMWY7P02H5FIO 155       0      155
TGAGGAATGTTGGTCAATGGACGCAAGTCTGAACCAGCCAAGTAGCGTGCAGGATGACGG
CCCTCCGGGTTGTAAACTGCTTTTAGTTGGGAATAAAGTGCAGCTCGTGAGCTGTTTTGT
ATGTACCATCAGAAAAAGGACCGGCTAATTCCGTA
>FBMWY7P02GEE7Q 135       0      135
TGGGGAATATTGCACAATGGAGGAAACTCTGATGCAGCGACGCCGCGTGAGTGAAGAAGT
ATTTCGGTATGTAAAGCTCTATCAGCAGGGAAGATAATGACGGTACCTGACTAAGAAGCT
CCGGCTAAATACGTG
>FBMWY7P02HKADB 136       0      136
TGGGGAATATTGCACAATGGGGGAAACCCTGATGCAGCGACGCCGCGTGGAGGAAGAAGG
TCTTCGGATTGTAAACTCCTGTTGTTGGGGAAGATAATGACGGTACCCAACAAGGAAGTG
ACGGCTAACTACGTGG
>FBMWY7P02IQOD6 139       0      139
TGGGGAATATTGGACAATGGACCAAAAGTCTGATCCAGCAATTCTGTGTGCACGATGACG
GTCTTAGGATTGTAAAGTGCTTTCAATCGGGAAAAAGAAAGTGATGGTACCGATAGAAGA
AGCGACGGCTAAATACGTG
>FBMWY7P02G90YS 158       0      158
TGAGGAATATTGGTCAATGGACGCAAGTCTGAACCAGCCAAGTAGCGTGCAGGATGACGG
CCCTCCGGGTTGTAAACTGCTTTTAGTTGGGAATAAAGTGCAGCTCGTGAGCTGTTTTGT
ATGTACCATCAGAAAAAGGACCGGCTAATTCCGTGCCG
>FBMWY7P02GA62L 140       0      140
TGGGGAATATTGGACAATGGACCAAAAGTCTGATCCAGCAATTCTGTGTGCACGATGACG
GTCGTAGGATTGTAAAGTGCTTTCAATCGGGAAAAAGAAAGTGATGGTACCGATAGAAGA
AGCGACGGCTAAATACGTGT
>FBMWY7P02GQNU7 142       0      142
TGGGGAATATTGGACAATGGACCAAAAGTCTGATCCAGCAATTCTGTGTGCACGATGAAG
TTTTTCGGAATGTAAAGTGCTTTCAGTTGGGAAGAAGAAAGTGACGGTACCAACAGAAGA
AGCGACGGCTAAATACGTGCCC
>FBMWY7P02HAYL3 155       0      155
TGAGGAATATTGGTCAATGGACGAGAGTCTGAACCAGCCAAGTAGCGTGAAGGATGACTG
CCCTATGGGTTGTAAACTTCTTTTATACGGGAATAAAGTATTCCACGTGTGGAATTTTGT
ATGTACCGTATGAATAAGGATCGGCTAACTCCGTG
>FBMWY7P02GEMJR 157       0      157
TGAGGAATATTGGTCAATGGACGAGAGTCTGAACCAGCCAAGTAGCGTGAAGGATGACTG
CCCTATGGGTTGTAAACTTCTTTTATATGGGAATAAAAAAGAGCACGTGTGCTCTATTGT
ATGTACCTTATGAATAAGCATCGGCTAATTCCGTGCA
>FBMWY7P02IDSLO 138       0      138
TGGGGAATATTGCACAATGGGGGAAACCCTGATGCAGCGACGCCGCGTGAAGGAAGAAGT
ATTTCGGTATGTAAACTTCTATCAGCAGGGAAGAAAATGACGGTACCTGACTAAGAAGCC
CCGGCTAACTACGTGCCT
>FBMWY7P02IGIXS 139       0      139
TGGGGAATATTGGACAATGGACCAAAAGTCTGATCCAGCAATTCTGTGTGCACGATGACG
GTCTTAGGATTGTAAAGTGCTTTCAATTGGGAAGAAAAAAATGACGGTACCAATAGAAGA
AGCGACGGCTAAATACGTG
>FBMWY7P02FLE1N 89       0      89
TGGGGAATATTGCACAATGGGCGCAAGCCTGATGCAGCAACGCCGCGTGAGCGATGAAGG
CCTGGTCGGTAAGACTCTGTCCTCAGAGA
>FBMWY7P02JHFSW 139       0      139
TGGGGAATATTGGACAATGGACCAAAAGTCTGATCCAGCAATTCTGTGTGCACGATGACG
GTCTTAGGATTGTAAAGTGCTTTCAATTGGGAAGGTAAAAATGACGGTACCAATAGAAGA
AGCGACGGCTAAATACGTG
>FBMWY7P02G5LXS 135       0      135
TGGGGAATATTGCACAATGGGGGAAACCCTGATGCAGCGACGCCGCGTGGAGGAAGAAGG
TCTTCGGATTGTAAACTCCTGTTGTTGGGGAAGATAATGACGGTACCCAACAAGGAAGTG
ACGGCTAACTACGTG
>FBMWY7P02GWBZC 136       0      136
TGGGGAATATTGCACAATGGGGGAAACCCTGATGCAGCGACGCCGCGTGGAGGAAGAAGG
TCTTCGGATTGTAAACTCCTGTTGTTGGGGAAGATAATGACGGTACCCAACAAGGAAGTG
ACGGCTAACTACGTGT
>FBMWY7P02FZ3ZF 156       0      156
TGAGGAATATTAGTCAATGGGCGAGAGCCTGAACCAGCCAAGTAGCGTGAAGGATGAAGG
TCCTACGGATTGTAAACTTCTTTTATACGGGAATAAAGTTTCCTACGTGTAGGATTTTGT
ATGTACCGTATGAATAAGCATCGGCTAACTCCGTGT
>FBMWY7P02IQOUV 135       0      135
TGGGGAATATTGCACAATGGAGGAAACTCTGATGCAGCGACGCCGCGTGAGTGAAGAAGT
ATTTCGGTATGTAAAGCTCTATCAGCAGGGAAGATAATGACGGTACCTGACTAAGAAGCT
CCGGCTAAATACGTG
>FBMWY7P02H14A1 135       0      135
TGGGGAATATTGCACAATGGGGGAAACCCTGATGCAGCAACGCCGCGTGAGTGAAGAAGT
ATTTCGGTATGTAAAGCTCTATCAGCAGGGAAGAAAGTGACGGTACCTGACTAAGAAGCC
CCGGCTAACTACGTG
>FBMWY7P02F9Q1A 173       0      173
CCTAAGGCAGCAGTAGGGAATTTTCGTCAATGGGCGCAAGCCTGAACGAGCAATGCCGCG
TGGGTGAAGAAGGTCTTCGGATCGTAAAGCTCTGTTGCGAGGGAAAAAGGAAGAGAAGAG
GGAATGATTCTCTTTTGATGGTACCTCGCCAGAAAGTCACGGCTAACTACGTG
>FBMWY7P02JBCZL 135       0      135
TGGGGAATATTGCACAATGGAGGAAACTCTGATGCAGCGACGCCGCGTGAGTGAAGAAGT
ATTTCGGTATGTAAAGCTCTATCAGCAGGGAAGATAATGACGGTACCTGACTAAGAAGCT
CCGGCTAAATACGCA
>FBMWY7P02H6Y0D 158       0      158
TGAGGAATATTGGTCAATGGGCGCGAGCCTGAACCAGCCAAGTAGCGTGAAGGATGACTG
CCCTATGGGTTGTAAACTTCTTTTGTTCGGGAATAAAACCGCCTACGTGTAGGCGCTTGT
ATGTACCGGTACGAATAAGCATCGGCTAACTCCGTGCA
>FBMWY7P02GGNQS 141       0      141
GCGCAGTGGGGAATATTGCACAATGGGGGAAACCCTGATGCAGCGACGCCGCGTGGAGGA
AGAAGGTCTTCGGATTGTAAACTCCTGTTGTTGGGGAAGATAATGACGGTACCCAACAAG
GAAGTGACGGCTAACTACGTG
>FBMWY7P02GUNTC 160       0      160
GCAGTGAGGAATATTGGTCAATGGACGCAAGTCTGAACCAGCCAAGTAGCGTGCAGGATG
ACTGCCCTATGGGTTGTAAACTTCTTTTGTCCGGGAATAAAACCGCCTACGTGTAGGCGC
TTGTATGTACCGGTACGAATAAGCATCGGCTAACTCCGTG
>FBMWY7P02GJ7D6 135       0      135
TGGGGAATATTGCACAATGGGGGAAACCCTGATGCAGCGACGCCGCGTGGAGGAAGAAGG
TCTTCGGATTGTAAACTCCTGTTGTTGGGGAAGATAATGACGGTACCCAACAAGGAAGTG
ACGGCTAACTACGTG
>FBMWY7P02GWTE3 135       0      135
TGGGGAATATTGCACAATGGAGGAAACTCTGATGCAGCGACGCCGCGTGAGTGAAGAAGT
ATTTCGGTATGTAAAGCTCTATCAGCAGGGAAGATAATGACGGTACCTGACTAAGAAGCT
CCGGCTAAATACGTG
>FBMWY7P02GWTXJ 138       0      138
TGGGGAATATTGCGCAATGGGGGCAACCCTGACGCAGCAACGCCGCGTGATTGAAGAAGG
TCTTCGGATTGTAAAAATCTTTAATTAGGGACGAAAAAAATGACGGTACCTAAAGAATAA
GCTCCGGCTAACTACGTG
>FBMWY7P02IGKA4 161       0      161
TAGGGAATCTTCCACAATGGGCGAAAGCCTGATGGAGCAACGCCGCGTGGGTGAAGAAGG
TCTTCGGATCGTAAAACCCTGTTGTTAGAGAAGAAAGTGCGTGAGAGTAACTGTTCACGT
TTCGACGGTATCTAACCAGAAAGCCACGGCTAACTACGTGT
>FBMWY7P02HLTAF 142       0      142
TGGGGAATATTGGACAATGGACCAAAAGTCTGATCCAGCAATTCTGTGTGCACGATGAAG
TTTTTCGGAATGTAAAGTGCTTTCAGTTGGGAAGAAGAAAGTGACGGTACCAACAGAAGA
AGCGACGGCTAAATAACGTGCT
>FBMWY7P02GVZWZ 142       0      142
TGGGGAATATTGGACAATGGACCAAAAGTCTGATCCAGCAATTCTGTGTGCACGATGAAG
TTTTTCGGAATGTAAAGTGCTTTCAGTTGGGAAGAAGAAAGTGACGGTACCAACAGAAGA
AGCGACGGCTAAATACGTGCCT
>FBMWY7P02H1TN9 156       0      156
TGAGGAATATTGGTCAATGGACGAGAGTCTGAACCAGCCAAGTAGCGTGAAGGATGAAGG
TCCTACGGATTGTAAACTTCTTTTATAAGGGAATAAAACCTCCCACGTGTGGGAGCTTGT
ATGTACCTTATGAATAAGCATCGGCTAACTCCGTGT
>FBMWY7P02FWVE8 158       0      158
TGAGGAATATTGGTCAATGGACGAGAGTCTGAACCAGCCAAGTAGCGTGAAGGATGAAGG
TCCTACGGATTGTAAACTTCTTTTATAAGGGAATAAAACCTCCCACGTGTGGGAGCTTGT
ATGTACCTTATGAATAAGCATCGGCTAACTCCGTGCCT
>FBMWY7P02HHEZY 135       0      135
TGGGGAATATTGCACAATGGGGGAAACCCTGATGCAGCGACGCCGCGTGGAGGAAGAAGG
TCTTCGGATTGTAAACTCCTGTTGTTGGGGAAGATAATGACGGTACCCAACAAGGAAGTG
ACGGCTAACTACGTG
>FBMWY7P02GBFWX 156       0      156
TAGGGAATTTTCGGCAATGGGCGAAAGCCTGACCGAGCAATGCCGCGTGAGTGATGAAGG
TCTTCGGATTGTAAAGCTCTGTTGTAAAGGAAGAATATTACATATCAACTATGTAACTGA
CGGTATTTTACCAGAAAGTCACGGCTAACTTCGTGT
>FBMWY7P02IOUFZ 156       0      156
TGAGGAATATTGGTCAATGGGCGCGAGCCTGAACCAGCCAAGTAGCGTGAAGGATGACTG
CCCTATGGGTTGTAAACTTCTTTTGTCCGGGAATAAAACCGCCTACGTGTAGGCGCTTGT
ATGTACCGGTACGAATAAGCATCGGCTAACTCCGTG
>FBMWY7P02GECWQ 173       0      173
CCTACGAGGCAGCAGTGAGGAATATTGGTCAATGGGCGCGAGCCTGAACCAGCCAAGTAG
CGTGAAGGATGACTGCCCTATGGGTTGTAAACTTCTTTTGTTCGGGAAATAAAACCGCCT
ACGTGTAGGCGCTTGTATGTACCGGTACGAATAAGCATCGGCTAACTCCGTGG
>FBMWY7P02IIFOB 150       0      150
CCTACGAGGCAGCAGTGGGGAATATTGCACAATGGGGGAAACCCTGATGCAGCGACGCCG
CGTGAAGGAAGAAGTATCTCGGTATGTAAACTTCTATCAGCAGGGAAGAAAATGACGGTA
CCTGACTAAGAAGCCCCGGCTAACTACGCG
>FBMWY7P02HX8LF 156       0      156
TGAGGAATATTGGTCAATGGGCGCGAGCCTGAACCAGCCAAGTAGCGTGAAGGATGACTG
CCCTATGGGTTGTAAACTTCTTTTGTCCGGGAATAAAACCGCCTACGTGTAGGCGCTTGT
ATGTACCGGTACGAATAAGCATCGGCTAACTCCGTG
>FBMWY7P02FQ9XV 138       0      138
TGGGGAATATTGCACAATGGAGGAAACTCTGATGCAGCGACGCCGCGTGAGTGAAGAAGT
ATTTCGGTATGTAAAGCTCTATCAGCAGGGAAGATAATGACGGTACCTGACTAAGAAGCT
CCGGCTAAATACGTGCCT
>FBMWY7P02GXKDP 142       0      142
TGGGGAATATTGGACAATGGACCAAAAGTCTGATCCAGCAATTCTGTGTGCACGATGACG
GTCTTAGGATTGTAAAGTGCTTTCAATTGGGAAGAAAAAAATGACGGTACCAATAGAAGA
AGCGACGGCTAAATACGTGCCT
>FBMWY7P02HEEJB 139       0      139
TGGGGAATATTGGACAATGGACCAAAAGTCTGATCCAGCAATTCTGTGTGCACGATGACG
GTCTTAGGATTGTAAAGTGCTTTCAATCGGGAAAAAGAAAGTGATGGTACCGATAGAAGA
AGCGACGGCTAAATACGTG
>FBMWY7P02IDXRI 150       0      150
CCTAGGGAGCAGCAGTGGGGAATATTGCACAATGGGGGAAACCCTGACGCAGCGACGCCG
CGTGAGCGATGAAGTATTTCGGTATGTAAAGCTCTATCAGCAGGGAAGATAATGACGGTA
CCTGACTAAGAAGCACCGGCTAAATACGTG
>FBMWY7P02IK68Z 152       0      152
TGGGGAATATTGCACAATGGGGGAAACCCTGATGCAGCGACGCCGCGTGAGCGATGAAGT
ATTTCGGTATGTAAAGCTCTATCAGCAGGGAAGATAATGACGGTACCTGACTAAGAAGCA
CCGGCTAAATACGTGCCAGNCGCCGGTAGTAT
>FBMWY7P02IDLUY 135       0      135
TGGGGAATATTGCACAATGGGGGAAACCCTGATGCAGCGACGCCGCGTGAGCGATGAAGT
ATTTCGGTATGTAAAGCTCTATCAACAGGGAAGATAATGACGGTACCTGACTAAGAAGCA
CCGGCTAAATACATA
>FBMWY7P02GHEK4 139       0      139
TGGGGAATATTGGACAATGGACCAAAAGTCTGATCCAGCAATTCTGTGTGCACGATGACG
GTCTTAGGATTGTAAAGTGCTTTCAATTGGGAAGAAAAAAATGACGGTACCAATAGAAGA
AGCGACGGCTAAATACGTG
>FBMWY7P02GVCAQ 152       0      152
CCTACAGGCAGCAGTGGGGAATATTGCACAATGGGGGAAACCCTGATGCAGCGACGCCGC
GTGGAGGAAGAAGGTCTTCGGATTGTAAACTCCTGTTGTTGGGGAAGATAATGACGGTAC
CCAACAAGGAAGTGACGGCTAACTACGTGCCT
>FBMWY7P02ILV48 159       0      159
TGAGGAATATTGGTCAATGGGCGCGAGCCTGAACCAGCCAAGTAGCGTGAAGGATGACTG
CCCTATGGGTTGTAAACTTCTTTTGTCCGGGAATAAAACCGCCTACGTGTAGGCGCTTGT
ATGTACCGGTACGAATAAGCATCGGCTAACTCCGTGCCC
>FBMWY7P02IE0P3 141       0      141
TGGGGAATATTGGACAATGGACCAAAAGTCTGATCCAGCAATTCTGTGTGCACGATGAAG
TTTTTTCGGAATGTAAAGTGCTTTTCAGTTGGGAAGAAGAAAGTGACGGTACCAACAGAA
GAAGCGACGGCTAAATACGTG
>FBMWY7P02I3HNV 139       0      139
TAGGGAATATTGCACAATGGGGGAAACCCTGATGCAGCGACGCCGCGTGAAGGAAGAAGT
ATCTCGGTATGTAAACTTCTATCAGCAGGGAAGACAATGACGGTACCTGACTAAGAAGCC
CCGGCTAACTACGTGCCAG
>FBMWY7P02HRAHH 139       0      139
TGGGGAATATTGCGCAATGGGGGCAACCCTGACGTAGCAACGCCGCGTGATTGAAGAAGG
TCTTCGGATTGTAAAAATCTTTAATTAGGGACGAAAAAATGACGGTACCTAAAGAATAAG
CTCCGGCTAACTACGTGCA
>FBMWY7P02GBWNX 137       0      137
TAGGGAATATTGCACAATGGGGGAAACCCTGATGCAGCGACGCCGCGTGAAGGAAGAAGT
ATCTCGGTATGTAAACTTCTATCAGCAGGGAAGACAATGACGGTACCTGACTAAGAAGCC
CCGGCTAACTACGTGCA
>FBMWY7P02I7R4X 156       0      156
TGAGGAATATTGGTCAATGGACGAGAGTCTGAACCAGCCAAGTAGCGTGAAGGATGACTG
CCCTATGGGTTGTAAACTTCTTTTATACGGGAATAAAGTGTTCCACGCGTGGAATTTTGT
ATGTACCGTATGAATAGGGATCGGCTAACTCCGTGT
>FBMWY7P02HWFQQ 160       0      160
TGGGGAATTTTGGACAATGGGGGCAACCCTGATCCAGCCATGCCGCGTGCAGGATGAAGG
TCTTCGGATTGTAAACTGCTTTTGTCAGGGACGAAAAGGATTGTGCTAATACCATGATCT
GCTGACGGTACCTGAAGAATAAGCACCGGCTAACTACGTA
>FBMWY7P02HQOPM 141       0      141
TGGGGAATATTGGACAATGGACCAAAAGTCTGATCCAGCAATTCTGTGTGCACGATGAAG
TTTTTCGGAATGTAAAGTGCTTTCAGTTGGGAAGAAGAAAGTGACGGTACCAACAGAAGA
AGCGACGGCTAAATACGTGCC
>FBMWY7P02HSJNB 135       0      135
TGGGGAATATTGCACAATGGGGGAAACCCTGATGCAGCAACGCCGCGTGAGTGATGAAGG
TTTTCGGATCGTAAAGCTCTGTCTTTGGGGAAGATAATGACGGTACCCAAGGAGGAAGCC
ACGGCTAACTACGTG
>FBMWY7P02GENGL 166       0      166
CCTACGGGGCAGCAGTGGGGAATATTGGACAATGGACCAAAAGTCTGATCCAGCAATTCT
GTGTGCACGATGACGGTCTTAGGATTGTAAAGTGCTTTCAATTGGGAAGAAAAAAATGAC
GGTACCAATAGAAGAAGCGACGGCTAAATACGTGCCAGNCGCGAGT
>FBMWY7P02G6JRK 150       0      150
CCTACGGAGCAGCAGTGGGGAATATTGCACAATGGAGGAAACTCTGATGCAGCGACGCCG
CGTGAGTGAAGAAGTATTTCGGTATGTAAAGCTCTATCAGCAGGGAAGATAATGACGGTA
CCTGACTAAGAAGCTCCGGCTAAATACGTG
>FBMWY7P02GG74H 139       0      139
TGGGGAATATTGGACAATGGACCAAAAGTCTGATCCAGCAATTCTGTGTGCACGATGAAG
TTTTTCGGAATGTAAAGTGCTTTCAGTTGGGAAGAAGAAAGTGACGGTACCAACAGAAGA
AGCGACGGCTAAATACGTG
>FBMWY7P02HXGEG 70       0      70
TAGGGAATATTGCACAATGGGGGAAACCCTGATGCAGCCATGCCGCGTGTGTGAAGAAGG
CCTGGTGTAG
>FBMWY7P02JX97P 66       0      66
TGGGGGAATATTGGGCAATGGGGGGAAACCCCGTAGACCCAGCAACGCCGCGTGAAGGAA
GAAGGC
>FBMWY7P02HXQ6V 148       0      148
CAGGCAGCAGTGGGGAATATTGCACAATGGGGGAAACCCGGATGCAGCGACGCCGCGTGA
AGGAAGAAGTATCTCGGTATGTAAACTTCTATCAGCAGGGAAGAAAATGACGGTACCTGA
CTAAGAAGCCCCGGCTAACTACGTGCCT
>FBMWY7P02FK831 135       0      135
TGGGGAATATTGCACAATGGAGGAAACTCTGATGCAGCGACGCCGCGTGAGTGAAGAAGT
ATTTCGGTATGTAAAGCTCTATCAGCAGGGAAGATAATGACGGTACCTGACTAAGAAGCT
CCGGCTAAATACGTG
>FBMWY7P02FHR1J 139       0      139
TGGGGAATATTGGACAATGGACCAAAAGTCTGATCCAGCAATTCTGTGTGCACGATGACG
GTCTTAGGATTGTAAAGTGCTTTCAATCGGGAAAAAGAAAGTGATGGTACCGATAGAAGA
AGCGACGGCTAAATACGTG
>FBMWY7P02I8B6Z 172       0      172
CCTACGGGGCAGCAGTGAGGAATATTGGTCAATGGGCGAGAGCCTGAACCAGCCAAGTAG
CGTGAAGGATGAAGGTCCTACGGATTGTAAACTTCTTTTATACGGGAATAAAGTTTCCTA
CGTGTAGGATTTTGTATGTACCGTATGAATAAGCATCGGCTAACTCCGTGCA
>FBMWY7P02H7G61 156       0      156
TGAGGAATATTGGTCAATGGACGAGAGTCTGAACCAGCCAAGTAGCGTGAAGGATGACTG
CCCTATGGGTTGTAAACTTCTTTTATATGGGAATAAAAAAGAGCACGTGTGCTCTATTGT
ATGTACCTTATGAATAAGCATCGGCTAATTCCGTGG
>FBMWY7P02G1BL5 159       0      159
TGAGGAATATTGGTCAATGGGCGCGAGCCTGAACCAGCCAAGTAGCGTGAAGGATGACTG
CCCTATGGGTTGTAAACTTCTTTTGTTCGGGAATAAAACCGCCTACGTGTAGGCGCTTGT
ATGTACCGGTACGAATAAGCATCGGCTAACTCCGTGCCC
>FBMWY7P02HFQX8 140       0      140
TGGGGGAAGTATTGCACAATGGGGGAAACCCGTAGATGCAGCGACGCCGCGTGGAGGAAG
AAGGTCTTCGGATTGTAAACTCCTGTTGTTGGGGAAGGATAATGACGGTACCCAACAAGG
AAGTGACGGCTAACTACGTG
>FBMWY7P02HEUWW 151       0      151
CCACGGAGGCAGCAGTGGGGAATATTGCACAATGGGGGAAACCCTGATGCAGCGACGCCG
CGTGAGCGATGAAGTATTTCGGTATGTAAAGCTCTATCAGCAGGGAAGATAATGACGGTA
CCTGACTAAGAAGCACCGGCTAAATACGTGT
>FBMWY7P02GBJXI 139       0      139
TGGGGAATATTGGACAATGGACCAAAAGTCTGATCCAGCAATTCTGTGTGCACGATGACG
GTCTTAGGATTGTAAAGTGCTTTCAATTGGGAAGAAAAAAATGACGGTACCAATAGAAGA
AGCGACGGCTAAATACGTG
>FBMWY7P02HXERE 157       0      157
TGAGGAATATTGGTCAATGGACGAGAGTCTGAACCAGCCAAGTAGCGTGAAGGAAGACTG
CCCTATGGGTTGTAAACTTCTTTTATAAGGGAATAAAGTCAGGTACGTGTACCTGTTTGT
ATGTACCTTATGAATAAGCATCGGCTAACTCCGTGCT
>FBMWY7P02HYGYH 140       0      140
TGGGGAATATTGGACAATGGACCAAAAGTCTGATCCAGCAATTCTGTGTGCACGATGAAG
TTTTTCGGAATGTAAAGTGCTTTCAGTTGGGAAGAAGAAAGTGACGGTACCAACAGAAGA
AGCGACGGCTAAATACGTGT
>FBMWY7P02GAUOT 135       0      135
TGGGGAATATTGCACAATGGGGGAAACCCTGATGCAGCGACGCCGCGTGAGCGATGAAGT
ATTTCGGTATGTAAAGCTCTATCAGCAGGGAAGATAATGACGGTACCTGACTAAGAAGCA
CCGGCTAAATACGTG
>FBMWY7P02F5Q68 162       0      162
TGGGGAATCTTCCGCAATAGGCGAAAGCCTGACGGAGCAATGCCGCGTGAGTGATGAAGG
AATTCGTTCCGTAAAACTCTTTTGTTTATGACGAATGTGCAGATTGTGAATAATTATTTG
TAATGACGGTAGTAAACGAATAAGCCACGGCTAACTACGTGG
>FBMWY7P02G3J8Q 135       0      135
TGGGGAATATTGCACAATGGAGGAAACTCTGATGCAGCGACGCCGCGTGAGTGAAGAAGT
ATTTCGGTATGTAAAGCTCTATCAGCAGGGAAGATAATGACGGTACCTGACTAAGAAGCT
CCGGCTAAATACGTA
>FBMWY7P02GUBGZ 159       0      159
TGAGGAATATTGGTCAATGGGCGCGAGCCTGAACCAGCCAAGTAGCGTGAAGGATGACTG
CCCTATGGGTTGTAAACTTCTTTTGTCCGGGAATAAAACCGCCTACGTGTAGGCGCTTGT
ATGTACCGGTACGAATAAGCATCGGCTAACTCCGTGCCT
>FBMWY7P02GVUTH 139       0      139
TGGGGAATACTGGACAATGGACCAAAAGTCTGATCCAGCAATTCTGTGTGCACGATGAAG
TTTTTCGGAATGTAAAGTGCTTTCAGTTGGGAAGAAGAAAGTGACGGTACCAACAGAAGA
AGCGACGGCTAAATACGTG
>FBMWY7P02GUJ2W 135       0      135
TGGGGAATATTGCACAATGGAGGAAACTCTGATGCAGCGACGCCGCGTGAGTGAAGAAGT
ATTTCGGTATGTAAAGCTCTATCAGCAGGGAAGATAATGACGGTACCTGACTAAGAAGCT
CCGGCTAAATACGTG
>FBMWY7P02HRLJC 136       0      136
TGGGGAATATTGCACAATAGGGGAAACCCTGATGCAGCGACGCCGCGTGAGTGAAGAAGT
ATTTCGGTATGTAAAGCTCTATCAGCAGGGAAGAGAATGACGGTACCTGACTAAGAAGCC
CCGGCTAACTACGTGT
>FBMWY7P02GBR1M 135       0      135
TGGGGAATATTGCACAATGGAGGAAACTCTGATGCAGCGACGCCGCGTGAGTGAAGAAGT
ATTTCGGTATGTAAAGCTCTATCAGCAGGGAAGATAATGACGGTACCTGACTAAGAAGCT
CCGGCTAAATACGTG
>FBMWY7P02HGHZ2 163       0      163
TGGGGAATTTTGGACAATGGGGGCAACCCTGATCCAGCCATGCCGCGTGCAGGATGAAGG
TCTTCGGATTGTAAACTGCTTTTGTCAGGGACGAAAAGGGTTGTGTTAATACCATGATCT
GCTGACGGTACCTGAAGAATAAGCACCGGCTAACTACGTGCCG
>FBMWY7P02H9I70 135       0      135
TGGGGAATATTGCACAATGGAGGAAACTCTGATGCAGCGACGCCGCGTGAGTGAAGAAGT
ATTTCGGTATGTAAAGCTCTATCAGCAGGGAAGATAATGACGGTACCTGACTAAGAAGCT
CCGGCTAAATACGTG
>FBMWY7P02JMN37 135       0      135
TGGGGAATATTGCACAATGGGGGAAGCCCTGATGCAGCGACGCCGCGTGGAGGAAGAAGG
TCTTCGGATTGTAAACTCCTGTTGTTGGGGAAGATAATGACGGTACCCAACAAGGAAGTG
ACGGCTAACTACGTG
>FBMWY7P02HH1JB 139       0      139
TGGGGAATATTGGACAATGGACCAAAAGTCTGATCCAGCAATTCTGTGTGCACGATGACG
GTCTTAGGATTGTAAAGTGCTTTCAATCGGGAAAAAGAAAGTGATGGTACCGATAGAAGA
AGCGACGGCTAAATACGTG
>FBMWY7P02F4HZX 136       0      136
TAGGGAATATTGCTCAATGGGGGAAACCCTGAAGCAGCAACGCCGCGTGGAGGATGAAGG
TTTTAGGATTGTAAACTCCTTTTGTTAGAGAAGATTATGACGGTATCTAACGAATAAGCA
CCGGCTAACTCCGTGT
>FBMWY7P02FQ1NE 155       0      155
TGGGGAATATTGCACAATGGAGGAAACTCTGATGCAGCGACGCCGCGTGAGTGAAGAAGT
ATTTCGGTATGTAAAGCTCTATCAGCAGGGAAGATAATGACGGTACCTGACTAAGAAGCT
CCGGCTAAATACGTGCCTGCACGCCGGACGGTAAT
>FBMWY7P02FNODO 164       0      164
GCAGTGGGGAATTTTGGACAATGGGGGCAACCCTGATCCAGCCATGCCGCGTGCAGGATG
AAGGTCTTCGGATTGTAAACTGCTTTTGTCAGGGACGAAAAGGATTGTGTTAATACCATG
ATCTGCTGACGGTACCTGAAGAATAAGCACCGGCTAACTACGTG
>FBMWY7P02JV0H4 140       0      140
TGGGGAATATTGGACAATGGACCAAAAGTCTGATCCAGCAATTCTGTGTGCACGATGACG
GTCTTAGGATTGTAAAGTGCTTTCAATTGGGAAGAAAAAAATAGACGGTACCAATAGAAG
AAGCGACGGCTAAATACGTG
>FBMWY7P02GGYSU 162       0      162
CAGCGGTGAGGAATATTGGTCAATGGACGAGAGTCTGAACCAGCCAAGTAGCGTGAAGGA
TGACTGCCCTATGGGTTGTAAACTTCTTTTATACGGGAATAAAGTGAAGCACGTGTGCTT
TTTTGTATGTACCGTATGAATAAGGATCGGCTAACTCCGTGT
>FBMWY7P02GWSGK 162       0      162
TGGGGAATCTTCCGCAATGGGCGAAAGCCTGACGGAGCAATGCCGCGTGAGTGATGAAGG
AATTCGTTCCGTAAAACTCTTTTGTTTATGACGAATGTGCAGATTGTGAATAATTATTTG
TAATGACGGTAGTAAACGAATAAGCCACGGCTAACTACGTGT
>FBMWY7P02HNN9X 142       0      142
TGGGGAATATTGGACAATGGACCAAAAGTCTGATCCAGCAATTCTGTGTGCACGATGACG
GTCTTAGGATTGTAAAGTGCTTTCAATCGGGAAAAAGAAAGTGATGGTACCGATAGAAGA
AGCGACGGCTAAATACGTGCCC
>FBMWY7P02GOQR6 181       0      181
CCTACGGGGAGGCCGCAGTAGGGAATCTTCCACAATGGGCGAAAGCCTGATGGAGCAACG
CCGCGTGGGTGAAGAAGGTCTTCGGATCGTAAAACCCTGTTGTTAGAGAAGAAAGTGCGT
GAGAGTAACTGTTCACGTTTCGACGGTATCTAACCAGAAAGCCACGGCTAACTACGTGCC
A
>FBMWY7P02G9DIY 160       0      160
TGGGGAATTTTGGACAATGGGGGCAACCCTGATCCAGCCATGCCGCGTGCAGGATGAAGG
TCTTCGGATTGTAAACTGCTTTTGTCAGGGACGAAAAGGATTGTGTTAATACCATGATCT
GCTGACGGTACCTGAAGAATAAGCACCGGCTAACTACGTG
>FBMWY7P02FI6BF 139       0      139
TGGGGAATATTGCGCAATGGGGGCAACCCTGACGCAGCAACGCCGCGTGATTGAAGAAGG
TCTTCGGATTGTAAAAATCTTTAATTAGGGACGAAAAAAATGACGGTACCTAAAGAATAA
GCTCCGGCTAACTACGTGT
>FBMWY7P02F9DOA 157       0      157
TGAGGAATATTGGTCAAGTGGACGCAAAGTCTGAACCAGCCAAGTAGCGTGCAGGATGAC
GGCCCTCCGGGTTGTAAACTGCTTTTAGTTGGGAATAAAGTGCAGCTCGTGAGCTGTTTT
GTATGTACCATCAGAAGAAGGACCGGCTAATTCCGTG
>FBMWY7P02H3VOS 135       0      135
TGGGGAATATTTCACAATGGGGGAAACCCTGATGCAGCGACGCCGCGTGAAGGAAGAAGT
ATTTCGGTATGTAAACTTCTATCAGCAGGGAAGAAAATGACGGTACCTGACTAAGAAGCC
CCGGCTAACTACGTG
>FBMWY7P02GO6JY 139       0      139
TGGGGAATATTGGACAATGGACCAAAAGTCTGATCCAGCAATTCTGTGTGCACGATGAAG
TTTTTCGGAATGTAAAGTGCTTTCAGTTGGGAAGAAGAAAGTGACGGTACCAACAGAAGA
AGCGACGGCTAAATACGTG
>FBMWY7P02G35K0 141       0      141
TGGGGAATATTGGACAATGGACCAAAAGTCTGATCCAGCAATTCTGTGTGCACGATGACG
GTCTTAGGATTGTAAAGTGCTTTCAATTGGGAAGAAAAAAAATGACGGTACCAATAGAAG
AAGCGACGGCTAAATACGTGG
>FBMWY7P02FKGV9 164       0      164
TGGGGAATCTTCCGCAATGGGCGAAAGCCTGACGGAGCAATGCCGCGTGAGTGATGAAGG
AATTCGTTCCGTAAAACTCTTTTGTTTATGACGAATGTGCGGATTGTGAATAATTATTTG
TAATGACGGTAGTAAACGAATAAGCCCCGGCTAACTACGTGCCG
>FBMWY7P02GNWSH 137       0      137
TGGGGAATATTGCACAATGGGGGAAACCCGTGATGCAGCGACGCCGCGTGGAGGAAGAAG
GTCTTCGGATTGTAAACTCCTGTTGTTGGGGAAGATAATGACGGTACCCAACAAGGAAGT
GACGGCTAAATACGTGT
>FBMWY7P02HW1BN 157       0      157
TGAGGAATATTGGTCAATGGGCGCGAGCCTGAACCAGCCAAGTAGCGTGAAGGATGACTG
CCCTATGGGTTGTAAACTTCTTTTGTCCGGGAATAAAACCGCCTACGTGTAGGCGCTTGT
ATGTACCGGTACGAATAAGCATCGGCTAACTCCGTGG
>FBMWY7P02FXMGT 162       0      162
GCAGTGAGGAATATTGGTCAATGGGCGAGAGCCTGAACCAGCCAAGTAGCGTGAAGGATG
AAGGTCCTACGGATTGTAAACTTCTTTTATACGGGAATAAAGTTTCCTACGTGTAGGATT
TTATATGTACCGTATGAATAAGCATCGGCTAACTCCGTGCCC
>FBMWY7P02GVLRS 135       0      135
TGGGGAATATTGCACAATGGAGGAAACTCTGATGCAGCGACGCCGCGTGAGTGAAGAAGT
ATTTCGGTATGTAAAGCTCTATCAGCAGGGAAGATAATGACGGTACCTGACTAAGAAGCT
CCGGCTAAATACGTG
>FBMWY7P02IPMGG 139       0      139
TGGGGAATATTGGACAACGGACCAAAAGTCTGATCCAGCAATTCTGTGTGCACGATGAAG
TTTTTCGGAATGTAAAGTGCTTTCAGTTGGGAAGAAGAAAGTGACGGTACCAACAGAAGA
AGCGACGGCTAAATACGTA
>FBMWY7P02HEZ3A 138       0      138
TGGGGAATATTGCACAATGGAGGAAACTCTGATGCAGCGACGCCGCGTGAGGGAAGAAGA
TTTTCGGATTGTAAACCTCTGTCTTCGGGGACGAAGTATGACGGTACCCGAGGAGGAAGC
CACGGCTAACTACGTGCT
>FBMWY7P02GONIO 155       0      155
TGAGGAATATTGGTCAATGGACGCAAGTCTGAACCAGCCAAGTAGCGTGCAGGATGACGG
CCCTCCGGGTTGTAAACTGCTTTTAGTTGGGAATAAAGTGCAGCTCGTGAGCTGTTTTGT
ATGTACCATCAGAAAAAGGACCGGCTAATTCCGTG
>FBMWY7P02FO5TN 157       0      157
TGAGGAATATTGGTCAATGGGCGCGAGCCTGAACCAGCCAAGTAGCGTGAAGGATGACTG
CCCTATGGGTTGTAAACTTCTTTTGTCCGGGAATAAAACCGCCTACGTGTAGGCGCTTGT
ATGTACCGGTACGAATAAGCATCGGCTAACTCCGTGT
>FBMWY7P02JBHOU 139       0      139
TGGGGAATATTGGACAATGGACCAAAAGTCTGATCCAGCAATTCTGTGTGCACGATGACG
GTCTTAGGATTGTAAAGTGCTTTCAATTGGGAAGAAAAAAATGACGGTACCAATAGAAGA
AGCGACGGCTAAATACGTG
>FBMWY7P02FW5DZ 150       0      150
CCTAGGAGGCAGCAGTGGGGAATATTGCACAATGGGGGAAACCCTGACGCAGCGACGCCG
CGTGAGCGATGAAGTATTTCGGTATGTAAAGCTCTATCAGCAGGGAAGATAATGACGGTA
CCTGACTAAGAAGCACCGGCTAAATACGTA
>FBMWY7P02FR1BN 162       0      162
TGAGGAATATTGGTCAATGGACGCAAGTCTGAACCAGCCAAGTAGCGTGCAGGATGACGG
CCCTCCGGGTTGTAAACTGCTTTTAGTTGGGAATAAAGTGCAGCTCGTGAGCTGTTTTGT
ATGTACCATCAGAAAAAGGACCGGCTAATTCCGTGCCGACAT
>FBMWY7P02FP2OR 139       0      139
TGGGGAATATTGGACAATGGACCAAAAGTCTGATCCAGCAATTCTGTGTGCACGATGACG
GTCTTAGGATTGTAAAGTGCTTTCAATCGGGAAAAGGAAAGTGATGGTACCGATAGAAGA
AGCGACGGCTAAATACGTA
>FBMWY7P02HBTNX 171       0      171
CCCACGGAGACAGCAGTGAGGAATATTGGTCAATGGGCGAGAGCCTGAACCAGCCAAGTA
GCGTGAAGGATGAAGGTTCTATGGATTGTAAACTTCTTTTATACGGGAATAAAACCTCCC
ACGTGTGGGAGCTTGTATGTACCGTATGAATAAGCATCGGCTAACTCCGTG
>FBMWY7P02IX6MG 150       0      150
CCTACAGGCAGCAGTGGGGAATATTGCACAATGGGGGAAACCCTGATGCAGCGACGCCGC
GTGAGTGAAGAAGTATCTCGGTATGTAAAGCTCTATCAGCAGGGAAGAAAATGACGGTAC
CTGACTAAGAAGCCCCGGCTAACTACGTGG
>FBMWY7P02HH7QI 154       0      154
CCTACGGCAGCAGTGGGGAATATTGGACAATGGACCAAAAGTCTGATCCAGCAATTCTGT
GTGCACGATGACGGTCTTAGGATTGTAAAGTGCTTTCAATCGGGAAAAAGAAAGTGATGG
TACCGATAGAAGAAGCGACGGCTAAATACGTGCG
>FBMWY7P02H28EX 135       0      135
TGGGGAATATTGCACAATGGAGGAAACTCTGATGCAGCGACGCCGCGTGAGTGAAGAAGT
ATTTCGGTATGTAAAGCTCTATCAGCAGGGAAGATAATGACGGTACCTGACTAAGAAGCT
CCGGCTAAATACGTG
>FBMWY7P02JSFM3 135       0      135
TGGGGAATATTGCACAATGGAGGAAACTCTGATGCAGCGACGCCGCGTGAGTGAAGAAGT
ATTTCGGTATGTAAAGCTCTATCAGCAGGGAAGATAATGACGGTACCTGACTAAGAAGCT
CCGGCTAAATACGTG
>FBMWY7P02GXSD0 156       0      156
TGAGGAATATTGGTCAATGGACGAGAGTCTGAACCAGCCAAGTAGCGTGAAGGATGACTG
CCCTATGGGTTGTAAACTTCTTTTATACGGGAATAAAGTGAAGCACGTGTGCTTTTTTGT
ATGTACCGTATGAATAAGGATCGGCTAACTCCGTGG
>FBMWY7P02HVLIN 72       0      72
TAGGGAATATTGCACAATGGGGGAAACCCTGATGCAGCCATGCCGCGTGTGTGAAGAAGG
CCTGGTTGTAAG
>FBMWY7P02HF0IK 169       0      169
CCAGGCAGCAGTGAGGAATATTGGTCAATGGACGAGAGTCTGAACCAGCCAAGTAGCGTG
AAGGAAGACTGCCCTATGGGTTGTAAACTTCTTTTATAAGGGAATAAAGTCAGGTACGTG
TACCTGTTTGTATGTACCTTATGAATAAGCATCGGCTAACTCCGTGCCG
>FBMWY7P02JHDCJ 155       0      155
TGAGGAATATTGGTCAATGGACGAGAGTCTGAACCAGCCAAGTAGCGTGCAGGATGACGG
CCCTATGGGTTGTAAACTGCTTTTATAAGGGAATAAAGTGAGAGTCGTGACTCTTTTTGC
ATGTACCTTATGAATAAGGACCGGCTAATTCCGTG
>FBMWY7P02FYNDF 138       0      138
TGGGGAATATTGCACAATGGGGGAAACCCTGATGCAGCGACGCCGCGTGGAGGAAGAAGG
TCTTCGGATTGTAAACTCCTGTTGTTGGGGAAGATAATGACGGTACCCAACAAGGAAGTG
ACGGCTAACTACGTGCCC
>FBMWY7P02GEBO0 160       0      160
GCAGTGAGGAATATTGGTCAATGGGCGCGAGCCTGAACCAGCCAAGTAGCGTGAAGGATG
ACTGCCCTATGGGTTGTAAACTTCTTTTGTTCGGGAATAAAACCGCCTACGTGTAGGCGC
TTGTATGTACCGGTACGAATAAGCATCGGCTAACTCCGTG
>FBMWY7P02JNPMB 136       0      136
TGGGGAATATTGCACAATGGGGGAAACCCTGATGCAGCGACGCCGCGTGAAGGAAGAAGT
ATCTCGGTATGTAAACTTCTATCAGCAGGGAAGATAATGACGGTACCTGACTAAGAAGCC
CCGGCTAACTACGTGT
>FBMWY7P02HGA4A 135       0      135
TAGGGAATATTGCACAATGGGGGAAACCCTGATGCAGCGACGCCGCGTGAAGGAAGAAGT
ATCTCGGTATGTAAACTTCTATCAGCAGGGAAGACAATGACGGTACCTGACTAAGAAGCC
CCGGCTAACTACGTA
>FBMWY7P02G42NI 140       0      140
TGGGGAATATTGGACAATGGACCAAAAGTCTGATCCAGCAATTCTGTGTGCACGATGAAG
TTTTTCGGAATGTAAAGTGCTTTCAGTTGGGAAGAAGAAAGTGACGGTACCAACAGAAGA
AGCGACGGCTAAATACGTGT
>FBMWY7P02G0M0U 145       0      145
TAGGGAATTTTCGGCAATGGACGAAAGTCTGACCGAGCAATGCCGCGTGAATGAAGAAGT
TATTCGTAATGTAAAGTTCTTTTATTAGGGACGAAAACTCGTATTGACGGTACCTAATGA
ATAAGCCCCGGCTAACTACGTGCCT
>FBMWY7P02HO1HG 135       0      135
TGGGGAATATTGCACAATGGGGGAAACCCTGATGCAGCGACGCCGCGTGAGTGAAGAAGT
ATTTCGGTATGTAAAGCCCTATCAGCAGGGAAGAAAGTGACGGTACCTGAATAAGAAGCC
CCGGCTAACTACGTG
>FBMWY7P02GNVJ6 175       0      175
TGAGGAATATTGGTCAATGGGCGCGAGCCTGAACCAGCCAAGTAGCGTGAAGGATGACTG
CCCTATGGGTTGTAAACTTCTTTTGTCCGGGAATAAAACCGCCTACGTGTAGGCGCTTGT
ATGTACCGGTACGAATAAGCATCGGCTAACTCCGTGCCACAGCCGCCGGTAAGTA
>FBMWY7P02GBJDD 155       0      155
TGAGGAATATTGGTCAATGGACGAGAGTCTGAACCAGCCAAGTAGCGTGAAGGATGACTG
CCCTATGGGTTGTAAACTTCTTTTATACGGGAATAAAGTGAAGCACGTGTGCTTTTTTGT
ATGTACCGTATGAATAAGGATCGGCTAACTCCGTG
>FBMWY7P02G9A3Z 74       0      74
GCAGTAGGGAATATTGCACAATGGGGGAAACCCTGATGCAGCCATGCCGCGTGTGTGAAG
AAGGCCTGGTGTAG
>FBMWY7P02H2L6L 176       0      176
CCTACGGGCAGCAGTGGGGAATCTTCCGCAATGGGCGAAAGCCTGACGGAGCAATGCCGC
GTGAGTGATGAAGGAATTCGTTCCGTAAAACTCTTTTGTTTATGACGAATGTGCAGATTG
TGAATAATTATTTGTAATGACGGTAGTAAACGAATAAGCCACGGCTAACTACGTGT
>FBMWY7P02IBHOV 135       0      135
TGGGGAATATTGCACAATGGGGGAAACCCTGATGCAGCGACGCCGCGTGAGTGAAGAAGT
ATCTCGGTATGTAAAGCTCTATCAGCAGGGAAGAAAATGACGGTACCTGACTAAGAAGCC
CCGGCTAACTACGTA
>FBMWY7P02JB9O8 162       0      162
TGGGGAATTTTGGACAATGGGGGCAACCCTGATCCAGCCATGCCGCGTGCAGGATGAAGG
TCTTCGGATTGTAAACTGCTTTTGTCAGGGACGAAAAGGATTGTGTTAATACCATGATCT
GCTGACGGTACCTGAAGAATAAGCACCGGCTAACTACGTGCT
>FBMWY7P02JEZKM 156       0      156
TGAGGAATATTGGTCAATGGGCGCGAGCCTGAACCAGCCAAGTAGCGTGAAGGATGACTG
CCCTATGGGTTGTAAACTTCTTTTGTCCGGGAATAAAACCGCCTACGTGTAGGCGCTTGT
ATGTACCGGTACGAATAAGCATCGGCTAACTCCGTG
>FBMWY7P02GHM8K 156       0      156
TGAGGAATATTGGTCAATGGACGCAAGTCTGAACCAGCCAAGTAGCGTGCAGGACGACGG
CCCTCCGGGTTGTAAACTGCTTTTAGTTGGGAATAAAGTGCAGTTCGTGAGCTGTTTTGT
ATGTACCATCAGAAAAAGGACCGGCTAATTCCGTGG
>FBMWY7P02HXKHE 156       0      156
TGAGGAATATTGGTCAATGGGCGCAAGTCTGAACCAGCCAAGTAGCGTGCAGGATGACGG
CCCTCCGGGTTGTAAACTGCTTTTAGTTGGGAATAAAGTGCAGCTCGTGAGCTGTTTTGT
ATGTACCATCAGAAAAAGGACCGGCTAATTCCGTGA
>FBMWY7P02GC9RQ 140       0      140
TGGGGAATATTGGACAATGGACCAAAAGTCTGATCCAGCAATTCTGTGTGCACGATGACG
GTCTTAGGATTGTAAAGTGCTTTCAATCGGGAAAAAGAAAGTGATGGTACCGATAGAAGA
AGCGACGGCTAAATACGTGT
>FBMWY7P02GHWQ9 159       0      159
TGAGGAATATTGGTCAATGGGCGCGAGCCTGAACCAGCCAAGTAGCGTGAAGGATGACTG
CCCTATGGGTTGTAAACTTCTTTTGTCCGGGAATAAAACCGCCTACGTGTAGGCGCTTGT
ATGTACCGGTACGAATAAGCATCGGCTAACTCCGTGCCG
>FBMWY7P02HJLM5 139       0      139
TGGGGAATATTGGACAATGGACCAAAAGTCTGATCCAGCAATTCTGTGTGCACGATGAAG
TTTTTCGGAATGTAAAGTGCTTTCAGTTGGGAAGAAGAAAGTGACGGTACCAACAGAAGA
AGCGACGGCTAAATACGTG
>FBMWY7P02FM86I 141       0      141
TGGGGAATATTGGACAATGGACCAAAAGTCTGATCCAGCAATTCTGTGTGCACGATGACG
GTCTTAGGATTGTAAAGTGCTTTCAATCGGGAAAAAGAAAGTGATGGTACCGATAGAAGA
AGCGACGGCTAAATACGTGCA
>FBMWY7P02IYEEY 156       0      156
TGAGGAATATTGGTCAATGGACGAGAGTCTGAACCAGCCAAGTAGCGTGAAGGATGACTG
CCCTATGGGTTGTAAACTTCTTTTATACGGGAATAAAGTGAAGCACGTGTGCTTTTTTGT
ATGTACCGTATGAATAAGGATCGGCTAACTCCGTGT
>FBMWY7P02G6AAV 157       0      157
TGAGGAATATTGGTCAATGGGCGCGAGCCTGAACCAGCCAAGTAGCGTGAAGGATGACTG
CCCTATGGGTTGTAAACTTCTTTTGTCCGGGAATAAAACCGCCTACGTGTAGGCGCTTGT
ATGTACCGGTACGAATAAGCATCGGCTAACTCCGTGT
>FBMWY7P02FUQFP 155       0      155
TGAGGAATATTGGTCAATGGACGCAAGTCTGAACCAGCCAAGTAGCGTGCAGGATGACGG
CCCTCCGGGTTGTAAACTGCTTTTAGTTGGGAATAAAGTGCAGCTCGTGAGCTGTTTTGT
ATGTACCATCAGAAAAAGGACCGGCTAATTCCGTG
>FBMWY7P02JAPKV 150       0      150
CCTACGGGGCAGCAGTGGGGAATATTGCACAATGGAGGAAACTCTGATGCAGCGACGCCG
CGTGAGTGAAGAAGTATTTCGGTATGTAAAGCTCTATCAGCAGGGAAGATAATGACGGTA
CCTGACTAAGAAGCTCCGGCTAAATACGTG
>FBMWY7P02JWP3P 88       0      88
TGGGGAATATTGCACAATGGGCGAAAGCCTGATGCAGCAATGCCGCGTGAGCGATGAAGG
CCTGGTCGTAAGACTCTGTCCTCAGAGA
>FBMWY7P02HBHDL 158       0      158
CGAGGAATATTGGTCAATGGGCGAGAGCCTGAACCAGCCAAGTAGCGTGAAGGATGAAGG
TTCTATGGATTGTAAACTTCTTTTATACGGGAATAAAACCTCCCACGTGTGGGAGCTTGT
ATGTACCGTATGAATAAGCATCGGCTAAACTCCGTGCA
>FBMWY7P02FPWSB 135       0      135
TGGGGAATATTGCACAATGGGGGAAACCCTGATGCAGCGACGCCGCGTGGAGGAAGAAGG
TCTTCGGATTGTAAACTCCTGTTGTTGGGGAAGATAATGACGGTACCCAACAAGGAAGTG
ACGGCTAACTACGTG
>FBMWY7P02H0P3Z 157       0      157
TGAGGAATATTGGTCAATGGGCGCGAGCCTGAACCAGCCAAGTAGCGTGAAGGATGACTG
CCCTATGGGTTGTAAACTTCTTTTGTCCGGGAATAAAACCGCCTACGTGTAGGCGCTTGT
ATGTACCGGTACGAATAAGCATCGGCTAACTCCGTGT
>FBMWY7P02GN3DY 138       0      138
TGGGGAATATTGCACAATGGGGGAAACCCTGATGCAGCGACGCCGCGTGGAGGAAGAAGG
TCTTCGGATTGTAAACTCCTGTTGTTGGGGAAGATAATGACGGTACCCAACAAGGAAGTG
ACGGCTAACTACGTGCCT
>FBMWY7P02IDYKT 154       0      154
CCTACGAGGCAGCAGTGGGGAATATTGGACAATGGACCAAAAGTCTGATCCAGCAATTCT
GTGTGCACGATGACGGTCTTAGGATTGTAAAGTGCTTTCAATTGGGAAGAAAAAAATGAC
GGTACCAATAGAAGAAGCGACGGCTAAATACGTG
>FBMWY7P02JLHIE 135       0      135
TGGGGAATATTGCACAATGGGGGAAACCCTGATGCAGCGACGCCGCGTGGAGGAAGAAGG
TCTTCGGATTGTAAACTCCTGTTGTTGGGGAAGATAATGACGGTACCCAACAAGGAAGTG
ACGGCTAACTACGTG
>FBMWY7P02JF5LA 157       0      157
TGAGGAATATTGGTCAATGGGCGCGAGCCTGAACCAGCCAAGTAGCGTGCAGGATGACGG
CCCTCCGGGTTGTAAACTGCTTTTAGTTGGGAATAAAGTGCAGCTCGTGAGCTGTTTTGT
ATGTACCATCAGAAAAAGGACCGGCTAATTCCGTGCA
>FBMWY7P02F4Z8L 163       0      163
TAGTGAGGAATATTGGTCAATGGACGAGAGTCTGAACCAGCCAAGTAGCGTGAAGGATGA
CTGCCCTATGGGTTGTAAACTTCTTTTATACGGGAATAAAGTGAAGCACGTGTGCTTTTT
TGTATGTACCGTATGAATAAGGATCGGCTAACTCCGTGCGAGT
>FBMWY7P02GL5YN 163       0      163
TGGGGAATTTTGGACAATGGGGGCAACCCTGATCCAGCCATGCCGCGTGCAGGATGAAGG
TCTTCGGACTGTAAACTGCTTTTGTCAGGGACGAAAAGGGTTGTGTTAATACCATGATCT
GCTGACGGTACCTGAAGAATAAGCACCGGCTAACTACGTGCCG
>FBMWY7P02FJ3R2 156       0      156
TGAGGAATATTGGTCAATGGGCGCGAGCCTGAACCAGCCAAGTAGCGTGAAGGATGACTG
CCCTATGGGTTGTAAACTTCTTTTGTCCGGGAATAAAACCGCCTACGTGTAGGCGCTTGT
ATGTACCGGTACGAATAAGCATCGGCTAACTCCGTG
>FBMWY7P02HP5Q2 146       0      146
TGGGGAATATTGCACAATGGGGGAAACCCTGATGCAGCGACGCCGCGTGAGCGATGAAGT
ATTTCGGTATGTAAAGCTCTATCAGCAGGGAAGATAATGACGGTACCTGACTAAGAAGCA
CCGGCTAAATACGTGCCAGACACGTA
>FBMWY7P02IPND9 138       0      138
TGGGGAATATTGCACAATGGGGGAAACCCTGATGCAGCGACGCCGCGTGGAGGAAGAAGG
TCTTCGGATTGTAAACTCCTGTTGTTGGGGAAGATAATGACGGTACCCAACAAGGAAGTG
ACGGCTAACTACGTGCCG
>FBMWY7P02HLIID 135       0      135
TGGGGAATATTGCACAATGGAGGAAACTCTGATGCAGCGACGCCGCGTGAGTGAAGAAGT
ATTTCGGTATGTAAAGCTCTATCAGCAGGGAAGATAATGACGGTACCTGACTAAGAAGCT
CCGGCTAAATACGTG
>FBMWY7P02IWMYW 161       0      161
TGGGGAATTTTGGACAATGGGGGCAACCCTGATCCAGCCATGCCGCGTGCAGGATGAAGG
TCTTCGGATTGTAAACTGCTTTTGCCAGGGACGAAAAGGATTGTGTTAATACCATGATCT
GCTGACGGTACCTGAAGAATAAGCACCGGCTAACTACGTGT
>FBMWY7P02II0W2 135       0      135
TGGGGAATATTGCACAATGGAGGAAACTCTGATGCAGCGACGCCGCGTGAGTGAAGAAGT
ATTTCGGTATGTAAAGCTCTATCAGCAGGGAAGATAATGACGGTACCTGACTAAGAAGCT
CCGGCTAAATACGTG
>FBMWY7P02IOVPS 140       0      140
GTGGGGAATATTGGACAATGGACCAAAAGTCTGATCCAGCAATTCTGTGTGCACGATGAC
GGTCTTAGGATTGTAAAGTGCTTTCAATCGGGAAAAAGAAAGTGATGGTACCGATAGAAG
AAGCGACGGCTAAATACGTG
>FBMWY7P02JQR9D 153       0      153
CCTACGGAGGAGCAGTGGGGAATATTGCACAATGGGGGAAACCCTGATGCAGCGACGCCG
CGTGAAGGAAGAAGTATCTCGGTATGTAAACTTCTATCAGCAGGGAAGATAATGACGGTA
CCTGACTAAGAAGCCCCGGCTAACTACGTGCCC
>FBMWY7P02F9G08 140       0      140
TGGGGAATATTGGACAATGGACCAAAAGTCTGATCCAGCAATTCTGTGTGCACGATGACG
GTCTTAGGATTGTAAAGTGCTTTCAATTGGGAAGAAAAAAATGACGGTACCAATAGAAGA
AGCGACGGCTAAATACGTGG
>FBMWY7P02I2HCX 157       0      157
TGAGGAATATTGGTCAATGGGCGCGAGCCTGAACCAGCCAAGTAGCGTGAAGGATGACTG
CCCTATGGGTTGTAAACTTCTTTTGTCCGGGAATAAAACCGCCTACGTGTAGGCGCTTGT
ATGTACCGGTACGAATAAGCATCGGCTAACTCCGTGT
>FBMWY7P02FPV6U 158       0      158
TGAGGAATATTGGTCAATGGGCGAGAGCCTGAACCAGCCAAGTAGCGTGAAGGATGAAGG
TTCTATGGATTGTAAACTTCTTTTATAAGGGAATAACAGACATTACGTGTAGTGTTTTGC
ATGTACCTTATGAATAAGCATCGGCTAACTCCGTGCCA
>FBMWY7P02JWNJK 140       0      140
TGGGGAATATTGGACAATGGACCAAAAGTCTGATCCAGCAATTCTGTGTGCACGATGACG
GTCTTAGGATTGTAAAGTGCTTTCAATTGGGAAGGAAAAAAATAGCGGTACCAATAGAAG
AAGCGACGGCTAAATACGTG
>FBMWY7P02HXKFG 140       0      140
TGGGGAATATTGGACAATGGACCAAAAGTCTGATCCAGCAATTCTGTGTGCACGATGAAG
TTTTTCGGAATGTAAAGTGCTTTCAGTTGGGAAGAAGAAAGTGACGGTACCAACAGAAGA
AGCGACGGCTAAATACGTGT
>FBMWY7P02JTHTZ 135       0      135
TGGGGAATATTGCACAATGGAGGAAACTCTGATGCAGCGACGCCGCGTGAGTGAAGAAGT
ATTTCGGTATGTAAAGCTCTATCAGCAGGGAAGATAATGACGGTACCTGACTAAGAAGCT
CCGGCTAAATACGTG
>FBMWY7P02HS88B 155       0      155
TGAGGAATATTGGTCAATGGACGAGAGTCTGAACCAGCCAAGTAGCGTGAAGGATGAAGG
TCCTACGGATTGTAAACTTCTTTTATAAGGGAATAAAACCTCCCACGTGTGGGAGCTTGT
ATGTACCTTATGAATAAGCATCGGCTAACTCCGTA
>FBMWY7P02ISI1Z 163       0      163
TGGGGAATCTTCCGCAATGGGCGAAAGCCTGACGGAGCAATGCCGCGTGAGTGATGAAGG
AATTCGTTCCGTAAAACTCTTTTGTTTATGACGAATGTGCAGATTGTGAATAATTATTTG
TAATGACGGTAGTAAACGAATAAGCCACGGCTAACTACGTGCA
>FBMWY7P02G5X5Y 140       0      140
TGGGGAATATTGGACAATGGACCAAAAGTCTGATCCAGCAATTCTGTGTGCACGATGACG
GTCTTAGGATTGTAAAGTGCTTTCAATCGGGAAAAAGAAAAGTGATGGTACCGATAGAAG
AAGCGACGGCTAAATACGTG
>FBMWY7P02G3OK7 135       0      135
TGGGGGATATTGCACAATGGGGGAAACCCTGATGCAGCGACGCCGCGTGAGTGAAGAAGT
ACTTCGGTACGTAAAGCTCTATCAGCAGGGAAGAGAATGACGGTACCTGACTAAGAAGCC
CCGGCTAACTACGTA
>FBMWY7P02FGN5G 155       0      155
TGAGGAATATTGGTCAATGGACGAGAGTCTGAACCAGCCAAGTAGCGTGAAGGATGACTG
CCCTATGGGTTGTAAACTTCTTTTATATGGGAATAAAAAAGAGTACGTGTGCTCTATTGT
ATGTACCTTATGAATAAGCATCGGCTAATTCCGTG
>FBMWY7P02HM5I9 135       0      135
TGGGGAATATTGCACAATGGGGGAAACCCTGATGCAGCGACGCCGCGTGGAGGAAGAAGG
TCTTCGGATTGTAAACTCCTGTTGTTGGGGAAGATAATGATGGTACCCAACAAGGAAGTG
ACGGCTAACTACGTG
>FBMWY7P02IYIX4 142       0      142
TGGGGAATATTGGACAATGGACCAAAAGTCTGATCCAGCAATTCTGTGTGCACGATGACG
GTCTTAGGATTGTAAAGTGCTTTCAATTGGGAAGAAAAAAATGACGGTACCAATAGAAGA
AGCGACGGCTAAATACGTGCCA
>FBMWY7P02GOHH4 155       0      155
TGAGGAATATTGGTCAATGGGCGCGAGCCTGAACCAGCCAAGTAGCGTGAAGGATGACTG
CCCTATGGGTTGTAAACTTCTTTTATACGGGAATAAAGTGAAGCACGTGTGCTTTTTTGT
ATGTACCGTATGAATAAGGATCGGCTAACTCCGTG
>FBMWY7P02F8XK5 162       0      162
TGGGGAATTTTGGACAATGGGGGCAACCCTGATCCAGCCATGCCGCGTGCAGGATGAAGG
TCTTCGGATTGTAAACTGCTTTTGTTCAGGGACGAAAAGGATTGTGTTAATACCATGATC
TGCTGACGGTACCTGAAGAATAAGCACCGGCTAACTACGTGT
>FBMWY7P02JA7FQ 138       0      138
TGGGGAATATTGCACAATGGGGGAAACCCTGATGCAGCGACGCCGCGTGAAGGAAGAAGT
ATTTCGGTATGTAAACTTCTATCAGCAGGGAAGAAAATGACGGTACCTGACTAAGAAGCC
CCGGCTAACTACGTGCCG
>FBMWY7P02HBEDF 141       0      141
TGGGGAATATTGGACAATGGACCAAAAGTCTGATCCAGCAATTCTGTGTGCACGATGACG
GTCTTAGGATTGTAAAGTGCTTTCAATTGGGAAGAAAAAAATGACGGTACCAATAGAAGA
AGCGACGGCTAAATACGTGCT
>FBMWY7P02GD18S 151       0      151
CCACGGAAGGCAGCAGTGGGGAATATTGCACAATGGAGGAAACTCTGATGCAGCGACGCC
GCGTGAGTGAAGAAGTATTTCGGTATGTAAAGCTCTATCAGCAGGGAAGATAATGACGGT
ACCTGACTAAGAAGCTCCGGCTAAATACGTG
>FBMWY7P02HGOOL 140       0      140
TGGGGAATATTGGACAATGGACCAAAAGTCTGATCCAGCAATTCTGTGTGCACGATGACG
GTCTTAGGATTGTAAAGTGCTTTCAATTGGGAAGAAAAAAATGACGGTACCAATAGAAGA
AGCGACGGCTAAATACGTGT
>FBMWY7P02IJX2T 161       0      161
TGGGGAATCTTCCGCAATGGGCGAAAGCCTGACGGAGCAATGCCGCGTGAGTGATGAAGG
AATTCGTTCCGTAAAACTCTTTTGTTTATGACGAATGTGCAGATTGTGAATAATTATTTG
TAATGACGGTAGTAAACGAATAAGCCACGGCTAACTACGTA
>FBMWY7P02I1VO0 179       0      179
CCTACGGGGGAGCAGTGGGGAATTTTGGACAATGGGGGCAGCCCTGATCCAGCCATGCCG
CGTGCAGGATGAAGGTCTTCGGATTGTAAACTGCTTTTGTTCAGGGACGGAAAAGGAATT
GTGCTAATACCATGATCTGCTGACGGTACCTGAAGAATAAGCACCGGCTAACTACGTGT
>FBMWY7P02GTBIE 136       0      136
TGGGGAATATTGCACAATGGAGGAAACTCTGATGCAGCGACGCCGCGTGAGTGAAGAAGT
ATTTCGGTATGTAAAGCTCTATCAGCAGGGAAGATAATGACGGTACCTGACTAAGAAGCT
CCGGCTAAATACGTGT
>FBMWY7P02IAJ4H 141       0      141
TGGGGAATATTGGACAATGGACCAAAAGTCTGATCCAGCAATTCTGTGTGCACGATGACG
GTCTTAGGATTGTAAAGTGCTTTCAATTGGGAAGAAAAAAATGACGGTACCAATAGAAGA
AGCGACGGCTAAATACGTGCT
>FBMWY7P02IOGAH 198       0      198
TGAGGAATATTGGTCAATGGACGAGAGTCTGAACCAGCCAAGTAGCGTGAAGGATGACTG
CCCTATGGGTTGTAAACTTCTTTTATATGGGAATAAAAAAGAGCACGTGTGCTCTATTGT
ATGTACCTTATGAATAAGCATCGGCTAATTCCGTGCCAGCACGCCGGACGGTAATCTGAG
GCGGGCGTGGACGAAGGC
>FBMWY7P02HATFP 175       0      175
CCTAAGGCAGCAGTAGAGAATCTTCCACAATGAGCGAAAGCCTGATGGAGCAACGCCGCG
TGGGTGAAGAAGGTCTTCGGATCGTAAAACCCTGTTGTTAGAGAAGAAAGTGCGTGAGAG
TAACTGTTCACGTTTCGACGGTATCTAACCAGAAAGCCACGGCTAACTACGTGCG
>FBMWY7P02H9TA6 161       0      161
TAGGGAATCTTCCACAATGGGCGAAAGCCTGATGGAGCAACGCCGCGTGGGTGAAGAAGG
TCTTCGGATCGTAAAACCCTGTTGTTAGAGAAGAAAGTGCGTGGGAGTAACTGTTCACGT
TTCGACGGTATCTAACCAGAAAGCCACGGCTAACTACGTGT
>FBMWY7P02F4A6K 155       0      155
TGAGGAATATTGGTCAATGGGCGCGAGCCTGAACCAGCCAAGTAGCGTGAAGGATGACTG
CCCTATGGGTTGTAAACTTCTTTTGTCCGGGAATAAAACCGCCTACGTGTAGGCGCTTGT
ATGTACCGGTACGAATAAGCATGGCTAACTCCGTC
>FBMWY7P02IDOB2 152       0      152
CCACGGGGGCAGCAGTGGGGAATATTGCACAATGGGGGAAACCCTGATGCAGCGACGCCG
CGTGAGCGAAGAAGTATTTCGGTATGTAAAGCTCTATCAGCAGGGAAGAAGAAATGACGG
TACCTGACTAAGAAGCACCGGCTAAATACGTG
>FBMWY7P02HF4LO 137       0      137
TGGGGAATATTGCACAATGGGGGAAACCCTGATGCAGCGACGCCGCGTGGAGGAAGAAGG
TCTTCGGATTGTAAACTCCTGTTGTTGGGGAAGATAATGACGGTACCCAACAAGGAAGTG
ACGGCTAACTACGTGCT
>FBMWY7P02FMZL0 156       0      156
TGAGGAATATTGGTCAATGGGCGCGAGCCTGAACCAGCCAAGTAGCGTGAAGGATGACTG
CCCTATGGGTTGTAAACTTCTTTTGTCCGGGAATAAAACCGCCTACGTGTAGGCGCTTGT
ATGTACCGGTACGAATAAGCATCGGCTAACTCCGTG
>FBMWY7P02JHWNH 135       0      135
TGGGGAATATTGCACAATGGAGGAAACTCTGATGCAGCGACGCCGCGTGAGTGAAGAAGT
ATTTCGGTATGTAAAGCTCTATCAGCAGGGAAGATAATGACGGTACCTGACTAAGAAGCT
CCGGCTAAATACGTG
>FBMWY7P02HHMRB 155       0      155
TGAGGAATATTGGTCAATGGACGCAAGTCTGAACCAGCCAAGTAGCGTGCAGGATGACGG
CCCTCCGGGTTGTAAACTGCTTTTAGTTGGGAATAAAGTGCAGCTCGTGAGCTGTTTTGT
ATGTACCATCAGAAAAAGGACCGGCTAATTCCGTA
>FBMWY7P02GMRJ6 139       0      139
TGGGGAATATTGGACAATGGACCAAAAGTCTGATCCAGCAATTCTGTGTGCACGATGACG
GTCTTAGGATTGTAAAGTGCTTTCAATTGGGAAGAAAAAAATGACGGTACCAATAGAAGA
AGCGACGGCTAAATACGTG
>FBMWY7P02HXTNV 161       0      161
TGGGGAATTTTGGACAATGGGGGCAACCCTGATCCAGCCATGCCGCGTGCAGGATGAAGG
TCTTCGGATTGTAAACTGCTTTTGTCAGGGACGAAAAGGATTGTGTTAATACCATGATCT
GCTGACGGTACCTGAAGAATAAGCACCGGCTAACTACGTGT
>FBMWY7P02IYP09 164       0      164
TGGGGAATCTTCCGCAATGGGCGAAAGCCTGACGGAGCAATGCCGCGTGAGTGATGAAGG
AATTCGTTCCGTAAAACTCTTTTGTTTATGACGAATGTGCAGATTGTGAATAATTATTTG
TAATGACGGTAGTAAACGAATAAGCCACGGCTAACTACGTGCCT
>FBMWY7P02IPNYO 139       0      139
TGGGGAATATTGGACAATGGACCAAAAGTCTGATCCAGCAATTCTGTGTGCACGATGACG
GTCTTAGGATTGTAAAGTGCTTTCAATCGGGAAAAAGAAAGTGATGGTACCGATAGAAGA
AGCGACGGCTAAATACGTA
>FBMWY7P02F6TFX 163       0      163
TGGGGAATCTTCCGCAATGGGCGAAAGCCTGACGGAGCAATGCCGCGTGAGTGATGAAGG
AATTCGTTCCGTAAAACTCTTTTGTTTATGACGAATGTGCAGATTGTGAATAATTATTTG
TAATGACGGTAGTAAACGAATAAGCCACGGCTAACTACGTGCT
>FBMWY7P02GACVO 135       0      135
TGGGGAATATTGCACAATGGAGGAAACTCTGATGCAGCGACGCCGCGTGAGTGAAGAAGT
ATTTCGGTATGTAAAGCTCTATCAGCAGGGAAGATAATGACGGTACCTGACTAAGAAGCT
CCGGCTAAATACGTG
>FBMWY7P02G5TX4 162       0      162
TGGGGAATTTTGGACAATGGGGGCAACCCTGATCCAGCCATGCCGCGTGCAGGATGAAGG
TCTTCGGATTGTAAACTGCTTTTGTCAGGGACGAAAAGGGTTGTGTTAATACCATGATCT
GCTGACGGTACCTGAAGAATAAGCACCGGCTAACTACGTGCT
>FBMWY7P02F4KOL 155       0      155
TGAGGAATATTGGTCAATGGGCGAGAGCCTGAACCAGCCAAGTAGCGTGAAGGATGAAGG
TCCTACGGATTGTAAACTTCTTTTATACGGGAATAAAGTTTCCTACGTGTAGGATTTTGT
ATGTACCGTATGAATAAGCATCGGCTAACTCCGTG
>FBMWY7P02H5B5K 135       0      135
TGGGGAATATTGCACAATGGGGGAAACCCTGATGCAGCGACGCCGCGTGGAGGAAGAAGG
TCTTCGGATTGTAAACTCCTGTTGTTGGGGAAGATAATGACGGTACCCAACAAGGAAGTG
ACGGCTAACTACGTG
>FBMWY7P02FQQRV 160       0      160
TAGGGAATCTTCCACAATGGGCGAAAGCCTGATGGAGCAACGCCGCGTGGGTGAAGAAGG
TCTTCGGATCGTAAAACCCTGTTGTTAGAGAAGAAAGTGCGTGAGAGTAACTGTTCACGT
TTCGACGGTATCTAACCAGAAAGCCACGGCTAACTACGTG
>FBMWY7P02FZPA0 149       0      149
TGGGGAATATTGCACAATGGAGGAAACTCTGATGCAGCGACGCCGCGTGAGTGAAGAAGT
ATTTCGGTATGTAAAGCTCTATCAGCAGGGAAGATAATGACGGTACCTGACTAAGAAGCT
CCGGCTAAATACGTGCCANNCGCGAGTAT
>FBMWY7P02JO0KG 141       0      141
TGGGGAATATTGGACAATGGACCAAAAGTCTGATCCAGCAATTCTGTGTGCACGATGACG
GTCTTAGGATTGTAAAGTGCTTTCAATTGGGAAGAAAAAAATGCGGTACCAATAGAAGAA
GCGACGGCTAAATACGTGCCC
>FBMWY7P02G0556 162       0      162
TGGGGAACCTTCCGCAATGGGCGAAAGCCTGACGGAGCAATGCCGCGTGAGTGATGAAGG
AATTCGTTCCGTAAAACTCTTTTGTTTATGACGAATGTGCAGATTGTGAATAATTATTTG
TAATGACGGTAGTAAACGAATAAGCCACGGCTAACTACGTGG
>FBMWY7P02GL05C 138       0      138
TGGGGAATATTGCGCAATGGGGGCAACCCTGACGCAGCAACGCCGCGTGATTGAAGAAGG
TCTTCGGATTGTAAAAATCTTTAATTAGGGACGAAAAAAATGACGGTACCTAAAGAATAA
GCTCCGGCTAACTACGNG
>FBMWY7P02IUAFI 138       0      138
TGGGGAATATTGCACAATGGAGGAAACTCTGATGCAGCGACGCCACGTGAGTGAAGAAGT
ATTTCGGTATGTAAAGCTCTATCAGCAGGGAAGATAATGACGGTACCTGACTAAGAAGCT
CCGGCTAAATACGTCNCA
>FBMWY7P02GKK61 157       0      157
TGAGGAATATTGGTCAATGGGCGCGAGCCTGAACCAGCCAAGTAGCGTGAAGGATGACTG
CCCTATGGGTTGTAAACTTCTTTTGTCCGGGAATAAAACCGCCTACGTGTAGGCGCTTGT
ATGTACCGGTACGAATAAGCATCGGCTAACTCCGTGG
>FBMWY7P02GYKCS 169       0      169
TGAGGAATATTGGTCAATGGGCGAGAGCCTGAACCAGCCAAGTAGCGTGAAGGATGAAGG
TCCTACGGATTGTAAACTTCTTTTATACGGGAATAAAGTTTCCTACGTGTAGGATTTTGT
ATGTACCGTATGAATAAGCATCGGCTAACTCCGTGCCNGNCGCGAGTAT
>FBMWY7P02HC39X 157       0      157
TGAGGAATATTGGTCAATGGACGCAAGTCTGAACCAGCCAAGTAGCGTGCAGGATGACGG
CCCTCCGGGTTGTAAACTGCTTTTAGTTGGGAATAAAGTGCAGCTCGTGAGCTGTTTTGT
ATGTACCATCAGAAAAAGGACCGGCTAATTCCGTGCT
>FBMWY7P02GG34S 162       0      162
TGGGGAATCTTCCGCAATGGGCGAAAGCCTGACGGAGCAATGCCGCGTGAGTGATGAAGG
AATTCGTTCCGTAAAACTCTTTTGTTTATGACGAATGTGCAGATTGTGAATAATTATTTG
TAATGACGGTAGTAAACGAATAAGCCACGACTAACTACGTGT
>FBMWY7P02GXKZU 155       0      155
TGAGGAATATTGGTCAATGGACGCAAGTCTGAACCAGCCAAGTAGCGTGCAGGATGACGG
CCCTCCGGGTTGTAAACTGCTTTTAGTTGGGAATAAAGTGCAGCTCGTGAGCTGTTTTGT
ATGTACCATCAGAAAAAGGACCGGCTAATTCCGTG
>FBMWY7P02JPS2F 143       0      143
TGGGGAATATTGGACAATGGACCAAAAGTCTGATCCAGCAATTCTGTGTGCACGATGAAG
TTTTTCGGAATGTAAAGTGCTTTCAGTTGGGAAGAAGAAAGTGACGGTACCAACAGAAGA
AGCGACGGCTAAATAACGTGCCA
>FBMWY7P02GL5DZ 162       0      162
TGGGGAATCTTCCGCAATGGGCGAAAGCCTGACGGGGCAATGCCGCGTGAGTGATGAAGG
AATTCGTTCCGTAAAACTCTTTTGTTTATGACGAATGTGCAGATTGTGAATAATTATTTG
TAATGACGGTAGTAAACGAATAAGCCACGGCTAACTACGTGT
>FBMWY7P02HPZ5L 137       0      137
TGGGGAATATTGCACAATGGGGGAAACCCTGATGCAGCGACGCCGCGTGGAGGAAGAAGG
TCTTCGGATTGTAAACTCCTGTTGTTGGGGAAGATAATGACGGTACCCAACAAGGAAGTG
ACGGCTAACTACGTGCT
>FBMWY7P02IYE70 135       0      135
TGGGGAATATTGCACAATGGAGGAAACTCTGATGCAGCGACGCCGCGTGAGTGAAGAAGT
ATTTCGGTATGTAAAGCTCTATCAGCAGGGAAGATAATGACGGTACCTGACTAAGAAGCT
CCGGCTAAATACGTG
>FBMWY7P02GGYND 135       0      135
TGGGGAATATTGCACAATGGGGGAAACCCTGATGCAGCGACGCCGCGTGAGTGAAGAAGT
ATTTCGGTATGTAAAGCTCTATCAGCAGGGAAGAGAATGACGGTACCTGACTAAGAAGCC
CCGGCTAACTACGTG
>FBMWY7P02H1FWV 158       0      158
TGAGGAATATTGGTCAATGGGCGAGAGCCTGAACCAGCCAAGTAGCGTGAAGGATGAAGG
TTCTATGGATTGTAAACTTCTTTTATACGGGAATAAAACCTCCCACGTGTGGGAGCTTGT
ATGTACCGTATGAATAAGCATCGGCTAACTCCGTGCCT
>FBMWY7P02IYLGB 155       0      155
TGAGGAATATTGGTCAATGGACGCAAGTCTGAACCAGCCAAGTAGCGTGCAGGATGACGG
CCCTCCGGGTTGTAAACTGCTTTTAGTTGGGAATAAAGTGCAGCTCGTGAGCTGTTTTGT
ATGTACCATCAGAAAAAGGACCGGCTAATTCCGTG
>FBMWY7P02HTW0U 151       0      151
TGGGGAATATTGCACAATGGGGGAAACCCTGATGCAGCGACGCCGCGTGGAGGAAGAAGG
TCTTCGGATTGTAAACTCCTGTTGTTGGGGAAGATAATGACGGTACCCAACAAGGAAGTG
ACGGCTAACTACGTGCCAGCAGGCCGGGTAT
>FBMWY7P02HZAG4 174       0      174
CCTACGGGGCAGCAGTGAGGAATATTGGTCAATGGGCGCGAGCCTGAACCAGCCAAGTAG
CGTGAAGGATGACTGCCCTATGGGTTGTAAACTTCTTTTGTCCGGGAATAAAACCGCCTA
CGTGTAGGCGCTTGTATGTACCGGTACGAATAAGCATCGGCTAACTCCGTGCCG
>FBMWY7P02GQ3VF 161       0      161
TGGGGAATCTTCCGCAATGGGCGAAAGCCTGACGGAGCAATGCCGCGTGAGTGATGAAGG
AATTCGTTCCGTAAAACTCTTTTGTTTATGACGAATGTGCAGATTGTGAATAATTATTTG
TAATGACGGTAGTAAACGAATAAGCCACGGCTAACTACGTG
>FBMWY7P02IBJYI 158       0      158
TGAGGAATATTGGTCAATGGACGAGAGTCTGAACCAGCCAAGTAGCGTGAAGGATGACTG
CCCTATGGGTTGTAAACTTCTTTTATACGGGAATAAAGTGTTCCACGTGTGGAATTTTGT
ATGTACCGTATGAATAAGGATCGGCTAACTCCGTGCCC
>FBMWY7P02HU6DP 158       0      158
TGAGGAATATTGGTCAATGGACGAGAGTCTGAACCAGCCAAGTAGCGTGAAGGAAGACTG
CCCTATGGGTTGTAAACTTCTTTTATAAGGGAATAAAGTCAGGTACGTGTACCTGTTTGT
ATGTACCTTATGAATAAGCATCGGCTAACTCCGTGCCA
>FBMWY7P02GBC4A 140       0      140
TGGGGAATATTGGACAATGGACCAAAAGTCTGATCCAGCAATTCTGTGTGCACGATGAAG
TTTTTCGGAATGTAAAGTGCTTTCAGTTGGGAAGAAGAAAGTGACGGTACCAACAGAAGA
AGCGACGGCTAAATACGTGT
>FBMWY7P02FDP86 135       0      135
TGGGGAATATTGCACAATGGGGGAAACCCTGATGCAGCGACGCCGCGTGGAGGAAGAAGG
TCTTCGGATTGTAAACTCCTGTTGTTGGGGAAGATAATGACGGTACCCAACAAGGAAGTG
ACGGCTAACTACGTA
>FBMWY7P02H4C0W 138       0      138
TAGGGAATATTGCACAATGGGGGAAACCCTGATGCAGCGACGCCGCGTGAAGGAAGAAGT
ATCTCGGTATGTAAACTTCTATCAGCAGGGAAGACAATGGCGGTACCTGACTAAGAAGCC
CCGGCTAACTACGTGCCG
>FBMWY7P02HB4GJ 176       0      176
TAGGGAATTTTCGGCAATGGGCGAAAGCCTGACCGAGCAACGCCGCGTGAGGGAGGAAGT
ACTTCGGTATGTAAACCTCTGTTATAAAGGAAGAACGGTACATGGAGGGAATGCCATGTA
AGTGACGGTACTTTATGAGGAAGCCACGGCTAACTACGTGCCAGTAGCCGGGTAAT
>FBMWY7P02ISOPI 139       0      139
TGGGGAATATTGGACAATGGACCAAAAGTCTGATCCAGCAATTCTGTGTGCACGATGACG
GTCTTAGGATTGTAAAGTGCTTTCAATTGGGAAGAAAAAAATGACGGTACCAATAGAAGA
AGCGACGGCTAAATACGTG
>FBMWY7P02GFVIK 156       0      156
TGAGGAATATTGGTCAATGGACGAGAGTCTGAACCAGCCAAGTAGCGTGAAGGATGAAGG
TCCTACGGATTGTAAACTTCTTTTATAAGGGAATAAAACCTCCCACGTGTGGGAGCTTGT
ATGTACCTTATGAATAAGCATCGGCTAACTCCGTGG
>FBMWY7P02ITOCY 135       0      135
TAGGGAATATTGCTCAATGGGGGAAACCCTGAAGCAGCAACGCCGCGTGGAGGATGAAGG
TTTTAGGATTGTAAACTCCTTTTGTTAGAGAAGATTATGACGGTATCTAACGAATAAGCA
CCGGCTAACTCCGTG
>FBMWY7P02I2HB9 135       0      135
TGGGGAATATTGCACAATGGAGGAAACTCTGATGCAGCGACGCCGCGTGAGTGAAGAAGT
ATTTCGGTATGTAAAGCTCTATCAGCAGGGAAGATAATGACGGTACCTGACTAAGAAGCT
CCGGCTAAATACGTG
>FBMWY7P02FMCNY 83       0      83
TAGGGAATCTTCGGCAATGGGCGAAAGCCTGACCGAGCAACGCCGCGTGAATGAAGAAGG
CCTGTGTAATATNTNTAGAGAAG
>FBMWY7P02HXPHL 156       0      156
TGAGGAATATTGGTCAATGGGCGCGAGCCTGACCCAGCCAAGTAGCGTGAAGGATGACTG
CCCTATGGGTTGTAAACTTCTTTTGTCCGGGAATAAAACCGCCTACGTGTAGGCGCTTGT
ATGTACCGGTACGAATAAGCATCGGCTAACTCCGTG
>FBMWY7P02GS1UC 135       0      135
TGGGGAATATTGCACAATGGGGGAAACCCTGATGCAGCGACGCCGCGTGAGCGATGAAGT
ATTTCGGTATGTAAAGCTCTATCAGCAGGGAAGATAATGACGGTACCTGACCAAGAAGCA
CCGGCTAAATACGTG
>FBMWY7P02GJO2C 135       0      135
TGGGGAATATTGCACAATGGGGGAAACCCTGATGCAGCGACGCCGCGTGAGTGAAGAAGT
ATTTCGGTATGTAAAGCTCTATCAGCAGGGAAGAAAATGACGGTACCTGACTAAGAAGCC
CCGGCTAACTACGTT
>FBMWY7P02IJ1O1 142       0      142
TGGGGAATATTGGACAATGGACCAAAAGTCTGATCCAGCAATTCTGTGTGCACGATGACG
GTCTTAGGATTGTAAAGTGCTTTCAATTGGGAAGAAAAAAAATGACGGTACCAATAGAAG
AAGCGACGGCTAAATACGTGCT
>FBMWY7P02FK69P 138       0      138
TGGGGAATATTGCACAATGGGGGAAACCCTGATGCAGCAACGCCGCGTGAGTGAAGAAGT
ATTTCGGTATGTAAAGCTCTATCAGCAGGGAAGAAAGTGACGGTACCTGACTAAGAAGCC
CCGGCTAACTACGTGCCC
>FBMWY7P02J04E1 136       0      136
TGGGGAATAATTGCACAATGGGGAAACCCGTGATGCAGCGACGCCGCGTGAGCGATGAAG
TATTTCGGTATGTAAAGCTCTATCAGCAGGGAAGATAATGACGGTACCTGACTAAGAAGC
ACCGGCTAAATACGTG
>FBMWY7P02GLNHV 156       0      156
TGAGGAATATTGGTCAATGGGCGCGAGCCTGAACCAGCCAAGTAGCGTGAAGGATGACTG
CCCTATGGGTTGTAAACTTCTTTTGTCCGGGAATAAAACCGCCTACGTGTAGGCGCTTGT
ATGTACCGGTACGAATAAGCATCGGCTAACTCCGTA
>FBMWY7P02IJQ9I 80       0      80
TAGGGAATATTGCACAATGGGGGAAACCCTGATGCAGCCATGCCGCGTGTGTGAAGAAGG
CCTGGTTGTAAGACACTTCT
>FBMWY7P02HW9JZ 135       0      135
TGGGGAATATTGCACAATGGGGGAAACCCTGATGCAGCGACGCCGCGTGGAGGAAGAAGG
TCTTCGGATTGTAAACTCCTGTTGTTGGGGAAGATAATGACGGTACCCAACAAGGAAGTG
ACGGCTAACTACGTG
>FBMWY7P02JQA8G 140       0      140
TGGGGAATATTGCGCAATGGGGGCAACCCTGACGCAGCAACGCCGCGTGATTGAAGAAGG
TCTTCGGATTGTAAAAATCTTTAATTAGGGACGAAAAAAATGACGGTACCTAAAGAATAA
GCTCCGGCTAACTACGTGCT
>FBMWY7P02HEYME 135       0      135
TGGGGAATATTGCACAATGGAGGAAACTCTGATGCAGCGACGCCGCGTGAGTGAAGAAGT
ATTTCGGTATGTAAAGCTCTATCAGCAGGGAAGATAATGACGGTACCTGACTAAGAAGCT
CCGGCTAAATACGTG
>FBMWY7P02IIIW3 184       0      184
CCTTACGGGTAGTTCTAGTCTAGTTAGGGTAATTTTCGGCAATGGGGGAACCCTGACCGA
GCAACGCCGCGTGAAGGAAGAAGGAATTCGTTCTGTAAACTTCTGTTATAAAGGAAGAAC
GGCGGATATAGGGAATGATATCCGAGTGACGGTACTTTATGAGAAAGCCACGGCTAACTA
CGTG
>FBMWY7P02HPP15 156       0      156
TGAGGAATATTGGTCAATGGACGAGAGTCTGAACCAGCCAAGTAGCGTGAAGGATGACTG
CCCTACGGGTTGTAAACTTCTTTTATACGGGAATAAAGTGAAGCACGTGTGCTTTTTTGA
TGTACCGTATGAATAAGGATCGGCTAACTCCGTGCT
>FBMWY7P02H0789 157       0      157
TGAGGAATATTGGTCAATGGGCGCGAGCCTGAACCAGCCAAGTAGCGTGAAGGATGACTG
CCCTATGGGTTGTAAACTTCTTTTGTCCGGGAATAAAACCGCCTACGTGTAGGCGCTTGT
ATGTACCGGTACGAATAAGCATCGGCTAACTCCGTGT
>FBMWY7P02G8RCZ 156       0      156
TGAGGAATATTGGTCAATGGACGAGAGTCTGAACCAGCCAAGTAGCGTGAAGGAAGACTG
CCCTATGGGTTGTAAACTTCTTTTATAAGGGAATAAAGTCAGGTACGTGTACCTGTTTGT
ATGTACCTTATGAATAAGCATCGGCTAACTCCGTGT
>FBMWY7P02G1D53 135       0      135
TAGGGAATATTGCACAATGGGGGAAACCCTGATGCAGCGACGCCGCGTGAAGGAAGAAGT
ATCTCGGTATGTAAACTTCTATCAGCAGGGAAGACAATGACGGTACCTGACTAAGAAGCC
CCGGCTAACTACGTG
>FBMWY7P02FT37F 155       0      155
TGAGGAATATTGGTCAATGGACGCAAGTCTGAACCAGCCAAGTAGCGTGCAGGACGACGG
CCCTCCGGGTTGTAAACTGCTTTTAGTTGGGAATAAAGTGCAGCTCGTGAGCTGTTTTGT
ATGTACCATCAGAAAAAGGACCGGCTAATTCCGTG
>FBMWY7P02FLI16 135       0      135
TGGGGAATATTGCACAATGGAGGAAACTCTGATGCAGCGACGCCGCGTGAGTGAAGAAGT
ATTTCGGTATGTAAAGCTCTATCAGCAGGGAAGATAATGACGGTACCTGACTAAGAAGCT
CCGGCTAAATACGTG
>FBMWY7P02IB95U 158       0      158
TGAGGAATATTGGTCAATGGACGAGAGTCTGAACCAGCCAAGTAGCGTGAAGGATGACTG
CCCTATGGGTTGTAAACTTCTTTTGTCCGGGAATAAAACCGCCTACGTGTAGGCGCTTGT
ATGTACCGGTACGAATAAGCATCGGCTAACTCCGTGCT
>FBMWY7P02IA7WB 136       0      136
TGGGGAATATTGCACAATGGAGGAAACTCTGATGCAGCGACGCCGCGTGAGGGAAGAAGA
TTTTCGGATTGTAAACCTCTGTCTTCGGGGACGAAGTATGACGGTACCCGAGGAGGAAGC
CACGGCTAACTACGTG
>FBMWY7P02JGKYG 156       0      156
TGAGGAATATTGGTCAATGGGCGCGAGCCTGAACCAGCCAAGTAGCGTGAAGGATGACTG
CCCTATGGGTTGTAAACTTCTTTTGTCCGGGAATAAAACCGCCTACGTGTAGGCGCTTGT
ATGTACCGGTACGAATAAGCATCGGCTAACTCCGTA
>FBMWY7P02JAMUY 135       0      135
TGGGGAATATTGCACAATGGAGGAAACTCTGATGCAGCGACGCCGCGTGAGTGAAGAAGT
ATTTCGGTATGTAAAGCTCTATCAGCAGGGAAGATAATGACGGTACCTGACTAAGAAGCT
CCGGCTAAATACGTG
>FBMWY7P02JCLV1 155       0      155
TGAGGAATATTGGCCAATGGACGAGAGTCTGAACCAGCCAAGTAGCGTGAAGGATGGCTG
CCCTATGGGTTGTAAACTTCTTTTATATGGGAATAAAAAAGAGCACGTGTGCTCTATTGT
ATGTACCTTATGAATAAGCATCGGCTAATTCCGTG
>FBMWY7P02FK9CB 160       0      160
TAGGGAATCTTCCACAATGGGCGAAAGCCTGATGGAGCAACGCCGCGTGGGTGAAGAAGG
TCTTCGGATCGTAAAACCCTGTTGTTAGAGAAGAAAGTGCGTGAGAGTAACTGTTCACGT
TTCGACGGTATCTAACCAGAAAGCCACGGCTAACTACGTG
>FBMWY7P02I2YCP 135       0      135
TGGGGAATATTGCACAATGGGGGAAACCCTGATGCAGCGACGCCGCGTGGAGGAAGAAGG
TCTTCGGATTGTAAACTCCTGTTGTTGGGGAAGATAATGACGGTACCCAACAAGGAAGTG
ACGGCTAACTACGTA
>FBMWY7P02INNAS 150       0      150
CCTACGGGACAGCAGTGGGGAATATTGCACAATGGGGGAAACCCTGATGCAGCGACGCCG
CGTGAAGGAAGAAGTATCTCGGTATGTAAACTTCTATCAGCAGGGAAGATAATGACGGTA
CCTGACTAAGAAGCCCCGGCTAACTACGTG
>FBMWY7P02GF691 161       0      161
TGGGGAATTTTGGACAATGGGGGCAACCCTGATCCAGCCATGCCGCGTGCAGGATGAAGG
TCCTCGGATTGTAAACTGCTTTTGTCAGGGACGAAAAGGATTGTGTTAATACCATGATCT
GCTGACGGTACCTGAAGAATAAGCACCGGCTAACTACGTGT
>FBMWY7P02IB1PU 135       0      135
TGGGGAATATTGCACAATGGGGGAAACCCTGATGCAGCGACGCCGCGTGAGCGATGAAGT
ATTTCGGTATGTAAAGCTCTATCAGCAGGGAAGATAATGACGGTACCTGACTAAGAAGCA
CCGGCTAAATACGTG
>FBMWY7P02F9ZSW 141       0      141
GTGGGGAATATTGGACAATGGACCAAAAGTCTGATCCAGCAATTCTGTGTGCACGATGAC
GGTCTTAGGATTGTAAAGTGCTTTCAATCGGGAAAAAGAAAGTGATGGTACCGATAGAAG
AAGCGACGGCTAAATACGTGT
>FBMWY7P02JFI1P 187       0      187
CCTAACGGTAAGGACAAGACAAGTAGAAGGAAATAATTAGGTACAAATGGGCGAGAGCCT
GAACCAGCCAAGTAGCGTGAAGGATGAAGGTTCTATGGATTGTAAACTTCTTTTATAAGG
GAATAACAGACATTACGTGTAGTGTTTTGCATGTACCTTATGAATAAGCATCGGCTAACT
CCGTGCA
>FBMWY7P02JWWV3 158       0      158
TGAGGAATATTGGTCAATGGGCGCGAGCCTGAACCAGCCAAGTAGCGTGAAGGATGACTG
CCCTATGGGTTGTAAACTTCTTTTGTCCGGGAATAAAAACCGACCTACGTGTAGGCGCTT
GTATGTACCGGTACGAATAAGCATCGGCTAACTCCGTG
>FBMWY7P02HP8IZ 156       0      156
TGAGGAATATTGGTCAATGGGCGCGAGCCTGAACCAGCCAAGTAGCGTGAAGGATGACTG
CCCTATGGGTTGTAAACTTCTTTTGTCCGGGAATAAAACCGCCTACGTGTAGGCGCTTGT
ATGTACCGGTACGAATAAGCATCGGCTAACTCCGTA
>FBMWY7P02GGPIP 160       0      160
TAGGGAATCTTCCACAATGGGCGAAAGCCTGATGGAGCAACGCCGCGTGGGTGAAGAAGG
TCTTCGGATCGTAAAACCCTGTTGTTAGAGAAGAAAGTGCGTGAGAGTAACTGTTCACGT
TTCGACGGTATCTAACCAGAAAGCCACGGCTAACTACGTG
>FBMWY7P02FXTOP 136       0      136
TGGGGAATATTGCACAATGGGGGAAACCCTGATGCAGCGACGCCGCGTGGAGGAAGAAGG
TCTTCGGATTGTAAACTCCTGTTGTTGGGGAAGATAATGACGGTACCCAACAAGGAAGTG
ACGGCTAACTACGTGT
>FBMWY7P02HZWGC 135       0      135
TGGGGAATATTGCACAATGGGGGAAACCCTGATGCAGCGACGCCGCGTGGAGGAAGAAGG
TCTTCGGATTGTAAACTCCTGTTGTTGGGGAAGATAATGACGGTACCCAACAAGGAAGTG
ACGGCTAACTACGTG
>FBMWY7P02GEFHB 156       0      156
TGAGGAATATTGGTCAATGGGCGCGAGCCTGAACCAGCCAAGTAGCGTGAAGGATGACTG
CCCTATGGGTTGTAAACTTCTTTTGTCCGGGAATAAAACCGCCTACGTGTAGGCGCTTGT
ATGTACCGGTACGAATAAGCATCGGCTAACTCCGTG
>FBMWY7P02G3VMG 136       0      136
TGGGGAATATTGCACAATGGAGGAAACTCTGATGCAGCAACGCCGCGTGAGTGAAGAAGT
ATTTCGGTATGTAAAGCTCTATCAGCAGGGAAGAAAGTGACGGTACCTGACTAAGAAGCC
CCGGCTAACTACGTGT
>FBMWY7P02JLH6O 140       0      140
TGGGGAATATTGGACAATGGACCAAAAGTCTGATCCAGCAATTCTGTGTGCACGATGACG
GTCTTAGGATTGTAAAGTGCTTTCAATTGGGAAGAAAAAAATGACGGTACCAATAGAAGA
AGCGACGGCTAAATACGTGT
>FBMWY7P02IHVHM 157       0      157
TGAGGAATATTGGTCAATGGACGAGAGTCTGAACCAGCCAAGTAGCGTGAAGGATGAAGG
TCCTACGGATTGTAAACTTCTTTTATAAGGGAATAAAACCTCCCACGTGTGGGAGCTTGT
ATGTACCTTATGAATAAGCATCGGCTAACTCCGTGCT
>FBMWY7P02GML89 155       0      155
TGAGGAATATTGGTCAATGGACGCAAGTCTGAACCAGCCAAGTAGCGTGCAGGATGACGG
CCCTCCGGGTTGTAAACTGCTTTTAGTTGGGAATAAAGTGCAGCTCGTGAGCTGTTTTGT
ATGTACCATCAGAAAAAGGACCGGCTAATTCCGTG
>FBMWY7P02HPGQD 135       0      135
TGGGGAATATTGCACAATGGGGGAAACCCTGATGCAGCGACGCCGCGTGGAGGAAGAAGG
TCTTCGGATTGTAAACTCCTGTTGTTGGGGAAGATAATGACGGTACCCAACAAGGAAGTG
ACGGCTAACTACGTG
>FBMWY7P02FN957 142       0      142
TGGGGAATATTGGACAATGGACCAAAAGTCTGATCCAGCAATTCTGTGTGCACGATGAAG
TTTTTCGGAATGTAAAGTGCTTTCAGTTGGGAAGAAGAAAGTGACGGTACTAACAGAAGA
AGCGACGGCTAAATACGTGCCG
>FBMWY7P02GWL9N 32       0      32
TAGGGAATATTGCACAATGGGGGAAACCTTCT
>FBMWY7P02F2QIF 135       0      135
TGAGGAATATTGCACAATGGGGGAAACCCTGATGCAGCGACGCCGCGTGAGCGATGAAGT
ATTTCGGTATGTAAAGCTCTATCAGCAGGGAAGATAATGACGGTACCTGACTAAGAAGCA
CCGGCTAAATACGTG
>FBMWY7P02GN08D 160       0      160
TGGGGAATTTTGGACAATGGGGGCAACCCTGATCCAGCCATGCCGCGTGCAGGATGAAGG
TCTTCGGATTGTAAACTGCTTTTGTCAGGGACGAAAAGGATTGTGTTAATACCATGATCT
GCTGACGGTACCTGAAGAATAAGCACCGGCTAACTACGTG
>FBMWY7P02F05TG 182       0      182
CCTACGGGCAGCAGTGAGGAATATTGGTCAATGGACGAGAGTCTGAACCAGCCAAGTAGC
GTGAAGGATGACTGCCCTATGGGTTGTAAACTTCTTTTATACGGGAATAAAGTGAAGCAC
GTGTGCTTTTTTGTATGTACCGTATGAATAAGGATCGGCTAACTCCGTGCANNCGCGAGT
AT
>FBMWY7P02F4Y4N 149       0      149
TGGGGAATATTGCACAATGGGGGAAACCCTGATGCAGCGACGCCGCGTGGAGGAAGAAGG
TCTTCGGATTGTAAACTCCTGTTGTTGGGGAAGATAATGACGGTACCCAACAAGGAAGTG
ACGGCTAACTACGNGCCANGCGCGGTAAT
>FBMWY7P02HV376 155       0      155
TGAGGAATATTGGTCAATGGACGAGAGTCTGAACCAGCCAAGTAGCGTGAAGGATGACTG
CCCTATGGGTTGTAAACTTCTTTTATATGGGAATAAAAAGAGCACGTGTGCTCTATTGTA
TGTACCTTATGAATAAGCATCGGCTAATTCCGTGG
>FBMWY7P02HJSX9 170       0      170
CCTACGGAGCAGCAGTGAGGAATATTGGTCAATGGACGAGAGTCTGAACCAGCCAAGTAG
CGTGAAGGATGACTGCCCTATGGGTTGTAAACTTCTTTTATACGGGAATAAAGTGTTCCA
CGCGTGGAATTTTGTATGTACCGTATGAATAAGGATCGGCTAACTCCGTG
>FBMWY7P02I1898 174       0      174
CCTACGGGGAGGAGCAGTGAGGAATATTGGTCAATGGGCGCGAGCCTGAACCAGCCAAGT
AGCGTGAAGGATGACTGCCCTATGGGTTGTAAACTTCTTTTGTCCGGGAATAAAACCGCC
TACGTGTAGGCGCTTGTATGTACCGGTACGAATAAGCATCGGCTAACTCCGTGT
>FBMWY7P02JIZ1E 159       0      159
TGAGGAATATTGGTCAATGGGCGCGAGCCTGAACCAGCCAAGTAGCGTGAAGGATGACTG
CCCTATGGGTTGTAAACTTCTTTTGTTCGGGAATAAAACCGCCTACGTGTAGGCGCTTGT
ATGTACCGGTACGAATAAGCATCGGCTAACTCCGTGCCC
>FBMWY7P02FM7FV 137       0      137
TGGGGAATATTGCACAATGGGGGAAACCCTGATGCAGCGACGCCGCGTGGAGGAAGAAGG
TCTTCGGATTGTAAACTCCTGTTGTTGGGGAAGATAATGACGGTACCCAACAAGGAAGTG
ACGGCTAACTACGTGCT
>FBMWY7P02HEYIS 157       0      157
TGAGGAATATTGGTCAATGGGCGCGAGCCTGAACCAGCCAAGTAGCGTGAAGGATGACTG
CCCTATGGGTTGTAAACTTCTTTTGTCCGGGAATAAAACCGCCTACGTGTAGGCGCTTGT
ATGTACCGGTACGAATAAGCATCGGCTAACTCCGTGT
>FBMWY7P02JBIO4 173       0      173
CCTACGGGGCAGCAGTGAGGAATATTGGTCAATGGACGCAAGTCTGAACCAGCCAAGTAG
CGTGCAGGATGACGGCCCTCCGGGTTGTAAACTGCTTTTAGTTGGGAATAAAGTGCAGCT
CGTGAGCTGTTTTGTATGTACCATCAGAAAAAGGACCGGCTAATTCCGTGCCG
>FBMWY7P02H0IPE 137       0      137
GTGGGGAATATTGCACAAGTGGGGGAAACCCTGATGCAGCGACGCCGCGTGGAGGAAGAA
GGTCTTCGGATTGTAAACTCCTGTTGTTGGGGAAGATAATGACAGTACCCAACAAGGAAG
TGACGGCTAACTACGTG
>FBMWY7P02IHNLQ 155       0      155
TGAGGAATATTGGTCAATGGACGAGAGTCTGAACCAGCCAAGTAGCGTGAAGGATGACTG
CCCTATGGGTTGTAAACTTCTTTTATACGGGAATAAAGTGAGCCACGTGTGGTTTTTTGT
ATGTACCGTATGAATAAGGATCGGCTAACTCCGTG
>FBMWY7P02H9XGH 156       0      156
TGAGGAATATTGGTCAATGGACGAGAGTCTGAACCAGCCAAGTAGCGTGAAGGATGACTG
CCCTATGGGTTGTAAACTTCTTTTATACGGGAATAAAGTATTCCACGTGTGGAATTTTGT
ATGTACCGTATGAATAAGGATCGGCTAACTCCGTGT
>FBMWY7P02IX77V 160       0      160
TGGGGAATTTTGGACAATGGGGGCAACCCTGATCCAGCCATGCCGCGTGCAGGATGAAGG
TCTTCGGATTGTAAACTGCTTTTGTCAGGGACGAAAAGGATTGTGCTAATACCATGATCT
GCTGACGGTACCTGAAGAATAAGCACCGGCTAACTACGTG
>FBMWY7P02HSRO0 172       0      172
CCTACGAGGGCAGCAGTGAGGAATATTGGTCAATGGGCGCGAGCCTGAACCAGCCAAGTA
GCGTGAAGGATGACTGCCCTATGGGTTGTAAACTTCTTTTGTCCGGGAATAAAACCGCCT
ACGTGTAGGCGCTTGTATGTACCGGTACGAATAAGCATCGGCTAACTCCGTG
>FBMWY7P02JPJHW 156       0      156
TGAGGAATATTGGTCAATGGACGAGAGTCTGAACCAGCCAAGTAGCGTGAAGGATGAAGG
TCCTACGGATTGTAAACTTCTTTTATAAGGGAATAAAACCTCCCACGTGTGGGAGCTTGT
ATGTACCTTATGAATAAGCATCGGCTAACTCCGTGT
>FBMWY7P02FXRN5 152       0      152
CCTAGGGAAGCAGCAGTTGGGAATATTGCACAATGGAGGAAACTCTGATGCAGCGACGCC
GCGTGAGTGAAGAAGTATTTCGGTATGTAAAGTTCTATCAGCAGGGAAGATAATGACGGT
ACCTGACTAAGAAGCTCCGGCTAAATACGTGT
>FBMWY7P02GMKR2 157       0      157
TGAGGAATATTGGTCAATGGACGAGAGTCTGAACCAGCCAAGTAGCGTGAAGGATGACTG
CCCTATGGGTTGTAAACTTCTTTTATATGGGAAATAAAAAGGAGCACGTGTGCTCTATTG
TATGTACCTTATGAATAAGCATCGGCTAATTCCGTGA
>FBMWY7P02F0FPJ 139       0      139
TGGGGAATATTGGACAATGGACCAAAAGTCTGATCCAGCAATTCTGTGTGCACGATGAAG
TTTTTCGGAATGTAAAGTGCTTTCAGTTGGGAAGAAGAAAGTGACGGTACCAACAGAAGA
AGCGACGGCTAAATACGTG
>FBMWY7P02IJ2YN 142       0      142
TGGGGAAGTATTGGACAATGGACCAAAAGTACTGATCCAGCAATTCTGTGTGCACGATGA
CGGTCTTAGGATTGTAAAGTGCTTTCAATTGGGAAGAAAAAAATAGACGGTACCAATAGA
AGAAGCGACGGCTAAATACGTG
>FBMWY7P02IQC2K 137       0      137
TGGGGAATATTGCACAATGGGGGAAACCCTGATGCAGCGACGCCGCGTGGAGGAAGAAGG
TCTTCGGATTGTAAACTCCTGTTGTTGGGGAAGATAATGACGGTACCCAACAAGGAAGTG
ACGGCTAACTACGTGCT
>FBMWY7P02I9UN5 151       0      151
CCTACGAGGCAGCAGTGGGGAATATTGCACAATGGAGGAAACTCTGATGCAGCGACGCCG
CGTGAGTGAAGAAGTATTTCGGTATGTAAAGCTCTATCAGCAGGGAAGATAATGACGGTA
CCTGACTAAGAAGCTCCGGCTAAATACGTGT
>FBMWY7P02FGO0T 135       0      135
TGGGGAATATTGCACAATGGAGGAAACTCTGGTGCAGCGACGCCGCGTGAGTGAAGAAGT
ATTTCGGTATGTAAAGCTCTATCAGCAGGGAAGATAATGACGGTACCTGACTAAGAAGCT
CCGGCTAAATACGTG
>FBMWY7P02FZ9H7 160       0      160
TGAGGAATATTGGTCAATGGGCGCGAGCCTGAACCAGCCAAGTAGCGTGAAGGATGACTG
CCCTATGGGGTTGTAAACTTCTTTTGTCCGGGAATAAAACCGCCTACGTGTAGGCGCTTG
TATGTACCGGTACGAATAAGCATCGGCTAACTCCGTGCCG
>FBMWY7P02G5DJA 135       0      135
TGGGGAATATTGCACAATGGGGGAAACCCTGATGCAGCGACGCCGCGTGAAGGAAGAAGT
ATCTCGGTATGTAAACTTCTATCAGCAGGGAAGATAATGACGGTACCTGACTAAGAAGCC
CCGGCTAACTACGTG
>FBMWY7P02HXTUA 161       0      161
TGGGGAATCTTCCGCAATGGGCGAAAGCCTGACGGAGCAATGCCGCGTGAGTGATGAAGG
AATTCGTTCCGTAAAACTCTTTTGTTTATGACGAATGTGCAGATTGTGAATAATTATTTG
TAATGACGGTAGTAAACGAATAAGCCACGGCTAACTACGTT
>FBMWY7P02FI9C1 139       0      139
TGGGGAATATTGGACAATGGACCAAAAGTCTGATCCAGCAATTCTGTGTGCACGATGAAG
TTTTTCGGAATGTAAAGTGCTTTCAGTTGGGAAGAAGAAAGTGACGGTACCAACAGAAGA
AGCGACGGCTAAATACGTG
>FBMWY7P02GTX4C 140       0      140
TGGGGAATATTGGACAATGGACCAAAAGTCTGATCCAGCAATTCTGTGTGCACGATGAAG
TTTTTCGGAATGTAAAGTGCTTTCAGTTGGGAAGAAGAAAGTGACGGTACCAACAGAAGA
AGCGACGGCTAAATACGTGG
>FBMWY7P02GQTRK 135       0      135
TGGGGAATATTGCACAATGGAGGAAACTCTGATGCAGCGACGCCGCGTGAGTGAAGAAGT
ATTTCGGTATGTAAAGCTCTATCAGCAGGGAAGATAATGACGGTACCTGACTAAGAAGCT
CCGGCTAAATACGTG
>FBMWY7P02IPJNM 157       0      157
TGAGGAATATTGGTCAATGGGCGCGAGCCTGAACCAGCCAAGTAGCGTGAAGGATGACTG
CCCTATGGGTTGTAAACTTCTTTTGTCCGGGAATAAAACCGCCTACGTGTAGGCGCTTGT
ATGTACCGGTACGAATAAGCATCGGCTAACTCCGTGT
>FBMWY7P02ITQN0 139       0      139
TGGGGAATATTGGACAATGGACCAAAAGTCTGATCCAGCAATTCTGTGTGCACGATGACG
GTCTTAGGATTGTAAAGTGCTTTCAATCGGGAAAAAGAAAGTGATGGTACCGATAGAAGA
AGCGACGGCTAAATACGTA
>FBMWY7P02GJ3VH 172       0      172
CCTACGAGGCAGCAGTGAGGAATATTGGTCAATGGACGCAAGTCTGAACCAGCCAAGTAG
CGTGCAGGATGACGGCCCTCCGGGTTGTAAACTGCTTTTAGTTGGGAATAAAGTGCAGCT
CGTGAGCTGTTTTGTATGTACCATCAGAAAAAGGACCGGCTAATTCCGTGCA
>FBMWY7P02HSDR5 176       0      176
CCTACGGGGAGGTAGCAGTGAGGAATAATTGGTTCAATGGGCGCGAGCCTGAACCAGCCA
AGTAGCGTGAAGGATGACTGCCCTATGGGTTGTAAACTTCTTTTGTCCGGGAATAAAACC
GCCTACGTGTAGGCGCTTGTATGTACCGGTACGAATAAGCATCGGCTAACTCCGTG
>FBMWY7P02HCGLC 172       0      172
TGAGGAATATTGGTCAATGGGCGCGAGCCTGAACCAGCCAAGTAGCGTGAAGGATGACTG
CCCTATGGGTTGTAAACTTCTTTTGTCCGGGAATAAAACCGCCTACGTGTAGGCGCTTGT
ATGTACCGGTACGAATAAGCATCGGCTAACTCCGTGCCAGCAGTCCGGTAAT
>FBMWY7P02GQZAZ 70       0      70
TGGGGAATTTTGGACAATGGGGGCAACCCCTGATCCAGCCATGCCGCGTGCAGGAAGAAG
GCCTGTGTAT
>FBMWY7P02H22MZ 138       0      138
TGGGGAATATTGCACAATGGAGGAAACTCTGATGCAGCGACGCCGCGTGAGTGAAGAAGT
ATTTCGGTATGTAAAGCTCTATCAGCAGGGAAGATAATGACGGTACCTGACTAAGAAGCT
CCGGCTAAATACGTGCCG
>FBMWY7P02HMFK4 159       0      159
TGAGGAATATTGGTCAATGGGCGCGAGCCTGAACCAGCCAAGTAGCGTGAAGGATGACTG
CCCTATGGGTTGTAAACTTCTTTTGTCCGGGAATAAAACCGCCTACGTGTAGGCGCTTGT
ATGTACCGGTACGAATAAGCATCGGCTAACTCCGTGCCG
>FBMWY7P02IBVKY 158       0      158
TGAGGAATATTGGTCAATGGGCGCGAGCCTGAACCAGCCAAGTAGCGTGAAGGATGACTG
CCCTATGGGTTGTAAACTTCTTTTGTCCGGGAATAAAACCGCCTACGTGTAGGCGCTTGT
ATGTACCGGTACGAATAAGCATCGGCTAACTCCGTGCT
>FBMWY7P02HDDNS 158       0      158
TGAGGAATATTGGTCAATGGACGAGAGTCTGAACCAGCCAAGTAGCGTGCAGGATGACGG
CCCTATGGGTTGTAAACTGCTTTTACAAGGGAATAAAGTGAGCCTCGTGAGGCTTTTTGC
ATGTACCTTATGAATAAGGACCGGCTAATTCCGTGCCT
>FBMWY7P02HRAXZ 68       0      68
TGGGGAATTTTGGACAATGGGGGCAACCCTGATCCAGCCATGCCGCGTGCAGGAAGAAGG
CCTGTGTA
>FBMWY7P02FGSHX 139       0      139
TGGGGAATATTGGACAATGGACCAAAAGTCTGATCCAGCAATTCTGTGTGCACGATGAAG
TTTTTCGGAATGTAAAGTGCTTTCAGTTGGGAAGAAGAAAGTGACGGTACCAACAGAAGA
AGCGACGGCTAAATACGTG
>FBMWY7P02H1RJV 153       0      153
CCTACGAGGCAGCAGTGGGGAATATTGCACAATGGGGGAAACCCTGATGCAGCGAACGCC
GCGTGGAGGAAGAAGGTCTTCGGATTGTAAACTCCTGTTGTTGGGGAAGATAATGACGGT
ACCCAACAAGGAAGTGACGGCTAACTACGTGCA
>FBMWY7P02F2F7M 156       0      156
TGAGGAATATTGGTCAATGGACGAGAGTCTGAACCAGCCAAGTAGCGTGAAGGATGACTG
CCCTATGGGTTGTAAACTTCTTTTATACGGGAATAAAGTGAAGCACGTGTGCTTTTTTGT
ATGTACCGTATGAATAAGGATCGGCTAACTCCGTGT
>FBMWY7P02FR2CC 159       0      159
TGAGGAATATTGGTCAATGGGCGCGAGCCTGAACCAGCCAAGTAGCGTGAAGGATGACTG
CCCTATGGGTTGTAAACTTCTTTTGTCCGGGAATAAAACCGCCTACGTGTAGGCGCTTGT
ATGTACCGGTACGAATAAGCATCGGCTAACTCCGNGCCA
>FBMWY7P02F6SQG 156       0      156
TGAGGAATATTGGTCAATGGGCGCGAGCCTGAACCAGCCAAGTAGCGTGAAGGATGACTG
CCCTATGGGTTGTAAACTTCTTTTGTCCGGGAATAAAACCGCCTACGTGTAGGCGCTTGT
ATGTACCGGTACGAATAAGCATCGGCTAACTCCGTG
>FBMWY7P02F4DZV 153       0      153
CCTAGAGGCAGCAGTGGGGAATATTGGACAATGGACCAAAAGTCTGATCCAGCAATTCTG
TGTGCACGATGAAGTTTTTCGGAATGTAAAGTGCTTTCAGTTGGGAAGAAGAAAGTGACG
GTACCAACAGAAGAAGCGACGGCTAAATACGTG
>FBMWY7P02I8APL 161       0      161
TGGGGAATCTTCCGCAATGGGCGAAAGCCTGACGGAGCAATGCCGCGTGAGTGATGAAGG
AATTCGTTCCGTAAAACTCTTTTGTTTATGACGAATGTGCAGATTGTGAATAATTATTTG
TAATGACGGTAGTAAACGAATAAGCCACGGCTAACTACGTG
>FBMWY7P02G9LZD 135       0      135
TGGGGAATATTGCACAATGGGGGAAACCCTGATGCAGCGACGCCGCGTGGAGGAAGAAGG
TCTTCGGATTGTAAACTCCTGTTGTTGGGGAAGATAATGACGGTACCCAACAAGGAAGTG
ACGGCTAACTACGTG
>FBMWY7P02I9SYH 87       0      87
TGGGGAATATTGCACAATGGGCGCAAGCCTGATGCAGCAACGCCGCGTGAGCGATGAAGG
CCTGGTCGTAAGCTCTGTCCTCAGAGA
>FBMWY7P02G8UYN 157       0      157
TGAGGAATATTGGTCAATGGGCGCGAGCCTGAACCAGCCAAGTAGCGTGAAGGATGACTG
CCCTATGGGTTGTAAACTTCTTTTGTCCGGGAATAAAACCGCCTACGTGTAGGCGCTTGT
ATGTACCGGTACGAATAAGCATCGGCTAACTCCGTGT
>FBMWY7P02HM90T 141       0      141
TGGGGAATATTGGACAATGGACCAAAAGTCTGATCCAGCAATTCTGTGTGCACGATGAAG
TTTTTCGGAATGTAAAGTGCTTTCAGTTGGGAAGAAGAAAGTGACGGTACCAACAGAAGA
AGCGACGGCTAAATACGTGCT
>FBMWY7P02IW3ZR 156       0      156
TGAGGAATATTGGTCAATGGGCGCGAGCCTGAACCAGCCAAGTAGCGTGAAGGATGACTG
CCCTATGGGTTGTAAACTTCTTTTGTCCGGGAATAAAACCGCCTACGTGTAGGCGCTTGT
ATGTACCGGTACGAATAAGCATCGGCTAACTCCGTG
>FBMWY7P02H2WOP 162       0      162
TGGGGAATCTTCCGCAATGGGCGAAAGCCTGACGGAGCAATGCCGCGTGAGTGATGAAGG
AATTCGTTCCGTAAAACTCTTTTGTTTATGACGAATGTGCAGATTGTGGATAATTATTTG
TAATGACGGTAGTAAACGAATAAGCCACGGCTAACTACGTGT
>FBMWY7P02GMGG0 163       0      163
TGGGGAATTTTGGACAATGGGGGCAACCCTGATCCAGCCATGCCGCGTGCAGGATGAAGG
TCTTCGGATTGTAAACTGCTTTTGTCAGGGACGAAAAGGGTTGTGTTAATACCATGATCT
GCTGACGGTACCTGAAGAATAAGCACCGGCTAACTACGTGCCG
>FBMWY7P02HMJ2H 154       0      154
TGGGGAATATTGGACAATGGACCAAAAGTCTGATCCAGCAATTCTGTGTGCACGATGACG
GTCTTAGGATTGTAAAGTGCTTTCAGTTGGGAAGAAAAAAATGACGGTACCAATAGAAGA
AGCGACGGCTAAATACGTGCAGCAGCCAGGTAAT
>FBMWY7P02I2BNU 169       0      169
CCTACGGGCAGCAGTGAGGAATATTGGTCAATGGGCGAGAGCCTGAACCAGCCAAGTAGC
GTGAAGGATGAAGGTCCTACGGATTGTAAACTTCTTTTATACGGGAATAAAGTTTCCTAC
GTGTAGGATTTTGTATGTACCGTATGAATAAGCATCGGCTAACTCCGTG
>FBMWY7P02IKSJE 155       0      155
TGAGGAATATTGGTCAATGGACGAGAGTCTGAACCAGCCAAGTAGCGTGAAGGATGACTG
CCCTATGGGTTGTAAACTTCTTTTATACGGGAATAAAGTGAAGCACGTGTGCTTTTTTGT
ATGTACCGTATGAATAAGGATCGGCTAACTCCGTG
>FBMWY7P02FHBGO 157       0      157
TGAGGAATATTGGTCAATGGACGCAAGTCTGAACCAGCCAAGTAGCGTGCAGGATGACGA
CCCTCCGGGTTGTAAACTGCTTTTAGTTGGGAATAAAGTGCAGCTCGTGAGCTGTTTTGT
ATGTACCATCAGAAAAAGGACCGGCTAATTCCGTGCA
>FBMWY7P02JSMLR 161       0      161
TGGGGAATCTTCCGCAATGGGCGAAAGCCTGACGGAGCAATGCCGCGTGAGTGATGAAGG
AATTCGTTCCGTAAAACTCTTTTGTTTATGACGAATGTGCAGATTGTGAATAATTATTTG
TAATGACGGTAGTAAACGAATAAGCCACGGCTAACTACGTG
>FBMWY7P02GDZY5 158       0      158
GGTGGGGAATATTGGTCAATGGGCGCGAGCCTGAACCAGCCAAGTAGCGTGAAGGATGAC
TGCCCTATGGGTTGTAAACTTCTTTTGTTCGGGAATAAAACCGCCTACGTGTAGGCGCTT
GTATGTACCGGTACGAATAAGCATCGGCTAACTCCGTG
>FBMWY7P02JHWLS 171       0      171
CCTACGAGCAGCAGTGAGGAATATTGGTCAATGGACGAGAGTCTGAACCAGCCAAGTAGC
GTGAAGGATGAAGGTCCTACGGATTGTAAACTTCTTTTATAAGGGAATAAAACCTCCCAC
GTGTGGGAGCTTGTATGTACCTTATGAATAAGCATCGGCTAACTCCGTGCA
>FBMWY7P02G2T9M 158       0      158
TGAGGAATATTGGTCAATGGGCGCGAGCCTGAACCAGCCAAGTAGCGTGAAGGATGACTG
CCCTATGGGTTGTAAACTTCTTTTGTCCGGGAATAAAACCGCCTACGTGTAGGCGCTTGT
ATGTACCGGTACGAATAAGCATCGGCTAACTCCGTGCT
>FBMWY7P02IK576 163       0      163
TGGGGGATTTTGGACAATGGGGGCAACCCTGATCCAGCCATGCCGCGTGCAGGATGAAGG
TCTTCGGATTGTAAACTGCTTTTGTCAGGGACGAAAAGGATTGTGTTAATACCATGATCT
GCTGACGGTACCTGAAGAATAAGCACCGGCTAACTACGTGCCC
>FBMWY7P02HJMKM 137       0      137
TGGGGAAGTATTGCACAATGGGGGAAACCCGTGATGCAGCGACGCCGCGTGGAGGAAGAA
GGTCTTCGGATTGTAAACTCCTGTTGTTGGGGAAGATAATGACGGTACCCAACAAGGAAG
TGACGGCTAACTACGTG
>FBMWY7P02FLCYL 139       0      139
TGGGGAATATTGGACAATGGACCAAAAGTCTGATCCAGCAATTCTGTGTGCACGATGACG
GTCTTAGGATTGTAAAGTGCTTTCAATCGGGAAAAAGAAAGTGATGGTACCGATAGAAGA
AGCGACGGCTAAATACGTG
>FBMWY7P02FEQ0B 70       0      70
TAGGGAATATTGCACAATGGGGGGAACCCTGATGCAGCCATGCCGCGTGTGTGAAGAAGG
CCTGTGTAAG
>FBMWY7P02HEFX8 142       0      142
TGGGGAATATTGGACAATGGACCAGAAGTCTGATCCAGCAATTCTGTGTGCACGATGACG
GTCTTAGGATTGTAAAGTGCTTTCAATTGGGAAGGAAAAAAAATAGACGGTACCAATAGA
AGAAGCGACGGCTAAATACGTG
>FBMWY7P02I20UM 141       0      141
TGGGGAATATTGGACAATGGACCAAAAGTCTGATCCAGCAATTCTGTGTGCACGATGACG
GTCTTAGGATTGTAAAGTGCTTTCAATTGGGAAGAAAAAAATGCGGTACCAATAGAAGAA
GCGACGGCTAAATACGTGCCT
>FBMWY7P02IQUCQ 175       0      175
CCTACGGGGCAGCAGTAGGGAATTTTCGGCAATGGGGGAAACCCTGACCGAGCAACGCCG
CGTGAAGGAAGAAGTAATTCGTTATGTAAACTTCTGTCATAGAGGAAGAACGGTGGATAT
AGGGAATGATATCCAAGTGACGGTACTCTATAAGAAAGCCACGGCTAACTACGTG
>FBMWY7P02F1HC6 135       0      135
TGGGGAATATTGCACAATGGAGGAAACTCTGATGCAGCGACGCCGCGTGAGTGAAGAAGT
ATTTCGGTATGTAAGGCTCTATCAGCAGGGAAGATAATGACGGTACCTGACTAAGAAGCT
CCGGCTAAATACGTG
>FBMWY7P02IJ741 135       0      135
TGGGGAATATTGCACAATGGAGGAAACTCTGATGCAGCGACGCCGCGTGAGTGAAGAAGT
ATTTCGGTATGTAAAGCTCTATCAGCAGGGAAGATAATGACGGTACCTGACTAAGAAGCT
CCGGCTAAATACGTG
>FBMWY7P02JTTK0 140       0      140
TGGGGAATATTGGACAATGGACCAAAAGTCTGATCCAGCAATTCTGTGTGCACGATGACG
GTCTTAGGATTGTAAAGTGCTTTCAATCGGGAAAAAGAAAGTGATGGTACCGATAGAAGA
AGCGACGGCTAAATACGTGT
>FBMWY7P02HVFX7 155       0      155
TGAGGAATATTGGTCAATGGACGAGAGTCTGAACCAGCCAAGTAGCGTGAAGGATGACTG
CCCTATGGGTTGTAAACTTCTTTTATACGGGAATAAAGTGAAGCACGTGTGCTTTTTTGT
ATGTACCGTATGAATAAGGATCGGCTAACTCCGTG
>FBMWY7P02F9579 159       0      159
TGAGGAATATTGGTCAATGGGCGCGAGCCTGAACCAGCCAAGTAGCGTGAAGGATGACTG
CCCTATGGGTTGTAAACTTCTTTTGTCCGGGAATAAAACCGCCTACGTGTAGGCGCTTGT
ATGTACCGGTACGAATAAGCATCGGCTAACTCCGTGCCT
>FBMWY7P02JCSCC 159       0      159
TGAGGAATATTGGTCAATGGGCGCGAGCCTGAACCAGCCAAGTAGCGTGAAGGATGACTG
CCCTATGGGTTGTAAACTTCTTTTGTCCGGGAATAAAACCGCCTACGTGTAGGCGCTTGT
ATGTACCGGTACGAATAAGCATCGGCTAACTCCGTGCCG
>FBMWY7P02G2KXR 155       0      155
TGAGGAATATTGGTCAATGGGCGAGAGCCTGAACCAGCCAAGTAGCGTGAAGGATGAAGG
TTCTATGGATTGTAAACTTCTTTTATACGGGAATAAAACCTCCCACGTGTGGGAGCTTGT
ATGTACCGTATGAATAAGCATCGGCTAACTCCGTG
>FBMWY7P02GJG1A 136       0      136
TCGGGAATATTGCGCAATGGAGGAAACTCTGACGCAGTGACGCCGCGTGCAGGAAGAAGG
TTTTCGGATTGTAAACTGCTTTAGACAGGGAAGAAACAAGACAGTACCTGTAGAATAAGC
TCCGGCTAACTACGTA
>FBMWY7P02FWXSF 161       0      161
TGGGGAATTTTGGACAATGGGGGCAACCCTGATCCAGCCATGCCGCGTGCAGGATGAAGG
TCTTCGGATTGTAAACTGCTTTTGTCAGGGACGAAAAGGATTGTGTTAATACCATGATCT
GCTGACGGTACCTGAAGAATAAGCACCGGCTAACTACGTGT
>FBMWY7P02H251W 160       0      160
TGGGGAATTTTGGACAATGGGGGCAACCCTGATCCAGCCATGCCGCGTGCAGGATGAAGG
TCTTCGGATTGTAAACTGCTTTTGTCAGGGACGAAAAGGATTGTGTTAATACCATGATCT
GCTGACGGTACCTGAAGAATAAGCACCGGCTAACTACGTG
>FBMWY7P02G5BB1 161       0      161
TAGGGAATCTTCCACAATGGGCGAAAGCCTGATGGAGCAACGCCGCGTGGGTGAAGAAGG
TCTTCGGATCGTAAAACCCTGTTGTTAGAGAAGAAAGTGCGTGAGAGTAACTGTTCACGT
TTCGACGGTATCTAACCAGAAAGCCACGGCTAACTACGTGT
>FBMWY7P02JUCSB 157       0      157
TGAGGAATATTGGTCAATGGGCGCGAGCCTGAACCAGCCAAGTAGCGTGAAGGATGACTG
CCCTATGGGTTGTAAACTTCTTTTGTCCGGGAATAAAACCGCCTACGTGTAGGCGCTTGT
ATGTACCGGTACGAATAAGCATCGGCTAACTCCGTGT
>FBMWY7P02JI61I 134       0      134
TGGGAATATTGCACAATGGGGGAAACCCTGATGCAGCGACGCCGCGTGGAGGAAGAAGGT
CTTCGGATTGTAAACTCCTGTTGTTGGGGAAGATAATGACGGTACCCAACAAGGAAGTGA
CGGCTAACTACGTG
>FBMWY7P02HUE3D 139       0      139
TGGGGAATATTGGACAATGGACCAAAAGTCTGATCCAGCAATTCTGTGTGCACGATGACG
GTCTTAGGATTGTAAAGTGCTTTCAATCGGGAAAAAGAAAGTGATGGTACCGATAGAAGA
AGCGACGGCTAAATACGTG
>FBMWY7P02GCZU0 160       0      160
TGGGGAATTTTGGACAATGGGGGCAACCCTGATCCAGCCATGCCGCGTGCAGGATGAAGG
TCTTCGGATTGTAAACTGCTTTTGTCAGGGACGAAAAGGGTTGTGTTAATACCATGATCT
GCTGACGGTACCTGAAGAATAAGCACCGGCTAACTACGTG
>FBMWY7P02HHSZC 156       0      156
TGAGGAATATTGGTCAATGGGCGCGAGCCTGAACCAGCCAAGTAGCGTGAAGGATGACTG
CCCTATGGGTTGTAAACTTCTTTTGTCCGGGAATAAAACCGCCTACGTGTAGGCGCTTGT
ATGTACCGGTACGAATAAGCATCGGCTAACTCCGTG
>FBMWY7P02IAJQL 156       0      156
TGAGGAATATTGGTCAATGGGCGAGAGCCTGAACCAGCCAAGTAGCGTGAAGGATGAAGG
TTCTATGGATTGTAAACTTCTTTTATACGGGAATAAAACCTCCCACGTGTGGGAGCTTGT
ATGTACCGTATGAATAAGCATCGGCTAACTCCGTGT
>FBMWY7P02I85Q0 157       0      157
TGAGGAATATTGGTCAATGGGCGCGAGCCTGAACCAGCCAAGTAGCGTGAAGGATGACTG
CCCTATGGGTTGTAAACTTCTTTTGTCCGGGAATAAAACCGCCTACGTGTAGGCGCTTGT
ATGTACCGGTACGAATAAGCATCGGCTAACTCCGTGT
>FBMWY7P02GDYJX 140       0      140
TGGGGAATATTGGACAATGGACCAAAAGTCTGATCCAGCAATTCTGTGTGCACGATGAAG
TTTTTCGGAATGTAAAGTGCTTTCAGTTGGGAAGAAGAAAGTGACGGTACCAACAGAAGA
AGCGACGGCTAAATACGTGG
>FBMWY7P02I85WW 156       0      156
TGAGGAATATTGGTCAATGGGCGAGAGCCTGAACCAGCCAAGTAGCGTGAAGGATGAAGG
TTCTATGGATTGTAAACTTCTTTTATACGGGAATAAAACCTCCCACGTGTGGGAGCTTGT
ATGTACCGTATGAATAAGCATCGGCTAACTCCGTGT
>FBMWY7P02G3Z00 196       0      196
TGGGGAATTTTGGACAATGGGGGCAACCCTGATCCAGCCATGCCGCGTGCAGGATGAAGG
TCTTCGGATTGTAAACTGCTTTTGTCAGGGACGAAAAGGATTGTGTTAATACCATGATCT
GCTGACGGTACCTGAAGAATAAGCACCGGCTAACTACGTGCCAGCNCGCGTAGTATNGNG
GCGGCGTGGACGAGGC
>FBMWY7P02IUPKY 162       0      162
TAGGGAATTTTCGTCAATGGGCGCAAGCCTGAACGAGCAATGCCGCGTGGGTGAAGAAGG
TCTTCGGATCGTAAAGCTCTGTTGCGAGGGAAAAAGGAAGAGAAGAGGGAATGATTCTCT
TTTGAAGGTACCTCGCCAGAAAGTCACGGCTAACTACGTGCA
>FBMWY7P02G37IQ 155       0      155
TGAGGAATATTGGTCAATGGGCGAGAGCCTGAACCAGCCAAGTAGCGTGAAGGATGAAGG
TTCTATGGATTGTAAACTTCTTTTATACGGGAATAAAACCTCCCACGTGTGGGAGCTTGT
ATGTACCGTATGAATAAGCATCGGCTAACTCCGTG
>FBMWY7P02G4UOC 156       0      156
TGAGGAATATTGGTCAATGGACGAGAGTCTGAACCAGCCAAGTAGCGTGAAGGATGACTG
CCCTATGGGTTGTAAACTTCTTTTATATGGGAATAAAAAAAGAGCACGTGTGCTCTATTG
TATGTACCTTATGAATAAGCATCGGCTAATTCCGTG
>FBMWY7P02HSNFI 138       0      138
TGGGGAATATTGCACAATGGGGGAAACCCTGATGCAGCGACGCCGCGTGGAGGAAGAAGG
TCTTCGGATTGTAAACTCCTGTTGTTGGGGAAGATAATGACGGTACCCAACAAGGAAGTG
ACGGCTAACTACGTGCCG
>FBMWY7P02IW0NB 138       0      138
TGGGGAATATTGCACAATGGAGGAAACTCTGATGCAGCGACGCCGCGTGAGTGAAGAAGT
ATTTCGGTATGTAAAGCTCTATCAGCAGGGAAGATAATGACGGTACCTGACTAAGAAGCT
CCGGCTAAATACGTGCCG
>FBMWY7P02IJ0SP 135       0      135
TGGGGAATATTGCACAATGGGGGAAACCCTGATGCAGCGACGCCGCGTGAGCGATGAAGT
ATTTCGGTATGTAAAGCTCTATCAGCAGGGAAGATAATGACGGTACCTGACTAAGAAGCA
CCGGCTAAATACGTG
>FBMWY7P02I2HY5 168       0      168
CCTACGGGCAGCAGTGGGGAATATTGCACAATGGGGGAAACCCTGATGCAGCGACGCCGC
GTGGAGGAAGAAGGTCTTCGGATTGTAAACTCCTGTTGTTGGGGAAGATAATGACGGTAC
CCAACAAGGAAGTGACGGCTAACTACGTGCCAGCACGCCGTAGCGTAT
>FBMWY7P02G1USI 72       0      72
TGGGGGATATTGCACAATGGGCGAAAGCCTGATGCAGCGACACCGCGTGAGGGAAGACGG
CCTGTGTACTCT
>FBMWY7P02F2NFB 141       0      141
TGGGGAATATTGGACAATGGACCAAAAGTCTGATCCAGCAATTCTGTGTGCACGATGAAG
TTTTTCGGAATGTAAAGTGCTTTCAGTTGGGAAGAAGAAAGTGACGGTACCAACAGAAGA
AGCGACGGCTAAATACGTGCA
>FBMWY7P02HYV40 158       0      158
TGAGGAATATTGGTCAATGGGCGCGAGCCTGAACCAGCCAAGTAGCGTGAAGGATGACTG
CCCTATGGGTTGTAAACTTCTTTTGTCCGGGAATAAAACCGCCTACGTGTAGGCGCTTGT
ATGTACCGGTACGAATAAGCATCGGCTAACTCCGTGCT
>FBMWY7P02FOVP9 135       0      135
TGGGGAATATTGCACAATGGGGGAAACCCTGATGCAGCGACGCCGCGTGAAGGAAGAAGT
ATCTCGGTATGTAAACTTCTATCAGCAGGGAAGAAAATGACGGTACCTGACTAAGAAGCC
CCGGCTAACTACGTG
>FBMWY7P02FSSHB 164       0      164
TGGGGAATCTTCCGCAATGGGCGAAAGCCTGACGGAGCAATGCCGCGTGAGTGATGAAGG
AATTCGTTCCGTAAAACTCTTTTGTTTATGACGAATGTGCAGATTGTGAATAATTATTTG
TAATGACGGTAGTAAACGAATAAGCCACGGCTAACTACGTCNCA
>FBMWY7P02FJ3RN 141       0      141
TGGGGAATATTGGACAATGGACCAAAAGTCTGATCCAGCAATTCTGTGTGCACGATGACG
GTCTTAGGATTGTAAAGTGCTTTCAATTGGGAAAAAGAAAGTGATGGTACCGATAGAAGA
AGCGACGGCTAAATACGTGCG
>FBMWY7P02FRCXX 137       0      137
GTGGGGAATATTGCACAATGGGGGAAACCCTGATGCAGCGACGCCGCGTGGAGGAAGAAG
GTCTTCGGATTGTAAACTCCTGTTGTTGGGGAAGATAATGACGGTACCCAACAAGGAAGT
GACGGCTAACTACGTGG
>FBMWY7P02HIKYT 155       0      155
TGAGGAATATTGGTCAATGGACGGAAGTCTGAACCAGCCAAGTAGCGTGCAGGATGACGG
CCCTCTGGGTTGTAAACTGCTTTTAGTTGGGAATAAAGTGCGGTACGTGTACCGTTTTGT
ATGTACCATCAGAAAAAGGACCGGCTAGTTCCGTA
>FBMWY7P02IQMEY 135       0      135
TGGGGAATATTGCACAATGGGGGAAACCCTGATGCAGCGACGCCGCGTGGAGGAAGAAGG
TCTTCGGATTGTAAACTCCTGTTGTTGGGGAAGATAATGACGGTACCCAACAAGGAAGTG
ACGGCTAACTACGTG
>FBMWY7P02F8FU4 138       0      138
TGGGGGATATTGCACAATGGGGGAAACCCTGATGCAGCGACGCCGCGTGAGTGAAGAGGT
ACTTCGGTACGTAAAGCTCTATCAGCAGGGAAGAGAATGACGGTACCTGACTAAGAAGCC
CCGGCTAACTACGTGCCG
>FBMWY7P02GXJ12 139       0      139
TGGGGAATATTGGACAATGGACCAAAAGTCTGATCCAGCAATTCTGTGTGCACGATGACG
GTCTTAGGATTGTAAAGTGCTTTCAATCGGGAAAAAGAAAGTGATGGTACCGATAGAAGA
AGCGACGGCTAAATACGTG
>FBMWY7P02I07SE 164       0      164
GCAGTGGGGAATTTTGGACAATGGGGGCAACCCTGATCCAGCCATGCCGCGTGCAGGATG
AAGGTCTTCGGATTGTAAACTGCTTTTGTCAGGGACGAAAAGGATTGTGTTAATACCATG
ATCTGCTGACGGTACCTGAAGAATAAGCACCGGCTAACTACGTG
>FBMWY7P02GCRYF 164       0      164
TGGGGAATCTTCCGCAATGGGCGAAAGCCTGACGGAGCAATGCCGCGTGAGTGATGAAGG
AATTCGTTCCGTAAAACTCTTTTGTTTATGACGAATGTGCGGATTGTGAATAATTATTTG
TAATGACGGTAGTAAACGAATAAGCCCCGGCTAACTACGTGCCG
>FBMWY7P02H72W9 135       0      135
TGGGGAATATTGCACAATGGGGGAAACCCTGATGCAGCGACGCCGCGTGGAGGAAGAAGG
TCTTCGGATTGTAAACTCCTGTTGTTGGGGAAGATAATGACGGTACCCAACAAGGAAGTG
ACGGCTAACTACGTG
>FBMWY7P02H7KUC 160       0      160
TGGGGAATTTTGGACAATGGGGGCAACCCTGATCCAGCCATGCCGCGTGCAGGATGAAGG
TCTTCGGATTGTAAACTGCTTTTGTCAGGGACGAAAAGGATTGTGCTAATACCATGATCT
GCTGACGGTACCTGAAGAATAAGCACCGGCTAACTACGTG
>FBMWY7P02JY5HX 86       0      86
TGGGGAATATTGGACAATGGACCAAAAGTACTGATCCAGCAATTCTGTGTGCACGATGAC
GGTCTTAGGATTGTAAAGTGCTTCAT
>FBMWY7P02G4EYV 135       0      135
TGGGGAATATTGCACAATGGAGGAAACTCTGATGCAGCGACGCCGCGTGAGTGAAGAAGT
ATTTCGGTATGTAAAGCTCTATCAGCAGGGAAGATAATGACGGTACCTGACTAAGAAGCT
CCGGCTAAATACGTG
>FBMWY7P02I296N 137       0      137
TGGGGGATATTGCACAATGGGCGCAAGCCTGATGCAGCAACGCCGCGTGAGCGATGAAGG
TCTTAGGGTCGTAAAGCTCTGTCCTCAAGGAAGATAATGACGGTACTTGAGGAGGAAGCC
CCGGCTAACTACGTGCT
>FBMWY7P02IEPQJ 70       0      70
TGGGGAATTTTGGACAATGGGGGGCAACCCTGATCCAGCCATGCCGCGTGCAGGAAGAAG
GCCTGTGTAT
>FBMWY7P02JD2YU 29       0      29
CTGAGCGGGGCTGGGGCCAAAGGGGCCAG
>FBMWY7P02G5MKP 138       0      138
TGGGGAATATTGCACAATGGGGGAAACCCTGATGCAGCGACGCCGCGTGGAGGAAGAAGG
TCTTCGGATTGTAAACTCCTGTTGTTGGGGAAGATAATGACGGTACCCAACAAGGAAGTG
ACGGCTAACTACGTGCCC
>FBMWY7P02HSCV1 157       0      157
TGAGGAATATTGGTCAATGGACGAGAGTCTGAACCAGCCAAGTAGCGTGAAGGATGACTG
CCCTATGGGTTGTAAACTTCTTTTGTCCGGGAATAAAACCGCCTACGTGTAGGCGCTTGT
ATGTACCGGTACGAATAAGCATCGGCTAACTCCGTGT
>FBMWY7P02JIV08 68       0      68
TGGGGAATTTTGGACAATGGGGGCAACCCTGATCCAGCCATGCCGCGTGCAGGAAGAAGG
CCTGTGTA
>FBMWY7P02I5N17 151       0      151
CCTAAGGGCAGCAGTGGGGAATATTGCACAATGGAGGAAACTCTGATGCAGCGACGCCGC
GTGAGTGAAGAAGTATTTCGGTATGTAAAGCTCTATCAGCAGGGAAGATAATGACGGTAC
CTGACTAAGAAGCTCCGGCTAAATACGTGCT
>FBMWY7P02I1OYV 135       0      135
TAGGGAATATTGCACAATGGGGGAAACCCTGATGCAGCGACGCCGCGTGAAGGAAGAAGT
ATCTCGGTATGTAAACTTCTATCAGCAGGGAAGATAATGACGGTACCTGACTAAGAAGCC
CCGGCTAACTACGTG
>FBMWY7P02HWIJB 158       0      158
TGAGGAATATTGGTCAATGGGCGCGAGCCTGAACCAGCCAAGTAGCGTGAAGGATGACTG
CCCTATGGGTTGTAAACTTCTTTTGTCCGGGAATAAAACCGCCTACGTGTAGGCGCTTGT
ATGTACCGGTACGAATAAGCATCGGCTAACTCCGTGCT
>FBMWY7P02IZGFM 162       0      162
TGGGGAATTTTGGACAATGGGGGCAACCCTGATCCAGCCATGCCGCGTGCAGGATGAAGG
TCTTCGGATTGTAAACTGCTTTTGTCAGGGACGAAAAGGATTGTGCTAATACCATGATCT
GCTGACGGTACCTGAAGAATAAGCACCGGCTAACTACGTGCT
>FBMWY7P02GOVV4 156       0      156
TGAGGAATATTGGTCAATGGGCGCGAGCCTGAACCAGCCAAGTAGCGTGAAGGATGACTG
CCCTATGGGTTGTAAACTTCTTTTGTCCGGGAATAAAACCGCCTACGTGTAGGCGCTTGT
ATGTACCGGTACGAATAAGCATCGGCCAACTCCGTA
>FBMWY7P02GKBFB 161       0      161
TAGGGAATCTTCCACAATGGGCGGAAGCCTGATGGAGCAACGCCGCCGTGGGTGAAGAAG
GTCTTCGGATCGTAAAACCCTGTTGTTAGAGAAGAAAGTGCGTGAGAGTAACTGTTCACG
TTTCGACGGTATCTAACCAGAAAGCCACGGCTAACTACGTA
>FBMWY7P02GW5VB 155       0      155
TGAGGAATATTGGTCAATGGACGAGAGTCTGAACCAGCCAAGTAGCGTGAAGGATGACTG
CCCTATGGGTTGTAAACTTCTTTTATACGGGAATAAAGTGAAGCACGTGTGCTTTTTTGT
ATGTACCGTATGAATAAGGATCGGCTAACTCCGTG
>FBMWY7P02GQVV5 198       0      198
CCTAAACGGAAAGGAACAAAGAACAAAGTAGGGGAAATTTTAGGAACAAATAGGGGGACA
AACCCTGATCCAGCCATGCCGCGTGCAGGATGAAGGTCTTCGGATTGTAAACTGCTTTTG
TCAGGGACGAAAAGGATTGTGTTAATACCATGATCTGCTGACGGTACCTGAAGAATAAGC
ACCGGCTAACTACGTGCT
>FBMWY7P02G32PX 139       0      139
TGGGGAATATTGGACAATGGACCAAAAGTCTGATCCAGCAATTCTGTGTGCACGATGAAG
TTTTTCGGAATGTAAAGTGCTTTCAGTTGGGAAGAAGAAAGTGACGGTACCAACAGAAGA
AGCGACGGCTAAATACGTG
>FBMWY7P02HXYKD 137       0      137
TGGGGAATATTGCACAATGGAGGAAACTCTGATGCAGCGACGCCGCGTGAGTGAAGAAGT
ATTTCGGTATGTAAAGCTCTATCAGCAGGGAAGATAATGACGGTACCTGACTAAGAAGCT
CCGGCTAAATACGTGCT
>FBMWY7P02FXBGY 155       0      155
TGAGGAATATTGGTCAATGGACGAGAGTCTGAACCAGCCAAGTAGCGTGAAGGATGAAGG
TCCTACGGATTGTAAACTTCTTTTATAAGGGAATAAAACCTCCCACGTGTGGGAGCTTGT
ATGTACCTTATGAATAAGCATCGGCTAACTCCGTG
>FBMWY7P02H8WBR 142       0      142
GCAGTGGGAATCTTGCGCAATGGGGGGAACCCTGACGCAGCGACGCCGCGTGCGGGACGA
AGGCCCTCGGGTCGTAAACCGCTTTCAGCAGGGATGAGACAAGACGGTACCTGCAGAAGA
AGCCCCGGCTAACTACGTGCCA
>FBMWY7P02IIE6V 155       0      155
TGAGGAGTATTGGTCAATGGACGCAAGTCTGAACCAGCCAAGTAGCGTGCAGGATGACGG
CCCTCCGGGTTGTAAACTGCTTTTAGTTGGGAATAAAGTGCAGCTCGTGAGCTGTTTTGT
ATGTACCATCAGAAAAAGGCCGGCTAATTCCGTGT
>FBMWY7P02HR75A 135       0      135
TGGGGAATATTGCACAATGGGGGAAACCCTGATGCAGCGACGCCGCGTGAGCGATGAAGT
ATTTCGGTATGTAAAGCTCTATCAGCAGGGAAGATAATGACGGTACCTGACTAAGAAGCA
CCGGCTAAATACGTG
>FBMWY7P02GU0BC 139       0      139
TGGGGAATATTGGACAATGGACCAAAAGTCTGATCCAGCAATTCTGTGTGCACGATGACG
GTCTTAGGATTGTAAAGTGCTTTCAATCGGGAAAAAGAAAGTGATGGTACCGATAGAAGA
AGCGACGGCTAAATACGTG
>FBMWY7P02IRG0U 137       0      137
TGGGGAATATTGCACAATGGGGGAAACCCTGATGCAGCGACGCCGCGTGGAGGAAGAAGG
TCTTCGGATTGTAAACTCCTGTTGTTGGGGAAGATAATGACGGTACCCAACAAGGAAGTG
ACGGCTAACTACGTGCT
>FBMWY7P02IWE1E 137       0      137
TGGGGAATATTGCACAATGGAGGAAACTCTGATGCAGCGACGCCGCGTGAGTGAAGAAGT
ATTTCGGTATGTAAAGCTCTATCAGCAGGGAAGATAATGACGGTACCTGACTAAGAAGCT
CCGGCTAAATACGTGCT
>FBMWY7P02FV8XK 139       0      139
TGGGGAATATTGGACAATGGACCAAAAGTCTGATCCAGCAATTCTGTGTGCACGATGACG
GTCTTAGGATTGTAAAGTGCTTTCAATTGGGAAGAAAAAAATGACGGTACCAATAGAAGA
AGCGACGGCTAAATACGTG
>FBMWY7P02I3RAU 136       0      136
TGGGGAATATTGCACAATGGAGGAAACTCTGATGCAGACGACGCCGCGTGAGTGAAGAAG
TATTTCGGTATGTAAAGCTCTATCAGCAGGGAAGATAATGACGGTACCTGACTAAGAAGC
TCCGGCTAAATACGTA
>FBMWY7P02JBW6O 156       0      156
TGAGGAATATTGGTCAATGGGCGCGAGCCTGAACCAGCCAAGTAGCGTGAAGGATGACTG
CCCTATGGGTTGTAAACTTCTTTTGTTCGGGAATAAAACCGCCTACGTGTAGGCGCTTGT
ATGTACCGGTACGAATAAGCATCGGCTAACTCCGTG
>FBMWY7P02IBRI1 160       0      160
TGGGGAATTTTGGACAATGGGGGCAACCCTGATCCAGCCATGCCGCGTGCAGGATGAAGG
TCTTCGGATTGTAAACTGCTTTTGTCAGGGACGAAAAGGATTGTGCTAATACCATGATCT
GCTGACGGTACCTGAAGAATAAGCACCGGCTAACTACGTG
>FBMWY7P02FTLRV 72       0      72
TGGGGAATTTTGGACAATGGGGGCAACCCTGATCCAGCCATGCCGCGTGCAGGAAGAAGG
CCTGTTGTACTA
>FBMWY7P02HOBEF 163       0      163
TGGGGAATCTTCCGCAATGGGCGAAAGCCTGACGGAGCAATGCCGCGTGAGTGATGAAGG
AATTCGTTCCGTAAAACTCTTTTGTTTATGACGAATGTGCAGATTGTGAATAATTATTTG
TAATGACGGTAGTAAACGAATAAGCCACGGCTAACTACGTGCA
>FBMWY7P02GOICJ 160       0      160
TGGGGAATTTTGGACAATGGGGGCAACCCTGATCCAGCCATGCCGCGTGCAGGATGAAGA
TCTTCGGATTGTAAACTGCTTTTGTCAGGGACGAAAAGGATTGTGTTAATACCATGATCT
GCTGACGGTACCTGAAGAATAAGCACCGGCTAACTACGTG
>FBMWY7P02FK2PD 181       0      181
TGGGGAATCTTCCGCAATGGGCGAAAGCCTGACGGAGCAATGCCGCGTGAGTGATGAAGG
AATTCGTTCCGTAAAACTCTTTTGTTTATGACGAATGTGCAGATTGTGAATAATTATTTG
TAATGACGGTAGTAAACGAATAAGCCACGGCTAACTACGTGCCAACAGCCGCCGGTAAGT
A
>FBMWY7P02GK1PW 141       0      141
TGGGGAATATTGGACAATGGACCAAAAGTCTGATCCAGCAATTCTGTGTGCACGATGACG
GTCTTAGGATTGTAAAGTGCTTTCAATCGGGAAAAAGAAAGTGATGGTACCGATAGAAGA
AGCGACGGCTAAATACGTGCC
>FBMWY7P02GV8XL 81       0      81
CCTACGGTGGAGGCGACGACGACCGGCCCGGGTAACGGTTAACTTCGTAGGACGGGGCCG
GGTCGGTCGGAACGGAACGGC
>FBMWY7P02GPKNU 157       0      157
TGAGGAATATTGGTCAATGGACGCAAGTCTGAACCAGCCAAGTAGCGTGCAGGATGACGG
CCCTCCGGGTTGTAAACTGCTTTTAGTTGGGAATAAAGTGCAGCTCGTGAGCTGTTTTGT
ATGTACCATCAGAAAAAGGACCGGCTAATTCCGTGCT
>FBMWY7P02FN4Z2 160       0      160
TGGGGAATTTTGGACAATGGGGGCAACCCTGATCCAGCCATGCCGCGTGCAGGATGAAGG
TCTTCGGATTGTAAACTGCTTCTGTCAGGGACGAAAAGGATTGTGCTAATACCATGATCT
GCTGACGGTACCTGAAGAATAAGCACCGGCTAACTACGNG
>FBMWY7P02HG62E 135       0      135
TGGGGAATATTGCACAATGGAGGAAACTCTGATGCAGCGACGCCGCGTGAGTGAAGAAGT
ATTTCGGTATGTAAAGCTCTATCAGCAGGGAAGATAATGACGGTACCTGACTAAGAAGCT
CCGGCTAAATACGTA
>FBMWY7P02HXDNX 154       0      154
TGAGGAATATTGGTCAATGGACGCAAGTCTGAACCAGCCAAGTAGCGTGCAGGATGACGG
CCCTCCGGGTTGTAAACTGCTTTTGGTTGGGAATAAAGTGCAGCTCGTGAGCTGTTTTGT
ATGTACCATCAGAAAAAGGCCGGCTAATTCCGCG
>FBMWY7P02I0PX0 97       0      97
TAGGGAATATTGCACAATGGGGGAAACCCTGATGCAGCCATGCCGCGTGTGTGAAGAAGG
CCTGGTTGTAAGACACTTCTAGTGGGAGGGAACGAAC
>FBMWY7P02H4XZK 139       0      139
TGGGGAATATTGGACAATGGACCAAAAGTCTGATCCAGCAATTCTGTGTGCACGATGACG
GTCTTAGGATTGTAAAGTGCTTTCAATTGGGAAGAAAAAAATGACGGTACCAATAGAAGA
AGCGACGGCTAAATACGTG
>FBMWY7P02JUJCG 143       0      143
TGGGGAATATTGGACAATGGACCAAAAGTCTGATCCAGCAATTCTGTGTGCACGATGACG
GTCTTAGGATTGTAAAGTGCTTTCAATCGGGAAAAAGAAAGTGATGGTACCGATAGAAGA
AGCGACGGCTAAATACGTGCCAN
>FBMWY7P02IBJPM 158       0      158
TGAGGAATATTGGTCAATGGGCGCGAGCCTGAACCAGCCAAGTAGCGTGAAGGATGACTG
CCCTATGGGTTGTAAACTTCTTTTGTCCGGGAATAAAACCGCCTACGTGTAGGCGCTTGT
ATGTACCGGTACGAATAAGCATCGGCTAACTCCGTGCT
>FBMWY7P02I1K3V 139       0      139
TGGGGAATATTGGACAATGGACCAAAAGTCTGATCCAGCAATTCTGTGTGCACGATGAAG
TTTTTCGGAATGTAAAGTGCTTTCAGTTGGGAAGAAGAAAGTGACGGTACCAACAGAAGA
AGCGACGGCTAAATACGTG
>FBMWY7P02GROX2 135       0      135
TGGGGAATATTGCACAATGGAGGAAACTCTGATGCAGCGACGCCGCGTGAGTGAAGAAGT
ATTTCGGTATGTAAAGCTCTATCAGCAGGGAAGATAATGACGGTACCTGACTAAGAAGCT
CCGGCTAAATACGTG
>FBMWY7P02GVZMU 150       0      150
TGGGGAATATTGCACAATGGAGGAAACTCTGATGCAGCGACGCCGCGTGAGTGAAGAAGT
ATTTCGGTATGTAAAGCTCTATCAGCAGGGAAGATAATGACGGTACCTGACTAAGAAGCT
CCGGCTAAATACGTGCCAGCAGCCGGTAAT
>FBMWY7P02JWO9Q 138       0      138
TGGGGAATATTGCACAATGGGGGAAACCCGTGATGCAGCGACGCCGCGTGAGTGAAGAAG
TATTTCGGTATGTAAAGCTCTATCAGCAGGGAAGAAAGTGACGGTACCTGAATAAGAAGC
CCCGGCTAACTACGTGCT
>FBMWY7P02GZDIS 162       0      162
TGGGGAACCTTCCGCAATGGGCGAAAGCCTGACGGAGCAATGCCGCGTGAGTGATGAAGG
AATTCGTTCCGTAAAACTCTTTTGTTTATGACGAATGTGCAGATTGTGAATAATTATTTG
TAATGACGGTAGTAAACGAATAAGCCACGGCTAACTACGTGG
>FBMWY7P02FXE55 139       0      139
TGGGGAATATTGGACAATGGACCAAAAGTCTGATCCAGCAATTCTGTGTGCACGATGAAG
TTTTTCGGAATGTAAAGTGCTTTCAGTTGGGAAGAAGAAAGTGACGGTACCAACAGAAGA
AGCGACGGCTAAATACGTG
>FBMWY7P02HIOPN 174       0      174
CCACGGGAGACAGCAGNGAGGAATATTGGTCAATGGGCGCGAGCCTGAACCAGCCAAGTA
GCGTGAAGGATGACTGCCCTATGGGTTGTAAACTTCTTTTGTTCGGGAATAAAACCGCCT
ACGTGTAGGCGCTTGTATGTACCGGTACGAATAAGCATCGGCTAACTCCGTGCA
>FBMWY7P02I2SOH 153       0      153
CCTACGGGGAGGCGGCAGTGGGGAATATTGCACAATGGGGGAAACCCTGATGCAGCGACG
CCGCGTGGAGGAAGAAGGTCTTCGGATTGTAAACTCCTGTTGTTGGGGAAGATAATGACG
GTACCCAACAAGGAAGTGACGGCTAACTACGCG
>FBMWY7P02GS8ZJ 156       0      156
TGAGGAATATTGGTCAATGGACGAGAGTCTGAACCAGCCAAGTAGCGTGAAGGAAGACTG
CCCTATGGGTTGTAAACTTCTTTTATAAGGGAATAAAGTCAGGTACGTGTACCTGTTTGT
ATGTACCTTATGAATAAGCATCGGCTAACTCCGTGT
>FBMWY7P02JWDUD 140       0      140
GCAGTGGGGAATATTGCACAATGGGGGAAACCCTGATGCAGCGACGCCGCGTGGAGGAAG
AAGGTCTTCGGATTGTAAACTCCTGTTGTTGGGGAAGATAATGACGGTACCCAACAAGGA
AGTGACGGCTAACTACGTGT
>FBMWY7P02H2AAQ 147       0      147
TGGGGAATATTGGACAATGGACCAAAAGTCTGATCCAGCAATTCTGTGTGCACGATGACG
GTCTTAGGATTGTAAAATGCTTTCAATTGGGAAGAAAAAAATGACGGTACCAATAGAAGA
AGCGACGGCTAAATACGTGCCAGCAGC
>FBMWY7P02IHPOJ 158       0      158
TGAGGAATATTGGTCAATGGACGCAAGTCTGAACCAGCCAAGTAGCGTGCAGGATGACGG
CCCTCCGGGTTGTAAACTGCTTTTAGTTGGGAATAAAGTGCAGCTCGTGAGCTGTTTTGT
ATGTACCATCAGAAAAAGGACCGGCTAATTCCGTGCCG
>FBMWY7P02IHPGU 170       0      170
CCTACGGGGCAGCAGTGAGGAATATTGGTCAATGGACGAGAGTCTGAACCAGCCAAGTAG
CGTGCAGGATGACGGCCCTATGGGTTGTAAACTGCTTTTATAAGGGAATAAAGTGAGCCT
CGTGAGGCTTTTTGCATGTACCTTATGAATAAGGACCGGCTAATTCCGTG
>FBMWY7P02F2E4X 87       0      87
TGGGGAATATTGCACAATGGGCGCAAGCCTGATGCAGCAACGCCGCGTGAGCGATGAAGG
CCTGGTCGTAAGACTCTGTCTCAGAGA
>FBMWY7P02GYKOS 135       0      135
TGGGGAATATTGCACAATGGAGGAAACTCTGATGCAGCGACGCCGCGTGAGTGAAGAAGT
ATTTCGGTATGTAAAGCTCTATCAGCAGGGAAGATAATGACGGTACCTGACTAAGAAGCT
CCGGCTAAATACGCG
>FBMWY7P02GHCSX 161       0      161
TGGGGAATCTTCCGCAATGGGCGAAAGCCTGACGGAGCAATGCCGCGTGAGTGATGAAGG
AATTCGTTCCGTAAAACTCTTTTGTTTATGACGAATGTGCAGATTGTGAATAATTATTTG
CAATGACGGTAGTAAACGAATAAGCCACGGCTAACTACGTG
>FBMWY7P02G3SCS 170       0      170
TGAGGAATATTGGTCAATGGACGAGAGTCTGAACCAGCCAAGTAGCGTGAAGGAAGACTG
CCCTATGGGTTGTAAACTTCTTTTATAAGGGAATAAAGTCAGGTACGTGTACCTGTTTGT
ATGTACCTTATGAATAAGCATCGGCTAACTCCGTGCCAGCACCCGGTAAT
>FBMWY7P02GGYD9 140       0      140
TGGGGAATATTGGACAATGGACCAAAAGTCTGATCCAGCAATTCTGTGTGCACGATGAAG
TTTTTCGGAATGTAAAGTGCTTTCAGTTGGGAAGAAGAAAGTGACGGTACCAACAGAAGA
AGCGACGGCTAAATACGTGA
>FBMWY7P02HHV0F 158       0      158
TGAGGAATATTGGTCAATGGGCGAGAGCCTGAACCAGCCAAGTAGCGTGAAGGATGAAGG
TTCTATGGATTGTAAACTTCTTTTATAAGGGAATAACAGACATTACGTGTAGTGTTTTGC
ATGTACCTTATGAATAAGCATCGGCTAACTCCGTGCCA
>FBMWY7P02FX3S8 168       0      168
CCTAACGGGAAGGAAGACAAGTAGGGGAAATAATTAGACAACAAATAGGGGGAAACCCTG
ATGCAGCGACGCCGCGTGGAGGAAGAAGGTCTTCGGATTGTAAACTCCTGTTGTTGGGGA
AGATAATGACGGTACCCAACAAGGAAGTGACGGCTAACTACGTGCCGA
>FBMWY7P02GKZ2F 135       0      135
TGGGGAATATTGCACAATGGGGGAAACCCTGATGCAGCGACGCCGCGTGGAGGAAGAAGG
TCTTCGGATTGTAAACTCCTGTTGTTGGGGAAGATAATGACGGTACCCAACAAGGAAGTG
ACGGCTAACTACGTA
>FBMWY7P02GJTXX 155       0      155
CCTAAGGCAGCAGTGGGGAATATTGGACAATGGACCAAAAGTCTGATCCAGCAATTCTGT
GTGCACGATGAAGTTTTTCGGAATGTAAAGTGCTTTCAGTTGGGAAGAAGAAAGTGACGG
TACCAACAGAAGAAGCGACGGCTAAATACGTGCCT
>FBMWY7P02IG9EL 138       0      138
TGGGGAATATTGCACAATGGGGGAAACCCTGATGCAGCGACGCCGCGTGGAGGAAGAAGT
ATCTCGGTATGTAAACTTCTATCAGCAGGGAAGAAAATGACGGTACCTGACTAAGAAGCC
CCGGCTAACTACGTGCCC
>FBMWY7P02GAXHE 136       0      136
TGGGGAAGTATTGCACAATGGAGGAAACTCTGATGCAGCGACGCCGCGTGAGTGAAGAAG
TATTTCGGTATGTAAAGCTCTATCAGCAGGGAAGATAATGACGGTACCTGACTAAGAAGC
TCCGGCTAAATACGTG
>FBMWY7P02HJZ19 155       0      155
TGAGGAATATTGGTCAATGGACGCAAGTCTGAACCAGCCAAGTAGCGTGCAGGATGACGG
CCCTCCGGGTTGTAAACTGCTTTTAGTTGGGAATAAAGTGCAGCTCGTGAGCTGTTTTGT
ATGTACCATCAGAAAAAGGACCGGCTAATTCCGTG
>FBMWY7P02JB7QZ 157       0      157
TGAGGAATATTGGTCAATGGGCGCGAGCCTGAACCAGCCAAGTAGCGTGAAGGATGACTG
CCCTATGGGTTGTAAACTTCTTTTGTCCGGGAATAAAACCGCCTACGTGTAGGCGCTTGT
ATGTACCGGTGCGAATAAGCATCGGCTAACTCCGTGG
>FBMWY7P02GMQP1 140       0      140
TGGGGAATATTGGACAATGGACCAAAAGTCTGATCCAGCAATTCTGTGTGCACGATGACG
GTCTTAGGATTGTAAAGTGCTTTCAATTGGGAAGAAAAAAATGACGGTACCAATAGAAGA
AGCGACGGCTAAATACGTGT
>FBMWY7P02GSL2V 138       0      138
TGGGGAATATTGCACAATGGAGGAAACTCTGATGCAGCGACGCCGCGTGAGTGAAGGAGT
ATTTCGGTATGTAAAGCTCTATCAGCAGGGAAGATAATGACGGTACCTGACTAAGAAGCT
CCGGCTAAATACGTGCCT
>FBMWY7P02FWVJP 106       0      106
CCTAAAAAACGGGAAAAAAGAAAAACAAAAAGAAAAACAAAAAGAAAACCGAAAACGGTA
AAAATAAACTAAAGAAAAGAAACGGGAACTAAGGAACAAAAGGACA
>FBMWY7P02IUPJI 71       0      71
TAGGGAATATTGCACAATGGGGGAAACCCTGATGCAGCCATGCCGCGTGTGTGAAGAAGG
CCTGGTGTAAG
>FBMWY7P02IBSJJ 153       0      153
CCTACGGGACAGCAGTGGGGAATATTGCACAATGGGGGAAACCCTGATGCAGCGACGCCG
CGTGGAGGAAGAAGGTCTTCGGATTGTAAACTCCTGTTGTTGGGGAAGATAATGACGGTA
CCCAACAAGGAAGTGACGGCTAACTACGTGCCG
>FBMWY7P02HXPJK 137       0      137
TGGGGAATATTGCACAATGGGGGAAACCCTGATGCAGCGACGCCGCGTGGAGGAAGAAGG
TCTTCGGATTGTAAACTCCTGTTGTTGGGGAAGATAATGACGGTACCCAACAAGGAAGTG
ACGGCTAACTACGTGCT
>FBMWY7P02HIZJ5 136       0      136
TGGGGGATATTGCACAATGGGGGAAACCCTGATGCAGCGACGCCGCGTGAGTGAAGAAGT
ACTTCGGTACGTAAAGCTCTATCAGCAGGGAAGAGAATGACGGTACCTGACTAAGAACGC
CCCGGCTAACTACGTG
>FBMWY7P02IWJW2 161       0      161
TGGGGAATTTTGGACAATGGGGGCAACCCTGATCCAGCCATGCCGCGTGCAGGATGAAGG
TCTTCGGATTGTAAACTGCTTTTGTCAGGGACGAAAAGGATTGTGTTAATACCATGATCT
GCTGACGGTACCTGAAGAATAAGCACCGGCTAACTACGTGT
>FBMWY7P02GJS35 157       0      157
TGAGGAATATTGGTCAATGGACGCAAGTCTGAACCAGCCAAGTAGCGTGCAGGATGACGG
CCCTCCGGGTTGTAAACTGCTTTTAGTTGGGAATAAAGTGCAGCTCGTGAGCTGTTTTGT
ATGTACCATCAGAAGAAGGACCGGCTAATTCCGTGCT
>FBMWY7P02GTV1T 160       0      160
TGGGGAATTTTGGACAATGGGGGCAACCCTGATCCAGCCATGCCGCGTGCAGGATGAAGG
TCTTCGGATTGTAAACTGCTTTTGTCAGGGACGAAAAGGATTGTGTTAATACCATGATCT
GCTGACGGTACCTGAAGAATAAGCACCGGCTAACTACGTG
>FBMWY7P02H22PJ 136       0      136
TGGGGAATATTGCACAATGGAGGAAACTCTGATGCAGCGACGCCGCGTGAGTGAAGAAGT
ATTTCGGTATGTAAAGCTCTATCAGCAGGGAAGATAATGACGGTACCTGACTAAGAAGCT
CCGGCTAAATACGTGG
>FBMWY7P02HZEXI 143       0      143
TAGGGGAATATTGGACAATGGACCAAAAGTCTGATCCAGCAATTCTGTGTGCACGATGAC
GGTCTTAGGATTGTAAAGTGCTTTCAATTGGGAAAGAAAAAAATGACGGTACCAATAGAA
GAAGCGACGGCTAAATACGTGCT
>FBMWY7P02HLIH7 161       0      161
TGGGGAATTTTGGACAATGGGGGCAACCCTGATCCAGCCATGCCGCGTGCAGGATGAAGG
TCTTCGGATTGTAAACTGCTTTTGTCAGGGACGAAAGGATTGTGTTAATACCATGATCTG
CTGACGGTACCTGAAGAATAAGCACCGGCTAACTACGTGCT
>FBMWY7P02IYWWR 156       0      156
TGAGGAATATTGGTCAATGGGCGCGAGCCTGAACCAGCCAAGTAGCGTGAAGGATGACTG
CCCTATGGGTTGTAAACTTCTTTTGTCCGGGAATAAAACCGCCTACGCGTAGGCGCTTGT
ATGTACCGGTACGAATAAGCATCGGCTAACTCCGCG
>FBMWY7P02FQRPW 176       0      176
CCTACGGGGGCAGGCAGTGAGGAATATTGGTCAATGGGCGCGAGCCTGAACCAGCCAAGT
AGCGTGAAGGATGACTGCCCTATGGGTTGTAAACTTCTTTTGTCCGGGAATAAAACCGCC
TACGTGTAGGCGCTTGTATGTACCGGTACGAATAAGCATCGGCTAACTCCGTGCCG
>FBMWY7P02I7IY7 138       0      138
TGGGGAATATTGCAACAATGGGGGAAACCCTGATGCAGCGACGCCGCGTGGAGGAAGAAG
GTCTTCGGATTGTAAACTCCTGTTGTTGGGAAGATAATGACGGTACCCAACAAGGAAGTG
ACGGCTAACTACGTGCCT
>FBMWY7P02HX8ML 161       0      161
TGGGGAATCTTCCGCAATGGGCGAAAGCCTGACGGAGCAACGCCGCGTGAACGATGAAGG
TCTTAGGATCGTAAAGTTCTGTTGTTAGGGACGAAGGGTAAGAATCATAATAAGGTTTTT
ATTTGACGGTACCTAACGAGGAAGCCACGGCTAACTACGTG
>FBMWY7P02JAXHM 163       0      163
TGGGGAATTTTGGACAATGGGGGCAACCCTGATCCAGCCATGCCGCGTGCAGGATGAAGG
TCTTCGGATTGTAAACTGCTTTTGTCAGGGACGAAAAGGGTTGTGTTAATACCATGATCT
GCTGACGGTACCTGAAGAATAAGCACCGGCTAACTACGTGCCA
>FBMWY7P02F81TK 137       0      137
TGGGGAATATTGCACAATGGAGGAAACTCTGATGCAGCGACGCCGCGTGAGTGAAGAAGT
ATTTCGGTATGTAAAGCTCTATCAGCAGGGAAGATAATGACGGTACCTGACTAAGAAGCT
CCGGCTAAATACGTGCC
>FBMWY7P02F723N 162       0      162
TGGGGAATCTTCCGCAATGGGCGAAAGCCTGACGGAGCAATGCCGCGTGAGTGATGAAGG
AATTCGTTCCGTAAAACTCTTTTGTTTATGACGAATGTGCAGATTGTGAATAATTATTTG
TAATGACGGTAGTAAACGAATAAGCCACGGCTAACTACGTGT
>FBMWY7P02H61SS 151       0      151
CCTACGGGGGCAGCGGTGGGGAATATTGCACAATGGGGGAAACCCTGATGCAGCGACGCC
GCGTGGAGGAAGAAGGTCTTCGGATTGTAAACTCCTGTTGTTGGGGAAGATAATGACGGT
ACCCAACAAGGAAGTGACGGCTAACTACGCG
>FBMWY7P02I3JZA 140       0      140
TGGGGAATATTGGACAATGGACCAAAAGTCTGATCCAGCAATTCTGTGTGCACGATGACG
GTCTTAGGATTGTAAAGTGCTTTCAATTGGGAAGAAAAAAATGCGGTACCAATAGAAGAA
GCGACGGCTAAATACGTCNC
>FBMWY7P02GJ2WS 135       0      135
TGGGGAATATTGCACAATGGGGGAAACCCTGATGCAGCAACGCCGCGTGAGTGATGAAGG
TTTTCGGATCGTAAAGCTCTGTCTTTGGGGAAGATAATGACGGTACCCAAGGAGGAAGCC
ACGGCTAACTACGTG
>FBMWY7P02F0QZK 137       0      137
TGGGGAATATTGCACAATGGGGGAAACCCTGATGCAGCGACGCCGCGTGAGCGATGAAGT
ATTTCGGTATGTAAAGCTCTATCAGCAGGGAAGATAATGACGGTACCTGACTAAGAAGCT
CCGGCTAAATACGTGCA
>FBMWY7P02FF5H3 142       0      142
TGGGGAATATTGGACAATGGACCAAAAGTCTGATCCAGCAATTCTGTGTGCACGATGACG
GTCTTAGGATTGTAAAATGCTTTCAATTAGGGAAGAAAAAAATGACGGTACCAATAGAAG
AAGCGACGGCTAAATACGTGCA
>FBMWY7P02FFPR9 63       0      63
TAGGGAATATTGCACAATGGGGGAAACCCTGATGCAGCCATGCCGCGTGTGTGAAGAAGG
CCT
>FBMWY7P02G9YVD 157       0      157
TGAGGAATATTGGTCAATGGACGCAAGTCTGAACCAGCCAAGTAGCGTGCAGGATGACGG
CCCTCCGGGTTGTAAACTGCTTTTAGTTGGGAATAAAGTGCAGCTCGTGAGCTGTTTTGT
ATGTACCATCAGAAAAAGGCCGGCTAATTCCGTGCCG
>FBMWY7P02JLCM8 135       0      135
TGGGGAATATTGCACAATGGGGGAAACCCTGATGCAGCAACGCCGCGTGAGTGATGAAGG
TTTTCGGATCGTAAAGCTCTGTCTTTGGGGAAGATAATGACGGTACCCAAGGAGGAAGCC
ACGGCTAACTACGTG
>FBMWY7P02F902L 139       0      139
TGGGGAATATTGGACAATGGACCAAAAGTCTGATCCAGCAATTCTGTGTGCACGATGACG
GTCTTAGGATTGTAAAGTGCTTTCAATTGGGAAGAAAAAAATGACGGTACCAATAGAAGA
AGCGACGGCTAAATACGTG
>FBMWY7P02F75HL 159       0      159
TGAGGAATATTGGTCAATGGGCGCGAGCCTGAACCAGCCAAGTAGCGTGAAGGATGACTG
CCCTATGGGTTGTAAACTTCTTTTGTCCGGGAATAAAACCGCCTACGTGTAGGCGCTTGT
ATGTACCGGCACGAATAAGCATCGGCTAACTCCGTGCCG
>FBMWY7P02JF8VD 163       0      163
TGGGGAATTTTTGGACAATGGGGGCAACCCTGATCCAGCCATGCCGCGTGCAGGATGAAG
GTCTTCGGATTGTAAACTGCTTTTGTCAGGGACGAAAAGGATTGTGTTAATACCATGATC
TGCTGACGGTACCTGAAGAATAAGCACCGGCTAACTACGTGCT
>FBMWY7P02GBL5B 139       0      139
TGGGGAATATTGGACAATGGACCAAAAGTCTGATCCAGCAATTCTGTGTGCACGATGAAG
TTTTTCGGAATGTAAAGTGCTTTCAGTTGGGAAGAAGAAAGTGACGGTACCAACAGAAGA
AGCGACGGCTAAATACGTG
>FBMWY7P02HECVS 137       0      137
TGGGGAATATTGCACAATGGGGGAAACCCTGATGCAGCGACGCCGCGTGGAGGAAGAAGG
TCTTCGGATTGTAAACTCCTGTTGTTGGGGAAGATAATGACGGTACCCAACAAGGAAGTG
ACGGCTAACTACGTGCT
>FBMWY7P02IQZUS 136       0      136
TGGGGAATATTGCACAATGGGGGAAACCCTGATGCAGCGACGCCGCGTGAGCGATGAAGT
ATTTCGGTATGTAAAGCTCTATCAGCAGGGAAGATAATGACGGTACCTGACTAAGAAGCA
CCGGCTAAATACGTGT
>FBMWY7P02IUY5N 157       0      157
TGAGGAATATTGGTCAATGGGCGAGAGCCTGAACCAGCCAAGTAGCGTGAAGGATGAAGG
TCCTACGGATTGTAAACTTCTTTTATACGGGAATAAAGTTTCCTACGTGTAGGATTTTGT
ATGTACCGTATGAATAAGCATCGGCTAACTCCGTGCT
>FBMWY7P02H3EV2 137       0      137
TGGGGAATATTGCACAATGGAGGAAACTCTGATGCAGCGACGCCGCGTGAGTGAAGAAGT
ATTTCGGTATGTAAAGCTCTATCAGCAGGGAAGATAATGACGGTACCTGACTAAGAAGCT
CCGGCTAAATACGTGCT
>FBMWY7P02IWJPV 139       0      139
TGGGGAATGTTGGACAATGGACCAAAAGTCTGATCCAGCAATTCTGTGTGCACGATGACG
GTCTTAGGATTGTAAAGTGCTTTCAATTGGGAAGAAAAAAATGACGGTACCAATAGAAGA
AGCGACGGCTAAATACGTG
>FBMWY7P02F56VG 170       0      170
CCTACGAGGCAGCAGTGAGGAATATTGGTCAATGGACGCAAGTCTGAACCAGCCAAGTAG
CGTGCAGGATGACGGCCCTCCGGGTTGTAAACTGCTTTTAGTTGGGAATAAAGTGCAGCT
CGTGAGCTGTTTTGTATGTACCATCAGAAAAAGGACCGGCTAATTCCGTG
>FBMWY7P02GJVN0 136       0      136
TGGGGAATATTGCACAATGGGGGAAACCCTGATGCAGCGACGCCGCGTGAAGGAAGAAGT
ATCTCGGTATGTAAACTTCTATCAGCAGGGAAGATAATGACGGTACCTGACTAAGAAGCC
CCGGCTAACTACGTGT
>FBMWY7P02H0IEF 163       0      163
TAGGGAATCTTCCACAATGGGCGAAAGCCTGATGGAGCAACGCCGCGTGGGTGAAGAAGG
TCTTCGGATCGTAAAACCCTGTTGTTAGAGAAGAAAGTGCGTGAGAGTAACTGTTCACGT
TTCGACGGTATCTAACCAGAAAGCCACGGCTAACTACGTGCCG
>FBMWY7P02IRPU6 137       0      137
TGGGGAATATTGCACAATGGAGGAAACTCTGATGCAGCGACGCCGCGTGAGTGAAGAAGT
ATTTCGGTATGTAAAGCTCTATCAGCAGGGAAGATAATGACGGTACCTGACTAAGAAGCT
CCGGCTAAATACGTGCC
>FBMWY7P02HRR80 139       0      139
TGGGGAATATTGGACAATGGACCAAAAGTCTGATCCAGCAATTCTGTGTGCACGATGAAG
TTTTTCGGAATGTAAAGTGCTTTCAGTTGGGAAGAAGAAAGTGACGGTACCAACAGAAGA
AGCGACGGCTAAATACGTG
>FBMWY7P02JMVZ5 135       0      135
TGGGGAATATTGCACAATGGGGGAAACCCTGATGCAGCGACGCCGCGTGGAGGAAGAAGG
TCTTCGGATTGTAAACTCCTGTTGTTGGGGAAGATAATGACGGTACCCAACAAGGAAGTG
ACGGCTAACTACGTG
>FBMWY7P02GW12G 156       0      156
TGAGGAATATTGGTCAATGGACGGAGAGTCTGAACCAGCCAAGTAGCGTGAAGGATGACT
GCCCTATGGGTTGTAAACTTCTTTTATACGGGAATAAAGTGAAGCACGTGTGCTTTTTTG
TATGTACCGTATGAATAAGGATCGGCTAACTCCGTA
>FBMWY7P02FKKX3 139       0      139
TGGGGAATATTGGACAATGGACCAAAAGTCTGATCCAGCAATTCTGTGTGCACGATGAAG
TTTTTCGGAATGTAAAGTGCTTTCAGTTGGGAAGAAGAAAGTGACGGTACCAACAGAAGA
AGCGACGGCTAAATACGTG
>FBMWY7P02IDW2Y 136       0      136
TGGGGAATATTGCACAATGGAGGAAACTCTGATGCAGCGACGCCGCGTGAGTGAAGAAGT
ATTTCGGTATGTAAAGCTCTATCAGCAGGGAAGATAATGACGGTACCTGACTAAGAAGCT
CCGGCTAAATACGTGT
>FBMWY7P02JULT8 135       0      135
TGGGGAATATTGCACAATGGGGGAAACCCTGATGCAGCGACGCCGCGTGAGCGAAGAAGT
ATTTCGGTATGTAAAGCTCTATCAGCAGGGAAGAAAATGACGGTACCTGACTAAGAAGCC
CCGGCTAACTACGTG
>FBMWY7P02GVP6H 71       0      71
CCTTTACGGGGGTTCTTAGTTCTTAGTTCCGTTCGGTTTAATTTCTTGTAGTCGGGTCTT
GGTCTAAGGTC
>FBMWY7P02FVQHM 140       0      140
TGGGGAATATTGGACAATGGGACCAAAAGTCTGATCCAGCAATTCTGTGTGCACGATGAC
GGTCTTAGGATTGTAAAGTGCTTTCAATTGGGAAGAAAAAAATGACGGTACCAATAGAAG
AAGCGACGGCTAAATACGTG
>FBMWY7P02G34UW 158       0      158
TGAGGAATATTGGTCAATGGACGAGAGTCTGAACCAGCCAAGTAGCGTGAAGGATGACTG
CCCTATGGGTTGTAAACTTCTTTTATACGGGAATAAAGTGTTCCACGCGTGGAATTTTGT
ATGTACCGTATGAATAAGGATCGGCTAACTCCGTGCCT
>FBMWY7P02FLKF9 70       0      70
TAGGGAATATTGCACAATGGGGGGAACCCTGATGCAGCCATGCCGCGTGTGTGAAGAAGG
CCTGGTGTAG
>FBMWY7P02IU3GY 158       0      158
TGAGGAATATTGGTCAATGGACGAGAGTCTGAACCAGCCAAGTAGCGTGAAGGATGACTG
CCCTATGGGTTGTAAACTTCTTTTATATGGGAATAAAAAAGAGCACGTGTGCTCTATTGT
ATGTACCTTATGAATAAGCATCGGCTAATTCCGTGCCA
>FBMWY7P02HL66K 70       0      70
TGGGGAATATTGGGCAATGGGGGAAACCCTGACCCAGCAACGCCGCGTGAAGGAAGAAGG
CCTGGTGTAT
>FBMWY7P02G2UA7 139       0      139
TGGGGAATATTGGACAATGGACCAAAAGTCTGATCCAGCAATTCTGTGTGCACGATGAAG
TTTTTCGGAATGTAAAGTGCTTTCAGTTGGGAAGAAGAAAGTGACGGTACCAACAGAAGA
AGCGACGGCTAAATACGTG
>FBMWY7P02HUVJF 136       0      136
TGGGGAATCTTGCGCAATGGGGGAACCCTGACGTAGCGACGCCGCGTGCGGGACGAAGGC
CCTCGGGTCGTAAACCGCTTTCAGCAGGGATGAGACAAGACGGTACCTGCAGAAGAAGCC
CCGGCTAACTACGTGT
>FBMWY7P02HQN2U 162       0      162
TGGGGAACCTTCCGCAATGGGCGAAAGCCTGACGGAGCAATGCCGCGTGAGTGATGAAGG
AATTCGTTCCGTAAAACTCTTTTGTTTATGACGAATGTGCAGATTGTGAATAATTATTTG
TAATGACGGTAGTAAACGAATAAGCCACGGCTAACTACGTGG
>FBMWY7P02HNLOU 158       0      158
TGAGGAATATTGGTCAATGGACGAGAGTCTGAACCAGCCAAGTAGCGTGAAGGATGACTG
CCCTATGGGTTGTAAACTTCTTTTATACGGGAATAAAGTGTTCCACGCGTGGAATTTTGT
ATGTACCGTATGAATAAGGATCGGCTAACTCCGTGCCT
>FBMWY7P02IGCMV 156       0      156
TGAGGAATATTGGTCAATGGACGCAAGTCTGAACCAGCCAAGTAGCGTGCAGGATGACGG
CCCTCCGGGTTGTAAACTGCTTTTAGTTGGGAATAAAGTGCAGCTCGTGAGCTGTTTTGT
ATGTACCATCAGAAAAAGGACCGGCTAATTCCGTGA
>FBMWY7P02H5CGV 163       0      163
TAGGGAATTTTCGTCAATTGGCGCAAGCCTGAACGAGCAATGCCGCGTGGGTGAAGAAGG
TCTTCGGATCGTAAAGCTCTGTTGCGAGGGAAAAAGGAAGAGAAGAGGGAAGGATTCTCT
TTTGATGGTACCTCGCCAGAAAGTCACGGCTAACTACGTGCCT
>FBMWY7P02JP7ZC 137       0      137
TGGGGAATATTGCACAATGGGGGAAACCCTGATGCAGCGACGCCGCGTGGAGGAAGAAGG
TCTTCGGATTGTAAACTCCTGTTGTTGGGGAAGATAATGACGGTACCCAACAAGGAAGTG
ACGGCTAACTACGTGCT
>FBMWY7P02HVZRE 136       0      136
TGGGGAATATTGCACAATGGGGGAAACCCTGATGCAGACGACGCCGCGTGAAGGATGAAG
TATTTCGGTATGTAAACTTCTATCAGCAGGGAAGAAAATGACGGTACCTGAGTAAGAAGC
CCTGGCTAACTACGCG
>FBMWY7P02IQ7CI 137       0      137
GTGGGGAATATTGCACAAGTGGGGGAAACCCTGATGCAGCGACGCCGCGTGGAGGAAGAA
GGTCTTCGGATTGTAAACTCCTGTTGTTGGGGAAGATAATGACGGTACCCAACAAGGAAG
TGACGGCTAACTACGTA
>FBMWY7P02HXKQS 141       0      141
TGGGGAATATTGGACAATGGACCAAAAGTCTGATCCAGCAATTCTGTGTGCACGATGACG
GTCTTAGGATTGTAAAATGCTTTCAATTGGGAAGAAAAAAAATAGACGGTACCAATAGAA
GAAGCGACGGCTAAATACGTG
>FBMWY7P02FMJGS 138       0      138
TGGGGAATATTGCACAATGGGGGAAACCCTGATGCAGCGACGCCGCGTGGAGGAAGAAGG
TCTTCGGATTGTAAACTCCTGTTGTTGGGGAAGATAATGACGGTACCCAACAAGGAAGTG
ACGGCTAACTACGTGCCG
>FBMWY7P02J1BYJ 136       0      136
TGGGGGAATATTGCACAATGGGGGAAACCCTGATGCAGCGACGCCGCGTGGAGGAAGAAG
GTCTTCGGATTGTAAACTCCTGTTGTTGGGGAAGATAATGACGGTACCCAACAAGGAAGT
GACGGCTAACTACGTG
>FBMWY7P02GAI6P 138       0      138
TGGGGAATATTGCACAATGGGGGAAACCCTGATGCAGCGACGCCGCGTGAAGGATGAAGT
ATTTCGGTATGTAAACTTCTATCAGCAGGGAAGAAAATGACGGTACCTGACTAAGAAGCC
CCGGCTAACTACGTGCCC
>FBMWY7P02IUKMO 136       0      136
TGGGGAATATTGCACAATGGGGGAAACCCTGATGCAGCGACGCCGCGTGGAGGAAGAAGG
TCTTCGGATTGTAAACTCCTGTTGTTGGGGAAGATAATGACGGTACCCAACAAGGAAGTG
ACGGCTAACTACGTGT
>FBMWY7P02FSCSQ 140       0      140
TGGGGAATATTGGACAATGGACCAAAAGTCTGATCCAGCAATTCTGTGTGCACGATGACG
GTCTTAGGATTGTAAAGTGCTTTCAATTGGGAAGAAAAAAATGACGGTACCAATAGAAGA
AGCGACGGCTAAATACGTGT
>FBMWY7P02JCH1W 117       0      117
TGAGGAATATTGGTCAATGGACGAGAGTCTGAACCAGCCAAGTAGCGTGAAGGATGACTG
CCCTATGGGTTGTAAACTTCTTTTATACGGGAATAAAGTGAAGCACGTGTGCTTTTT
>FBMWY7P02HL0QP 140       0      140
TGGGGAATATTGGACAATGGACCAAAAGTCTGATCCAGCAATTCTGTGTGCACGATGACG
GTCTTAGGATTGTAAAGTGCTTTCAATCGGGAAAAAGAAAGTGATGGTACCGATAGAAGA
AGCGACGGCTAAATACGTGT
>FBMWY7P02GBXXF 155       0      155
TGAGGAATATTGGTCAATGGACGAGAGTCTGAACCAGCCAAGTAGCGTGAAGGATGACTG
CCCTATGGGTTGTAAACTTCTTTTATACGGGAATAAAGTGAAGCACGTGTGCTTTTTTGT
ATGTACCGTATGAATAAGGATCGGCTAACTCCGTG
>FBMWY7P02IK7MR 156       0      156
TGAGGAATATTGGTCAATGGGCGCGAGCCTGAACCAGCCAAGTAGCGTGAAGGATGACTG
CCCTATGGGTTGTAAACTTCTTTTGTCCGGGAATAAAACCGCCTACGTGTAGGCGCTTGT
ATGTACCGGTACGAATAAGCATCGGCTAACTCCGTG
>FBMWY7P02FHPMS 72       0      72
CTGAGAATCTTCCACAATGGACGAAAGTCTGATGGAGCGACATCGCGTGAGGGATGAAGG
CCTGTGTACTCG
>FBMWY7P02IGA9V 165       0      165
GCAGTGGGGAATTTTGGACAATGGGGGCAACCCTGATCCAGCCATGCCGCGTGCAGGATG
AAGGTCTTCGGATTGTAAACTGCTTTTGTCAGGGACGAAAAGGATTGTGCTAATACCATG
ATCTGCTGACGGTACCTGAAGAATAAGCACCGGCTAACTACGTGT
>FBMWY7P02GM13M 69       0      69
TGGGGAATATTGCACAATGGGGGAAACCCTGATGCAGCAACGCCGCGTGAGTGATGACGG
CCTGTGTAG
>FBMWY7P02F7NQ1 139       0      139
TGGGGAATATTGGACAATGGACCAAAAGTCTGATCCAGCAATTCTGTGTGCACGATGACG
GTCTTAGGATTGTAAAGTGCTTTCAATCGGGAAAAAGAAAGTGATGGTACCGATAGAAGA
AGCGACGGCTAAATACGTG
>FBMWY7P02HVZRB 156       0      156
TGAGGAATATTGGTCAATGGGCGCGAGCCTGAACCAGCCAAGTAGCGTGAAGGATGACTG
CCCTATGGGTTGTAAACTTCTTTTGTCCGGGAATAAAACCGCCTACGTGTAGGCGCTTGT
ATGTACCGGTACGAATAAGCATCGGCTAACTCCGTG
>FBMWY7P02HJ285 162       0      162
TAGGGAATCTTCCACAATGGGCGAAAGCCTGATGGAGCAACGCCGCGTGGGTGAAGAAGG
TCTTCGGATCGTAAAACCCTGTTGTTAGAGAAGAAAGTGCGTGAGAGTAACTGTTCACGT
TTCGACGGTATCTAACCAGAAAGCCACGGCTAACTACGTGCT
>FBMWY7P02HMWVP 142       0      142
TGGGGAATATTGGACAATGGACCAAAAGTCTGATCCAGCAATTCTGTGTGCACGATGACG
GTCTTAGGATTGTAAAGTGCTTTCAATCGGGAAAAAGAAAGTGATGGTACCGATAGAAGA
AGCGACGGCTAAATACGTGCCT
>FBMWY7P02IFPW2 156       0      156
TGAGGAATATTGGTCAATGGGCGCGAGCCTGAACCAGCCAAGTAGCGTGAAGGATGACTG
CCCTATGGGTTGTAAACTTCTTTTGTCCGGGAATAAAACCGCCTACGTGTAGGCGCTTGT
ATGTACCGGTACGAATAAGCATCGGCTAACTCCGTG
>FBMWY7P02I7H3B 163       0      163
TGGGGAATTTTGGACAATGGGGGCAACCCTGATCCAGCCATGCCGCGTGCAGGATGAAGG
TCTTCGGATTGTAAACTGCTTTTGTCAGGGACGAAAAGGATTGTGTTAATACCATGATCT
GCTGACGGTACCTGAAGAATAAGCACCGGCTAACTACGTGCCG
>FBMWY7P02IHPSH 58       0      58
TGGGGGAATATTGCACAATTGGGGGAAACCCTGATGCAGCAACGCCGCGTGAGTGAAG
>FBMWY7P02IEYZG 137       0      137
TGGGGAATATTGCACAATGGAGGAAACTCTGATGCAGCGACGCCGCGTGAGTGAAGAAGT
ATTTCGGTATGTAAAGCTCTATCAGCAGGGAAGATAATGACGGTACCTGACTAAGAAGCT
CCGGCTAAATACGTGCT
>FBMWY7P02I6Y1Y 136       0      136
TCGGGAATATTGCGCAATGGAGGAAACTCTGACGCAGTGACGCCGCGTGCAGGAAGAAGG
TTTTCGGATTGTAAACTGCTTTAGACAGGGAAGAAACAAGACAGTACCTGTAGAATAAGC
TCCGGCTAACTACGTG
>FBMWY7P02FCZQR 135       0      135
TGGGGAATATTGCACAATGGAGGAAACTCTGATGCAGCGACGCCGCGTGAGTGAAGAAGT
ATTTCGGTATGTAAAGCTCTATCAGCAGGGAAGATAATGACGGTACCTGACTAAGAAGCT
CCGGCTAAATACGTG
>FBMWY7P02F0S7J 161       0      161
TGGGGAATTTTGGACAATGGGGGCAACCCTGATCCAGCCATGCCGCGTGCAGGATGAAGG
TCTTCGGATTGTAAACTGCTTTTGTCAGGGACGAAAAGGATTGTGCTAATACCATGATCT
GCTGACGGTACCTGAAGAATAAGCACCGGCTAACTACGTGG
>FBMWY7P02FDSTI 157       0      157
TGAGGAATATTGGTCAATGGGCGCGAGCCTGAACCAGCCAAGTAGCGTGAAGGATGACTG
CCCTATGGGTTGTAAACTTCTTTTGTCCGGGAATAAAACCGCCTACGTGTAGGCGCTTGT
ATGTACCGGTACGAATAAGCATCGGCTAACTCCGTGT
>FBMWY7P02JIC1W 162       0      162
TGAGGAATATTGGTCAATGGGCGCGAGCCTGAACCAGCCAAGTAGCGTGAAGGATGACTG
CCCTATGGGTTGTAAACTTCTTTTGTTCGGGAATAAAACCGCCTACGTGTAGGCGCTTGT
ATGTACCGGTACGAATAAGCATCGGCTAACTCCGTGCCTGCG
>FBMWY7P02G31BG 142       0      142
TGGGGAATATTGGACAATGGACCAAAAGTCTGATCCAGCAATTCTGTGTGCACGATGAAG
TTTTTCGGAATGTAAAGTGCTTTCAGTTGGGAAGAAGAAAGTGACGGTACCAACAGAAGA
AGCGGCGGCTAAATACGTGCCG
>FBMWY7P02HB5R2 138       0      138
TGGGGAATATTGCACAATGGGGGAAACCCTGATGCAGCGACGCCGCGTGGAGGAAGAAGG
TCTTCGGATTGTAAACTCCTGTTGTTGGGGAAGATAATGACGGTACCCAACAAGGAAGTG
ACGGCTAACTACGTGCCG
>FBMWY7P02II2CR 32       0      32
TGGGGAATATTGGACAAGTCGAAACTAACTGT
>FBMWY7P02G5QCN 155       0      155
CCTACGGCAGCAGTGGGGAATATTGGACAATGGACCAAAAGTCTGATCCAGCAATTCTGT
GTGCACGATGAAGTTTTTCGGAATGTAAAGTGCTTTCAGTTGGGAAGAAGAAAGTGACGG
TACCAACAGAAGAAGCGACGGCTAAATACGTGCCA
>FBMWY7P02JSG51 136       0      136
TGGGGAATATTGCACAATGGGGGAAACCCTGATGCAGCGACGCCGCGTGAGCGATGAAGT
ATTTCGGTATGTAAAGCTCTATCAGCAGGGAAGATAATGACGGTACCTGACTAAGAAGCA
CCGGCTAAATACGTGG
>FBMWY7P02IHEQ2 138       0      138
TGGGGAATATTGCACAATGGAGGAAACTCTGATGCAGCGACGCCGCGTGAGTGAAGAAGT
ATTTCGGTATGTAAAGCTCTATCAGCAGGGAAGATAATGACGGTACCTGACTAAGAAGCT
CCGGCTAAATACGTGCCT
>FBMWY7P02ILN5V 156       0      156
TGAGGAATATTGGTCAATGGGCGAGAGCCTGAACCAGCCAAGTAGCGTGAAGGATGAAGG
TCCTACGGATTGTAAACTTCTTTTATACGGGAATAAAGTTTCCTACGTGTAGGATTTTGT
ATGTACCGTATGAATAAGCATCGGCTAACTCCGTGT
>FBMWY7P02HOFKR 135       0      135
TGGGGAATATTGCACAATGGGGGAAACCCTGATGCAGCGACGCCGCGTGGAGGAAGAAGG
TCTTCGGATTGTAAACTCCTGTTGTTGGGAAGATAATGACGGTACCCAACAAGGAAGTGA
CGGCTAACTACGTGG
>FBMWY7P02F6L1R 155       0      155
TGAGGAATATTGGTCAATGGACGAGAGTCTGAACCAGCCAAGTAGCGTGAAGGATGACTG
CCCTATGGGTTGTAAACTTCTTTTATACGGGAATAAAGTGAAGCACGTGTGCTTTTTTGT
ATGTACCGTATGAATAAGGATCGGCTAACTCCGTG
>FBMWY7P02HRUQU 135       0      135
TGGGGAATATTGCACAATGGAGGAAACTCTGATGCAGCGACGCCGCGTGAGTGAAGAAGT
ATTTCGGTATGTAAAGCTCTATCAGCAGGGAAGATAATGACGGTACCTGACTAAGAAGCT
CCGGCTAAATACGTG
>FBMWY7P02H2ALU 142       0      142
TGGGGAATATTGGACAATGGACCAAAAGTCTGATCCAGCAATTCTGTGTGCACGATGAAG
TTTTTCGGAATGTAAAGTGCTTTCAGTTGGGAAGAAGAAAGTGACGGTACCAACAGAAGA
AGCGACGGCTAAATACGTGCCA
>FBMWY7P02G0618 135       0      135
TGGGGAATATTGCACAATGGGGGAAACCCTGATGCAGCGACGCCGCGTGGAGGAAGAAGG
TCTTCGGATTGTAAACTCCTGTTGTTGGGGAAGATAATGACGGTACCCAACAAGGAAGTG
ACGGCTAACTACGTG
>FBMWY7P02I0HYC 154       0      154
TGAGGAATATTGGTCAATGGACGCAAGTCTGAACCAGCCAAGTAGCGTGCAGGATGACGG
CCCTCCGGGTTGTAAACTGCTTTTAGTTGGGAATAAAGTGCAGCTCGTGAGCTGTTTTGT
ATGTACCATCAGAAAAAGGACCGGCTAATTCCGT
>FBMWY7P02HGDB4 136       0      136
TGGGGAATATTGCACAATGGGGGAAACCCTGATGCAGCGACGCCGCGTGGAGGAAGAAGG
TCTTCGGATTGTAAACTCCTGTTGTTGGGGAAGATAATGACGGTACCCAACAAGGAAGTG
ACGGCTAACTACGTGG
>FBMWY7P02FND6Z 180       0      180
TGGGGAATTTTGGACAATGGGGGCAACCCTGATCCAGCCATGCCGCGTGCAGGATGAAGG
TCTTCGGATTGTAAACTGCTTTTGTCAGGGACGAAAAGGGTTGTGTTAATACCATGATCT
GCTGACGGTACCTGAAGAATAAGCACCGGCTAACTACGTGCCNGCACGCCGGACGGTAAT
>FBMWY7P02GLOG8 168       0      168
TGAGGGATATTGGTCAATGGACGAGAGTCTGAACCAGCCAAGTAGCGTGAAGGATGACTG
CCCTATGGGTTGTAAACTTCTTTTATACGGGAATAAAGTGAAGCACGTGTGCTTTTTTGT
ATGTACCGTATGAATAAGGATCGGCTAACTCCGTGCCANNCGCGAGTA
>FBMWY7P02HHE8I 135       0      135
TGGGGAATATTGCACAATGGGGGAAACCCTGATGCAGCGACGCCGCGTGAGCGATGAAGT
ATTTCGGTATGTAAAGCTCTATCAGCAGGGAAGATAATGACGGTACCTGACTAAGAAGCA
CCGGCTAAATACGTG
>FBMWY7P02IIHWD 156       0      156
TGAGGAATATTGGTCAATGGACGCAAGTCTGAACCAGCCAAGTAGCGTGCAGGATGACGG
CCCTCCGGGTTGTAAACTGCTTTTAGTTGGGAATAAAGTGCAGCTCGTGAGCTGTTTTGT
ATGTACCATCAGAAAAAGGACCGGCTAATTCCGTGT
>FBMWY7P02I8E1R 140       0      140
TGGGGAATATTGGACAATGGACCAAAAGTCTGATCCAGCAATTCTGTGTGCACGATGACG
GTCTTAGGATTGTAAAATGCTTTCAATTGGGAAGAAAAAAATGACGGTACCAATAGAAGA
AGCGACGGCTAAATACGTGT
>FBMWY7P02JEFJ5 159       0      159
TGAGGAATATTGGTCAATGGGCGCGAGCCTGAACCAGCCAAGTAGCGTGAAGGATGACTG
CCCTATGGGTTGTAAACTTCTTTTGTCCGGGAATAAAAACCGACCTACGTGTAGGCGCTT
GTATGTACCGGTACGAATAAGCATCGGCTAACTCCGTGT
>FBMWY7P02IAZOM 139       0      139
TGGGGAATATTGGACAATGGACCAAAAGTCTGATCCAGCAATTCTGTGTGCACGATGACG
GTCTTAGGATTGTAAAGTGCTTTCAATTGGGAAGAAAAAAATGACGGTACCAATAGAAGA
AGCGACGGCTAAATACGTG
>FBMWY7P02GNTVQ 163       0      163
TGGGGAATTTTGGACAATGGGGGCAACCCCGATCCAGCCATGCCGCGTGCAGGATGAAGG
TCTTCGGATTGTAAACTGCTTTTGTCAGGGACGAAAAGGATTGTGCTAATACCATGATCT
GCTGACGGTACCTGAAGAATAAGCACCGGCTAACTACGTGCCA
>FBMWY7P02G87UC 158       0      158
TGAGGAATATTGGTCAATGGGCGCGAGCCTGAACCAGCCAAGTAGCGTGAAGGATGACTG
CCCTATGGGTTGTAAACTTCTTTTGTTCGGGAATAAAACCGCCTACGTGTAGGCGCTTGT
ATGTACCGGTACGAATAAGCATCGGCTAACTCCGTGCA
>FBMWY7P02F3ES0 159       0      159
TGAGGAATATTGGTCAATGGGCGCGAGCCTGAACCAGCCAAGTAGCGTGAAGGATGACTG
CCCTATGGGTTGTAAACTTCTTTTGTCCGGGAATAAAACCGCCTACGTGTAGGCGCTTGT
ATGTACCGGTACGAATAAGCATCGGCTAACTCCGTGCCA
>FBMWY7P02IEQP5 140       0      140
GTGGGGAATATTGGACAATGGAACCAAAGTCTGATCCAGCAATTCTGTGTGCACGATGAA
GTTTTTCGGAATGTAAAGTGCTTTCAGTTGGGAAGAAGAAAGTGACGGTACCAACAGAAG
AAGCGACGGCTAAATACGCG
>FBMWY7P02H7WTO 160       0      160
TGGGGAATTTTGGACAATGGGGGCAACCCTGATCCAGCCATGCCGCGTGCAGGATGAAGG
TCTTCGGATTGTAAACTGCTTCTGTCAGGGACGAAAAGGATTGTGCTAATACCATGATCT
GCTGACGGTACCTGAAGAATAAGCACCGGCTAACTACGTG
>FBMWY7P02I7YJB 139       0      139
TGGGGAATATTGGACAATGGACCAAAAGTCTGATCCAGCAATTCTGTGTGCACGATGACG
GTCTTAGGATTGTAAAGTGCTTTCAATCGGGAAAAAGAAAGTGATGGTACCGATAGAAGA
AGCGACGGCTAAATACGTG
>FBMWY7P02IHC25 137       0      137
TGGGGAATATTGCACAATGGGGGAAACCCTGATGCAGCGACGCCGCGTGGAGGAAGAAGG
TCTTCGGATTGTAAACTCCTGTTGTTGGGAAGATAATGACGGTACCCAACAAGGAAGTGA
CGGCTAACTACGTGCCT
>FBMWY7P02HOOQD 138       0      138
TGGGGAATATTGCACAATGGAGGAAACTCTGATGCAGCGACGCCGCGTGAGTGAAGAAGT
ATTTCGGTATGTAAAGCTCTATCAGCAGGGAAGATAATGACGGTACCTGACTAAGAAGCT
CCGGCTAAATACGTCNCA
>FBMWY7P02IRAFS 179       0      179
CCTAACGGGAAGGACAAGACAGTGAGGAATATTGGTCAATGGGCGCGAGCCTGAACCAGC
CAAGTAGCGTGAAGGATGACTGCCCTATGGGTTGTAAACTTCTTTTGTCCGGGAATAAAA
CCGCCTACGTGTAGGCGCTTGTATGTACCGGTACGAATAAGCATCGGCTAACTCCGTGT
>FBMWY7P02F6RKZ 138       0      138
TGGGGAATATTGCACAATGGGCGAAAGCCTGATGCAGCAACGCCGCGTGAAGGATGAAGT
ATTTCGGTATGTAAACTTCTATCAGCAGGGAAGATAACGACGGTACCTGACTAAGAAGCC
CCGGCTAACTACGTGCCG
>FBMWY7P02FIDPE 161       0      161
TGGGGAATCTTCCGCAATGGGCGAAAGCCTGACGGAGCAACGCCGCGTGAACGATGAAGG
TCTTAGGATCGTAAAGTTCTGTTGTTAGGGACGAAGGGTAAGAATCATAATAAGGTTTTT
ATTTGACGGTACCTAACGAGGAAGCCACGGCTAACTACGTG
>FBMWY7P02I8OC8 161       0      161
TGGGGAATCTTCCGCAATGGGCGAAAGCCTGACGGAGCAATGCCGCGTGAGTGATGAAGG
AATTCGTTCCGTAAAACTCTTTTGTTTATGACGAATGTGCAGATTGTGAATAATTATTTG
TAATGACGGTAGTAAACGAATAAGCCACGGCTAACTACGTA
>FBMWY7P02IEE23 154       0      154
TGGGGAATATTGGACAATGGACCAAAAGTCTGATCCAGCAATTCTGTGTGCACGATGACG
GTCTTAGGATTGTAAAGTGCTTTCAATCGGGAAAAAGAAAGTGATGGTACCGATAGAAGA
AGCGACGGCTAAATACGTGCCAGNCGCCGAGTAT
>FBMWY7P02F0HF8 135       0      135
TGGGGAATATTGCACAATGGGGGAAACCCTGATGCAGCGACGCCGCGTGGAGGAAGAAGG
TCTTCGGATTGTAAACTCCTGTTGTTGGGGAAGATAATGACGGTACCCAACAAGGAAGTG
ACGGCTAACTACGTG
>FBMWY7P02HCSZV 155       0      155
TGAGGAATATTGGTCAATGGACGAGAGTCTGAACCAGCCAAGTAGCGTGCAGGAAGACGG
CCCTATGGGTTGTAAACTGCTTTTANAAGGGAATAAAGTGAGTCTCGTGAGACTTTTTGC
ATGTACCTTATGAATAAGGACCGGCTAATTCCGTG
>FBMWY7P02HO66G 142       0      142
TGGGGAATATTGGACAATGGACCAAAAGTCTGATCCAGCGATTCTGTGTGCACGATGAAG
TTTTTCGGAATGTAAAGTGCTTTCAGTTGGGAAGAAGATAGTGACGGTACCAACAGAAGA
AGCGACGGCTAAATACGTGCCT
>FBMWY7P02F4O85 171       0      171
CCTACGGGGCAGCAGTGGGGAATATTGGACAATGGACCAAAAAGTCTGATCCAGCAATTC
TGTGTGCACGATGAAGTTTTTCGGAATGTAAAGTGCTTTCAGTTGGGAAGAAGAAAGTGA
CGGTACCAACAGAAGAAGCGACGGCTAAATACGTGCCCGCAGCCGCGTAAT
>FBMWY7P02H3H8C 158       0      158
TGAGGAATATTGGTCAATGGGCGCGAGCCTGAACCAGCCAAGTAGCGTGAAGGATGACTG
CCCTATGGGTTGTAAACTTCTTTTGTCCGGGAATAAAACCGCCTACGTGTAGGCGCTTGT
ATGTACCGGTACGAATAAGCATCGGCTAACTCCGTGCT
>FBMWY7P02JMDLM 156       0      156
TGAGGAATATTGGTCAATGGACGAGAGTCTGAACCAGCCAAGTAGCGTGAAGGATGACTG
CCCTATGGGTTGTAAACTTCTTTTATACGGGAATAAAGTGAAGCACGTGTGCTTTTTTGT
ATGTACCGTATGAATAAGGATCGGCTAACTCCGTGT
>FBMWY7P02GRBBZ 135       0      135
TGGGGAATATTGCACAATGGGGGAAACCCTGATGCAGCAACGCCGCGTGAGTGAAGAAGT
ATTTCGGTATGTAAAGCTCTATCAGCAGGGAAGAAAGTGACGGTACCTGACTAAGAAGCC
CCGGCTAACTACGTG
>FBMWY7P02IYI3O 156       0      156
TGAGGAATATTGGTCAATGGGCGCGAGCCTGAATCAGCCAAGTAGCGTGAAGGATGACTG
CCCTATGGGTTGTAAACTTCTTTTGTCCGGGAATAAAACCGCCTACGTGTAGGCGCTTGT
ATGTACCGGTACGAATAAGCATCGGCTAACTCCGTG
>FBMWY7P02I6SHO 156       0      156
TGAGGAATATTGGTCAATGGGCGCGAGCCTGAACCAGCCAAGTAGCGTGAAGGATGACTG
CCCTATGGGTTGTAAACTTCTTTTGTCCGGGAATAAAACCGCCTACGTGTAGGCGCTTGT
ATGTACCGGTACGAATAAGCATCGGCTAACTCCGTG
>FBMWY7P02FVXS1 138       0      138
TGGGGAATATTGCACAATGGAGGAAACTCTGATGCAGCGACGCCGCGTGGGGGAAGAAGA
TTTTCGGATTGTAAACCTCTGTCTTCGGAGACGAAGTATGACGGTACCCGAGGAGGAAGC
CACGGCTAACTACGTGCT
>FBMWY7P02I7VI7 139       0      139
TGGGGAATATTGGACAATGGACCAAAAGTCTGATCCAGCAATTCTGTGTGCACGATGACG
GTCTTAGGATTGTAAAGTGCTTTCAATTGGGAAGAAAAAAATGACGGTACCAATAGAAGA
AGCGACGGCTAAATACGTG
>FBMWY7P02I1FGI 151       0      151
TGGGGAATATTGCACAATGGGGGAAACCCTGATGCAAGACGAACGACCGACGTAGGAAGG
AAAGAAAGGTACTTACGGAATTAGTAAAACTCCTGTTGTTGGGGAAGATAATGACGGTAC
CCAACAAGGAAGTGACGGCTAACTACGTGCT
>FBMWY7P02IEGWX 159       0      159
TGAGGAATATTGGTCAATGGGCGCGAGCCTGAACCAGCCAAGTAGCGTGAAGGATGACTG
CCCTATGGGTTGTAAACTTCTTTTGTCCGGGAATAAAACCGCCTACGTGTAGGCGCTTGT
ATGTACCGGTACGAATAAGCATCGGCTAACTCCGTGCCG
>FBMWY7P02JIROB 151       0      151
CCTACGAGGCAGCAGTAGGGAATATTGCTCAATGGGGGAAACCCTGAAGCAGCAACGCCG
CGTGGAGGATGAAGGTTTTAGGATTGTAAACTCCTTTTGTTAGAGAAGATTATGACGGTA
TCTAACGAATAAGTACCGGCTAACTCCGTGT
>FBMWY7P02HGSXY 135       0      135
TGGGGAATATTGCACAATGGGGGAAACCCTGATGCAGCGACGCCGCGTGGAGGAAGAAGG
TCTTCGGATTGTAAACTCCTGTTGTTGGGGAAGATAATGACGGTACCCAACAAGGAAGTG
ACGGCTAACTACGTG
>FBMWY7P02F1EYQ 159       0      159
TGAGGAATATTGGTCAATGGGCGTGAGCCTGAACCAGCCAAGTAGCGTGAAGGATGACTG
CCCTATGGGTTGTAAACTTCTTTTGTCCGGGAATAAAACCGCCTACGTGTAGGCGCTTGT
ATGTACCGGTACGAATAAGCATCGGCTAACTCCGTGCCT
>FBMWY7P02ID79K 163       0      163
TGGGGAATCTTCCGCAATGGGCGAAAGCCTGACGGAGCAATGCCGCGTGAGTGATGAAGG
AATTCGTTCCGTAAAACTCTTTTGTTTATGACGAATGTGCAGATTGTGAATAATTATTTG
TAATGACGGTAGTAAACGAATAAGCCACGGCTAACTACGTGCT
>FBMWY7P02HGQDO 161       0      161
TGGGGAATCTTCCGCAATGGGCGAAAGCCTGACGGAGCAACGCCGCGTGAACGATGAAGG
TCTTAGGATCGTAAAGTTCTGTTGTTAGGGACGAAGGGTAAGAATCATAATAAGGTTTTT
ATTTGACGGTACCTAACGAGGAAGCCACGGCTAACTACGTG
>FBMWY7P02HAA19 135       0      135
TGGGGAATATTGCACAATGGGGGAAACCCTGATGCAGCGACGCCGCGTGGAGGAAGAAGG
TCTTCGGATTGTAAACTCCTGTTGTTGGGGAAGATAATGACGGTACCCAACAAGGAAGTG
ACGGCTAACTACGCG
>FBMWY7P02HQCBP 156       0      156
TGAGGAATATTGGTCAATGGGCGCGAGCCTGAACCAGCCAAGTAGCGTGAAGGATGACTG
CCCTATGGGTTGTAAACTTCTTTTGTCCGGGAATAAAACCGCCTACGTGTAGGCGCTTGT
ATGTACCGGTACGAATAAGCATCGGCTAACTCCGTG
>FBMWY7P02GGZIO 72       0      72
TAGGGAATATTGCACAATGGGGGAAACCCTGATGCAGCCATGCCGCGTGTGTGAAGAAGG
CCTGGTTGTAAG
>FBMWY7P02IPUXQ 157       0      157
TGAGGAATATTGGTCAATGGGCGCGAGCCTGAACCAGCCAAGTAGCGTGAAGGATGACTG
CCCTATGGGTTGTAAACTTCTTTTATACGGGAATAAAGTGAAGCACGTGTGCTTTTTTGT
ATGTACCGTATGAATAAGGATCGGCTAACTCCGTGCT
>FBMWY7P02JSYT0 160       0      160
TGGGGAATTTTGGACAATGGGGGCAACCCTGATCCAGCCATGCCGCGTGCAGGATGAAGG
TCTTCGGATTGTAAACTGCTTTTGTCAGGGACGAAAAGGATTGTGCTAATACCATGATCT
GCTGACGGTACCTGAAGAATAAGCACCGGCTAACTACGTG
>FBMWY7P02GLO2W 139       0      139
TGGGGAATATTGGACAATGGACCAAAAGTCTGATCCAGCAATTCTGTGTGCACGATGAAG
TTTTTCGGAATGTAAAGTGCTTTCAGTTGGGAAGAAGAAAGTGACGGTACCAACAGAAGA
AGCGACGGCTAAATACGTG
>FBMWY7P02G7NO5 151       0      151
TGGGGAATATTGCACAGTGGAGGAAACTCTGATGCAGCGACGCCGCGTGAGTGAAGAAGT
ATTTCGGTACGTAAAGCTCTATCAGCAGGGAAGATAATGACGGTACCTGACTAAGAAGCT
CCGGCTAAATACGTGCCAGCNCGCCGAGTAT
>FBMWY7P02H3829 155       0      155
TGAGGAATATTGGTCAATGGACGAGAGTCTGAACCAGCCAAGTAGCGTGCAGGATGACGG
CCCTATGGGTTGTAAACTGCTTTTATAAGGGAATAAAGTGAGAGTCGTGACTCTTTTTGC
ATGTACCTTATGAATAAGGACCGGCTAATTCCGTG
>FBMWY7P02GEAYK 135       0      135
TGGGGAATATTGCACAATGGAGGAAACTCTGATGCAGCGACGCCGCGTGAGTGAAGAAGT
ATTTCGGTATGTAAAGCTCTATCAGCAGGGAAGATAATGACGGTACCTGACTAAGAAGCT
CCGGCTAAATACGTC
>FBMWY7P02IRQPP 140       0      140
GTGGGGAATATTGGACAATGGACCAAAAGTCTGATCCAGCAATTCTGTGTGCACGATGAA
GTTTTTCGGAATGTAAAGTGCTTTCAGTTGGGAAGAAGAAAGTGACGGTACCAACAGAAG
AAGCGACGGCTAAATACGTG
>FBMWY7P02IDZI2 135       0      135
TGGGGAATATTGCACAATGGGGGAAACCCTGATGCAGCGACGCCGCGTGGAGGAAGAAGG
TCTTCGGATTGTAAACTCCTGTTGTTGGGGAAGATAATGACGGTACCCAACAAGGAAGTG
ACGGCTAACTACGTG
>FBMWY7P02H9NGA 159       0      159
TGGGGAATATTGGACAATGGACCAAAAGTCTGATCCAGCAATTCTGTGTGCACGATGAAG
TTTTTCGGAATGTAAAGTGCTTTCAGTTGGGAAGAAGAAAGTGACGGTACCAACAGAAGA
AGCGACGGCTAAATACGTGCCCAGCAGCAGGACGGTAAT
>FBMWY7P02I766P 161       0      161
TAGGGAATCTTCCACAATGGGCGAAAGCCTGATGGAGCAACGCCGCGTGGGTGAAGAAGG
TCTTCGGATCGTAAAACCCTGTTGTTAGAGAAGAAAGTGCGTGAGAGTAACTGTTCACGT
TTCGACGGTATCTAACCAGAAAGCCACGGCTAACTACGTGT
>FBMWY7P02H359T 175       0      175
TGAGGAATATTGGTCAATGGGCGCGAGCCTGAACCAGCCAAGTAGCGTGAAGGATGACTG
CCCTATGGGTTGTAAACTTCTTTTGTCCGGGAATAAAACCGCCTACGTGTAGGCGCTTGT
ATGTACCGGTACGAATAAGCATCGGCTAACTCCGTGCCAGCACGCCGACGGTAAT
>FBMWY7P02G9I87 160       0      160
TGGGGAATTTTGGACAATGGGGGCAACCCTGATCCAGCCATGCCGCGTGCAGGATGAAGG
TCTTCGGATTGTAAACTGCTTTTGTCAGGGACGAAAAGGATTGTGTTAATACCATGATCT
GCTGACGGTACCTGAAGAATAAGCACCGGCTAACTACGTC
>FBMWY7P02H9ECG 152       0      152
TGGGGAATATTGGACAATGGACCAAAAGTCTGATCCAGCAATTCTGTGTGCACGATGACG
GTCTTAGGATTGTAAAGTGCTTTCAATTGGGAAGAAAAAAATGACGGTACCAATAGAAGA
AGCGACGGCTAAATACGTGCCAGNCGCGAGTA
>FBMWY7P02G42YC 155       0      155
TGAGGAATATCGGTCAATGGGCGAGAGCCTGAACCAGCCAAGTAGCGTGAAGGATGAAGG
TCCTACGGATTGTAAACTTCTTTTATACGGGAATAAAGTTTCCTACGTGTAGGATTTTGT
ATGTACCGTATGAATAAGCATCGGCTAACTCCGTG
>FBMWY7P02GXZSB 172       0      172
CCTGGAGGCAGCAGTGAGGAATATTGGTCAATGGGCGAGAGCCTGAACCAGCCAAGTAGC
GTGAAGGATGAAGGTTCTATGGATTGTAAACTTCTTTTATACGGGAATAAAACCTCCCAC
GTGTGGGAGCTTGTATGTACCGTATGAATAAGCATCGGCTAACTCCGTGCCG
>FBMWY7P02G0B50 154       0      154
CCTTTACGGGAGGCGCAGTGGGGAATATTGCACAATGGAGGAAACTCTGATGCAGCGACG
CCGCGTGAGTGAAGAAGTATTTCGGTATGTAAAGCTCTATCAGCAGGGAAGATAATGACG
GTACCTGACTAAGAAGCTCCGGCTAAATACGTGT
>FBMWY7P02GROAK 137       0      137
TGGGGAATATTGCACAATGGAGGAAACCCTGATGCAGCGACGCCGCGTGAGTGAAGAAGT
ATTTCGGTATGTAAAGCTCTATCAGCAGGGAAGATAATGACGGTACCTGACTAAGAAGCT
CCGGCTAAATACGTGCA
>FBMWY7P02FUWHZ 135       0      135
TGGGGATATTGCACAATGGGGGAAACCCTGATGCAGCGACGCCGCGTGAGTGAAGAAGTA
CTTCGGTACGTAAAGCTCTATCAGCAGGGAAGAGAATGACGGTACCTGACTAAGAAGCCC
CGGCTAACTACGTGT
>FBMWY7P02G4JEA 155       0      155
TGAGGAATATTGGTCAATGGACGAGAGTCTGAACCAGCCAAGTAGCGTGAAGGATGAAGG
TCCTACGGATTGTAAACTTCTTTTATAAGGGAATAAAACCTCCCACGTGTGGGAGCTTGT
ATGTACCTTATGAATAAGCATCGGCTAACTCCGTG
>FBMWY7P02GIBDL 158       0      158
TGAGGAATATTGGTCAATGGGCGCGAGCCTGAACCAGCCAAGTAGCGTGAAGGATGACTG
CCCTATGGGTTGTAAACTTCTTTTGTCCGGGAATAAAACCGCCTACGTGTAGGCGCTTGT
ATGTACCGGTACGAATAAGCATCGGCTAACTCCGTGCA
>FBMWY7P02IRTIS 157       0      157
TGAGGAATATTGGTCAATGGACGAGAGTCTGAACCAGCCAAGTAGCGTGAAGGATGACTG
CCCTATGGGTTGTAAACTTCTTTTATACGGGAATAAAGTGAAGCACGTGTGCTTTTTTGT
ATGTACCGTATGAATAAGGATCGGCTAACTCCGTGCT
>FBMWY7P02G1B4H 135       0      135
TGGGGAATATTGCACAATGGAGGAAACTCTGATGCAGCGACGCCGCGTGAGTGAAGAAGT
ATTTCGGTATGTAAAGCTCTATCAGCAGGGAAGATAATGACGGTACCTGACTAAGAAGCT
CCGGCTAAATACGTA
>FBMWY7P02F826N 88       0      88
CCTACGGGGAGGCGGCAGTAGGGAATATTGCACAATGGGGGAAACCCTGATGCAGCCATG
CCGCGTGTGTGAAGAAGGCCTGGTGTAG
>FBMWY7P02HZ5NN 159       0      159
TGAGGAATATTGGTCAATGGGCGCGAGCCTGAACCAGCCAAGTAGCGTGAAGGATGACTG
CCCTATGGGTTGTAAACTTCTTTTGTCCGGGAATAAAACCGCCTACGTGTAGGCGCTTGT
ATGTACCGGTACGAATAAGCATCGGCTAACTCCGTGCCT
>FBMWY7P02FY2GB 162       0      162
TGGGGAATTTTGGACAATGGGGGCAACCCTGATCCAGCCATGCCGCGTGCAGGATGAAGG
TCTTCGGATTGTAAACTGCTTTTGTCAGGGACGAAAAGGATTGTGTTAATACCATGATCT
GCTGACGGTACCTGAAGAATAAGCACCGGCTAACTACGTGCT
>FBMWY7P02IDBFD 139       0      139
TGGGGAATATTGGACAATGGACCAAAAGTCTGATCCAGCAATTCTGTGTGCACGATGACG
GTCTTAGGATTGTAAAGTGCTTTCAATTGGGAAGAAAAAAATGACGGTACCAATAGAAGA
AGCGACGGCTAAATACGTG
>FBMWY7P02GT0RS 135       0      135
TGGGGAATATTGCACAATGGGGGAAACCCTGATGCAGCAACGCCGCGTGAGTGATGAAGG
TTTTCGGATCGTAAAGCTCTGTCTTTGGGGAAGATAATGACGGTACCCAAGGAGGAAGCC
ACGGCTAACTACGTG
>FBMWY7P02FWWAP 163       0      163
TGGGGAATTTTGGGCAATGGGGGCAACCCTGATCCAGCCATGCCGCGTGCAGGATGAAGG
TCTTCGGATTGTAAACTGCTTTTGTCAGGGACGAAAAGGGTTGTGTTAATACCATGATCT
GCTGACGGTACCTGAAGAATAAGCACCGGCTAACTACGTGCCG
>FBMWY7P02HQR5Q 160       0      160
TGGGGAATTTTGGACAATGGGGGCAACCCTGATCCAGCCATGCCGCGTGCAGGATGAAGG
TCTTCGGATTGTAAACTGCTTTTGTCAGGGACGAAAAGGATTGTGTTAATACCATGATCT
GCTGACGGTACCTGAAGAATAAGCACCGGCTAACTACGTG
>FBMWY7P02IT5LZ 142       0      142
TGGGGAATATTGGACAATGGACCGAAAGTCTGATCCAGCAATTCTGTGTGCACGATGACG
GTCTTAGGATTGTAAAGTGCTTTCAATCGGGAAAAGAAAAGTGATGGTACCGATAGAAGA
AGCGACGGCTAAATACGTGCCG
>FBMWY7P02FQDQ9 153       0      153
CCTCGGGGCAGCAGTGGGGAATATTGGACAATGGACCAAAAGTCTGATCCAGCAATTCTG
TGTGCACGATGACGGTCTTAGGATTGTAAAGTGCTTTCAATTGGGAAGAAAAAAATGACG
GTACCAATAGAAGAAGCGACGGCTAAATACGTG
>FBMWY7P02I7XIQ 135       0      135
TGGGGAATATTGCACAATGGAGGAAACTCTGATGCAGCGACGCCGCGTGAGTGAAGAAGT
ATTTCGGTATGTAAAGCTCTATCAGCAGGGAAGATAATGACGGTACCTGACTAAGAAGCT
CCGGCTAAATACGCG
>FBMWY7P02HPWS0 158       0      158
TGAGGAATATTGGTCAATGGACGAGAGTCTGAACCAGCCAAGTAGCGTGCAGGATGACGG
CCCTATGGGTTGTAAACTGCTTTTACAAGGGAATAAAGTGAGCCTCGTGAGGCTTTTTGC
ATGTACCTTATGAATAAGGACCGGCTAATTCCGTGCCT
>FBMWY7P02HGBRK 163       0      163
TAGGGAATTTTCGTCAATGGGCGCAAGCCTGAACGAGCAATGCCGCGTGGGTGAAGAAGG
TCTTCGGATCGTAAAGCTCTGTTGCGAGGGAAAAAGGAAGAGAAGAGGGAATGATTCTCT
TTTGATGGTACCTCGCCAGAAAGTCACGGCTAACTACGTGCCT
>FBMWY7P02I8XH8 160       0      160
TAGGGAATTTTCGTCAATGGGCGCAAGCCTGAACGAGCAATGCCGCGTGGGTGAAGAAGG
TCTTCGGATCGTAAAGCTCTGTTGCGAGGGAAAAAGGAAGAGAAGAGGGAATGATTCTCT
TTTGATGGTACCTCGCCAGAAAGTCACGGCTAACTACGTG
>FBMWY7P02GM4CU 155       0      155
TGAGGAATATTGGTCAATGGGCGAGAGCCTGAACCAGCCAAGTAGCGTGAAGGATGAAGG
TCCTACGGATTGTAAACTTCTTTTATACGGGAATAAAGTTTCCTACGTGTAGGATTTTGT
ATGTACCGTATGAATAAGCATCGGCTAACTCCGTG
>FBMWY7P02FNW1C 137       0      137
TAGGGAATCTTCCACAATGGGCGAAAGCCTGATGGAGCAACGCCGCGTGGAGGAAGAAGG
TCTTCGGATTGTAAACTCCTGTTGTTGGGGAAGATAATGACGGTACCCAACAAGGAAGTG
ACGGCTAACTACGTGCC
>FBMWY7P02G6JQM 141       0      141
TGGGGAATATTGGACAATGGACCAAAAGTCTGATCCAGCAATTCTGTGTGCACGATGAAG
TTTTTCGGAATGTAAAGTGCTTTCAGTTGGGAAGAAGAAAGTGACGGTACCAACAGAAGA
AGCGACGGCTAAATACGTGCT
>FBMWY7P02ICXZF 172       0      172
CCTACGGGGCAGCAGTGAGGAATATTGGTCAATGGGCGCGGAGCCTGAACCAGCCAAGTA
GCGTGAAGGATGACTGCCCTATGGGTTGTAAACTTCTTTTGTCCGGGAATAAAACCGCCT
ACGTGTAGGCGCTTGTATGTACCGGTACGAATAAGCATCGGCTAACTCCGTG
>FBMWY7P02HZH2S 171       0      171
CCTAGGAGGCAGCAGTGAGGAATATTGGTCAATGGGCGCGAGCCTGAACCAGCCAAGTAG
CGTGAAGGATGACTGCCCTATGGGTTGTAAACTTCTTTTGTCCGGGAATAAAACCGCCTA
CGTGTAGGCGCTTGTATGTACCGGTACGAATAAGCATCGGCTAACTCCGTG
>FBMWY7P02GTKHT 138       0      138
TGGGGAATATTGCACAATGGGGGAAACCCTGATGCAGCGACGCCGCGTGGAGGAAGAAGG
TCTTCGGATTGTAAACTCCTGTTGTTGGGGAAGATAATGACGGTACCCAACAAGGAAGTG
ACGGCTAACTACGTNCAN
>FBMWY7P02GYWGU 178       0      178
CCTACGGGGAGGGAGCAGTGAGGAATATTGGTCAATGGACGAGAGTCTGAACCAGCCAAG
TAGCGTGAAGGATGACTGCCCTATGGGTTGTAAACTTCTTTTATATGGGAATAAAAAAAG
AAGCACGTGTGCTCTATTGTATGTACCTTATGAATAAAGCATCGGCTAATTCCGTGCT
>FBMWY7P02G3O3U 136       0      136
TGGGGAATATTGCACAATGGAGGAAACTCTGATGCAGCGACGCCGCGTGAGTGAAGAAGT
ATTTCGGTATGTAAAGCTCTATCAGCAGGGAAGATAATGACGGTACCTGACTAAGAAGCT
CCGGCTAAATACGTGT
>FBMWY7P02HTZFF 36       0      36
TGAGGAATATTGGTCAATGGACGAGAGTCTGAACCA
>FBMWY7P02HBML8 137       0      137
TGGGGAATATTGCACAATGGGGGAAACCCTGATGCAGCGACGCCGCGTGGAGGAAGAAGG
TCTTCGGATTGTAAACTCCTGTTGTTGGGGAAGATAATGACGGTACCCAACAAGGAAGTG
ATGGCTAACTACGTGCA
>FBMWY7P02HRO5U 157       0      157
TGAGGAATATTGGTCAATGGACGCAAGTCTGAACCAGCCAAGTAGCGTGCAGGATGACGG
CCCTCCGGGTTGTAAACTGCTTTTAGTTGGGAATAAAGTGCAGCTCGTGAGCTGTTTTGT
ATGTACCATCAGAAAAAGGACCGGCTAATTCCGTGCG
>FBMWY7P02JNZMX 137       0      137
TGGGGAATATTGCACAATGGGGGAAACCCTGATGCAGCAACGCCGCGTGAGTGAAGAAGT
ATTTCGGTATGTAAAGCTCTATCAGCAGGGAAGAAAGTGACGGTACCTGACTAAGAAGCC
CCGGCTAACTACGTGCA
>FBMWY7P02FFW07 136       0      136
TGGGGAATATTGCACAATGGAGGAAACTCTGATGCAGCGACGCCGCGTGAGTGAAGAAGT
ATTTCGGTATGTAAAGCTCTATCAGCAGGGAAGATAATGACGGTACCTGACTAAGAAGCT
CCGGCTAAATACGTGT
>FBMWY7P02HXCYP 159       0      159
TGAGGAATATTGGTCAATGGGCGCGAGCCTGAACCAGCCAAGTAGCGTGAAGGATGACTG
CCCTATGGGTTGTAAACTTCTTTTGTTCGGGAATAAAACCGCCTACGTGTAGGCGCTTGT
ATGTACCGGTACGAATAAGCATCGGCTAACTCCGTGCCC
>FBMWY7P02FSNHF 163       0      163
TGGGAATTTTGGTACAATGGGGGCGAACCCTGATCCAGCCATGCCGCGTGCAGGATGAAG
GTCTTCGGATTGTAAACTGCTTTTGTCAGGGACGAAAAGGGTTGTGTTAATACCATGATC
TGCTGACGGTACCTGAAGAATAAGCACCGGCTAACTACGTGCT
>FBMWY7P02FXPSS 135       0      135
TGGGGAATATTGCACAATGGGGGAAACCCTGATGCAGCGACGCCGCGTGGAGGAAGAAGG
TCTTCGGATTGTAAACTCCTGTTGTTGGGGAAGATAATGACGGTACCCAACAAGGAAGTG
ACGGCTAACTACGTG
>FBMWY7P02JTMN2 84       0      84
CCTACGGAGGAGCAGTGGGGAATATTGGACAATGGACCAAAAGTCTGATCCAGCAATTCT
GTGTGCACGATGAAGTTTTCGTAA
>FBMWY7P02GQIHD 157       0      157
TGAGGAATATTGGTCAATGGGCGCGAGCCTGAACCAGCCAAGTAGCGTGAAGGATGACTG
CCCTATGGGTTGTAAACTTCTTTTGTCCGGGAATAAAACCGCCTACGTGTAGGCGCTTGT
ATGTACCGGTACGAATAAGCATCGGCTAACTCCGTGG
>FBMWY7P02FPNPX 159       0      159
TGAGGAATATTGGTCAATGGGCGCGAGCCTGAACCAGCCAAGTAGCGTGAAGGATGACTG
CCCTATGGGTTGTAAACTTCTTTTGTCCGGGAATAAAACCGCCTACGTGTAGGCGCTTGT
ATGTACCGGTACGAATAAGCATCGGCTAACTCCGTGCCA
>FBMWY7P02IZ9UI 154       0      154
TGAGGAATATTGGTCAATGGACGCAAGTCTGAACCAGCCAAGTAGCGTGCAGGATGACGG
CCCTCCGGGTTGTAAACTGCTTTTAGTTGGGAATAAAGTGCAGCTCGTGAGCTGTTTTGT
ATGTACCATCAGAAAAAGGCCGGCTAATTCCGTG
>FBMWY7P02HC8MP 163       0      163
TGGGGAATTTTGGACAATGGGGGCAACCCTGATCCAGCCATGCCGCGTGCAGGATGAAGG
TCTTCGGATTGTAAACTGCTTTTGTCAGGGACGAAAAGGATTGTGTTAATACCATGATCT
GCTGACGGTACCTGAAGAATAAGCACCGGCTAACTACGTGCCT
>FBMWY7P02H3WS0 141       0      141
TGGGGAATATTGGGCAATGGACCAAAAGTCTGATCCAGCAATTCTGTGTGCACGATGAAG
TTTTTCGGAATGTAAAGTGCTTTCAGTTGGGAAGAAGAAAGTGACGGTACCAACAGAAGA
AGCGACGGCTAAATACGTGCT
>FBMWY7P02IAMXW 136       0      136
TGGGGAATATTGCACAATGGAGGAAACTCTGATGCAGCGACGCCGCGTGAGTGAAGAAGT
ATTTCGGTATGTAAAGCTCTATCAGCAGGGAAGATAATGACGGTACCTGACTAAGAAGCT
CCGGCTAAATACGTGT
>FBMWY7P02H71NK 142       0      142
TGGGGAATATTGGACAATGGACCAAAAGTCTGATCCAGCAATTCTGTGTGCACGATGACG
GTCTTAGGATTGTAAAGTGCTTTCAATCGGGAAAAAGAAAAGTGATGGTACCGATAGAAG
AAGCGACGGCTAAATAACGTGT
>FBMWY7P02FLGKU 139       0      139
TGGGGAATATTGGACAATGGACCAAAAGTCTGATCCAGCAATTCTGTGTGCACGATGAAG
TTTTTCGGAATGTAAAGTGCTTTCAGTTGGGAAGAAGAAAGTGACGGTACCAACAGAAGA
AGCGACGGCTAAATACGTG
>FBMWY7P02IQLKJ 135       0      135
TGGGGAATATTGCACAATGGAGGAAACTCTGATGCAGCGACGCCGCGTGAGTGAAGAAGT
ATTTCGGTATGTAAAGCTCTATCAGCAGGGAAGATAATGACGGTACCTGACTAAGAAGCT
CCGGCTAAATACGTG
>FBMWY7P02F4OVM 135       0      135
TGGGGAATATTGCACAATGGAGGAAACTCTGATGCAGCGACGCCGCGTGAGTGAAGAAGT
ATTTCGGTATGTAAAGCTCTATCAGCAGGGAAGATAATGACGGTACCTGACTAAGAAGCT
CCGGCTAAATACGTG
>FBMWY7P02IEOZ3 71       0      71
TAGGGAATATTGCACAATGGGGGAAACCCTGATGCAGCCATGCCGCGTGTGTGAAGAAGG
CCTGGTGTAAG
>FBMWY7P02JS81F 135       0      135
TGGGGAATATTGCACAATGGGGGAAACCCTGATGCAGCGACGCCGCGTGAAGGAAGAAGT
ATCTCGGTATGTAAACTTCTATCAGCAGGGAAGATAATGACGGTACCTGACTAAGAAGCC
CCGGCTAACTACGTA
>FBMWY7P02HVZQP 164       0      164
TGGGGAATCTTCCGCAATGGGCGAAAGCCTGACGGAGCAATGCCGCGTGAGTGATGAAGG
AATTCGTTCCGTAAAACTCTTTTGTTTATGACGAATGTGCAGATTGTGAATAATTATTTG
TAATGACGGTAGTAAACGAATAAGCCACGGCTAACTACGTGCCA
>FBMWY7P02IGU3N 155       0      155
TGAGGAATATTGGTCAATGGACGAGAGTCTGAACCAGCCAAGTAGCGTGAAGGATGACTG
CCCTATGGGTTGTAAACTTCTTTTATACGGGAATAAAGTGAAGCACGTGTGCTTTTTTGT
ATGTACCGTATGAATAAGGATCGGCTAACTCCGTG
>FBMWY7P02FF3DX 141       0      141
TGGGGAATATTGGACAATGGACCAAAAGTCTGATCCAGCAATTCTGTGTGCACGATGAAG
TTTTTCGGAATGTAAAGTGCTTTCAGTTGGGAAGAAGAAAGTGACGGTACCAACAGAAGA
AGCGACGGCTAAATACGTGCA
>FBMWY7P02HHJ8D 138       0      138
TGGGGAATATTGCACAATGGGGGAAACCCTGATGCAGCAACGCCGCGTGAGTGAAGAAGT
ATTTCGGTATGTAAAGCTCTATCAGCAGGGAAGAAAGTGACGGTACCTGACTAAGAAGCC
CCGGNTAACTACGTGCCG
>FBMWY7P02HK0S9 136       0      136
TGGGGAATATTGCACAATGGAGGAAACTCTGATGCAGCGACGCCGCGTGAGTGAAGAAGT
ATTTCGGTATGTAAGGCTCTATCAGCAGGGAAGATAATGACGGTACCTGACTAAGAAGCT
CCGGCTAAATACGTGT
>FBMWY7P02IJIA2 141       0      141
TGGGGAATATTGGACAATGGACCAAAAGTCTGATCCAGCAATTCTGTGTGCACGATGAAG
TTTTTCGGAATGTAAAGTGCTTTCAGTTGGGAAGAAGAAAGTGACGGTACCAACAGAAGA
AGCGACGGCTAAATACGTGCA
>FBMWY7P02I9HF5 135       0      135
TGGGGAATATTGCACAATGGGGGAAACCCTGATGCAGCGACGCCGCGTGGAGGAAGAAGG
TCTTCGGATTGTAAACTCCTGTTGTTGGGGAAGATAATGACGGTACCCAACAAGGAAGTG
ACGGCTAACTACGTG
>FBMWY7P02HC9PA 151       0      151
TGAGGAATATTGCACAATGGAGGAAACTCTGATGCAGCGACGCCGCGTGAGTGAAGGAGT
ATTTCGGTATGTAAAGCTCTATCAGCAGGGAAGATAATGACGGTACCTGACTAAGAAGCT
CCGGCTAAATACGTGCCAGCAGCCAGGTAAT
>FBMWY7P02GGTV0 139       0      139
TGGGGAATATTGGACAATGGACCAAAAGTCTGATCCAGCAATTCTGTGTGCACGATGAAG
TTTTTCGGAATGTAAAGTGCTTTCAGTTGGGAAGAAGAAAGTGACGGTACCAACAGAAGA
AGCGACGGCTAAATACGTG
>FBMWY7P02GP80T 158       0      158
TGAGGAATATTGGTCAATGGACGGAAGTCTGAACCAGCCAAGTAGCGTGCAGGATGACGG
CCCTCTGGGTTGTAAACTGCTTTTAGTTGGGAATAAAGTGCGGTACGTGTACCGTTTTGT
ATGTACCATCAGAAAAAGGACCGGCTAATTCCGTGCCC
>FBMWY7P02GZ94T 158       0      158
TGAGGAATATTGGTCAATGGGCGCGAGCCTGAACCAGCCAAGTAGCGTGAAGGATGACTG
CCCTATGGGTTGTAAACTTCTTTTGTCCGGGAATAAAACCGCCTACGTGTAGGCGCTTGT
ATGTACCGGTACGAATAAGCATCGGCTAACTCCGTGCT
>FBMWY7P02F76JR 162       0      162
TGGGGAATCTTCCGCAATGGGCGAAAGCCTGACGGAGCAATGCCGCGTGAGTGATGAAGG
AATTCGTTCCGTAAAACTCTTTTGTTTATGACGAATGTGCAGATTGTGAATAATTTATTT
GTAATGACGGTAGTAAACGAATAAGCCACGGCTAACTACGTG
>FBMWY7P02I8KX0 154       0      154
CCTACGGGGCAGCAGTGGGGAATATTGGACAATGGACCAAAAGTCTGATCCAGCAATTCT
GTGTGCACGATGAAGTTTTTCGGAATGTAAAGTGCTTTCAGTTGGGAAGAAGAAAGTGAC
GGTACCAACAGAAGAAGCGACGGCTAAATACGTG
>FBMWY7P02ID4F8 155       0      155
TGAGGAATATTGGTCAATGGGCGAGAGCCTGAACCAGCCAAGTAGCGTGAAGGATGAAGG
TCCTACGGATTGTAAACTTCTTTTATACGGGAATAAAGTTTCCTACGTGTAGGATTTTGT
ATGTACCGTATGAATAAGCATCGGCTAACTCCGTA
>FBMWY7P02F7M13 156       0      156
TGAGGAATATTGGTCAATGGACGAGAGTCTGAACCAGCCAAGTAGCGTGAAGGATGACTG
CCCTATGGGTTGTAAACTTCTTTTATACGGGAATAAAGTGAAGCACGTGTGCTTTTTTGT
ATGTACCGTATGAATAAGGATCGGCTAACTCCGTGT
>FBMWY7P02HZ24E 46       0      46
CGCCGGGACCGGTTAAGTACTGAGGGGCCGGGCCGTGGACGAACGG
>FBMWY7P02JGPRT 150       0      150
CCTACGGGGCAGCAGTGGGGAATATTGCACAATGGGGGAAACCCTGATGCAGCGACGCCG
CGTGAAGGATGAAGTATTTCGGTATGTAAACTTCTATCAGCAGGGAAGAAAATGACGGTA
CCTGAGTAAGAAGCCCCGGCTAACTACGTG
>FBMWY7P02GTLAM 162       0      162
TAGGGAATTTTCGTCAATGGGCGCAAGCCTGAACGAGCAATGCCGCGTGGGTGAAGAAGG
TCTTCGGATCGTAAAGCTCTGTTGCGAGGGAAAAAGGAAGAGAAGAGGGAATGATTCTCT
TTTGAAGGTACCTCGCCAGAAAGTCACGGCTAACTACGTGCA
>FBMWY7P02FTWVO 160       0      160
TGGGGAATTTTGGACAATGGGGGCAACCCTGATCCAGCCATGCCGCGTGCAGGATGAAGG
TCTTCGGATTGTAAACTGCTTTTGTCAGGGACGAAAAGGGTTGTGTTAATACCATGATCT
GCTGACGGTACCTGAAGAATAAGCACCGGCTAACTACGTG
>FBMWY7P02GMCYX 156       0      156
TGAGGAATATTGGTCAATGGACGCAAGTCTGAACCAGCCAAGTAGCGTGCAGGATGACGG
CCCTCCGGGTTGTAAACTGCTTTTAGTTGGGAATAAAGTGCAGCTCGTGAGCTGTTTTGT
ATGTACCATCAGAAAAAGGACCGGCTAATTCCGTGT
>FBMWY7P02I21RS 158       0      158
TGAGGAATATTGGTCAATGGACGCAAGTCTGAACCAGCCAAGTAGCGTGCAGGATGACGG
CCCTCCGGGTTGTAAACTGCTTTTAGTTGGGAATAAAGTGCAGCTCGTGAGCTGTTTTGT
ATGTACCATCAGAAAAAGGACCGGCTAATTCCGTGCCC
>FBMWY7P02G8L9C 157       0      157
TGAGGAATATTGGTCAATGGGCGCGAGCCTGAACCAGCCAAGTAGCGTGAAGGATGACTG
CCCTATGGGTTGTAAACTTCTTTTGTCCGGGAATAAAACCGCCTACGTGTAGGCGCTTGT
ATGTACCGGTACGAATAAGCATCGGCTAACTCCGTGT
>FBMWY7P02FYTWD 135       0      135
TGGGGAATATTGCACAATGGAGGAAACTCTGATGCAGCGACGCCGCGTGAGTGAAGAAGT
ATTTCGGTATGTAAAGCTCTATCAGCAGGGAAGATAATGACGGTACCTGACTAAGAAGCT
CCGGCTAAATACGTG
>FBMWY7P02GCJ2X 136       0      136
TGGGGAATATTGCACAAATGGAGGAAACTCTGATGCAGCGACGCCGCGTGAGTGAAGAAG
TATTTCGGTATGTAAAGCTCTATCAGCAGGGAAGATAATGACGGTACCTGACTAAGAAGC
TCCGGCTAAATACGTG
>FBMWY7P02IG7XN 157       0      157
TGAGGAATATTGGTCAATGGGGCGCGAGCCTGAACCAGCCAAGTAGCGTGAAGGATGACT
GCCCTATGGGTTGTAAACTTCTTTTGTCCGGGAATAAAACCGCCTACGTGTAGGCGCTTG
TATGTACCGGTACGAATAAGCATCGGCTAACTCCGTA
>FBMWY7P02JYCF9 138       0      138
TGGGGAATATTGCACAATGGAGGAAACTCTGATGCAGCGACGCCGCGTGAGTGAAGAAGT
ATTTCGGTATGTAAAGCTCTATCAGCAGGGAAGATAATGACGGTACCTGACTAAGAAGCT
CCGGCTAAATACGTGCCA
>FBMWY7P02FLS5C 155       0      155
TGAGGAATATTGGTCAATGGACGAGAGTCTGAACCAGCCAAGTAGCGTGAAGGATGACTG
CCCTACGGGTTGTAAACTTCTTTTATACGGGAATAAAGTGAAGCACGTGTGCTTTTTTGT
ATGTACCGTATGAATAAGGATCGGCTAACTCCGTG
>FBMWY7P02FN7KV 141       0      141
TGGGGAATATTGGACAATGGACCAAAAGTCTGATCCAGCAATTCTGTGTGCACGATGACG
GTCTTAGGATTGTAAAGTGCTTTCAATTGGGAAGAAAAAAAATAGACGGTACCAATAGAA
GAAGCGACGGCTAAATACGTG
>FBMWY7P02FNTTQ 157       0      157
TGAGGAATATTGGTCAATGGACGAGAGTCTGAACCAGCCAAGTAGCGTGAAGGATGACTG
CCCTATGGGTTGTAAACTTCTTTTATACGGGAATAAAGTGAAGCACGTGTGCTTTTTTGT
ATGTACCGTATGAATAAGGATCGGCTAACTCCGTGCT
>FBMWY7P02FS1DW 69       0      69
TGGGGAATCTTCCGCAATGGGCGAAAGCCTGACGGAGCAATGCCGCGTGAGTGAAGAAGG
CCTGTGTAG
>FBMWY7P02HVO7R 139       0      139
TGGGGAATATTGGACAATGGACCAAAAGTCTGATCCAGCAATTCTGTGTGCACGATGAAG
TTTTTCGGAATGTAAAGTGCTTTCAGTTGGGAAGAAGAAAGTGACGGTACCAACAGAAGA
AGCGACGGCTAAATACGTG
>FBMWY7P02FQZ8B 139       0      139
TGGGGAATATTGGACAATGGACCAAAAGTCTGATCCAGCAATTCTGTGTGCACGATGACG
GTCTTAGGATTGTAAAGTGCTTTCAATTGGGAAGAAAAAAATGACGGTACCAATAGAAGA
AGCGACGGCTAAATACGTG
>FBMWY7P02I46HR 148       0      148
TGGGGAATATTGCACAATGGGGGAAACCCTGATGCAGCGACGCCGCGTGGAGGAAGAAGG
TCTTCGGATTGTAAACTCCTGTTGTTGGGGAAGATAATGACGGTACCCAACGAGGAAGTG
ACGGCTAACTACGTGCCAGNCGCGAGTA
>FBMWY7P02GAAZS 141       0      141
TGGGGAATATTGGACAATGGACCAAAAGTTCTTGATCCAGCAATTCTGTGTGCACGATGA
CGGTCTTAGGATTGTAAAGTGCTTTCAATTGGGAAGAAAAAAATGACGGTACCAATAGAA
GAAGAGACGGCTAAATACGTG
>FBMWY7P02IUPLD 159       0      159
TGAGGAATATTGGTCAATGGGCGCGAGCCTGAACCAGCCAAGTAGCGTGAAGGATGACTG
CCCTATGGGTTGTAAACTTCTTTTGTCCGGGAATAAAACCGCCTACGTGTAGGCGCTTGT
ATGTACCGGTACGAATAAGCATCGGCTAACTCCGTGCCG
>FBMWY7P02GWUXO 157       0      157
TGAGGAATATTGGTCAATGGACGCAAGTCTGAACCAGCCAAGTAGCGTGCAGGATGACGG
CCCTCCGGGTTGTAAACTGCTTTTAGTTGGGAATAAAGTGCAGCTCGTGAGCTGTTTTGT
ATGTACCATCAGAAAAAGGACCGGCTAATTCCGTGCT
>FBMWY7P02IEZKX 155       0      155
TGAGGAATATTGGTCAATGGACGCAAGTCTGAACCAGCCAAGTAGCGTGCAGGACGACGG
CCCTCCGGGTTGTAAACTGCTTTTAGTTGGGAATAAAGTGCAGCTCGTGAGCTGTTTTGT
ATGTACCATCAGAAAAAGGACCGGCTAATTCCGTA
>FBMWY7P02F10FK 151       0      151
TGGGGAATATTGCACAATGGGGGAAACCCTGATGCAGCGACGCCGCGTGAGCGATGAAGT
ATTTCGGTATGTAAAGCTCTATCAGCAGGGAAGATAATGACGGTACCTGACTAAGAAGCA
CCGGCTAAATACGTGCCGGCAGCGCGGTAAT
>FBMWY7P02FNHWS 154       0      154
TGAGGAATATTGGTCAATGGACGCAAGTCTGAACCAGCCAAGTAGCGTGCAGGATGACGG
CCCTCCGGGTTGTAAACTGCTTTTAGTTGGGAATAAAGTGCAGCTCGTGAGCTGTTTTGT
ATGTACCATCAGAAAAAGGCCGGCTAATTCCGTG
>FBMWY7P02HJRDU 135       0      135
TGGGGAATATTGCACAATGGGGGAAACCCTGATGCAGCGACGCCGCGTGGAGGAAGAAGG
TCTTCGGATTGTAAACTCCTGTTGTTGGGGAAGATAATGACGGTACCCAACAAGGAAGTG
ACGGCTAACTACGCG
>FBMWY7P02FML5E 155       0      155
TGAGGAATATTGGTCAATGGGCGCGAGCCTGAACCAGCCAAGTAGCGTGAAGGATGACTG
CCCTATGGGTTGTAAACTTCTTTTGTCCGGGAATAAAACCGCCTACGTGTAGGCGCTTGT
ATGTACCGGTACGAATAAGCATCGGCTAACTCCGT
>FBMWY7P02H4A36 157       0      157
TGAGGAATATTGGTCAATGGACGCAAGTCTGAACCAGCCAAGTAGCGTGCAGGATGACGG
CCCTCCGGGTTGTAAACTGCTTTTAGTTGGGAATAAAGTGCAGCTCGTGAGCTGTTTTGT
ATGTACCATCAGAAAAAGGCCGGCTAATTCCGTGCCT
>FBMWY7P02FSUUN 136       0      136
TGGGGGATATTGCACAATGGGGGAAACCCTGATGCAGCGACGCCGCGTGAGTGAAGAAGT
ACTTCGGTACGTAAAGCTCTATCAGCAGGGAAGAGAATGACGGTACCTGACTAAGAAGCC
CCGGCTAACTACGTGT
>FBMWY7P02HA3HZ 135       0      135
TGGGGAATATTGCACAATGGGGGAAACCCTGATGCAGCGACGCCGCGTGAGTGAAGAAGT
ATTTCGGTATGTAAAGCTCTATCAGCAGGGAAGAAAGTGACGGTACCTGAATAAGAAGCC
CCGGCTAACTACGTG
>FBMWY7P02HWLMI 156       0      156
TGAGGAATATTGGTCAATGGGCGCGAGCCTGAACCAGCCAAGTAGCGTGAAGGATGACTG
CCCTATGGGTTGTAAACTTCTTTTGTCCGGGAATAAAACCGCCTACGTGTAGGCGCTTGT
ATGTACCGGTACGAATAAGCATCGGCTAACTCCGTG
>FBMWY7P02HEJUF 157       0      157
TGAGGAATATTGGTCAATGGGCGCGAGCCTGAACCAGCCAAGTAGCGTGAAGGATGACTG
CCCTATGGGTTGTAAACTTCTTTTGTCCGGGAATAAAACCGCCTACGTGTAGGCGCTTGT
ATGTACCGGTACGAATAAGCATCGGCTAACTCCGTGT
>FBMWY7P02IAJMV 139       0      139
TGGGGAATATTGGACAATGGACCAAAAGTCTGATCCAGCAATTCTGTGTGCACGATGAAG
TTTTTCGGAATGTAAAGTGCTTTCAGTTGGGAAGAAGAAAGTGACGGTACCAACAGAAGA
AGCGACGGCTAAATACGTG
>FBMWY7P02I72DR 137       0      137
TGGGGAATATTGCACAATGGGGGAAACCCGTGATGCAGCGACGCCGCGTGGAGGAAGAAG
GTCTTCGGATTGTAAACTCCTGTTGTTGGGGAAGATAATGACGGTACCCAACAAGGAAGT
GACGGCTAAATACGTGT
>FBMWY7P02GU0XP 135       0      135
TGGGGAATATTGCACAATGGGGGAAACCCTGATGCAGCGACGCCGCGTGAGTGAAGAAGT
ATTTCGGTATGTAAAGCTCTATCAGCAGGGAAGAAAGTGACGGTACCTGAATAAGAAGCC
CCGGCTAACTACGTG
>FBMWY7P02JMN7L 147       0      147
CTGCAGTGGGGAATATTGGACAATGGACCAAAAGTCTGATCCAGCAATTCTGTGTGCACG
ATGACGGTCTTAGGATTGTAAAGTGCTTTCAATTGGGAAGAAAAAAATGACGGTACCAAT
AGAAGAAGCGACGGCTAAATACGTGCT
>FBMWY7P02GQ4T1 139       0      139
TGGGGAATATTGGACAATGGACCAAAAGTCTGATCCAGCAATTCTGTGTGCACGATGACG
GTCTTAGGATTGTAAAGTGCTTTCAATCGGGAAAAAGAAAGTGATGGTACCGATAGAAGA
AGCGACGGCTAAATACGTA
>FBMWY7P02HEEKE 156       0      156
TGAGGAATATTGGTCAATGGGCGCGAGCCTGAACCAGCCAAGTAGCGTGAAGGATGACTG
CCCTATGGGTTGTAAACTTCTTTTGTCCGGGAATAAAACCGCCTACGTGTAGGCGCTTGT
ATGTACCGGTACGAATAAGCATCGGCTAACTCCGTG
>FBMWY7P02IL897 171       0      171
CCTACGGGGCAGCAGTGAGGAATATTGGTCAATGGGCGCGAGCCTGAACCAGCCAAGTAG
CGTGAAGGATGACTGCCCTATGGGTTGTAAACTTCTTTTGTTCGGGAATAAAACCGCCTA
CGTGTAGGCGCTTGTATGTACCGGTACGAATAAGCATCGGCTAACTCCGTG
>FBMWY7P02HKXXY 150       0      150
CCTACAGGCAGCAGTGGGGAATATTGCACAATGGGGGAAACCCTGATGCAGCGACGCCGC
GTGAAGGAAGAAGTATCTCGGTATGTAAACTTCTATCAGCAGGGAAGATAATGACGGTAC
CTGACTAAGAAGCCCCGGCTAACTACGTGA
>FBMWY7P02IJJ08 138       0      138
TGGGGAATATTGCACAATGGGGGAAACCCTGATGCAGCGACGCCGCGTGGAGGAAGAAGG
TCTTCGGATTGTAAACTCCTGTTGTTGGGGAAGATAATGACGGTACCCAACAAGGAAGTG
ACGGCTAACTACGTGCCG
>FBMWY7P02GPN83 80       0      80
TAGGGAATATTGCACAATGGGGGAAACCCTGATGCAGCCATGCCGCGTGTGTGAAGAAGG
CCTGGTTGTAAGANACTTCT
>FBMWY7P02H8CLJ 175       0      175
TGGGGAATCTTCCGCAATGGGCGAAAGCCTGACGGAGCAATGCCGCGTGAGTGATGAAGG
AATTCGTTCCGTAAAACTCTTTTGTTTATGACGAATGTGCAGATTGTGAATAATTATTTG
TAATGACGGTAGTAAACGAATAAGCCACGGCTAACTACGTGCCAGCGCGCGGTAT
>FBMWY7P02F1BJZ 140       0      140
TGGGGAATATTGGACAATGGACCAAAAGTCTGATCCAGCAATTCTGTGTGCACGATGAAG
TTTTTCGGAATGTAAAGTGCTTTCAGTTGGGAAGAAGAAAGTGACGGTACCAACAGAAGA
AGCGACGGCTAAATACGTGT
>FBMWY7P02HPZ4X 140       0      140
TGGGGAATATTGGACAATGGACCAAAAGTCTGATCCAGCAATTCTGTGTGCACGATGACG
GTCTTAGGATTGTAAAGTGCTTTCAATTGGGAAGAAAAAAATGACGGTACCAATAGAAGA
AGCGACGGCTAAATACGTGT
>FBMWY7P02GP3EW 165       0      165
CCTAACAAGGAAGGACAAGACAAGTAGGGGAAATATTGGACAATGGACCAAAAGTCTGAT
CCAGCAATTCTGTGTGCACGATGACGGTCTTAGGATTGTAAAGTGCTTTCAATCGGGAAA
AAGAAAGTGATGGTACCGATAGAAGAAGCGACGGCTAAATACGTG
>FBMWY7P02HX2J8 136       0      136
TGGGGAATATTGCACAATGGAGGAAACTCTGATGCAGCGACGCCGCGTGAGTGAAGAAGT
ATTTCGGTATGTAAAGCTCTATCAGCAGGGAAGATAATGACGGTACCTGACTAAGAAGCT
CCGGCTAAATACGTGT
>FBMWY7P02JEUHA 142       0      142
TGGGGAATATTGGACAATGGACCAAAAGTCTGATCCAGCAATTCTGTGTGCACGATGAAG
TTTTTCGGAATGTAAAGTGCTTTCAGTTGGGAAGAAGAAAGTGACGGTACCAACAGAAGA
AGCGACGGCTAAATACGTGCCA
>FBMWY7P02G8PYK 162       0      162
TGGGGAATCTTCCGCAATGGGCGAAAGCCTGACGGAGCAACGCCGCGTGAACGATGAAGG
TCTTAGGATCGTAAAGTTCTGTTGTTAGGGACGAAGGGTAAGAATCATAATAAGGTTTTT
ATTTGACGGTACCTAACGAGGAAGCCACGGCTAACTACGTGT
>FBMWY7P02INBPM 137       0      137
TGGGGAATATTGCACAATGGGGGAAACCCTGATGCAGCGACGCCGCGTGGAGGAAGAAGG
TCTTCGGATTGTAAACTCCTGTTGTTGGGGAAGATAATGACGGTACCCAACAAGGAAGTG
ACGGCTAACTACGTGCT
>FBMWY7P02HADTB 156       0      156
TGAGGAATATTGGTCAATGGACGAGAGTCTGAACCAGCCAAGTAGCGTGAAGGAAGACTG
CCCTATGGGTTGTAAACTTCTTTTATAAGGGAATAAAGTCAGGTACGTGTACCTGTTTGT
ATGTACCTTATGAATAAGCATCGGCTAACTCCGTGT
>FBMWY7P02JF0G3 169       0      169
CCTAAGGCAGCAGTGAGGAATATTGGTCAATGGGCGCGAGCCTGAACCAGCCAAGTAGCG
TGAAGGATGACTGCCCTATGGGTTGTAAACTTCTTTTGTCCGGGAATAAAACCGCCTACG
TGTAGGCGCTTGTATGTACCGGTACGAATAAGCATCGGCTAACTCCGTG
>FBMWY7P02F3JZB 162       0      162
TGGGGAATCTTCCGCAATGGGCGAAAGCCTGACGGAGCAACGCCGCGTGAACGATGAAGG
TCTTAGGATCGTAAAGTTCTGTTGTTAGGGACGAAGGGTAAGAATCATAATAAGGTTTTT
ATTTGACGGTACCTAACGAGGAAGCCACGGCTAACTACGTGT
>FBMWY7P02GYOP9 161       0      161
TGGGGAATCTTCCGCAATGGGCGAAAGCCTGACGGAGCAACGCCGCGTGAACGATGAAGG
TCTTAGGATCGTAAAGTTCTGTTGTTAGGGACGAAGGGTAAGAATCATAATAAGGTTTTT
ATTTGACGGTACCTAACGAGGAAGCCACGGCTAACTACGTG
>FBMWY7P02HZYHY 164       0      164
TGGGGAATCTTCCGCAATGGGCGAAAGCCTGACGGAGCAATGCCGCGTGAGTGATGAAGG
AATTCGTTCCGTAAAACTCTTTTGTTTATGACGAATGTGCAGATTGTGAATAATTATTTG
TAATGACGGTAGTAAACGAATAAGCCACGGCTAACTACGTCNCA
>FBMWY7P02IUMP8 156       0      156
TGAGGAATATTGGTCAATGGGCGAGAGCCTGAACCAGCCAAGTAGCGTGAAGGATGAAGG
TCCTACGGATTGTAAACTTCTTTTATACGGGAATAAAGTTTCCTACGTGTAGGATTTTGT
ATGTACCGTATGAATAAGCATCGGCTAACTCCGTGT
>FBMWY7P02FE0W6 30       0      30
TGAGGAATATTGGTCAATGGACGAGAGTCT
>FBMWY7P02HLI71 157       0      157
TGGGGAATATTGCACAATGGAGGAAACTCTGATGCAGCGACGCCGCGTGAGTGAAGAAGT
ATTTCGGTATGTAAAGCTCTATCAGCAGGGAAGATAATGACGGTACCTGACTAAGAAGCT
CCGGCTAAATACGTGCCTGCACGGCCGGACGGTTAAT
>FBMWY7P02H8MU5 158       0      158
TGAGGAATATTGGTCAATGGACGAGAGTCTGAACCAGCCAAGTAGCGTGAAGGAAGACTG
CCCTATGGGTTGTAAACTTCTTTTATAAGGGAATAAAGTCAGGTACGTGTACCTGTTTGT
ATGTACCTTATGAATAAGCATCGGCTAACTCCGTGCCA
>FBMWY7P02F89TU 156       0      156
TGAGGAATATTGGTCAATGGACGCAAGTCTGAACCAGCCAAGTAGCGTGCAGGATGACGG
CCCTCCGGGTTGTAAACTGCTTTTAGTTGGGAATAAAGTGCAGCTCGTGAGCTGTTTTGT
ATGTACCATCAGAAAAAGGACCGGCTAATTCCGTGT
>FBMWY7P02G8A08 155       0      155
TGAGGAATATTGGTCAATGGACGAGAGTCTGAACCAGCCAAGTAGCGTGAAGGATGACTG
CCCTATGGGTTGTAAACTTCTTTTATACGGGAATAAAGTGTTCCACGCGTGGAATTTTGT
ATGTACCGTATGAATAAGGATCGGCTAACTCCGTG
>FBMWY7P02GR3BC 156       0      156
TGAGGAATATTGGTCAATGGGCGAGAGCCTGAACCAGCCAAGTAGCGTGAAGGATGAAGG
TCCTACGGATTGTAAACTTCTTTTATACGGGAATAAAGTTTCCTACGTGTAGGATTTTGT
ATGTACCGTATGAATAAGCATCGGCTAACTCCGTGT
>FBMWY7P02IEON5 157       0      157
TGAGGAATATTGGTCAATGGACGAGAGTCTGAACCAGCCAAGTAGCGTGCAGGATGACGG
CCCTCCGGGTTGTAAACTGCTTTTAGTTGGGAATAAAGTGCAGCTCGTGAGTTGTTTTGT
ATGTACCATCAGAAAAAGGACCGGCTAATTCCGTGCT
>FBMWY7P02JIGLP 138       0      138
TGGGGAATATTGCACAATGGAGGAAACTCTGATGCAGCGACGCCGCGTGAGTGAAGAAGT
ATTTCGGTATGTAAAGCTCTATCAGCAGGGAAGATAATGACGGTACCTGACTAAGAAGCT
CCGGCTAAATACGTGCCG
>FBMWY7P02HH6XM 135       0      135
TGGGGAATATTGCACAATGGGGGAAACCCTGATGCAGCGACGCCGCGTGGAGGAAGAAGG
TCTTCGGATTGTAAACCCCTGTTGTTGGGGAAGATAATGACGGTACCCAACAAGGAAGTG
ACGGCTAACTACGTG
>FBMWY7P02I72TF 155       0      155
TGAGGAATATTGGTCAATGGACGCAAGTCTGAACCAGCCAAGTAGCGTGCAGGATGACGG
CCCTCCGGGTTGTAAACTGCTTTTAGTTGGGAATAAAGTGCAGCTCGTGAGCTGTTTTGT
ATGTACCATCAGAAAAAGGACCGGCTAATTCCGTA
>FBMWY7P02I7B1B 135       0      135
TGGGGAATATTGCACAATGGGGGAAACCCTGATGCAGCGACGCCGCGTGGAGGAAGAAGG
TCTTCGGATTGTAAACTCCTGTTGTTGGGGAAGATAATGACGGTACCCAACAAGGAAGTG
ACGGCTAACTACGTG
>FBMWY7P02GPPZJ 135       0      135
TGGGGAATATTGCACAATGGGGGAAACCCTGATGCAGCGACGCCGCGTGGAGGAAGAAGG
TCTTCGGATTGTAAACTCCTGTTGTTGGGGAAGATAATGACGGTACCCAACAAGGAAGTG
ACGGCTAACTACGTA
>FBMWY7P02FNV95 160       0      160
TGGGGAATTTTGGACAATGGGGGCAACCCTGATCCAGCCATGCCGCGTGCAGGATGAAGG
TCTTCGGATTGTAAACTGCTTTTGTCAGGGACGAAAAGGATTGTGCTAATACCATGATCT
GCTGACGGTACCTGAAGAATAAGCACCGGCTAACTACGTA
>FBMWY7P02H4OPR 163       0      163
ACACAGTGAGGAATATTGGTCAATGGACGCAAGTCTGAACCAGCCGAGTAGCGTGCAGGA
TGACGGCCCTCCGGGTTGTAAACTGCTTTTAGTTGGGAATAAAGTGCAGCTCGTGAGCTG
TTTTGTATGTACCATCAGAAAAAGGACCGGCTAATTCCGTGCA
>FBMWY7P02JC4GA 135       0      135
TGGGGAATATTGCACAATGGAGGAAACTCTGATGCAGCGACGCCGCGTGAGTGAAGAAGT
ATTTCGGTATGTAAAGCTCTATCAGCAGGGAAGATAATGACGGTACCTGACTAAGAAGCT
CCGGCTAAATACGTA
>FBMWY7P02HGCWE 150       0      150
CCTACGGGGCAGCAGTGGGGAATATTGCACAATGGGGGAAACCCTGATGCAGCGACGCCG
CGTGGAGGAAGAAGGTCTTCGGATTGTAAACTCCTGTTGTTGGGGAAGATAATGACGGTA
CCCAACAAGGAAGTGACGGCTAACTACGTG
>FBMWY7P02JLM02 139       0      139
TGGGGAATATTGCACAATGGGGGAAACCCGTGATGCAGCGACGCCGCGTGGAGGAAGAAG
GTCTTCGGATTGTAAACTCCTGTTGTTGGGGAAGGATAATGACGGTACCCAACCAAGGAA
GTGACGGCTAACTACGTGT
>FBMWY7P02G9WBO 70       0      70
TAGGGAATATTGCACAATGGGGGAAACCCTGATGCAGCCATGCCGCGTGTGTGAAGAAGG
CCTGTGTAAG
>FBMWY7P02IQHYL 40       0      40
GTGGGGTAATTTTGGACAAGTGGGGGCCAACCCTGATCCA
>FBMWY7P02GCJS9 156       0      156
TGGGGAATATTGCACAATGGGGGAAACCCTGATGCAGCGACGCCGCGTGAAGGAAGAAGT
ATCTCGGTATGTAAACTTCTATCAGCAGGGAAGAAAAATGACGGTACCTGACTAAGAAGC
CCCGGCTAACTACGTGCCAGAAGCCGCCGGTAAGTA
>FBMWY7P02IV27W 136       0      136
TGGGGAATATTGCACAATGGAGGAAACTCTGATGCAGCGACGCCGCGTGAGTGAAGAAGT
ATTTCGGTATGTAAAGCTCTATCAGCAGGGAAGATAATGACGGTACCTGACTAAGAAGCT
CCGGCTAAATACGTGT
>FBMWY7P02IPCRQ 141       0      141
TGGGGAATATTGGACAATGGACCAAAAGTCTGATCCAGCAATTCTGTGTGCACGATGAAG
TTTTTCGGAATGTAAAGTGCTTTCAGTTGGGGAGAAGAAAGTGACGGTACCAACAGAAGA
AGCGACGGCTAAATACGTGCT
>FBMWY7P02GD3B4 156       0      156
TGAGGAATATTGGTCAATGGGCGCGAGCCTGAACCAGCCAAGTAGCGTGAAGGATGACTG
CCCTATGGGTTGTAAACTTCTTTTGTCCGGGAATAAAACCGCCTACGTGTAGGCGCTTGT
ATGTACCGGTACGAATAAGCATCGGCTAACTCCGTG
>FBMWY7P02HWQQW 139       0      139
TGGGGAATATTGGACAATGGACCAAAAGTCTGATCCAGCAATTCTGTGTGCACGATGAAG
TTTTTCGGAATGTAAAGTGCTTTCAGTTGGGAAGAAGAAAGTGACGGTACCAACAGAAGA
AGCGACGGCCAAATACGTG
>FBMWY7P02H35Q9 157       0      157
TGAGGAATATTGGTCAATGGACGCAAGTCTGAACCAGCCAAGTAGCGTGCAGGATGACGG
CCCTCCGGGTTGTAAACTGCTTTTAGTTGGGAATAAAGTGCAGCTCGTGAGCTGTTTTGT
ATGTACCATCAGAAAAAGGACCGGCTAATTCCGTGCT
>FBMWY7P02IS0CC 139       0      139
TGGGGAATATTGGACAATGGACCAAAAGTCTGATCCAGCAATTCTGTGTGCACGATGAAG
TTTTTCGGAATGTAAAGTGCTTTCAGTTGGGAAGAAGAAAGTGACGGTACCAACAGAAGA
AGCGACGGCTAAATACGTG
>FBMWY7P02H6TC6 138       0      138
TGGGGAATATTGCACAATGGGGGAAACCCTGATGCAGCGACGCCGCGTGAGCGAAGAAGT
ATTTCGGTATGTAAAGCTCTATCAGCAGGGAAGAAAATGACGGTACCTGACTAAGAAGCC
CCGGCTAACTACGTGCCG
>FBMWY7P02IBOUM 155       0      155
TGAGGAATATTGGTCAATGGACGCAAGTCTGAACCAGCCAAGTAGCGTGCAGGATGACGG
CCCTCCGGGTTGTAAACTGCTTTTAGTTGGGAATAAAGTGCAGCTCGTGAGCTGTTTTGT
ATGTACCATCAGAAAAAGGACCGGCTAATTCCGTG
>FBMWY7P02JMDUL 109       0      109
TAGGGAATTTTCGGCAATGGGGGAACCCTGACCGAGCAACGCCGCGTGAAGGAAGAAGGA
ATTCGTTCTGTAAACTTCTGTTATAAAGGAAGAACGGCGGGATAGGAAG
>FBMWY7P02G16MV 135       0      135
TGGGGAATATTGCACAATGGGGGAAACCCTGATGCAGCGACGCCGCGTGGAGGAAGAAGG
TCTTCGGATTGTAAACTCCTGTTGTTGGGGAAGATAATGACGGTACCCAACAAGGAAGTG
ACGGCTAACTACGNG
>FBMWY7P02I67K6 138       0      138
TGGGGAATATTGCACAATGGGGGAAACCCTGATGCAGCGACGCCGCGTGAGCGATGAAGT
ATTTCGGTATGTAAAGCTCTATCAGCAGGGAAGATAATGACGGTACCTGACTAAGAAGCA
CCGGCTAAATACGTGCCC
>FBMWY7P02HAC4H 135       0      135
TGGGGAATATTGCACAATGGAGGAAACTCTGATGCAGCGACGCCGCGTGAGTGAAGAAGT
ATTTCGGTATGTAAAGCTCTATCAGCAGGGAAGATAATGACGGTACCTGACTAAGAAGCT
CCAGCTAAATACGTG
>FBMWY7P02F5IHQ 165       0      165
TGGGGAATCTTCCGCAATGGGCGAAAGCCTGACGGAGCAATGCCGCGTGAGTGATGAAGG
AATTCGTTCCGTAAAACTCTTTTGTTTATGACGAATGTGCAGATTGTGAATAATTATTTG
TAATGACGGTAGTAAACGAATAAGCCACGGCTAACTACGTGCCAN
>FBMWY7P02HCDOT 141       0      141
TGGGGAATATTGGACAATGGACCAAAAGTCTGATCCAGCAATTCTGTGTGCACGATGACG
GTCTTAGGATTGTAAAATGCTTTCAATTGGGAAGAAAAAAATGACGGTACCAATAGAAGA
AGCGACGGCTAAATACGTGCT
>FBMWY7P02IL7M0 148       0      148
TGGGGAATATTGCACAATGGGGGAAACCCTGATGCAGCAACGCCGCGTGAGTGAAGAAGT
ATTTCGGTATGTAAAGCTCTATCAGCAGGGAAGAAAGTGACGGTACCTGACTAAGAAGCC
CCGGCTAACTACGTGCCCNNNCGCGAGT
>FBMWY7P02FWPLS 168       0      168
TGAGGAATATTGGTCAATGGACGGAAGTCTGAACCAGCCAAGTCGCGTGAAGGATGAAGG
TTCTATGGATTGTAAACTTCTTTTATAGGGGAATAAAAAAGTCCACGTGTGGATTCTTGT
ATGTACCCTATGAATAAGCATCGGCTAACTCCGTGCAGNCGCCGAGTA
>FBMWY7P02I7U9C 171       0      171
CCTACGGGGCAGCAGTGAGGAATATTGGTCAATGGGCGCGAGCCTGAACCAGCCAAGTAG
CGTGAAGGATGACTGCCCTATGGGTTGTAAACTTCTTTTGTCCGGGAATAAAACCGCCTA
CGTGTAGGCGCTTGTATGTACCGGTACGAATAAGCATCGGCTAACTCCGTG
>FBMWY7P02G63SJ 156       0      156
TGAGGAATATTGGTCAATGGACGAGAGTCTGAACCAGCCAAGTAGCGTGAAGGATGACTG
CCCTATGGGTTGTAAACTTCTTTTATACGGGAATAAAGTGAAGCACGTGTGCTTTTTTGT
ATGTACCGTATGAATAAGGATCGGCTAACTCCGTGT
>FBMWY7P02GJG13 164       0      164
TGGGGAATCTTCCGCAATGGGCGAAAGCCTGACGGAGCAATGCCGCGTGAGTGATGAAGG
AATTCGTTCCGTAAAACTCTTTTGTTTATGACGAATGTGCAGATTGTGAATAATTATTTG
TAATGACGGTAGTAAACGAATAAGCCACGGCTAACTACGTGCCG
>FBMWY7P02HUICQ 135       0      135
TAGGGAATATTGCACAATGGGGGAAACCCTGATGCAGCGACGCCGCGTGGAGGAAGAAGG
TCTTCGGATTGTAAACTCCTGTTGTTGGGGAAGATAATGACGGTACCCAACAAGGAAGTG
ACGGCTAACTACGTA
>FBMWY7P02FM1HR 158       0      158
TGAGGAATATTGGTCAATGGGCGAGAGCCTGAACCAGCCAAGTAGCGTGAAGGATGAAGG
TCCTACGGATTGTAAACTTCTTTTATACGGGAATAAAGTTTCCTACGTGTAGGATTTTGT
ATGTACCGTATGAATAAGCATCGGCTAACTCCGTGCCG
>FBMWY7P02FL325 156       0      156
TGAGGAATATTGGTCAATGGACGAGAGTCTGAACCAGCCAAGTAGCGTGAAGGATGACTG
CCCTATGGGTTGTAAACTTCTTTTATACGGGAATAAAGTGAAGCACGTGTGCTTTTTTGT
ATGTACCGTATGAATAAGGATCGGCTAACTCCGTGT
>FBMWY7P02HPCQJ 140       0      140
TGGGGAATATTGGACAATGGACCAAAAGTCTGATCCAGCAATTCTGTGTGCACGATGACG
GTCTTAGGATTGTAAAGTGCTTTCAATTGGGAAGAAAAAAATAGACGGTACCAATAGAAG
AAGCGACGGCTAAATACGTG
>FBMWY7P02H9IZJ 159       0      159
TGAGGAATATTGGTCAATGGGCGCGAGCCTGAACCAGCCAAGTAGCGTGAAGGATGACTG
CCCTATGGGTTGTAAACTTCTTTTGTCCGGGAATAAAACCGCCTACGTGTAGGCGCTTGT
ATGTACCGGTACGAATAAGCATCGGCTAACTCCGTGCCG
>FBMWY7P02GK8EO 157       0      157
TGAGGAATATTGGTCAATGGGCGCGAGCCTGAACCAGCCAAGTAGCGTGAAGGATGACTG
CCCTATGGGTTGTAAACTTCTTTTGTCCGGGAATAAAACCGCCTACGTGTAGGCGCTTGT
ATGTACCGGTACGAATAAGCATCGGCTAACTCCGTGG
>FBMWY7P02IMDE6 160       0      160
TGGGGAATTTTGGACAATGGGGGCAACCCTGATCCAGCCATGCCGCGTGCAGGATGAAGG
TCTTCGGATTGTAAACTGCTTTTATCAGGGACGAAAAGGATTGTGCTAATACCATGATCT
GCTGACGGTACCTGAAGAATAAGCACCGGCTAACTACGTG
>FBMWY7P02IG6OJ 78       0      78
TAGGGAATATTGCACAATGGGGGAAACCCTGATGCAGTCATGCCGCGTGTGTGAAGAAGG
CCTGGTTGTAAGACACTT
>FBMWY7P02F7Y73 159       0      159
TGAGGAATATTGGTCAATGGGCGCGAGCCTGAACCAGCCAAGTAGCGTGAAGGATGACTG
CCCTATGGGTTGTAAACTTCTTTTGTTCGGGAATAAAACCGCCTACGTGTAGGCGCTTGT
ATGTACCGGTACGAATAAGCATCGGCTAACTCCGTGCCG
>FBMWY7P02FTYK9 135       0      135
TGGGGAATATTGCACAATGGGGGAAACCCTGATGCAGCGACGCCGCGTGAGTGAAGAAGT
ATTTCGGTATGTAAAGCTCTATCAGCAGGGAAGAAAATGACGGTACCTGACTAAGAAGCC
CCGGCTAACTACGTG
>FBMWY7P02HPHWJ 139       0      139
TGGGGAATATTGGACAATGGACCAAAAGTCTGATCCAGCAATTCTGTGTGCACGATGAAG
TTTTTCGGAATGTAAAGTGCTTTCAGTTGGGAAGAAGAAAGTGACGGTACCAACAGAAGA
AGCGACGGCTAAATACGTA
>FBMWY7P02HCK5A 137       0      137
TGGGGAATATTGCACAATGGGGGAAACCCTGATGCAGCGACGCCGCGTGGAGGAAGAAGG
TCTTCGGATTGTAAACTCCTGTTGTTGGGGAAGATAATGACGGTACCCAACAAGGAAGTG
ACGGCTAACTACGTGCA
>FBMWY7P02HPFMV 157       0      157
TGAGGAATATTGGTCAATGGACGAGAGTCTGAACCAGCCAAGTAGCGTGAAGGATGACTG
CCCTATGGGTTGTAAACTTCTTTTATACGGGAATAAAGTGAAGCACGTGTGCTTTTTTGT
ATGTACCGTATGAATAAGGATCGGCTAACTCCGTGCT
>FBMWY7P02H66IO 157       0      157
TGAGGAATATTGGTCAATGGACGCAAGTCTGAACCAGCCAAGTAGCGTGCAGGATGACGG
CCCTCCGGGTTGTAAACTGCTTTTAGTTGGGAATAAAGTGCAGCTCGTGAGCTGTTTTGT
ATGTACCATCAGAAAAAGGACCGGCTAATTCCGTGCC
>FBMWY7P02GJVCC 157       0      157
TGAGGAATATTGGTCAATGGGCGCGAGCCTGAACCAGCCAAGTAGCGTGAAGGATGACTG
CCCTATGGGTTGTAAACTTCTTTTGTCCGGGAATAAAACCGCCTACGTGTAGGCGCTTGT
ATGTACCGGTACGAATAAGCATCGGCTAACTCCGTGT
>FBMWY7P02GVQL7 163       0      163
TGGGGAATTTTGGACAATGGGGGCAACCCTGATCCAGCCATGCCGCGTGCAGGATGAAGG
TCTTCGGATTGTAAACTGCTTTTGTCAGGGACGAAAAGGATTGTGTTAATACCATGATCT
GCTGACGGTACCTGAAGAATAAGCACCGGCTAACTACGTGCCG
>FBMWY7P02I75DZ 156       0      156
TGAGGAATATTGGTCAATGGACGCAAGTCTGAACCAGCCAAGTAGCGTGCAGGATGACGG
CCCTCCGGGTTGTAAACTGCTTTTAGTTGGGAATAAAGTGCAGCTCGTGAGCTGTTTTGT
ATGTACCATCAGAAAAAGGACCGGCTAATTCCGTGT
>FBMWY7P02FZQOH 136       0      136
TGAGGAATATTGCACAATGGGGGAAACCCTGATGCAGCGACGCCGCGTGGAGGAAGAAGG
TCTTCGGATTGTAAACTCCTGTTGTTGGGGAANATAATGACGGTACCCAACAAGGAAGTG
ACGGCTAACTACGTGT
>FBMWY7P02JPRO4 156       0      156
TGAGGAATATTGGTCAATGGGCGCGAGCCTGAACCAGCCAAGTAGCGTGAAGGATGACTG
CCCTATGGGTTGTAAACTTCTTTTGTCCGGGAATAAAACCGCCTACGTGTAGGCGCTTGT
ATGTACCGGTACGAATAAGCATCGGCTAACTCCGTC
>FBMWY7P02F35FA 142       0      142
TGGGGAATATTGGACAATGGACCAAAAGTCTGATCCAGCAATTCTGTGTGCACGATGACG
GTCTTAGGATTGTAAAGTGCTTTCAATCGGGAAAAAGAAAGTGATGGTACCGATAGAAGA
AGCGACGGCTAAATACGTGCCA
>FBMWY7P02F8UUQ 151       0      151
CCACGGGAGACAGCAGTGGGGAATATTGCACAATGGAGGAAACTCTGATGCAGCGACGCC
GCGTGAGTGAAGAAGTATTTCGGTATGTAAAGCTCTATCAGCAGGGAAGATAATGACGGT
ACCTGACTAAGAAGCTCCGGCTAAATACGTG
>FBMWY7P02FPN6J 139       0      139
TGGGGAATATTGGACAATGGACCAAAAGTCTGATCCAGCAATTCTGTGTGCACGATGAAG
TTTTTCGGAATGTAAAGTGCTTTCAGTTGGGAAGAAGAAAGTGACGGTACCAACAGAAGA
AGCGACGGCTAAATACGTG
>FBMWY7P02H0RWN 136       0      136
TGGGGAATATTGCACAATGGAGGAAACTCTGATGCAGCGACGCCGCGTGAGTGAAGAAGT
ATTTCGGTATGTAAAGCTCTATCAGCAGGGAAGATAATGACGGTACCTGACTAAGAAGCT
CCGGCTAAATACGTGG
>FBMWY7P02FGRHX 135       0      135
TGGGGAATATTGCACAATGGGGGAAACCCTGATGCAGCGACGCCGCGTGGAGGAAGAAGG
TCTTCGGATTGTAAACTCCTGTTGTTGGGGAAGATAATGACGGTACCCAACAAGGAAGTG
ACGGCTAACTACGTG
>FBMWY7P02IUT6N 157       0      157
CCTACGGGGACGCAGCAGTGGGGAATATTGGACAATGGACCAAAAGTCTGATCCAGCAAT
TCTGTGTGCACGATGAAGTTTTTCGGAATGTAAAGTGCTTTCAGTTGGGAAGAAGAAAGT
GACGGTACCAACAGAAGAAGCGACGGCTAAATACGTG
>FBMWY7P02GMREC 161       0      161
TGGGGAATCTTCCGCAATGGGCGAAAGCCTGACGGAGCAATGTCGCGTGAGTGATGAAGG
AATTCGTTCCGTAAAACTCTTTTGTTTATGACGAATGTGCAGATTGTGAATAATTATTTG
TAATGACGGTAGTAAACGAATAAGCCACGGCTAACTACGTG
>FBMWY7P02G8GJ5 139       0      139
TGGGGAATATTGGACAATGGACCAAAAGTCTGATCCAGCAATTCTGTGTGCACGATGACG
GTCTTAGGATTGTAAAGTGCTTTCAATTGGGAAGAAAAAAATGACGGTACCAATAGAAGA
AGCGACGGCTAAATACGTG
>FBMWY7P02IUII2 180       0      180
TGGGGAATTTTGGACAATGGGGGCAACCCTGATCCAGCCATGCCGCGTGCAGGATGAAGG
TCTTCGGATTGTAAACTGCTTTTGTCAGGGACGAAAAGGGTTGTGTTAATACCATGATCT
GCTGACGGTACCTGAAGAATAAGCACCGGCTAACTACGTGCCAGCACGCCGGTAGGTAAT
>FBMWY7P02FU5B7 163       0      163
TGGGGAATTTTGGACAATGGGGGCAACCCTGATCCAGCCATGCCGCGTGCAGGATGAAGG
TCTTCGGATTGTAAACTGCTTTTGTCAGGGACGAAAAGGATTGTGTTAATACCATGATCT
GCTGACGGTACCTGAAGAATAAGCACCGGCTAACTACGTGCCT
>FBMWY7P02H2ERL 135       0      135
TAGGGAATATTGCACAATGGGGGAAACCCTGATGCAGCGACGCCGCGTGAAGGAAGAAGT
ATCTCGGTATGTAAACTTCTATCAGCAGGGAAGACAATGACGGTACCTGACTAAGAAGCC
CCGGCTAACTACGTG
>FBMWY7P02JVZBI 135       0      135
TGGGGAATATTGCACAATGGAGGAAACTCTGATGCAGCGACGCCGCGTGAGTGAAGAAGT
ATTTCGGTATGTAAAGCTCTATCAGCAGGGAAGATAATGACGGTACCTGACTAAGAAGCT
CCGGCTAAATACGTG
>FBMWY7P02I6WOA 161       0      161
TGGGGAATTTTGGACAATGGGGGCAACCCTGATCCAGCCATGCCGCGTGCAGGATGAAGG
TCTTCGGATTGTAAACTGCTTTTGTCAGGGACGAAAAGGATTGTGCTAATACCATGATCT
GCTGACGGTACCTGAAGAATAAGCACCGGCTAACTACGTGT
>FBMWY7P02IKZ0W 139       0      139
TGGGGAATATTGGACAATGGACCAAAAGTCTGATCCAGCAATTCTGTGTGCACGATGACG
GTCTTAGGATTGTAAAGTGCTTTCAATTGGGAAGAAAAAAATGACGGTACCAATAGAAGA
AGCGACGGCTAAATACGTG
>FBMWY7P02GZM0H 158       0      158
TGAGGAATATTGGTCAATGGACGAGAGTCTGAACCAGCCAAGTAGCGTGAAGGATGACTG
CCCTATGGGTTGTAAACTTCTTTTATACGGGAATAAAGTGTTCCACGCGTGGAATTTTGT
ATGTACCGTATGAATAAGGATCGGCTAACTCCGTGCCT
>FBMWY7P02JAQHQ 161       0      161
TGGGGAATCTTCCGCAATGGGCGAAAGCCTGACGGAGCAACGCCGCGTGAACGATGAAGG
TCTTAGGATCGTAAAGTTCTGTTGTTAGGGACGAAGGGTAAGAATCATAATAAGGTTTTT
ATTTGACGGTACCTAACGAGGAAGCCACGGCTAACTCCGNG
>FBMWY7P02F8SVG 144       0      144
TGGGGAATATTGGACAATGGACCAAAAGTCTGATCCAGCAATTCTGTGTGCACGATGACG
GTCTTAGGATTGTAAAGTGCTTTTCAATTGGGAAGAAAAAAAATGACGGTACCAATAGAA
GAAGCGACGGCTAAATACGTGCCT
>FBMWY7P02FP5J5 163       0      163
TGGGGAATTTTGGACAATGGGGGCAACCCTGATCCAGCCATGCCGCGTGCAGGATGAAGG
TCTTCGGATTGTAAACTGCTTTTGTCAGGGACGAAAAGGATTGTGTTAATACCATGATCT
GCTGACGGTACCTGAAGAATAAGCACCGGCTAACTACGTGCCT
>FBMWY7P02HUG5L 139       0      139
TGGGGAATATTGGACAATGGACCAAAAGTCTGATCCAGCAATTCTGTGTGCACGATGACG
GTCTTAGGATTGTAAAGTGCTTTCAATTGGGAAGAAAAAAATGACGGTACCAATAGAAGA
AGCGACGGCTAAATACGTT
>FBMWY7P02JUWJ5 151       0      151
CCTACGAGGCAGCAGTAGGGAATATTGCTCAATGGGGGAAACCCTGAAGCAGCAACGCCG
CGTGGAGGATGAAGGTTTTAGGATTGTAAACTCCTTTTGTTAGAGAAGATTATGACGGTA
TCTAACGAATAAGTACCGGCTAACTCCGTGT
>FBMWY7P02GO76S 163       0      163
TGGGGAATTTTGGACAATGGGGGCAACCCTGATCCAGCCATGCCGCGTGCAGGATGAAGG
TCTTCGGATTGTAAACTGCTTTTGTCAGGGACGAAAAGGATTGTGCTAATACCATGATCT
GCTGACGGTACCTGAAGAATAAGCACCGGCTAACTACGTGCCG
>FBMWY7P02HO62J 162       0      162
TAGGGAATTTTCGTCAATGGGCGCAAGCCTGAACGAGCAATGCCGCGTGGGTGAAGAAGG
TCTTCGGATCGTAAAGCTCTGTTGCGAGGGAAAAAGGAAGAGAAGAGGGAATGATTCTCT
TTTGATGGTACCTCGCCAGAAAGTCACGGCTAACTACGTGCT
>FBMWY7P02GSP1U 155       0      155
TGAGGAATATTGGTCAATGGACGAGAGTCTGAACCAGCCAAGTAGCGTGCAGGATGACGG
CCCTATGGGTTGTAAACTGCTTTTATAAGGGAATAAAGTGAGAGTCGTGACTCTTTTTGC
ATGTACCTTATGAATAAGGACCGGCTAATTCCGTG
>FBMWY7P02JJJ4P 135       0      135
TGGGGAATATTGCACAATGGAGGAAACTCTGATGCAGCGACGCCGCGTGAGTGAAGAAGT
ATTTCGGTATGTAAAGCTCTATCAGCAGGGAAGATAATGACGGTACCTGACTAAGAAGCT
CCGGCTAAATACGTG
>FBMWY7P02JJGO8 168       0      168
CCTAACGGGAAGGACAAGACAAGTAGGGGAAATAATTAGGAACAATGGAACCAAAAGTCT
GATCCAGCAATTCTGTGTGCACGATGAAGTTTTTCGGAATGTAAAGTGCTTTCAGTTGGG
AAGAAGAAAGTGACGGTACCAACAGAAGAAGCGACGGCTAAATACGTG
>FBMWY7P02FUT1V 47       0      47
GACGCCGGACGGTTAATTCGTAGGACGGGCCGGGCGTGGACGAAGGC
>FBMWY7P02G32G1 141       0      141
TGGGGAATATTGGACAATGGACCAAAAGTCTGATCCAGCAATTCTGTGTGCACGATGAAG
TTTTTCGGAATGTAAAGTGCTTTCAGTTGGGAAGAAGAAAGTGACGGTACCAACAGAAGA
AGCGACGGCTAAATACGTGCT
>FBMWY7P02HCGJH 135       0      135
TGGGGAATATTGCACAATGGGGGAAACCCTGATGCAGCGACGCCGCGTGGAGGAAGAAGG
TCTTCGGATTGTAAACTCCTGTTGTTGGGGAAGATAATGACGGTACCCAACAAGGAAGTG
ACGGCTAACTACGTG
>FBMWY7P02H86GN 158       0      158
TGAGGAATATTGGTCAATGGACGAGAGTCTGAACCAGCCAAGTAGCGTGAAGGATGACTG
CCCTATGGGTTGTAAACTTCTTTTATACGGGAATAAAGTATTCCACGTGTGGAATTTTGT
ATGTACCGTATGAATAAGGATCGGCTAACTCCGTGCCT
>FBMWY7P02H244V 156       0      156
TGAGGAATATTGGTCAATGGGCGCGAGCCTGAACCAGCCAAGTAGCGTGAAGGATGACTG
CCCTATGGGTTGTAAACTTCTTTTGTCCGGGAATAAAACCGCCTACGTGTAGGCGCTTGT
ATGTACCGGTACGAATAAGCATCGGCTAACTCCGTG
>FBMWY7P02FO4VG 139       0      139
TGGGGAATATTGGACAATGGACCAAAAGTCTGATCCAGCAATTCTGTGTGCACGATGATG
GTCTTAGGATTGTAAAGTGCTTTCAATTGGGAAGAAAAAAATGACGGTACCAATAGAAGA
AGCGACGGCTAAATACGTG
>FBMWY7P02HACEA 138       0      138
TGGGGAATATTGCACAATGGGGGAAACCCTGATGCAGCGACGCCGCGTGGAGGAAGAAGG
TCTTCGGATTGTAAACTCCTGTTGTTGGGGAAGATAATGACGGTACCCAACAAGGAAGTG
ACGGCTAACTACGTGCCC
>FBMWY7P02JCABK 154       0      154
TGAGGAATATTGGTCAATGGACGCAAGTCTGAACCAGCCAAGTAGCGTGCAGGATGACGG
CCCTCCGGGTTGTAAACTGCTTTTAGTTGGGAATAAAGTGCAGCTCGTGAGCTGTTTTGT
ATGTACCATCAGAAAAAGGCCGGCTAATTCCGCG
>FBMWY7P02H9QOO 141       0      141
TGGGGAATATTGGACAATGGACCAAAAGTCTGATCCAGCAATTCTGTGTGCACGATGAAG
TTTTTCGGAATGTAAAGTGCTTTCAGTTGGGAAGAAGAAAGTGACGGTACCAACAGAAGA
AGCGACGGCTAAATACGTGCT
>FBMWY7P02INUSB 137       0      137
TGGGGAATATTGCACAATGGGGGAAACCCTGATGCAGCGACGCCGCGTGGAGGAAGAAGG
TCTTCGGATTGTAAACTCCTGTTGTTGGGGAAGATAATGACGGTACCCAACAAGGAAGTG
ACGGCTAACTACGTGCT
>FBMWY7P02I7VW3 180       0      180
TGAGGAATATTGGTCAATGGGTCGTCGTAGTCCTTGTAACCTAGTCCTAAGTTAGTCGTT
GTAAGGTACGTACTTGTCCCTTATTGGGTTTGTTAAACTTCTTTTGTCCGGGAATAAAAC
CGCCTACGTGTAGGCGCTTGTATGTACCGGTACGAATAAGCATCGGCTAACTCCGTGCCC
>FBMWY7P02ITEED 156       0      156
TGAGGAATATTGGTCAATGGGCGCGAGCCTGAACCAGCCAAGTAGCGTGAAGGATGACTG
CCCTATGGGTTGTAAACTTCTTTTGTCCGGGAATAAAACCGCCTACGTGTAGGCGCTTGT
ATGTACCGGTACGAATAAACATCGGCTAACTCCGTA
>FBMWY7P02G77Y0 138       0      138
TGGGGAATATTGCACAATGGAGGAAACTCTGATGCAGCGACGCCGCGTGAGTGAAGGAGT
ATTTCGGTATGTAAAGCTCTATCAGCAGGGAAGATAATGACGGTACCTGACTAAGAAGCT
CCGGCTAAATACGTGCCT
>FBMWY7P02FB4BP 64       0      64
CCTGGGGAGGCAGCACGCCCGGTACGGTTAACTTCGTGGACGGGCCGGGTCGTGGACGAA
CGGC
>FBMWY7P02JESZA 140       0      140
GTGGGGAATATTGGACAATGGACCAAAAGTCTGATCCAGCAATTCTGTGTGCACGATGAC
GGTCTTAGGATTGTAAAGTGCTTTCAATCGGGAAAAAGAAAGTGATGGTACCGATAGAAG
AAGCGACGGCTAAATACGTG
>FBMWY7P02HQ2A1 71       0      71
TAGGGAATATTGCACAATGGGGGGGAACCCTGATGCAGCCATGCCGCGTGTGTGAAGAAG
GCCTGGTGTAG
>FBMWY7P02G8DBQ 155       0      155
TGAGGAATATTGGTCAATGGACGAGAGTCTGAACCAGCCAAGTAGCGTGAAGGATGAAGG
TCCTACGGATTGTAAACTTCTTTTATAAGGGAATAAAACCTCCCACGTGTGGGAGCTTGT
ATGTACCTTATGAATAAGCATCGGCTAACTCCGTG
>FBMWY7P02FO8DE 155       0      155
TGAGGATATTGGTCAATGGACGAGAGTCTGAACCAGCCAAGTAGCGTGGAGGATGAAGGT
CCTACGGATTGTAAACTTCTTTTATAAGGGAATAAAACCTCCCACGTGTGGGAGCTTGTA
TGTACCTTATGAATAAGCATCGGCTAACTCCGTGT
>FBMWY7P02FMCG4 138       0      138
TGGGGAATATTGCACAATGGGGGAAACCCTGATGCAGCGACGCCGCGTGGAGGAAGAAGG
TCTTCGGATTGTAAACTCCTGTTGTTGGGGAAGATAATGACGGTACCCAACAAGGAAGTG
ACGGCTAACTACGTGCCC
>FBMWY7P02JSFEW 138       0      138
CAGTGGGGAATATTGCACAATGGGGGAAACCCTGATGCAGCGACGCCGCGTGGAGGAAGA
AGGTCTTCGGATTGTAAACTCCTGTTGTTGGGGAAGATAATGACGGTACCCAACAAGGAA
GTGACGGCTAACTACGTG
>FBMWY7P02H77SY 137       0      137
TGGGGAATATTGCACAATGGAGGAAACTCTGATGCAGCGACGCCGCGTGAGTGAAGAAGT
ATTTCGGTATGTAAAGCTCTATCAGCAGGGAAGATAATGACGGTACCTGACTAAGAAGCT
CCGGCTAAATACGTGCA
>FBMWY7P02G1B42 170       0      170
CCTACTGGAAGGACAAGACAAGTAGGGGAAATAATTAGACAACAAATAGGGGGAAAACCC
TGATGCAGCGACGCCGCGTGAAGGAAGAAGTATTTCGGTATGTAAACTTCTATCAGCAGG
GAAGAAAATGACGGTACCTGACTAAGAAGCCCCGGCTAACTACGTGCCGA
>FBMWY7P02GTX3X 136       0      136
TGGGGGATATTGCACAATGGGGGAAACCCTGATGCAGCGACGCCGCGTGAGTGAAGAAGT
ACTTCGGTACGTAAAGCTCTATCAGCAGGGAAGAGAATGACGGTACCTGACTAAGAAGCC
CCGGCTAACTACGTGG
>FBMWY7P02IVAX5 158       0      158
TGAGGAATATTGGTCAATGGACGAGAGTCTGAACCAGCCAAGTAGCGTGCAGGAAGACGG
CCCTATGGGTTGTAAACTGCTTTTATAAGGGAATAAAGTGAGTCTCGTGAGACTTTTTGC
ATGTACCTTATGAATAAGGACCGGCTAATTCCGTGCCA
>FBMWY7P02F1RSC 155       0      155
CCTACGAGGCAGCAGTGGGGAATATTGGACAATGGACCAAAAGTCTGATCCAGCAATTCT
GTGTGCACGATGACGGTCTTAGGATTGTAAGGTGCTTTCAATTGGGAAGAAAAAAATGAC
GGTACCAATAGAAGAAGCGACGGCTAAATACGTGT
>FBMWY7P02GIXXW 136       0      136
TGGGGAATATTGCACAATGGGGGAAACCCTGATGCAGCGACGCCGCGTGGAGGAAGAAGG
TCTTCGGATTGTAAACTCCTGTTGTTAGGGAAGATAATGACGGTACCCAACAAGGAAGTG
ACGGCTAACTACGTGG
>FBMWY7P02INSDW 158       0      158
TGAGGAATATTGGTCAAGTGGGCGCGAGCCTGAACCAGCCAAGTAGCGTGAAGGATGACT
GCCCTATGGGTTGTAAACTTCTTTTGTCCGGGAATAAAACCGCCTACGTGTAGGCGCTTG
TATGTACCGGTACGAATAAGCATCGGCTAACTCCGTGT
>FBMWY7P02IWCVH 154       0      154
TGGGGAATATTGCACAATGGAGGAAACTCTGATGCAGCGACGCCGCGTGAGTGAAGAAGT
ATTTCGGTATGTAAAGCTCTATCAGCAGGGAAGATAATGACGGTACCTGACTAAGAAGCT
CCGGCTAAATACGTGCCAGCACGCCGCAAGTAAT
>FBMWY7P02HTVC3 158       0      158
TGAGGAATATTGGTCAATGGGCGCGAGCCTGAACCAGCCAAGTAGCGTGAAGGATGACTG
CCCTATGGGTTGTAAACTTCTTTTGTCCGGGAATAAAACCGCCTACGTGTAGGCGCTTGT
ATGTACCGGTACGAATAAGCATCGGCTAACTCCGTGCT
>FBMWY7P02F5LWM 135       0      135
TGGGGAATATTGCACAATGGGGGAAACCCTGATGCAGCGACGCCGCGTGGAGGAAGAAGG
TCTTCGGATTGTAAACTCCTGTTGTTGGGGAAGATAATGACGGTACCCAACAAGGAAGTG
ACGGCTAACTACGTG
>FBMWY7P02IMW7E 31       0      31
ATTCTGGAGGGCGGGGCGTGGGACGAAGGGC
>FBMWY7P02GMOKK 156       0      156
TGAGGAATATTGGTCAATGGGCGCGAGCCTGAACCAGCCAAGTAGCGTGAAGGATGACTG
CCCTATGGGTTGTAAACTTCTTTTGTCCGGGAATAAAACCGCCTACGTGTAGGCGCTTGT
ATGTACCGGTACGAATAAGCATCGGCTAACTCCGTA
>FBMWY7P02I0NU0 135       0      135
TGGGGAATATTGCACAATGGGGGAAACCCTGATGCAGCGACGCCGCGTGGAGGAAGAAGG
TCTTCGGATTGTAAACTCCTGTTGTTGGGGAAGATAATGACGGTACCCAACAAGGAAGTG
ACGGCTAACTACGTG
>FBMWY7P02GQ7V2 160       0      160
TGGGGAATTTTGGACAATGGGGGCAACCCTGATCCAGCCATGCCGCGTGCAGGATGAAGG
TCTTCGGATTGTAAACTGCTTTTGTCAGGGACGAAAAGGATTGTGTTAATACCATGATCT
GCTGACGGTACCTGAAGAATAAGCACCGGCTAACTACGTG
>FBMWY7P02HNVPC 177       0      177
CCTAAACAAAGGAAAGGAACAAAGAACAAAGTAGGGGAAATAATTAGACAACAAATAGGG
GGAAAACCCTGATGCAGCAACGCCGCGTGAGTGAAGAAGTATTTCGGTATGTAAAGCTCT
ATCAGCAGGGAAGAAAGTGACGGTACCTGACTAAGAAGCCCCGGCTAACTACGTGCT
>FBMWY7P02F3N97 155       0      155
TGAGGAATATTGGTCAATGGGCGAGAGCCTGAACCAGCCAAGTAGCGTGAAGGATGAAGG
TCCTACGGATTGTAAACTTCTTTTATACGGGAATAAAGTTTCCTACGTGTAGGATTTTGT
ATGTACCGTATGAATAAGCATCGGCTAACTCCGTG
>FBMWY7P02H96HN 139       0      139
TGGGGAATATTGGACAATGGACCAAAAGTCCGATCCAGCAATTCTGTGTGCACGATGAAG
TTTTTCGGAATGTAAAGTGCTTTCAGTTGGGAAGAAGAAAGTGACGGTACCAACAGAAGA
AGCGACGGCTAAATACGTG
>FBMWY7P02HTDQ7 142       0      142
TGGGGAATATTGGACAATGGACCAAAAGTCTGATCCAGCAATTCTGCGTGCACGATGACG
GTCTTAGGATTGTAAAGTGCTTTCAATCGGGAAAAAGAAAGTGATGGTACCGATAGAAGA
AGCGACGGCTAAATACGTGCCC
>FBMWY7P02HHUQK 162       0      162
GCAGTGAGGAATATTGGTCAATGGACGAGAGTCTGAACCAGCCAAGTAGCGTGAAGGATG
AAGGTCCTACGGATTGTAAACTTCTTTTATAAGGGAATAAAACCTCCCACGTGTGGGAGC
TTGTATGTACCTTATGAATAAGCATCGGCTAACTCCGTGCCC
>FBMWY7P02HX32R 140       0      140
TGGGGAATATTGGACAATGGACCAAAAGTCTGATCCAGCAATTCTGTGTGCACGATGAAG
TTTTTCGGAATGTAAAGTGCTTTCAGTTGGGAAGAAGAAAGTGACGGTACCAACAGAAGA
AGCGACGGCTAAATACGTGT
>FBMWY7P02JGIKR 156       0      156
TGAGGAATATTGGTCAATGGGCGCGAGCCTGAACCAGCCAAGTAGCGTGAAGGATGACTG
CCCTATGGGTTGTAAACTTCTTTTGTCCGGGAATAAAACCGCCTACGTGTAGGCGCTTGT
ATGTACCGGTACGAATAAGCATCGGCTAACTCCGTG
>FBMWY7P02HLG4Z 160       0      160
TGGGGAATTTTGGACAATGGGGGCAACCCTGATCCAGCCATGCCGCGTGCAGGATGAAGG
TCTTCGGATTGTAAACTGCTTTTGTCAGGGACGAAAAGGGTTGTGTTAATACCATGATCT
GCTGACGGTACCTGAAGAATAAGCACCGGCTAACTACGCG
>FBMWY7P02GYDI0 134       0      134
TGGGGAATATTGCACAATGGGGGAAACCCTGATGCAGCGACGCCGCGTGGAGGAAGAAGG
TCTTCGGATTGTAAACTCCTGTTGTTGGGGAAGATAATGACGGTACCCAACAAGGAAGTG
ACGGCTAACTACGT
>FBMWY7P02I1JVF 155       0      155
TGAGGAATATTGGTCAATGGACGAGAGTCTGAACCAGCCAAGTAGCGTGAAGGAAGACTG
CCCTATGGGTTGTAAACTTCTTTTATAAGGGAATAAAGTCAGGTACGTGTACCTGTTTGT
ATGTACCTTATGAATAAGCATCGGCTAACTCCGTG
>FBMWY7P02GTV4U 149       0      149
CCTACGGGCAGCAGTGGGGAATATTGCACAATGGAGGAAACTCTGATGCAGCGACGCCGC
GTGAGTGAAGAAGTATTTCGGTATGTAAAGCTCTATCAGCAGGGAAGATAATGACGGTAC
CTGACTAAGAAGCTCCGGCTAAATACGTG
>FBMWY7P02GKU2Y 159       0      159
TGAGGAATATTGGTCAATGGGCGCGAGCCTGAACCAGCCAAGTAGCGTGAAGGATGACTG
CCCTATGGGTTGTAAACTTCTTTTGTCCGGGAATAAAACCGCCTACGTGTAGGCGCTTGT
ATGTACCGGTACGAATAAGCATCGGCTAACTCCGTGCCG
>FBMWY7P02F05A6 156       0      156
TGAGGAATATTGGTCAATGGACGAGAGTCTGAACCAGCCAAGTAGCGTGAAGGATGACTG
CCCTATGGGTTGTAAACTTCTTTTATATGGGAATAAAACCGCCTACGTGTAGGCGCTTGT
ATGTACCGGTACGAATAAGCATCGGCTAACTCCGTG
>FBMWY7P02IT8Z5 171       0      171
TGAGGAATATTGGTCAATGGACGAGAGTCTGAACCAGCCAAGTAGCGTGAAGGATGACTG
CCCTATGGGTTGTAAACTTCTTTTATACGGGAATAAAGTGTTCCACGCGTGGAATTTTGT
ATGTACCGTATGAATAAGGATCGGCTAACTCCGTGCCGGCAGCCGGGTAAT
>FBMWY7P02HMB6I 139       0      139
TGGGGAATATTGGACAATGGACCAAAAGTCTGATCCAGCAATTCTGTGTGCACGATGAAG
TTTTTCGGAATGTAAAGTGCTTTCAGTTGGGAAGAAGAAAGTGACGGTACCAACAGAAGA
AGCGACGGCTAAATACGTG
>FBMWY7P02G21MZ 141       0      141
TGGGGAATATTGGACAATGGACCAAAAGTCTGATCCAGCAATTCTGTGTGCACGATGAAG
TTTTTCGGAATGTAAAGTGCTTTCAGTTGGGAAGAAGAAAGTGACGGTACCAACAGAAGA
AGCGACGGCTAAATACGTGCT
>FBMWY7P02IVD1N 135       0      135
TGGGGAATATTGCACAATGGGGGAAACCCTGATGCAGCGACGCCGCGTGGAGGAAGAAGG
TCTTCGGATTGTAAACTCCTGTTGTTGGGGAAGATAATGACGGTACCCAACAAGGAAGTG
ACGGCTAACTACGTG
>FBMWY7P02IM59V 137       0      137
TGGGGAATATTGCACAATGGGGGAAACCCTGATGCAGCGACGCCGCGTGGAGGAAGAAGG
TCTTCGGACTGTAAACTCCTGTTGTTGGGGAAGATAATGACGGTACCCAACAAGGAAGTG
ACGGCTAACTACGTGCC
>FBMWY7P02JH6X9 155       0      155
TGAGGAATATTGGTCAATGGACGAGGGTCTGAACCAGCCAAGTAGCGTGAAGGATGACTG
CCCTATGGGTTGTAAACTTCTTTTATACGGGAATAAAGTGAAGCACGTGTGCTTTTTTGT
ATGTACCGTATGAATAAGGATCGGCTAACTCCGTG
>FBMWY7P02G7MH2 155       0      155
TGAGGAATATTGGTCAATGGGCGAGAGCCTGAACCAGCCAAGTAGCGTGAAGGATGAAGG
TTCTATGGATTGTAAACTTCTTTTATACGGGAATAAAACCTCCCACGTGTGGGAGCTTGT
ATGTACCGTATGAATAAGCATCGGCTAACTCCGTG
>FBMWY7P02I4RPR 155       0      155
TGAGGAATATTGGTCAATGGACGCAAGTCTGAACCAGCCAAGTAGCGTGCAGGATGACGG
CCCTCCGGGTTGTAAACTGCTTTTAGTTGGGAATAAAGTGCAGCTCGTGAGCTGTTTTGT
ATGTACCATCAGAAAAAGGACCGGCTAATTCCGTA
>FBMWY7P02GPHU9 140       0      140
TGGGGAATATTGGACAATGGACCAAAAGTCTGATCCAGCAATTCTGTGTGCACGATGACG
GTCTTAGGATTGTAAAGTGCTTTCAATTGGGAAGAAAAAAATGACGGTACCAATAGAAGA
AGCGACGGCTAAATACGTGA
>FBMWY7P02JM60T 140       0      140
TGGGGAATATTGGACAATGGACCAAAAGTCTGATCCAGCAATTCTGTGTGCACGATGAAG
TTTTTCGGAATGTAAAGTGCTTTCAGTTGGGAAGAAGAAAGTGACGGTACCAACAGAAGG
AGCGACGGCTAAATACGTGG
>FBMWY7P02HHDA9 136       0      136
TGGGGAATATTGCACAATGGGGGAAACCCTGATGCAGCGACGCCGCGTGGAGGAAGAAGG
TCTTCGGATTGTAAACTCCTGTTGTTGGGGAAGATAATGACGGTACCCAACAAGGAAGTG
ACGGCTAACTACGTGA
>FBMWY7P02IXM1M 155       0      155
TGAGGAATATTGGTCAATGGGCGAGAGCCTGAACCAGCCAAGTAGCGTGAAGGATGAAGG
TTCTATGGATTGTAAACTTCTTTTATACGGGAATAAAACCTCCCACGTGTGGGAGCTTGT
ATGTACCGTATGAATAAGCATCGGCTAACTCCGTG
>FBMWY7P02I4N53 160       0      160
TGGGGAATTTTGGACAATGGGGGCAACCCTGATCCAGCCATGCCGCGTGCAGGATGAAGA
TCTTCGGATTGTAAACTGCTTTTGTCAGGGACGAAAAGGATTGTGTTAATACCATGATCT
GCTGACGGTACCTGAAGAATAAGCACCGGCTAACTACGTG
>FBMWY7P02GUXAP 138       0      138
TGGGGAATATTGCACAATGGGGGAAACCCTGATGCAGCGACGCCGCGTGGAGGAAGAAGG
TCTTCGGATTGTAAACTCCTGTTGTTGGGGAAGATAATGACGGTACCCAACAAGGAAGTG
ACGGCTAACTACGTGCCG
>FBMWY7P02JIOQL 139       0      139
TGGGGAATATTGGACAATGGACCAAAAGTCTGATCCAGCAATTCTGTGTGCACGATGACG
GTCTTAGGATTGTAAAGTGCTTTCAATTGGGAAGAAAAAAATGACGGTACCAATAGAAGA
AGCGACGGCTAAATACGTG
>FBMWY7P02IJ73V 137       0      137
TGGGGAATATTGCACAATGGGGGAAACCCTGATGCAGCGACGCCGCGTGAGCGAAGAAGT
ATTTCGGTATGTAAAGCTCTATCAGCAGGGAAGAAAATGACGGTACCTGACTAAGAAGCC
CCGGCTAACTACGTGCT
>FBMWY7P02JBW60 156       0      156
TGAGGAATATTGGTCAATGGACGAGAGTCTGAACCAGCCAAGTAGCGTGAAGGATGACTG
CCCTATGGGTTGTAAACTTCTTTTATACGGGAATAAAGTGAAGCACGTGTGCTTTTTTGT
ATGTACCGTATGAATAAGGATCGGCTAACTCCGTGT
>FBMWY7P02GNIYD 136       0      136
TGGGGAATATTGCACAATGGAGGAAACTCTGATGCAGCGACGCCGCGTGAGTGAAGAAGT
ATTTCGGTATGTAAAGCTCTATCAGCAGGGAAGATAATGACGGTACCTGACTAAGAAGCT
CCGGCTAAATACGTGT
>FBMWY7P02IO4CQ 136       0      136
TGGGGAATATTGCACAATGGGGGAAACCCTGATGCAGCGACGCCGCGTGAAGGAAGAAGT
ATCTCGGTATGTAAACTTCTATCAGCAGGGAAGATAATGACGGTACCTGACTAAGAAGCC
CCGGCTAACTACGTGT
>FBMWY7P02GYDIX 155       0      155
TGAGGAATATTGGTCAATGGACGAGAGTCTGAACCAGCCAAGTAGCGTGAAGGATGACTG
CCCTATGGGTTGTAAACTTCTTTTATACGGGAATAAAGTGAAGCACGTGCGCTTTTTTGT
ATGTACCGTATGAATAGGCATCGGCTAACTCCGTC
>FBMWY7P02GI34I 159       0      159
TGAGGAATATTGGTCAATGGGCGCGAGCCTGAACCAGCCAAGTAGCGTGAAGGATGACTG
CCCTATGGGTTGTAAACTTCTTTTGTCCGGGAATAAAACCGCCTACGTGTAGGCGCTTGT
ATGTACCGGTACGAATAAGCATCGGCTAACTCCGTGCCT
>FBMWY7P02JMVEM 160       0      160
TGAGGAATATTGGTCAATGGGCGCGAGCCTGAACCAGCCAAGTAGCGTGAAGGATGACTG
CCCTATGGGTTGTAAACTTCTTTTGTTCGGGAATAAAACCGACCTACGTGTAGGCGCTTG
TATGTACCGGTACGAATAAGCATCGGCTAACTCCGTGCCC
>FBMWY7P02JQRM3 175       0      175
TGAGGAATATTGGTCAATGGACGCAAGTCTGAACCAGCCAAGTAGCGTGCAGGATGACGG
CCCTCCGGGTTGTAAACTGCTTTTAGTTGGGAATAAAGTGCAGCTCGTGAGCTGTTTTGT
ATGTACCATCAGAAGAAGGACCGGCTAATTCCGTGCCGCNNCCGCCGGTAAGTTA
>FBMWY7P02IIT99 135       0      135
TGGGGAATATTGCACAATGGAGGAAACTCTGATGCAGCGACGCCGCGTGAGTGAAGAAGT
ATTTCGGTATGTAAAGCTCTATCAGCAGGGAAGATAATGACGGTACCTGACTAAGAAGCT
CCGGCTAAATACGTG
>FBMWY7P02I6ON3 136       0      136
TGGGGAATCTTGCGCAATGGGGGGAACCCTGACGCAGCGACGCCGCGTGCGGGACGAAGG
CCCTCGGGTCGTAAACCGCTTTCAGCAGGGATGAGACAAGACGGTACCTGCAGAAGAAGC
CCCGGCTAACTACGTG
>FBMWY7P02JA98D 135       0      135
TGGGGAATATTGCACAATGGAGGAAACTCTGATGCAGCGACGCCGCGTGAGTGAAGAAGT
ATTTCGGTATGTAAAGCTCTATCAGCAGGGAAGATAATGACGGTACCTGACTAAGAAGCT
CCGGCTAAATACGCG
>FBMWY7P02G1UU8 137       0      137
TGGGGAATATTGCACAATGGGCGAAAGCCTGATGCAGCGACGCCGCGTGAAGGATGAAGT
ATTTCGGTATGTAAACTTCTATCAGCAGGGAAGAAATAAGACGGTACCTGACTAAGAAGC
CCCGGCTAGCTACGTGT
>FBMWY7P02G5YD8 161       0      161
TGGGGAATCTTCCGCAATGGGCGAAAGCCTGACGGAGCAATGCCGCGTGAGTGATGAAGG
AATTCGTTCCGTAAAACTCTTTTGTTTATGACGAATGTGCAGATTGTGAATAATTATTTG
TAATGACGGTAGTAAACGAATAAGCCACGGCTAACTACGTG
>FBMWY7P02IA07N 140       0      140
TGGGGAATATTGGACAATGGACCAAAAGTCTGATCCAGCAATTCTGTGTGCACGATGACG
GTCTTAGGATTGTAAAGTGCTTTCAATACGGGAAAAAGAAAGTGATGGTACCGATAGAAG
AAGCGACGGCTAAATACGTG
>FBMWY7P02HNVD1 139       0      139
TGGGGAATCTTGCGCAATGGGGGGAACCCTGACGCAGCGACGCCGCGTGCGGGACGAAGG
CCCTCGGGTCGTAAACCGCTTTCAGCAGGGATGAGACAAGACGGTACCTGCAGAAGAAGC
CCCGGCTAACTACGTGCCT
>FBMWY7P02ILOR9 139       0      139
TGGGGAATATTGGACAATGGACCAAAGTCTGATCCAGCAATTCTGTGTGCACGATGACGG
TCTTAGGATTGTAAAGTGCTTTCAATCGGGAAAAAGAAAGTGATGGTACCGATAGAAGAA
GCGACGGCTAAATACGTGG
>FBMWY7P02HN71Z 163       0      163
TGGGGAATTTTGGACAATGGGGGCAACCCTGATCCGGCCATGCCGCGTGCAGGATGAAGG
TCTTCGGATTGTAAACTGCTTTTGTCAGGGACGAAAAGGATTGTGCTAATACCATGATCT
GCTGACGGTACCTGAAGAATAAGCACCGGCTAACTACGTGCCG
>FBMWY7P02IZK43 139       0      139
TGGGGAATATTGGACAATGGACCAAAAGTCTGATCCAGCAATTCTGTGTGCACGATGACG
GTCTTAGGATTGTAAAGTGCTTTCAATTGGGAAGAAAAAAATGACGGTACCAATAGAAGA
AGCGACGGCTAAATACGTA
>FBMWY7P02HOZDV 138       0      138
TGGGGAATATTGCACAATGGGGGAAACCCTGATGCAGCGACGCCGCGTGAAGGAAGAAGT
ATCTCGGTATGTAAACTTCTATCAGCAGGGAAGATAATGACGGTACCTGACTAAGAAGCC
CCGGCTAACTCCGTGCCT
>FBMWY7P02HZW22 87       0      87
TGGGGAATATTGCACAATGGGCGCAAGCCTGATGCAGCAACGCCGCGTGAGCGATGAAGG
CCTGGTCGTAAGCTCTNTCCTCAGAGA
>FBMWY7P02HZO5Z 68       0      68
CCTACGGGGAGNGCAGCGACGGACCGGTACGGTTAATCGTGGGACGGGCGGGGCGTAGGG
ACGAAGGC
>FBMWY7P02GKCBY 137       0      137
TGGGGGATATTGCACAATGGGGGAAACCCTGATGCAGCGACGCCGCGTGAGTGAAGAAGT
ACTTCGGTACGTAAAGCTCTATCAGCAGGGAAGAGAATGACGGTACCTGACTAAGAAGCC
CCGGCTAACTACGTGCT
>FBMWY7P02IP2LF 135       0      135
TGGGGAATATTGCACAATGGAGGAAACTCTGATGCAGCGACGCCGCGTGAGTGAAGAAGT
ATTTCGGTATGTAAAGCTCTATCAGCAGGGAAGATAATGACGGTACCTGACTAAGAAGCT
CCGGCTAAATACGTG
>FBMWY7P02IDXP0 135       0      135
TGGGGAATATTGCACAATGGAGGAAACTCTGATGCAGCGACGCCGCGTGAGTGAAGAAGT
ATTTCGGTATGTAAAGCTCTATCAGCAGGGAAGATAATGACGGTACCTGACTAAGAAGCT
CCGGCTAAATACGTG
>FBMWY7P02ILX8B 156       0      156
TGAGGAATATTGGTCAATGGGCGCGAGCCTGAACCAGCCAAGTAGCGTGAAGGATGACTG
CCCTATGGGTTGTAAACTTCTTTTGTCCGGGAATAAAACCGCCTACGTGTAGGCGCTTGT
ATGTACCGGTACGAATAAGCATCGGCTAACTCCGTG
>FBMWY7P02FFQ2K 44       0      44
CCTAACGGGAGGCAGCGCCTCCCCTCGCGCCAGCAGGCGGTAAT
>FBMWY7P02F56S8 135       0      135
TGGGGAATATTGCACAATGGAGGAAACTCTGATGCAGCGACGCCGCGTGAGTGAAGAAGT
ATTTCGGTATGTAAAGCTCTATCAGCAGGGAAGATAATGACGGTACCTGACTAAGAAGCT
CCGGCTAAATACGTG
>FBMWY7P02HF4KN 157       0      157
TGGGGAATATTGCACAATGGGGGAAACCCTGATGCAGCGACGCCGCGTGGAGGAAGAAGG
TCTTCGGATTGTAAACTCCTGTTGTTGGGGAAGATAATGACGGTACCCAACAAGGAAGTG
GCGGCTAACTACGTGTCAGCACGCCCGGACGGTTAAT
>FBMWY7P02JEGME 155       0      155
TGAGGAATATTGGTCAATGGACGGAAGTCTGAACCAGCCAAGTAGCGTGCAGGATGACGG
CCCTCTGGGTTGTAAACTGCTTTTAGTTGGGAATAAAGTGCGGTACGTGTACCGTTTTGT
ATGTACCATCAGAAAAGGCCGGCTAATTCCGTGCT
>FBMWY7P02H8SLF 139       0      139
TGGGGAATATTGGACAATGGACCAAAAGTCTGATCCAGCAATTCTGTGTGCACGATGAAG
TTTTTCGGAATGTAAAGTGCTTTCAGTTGGGAAGAAGAAAGTGACGGTACCAACAGAAGA
AGCGACGGCTAAATACGCG
>FBMWY7P02HM0GW 141       0      141
TGGGGAATATTGGACAATGGACCAAAAGTCTGATCCAGCAATTCTGTGTGCACGATGACG
GTCTTAGGATTGTAAAGTGCTTTCAATTGGGAAGAAAAAAATGACGGTACCAATAGAAGA
AGCGACGGCTAAATACGTGCT
>FBMWY7P02FH4MC 135       0      135
TGGGGAATATTGCACAATGGAGGAAACTCTGATGCAGCGACGCCGCGTGAGTGAAGAAGT
ATTTCGGTATGTAAAGCTCTATCAGCAGGGAAGATAATGACGGTACCTGACTAAGAAGCT
CCGGCTAAATACGTG
>FBMWY7P02HMHJY 98       0      98
CCTAACGGGGGCAGCAGTAGGGAATATTGCACAATGGGGGGGAACCCTGATGCAGCCATG
CCGCGTGTGTGAAGAAGGCCTGGTGTAGNACTTCTAGT
>FBMWY7P02G60SW 157       0      157
TGAGGAATATTGGTCAATGGACGCAAGTCTGAACCAGCCAAGTAGCGTGCAGGATGACGG
CCCTCCGGGTTGTAAACTGCTTTTAGTTGGGAATAAAGTGCAGCTCGTGAGCTGTTTTGT
ATGTACCATCAGAAGAAGGCCGGCTAATTCCGTGCCG
>FBMWY7P02IN5Y0 138       0      138
TGGGGAATATTGCACAATGGAGGAAACTACTGATGCAGCGACGCCGCGTGAGGGAAGAAG
ATTTTCGGATTGTAAACCTCTGTCTTCGGGGACGAAGTATGACGGTACCCGAGGAGGAAG
CCACGGCTAACTACGTGG
>FBMWY7P02IEFAJ 138       0      138
TGGGGAATATTGCACAATGGGGGAAACCCTGATGCAGCGACGCCGCGTGAAGGAAGAAGT
ATCTCGGTATGTAAACTTCTATCAGCAGGGAANACAATGACGGTACCTGACTAAGAAGCC
CCGGCTAACTACGTGCCG
>FBMWY7P02GYC15 135       0      135
TGGGGAATATTGCACAATGGGGGAAACCCTGATGCAGCGACGCCGCGTGGAGGAAGAAGG
TCTTCGGATTGTAAACTCCTGTTGTTGGGGAAGATAATGACGGTACCCAACAAGGAAGTG
ACGGCTAACTACGTG
>FBMWY7P02IATU6 157       0      157
TGAGGAATATTGGTCAATGGGCGAGAGCCTGAACCAGCCAAGTAGCGTGAAGGATGAAGG
TTCTATGGATTGTAAACTTCTTTTATAAGGGAATAACAGACATTACGTGTAGTGTTTTGC
ATGTACCTTATGAATAAGCATCGGCTAACTCCGTGCA
>FBMWY7P02G86S2 161       0      161
TGGGGAATTTTGGACAATGGGGGCAACCCTGATCCAGCCATGCCGCGTGCAGGATGAAGG
TCTTCGGATTGTAAACTGCTTTTGTCAGGGACGAAAAGGATTGTGCTAATACCATGATCT
GCTGACGGTACCTGAAGAATAAGCACCGGCTAACTACGTGT
>FBMWY7P02FP826 138       0      138
TAGGAATATTGGACAATGGACCAAAAGTCTGATCCAGCAATTCTGTGTGCACGATGACGG
TCTTAGGATTGTAAAGTGCTTTCAATCGGGAAAAAGAAAGTGATGGTACCGATAGAAGAA
GCGACGGCTAAATACGTG
>FBMWY7P02IUXTK 137       0      137
TAGGGAATATTGCACAATGGGGGAAACCCTGATGCAGCGACGCCGCGTGAAGGAAGAAGT
ATCTCGGTATGTAAACTTCTATCAGCAGGGAAGACAATGACGGTACCTGACTAAGAAGCC
CCGGCTAACTACGTGCT
>FBMWY7P02FFACH 157       0      157
TGAGGAATATTGGTCAATGGACGAGAGTCTGAACCAGCCAAGTAGCGTGAAGGATGACTG
CCCTATGGGTTGTAAACTTCTTTTATACGGGAATAAAGTGAAGCACGTGTGCTTTTTTGT
ATGTACCGTATGAATAAGGATCGGCTAACTCCGTGCT
>FBMWY7P02JHT8H 176       0      176
CCTACGAGGCAGCAGTGGGGAATATTGGACAATGGGACCAAAAGTCTGATCCAGCAATTC
TGTGTGCACGATGAAGTTTTTCGGAATGTAAAGTGCTTTCAGTTGGGAAGAAGAAAGTGA
CGGTACCAACAGAAGAAGCGACGGCTAAATACGTGCCAGCACGCCCGGACGGTAAT
>FBMWY7P02GNRY5 159       0      159
TGAGGAATATTGGTCAATGGGCGCGAGCCTGAACCAGCCAAGTAGCGTGAAGGATGACTG
CCCTATGGGTTGTAAACTTCTTTTGTCCGGGAATAAAACCGCCTACGTGTAGGCGCTTGT
ATGTACCGGTACGAATAAGCATCGGCTAACTCCGTGCCT
>FBMWY7P02GHI4D 139       0      139
TGGGGAATATTGGACAATGGACCAAAAGTCTGATCCAGCAATTCTGTGTGCACGATGACG
GTCTTAGGATTGTAAAGTGCTTTCAATCGGGAAAAAGAAAGTGATGGTACCGATAGAAGA
AGCGACGGCTAAATACGTG
>FBMWY7P02IHNHH 135       0      135
TGGGGAATATTGCACAATGGAGGAAACTCTGATGCAGCGACGCCGCGTGAGTGAAGAAGT
ATTTCGGTATGTAAAGCTCTATCAGCAGGGAAGATAATGACGGTACCTGACTAAGAAGCT
CCGGCTAAATACGTG
>FBMWY7P02HJP05 170       0      170
CCTACGGAGCAGCAGTGAGGAATATTGGTCAATGGACGAGAGTCTGAACCAGCCAAGTAG
CGTGAAGGATGACTGCCCTATGGGTTGTAAACTTCTTTTATACGGGAATAAAGTGTTCCA
CGCGTGGAATTTTGTATGTACCGTATGAATAAGGATCGGCTAACTCCGTG
>FBMWY7P02FOPFZ 135       0      135
TGGGGAATATTGCACAATGGGGGAAACCCTGATGCAGCGACGCCGCGTGGAGGAAGAAGG
TCTTCGGATTGTAAACTCCTGTTGTTGGGGAAGATAATGACGGTACCCAACAAGGAAGTG
ACGGCTAACTACGTG
>FBMWY7P02H4W2A 139       0      139
TGGGGAATATTGGACAATGGACCAAAAGTCTGATCCAGCAATTCTGTGTGCACGATGACG
GTCTTAGGATTGTAAAGTGCTTTCAATCGGGAAAAAGAAAGTGATGGTACCGATAGAAGA
AGCGACGGCTAAATACGTT
>FBMWY7P02H31DD 154       0      154
TGAGGAATATTGGTCAATGGACGCAAGTCTGAACCAGCCAAGTAGCGTGCAGGATGACGG
CCCTCCGGGTTGTAAACTGCTTTTAGTTGGGAATAAAGTGCAGCTCGTGAGCTGTTTTGA
TGTACCATCAGAAAAAGGCCGGCTAATTCCGTGT
>FBMWY7P02IERYJ 140       0      140
TGGGGAATATTGGACAATGGACCAAAAGTCTGATCCAGCAATTCTGTGTGCACGATGACG
GTCTTAGGATTGTAAAGTGCTTTCAATTGGGAAGAAAAAAATGACGGTACCAATAGAAGA
AGCGACGGCTAAATACGTGT
>FBMWY7P02F2KKJ 157       0      157
TGAGGAATATTGGTCAATGGGCGCGAGCCTGAACCAGCCAAGTAGCGTGAAGGATGACTG
CCCTATGGGTTGTAAACTTCTTTTATACGGGAATAAAGTGAAGCACGTGTGCTTTTTTGT
ATGTACCGTATGAATAAGGATCGGCTAACTCCGTGCT
>FBMWY7P02IO3XI 139       0      139
TGGGGAATATTGGACAATGGACCAAAAGTCTGATCCAGCAATTCTGTGTGCACGATGAAG
TTTTTCGGAATGTAAAGTGCTTTCAGTTGGGAAGAAGAAAGTGACGGTACCAACAGAAGA
AGCGACGGCTAAATACGTG
>FBMWY7P02HRMHH 138       0      138
TGGGGAATATTGCACAATGGGGGAAACCCTGATGCAGCGACGCCGCGTGGAGGAAGAAGG
TCTTCGGATTGTAAACTCCTGTTGTTGGGGAAGATAATGACGGTACCCAACAAGGAAGTG
ACGGCTAACTACGTGCCA
>FBMWY7P02F8SUY 139       0      139
TGGGGAATATTGGACAATGGACCAAAAGTCTGATCCAGCAATTCTGTGTGCACGATGACG
GTCTTAGGATTGTAAAGTGCTTTCAATCGGGAAAAAGAAAGTGATGGTACCGATAGAAGA
AGCGACGGCTAAATACGTG
>FBMWY7P02HQCB4 160       0      160
TGGGGAATTTTGGACAATGGGGGCAACCCTGATCCAGCCATGCCGCGTGCAGGATGAAGG
TCTTCGGATTGTAAACTGCTTTTGTCAGGGACGAAAAGGATTGTGCTAATACCATGATCT
GCTGACGGTACCTGAAGAATAAGCACCGGCTAACTACGTA
>FBMWY7P02IO0X9 140       0      140
TGGGGAATATTGGACAATGGACCAAAAGTCTGATCCAGCAATTCTGTGTGCACGATGACG
GTCTTAGGATTGTAAAGTGCTTTCAATCGGGAAAAAGAAAGTGATGGTACCGATAGAAGA
AGCGACGGCTAAATACGTGT
>FBMWY7P02HST0W 139       0      139
TGGGGAATATTGGACAATGGACCAAAAGTCTGATCCAGCAATTCTGTGTGCACGATGAAG
TTTTTCGGAATGTAAAGTGCTTTCAGTTGGGAAGAAGAAAGTGACGGTACCAACAGAAGA
AGCGACGGCTAAATACGTG
>FBMWY7P02IRP5D 163       0      163
TGGGGAATCTTCCGCAATGGGCGAAAGCCTGACGGAGCAATGCCGCGTGAGTGATGAAGG
AATTCGTTCCGTAAAACTCTTTTGTTTATGACGAATGTGCAGATTGTGAATAATTATTTG
TAATGACGGTAGTAAACGAATAAGCCACGGCTAACTACGTGCT
>FBMWY7P02G0FT5 142       0      142
TGGGGAATATTGGACAATGGACCAAAAGTCTGATCCAGCAATTCTGTGTGCACGATGAAG
TTTTTCGGAATGTAAAGTGCTTTCAGTTGGGAAGAAGAAAGTGACGGTACCAACAGAAGA
AGCGACGGCTAAATACGTGCCT
>FBMWY7P02JROBZ 87       0      87
TGGGGGAATATTGCACAATGGGCGAAAGCCTGATGCAGCAACGCCGCGTGAGCGATGAAG
GCCTGGTCGTAAGATCTGTCTCAGAGA
>FBMWY7P02FW50R 138       0      138
TGGGGAATATTGCACAATGGGGGAAACCCTGATGCAGCGACGCCGCGTGGAGGAAGAAGG
TCTTCGGATTGTAAACTCCTGTTGTTGGGGAAGATAATGACGGTACCCAACAAGGAAGTG
ACGGCTAACTACGTGCCG
>FBMWY7P02I8CM8 154       0      154
TGAGGAATATTGGTCAATGGACGAGAGTCTGAACCAGCCAAGTAGCGTGAAGGATGACTG
CCCTATGGGTTGTAAACTTCTTTTATATGGGAATAAAAAGAGCACGTGTGCTCTATTGTA
TGTACCTTATGAATAAGCATCGGCTAATTCCGTG
>FBMWY7P02JJE44 163       0      163
TAGGGAATTTTCGGCAATGGGGGGAACCCTGACCGAGCAACGCCGCGTGAAGGAAGAAGG
AATTCGTTCTGTAAACTTCTGTTATAAAGGAAGAACGGCGGATATAGGGAATGATATCCG
AGTGACGGTACTTTATGAGAAAGCCACGGCTAACTACGTGCCA
>FBMWY7P02F59JA 157       0      157
TGAGGAATATTGGTCAATGGGCGCGAGCCTGAACCAGCCAAGTAGCGTGAAGGATGACTG
CCCTATGGGTTGTAAACTTCTTTTGTCCGGGAATAAAACCGCCTACGTGTAGGCGCTTGT
ATGTACCGGTACGAATAAGCATCGGCTAACTCCGTGG
>FBMWY7P02FQWQC 158       0      158
TGAGGAATATTGGTCAATGGGCGCGAGCCTGAACCAGCCAAGTAGCGTGAAGGATGACTG
CCCTATGGGTTGTAAACTTCTTTTATACGGGAATAAAGTGAAGCACGTGTGCTTTTTTGT
ATGTACCGTATGAATAAGGATCGGCTAACTCCGTGCCT
>FBMWY7P02HAAFB 157       0      157
TGAGGAATATTGGTCAATGGACGAGAGTCTGAACCAGCCAAGTAGCGTGAAGGATGACTG
CCCTATGGGTTGTAAACTTCTTTTATATGGGAATAAAAAAGAGCACGTGTGCTCTATTGT
ATGTACCTTATGAATAAGCATCGGCTAATTCCGTGCT
>FBMWY7P02I487T 157       0      157
TGAGGAATATTGGTCAATGGGCGCGAGCCTGAACCAGCCAAGTAGCGTGAAGGATGACTG
CCCTATGGGTTGTAAACTTCTTTTGTTCGGGAATAAAACCGCCTACGTGTAGGCGCTTGT
ATGTACCGGTACGAATAAGCATCGGCTAACTCCGTGT
>FBMWY7P02GWSD7 135       0      135
TGGGGAATATTGCACAATGGGGGAAACCCTGATGCAGCGACGCCGCGTGGAGGAAGAAGG
TCTTCGGATTGTAAACTCCTGTTGTTGGGGAAGATAATGACGGTACCCAACAAGGAAGTG
ACGGCTAACTACGTG
>FBMWY7P02ILK59 139       0      139
TGGGGAATATTGGACAATGGACCAAAAGTCTGATCCAGCAATTCTGTGTGCACGATGACG
GTCTTAGGATTGTAAAATGCTTTCAATTGGGAAGAAAAAAATGACGGTACCAATAGAAGA
AGCGACGGCTAAATACGTG
>FBMWY7P02HS0ZD 156       0      156
TGAGGAATATTGGTCAATGGGCGCGAGCCTGAACCAGCCAAGTAGCGTGAAGGATGACTG
CCCTATGGGTTGTAAACTTCTTTTGTCCGGGAATAAAACCGCCTACGTGTAGGCGCTTGT
ATGTACCGGTACGAATAAGCATCGGCTAACTCCGTG
>FBMWY7P02FZGNR 139       0      139
GTGGGGAATATTGCACAAGTGGGGGAAACCCTGATGCAGCGACGCCGCGTGGAGGAAGAA
GGTCTTCGGATTGTAAACTCCTGTTGTTGGGGAAGATAATGACGGTACCCAACAAGGAAG
TGACGGCTAACTACGTGCA
>FBMWY7P02H9S13 70       0      70
TAGGGAATATTGCACAATGGGGGAAACCCTGATGCAGCCATGCCGCGTGTGTGAAGAAGG
CCTGTGTAAG
>FBMWY7P02HIC8X 166       0      166
TGGGGAATCTTCCGCAATGGGCGAAAAGCCTGACGGAGCAACGCCGCGTGAACGATGAAG
GTCTTAGGATCGTAAAGTTCTGTTGTTAGGGACGAAGGGTAAGAATCATAATAAGGTTTT
TATTTGACGGTACCTAACGAGGAAGCCACGGCTAACTACGTGCCAG
>FBMWY7P02GIDMM 161       0      161
TGGGGAATCTTCCGCAATGGGCGAAAGCCTGACGGAGCAACGCCGCGTGAACGATGAAGG
TCTTAGGATCGTAAAGTTCTGTTGTTAGGGACGAAGGGTAAGAATCATAATAAGGTTTTT
ATTTGACGGTACCTAACGAGGAAGCCACGGCTAACTACGTG
>FBMWY7P02I68KA 157       0      157
TGAGGAATATTGGTCAATGGGCGCGAGCCTGAACCAGCCAAGTAGCGTGAAGGATGACTG
CCCTATGGGTTGTAAACTTCTTTTGTCCGGGAATAAAACCGCCTACGTGTAGGCGCTTGT
ATGTACCGGTACGAATAAGCATCGGCTAACTCCGTGT
>FBMWY7P02HWB3A 70       0      70
TAGGGAATATTGCACAATGGGGGAAACCCTGATGCAGCCATGCCGCGTGTGTGAAGAAGG
CCTGGTGTAG
>FBMWY7P02IHUSD 155       0      155
TGAGGAATATTGGTCAATGGACGAGAGTCTGAACCAGCCAAGTAGCGTGAAGGATGAAGG
TCCTACGGATTGTAAACTTCTTTTATAAGGGAATAAAACCTCCCACGTGTGGGAGCTTGT
ATGTACCTTATGAATAAGCATCGGCTAACTCCGTG
>FBMWY7P02FUVFK 138       0      138
TGGGGAATATTGCACAATGGGGGAAACCCTGATGCAGCGACGCCGCGTGGAGGAAGAAGG
TCTTCGGATTGTAAACTCCTGTTGTTGGGGAAGATAATGACGGTACCCAACAAGGAAGTG
ACGGCTAACTACGTGCCC
>FBMWY7P02F3TB7 135       0      135
TGGGGAATATTGCACAATGGAGGAAACTCTGATGCAGCGACGCCGCGTGAGTGAAGAAGT
ATTTCGGTATGTAAAGCTCTATCAGCAGGGAAGATAATGACGGTACCTGACCAAGAAGCT
CCGGCTAAATACGTG
>FBMWY7P02IDCEJ 141       0      141
TGGGGAATATTGGACAATGGACCAAAAGTCTGATCCAGCAATTCTGTGTGCACGATGACG
GTCTTAGGATTGTAAAGTGCTTTCAATCGGGAAAAAGAAAGTGATGGTACCGATAGAAGA
AGCGACGGCTAAATACGTGCT
>FBMWY7P02IDD1H 142       0      142
TGGGGAATATTGGACAATGGACCAAAAGTCTGATCCAGCAATTCTGTGTGCACGATGACG
GTCTTAGGATTGTAAAGTGCTTTCAATCGGGAAAAAGAAAGTGATGGTACCGATAGAAGA
AGCGACGGCTAAATACGTGCCG
>FBMWY7P02JRWXP 155       0      155
CCTACTGGAAGGCAAGCAGTGGGGAATATTGCACAATGGGGGAAACCCTGATGCAGCAAC
GCCGCGTGAGTGAAGAAGTATTTCGGTATGTAAAGCTCTATCAGCAGGGAAGAAAGTGAC
GGTACCTGACTAAGAAGCCCCGGCTAACTACGTGT
>FBMWY7P02HHDHV 135       0      135
TGGGGAATATTGCACAATGGGGGAAACCCTGATGCAGCGACGCCGCGTGAGCGAAGAAGT
ATTTCGGTATGTAAAGCTCTATCAGCAGGGAAGAAAATGACGGTACCTGACTAAGAAGCC
CCGGCTAACTACGTG
>FBMWY7P02JCLAL 135       0      135
TGGGGAATATTGCACAATGGAGGAAACTCTGATGCAGCGACGCCGCGTGAGTGAAGAAGT
ATTTCGGTATGTAAAGCTCTATCAGCAGGGAAGATAATGACGGTACCTGACTAAGAAGCT
CCGGCTAAATACGTG
>FBMWY7P02HARGA 157       0      157
TGAGGAATATTGGTCAATGGGCGCGAGCCTGAACCAGCCAAGTAGCGTGAAGGATGACTG
CCCTATGGGTTGTAAACTTCTTTTGTCCGGGAATAAAACCGCCTACGTGTAGGCGCTTGT
ATGTACCGGTACGAATAAGCATCGGCTAACTCCGTGT
>FBMWY7P02F6013 142       0      142
TGGGGAATATTGGACAATGGACCAAAAGTCTGATCCAGCAATTCTGTGTGCACGATGACG
GTCTTAGGATTGTAAAGTGCTTTCAATTGGGAAGAAAAAAATGACGGTACCAATAGAAGA
AGCGACGGCTAAATACGTGCCG
>FBMWY7P02IZRSP 163       0      163
TAGGGAATCTTCCACAATGGGCGAAAGCCTGATGGAGCAACGCCGCGTGGGTGAAGAAGG
TCTTCGGATCGTAAAACCCTGTTGTTAGAGAAGAAAGTGCGTGAGAGTAACTGTTCACGT
TTCGACGGTATCTAACCAGAAAGCCACGGCTAACTACGTGCCG
>FBMWY7P02HKMCR 136       0      136
TGGGGAATATTGCACAATGGGGGAAACCCTGATGCAGCGACGCCGCGTGGAGGAAGAAGG
TCTTCGGATTGTAAACTCCTGTTGTTGGGGAAGATAATGACGGTACCCAACAAGGAAGTG
ACGGCTAACTACGTGG
>FBMWY7P02I4ZMV 156       0      156
CCTACGGGGCAGCAGTGGGGAATATTGGACAATGGACCAAAAGTCTGATCCAGCAATTCT
GTGTGCACGATGAAGTTTTTCGGAATGTAAAGTGCTTTCAGTTGGGAAGAAGAAAGTGCG
GTACCAACAGAAGAAGCGACGGCTAAATACGTGCGA
>FBMWY7P02HAG0O 155       0      155
TGAGGAATATTGGTCAATGGACGAGAGTCTGAACCAGCCAAGTAGCGTGAAGGATGACTG
CCCTATGGGTTGTAAACTTCTTTTATATGGGAATAAAAAAGAGTACGTGTGCTCTATTGT
ATGTACCTTATGAATAAGCATCGGCTAATTCCGTG
>FBMWY7P02GYLZY 52       0      52
AACAAAGAACCGAACGGTAAAATACTAGAAGACGGGACTAGGACAAAGGACA
>FBMWY7P02H823R 135       0      135
TGGGGAATATTGCACAATGGGGGAAACCCTGATGCAGCGACGCCGCGTGAAGGAAGAAGT
ATCTCGGTATGTAAACTTCTATCAGCAGGGAAGAAAATGACGGTACCTGACTAAGAAGCC
CCGGCTAACTACGTG
>FBMWY7P02I11R4 157       0      157
TGAGGAATATTGGTCAATGGGCGCGAGCCTGAACCAGCCAAGTAGCGTGAAGGATGACTG
CCCTATGGGTTGTAAACTTCTTTTGTTCGGGAATAAAACCGCCTACGTGTAGGCGCTTGT
ATGTACCGGTACGAATAAGCATCGGCTAACTCCGTGT
>FBMWY7P02JQ5DJ 159       0      159
TGAGGAATATTGGTCAATGGGCGCGAGCCTGAACCAGCCAAGTAGCGTGAAGGATGACTG
CCCTATGGGTTGTAAACTTCTTTTGTCCGGGAATAAAACCGCCTACGTGTAGGCGCTTGT
ATGTACCGGTACGAATAAGCATCGGCTAACTCCGTGCCG
>FBMWY7P02FHZ4V 136       0      136
TGGGGAATATTGCACAATGGGGGAAGGCCCTGATGCAGCGACGCCGCGTGGAGGAAGAAG
GTCTTCGGATTGTAAACTCCTGTTGTTGGGGAAGATAATGACGGTACCCAACAAGGAAGT
GACGGCTAACTACGTA
>FBMWY7P02HNR3K 156       0      156
TGAGGAATATTGGTCAATGGGCGCGAGCCTGAACCAGCCAAGTAGCGTGAAGGATGACTG
CCCTATGGGTTGTAAACTTCTTTTGTCCGGGAATAAAACCGCCTACGTGTAGGCGCTTGT
ATGTACCGGTACGAATAAGCATCGGCTAACTCCGCG
>FBMWY7P02IZFB1 158       0      158
TGAGGAATATTGGTCAATGGGCGCGAGCCTGAACCAGCCAAGTAGCGTGAAGGATGACTG
CCCTATGGGTTGTAAACTTCTTTTGTCCGGGAATAAAACCGCCTACGTGTAGGCGCTTGT
ATGTACCGGTACGAATAAGCATCGGCTAACTCCGTGCT
>FBMWY7P02FRDYF 137       0      137
TGGGGAATATTGCACAATGGAGGAAACTCTGATGCAGCGACGCCGCGTGAGGGAAGAAGA
TTTTCGGATTGTAAACCTCTGTCTTCGGGGACGAAGTATGACGGTACCCGAGGAGGAAGC
CACGGCTAACTACGTGT
>FBMWY7P02IKVND 158       0      158
TGAGGAATATTGGTCAATGGACGAGAGTCTGAACCAGCCAAGTAGCGTGAAGGATGACTG
CCCTATGGGTTGTAAACTTCTTTTTATACGGGAATAAAGTGAAGCACGTGTGCTTTTTTG
TATGTACCGGTATGAATAAGGATCGGCTAACTCCGTGT
>FBMWY7P02IXEFM 158       0      158
TGAGGAATATTGGTCAATGGGCGCGAGCCTGAACCAGCCAAGTAGCGTGAAGGATGACTG
CCCTATGGGTTGTAAACTTCTTTTGTCCGGGAATAAAACCGCCTACGTGTAGGCGCTTGT
ATGTACCGGTACGAATAAGCATCGGCTAACTCCGTGCT
>FBMWY7P02G4TIR 175       0      175
TGAGGAATATTGGTCAATGGACGCAAGTCTGAACCAGCCAAGTAGCGTGCAGGATGACGG
CCCTCCGGGTTGTAAACTGCTTTTAGTTGGGAATAAAGTGCAGCTCGTGAGCTGTTTTGT
ATGTACCATCAAGAAAAAGGACCGGCTAATTCCGTGCCAGCACGCCAACGGTAAT
>FBMWY7P02GMWZU 135       0      135
TGGGGAATATTGCACAATGGAGGAAACTCTGATGCAGCGACGCCGCGTGAGTGAAGAAGT
ATTTCGGTATGTAAAGCTCTATCAGCAGGGAAGATAATGACGGTACCTGACTAAGAAGCT
CCGGCTAAATACGTG
>FBMWY7P02GTVK4 140       0      140
TGGGGAATATTGGACAATGGACCAAAAGTCTGATCCAGCAATTCTGTGTGCACGATGACG
GTCTTAGGATTGTAAAAATGCTTTCAATTGGGAAGAAAAAAATGACGGTACCAATAGAAG
AAGCGACGGCTAAATATGTA
>FBMWY7P02GBF5O 157       0      157
TGAGGAATATTGGTCAATGGACGCAAGTCTGAACCAGCCAAGTAGCGTGCAGGATGACGG
CCCTCCGGGTTGTAAACTGCTTTTAGTTGGGAATAAAGTGCAGCTCGTGAGCTGTTTTGT
ATGTACCATCAGGAAAAGGACCGGCTAATTCCGTGCA
>FBMWY7P02GH6I8 155       0      155
TGAGGAATATTGGTCAATGGACGGAAGTCTGAACCAGCCAAGTAGCGTGCAGGATGACGG
CCCTCTGGGTTGTAAACTGCTTTTAGTTGGGAATAAAGTGCGGTACGTGTACCGTTTTGT
ATGTACCATCAGAAAAAGGACCGGCTAATTCCGTG
>FBMWY7P02HMT2T 155       0      155
TGAGGAATATTGGTCAATGGACGCAAGTCTGAACCAGCCAAGTAGCGTGCAGGATGACGG
CCCTCCGGGTTGTAAACTGCTTTTAGTTGGGAATAAAGTGCAGCTCGTGAGCTGTTTTGT
ATGTACCATCAGAAAAAGGCCGGCTAATTCCGTGT
>FBMWY7P02HC6EX 135       0      135
TGGGGAATATTGCACAATGGAGGAAACTCTGATGCAGCGACGCCGCGTGAGTGAAGAAGT
ATTTCGGTATGTAAAGCTCTATCAGCAGGGAAGATAATGACGGTACCTGACTAAGAAGCT
CCGGCTAAATACGTG
>FBMWY7P02F9HSG 135       0      135
TGGGGAATATTGCACAATGGGGGAAACCCTGATGCAGCGACGCCGCGTGGAGGAAGAAGG
TCTTCGGATTGTAAACTCCTGTTGTTGGGGAAGATAATGACGGTACCCAACAAGGAAGTG
ACGGCTAACTACGTG
>FBMWY7P02FHQOH 138       0      138
TGGGGAATCTTGCGCAATGGGGGGAACCCTGACGCAGCGACGCCGCGTGCGGGACGAAGG
CCCTCGGGTCGTAAACCGCTTTCAGCAGGGATGAGACAAGACGGTACCTGCAGAAGAAGC
CCCGGCTAACTACGTGCT
>FBMWY7P02HFMRI 140       0      140
TGGGGAATATTGGACAATGGACCAAAAGTCTGATCCAGCAATTCTGTGTGCACGATGACG
GTCTTAGGATTGTAAAGTGCTTTCAATCGGGAAAAAGAAAGTGATGGTACCGATAGAAGA
AGCGACGGCTAAATACGTGT
>FBMWY7P02IQCBZ 163       0      163
CCTAACGGGAAGGAAGACAAGTAGGGGAAATAATTAGACAACAAATGGAGGAAACTCTGA
TGCAGCGACGCCGCGTGAGTGAAGAAGTATTTCGGTATGTAAAGCTCTATCAGCAGGGAA
GATAATGACGGTACCTGACTAAGAAGCTCCGGCTAAATACGTG
>FBMWY7P02IKTX4 150       0      150
TGGGGAATATTGCACAATGGAGGAAACTCTGATGCAGCGACGCCGCGTGAGTGAAGAAGT
ATTTCGGTATGTAAAGCTCTATCAGCAGGGAAGATAATGACGGTACCTGACTAAGAAGCT
CCGGCTAAATACGTGCCAGCAGCCGNGTAT
>FBMWY7P02HO2SD 142       0      142
TAGGGAATTTTCGGCAATGGACGAAAGTCTGACCGAGCAATGCCGCGTGAACGAAGAAGT
TATTCGTAATGTAAAGTTCTTTTATTAGGGACGAAAACTCGTATTGACGGTACCTAATGA
ATAAGCCCCGGCTAACTACGTG
>FBMWY7P02HA7CP 135       0      135
TGGGGAATATTGCACAATGGAGGAAACTCTGATGCAGCGACGCCGCGTGAGTGAAGAAGT
ATTTCGGTATGTAAAGCTCTATCAGCAGGGAAGATAATGACGGTACCTGACTAAGAAGCT
CCGGCTAAATACGTG
>FBMWY7P02F91P2 155       0      155
TGAGGAATATTGGTCAATGGACGAGAGTCTGAACCAGCCAAGTAGCGTGAAGGATGACTG
CCCTATGGGTTGTAAACTTCTTTTATACGGGAATAAAGTATTCCACGTGTGGAATTTTGT
ATGTACCGTATGAATAAGGATCGGCTAACTCCGTG
>FBMWY7P02H4EB7 162       0      162
TAGGGAATTTTCGGCAATGGGGGGAACCCTGACCGAGCAACGCCGCGTGAAGGAAGAAGG
AATTCGTTCTGTAAACTTCTGTTATAAAGGAAGAACGGCGGATATAGGGAATGATATCCG
AGTGACGGTACTTTATGAGAAAGCCACGGCTAACTACGTGCA
>FBMWY7P02FESBL 135       0      135
TGGGGAATATTGCACAATGGGGGAAACCCTGATGCAGCGACGCCGCGTGGAGGAAGAAGG
TCTTCGGATTGTAAACTCCTGTTGTTGGGGAAGATAATGACGGTACCCAACAAGGAAGTG
ACGGCTAACTACGCG
>FBMWY7P02H79K3 138       0      138
TGGGGAATATTGCACAATGGGGGAAACCCTGATGCAGCGACGCCGCGTGGAGGAAGAAGG
TCTTCGGATTGTAAACTCCTGTTGTTGGGGAAGATAATGACGGTACCCAACAAGGAAGTG
ACGGCTAACTACGTGCCG
>FBMWY7P02GXAL3 139       0      139
TGGGGAATATTGCACAATGGGGGAAACCCTGATGCAGCGACGCCGCGTGGAGGAAGAAGG
TCTTCGGATTGTAAACTCCTGTTGTTGGGGAAGATAATGACGGTACCCAACAAGGAAGTG
ACGGCTAACTACGTGCCAG
>FBMWY7P02HWQMC 155       0      155
TGAGGAATATTGGTCAATGGACGAGAGTCTGAACCAGCCAAGTAGCGTGAAGGATGACTG
CCCTATGGGTTGTAAACTTCTTTTATATGGGAATAAAAAAGAGCACGTGTGCTCTATTGT
ATGTACCTTATGAATAAGCATCGGCTAATTCCGTG
>FBMWY7P02I7C40 163       0      163
TGGGGAATCTTCCGCAATGGGCGAAAGCCTGACGGAGCAATGCCGCGTGAGTGATGAAGG
AATTCGTTCCGTAAAACTCTTTTGTTTATGACAAATGTGCAGATTGTGAATAATTATTTG
TAATGACGGTAGTAAACGAATAAGCCACGGCTAACTACGTGCC
>FBMWY7P02GPFMZ 139       0      139
TGGGGAATATTGGACAATGGACCAAAAGTCTGATCCAGCAATTCTGTGTGCACGATGACG
GTCTTAGGATTGTAAAGTGCTTTCAATTGGGAAGAAAAAAATGACGGTACCAATAGAAGA
AGCGACGGCTAAATACGCG
>FBMWY7P02ITOOI 135       0      135
TGGGGAATATTGCACAATGGAGGAAACTCTGATGCAGCGACGCCGCGTGAGTGAAGAAGT
ATTTCGGTATGTAAAGCTCTATCAGCAGGGAAGATAATGACGGTACCTGACTAAGAAGCT
CCGGCTAAATACGTG
>FBMWY7P02ILB7B 157       0      157
TGAGGAATATTGGTCAATGGACGAGAGTCTGAACCAGCCAAGTAGCGTGCAGGATGACGG
CCCTATGGGTTGTAAACTGCTTTTATAAGGGAATAAAGTGAGCCTCGTGAGGCTTTTTGC
ATGTACCTTATGAATAAGGACCGGCTAATTCCGTGCA
>FBMWY7P02JQUJ1 137       0      137
TGGGGAATATTGCACAATGGGGGGAAACCCTGATGCAGCGACGCCGCGTGAAGGAAGAAG
TATCTCGGTATGTAAACTTCTATCAGCAGGGAAGAAAATGACGGTACCTGACTAAGAAGC
CCCGGCTAACTACGTGT
>FBMWY7P02H06FF 140       0      140
TGGGGAATATTGGACAATGGACCAAAAGTCTGATCCAGCAATTCTGTGTGCACGATGAAG
TTTTTCGGAATGTAAAGTGCTTTCAGTTGGGAAGAAGAAAGTGACGGTACCAACAGAAGA
AGCGACGGCTAAATACGTGG
>FBMWY7P02HXAQC 71       0      71
TAGGGAATATTGCACAATGGGGGAAACCCTGATGCAGCCATGCCGCGTGTGTGAAGAAGG
CCTGGTGTAAG
>FBMWY7P02I5KWU 135       0      135
TGGGGAATATTGCACAATGGGGGAAACCCTGATGCAGCGACGCCGCGTGAAGGATGAAGT
ATTTCGGTATGTAAACTTCTATCAGCAGGGAAGAAAATGACGGTACCTGAGTAAGAAGCC
CCGGCTAACTACGTT
>FBMWY7P02HO6L9 171       0      171
CCTACGAGGCAGCAGTGAGGAATATTGGTCAATGGGCGCGAGCCTGAACCAGCCAAGTAG
CGTGAAGGATGACTGCCCTATGGGTTGTAAACTTCTTTTGTTCGGGAATAAAACCGCCTA
CGTGTAGGCGCTTGTATGTACCGGTACGAATAAGTATCGGCTAACTCCGTG
>FBMWY7P02GT42O 155       0      155
TGAGGAATATTGGTCAATGGGCGAGAGCCTGAACCAGCCAAGTAGCGTGAAGGATGAAGG
TTCTATGGATTGTAAACTTCTTTTATAAGGGAATAACAGACATTACGTGTAGTGTTTTGC
ATGTACCTTATGAATAAGCATCGGCTAACTCCGTA
>FBMWY7P02GCIKA 174       0      174
CCCGGAGGCAGCAGTGGGGAATTTTGGACAATGGGGGCAACCCTGATCCAGCCATGCCGC
GTGCAGGATGAAGGTCTTCGGATTGTAAACTGCTTTTGTCAGGGACGAAAAGGGTTGTGT
TAATACCATGATCTGCTGACGGTACCTGAAGAATAAGCACCGGCTAACTACGTG
>FBMWY7P02IEXMA 173       0      173
CCTACGGGGAGGAGCAGTGAGGAATATTGGTCAATGGACGAGAGTCTGAACCAGCCAAGT
AGCGTGAAGGATGACTGCCCTATGGGTTGTAAACTTCTTTTATATGGGAATAAAAAAGAG
CACGTGTGCTCTATTGTATGTACCTTATGAATAAGCATCGGCTAATTCCGTGT
>FBMWY7P02JDLP1 160       0      160
TGGGGAATTTTGGACAATGGGGGCAACCCTGATCCAGCCATGCCGCGTGCAGGATGAAGG
TCTTCGGATTGTAAACTGCTTTTGTCAGGGACGAAAAGGATTGTGCTAATACCATGATCT
GCTGACGGTACCTGAAGAATAAGCACCGGCTAACTACGTG
>FBMWY7P02FC53Q 157       0      157
GGTGAGGAATATTGGTCAATGGACGCAAGTCTGAACCAGCCAAGTAGCGTGCAGGATGAC
GGCCCTCCGGGTTGTAAACTGCTTTTAGTTGGGAATAAAGTGCAGTTCGTGAGCTGTTTT
GTATGTACCATCAGAAAAAGGACCGGCTAATTCCGTG
>FBMWY7P02F9RV3 163       0      163
TGGGGAATTTTGGACAATGGGGGCAACCCTGATCCAGCCATGCCGCGTGCAGGATGAAGG
TCTTCGGATTGTAAACTGCTTTTGTCAGGGACGAAAAGGATTGTGTTAATACCATGATCT
GCTGACGGTACCTGAAGAATAAGCACCGGCTAACTACGTGCCG
>FBMWY7P02I5C4K 141       0      141
TGGGGAATATTGGACAATGGACCAAAAGTCTGATCCAGCAATTCTGTGTGCACGATGAAG
TTTTTCGGAATGTAAAGTGCTTTCAGTTGGGAAGAAGAAAGTGACGGTACCAACAGAAGA
AGCGACGGCTAAATACGTCNC
>FBMWY7P02JFI1Y 155       0      155
TGAGGAATATTGGTCAATGGGCGAGAGCCTGAACCAGCCAAGTAGCGTGAAGGATGAAGG
TCCTACGGATTGTAAACTTCTTTTATACGGGAATAAAGTTTCCTACGTGTAGGATTTTGT
ATGTACCGTATGAATAAGCATCGGCTAACTCCGTG
>FBMWY7P02H4EUM 155       0      155
TGAGGAATATTGGTCAATGGACGAGAGTCTGAACCAGCCAAGTAGCGTGAAGGATGACTG
CCCTATGGGTTGTAAACTTCTTTTATACGGGAATAAAGTATTCCACGTGTGGAATTTTGT
ATGTACCGTATGAATAAGGATCGGCTAACTCCGTA
>FBMWY7P02HEE6E 135       0      135
TGGGGAATATTGCACAATGGGGGAAACCCTGATGCAGCGACGCCGCGTGGAGGAAGAAGG
TCTTCGGATTGTAAACTCCTGTTGTTGGGGAAGATAATGACAGTACCCAACAAGGAAGTG
ACGGCTAACTACGTA
>FBMWY7P02HHXQW 132       0      132
TGGGAATATTGCACAATGGGGAAACCCTGATGCAGCGACGCCGCGTGGAGGAAGAAGGTC
TTCGGATTGTAAACTCCTGTTGTTGGGAAGATAATGACGGTACCCAACAAGGAAGTGACG
GCTAACTACGTG
>FBMWY7P02GWSQ2 88       0      88
TGGGGAATATTGCACAATGGGCGCAAGCCTGATGCAGCAACGCCGCGTGAGCGATGAAGG
CCTGGTCGTAAGACTCTGTCCTCAGAGA
>FBMWY7P02ITLEC 135       0      135
TGGGGAATATTGCACAATGGGGAAACCCTGATGCAGCGACGCCGCGTGGAGGAAGAAGGT
CTTCGGATTGTAAACTCCTGTTGTTGGGGAAGATAATGACGGTACCCAACAAGGAAGTGA
CGGCTAACTACGTGG
>FBMWY7P02G5KWB 157       0      157
TGAGGAATATTGGTCAATGGGCGCGAGCCTGAACCAGCCAAGTAGCGTGAAGGATGACTG
CCCTATGGGTTGTAAACTTCTTTTGTCCGGGAATAAAACCGCCTACGTGTAGGCGCTTGT
ATGTACCGGTACGAATAAGCATCGGCTAACTCCGTGT
>FBMWY7P02F0VH9 135       0      135
TGGGGAATATTGCACAATGGGGGAAACCCTGATGCAGCGACGCCGCGTGAAGGAAGAAGT
ATCTCGGTATGTAAACTTCTATCAGCAGGGAAGATAATGACGGTACCTGACTAAGAAGCC
CCGGNTAACTACGTG
>FBMWY7P02HOYSG 163       0      163
TGGGGAATTTTGGACAATGGGGGCAACCCTGATCCAGCCATGCCGCGTGCAGGATGAAGG
TCTTCGGATTGTAAACTGCTTTTGTCAGGGACGAAAAGGGTTGTGTTAATACCATGATCT
GCTGACGGTACCTGAAGAATAAGCACCGGCTAACTACGTGCCC
>FBMWY7P02H3N1C 157       0      157
TGAGGAATATTGGTCAATGGGCGCGAGCCTGAACCAGCCAAGTAGCGTGAAGGATGACTG
CCCTATGGGTTGTAAACTTCTTTTGTTCGGGAATAAAACCGCCTACGTGTAGGCGCTTGT
ATGTACCGGTACGAATAAGCATCGGCTAACTCCGTGG
>FBMWY7P02H6DHA 156       0      156
TGAGGAATATTGGTCAATGGGCGCGAGCCTGAACCAGCCAAGTAGCGTGAAGGATGACTG
CCCTATGGGTTGTAAACTTCTTTTGTCCGGGAATAAAACCGCCTACGTGTAGGCGCTTGT
ATGTACCGGTACGAATAAGCATCGGCTAACTCCGTA
>FBMWY7P02HKQ1X 156       0      156
TGAGGAATATTGGTCAATGGGCGCGAGCCTGAACCAGCCAAGTAGCGTGAAGGATGACTG
CCCTATGGGTTGTAAACTTCTTTTGTCCGGGAATAAAACCGCCTACGTGTAGGCGCTTGT
ATGTACCGGTACGAATAAGCATCGGCTAACTCCGTG
>FBMWY7P02JTCDP 45       0      45
CCTACGAGGCAGCAGTGAGGAATATTGGTCAATGGGCGCGAGCCT
>FBMWY7P02FVVBO 155       0      155
TGAGGAATATTGGTCAATGGACGAGAGTCTGAACCAGCCAAGTAGCGTGCAGGAAGACGG
CCCTATGGGTTGTAAACTGCTTTTATAAGGGAATAAAGTGAGTCTCGTGAGACTTTTTGC
ATGTACCTTATGAATAAGGACCGGCTAATTCCGTG
>FBMWY7P02HZIQM 135       0      135
TGGGGAATATTGCACAATGGGGGAAACCCTGATGCAGCGACGCCGCGTGGAGGAAGAAGG
TCTTCGGATTGTAAACTCCTGTTGTTGGGGAAGATAATGACGGTACCCAACAAGGAAGTG
ACGGCTAACTACGTG
>FBMWY7P02GDYH8 160       0      160
TGGGGAATTTTGGACAATGGGGGCAACCCTGATCCAGCCATGCCGCGTGCAGGATGAAGG
TCTTCGGATTGTAAACTGCTTTTGTCAGGGACGAAAAGGATTGTGCTAATACCATGATCT
GCTGACGGTACCTGAAGAATAAGCACCGGCTAACTACGTG
>FBMWY7P02GID3G 156       0      156
TGAGGAATATTGGTCAATGGGCGCGAGCCTGAACCAGCCAAGTAGCGTGAAGGATGACTG
CCCTATGGGTTGTAAACTTCTTTTGTCCGGGAATAAAACCGCCTACGTGTAGGCGCTTGT
ATGTACCGGTACGAATAAGCATCGGCTAACTCCGTG
>FBMWY7P02F98XU 155       0      155
TGAGGAATATTGGTCAATGGACGAGAGTCTGAACCAGCCAAGTAGCGTGAAGGATGACTG
CCCTATGGGTTGTAAACTTCTTTTATACGGGAATAAAGTGAAGCACGTGTGCTTTTTTGT
ATGTACCGTATGAATAAGGATCGGCTAACTCCGTG
>FBMWY7P02GOP4U 156       0      156
TGAGGAATATTGGTCAATGGGCGCGAGCCTGAACCAGCCAAGTAGCGTGAAGGATGACTG
CCCTATGGGTTGTAAACTTCTTTTGTCCGGGAATAAAACCGCCTACGTGTAGGCGCTTGT
ATGTACCGGTACGAATAAGCATCGGCTAACTCCGTG
>FBMWY7P02HTE70 158       0      158
CCTACGGAGACAGCAGTGGGGAATATTGGACAATGGACCAAAAGTCTGATCCAGCAATTC
TGTGTGCACGATGAAGTTTTTCGGAATGTAAAGTGCTTTCAGTTGGGAAGAAGAAAGTGA
CGGTACCAACAGAAGAAGCGACGGCTAAATACGTGCCG
>FBMWY7P02G847R 159       0      159
TGAGGAATATTGGTCAATGGGCGCGAGCCTGAACCAGCCAAGTAGCGTGAAGGATGACTG
CCCTATGGGTTGTAAACTTCTTTTGTCCGGGAATAAAACCGCCTACGTGTAGGCGCTTGT
ATGTACCGGTACGAATAAGCATCGGCTAACTCCGTGCCG
>FBMWY7P02IMZG4 139       0      139
TGGGGAATATTGGACAATGGACCAAAAGTCTGATCCAGCAATTCTGTGTGCACGATGACG
GTCTTAGGATTGTAAAGTGCTTTCAATCGGGAAAAAGAAAGTGATGGTACCGATAGAAGA
AGCGACGGCTAAATACGTG
>FBMWY7P02IPMV7 155       0      155
TGAGGAATATTGGTCAATGGACGAGAGTCTGAACCAGCCAAGTAGCGTGAAGGATGAAGG
TCCTACGGATTGTAAACTTCTTTTATAAGGGAATAAAACCTCCCACGTGTGGGAGCTTGT
ATGTACCTTATGAATAAGCATCGGCTAACTCCGTA
>FBMWY7P02HSLPE 162       0      162
TGGGGAATCTTCCGCAATGGGCGAAAGCCTGACGGAGCAATGCCGCGTGAGTGATGAAGG
AATTCGTTCCGTAAAACTCTTTTGTTTATGACGAATGTGCAGATTGTGAATAATTATTTG
TAATGACGGTAGTAAACGAATAAGCCACGGCTAACTACGTGT
>FBMWY7P02GOGG5 135       0      135
TGGGGAATATTGCACAATGGGGGAAACCCTGATGCAGCGACGCCGCGTGGAGGAAGAAGG
TCTTCGGATTGTAAACTCCTGTTGTTGGGGAAGATAATGACGGTACCCAACAAGGAAGTG
ACGGCTAACTACATG
>FBMWY7P02ILYOS 157       0      157
TGAGGAATATTGGTCAATGGACGGAAGTCTGAACCAGCCAAGTAGCGTGCAGGATGACGG
CCCTCTGGGTTGTAAACTGCTTTTAGTTGGGAATAAAGTGCGGTACGTGTACCGTTTTGT
ATGTACCATCAGAAAAAGGACCGGCTAATTCCGTGCA
>FBMWY7P02FPI1U 161       0      161
TGGGGAATCTTCCGCAATGGGCGAAAGCCTGACGGAGCAATGCCGCGTGAGTGATGAAGG
AATTCGTTCCGCAAAACTCTTTTGTTTATGACGAATGTGCAGATTGTGAATAATTATTTG
TAATGACGGTAGTAAACGAATAAGCCATGGCTAACTACGTG
>FBMWY7P02G9FUB 137       0      137
TGGGGAATATTGCACAATGGGGGAAACCCTGATGCAGCGACGCCGCGTGGAGGAAGAAGG
TCTCCGGATTGTAAACTCCTGTTGTTGGGGAAGATAATGACGGTACCCAACAAGGAAGTG
ACGGCTAACTACGTGCT
>FBMWY7P02GB44Z 135       0      135
TGGGGAATATTGCACAATGGGGGAAACCCTGATGCAGCGACGCCGCGTGGAGGAAGAAGG
TCTTCGGATTGTAAACTCCTGTTGTTGGGGAAGATAATGACGGTACCCAACAAGGAAGTG
ACGGCTAACTACGTG
>FBMWY7P02GXQMH 140       0      140
TGGGGAATATTGCACAATGGGGGAAACCCTGATGCAGCGACGCCGCGTGGAGGAAGAAGG
TCTTCGGATTGTAAACTCCTGTTGTTGGGGAAGATAATGACGGTACCCAACAAGGAAGTG
ACGGCTAACTACGTGCAAGT
>FBMWY7P02IEQAE 156       0      156
TGAGGAATATTGGTCAATGGGCGAGAGCCTGAACCAGCCAAGTAGCGTGAAGGATGAAGG
TTCTATGGATTGTAAACTTCTTTTATAAGGGAATAACAGACATTACGTGTAGTGTTTTGC
ATGTACCTTATGAATAAGCATCGGCTAACTCCGTGT
>FBMWY7P02HYHFE 162       0      162
TGGGGAATCTTCCGCAATGGGGCGAAAGCCTGACGGAGCAACGCCGCGTGAACGATGAAG
GTCTTAGGATCGTAAAGTTCTGTTGTTAGGGACGAAGGGTAAGAATCATAATAAGGTTTT
TATTTGACGGTACCTAACGAGGAAGCCACGGCTAACTACGTG
>FBMWY7P02GDZ3Y 141       0      141
TGGGGAATATTGGACAATGGACCAAAAGTCTGATCCAGCAATTCTGTGTGCACGATGACG
GTCTTAGGATTGTAAAGTGCTTTCAATTGGGAAGAAAAAAATGACGGTACCAATAGAAGA
AGCGACGGCTAAATACGTGCA
>FBMWY7P02JMT1K 137       0      137
TGGGGGATATTGCACAATGGGGGAAACCCTGATGCAGCGACGCCGCGTGAGTGAAGAAGT
ACTTCGGTACGTAAAGCTCTATCAGCAGGGAAGAGAATGACGGTACCTGACTAAGAAGCC
CCGGCTAACTACGTGCT
>FBMWY7P02HSYSQ 156       0      156
TGAGGAATATTGGTCAATGGGCGCGAGCCTGAACCAGCCAAGTAGCGTGAAGGATGACTG
CCCTATGGGTTGTAAACTTCTTTTGTTCGGGAATAAAACCGCCTACGTGTAGGCGCTTGT
ATGTACCGGTACGAATAAGCATCGGCTAACTCCGTG
>FBMWY7P02H92JQ 156       0      156
TGAGGAATATTGGTCAATGGGCGCGAGCCTGAACCAGCCAAGTAGCGTGAAGGATGACTG
CCCTATGGGTTGTAAACTTCTTTTGTCCGGGAATAAAACCGCCTACGTGTAGGCGCTTGT
ATGTACCGGTACGAATAAGCATCGGCTAACTCCGTA
>FBMWY7P02JFUFF 138       0      138
TGGGGAATATTGCACAATGGGGGAAACCCTGATGCAGCGACGCCGCGTGGAGGAAGAAGG
TCTTCGGATTGTAAACTCCTGTTGTTGGGGAAGATAATGACGGTACCCAACAAGGAAGTG
ACGGCTAACTACGTGCCT
>FBMWY7P02GFJSK 158       0      158
TGAGGAATATTGGTCAATGGACGAGAGTCTGAACCAGCCAAGTAGCGTGCAGGATGACGG
CCCTATGGGTTGTAAACTGCTTTTATAAGGGAATAAAGTGAGTCTCGTGAGACTTTTTGC
ATGTACCTTATGAATAAGGACCGGCTAATTCCGTGCAG
>FBMWY7P02H3ZOB 135       0      135
TGGGGAATATTGCACAATGGGGGAAACCCTGATGCAGCGACGCCGCGTGGAGGAAGAAGG
TCTTCGGATTGTAAACTCCTGTTGTTGGGGAAGATAATGACGGTACCCAACAAGGAAGTG
ACGGCTAACTACGTG
>FBMWY7P02HKIFK 137       0      137
TAGGGAATATTGCACAATGGGGGAAACCCGTGATGCAGCGACGCCGCGTGAGTGAAGAAG
TATCTCGGTATGTAAAGCTCTATCAGCAGGGAAGAAAATGACGGTACCTGACTAAGAAGC
CCCGGCTAACTACGTGT
>FBMWY7P02FNR80 156       0      156
TGAGGAATATTGGTCAATGGGCGCGAGCCTGAACCAGCCAAGTAGCGTGAAGGATGACTG
CCCTATGGGTTGTAAACTTCTTTTGTTCGGGAATAAAACCGCCTACGTGTAGGCGCTTGT
ATGTACCGGTACGAATAAGCATCGGCTAACTCCGTG
>FBMWY7P02GLVWD 71       0      71
CCTAAACGGGAAAGGAACAAAGAACAAGACCGAACGGTAAATACTAGAAGACGGGACTAG
GACAAAGGACA
>FBMWY7P02HVTD4 139       0      139
TGGGGAATATTGCGCAATGGGGGCAACCCTGACGCAGCAACGCCGCGTGATTGATGAAGG
TCTTCGGATTGTAAAAATCTTTAATCAGGGACGAAGAAAATGACGGTACCTGAAGAATAA
GCTCCGGCTAACTACGTGT
>FBMWY7P02GRFR2 156       0      156
TGAGGAATATTGGTCAATGGGCGCGAGCCTGAACCAGCCAAGTAGCGTGAAGGATGACTG
CCCTATGGGTTGTAAACTTCTTTTGTCCGGGAATAAAACCGCCTACGTGTAGGCGCTTGT
ATGTACCGGTACGAATAAGCATCGGCTAACTCCGTG
>FBMWY7P02IIFPK 157       0      157
TGAGGAATATTGGTCAATGGGCGCGAGCCTGAACCAGCCAAGTAGCGTGAAGGATGACTG
CCCTATGGGTTGTAAACTTCTTTTGTTCGGGAATAAAACCGCCTACGTGTAGGCGCTTGT
ATGTACCGGTACGAATAAGCATCGGCCAACTCCGTGT
>FBMWY7P02FVSN1 157       0      157
TGAGGAATATTGGTCAATGGACGAGAGTCTGAACCAGCCAAGTAGCGTGAAGGATGAAGG
TCCTACGGATTGTAAACTTCTTTTATAAGGGAATAAAACCTCCCACGTGTGGGAGCTTGT
ATGTACCTTATGAATAAGCATCGGCTAACTCCGTGCT
>FBMWY7P02G45XP 156       0      156
TGAGGAATATTGGTCAATGGGCGCGAGCCTGAACCAGCCAAGTAGCGTGAAGGATGACTG
CCCTATGGGTTGTAAACTTCTTTTGTCCGGGAATAAAACCGCCTACGTGTAGGCGCTTGT
ATGTACCGGTACGAATAAGCATCGGCTAACTCCGTG
>FBMWY7P02FV95W 159       0      159
TGAGGAATATTGGTCAATGGGCGCGAGCCTGAACCAGCCAAGTAGCGTGAAGGACGACTG
CCCTATGGGTTGTAAACTTCTTTTGTCCGGGAATAAAACCGCCTACGTGTAGGCGCTTGT
ATGTACCGGTACGAATAAGCATCGGCTAACTCCGTGCCC
>FBMWY7P02G26IA 162       0      162
TGGGGAATTTTGGACAATGGGGGCAACCCTGATCCAGCCATGCCGCGTGCAGGATGAAGG
TCTTCGGATTGTAAACTGCTTTTGTCAGGGACGAAAAGGATTGTGTTAATACCATGATCT
GCTGACGGTACCTGAAGAATAAGCACCGGCTAACTACGTGCT
>FBMWY7P02JNGLG 160       0      160
TGGGGAATTTTGGACAATGGGGGCAACCCTGATCCAGCCATGCCGCGTGCAGGATGAAGG
TCTTCGGATTGTAAACTGCTTTTGTCAGGGACGAAAAGGATTGTGCTAATACCATGATCT
GCTGACGGTACCTGAAGAATAAGCACCGGCTAACTACGTG
>FBMWY7P02JFJF5 160       0      160
TGGGGAATTTTGGACAATGGGGGCAACCCTGATCCAGCCATGCCGCGTGCAGGATGAAGG
TCTTCGGATTGTAAACTGCTTTTGTCAGGGACGAAAAGGATTGTGTTAATACCATGATCT
GCTGACGGTACCTGAAGAATAAGCACCGGCTAACTACGTG
>FBMWY7P02HEY2V 159       0      159
GGTGAGGAATATTGGTCAATGGGCGCGAGCCTGAACCAGCCAAGTAGCGTGAAGGATGAC
TGCCCTATGGGTTGTAAACTTCTTTTGTCCGGGAATAAAACCGCCTACGTGTAGGCGCTT
GTATGTACCGGTACGAATAAGCATCGGCTAACTCCGTGT
>FBMWY7P02FTSBK 135       0      135
TGGGGAATATTGCACAATGGGGGAAACCCTGATGCAGCGACGCCGCGTGGAGGAAGAAGG
TCTTCGGATTGTAAACTCCTGTTGTTGGGGAAGATAATGACGGTACCCAACAAGGAAGTG
ACGGCTAACTACGTG
>FBMWY7P02JBSVF 160       0      160
TGAGGAATAATTGGTCAATGGGCGCGAGCCTGAACCAGCCAAGTAGCGTGAAGGATGACT
GCCCTATGGGTTGTAAACTTCTTTTGTTCCGGGAATAAAACCGACCTACCGTGTAGGCGC
TTGTATGTACCGGTACGAATAAGCATCGGCTAACTCCGTG
>FBMWY7P02IHT51 142       0      142
TGGGGAATATTGGACAATGGACCAAAAGTCTGATCCAGCAATTCTGTGTGCACGATGACG
GTCTTAGGATTGTAAAGTGCTTTCAATTGGGAAGAAAAAAATGACGGTACCAATAGAAGA
AGCGACGGCTAAATACGTGCCG
>FBMWY7P02H639Q 136       0      136
TGGGGAATATTGCACAATGGGGGAAACCCTGATGCAGCGACGCCGCGTGGAGGAAGAAGG
TCTTCGGATTGTAAACTCCTGTTGTTGGGGAAGATAATGACGGTACCCAACAAGGAAGTG
ACGGCTAACAACGTGA
>FBMWY7P02GB8DH 139       0      139
TGGGGAATATTGGACAATGGACCAAAAGTCTGATCCAGCAATTCTGTGTGCACGATGACG
GTCTTAGGATTGTAAAGTGCTTTCAATCGGGAAAAAGAAAGTGATGGTACCGATAGAAGA
AGCGACGGCTAAATACGTA
>FBMWY7P02GIOJ1 161       0      161
TGGGGAATTTTGGACAATGGGGGCAACCCTGATCCAGCCATGCCGCGTGCAGGATGAAGG
TCTTCGGATTGTAAACTGCTTTTGTCAGGGACGAAAAGGATTGTGTTAATACCATGATCT
GCTGACGGTACCTGAAGAATAAGCACCGGCTAACTACGTGG
>FBMWY7P02HVPZ9 155       0      155
TGAGGAATATTGGTCAATGGACGCAAGTCTGAACCAGCCAAGTAGCGTGCAGGATGACGG
CCCTCCGGGTTGTAAACTGCTTTTAGTTGGGAATAAAGTGCAGCTCGTGAGCTGTTTTGT
ATGTACCATCAGAAGAAGGACCGGCTAATTCCGTG
>FBMWY7P02F2940 135       0      135
TAGGGAATATTGCACAATGGAGGAAACTCTGATGCAGCGACGCCGCGTGAGTGAAGAAGT
ATTTCGGTATGTAAAGCTCTATCAGCAGGGAAGATAATGACGGTACCTGACTAAGAAGCT
CCGGCTAAATACGTA
>FBMWY7P02JZB3M 184       0      184
CCTTACGGGTAGGTCAGCAGTGGGGAATCTTCCGCAATGGGCGAAAGCCTGACGGAGCAA
TGCCGCGTGAGTGATGAAGGAATTCGTTCCGTAAAACTCTTTTGTTTATGACGAATGTGC
AGATTGTGAATAATTATTTGTAATGACGGTAGTAAACGAATAAGCCACGGCTAACTACGT
GCCT
>FBMWY7P02GKG2R 158       0      158
TGAGGAATATTGGTCAATGGGCGCGAGCCTGAACCAGCCAAGTAGCGTGAAGGATGACTG
CCCTATGGGTTGTAAACTTCTTTTGTCCGGGAATAAAACCGCCTACGTGTAGGCGCTTGT
ATGTACCGGTACGAATAAGCATCGGCTAACTCCGTGCT
>FBMWY7P02HPDWS 159       0      159
TGAGGAATATTGGTCAATGGGCGCGAGCCTGAACCAGCCAAGTAGCGTGAAGGATGACTG
CCCTATGGGTTGTAAACTTCTTTTGTCCGGGAATAAAACCGCCTACGTGTAGGCGCTTGT
ATGTACCGGTACGAATAAGCATCGGCTAACTCCGTGCCC
>FBMWY7P02HMCNZ 156       0      156
TGAGGAATATTGGTCAATGGGCGCGAGCCTGAACCAGCCAAGTAGCGTGAAGGATGACTG
CCCTATGGGTTGTAAACTTCTTTTGTCCGGGAATAAAACCGCCTACGTGTAGGCGCTTGT
ATGTACCGGTACGAATAAGCATCGGCTAACTCCGTG
>FBMWY7P02HRPQZ 135       0      135
TGGGGAATATTGCACAATGGGGGAAACCCTGATGCAGCGACGCCGCGTGGAGGAAGAAGG
TCTTCGGATTGTAAACTCCTGTTGTTGGGGAAGATAATGACGGTACCCAACAAGGAAGTG
ACGGCTAACTACGTG
>FBMWY7P02IRZ4V 158       0      158
TGAGGAATATTGGTCAATGGACGAGAGTCTGAACCAGCCAAGTAGCGTGAAGGAAGACTG
CCCTATGGGTTGTAAACTTCTTTTATAAGGGAATAAAGTCAGGTACGTGTACCTGTTTGT
ATGTACCTTATGAATAAGCATCGGCTAACTCCGTGCCA
>FBMWY7P02GFJKW 156       0      156
TGAGGAATATTGGTCAATGGGCGAGAGCCTGAACCAGCCAAGTAGCGTGAAGGATGAAGG
TCCTACGGATTGTAAACTTCTTTTATACGGGAATAAAGTTTCCTACGTGTAGGATTTTGT
ATGTACCGTATGAATAAGCATCGGCTAACTCCGTGT
>FBMWY7P02GZDGC 142       0      142
TGGGAATATTGGACAATGGGACCAAAAGTCTGATCCAGCAATTCTGTGTGCACGATGAAG
TTTTTCGGAATGTAAAGTGCTTTCAGTTGGGAAGAAGAAAGTGACGGTACCAACAGAAGA
AGCGACGGCTAAATACGTGCCT
>FBMWY7P02HS9XI 139       0      139
TGGGGAATATTGGACAATGGACCAAAAGTCTGATCCAGCAATTCTGTGTGCACGATGACG
GTCTTAGGATTGTAAAGTGCTTTCAATTGGGAAGAAAAAAATGACGGTACCAATAGAAGA
AGCGACGGCTAAATACGTA
>FBMWY7P02HV5IC 164       0      164
TGGGGAATCTTCCGCAATGGGCGAAAGCCTGACGGAGCAACGCCGCGTGAACGATGAAGG
TCTTAGGATCGTAAAGTTCTGTTGTTAGGGACGAAGGGTAAGAATCATAATAAGGTTTTT
ATTTGACGGTACCTAACGAGGAAGCCACGGCTAACTACGTGCCT
>FBMWY7P02I5DH5 157       0      157
GGTGAGGAATATTGGTCAATGGACGCAAGTCTGAACCAGCCAAGTAGCGTGCAGGATGAC
GGCCCTCCGGGTTGTAAACTGCTTTTAGTTGGGAATAAAGTGCAGTTCGTGAGCTGTTTT
GTATGTACCATCAGAAAAAGGACCGGCTAATTCCGTG
>FBMWY7P02FSPOI 137       0      137
TGGGGAATATTGGACAATGGACCAAAGTCTGATCCAGCAATTCTGTGTGCACGATGACGG
TCTTAGGATTGTAAAGTGCTTTCAATTGGGAAGAAAAAATGACGGTACCAATAGAAGAAG
CGACGGCTAAATACGTA
>FBMWY7P02G9I0C 156       0      156
TGAGGAATATTGGTCAATGGACGAGAGTCTGAACCAGCCAAGTAGCGTGAAGGATGACTG
CCCTATGGGTTGTAAACTTCTTTTATACGGGAATAAAGTGAAGCACGTGTGCTTTTTTGT
ATGTACCGTATGAATAAGGATCGGCTAACTCCGTGT
>FBMWY7P02FK6Z2 162       0      162
TAGGGAATCTTCCACAATGGGCGAAAGCCTGATGGAGCAACGCCGCGTGGGTGAAGAAGG
TCTTCGGATCGTAAAACCCTGTTGTTAGAGAAGAAAGTGCGTGAGAGTAACTGTTCACGT
TTCGACGGTATCTAACCAGAAAGCCACGGCTAACTACGTGCT
>FBMWY7P02GOVT5 137       0      137
TGGGGAATATTGCACAATGGAGGAAACTCTGATGCAGCGACGCCGCGTGAGTGAAGAAGT
ATTTCGGTATGTAAAGCTCTATCAGCAGGGAAGATAATGACGGTACCTGACTAAGAAGCT
CCGGCTAAATACGTGCC
>FBMWY7P02IK0SO 158       0      158
TGAGGAATATTGGTCAATGGACGAGAGTCCGAACCAGCCAAGTAGCGTGAAGGATGACTG
ACCTATGGGTTGTAAACTTCTTTTATACGGGAATAAAGTGAAGCACGTGTGCTTTTTTGT
ATGTACCGTATGAATAAGGATCGGCTAACTCCGTGCCG
>FBMWY7P02FFMD8 140       0      140
TGGGGAATATTGGACAATGGACCAAAAGTCTGATCCAGCAATTCTGTGTGCACGATGAAG
TTTTTCGGAATGTAAAGTGCTTTCAGTCGGGAAGAAGAAAGTGACGGTACCAACAGAAGA
AGCGACGGCTAAATACGTGT
>FBMWY7P02IFZYD 141       0      141
TGGGGAATATTGGACAATGGACCAAAAGTCTGATCCAGCAATTCTGTGTGCACGATGAAG
TTTTTCGGAATGTAAAGTGCTTTCAGTTGGGAAGAAGAAAGTGACGGTACCAACAGAAGA
AGCGACGGCTAAATACGTGCC
>FBMWY7P02HJK7Z 28       0      28
CTCCCCCGAGGCGGGCGTGGACGAAGGC
>FBMWY7P02F7NCY 173       0      173
CCTACGGGGCAGCAGTGAGGAATATTGGTCAATGGACGAGAGTCTGAACCAGCCAAGTAG
CGTGAAGGAAGACTGCCCTATGGGTTGTAAACTTCTTTTATAAGGGAATAAAGTCAGGTA
CGTGTACCTGTTTGTATGTACCTTATGAATAAGCATCGGCTAACTCCGTGCCG
>FBMWY7P02HY9UE 154       0      154
CCTACGGGGCAGCAGTGGGGAATATTGGACAATGGACCAAAAGTCTGATCCAGCAATTCT
GTGTGCACGATGAAGTTTTTCGGAATGTAAAGTGCTTTCAGTTGGGAGGAAGAAAGTGAC
GGTACCAACAGAAGAAGCGACGGCTAAATACGTG
>FBMWY7P02GYE8M 155       0      155
TGAGGAATATTGGTCAATGGACGAGAGTCTGAACCAGCCAAGTAGCGTGAAGGATGAAGG
TCCTACGGATTGTAAACTTCTTTTATAAGGGAATAAAACCTCCCACGTGTGGGAGCTTGT
ATGTACCTTATGAATAAGCATCGGCTAACTCCGTA
>FBMWY7P02HL03P 142       0      142
TGGGGAATATTGGACAATGGACCAAAAGTCTGATCCAGCAATTCTGTGTGCACGATGACG
GTCTTAGGATTGTAAAGTGCTTTCAATTGGGAAGAAAAAAATGACGGTACCAATAGAAGA
AGCGACGGCTAAATACGTGCCT
>FBMWY7P02IWB9P 157       0      157
TGAGGAATATTGGTCAATGGACGCAAGTCTGAACCAGCCAAGTAGCGTGCAGGATGACGG
CCCTCCGGGTTGTAAACTGCTTTTAGTTGGGAATAAAGTGCAGCTCGTGAGCTGTTTTGT
ATGTACCATCAGAAAAAGGACCGGCTAATTCCGTGCA
>FBMWY7P02F3S0B 162       0      162
TGGGGAATCTTCCGCAATGGGCGAAAGCCTGACGGAGCAATGCCGCGTGAGTGATGAAGG
AATTCGTTCCGTAAAACTCTTTTGTTTATGACGAATGTGCAGATTGTGAATAATTATTTG
TAATGACGGTAGTAAACGAATAAGCCACGGCTAACTACGTGT
>FBMWY7P02HP09G 162       0      162
TGGGGAATCTTCCGCAATGGGCGAAAGCCTGACGGAGCAACGCCGCGTGAACGATGAAGG
TCTTAGGATCGTAAAGTTCTGTTGTTAGGGACGAAGGGTAAGAATCATAATAAGGTTTTT
ATTTGACGGTACCTAACGAGGAAGCCACGGCTAACTACGTGT
>FBMWY7P02F4ZRY 135       0      135
TGGGGAATATTGCACAATGGGGGAAACCCTGATGCAGCGACGCCGCGTGGAGGAAGAAGG
TCTTCGGATTGTAAACTCCTGTTGTTGGGGAAGATAATGACGGTACCCAACAAGGAAGTG
ACGGCTAACTACGTG
>FBMWY7P02GH6PG 157       0      157
TGAGGAATATTGGTCAATGGGCGCGAGCCTGAACCAGCCAAGTAGCGTGAAGGATGACTG
CCCTATGGGTTGTAAACTTCTTTTGTCCGGGAATAAAACCGCCTACGTGTAGGCGCTTGT
ATGTACCGGTACGAATAAGCATCGGCTAACTCCGTGT
>FBMWY7P02F0NCT 136       0      136
TGGGGAATATTGCACAATGGGGGAAACCCTGATGCAGCGACGCCGCGTGGAGGAAGAAGG
TCTTCGGATTGTAAACTCCTGTTGTTGGGGAAGATAATGACGGTACCCAACAAGGAAGTG
ACGGCTAACTCCGTGT
>FBMWY7P02HIYVT 139       0      139
TGGGGAATATTGGACAATGGACCAAAAGTCTGATCCAGCAATTCTGTGTGCGCGATGAAG
TTTTTCGGAATGTAAAGTGCTTTCAGTTGGGAANAAGAAAGTGACGGTACCAACAGAAGA
AGCGACGGCTAAATACGTG
>FBMWY7P02I2YPM 139       0      139
TGGGGAATATTGGACAATGGACCAAAAGTCTGATCCAGCAATTCTGTGTGCACGATGACG
GTCTTAGGATTGTAAAGTGCTTTCAATCGGGAAAAAGAAAGTGATGGTACCGATAGAAGA
AGCGACGGCTAAATACGTA
>FBMWY7P02FKEDY 156       0      156
TGAGGAATATTGGTCAATGGGCGCGAGCCTGAACCAGCCAAGTAGCGTGAAGGATGACTG
CCCTATGGGTTGTAAACTTCTTTTGTCCGGGAATAAAACCGCCTACGTGTAGGCGCTTGT
ATGTACCGGTACGAATAAGCATCGGCTAACTCCGTG
>FBMWY7P02FZTVX 146       0      146
GAAGCAGTGGGGAATATTGGACAATGGACCAAAAGTCTGATCCAGCAATTCTGTGTGCAC
GATGACGGTCTTAGGATTGTAAAATGCTTTCAATCGGGAAAAAGAAAGTGATGGTACCGA
TAGAAGAAGCGACGGCTAAATACGTG
>FBMWY7P02JE3XL 155       0      155
TGAGGAATATTGGTCAATGGACGCAAGTCTGAACCAGCCAAGTAGCGTGCAGGATGACGG
CCCTCCGGGTTGTAAACTGCTTTTAGTTGGGAATAAAGTGCAGCTCGTGAGCTGTTTTGT
ATGTACCATCAGAAAAAGGACCGGCTAATTCCGTG
>FBMWY7P02IV85A 169       0      169
TGAGGAATATTGGTCAATGGACGCAAGTCTGAACCAGCCAAGTAGCGTGCAGGATGACGG
CCCTCCGGGTTGTAAACTGCTTTTAGTTGGGAATAAAGTGCAGCTCGTGAGCTGTTTTGT
ATGTACCATCAGAAAAAGGACCGGCTAATTCCGTGCCANNCGCGAGTAT
>FBMWY7P02GMTHR 155       0      155
TGAGGAATATTGGTCAATGGACGAGAGTCTGAACCAGCCAAGTAGCGTGAAGGATGACTG
CCCTATGGGTTGTAAACTTCTTTTATACGGGAATAAAGTGAAGCACGTGTGCTTTTTTGT
ATGTACCGTATGAATAAGGATCGGCTAACTCCGTG
>FBMWY7P02IXYGM 139       0      139
TGGGGAATATTGGACAATGGACCAAAAGTCTGATCCAGCAATTCTGTGTGCACGATGAAG
TTTTTCGGAATGTAAAGTGCTTTCAGTTGGGAAGAAGAAAGTGACGGTACCAACAGAAGA
AGCGACGGCTAAATACGTG
>FBMWY7P02F0VZB 142       0      142
TGGGGAATATTGGACAATGGACCAAAAGTCTGATCCAGCAATTCTGTGTGCACGATGACG
GTCTTAGGATTGTAAAGTGCTTTCAATTGGGAAAGAAAAAAATGACGGTACCAATAGAAG
AAGCGACGGCTAAATACGTGCT
>FBMWY7P02FJ1OG 136       0      136
TGGGGAATATTGCACAATGGGGGAAACCCTGATGCAGCGACGCCGCGTGGAGGAAGAAGG
TCTTCGGATTGTAAACTCCTGTTGTTGGGGAAGATAATGACGGTACCCAACAAGGAAGTG
ACGGCTAACTACGTGG
>FBMWY7P02G0YJB 139       0      139
TGGGGAATATTGGACAATGGACCAAAAGTCTGATCCAGCAATTCTGTGTGCACGATGAAG
TTTTTCGGAATGTAAAGTGCTTTCAGTTGGGAAGAAGAAAGTGACGGTACCAACAGAAGA
AGCGACGGCTAAATACGTA
>FBMWY7P02HZVYQ 138       0      138
GTGGGGAATATTGCACAAGTGGGGGAAACCCTGATGCAGCGACGCCGCGTGGAGGAAGAA
GGTCTTCGGATTGTAAACTCCTGTTGTTGGGGAAGATAATGACGGTACCCAACAAGGAAG
TGACGGCTAACTACGTGT
>FBMWY7P02FLOY6 156       0      156
TGAGGAATATTGGTCAATGGACGAGAGTCTGAACCAGCCAAGTAGCGTGAAGGAAGACTG
CCCTATGGGTTGTAAACTTCTTTTATAAGGGAATAAAGTCAGGTACGTGTACCTGTTTGT
ATGTACCTTATGAATAAGCATCGGCTAACTCCGTGT
>FBMWY7P02J0GW3 70       0      70
TAGGGAATATTGCGCAATGGGGGAAACCCGTGATGCAGCCATGCCGCGTGTGTGAAGAAG
GCCTGTGTAG
>FBMWY7P02JA5SK 74       0      74
CCTTTACGGGTTAGGTTCTTAGTTCTTAGTTCCGTTCGGTTTAATTCTTGTAGTCGGGTC
TTGGTCTAAGGTCT
>FBMWY7P02HL0XQ 157       0      157
TGAGGAATATTGGTACAATGGGCGCGAGCCTGAACCAGCCAAGTAGCGTGAAGGATGACT
GCCCTATGGGTTGTAAACTTCTTTTGTCCGGGAATAAAACCGCCTACGTGTAGGCGCTTG
TATGTACCGGTACGAATAAGCATCGGCTAACTCCGTG
>FBMWY7P02HJ5IR 156       0      156
TGAGGAATATTGGTCAATGGACGCAAGTCTGAACCAGCCAAGTAGCGTGCAGGATGACGG
CCCTCCGGGTTGTAAACTGCTTTTAGTTGGGAATAAAGTGCAGCTCGTGAGCTGTTTTGA
TGTACCATCAGAAAAAGGCCGGCTAATTCCGTGCCC
>FBMWY7P02JL68M 158       0      158
TGAGGAATATTGGTCAATGGGCGCGAGCCTGAACCAGCCAAGTAGCGTGAAGGATGACTG
CCCTATGGGTTGTAAACTTCTTTTGTCCGGGAATAAAACCGCCTACGTGTAGGCGCTTGT
ATGTACCGGTACGAATAAGCATCGGCTAACTCCGTGCA
>FBMWY7P02JWW2P 158       0      158
TGAGGAATATTGGTCAATGGGCGCGAGCCTGAACCAGCCAAGTAGCGTGAAGGATGACTG
CCCTATGGGTTGTAAACTTCTTTTGTCCGGGAATAAAAACCGACCTACGTGTAGGCGCTT
GTATGTACCGGTACGAATAAGCATCGGCTAACTCCGTG
>FBMWY7P02GXZ2G 139       0      139
TGGGGAATATTGGACAATGGACCAAAAGTCTGATCCAGCAATTCTGTGTGCACGATGAAG
TTTTTCGGAATGTAAAGTGCTTTCAGTTGGGAAGAAGAAAGTGACGGTACCAACAGAAGA
AGCGACGGCTAAATACGTG
>FBMWY7P02F6VHC 140       0      140
TGGGGAATATTGGACAATGGACCAAAAGTCTGATCCAGCAATTCTGTGTGCACGATGAAG
TTTTTCGGAATGTAAAGTGCTTTCAGCTGGGAAGAAGAAAGTGACGGTACCAACAGAAGA
AGCGACGGCTAAATACGTGT
>FBMWY7P02FORDL 158       0      158
TGAGGAATATTGGTCAATGGACGGAAGTCTGAACCAGCCAAGTAGCGTGCAGGATGACGG
CCCTCTGGGTTGTAAACTGCTTTTAGTTGGGAATAAAGTGCGGTACGTGTACCGTTTTGT
ATGTACCATCAGAAAAAGGACCGGCTAATTCCGTGCCC
>FBMWY7P02HLS4N 138       0      138
TGGGGAATATTGCACAATGGGGGAAACCCTGATGCAGCGACGCCGCGTGAAGGATGAAGT
ATTTCGGTATGTAAACTTCTATCAGCAGGGAAGAAAATGACGGTACCTGACTAAGAAGCC
CCGGCTAACTACGTGCCC
>FBMWY7P02GT6QS 161       0      161
TGGGGAATTTTGGACAATGGGGGCAACCCTGATCCAGCCATGCCGCGTGCAGGATGAAGG
TCTTCGGATTGTAAACTGCTTTTGTCAGGGACGAAAAGGATTGTGCTAATACCATGATCT
GCTGACGGTACCTGAAGAATAAGCACCGGCTAACTACGTGT
>FBMWY7P02FHU6W 136       0      136
TGGGGAATATTGCACAATGGGGGAAACCCTGATGCAGCGACGCCGCGTGGAGGAAGAAGG
TCTTCGGATTGTAAACTCCTGTTGTTGGGGAAGATAATGACGGTACCCAACAAGGAAGTG
ACGGCTAACTACGTGT
>FBMWY7P02FICHK 157       0      157
TGAGGAATATTGGTCAATGGGCGCGAGCCTGAACCAGCCAAGTAGCGTGAAGGATGACTG
CCCTATGGGTTGTAAACTTCTTTTGTCCGGGAATAAAACCGCCTACGTGTAGGCGCTTGT
ATGTACCGGTACGAATAAGCATCGGCTAACTCCGTGT
>FBMWY7P02IR8S3 157       0      157
TGAGGAATATTGGTCAATGGACGAGAGTCTGAACCAGCCAAGTAGCGTGAAGGATGACTG
CCCTATGGGTTGTAAACTTCTTTTATACGGGAATAAAGTGAAGCACGTGTGCTTTTTTGT
ATGTACCGTATGAATAAGGATCGGCTAACTCCGTGCT
>FBMWY7P02GXA0J 156       0      156
TGAGGAATATTGGTCAATGGACGCAAGTCTGAACCAGCCAAGTAGCGTGCAGGATGACGG
CCCTCCGGGTTGTAAACTGCTTTTAGTTGGGAATAAAGTGCAGCTCGTGAGCTGTTTTGT
ATGTACCATCAGAAAAAGGCCGGCTAATTCCGTGCT
>FBMWY7P02GHEOZ 171       0      171
CCTACGAGGCAGCAGTGAGGAATATTGGTCAATGGGCGCGAGCCTGAACCAGCCAAGTAG
CGTGAAGGATGACTGCCCTATGGGTTGTAAACTTCTTTTGTCCGGGAATAAAACCGCCTA
CGTGTAGGCGCTTGTATGTACCGGTACGAATAAGCATCGGCTAACTCCGTG
>FBMWY7P02I6K42 138       0      138
TGGGAATATTGGACAATGGACCAAAAGTCTGATCCAGCAATTCTGTGTGCACGATGACGG
TCTTAGGATTGTAAAGTGCTTTCAATTGGGAAGAAAAAAATGACGGTACCAATAGAAGAA
GCGACGGCTAAATACGTG
>FBMWY7P02JDX7R 155       0      155
TGAGGAATATTGGTCAATGGACGCAAGTCTGAACCAGCCAAGTAGCGTGCAGGATGACGG
CCCTCCGGGTTGTAAACTGCTTTTAGTTGGGAATAAAGTGCAGCTCGTGAGCTGTTTTGT
ATGTACCATCAGAAGAAGGACCGGCTAATTCCGTG
>FBMWY7P02H1A5S 160       0      160
TAGGGAATCTTCCACAATGGGCGAAAGCCTGATGGAGCAACGCCGCGTGGGTGAAGAAGG
TCTTCGGATCGTAAAACCCTGTTGTTAGAGAAGAAAGTGCGTGAGAGTAACTGTTCACGT
TTCGACGGTATCTAACCAGAAAGCCACGGCTAACTACGTG
>FBMWY7P02J4699 35       0      35
TGGGGAATATTGCACAATGGGGGAAACCCGGTACG
>FBMWY7P02FE7TZ 157       0      157
TGAGGAATATTGGTCAATGGGCGCGAGCCTGAACCAGCCAAGTAGCGTGAAGGATGACTG
CCCTATGGGTTGTAAACTTCTTTTGTCCGGGAATAAAACCGCCTACGTGTAGGCGCTTGT
ATGTACCGGTACGAATAAGCATCGGCTAACTCCGTGT
>FBMWY7P02I3HOP 158       0      158
TGAGGAATATTGGTCAATGGGCGCGAGCCTGAACCAGCCAAGTAGCGTGAAGGATGACTG
CCCTATGGGTTGTAAACTTCTTTTGTCCGGGAATAAAACCGCCTACGTGTAGGCGCTTGT
ATGTACCGGTACGAATAAGCATCGGCTAACTCCGTGCT
>FBMWY7P02GI96F 135       0      135
TGGGGAATATTGCACAATGGGGGAAACCCTGATGCAGCAACGCCGCGTGAGTGAAGAAGT
ATTTCGGTATGTAAAGCTCTATCAGCAGGGAAGAAAGTGACGGTACCTGACTAAGAAGCC
CCGGCTAACTACGTA
>FBMWY7P02HTWPM 155       0      155
TGAGGAATATTGGTCAATGGACGAGAGTCTGAACCAGCCAAGTAGCGTGAAGGATGACTG
CCCTATGGGTTGTAAACTTCTTTTATACGGGAATAAAGTGAAGCACGTGTGCTTTTTTGT
ATGTACCGTATGAATAAGGATCGGCTAACTCCGTA
>FBMWY7P02HZN30 155       0      155
TGAGGAATATTGGTCAATGGACGCAAGTCTGAACCAGCCAAGTAGCGTGCAGGATGACGG
CCCTCCGGGTTGTAAACTGCTTTTAGTTGGGAATAAAGTGCAGCTCGTGAGCTGTTTTGT
ATGTACCATCAGAAAAAGGCCGGCTAATTCCGTGT
>FBMWY7P02F5W99 136       0      136
TGGGGAATATTGCACAATGGGGGAAACCCTGATGCAGCGACGCCGCGTGGAGGAAGAAGG
TCTTCGGATTGTAAACTCCTGTTGTTGGGGAAGATAATGACGGTACCCAACAAGGAAGTG
ACGGCTAACTACGTGT
>FBMWY7P02I9OTS 138       0      138
TGGGGAATATTGGACAATGGACCAAAAGTCTGATCCAGCAATTCTGTGTGCACGATGACG
GTCTTAGGATTGTAAAGTGCTTTCAATTGGGGNGAAAAAAATGCGGTACCAATAGAAGAA
GCGACGGCTAAATACGTG
>FBMWY7P02HE31R 163       0      163
GCAGTGAGGAATATTGGTCAATGGGCGCGAGCCTGAACCAGCCAAGTAGCGTGAAGGATG
ACTGCCCTATGGGTTGTAAACTTCTTTTGTCCGGGAATAAAACCGCCTACGTGTAGGCGC
TTGTATGTACCGGTACGAATAAGCATCGGCTAACTCCGTGCCC
>FBMWY7P02HBZ80 135       0      135
TGGGGAATATTGCACAATGGAGGAAACTCTGATGCAGCGACGCCGCGTGAGTGAAGAAGT
ATTTCGGTATGTAAAGCTCTATCAGCAGGGAAGATAATGACGGTACCTGACTAAGAAGCT
CCGGCTAAATACGTG
>FBMWY7P02I5OKP 139       0      139
TGGGGAATATTGGACAATGGACCAAAAGTCTGATCCAGCAATTCTGTGTGCACGATGAAG
TTTTTCGGAATGTAAAGTGCTTTCAGTTGGGAAGAAGAAAGTGACGGTACCAACAGAAGA
AGCGACGGCTAAATACGTG
>FBMWY7P02IEK5D 135       0      135
TGGGGAATATTGCACAATGGGGGAAACCCTGATGCAGCGACGCCGCGTGGAGGAAGAAGG
TCTTCGGATTGTAAACTCCTGTTGTTGGGGAAGATAATGACGGTACCCAACAAGGAAGTG
ACGGCTAACTACGTG
>FBMWY7P02GCWNL 155       0      155
TGAGGAATATTGGTCAATGGACGAGAGTCTGAACCAGCCAAGTAGCGCGAAGGATGAAGG
TCCTACGGATTGTAAACTTCTTTTATAAGGGAATAAAACCTCCCACGTGTGGGAGCTTGT
ATGTACCTTATGAATAAGCATCGGCTAACTCCGTG
>FBMWY7P02HPDSA 160       0      160
TAGGGAATCTTCCACAATGGGCGAAAGCCTGATGGAGCAACGCCGCGTGGGTGAAGAAGG
TCTTCGGATCGTAAAACCCTGTTGTTAGAGAAGAAAGTGCGTGAGAGTGACTGTTCACGT
TTCGACGGTATCTAACCAGAAAGCCACGGCTAACTACGTA
>FBMWY7P02FUCVH 156       0      156
TGAGGAATATTGGTCAATGGGCGCGAGCCTGAACCAGCCAAGTAGCGTGAAGGATGACTG
CCCTATGGGTTGTAAACTTCTTTTGTTCGGGAATAAAACCGCCTACGTGTAGGCGCTTGT
ATGTACCGGTACGAATAAGCATCGGCTAACTCCGTG
>FBMWY7P02FIH3L 172       0      172
TGAGGAATATTGGTCAATGGGCGCGAGCCTGAACCAGCCAAGTAGCGTGAAGGATGACTG
CCCTATGGGTTGTAAACTTCTTTTGTCCGGGAATAAAACCGCCTACGTGTAGGCGCTTGT
ATGTACCGGTACGAATCAGCATCGACTAACTCCGTGCCAACAGCGCGGTAAT
>FBMWY7P02IM57I 149       0      149
TAGGGAATATTGCACAATGGGGGGAACCCTGATGCAGCCATGCCGCGTGTGTGAAGAAGG
TCTTCGGGTTGTAAAGCACTTTCAGTGGGGAGGGAAATACGCAAGAGTGACGCTACCCAC
CAGAAGAAGCACCGGCTAACTCCGTGCCC
>FBMWY7P02IM9XU 157       0      157
TGGGGAATATTGGACAATGGACCAAAAGTCTGATCCAGCAATTCTGTGTGCACGATGAAG
TTTTTCGGAATGTAAAGTGCTTTCAGTTGGGAAGAAGAAAGTGACGGTACCAACAGAAGA
AGCGACGGCTAAATACGTGCCAGCACGGACCGGGAAT
>FBMWY7P02GZ7UU 141       0      141
TGGGGAATATTGGACAATGGACCAAAAGTCTGATCCAGCAATTCTGTGTGCACGATGAAG
TTTTTCGGAATGTAAAGTGCTTTCAGTTGGGAAGAAGAAAGTGACGGTACCAACAGAAGA
AGCGACGGCTAAATACGTGCT
>FBMWY7P02FQ4HK 135       0      135
TGGGGAATATTGCACAATGGAGGAAACTCTGATGCAGCGACGCCGCGTGAGTGAAGAAGT
ATTTCGGTATGTAAAGCTCTATCAGCAGGGAAGATAATGACGGTACCTGACTAAGAAGCT
CCGGCTAAATACGTG
>FBMWY7P02G3JSP 141       0      141
TGGGGAATATTGGACAATGGACCAAAAGGTCTGATCCAAGCAATTCTGTGTGCACGATGA
AGTTTTTCGGAATGTAAAGTGCTTTCAGTTGGGAAGAAGAAAGTGACGGTACCAACAGAA
GAAGCGACGGCTAAATACGTA
>FBMWY7P02HSNHD 155       0      155
TGAGGAATATTGGTCAATGGACGAGAGTCTGAACCAGCCAAGTAGCGTGAAGGATGACTG
CCCTATGGGTTGTAAACTTCTTTTATACGGGAATAAAGTGAAGCACGTGTGCTTTTTTGT
ATGTACCGTATGAATAAGGATCGGCTAACTCCGTG
>FBMWY7P02IMZ7Y 162       0      162
TGAGGAATATTGGTCAATGGGCGAGAGCCTGAACCAGCCAAGTAGCGTGAAGGATGAAGG
TTCTATGGATTGTAAACTTCTTTTATACGGGAATAAAACCTCCCACGTGTGGGAGCTTGT
ATGTACCGTATGAATAAGCATCGGCTAACTCCGTGCCAGCCG
>FBMWY7P02H0TVR 160       0      160
TGGGGAATTTTGGACAATGGGGGCAACCCTGATCCAGCCATGCCGCGTGCAGGATGAAGG
TCTTCGGATTGTAAACTGCTTTTGTCAGGGACGAAAAGGATTGTGCTAATACCATGATCT
GCTGACGGTACCTGAAGAATAAGCACCGGCTAACTACGTG
>FBMWY7P02HEOY1 137       0      137
TGGGGAATATTGCACAATGGGGGAAACCCTGATGCAGCGACGCCGCGTGGAGGAAGAAGG
TCTTCGGATTGTAAACTCCTGTTGTTGGGGAAGATAATGACGGTACCCAACAAGGAAGTG
ACGGCTAACTACGTGCA
>FBMWY7P02H0EWP 163       0      163
TGGGGAATTTTGGACAATGGGGGCAACCCTGATCCAGCCATGCCGCGTGCAGGATGAAGG
TCTTCGGATTGTAAACTGCTTTTGTCAGGGACGAAAAGGATTGTGCTAATACCATGATCT
GCTGACGGTACCTGAAGAATAAGCACCGGCTAACTACGTGCCC
>FBMWY7P02FSP7Y 164       0      164
TGGGGAAGTTTTAGGACAATGGGGGCGAACCCTGATCCAGCCATGCTGCGTGCAGGATGA
AGGTCTTCGGATTGTAAACTGCTTTTGTCAGGGACGAAAAGGGTTGTGTTAATACCATGA
TCTGCTGACGGTACCTGAAGAATAAGCACCGGCTAACTACGTGT
>FBMWY7P02HBO3T 157       0      157
TGAGGAATATTGGTCAATGGGCGCGAGCCTGAACCAGCCAAGTAGCGTGAAGGATGACTG
CCCTATGGGTTGTAAACTTCTTTTGTCCGGGAATAAAACCGCCTACGTGTAGGCGCTTGT
ATGTACCGGTACGAATAAGCATCGGCTAACTCCGTGT
>FBMWY7P02JDKBS 135       0      135
TGGGGAATATTGCACAATGGAGGAAACTCTGATGCAGCGACGCCGCGTGAGTGAAGAAGT
ATTTCGGTATGTAAAGCTCTATCAGCAGGGAAGATAATGACGGTACCTGACTAAGAAGCT
CCGGCTAAATACGTG
>FBMWY7P02F5D9N 163       0      163
TGGGGAATCTTCCGCAATGGGCGAAAGCCTGGCGGAGCAACGCCGCGTGAACGATGAAGG
TCTTAGGATCGTAAAGTTCTGTTGTTAGGGACGAAGGGTAAGAATCATAATAAGGTTTTT
ATTTGACGGTACCTAACGAGGAAGCCACGGCTAACTACGTGCT
>FBMWY7P02GGVXL 157       0      157
TGAGGAATATTGGTCAATGGGCGCGAGCCTGAACCAGCCAAGTAGCGTGAAGGATGACTG
CCCTATGGGTTGTAAACTTCTTTTGTCCGGGAATAAAACCGCCTACGTGTAGGCGCTTGT
ATGTACCGGTACGAATAAGCATCGGCTAACTCCGTGT
>FBMWY7P02I2ZWB 44       0      44
CGGCCGGACGGTAATCTGGAGGGCCGGGGCGTGGGACGAAGGGC
>FBMWY7P02IPQ8U 156       0      156
TGAGGAATATTGGTCAATGGACGCAAGTCTGAACCAGCCAAGTAGCGTGCAGGATGACGG
CCCTCCGGGTTGTAAACTGCTTTTAGTTGGGAATAAAGTGCAGCTCGTGAGCTGTTTTGT
ATGTACCATCAGAAAAAGGCCGGCTAATTCCGTGCA
>FBMWY7P02H6L3R 155       0      155
TGGGGAATATTGCACAATGGGGGAAACCCTGATGCAGCGACGCCGCGTGGAGGAAGAAGG
GTCTTCGGATTGTAAACTCCTGTTGTTGGGGAAGATAATGACGGTACCCAACAAGGAAGT
GACGGCTAACTACGTGCAAGCACGCCGGAGGTAAT
>FBMWY7P02HTONG 140       0      140
TGGGGAATATTGGACAATGGACCAAAAGTCTGATCCAGCAATTCTGTGTGCACGATGACG
GTCTTAGGATTGTAAAGTGCTTTCAATTGGGAAGAAAAAAATGACGGTACCAATAGAAGA
AGCGACGGCTAAATACGTGT
>FBMWY7P02FMSO6 135       0      135
TAGGGAATATTGCACAATGGGGGAAACCCTGATGCAGCGACGCCGCGTGAAGGAAGAAGT
ATCTCGGTATGTAAACTTCTATCAGCAGGGAAGACAATGACGGTACCTGACTAAGAAGCC
CCGGCTAACTACGCG
>FBMWY7P02IIW2Q 148       0      148
TGGGGAATATTGCACAATGGGGGAAACCCTGATGCAGCGACGCCGCGTGGAGGAAGAAGG
TCTTCGGATTGTAAACTCCTGTTGTTGGGGAAGATAATGACGGTACCCAACAAGGAAGTG
ACGGCTAACTACGTGCCGNNCGCGAGTA
>FBMWY7P02G1J9J 139       0      139
TGGGGAATATTGGACAATGGACCAAAAGTCTGATCCAGCAATTCTGTGTGCACGATGAAG
TTTTTCGGAATGTAAAGTGCTTTCAGTTGGGAAGAAGAAAGTGACGGTACCAACAGAAGA
AGCGACGGCTAAATACGTG
>FBMWY7P02IIPJB 137       0      137
TAGGGAATATTGCACAATGGGGGAAACCCGTGATGCAGCGACGCCGCGTGAAGGAAGAAG
TATCTCGGTATGTAAACTTCTATCAGCAGGGAAGACAATGACGGTACCTGACTAAGAAGC
CCCGGCTAACTACGTGT
>FBMWY7P02H951J 135       0      135
TGGGGAATATTGCACAATGGAGGAAACTCTGATGCAGCGACGCCGCGTGAGTGAAGAAGT
ATTTCGGTATGTAAAGCTCTATCAGCAGGGAAGATAATGACGGTACCTGACTAAGAAGCT
CCGGCTAAATACGTG
>FBMWY7P02I4B3Z 159       0      159
TGAGGAATATTGGTCAATGGGCGCGAGCCTGAACCAGCCAAGTAGCGTGAAGGATGACTG
CCCTATGGGTTGTAAACTTCATTTGTCCGGGAATAAAACCGCCTACGTGTAGGCGCTTGT
ATGTACCGGTACGAATAAGCATCGGCTAACTCCGTGCCG
>FBMWY7P02JC53Z 136       0      136
TGGGGAATATTGCACAATGGAGGAAACTCTGATGCAGCGACGCCGCGTGAGTGAAGAAGT
ATTTCGGTATGTAAAGCTCTATCAGCAGGGAAGATAATGACGGTACCTGACTAAGAAGCT
CCGACTAAATACGTGT
>FBMWY7P02GR9SZ 156       0      156
NGAGGAATATTGGTCAATGGGCGCGAGCCTGAACCAGCCAAGTAGCGTGAAGGATGACTG
CCCTATGGGTTGTAAACTTCTTTTGTCCGGGAATAAAACCGCCTACGTGTAGGCGCTTGT
ATGTACCGGTACGAATAAGCATCGGCTAACTCCGTG
>FBMWY7P02I0KM5 155       0      155
TGAGGAATATTGGTCAATGGACGAGAGTCTGAACCAGCCAAGTAGCGTGAAGGAAGACTG
CCCTATGGGTTGTAAACTTCTTTTATAAGGGAATAAAGTCAGGTACGTGTACCTGTTTGT
ATGTACCTTATGAATAAGCATCGGCTAACTCCGTG
>FBMWY7P02IX2J9 36       0      36
TGGGGAATATTGCACAATGGGCGAAAGCCTTGATTG
>FBMWY7P02I3MOE 42       0      42
CGCCGGACGGTAATTCTGGACGGCGGGTCGTGGGACGAAGGC
>FBMWY7P02F1CMQ 51       0      51
CCGGACGGTAATCTTGGACGGACGGGTCGGTCGGGACGAAGGCNACNNCAG
>FBMWY7P02FLAZB 158       0      158
TGAGGAATATTGGTCAATGGGCGCGAGCCTGAACCAGCCAAGTAGCGTGAAGGATGACTG
CCCTATGGGTTGTAAACTTCTTTTGTCCGGGAATAAAACCGCCTACGTGTAGGCGCTTGT
ATGTACCGGTACGAATAAGCATCGGCTAACTCCGTGCC
>FBMWY7P02GE8W8 140       0      140
TGGGGAATATTGGACAATGGACCAAAAGTCTGATCCAGCAATTCTGTGTGCACGATGAAG
TTTTTCGGAATGTAAAGTGCTTTCAGTTGGGAAGAAGAAAGTGACGGTACCAACAGAAGA
AGCGACGGCTAAATACGTGA
>FBMWY7P02I3ANG 135       0      135
TGGGGAATATTGCGCAATGGGGGAAACCCTGATGCAGCAACGCCGCGTGAGTGATGAAGG
TTTTCGGATCGTAAAGCTCTGTCTTTGGGGAAGATAATGACGGTACCCAAGGAGGAAGCC
ACGGCTAACTACGCG
>FBMWY7P02IMXQE 135       0      135
TGGGGAATATTGCACAATGGGGGAAACCCTGATGCAGCGACGCCGCGTGGAGGAAGAAGG
TCTTCGGATTGTAAACTCCTGTTGTTGGGGAAGATAATGACGGTACCCAACAAGGAAGTG
ACGGCTAACTACGTG
>FBMWY7P02HDLUF 161       0      161
TGGGGAATTTTGGACAATGGGGGCAACCCTGATCCAGCCATGCCGCGTGCAGGATGAAGG
TCTTCGGATTGTAAACTGCTTTTGTCAGGGACGAAAAGGATTGTGTTAATACCATGATCT
GCTGACGGTACCTGAAGAATAAGCACCGGCTAACTACGTGT
>FBMWY7P02HSO4F 161       0      161
TGGGGAATCTTCCGCAATGGGCGAAAGCCTGACGGAGCAATGCCGCGTGAGTGATGAAGG
AATTCGTTCCGTAAAACTCTTTTGTTTATGACGAATGTGCAGATTGTGAATAATTATTTG
TAATGACGGTAGTAAACGAATAAGCCACGGCTAACTACGTG
>FBMWY7P02HA0UV 160       0      160
TGGGGAATTTTGGACAATGGGGGCAACCCTGATCCAGCCATGCCGCGTGCAGGATGAAGG
TCTTCGGATTGTAAACTGCTTTTGTCAGGGACGAAAAGGATTGTGCTAATACCATGATCT
GCTGACGGTACCTGAAGAATAAGCACCGGCTAACTACGTG
>FBMWY7P02GBFDN 156       0      156
TGAGGAATATTGGTCAATGGGCGCGAGCCTGAACCAGCCAAGTAGCGTGAAGGATGACTG
CCCTATGGGTTGTAAACTTCTTTTGTCCGGGAATAAAACCGCCTACGTGTAGGCGCTTGT
ATGTACCGGTACGAATAAGCATCGGCTAACTCCGTG
>FBMWY7P02GXWVX 156       0      156
TGAGGAATATTGGTCAATGGACGAGAGTCTGAACCAGCCAAGTAGCGTGAAGGAAGACTG
CCCTATGGGTTGTAAACTTCTTTTATAAGGGAATAAAGTCAGGTACGTGTACCTGTTTGT
ATGTACCTTATGAATAAGCATCGGCTAACTCCGTGT
>FBMWY7P02F2ZU1 178       0      178
CCTACGGGGAGCCAGCAGTAGGGAATCTTCCACAATGGGCGAAAGCCTGATGGAGCAACG
CCGCGTGGGTGAAGAAGGTCTTCGGATCGTAAAACCCTGTTGTTAGAGAAGAAAGTGCGT
GAGAGTAACTGTTCACGTTTCGACGGTATCTAACCAGAAAGCCACGGCTAACTACGTG
>FBMWY7P02F25WM 139       0      139
TGGGGAATATTGGACAATGGACCAAAAGTCTGATCCAGCAATTCTGTGTGCACGATGAAG
TTTTTCGGAATGTAAAGTGCTTTCAGTTGGGAAGAAGAAAGTGACGGTACCAACAGAAGA
AGCGACGGCTAAATACGTG
>FBMWY7P02G19YU 135       0      135
TGGGGAATATTGCACAATGGAGGAAACTCTGATGCAGCGACGCCGCGTGAGTGAAGAAGT
ATTTCGGTATGTAAAGCTCTATCAGCAGGGAAGATAATGACGGTACCTGACTAAGAAGCT
CCGGCTAAATACGTG
>FBMWY7P02H27EJ 140       0      140
TGGGGAATATTGGACAATGGACCAAAAGTCTGATCCAGCAATTCTGTGTGCACGATGAAG
TTTTTCGGAATGTAAAGTGCTTTCAGTTGGGAAGAAGAAAGTGACGGTACCAACAGAAGA
AGCGACGGCTAAATACGTGT
>FBMWY7P02H8LU2 155       0      155
TGAGGAATATTGGTCAATGGACGCAAGTCTGAACCAGCCAAGTAGCGTGCAGGACGACGG
CCCTCCGGGTTGTAAACTGCTTTTAGTTGGGAATAAAGTGCAGCTCGTGAGCTGTTTTGT
ATGTACCATCAGAAAAAGGACCGGCTAATTCCGTG
>FBMWY7P02IRL3Y 135       0      135
TGGGGAATATTGCACAATGGGGGAAACCCTGATGCAGCGACGCCGCGTGAGTGAAGAAGT
ATCTCGGTATGTAAAGCTCTATCAGCAGGGAAGAAAATGACGGTACCTGACTAAGAAGCC
CCGGCTAACTACGTG
>FBMWY7P02JD7IH 142       0      142
TGGGGAATATTGGACAATGGACCAAAAGTCTGATCCAGCAATTCTGTGTGCACGATGAAG
TTTTTCGGAATGTAAAGTGCTTTCAGTTGGGAAGAAGAAAGTGACGGTACCAACAGAAGA
AGCGACGGCTAAATACGTGCCT
>FBMWY7P02GO7WN 158       0      158
TGAGGAATATTGGTCAATGGACGAGAGTCTGAACCAGCCAAGTAGCGTGCAGGATGACGG
CCCTATGGGTTGTAAACTGCTTTTATAAGGGAATAAAGTGAGCCTCGTGAGGCTTTTTGC
ATGTACCTTATGAATAAGGACCGGCTAATTCCGTGCCC
>FBMWY7P02IGFKY 160       0      160
TGGGGAATTTTGGACAATGGGGGCAACCCTGATCCAGCCATGCCGCGTGCAGGATGAAGG
TCTTCGGATTGTAAACTGCTTTTGTCAGGGACGAAAAGGATTGTGCTAATACCATGATCT
GCTGACGGTACCTGAAGAATAAGCACCGGCTAACTACGTG
>FBMWY7P02HUYB4 139       0      139
TGGGGAATATTGGACAATGGACCAAAAGTCTGATCCAGCAATTCTGTGTGCACGATGAAG
TTTTTCGGAATGTAAAGTGCTTTCAGTTGGGAAGAAGAAAGTGACGGTACCAACAGAAGA
AGCGACGGCTAAATACGTG
>FBMWY7P02FDP93 135       0      135
TGGGGGATATTGCACAATGGGGGAAACCCTGATGCAGCGACGCCGCGTGAGTGAAGAAGT
ACTTCGGTACGTAAAGCTCTATCAGCAGGGAAGAGAATGACGGTACCTGACTAAGAAGCC
CCGGCTAACTACGTG
>FBMWY7P02GYI04 156       0      156
TGAGGAATATTGGTCAATGGGCGCGAGCCTGAACCAGCCAAGTAGCGTGAAGGATGACTG
CCCTATGGGTTGTAAACTTCTTTTGTCCGGGAATAAAACCGCCTACGTGTAGGCGCTTGT
ATGTACCGGTACGAATAAGCATCGGCTAACTCCGTG
>FBMWY7P02JM607 140       0      140
TGGGGAATATTGGACAATGGACCAAAAGTCTGATCCAGCAATTCTGTGTGCACGATGACG
GTCTTAGGATTGTAAAGTGCTTTCAATCGGGAAAAAGAAAGTGATGGTACCGATAGAAGA
AGCGACGGCTAAATACGTGG
>FBMWY7P02G5R7X 226       0      226
CCTAAAAACGGGGGGAAAACAAAAGAAACAAAAGTAAAGGGGAAAATAACTTAACCGAAC
AAAATAAGGGAACGAAAAGACCTAGAACGGAAGACAAACGACCGACGTAGAAACGATGAA
GGTCTTAGGATCGTAAAGTTCTGTTGTTAGGGACGAAGGGTAAGAATCATAATAAGGTTT
TTATTTGACGGTACCTAACGAGGAAGCCACGGCTAACTACGTGCCT
>FBMWY7P02IC2DC 155       0      155
TGAGGAATATTGGTCAATGGACGAGAGTCTGAACCAGCCAAGTAGCGTGAAGGATGACTG
CCCTATGGGTTGTAAACTTCTTTTATACGGGAATAAAGTATTCCACGTGTGGAATTTTGT
ATGTACCGTATGAATAAGGATCGGCTAACTCCGAG
>FBMWY7P02FWEQH 159       0      159
TGAGGAATATTGGTCAATGGGCGCGAGCCTGAACCAGCCAAGTAGCGTGAAGGATGACTG
CCCTATGGGTTGTAAACTTCTTTTGTCCGGGAATAAAACCGCCTACGTGTAGGCGCTTGT
ATGTACCGGTACGAATAAGCATCGGCTAACTCCGTGCCG
>FBMWY7P02GI1PF 159       0      159
TGGGGAATATTGGACAATGGACCAAAAGTCTGATCCAGCAATTCTGTGTGCACGATGACG
GTCTTAGGATTGTAAAGTGCTTTCAATTGGGAAGAAAAAAATGACGGTACCAATAGAAGA
AGCGACGGCTAAATACGTGCCGACAGCCGCCGGTAAGTA
>FBMWY7P02HIL1O 150       0      150
TGGGGAATATTGCACAATGGAGGAAACTCTGATGCAGCGACGCCGCGTGAGTGAAGAAGT
ATTTCGGTATGTAAAGCTCTATCAGCAGGGAAGATAATGACGGTACCTGACTAAGAAGCT
CCGGCTAAATACGTGCCAGCAGCCGNGTAT
>FBMWY7P02JFW0E 138       0      138
TGGGGAATATTGCACAATGGGGGAAACCCTGATGCAGCGACGCCGCGTGGAGGAAGAAGG
TCTTCGGATTGTAAACTCCTGTTGTTGGGGAAGATAATGACGGTACCCAACAAGGAAGTG
ACGGCTAACTACGTGCCG
>FBMWY7P02FLNX7 135       0      135
TGGGGAATATTGCACAATGGAGGAAACTCTGATGCAGCGACGCCGCGTGAGTGAAGAAGT
ATTTCGGTATGTAAAGCTCTATCAGCAGGGAAGATAATGACGGTACCTGACTAAGAAGCT
CCGGCTAAATACGTG
>FBMWY7P02GRQ2I 141       0      141
TGGGGAATATTGGACAATGGACCAAAAGTCTGATCCAGCAATTCTGTGTGCACGATGAAG
TTTTTCGGAATGTAAAGTGCTTTCAGTTGGGAAGAAGAAAGTGACGGTACCAACAGAAGA
AGCGACGGCTAAATACGTGCT
>FBMWY7P02GPEGH 136       0      136
TGGGGAATATTGCACAATGGGGGAAACCCTGATGCAGCGACGCCGCGTGAGCGATGAAGT
ATTTCGGTATGTAAAGCTCTATCAGCAGGGAAGAGAATGACGGTACCTGACTAAGAAGCA
CCGGCTAAATACGTGT
>FBMWY7P02HVHVU 139       0      139
TGGGGAATATTGGACAATGGACCAAAAGTCTGATCCAGCAATTCTGTGTGCACGATGACG
GTCTTAGGATTGTAAAGTGCTTTCAATCGGGAAAAAGAAAGTGATGGTACCGATAGAAGA
AGCGACGGCTAAATACGTG
>FBMWY7P02GGSBI 150       0      150
CCTACGGGGCAGCAGTGGGGAATATTGCACAATGGGGGAAACCCTGATGCAGCGACGCCG
CGTGGAGGAAGAAGGTCTTCGGATTGTAAACTCCTGTTGTTGGGGAAGATAATGACGGTA
CCCAACAAGGAAGTGACGGCTAACTACGTG
>FBMWY7P02G2UJV 136       0      136
TGGGGAATATTGCACAATGGGGGAAACCCTGATGCAGCGACGCCGCGTGGAGGAAGAAGG
TCTTCGGATTGTAAACTCCTGTTGTTGGGGAAGATAATGACGGTACCCAACAAGGAAGTG
ACGGCTAACTACGTGT
>FBMWY7P02JGOY6 156       0      156
TGAGGAATATTGGTCAATGGGCGCGAGCCTGAACCAGCCAAGTAGCATGAAGGATGACTG
CCCTATGGGTTGTAAACTTCTTTTGTCCGGGAATAAAACCGCCTACGTGTAGGCGCTTGT
ATGTACCGGTACGAATAAGCATCGGCTAACTCCGTA
>FBMWY7P02HDJI6 157       0      157
TGAGGAATATTGGTCAATGGGCGCGAGCCTGAACCAGCCAAGTAGCGTGAAGGATGACTG
CCCTATGGGTTGTAAACTTCTTTTGTCCGGGAATAAAACCGCCTACGTGTAGGCGCTTGT
ATGTACCGGTACGAATAAGCATCGGCTAACTCCGTGT
>FBMWY7P02HU1MN 167       0      167
TGAGGAATATTGGTCAATGGGCGAGAGCCTGAACCAGCCAAGTAGCGTGAAGGATGAAGG
TTCTATGGATTGTAAACTTCTTTTATACGGGAATAAAACCTCCCACGTGTGGGAGCTTGT
ATGTACCGTATGAATAAGCATCGGCTAACTCCGTGCCNGCGCGNGTA
>FBMWY7P02FM0MP 158       0      158
TGAGGAATATTGGTCAATGGACGAGAGTCTGAACCAGCCAAGTAGCGTGAAGGATGACTG
CCCTATGGGTTGTAAACTTCTTTTATATGGGAATAAAAAAGAGCACGTGTGCTCTATTGT
ATGTACCTTATGAATAAGCATCGGCTAATTCCGTGCCT
>FBMWY7P02HX18N 159       0      159
TGAGGAATATTGGTCAATGGGCGCGAGCCTGAACCAGCCAAGTAGCGTGAAGGATGACTG
CCCTATGGGTTGTAAACTTCTTTTGTCCGGGAATAAAACCGCCTACGTGTAGGCGCTTGT
ATGTACCGGTACGAATAAGCATCGGCTAACTCCGTGCCT
>FBMWY7P02GAC7S 159       0      159
TGAGGAATATTGGTCAATGGACGAGAGTCTGAACCAGCCAAGTAGCGTGAAGGATGACTG
CCCTATGGGTTGTAAACTTCTTTTATACGGGAATAAAGTGAAGCACGTGTGCTTTTTTGT
TATGTACCGTATGAATAAGGATCGGCTAACTCCGTGCCG
>FBMWY7P02FN0WB 139       0      139
TGGGGAATATTGGACAATGGACCAAAAGTCTGATCCAGCAATTCTGTGTGCACGATGACG
GTCTTAGGATTGTAAAGTGCTTTCAATTGGGAAGAAAAAAATGACGGTACCAATAGAAGA
AGCGACGGCTAAATACGTG
>FBMWY7P02GPFOT 44       0      44
CCTAGGAGGCAGCAGTGGGGGAATATTGGACAATGGACCAAAAG
>FBMWY7P02GVAS4 135       0      135
TGGGGAATATTGCACAATGGAGGAAACTCTGATGCAGCGACGCCGCGTGAGTGAAGAAGT
ATTTCGGTATGTAAAGCTCTATCAGCAGGGAAGATAATGACGGTACCTGACTAAGAAGCT
CCGGCTAAATACGTG
>FBMWY7P02I9KL9 155       0      155
TGAGGAATATTGGTCAATGGGCGAGAGCCTGAACCAGCCAAGTAGCGTGAAGGATGAAGG
TCCTACGGATTGTAAACTTCTTTTATACGGGAATAAAGTTTCCTACGTGTAGGATTTTGT
ATGTACCGTATGAATAAGCATCGGCTAACTCCGTG
>FBMWY7P02JNZOX 156       0      156
TGAGGAATATTGGTCAATGGACGAGAGTCTGAACCAGCCAAGTAGCGTGAAGGATGACTG
CCCTATGGGTTGTAAAACTTCTTTTATACGGGAATAAAGTGAAGCACGTGTGCTTTTTTG
TATGTACCGTATGAATAAGGATCGGCTAACTCCGTG
>FBMWY7P02IJYWG 135       0      135
TGGGGAATATTGCACAATGGGGGAAGGCCCTGATGCAGCGACGCCGCGTGGAGGAAGAAG
GTCTTCGGATTGTAAACTCCTGTTGTTGGGAAGATAATGACGGTACCCAACAAGGAAGTG
ACGGCTAACTACGTG
>FBMWY7P02FD5IU 161       0      161
TGGGGAATTTTGGACAATGGGGGCAACCCTGATCCAGCCATGCCGCGTGCAGGATGAAGG
TCTTCGGATTGTAAACTGCTTTTGTCAGGGACGAAAAGGATTGTGTTAATACCATGATCT
GCTGACGGTACCTGAAGAATAAGCACCGGCTAACTACGTGT
>FBMWY7P02FJUVO 158       0      158
TGAGGAATATTGGTCAATGGACGAGAGTCTGAACCAGCCAAGTAGCGTGAAGGAAGACTG
CCCTATGGGTTGTAAACTTCTTTTATAAGGGAATAAAGTCAGGTACGTGTACCTGTTTGT
ATGTACCTTATGAATAAGCATCGGCTAACTCCGTGCCT
>FBMWY7P02IRXOG 160       0      160
TGGGGAATTTTGGACAATGGGGGCAACCCTGATCCAGCCATGCCGCGTGCAGGATGAAGG
TCTTCGGATTGTAAACTGCTTTTATCAGGGACGAAAGGGATTGTGCTAATACCATGATCT
GCTGACGGTACCTGAAGAATAAGCACCGGCTAACTACGTA
>FBMWY7P02GM85J 160       0      160
TAGGGAATCTTCCACAATGGGCGAAAGCCTGATGGAGCAACGCCGCGTGGGTGAAGAAGG
TCTTCGGATCGTAAAACCCTGTTGTTAGAGAAGAAAGTGCGTGAGAGTAACTGTTCACGT
TTCGACGGTATCTAACCAGAAAGCCACGGCTAACTACGTG
>FBMWY7P02H18XN 139       0      139
TGGGGAATATTGGACAATGGACCAAAAGTCTGATCCAGCAATTCTGTGTGCACGATGAAG
TTTTTCGGAATGTAAAGTGCTTTCAGTTGGGAAGAAGAAAGTGACGGTACCAACAGAAGA
AGCGCGGCTAAATACGTGG
>FBMWY7P02IWQJ5 139       0      139
GCAGTGGGGAATATTGCACAATGGGGGAAACCCTGATGCAGCGACGCCGCGTGAAGGAAG
AAGTATCTCGGTATGTAAACTTCTATCAGCAGGGAAGAAAATGACGGTACCTGACTAAGA
AGCCCCGGCTAACTACGTG
>FBMWY7P02GEAAB 158       0      158
TGAGGAATATTGGTTAATGGACGCAAGTCTGAACCAGCCAAGTAGCGTGCAGGATGACGG
CCCTCCGGGTTGTAAACTGCTTTTAGTTGGGAATAAAGTGCAGCTCGTGAGCTGTTTTGT
ATGTACCATCAGAAAAAGGACCGGCTAATTCCGTGCCG
>FBMWY7P02JEOGR 140       0      140
GCAGTGGGGAATATTGCACAATGGGGGAAACCCTGATGCAGCGACGCCGCGTGGAGGAAG
AAGGTCTTCGGATTGTAAACTCCTGTTGTTGGGGAAGATAATGACGGTACCCAACAAGGA
AGTGACGGCTAACTACGTGT
>FBMWY7P02FF4G3 138       0      138
TGGGGAATATTGCATAATGGGGGAAACCCTGATGCAGCGACGCCGCGTGGAGGAAGAAGG
TCTTCGGATTGTAAACTCCTGTTGTTGGGGAAGATAATGACGGTACCCAACAAGGAAGTG
ACGGCTAACTACGTGCCG
>FBMWY7P02F5HNK 163       0      163
TAGGGAATTTTCGTCAATGGGCGCAAGCCTGAACGAGCAATGCCGCGTGGGTGAAGAAGG
TCTTCGGATCGTAAAGCTCTGTTGCGAGGGAAAAAGGAAGAGAAGAGGGAATGATTCTCT
TTTGATGGTACCTCGCCAGAAAGTCACGGCTAACTACGTGCCG
>FBMWY7P02FYIZB 162       0      162
TGGGGAATTTTGGACAATGGGGGCAACCCTGATCCAGCCATGCCGCGTGCAGGATGAAGG
TCTTCGGATTGTAAACTGCTTTTGTCAGGGACGAAAAGGATTGTGTTAATACCATGATCT
GCTGACGGTACCTGAAGAATATGCACCGGCTAACTACGTGCA
>FBMWY7P02IFFT3 135       0      135
TGGGGAATATTGCACAATGGGGGAAACCCTGATGCAGCGACGCCGCGTGGAGGAAGAAGG
TCTTCGGATTGTAAACTCCTGTTGTTGGGGAAGATAATGACGGTACCCAACAAGGAAGTG
ACGGCTAACTACGTG
>FBMWY7P02GI3L9 156       0      156
TGAGGAATATTGGTCAATGGACGAGAGTCTGAACCAGCCAAGTAGCGTGAAGGATGAAGG
TCCTACGGATTGTAAACTTCTTTTATAAGGGAATAAAACCTCCCACGTGTGGGAGCTTGT
ATGTACCTTATGAATAAGCATCGGCTAACTCCGTGT
>FBMWY7P02FTK7V 142       0      142
TGGGGAATATTGGACAATGGACCAAAAGTCTGATCCAGCAATTCTGTGTGCACGATGACG
GTCTTAGGATTGTAAAGTGCTTTCAATTGGGAAGAAAAAAATGACGGTACCAATAGAAGA
AGCGACGGCTAAATACGTGCCC
>FBMWY7P02JRM20 170       0      170
TGAGGAATATTGGTCAATGGACGAGAGTCTGAACCAGCCAAGTAGCGTGAAGGAAGACTG
CCCTATGGGTTGTAAACTTCTTTTATAAGGGAATAAAGTCAGGTACGTGTACCTGTTTGT
ATGTACCTTATGAATAAGCATCGGCTAACTCCGTGCCAGCACCCGGTAAT
>FBMWY7P02IBZ1R 135       0      135
TGGGGAATATTGCACAATGGGGGAAACCCTGATGCAGCAACGCCGCGTGAGTGAAGAAGT
ATTTCGGTATGTAAAGCTCTATCAGCAGGGAAGAAAGTGACGGTACCTGACTAAGAAGCC
CCGGCTAACTACGTG
>FBMWY7P02FNQXC 159       0      159
CCTACGGGGAGGCTGCAGTGGGGGAATATTGCGCAATGGGGGGCAACCCTGACGCAGCAA
CGCCGCGTGATTTGAAGAAGGTCTTCGGATTGTAAAAATCTTTAATTAGGGACGAAAAAA
ATGACGGTACCTAAAGAATAAGCTCCGGCTAACTACGTA
>FBMWY7P02HF47P 156       0      156
TGAGGAATATTGGTCAATGGGCGAGAGCCTGAACCAGCCAAGTAGCGTGAAGGATGAAGG
TCCTACGGATTGTAAACTTCTTTTATTACGGGAATAAAAGTTTCCTACGTGTAGGATTTG
TATGTACCGTATGAATAAGCATCGGCTAACTCCGTG
>FBMWY7P02FWU7H 141       0      141
TGGGGAATATTGGACAATGGACCAAAAGTCTGATCCAGCAATTCTGTGTGCACGATGAAG
TTTTTCGGAATGTAAAGTGCTTTCAGTTGGGAAGAAGAAAGTGACGGTACCAACAGAAGA
AGCGACGGCTAAATACGTGCT
>FBMWY7P02FJHM7 36       0      36
TAAGGGGAAGTATTGCACAATGGGGGGAAACCCGTA
>FBMWY7P02G4WVI 155       0      155
TGAGGAATATTGGTCAATGGACGAGAGTCTGAACCAGCCAAGTAGCGTGAAGGATGACTG
CCCTATGGGTTGTAAACTTCTTTTATACGGGAATAAAGTATTCCACGTGTGGAATTTTGT
ATGTACCGTATGAATAAGGATCGGCTAACTCCGTG
>FBMWY7P02GTXF2 161       0      161
TAGGGAATCTTCCACAATGGGCGAAAGCCTGATGGAGCAACGCCGCGTGGGTGAAGAAGG
TCTTCGGATCGTAAAACCCTGTTGTTAGAGAAGAAAGTGCGTGAGAGTAACTGTTCACGT
TTCGACGGTATCTAACCAGAAAGCCACGGCTAACTACGTGG
>FBMWY7P02IKSZQ 140       0      140
TGGGGAATATTGGACAATGGACCAAAAGTCTGATCCAGCAATTCTGTGTGCACGATGAAG
TTTTTCGGAATGTAAAGTGCTTTCAGTTGGGAAGAAGAAAGTGACGGTACCAACAGAAGA
AGCGACGGCTAAATACGTGG
>FBMWY7P02GFWKU 166       0      166
CAGCGGTAGGGAATTTTCGTCAATGGGGGGAACCCTGAACGAGCAATGCCGCGTGAGTGA
GGAAGGTCTTCGGATCGTAAAGCTCTGTTGTAAGAGAAAAACGGCACTCATAGGGAATGA
TGAGTGAGTGATGGTATCTTACCAGAAAGTCACGGCTAACTACGTG
>FBMWY7P02H85B5 135       0      135
TGGGGAATATTGCACAATGGGGGAAACCCTGATGCAGCGACGCCGCGTGAAGGAAGAAGT
ATCTCGGTATGTAAACTTCTATCAGCAGGGAAGATAATGACGGTACCTGACTAAGAAGCC
CCGGCTAACTACGTG
>FBMWY7P02FPN6G 69       0      69
CCTACAAGGAGGCAAAGAACAAAGAACCGAACGGTAAAATACTAGAAGACGGGACTAGGA
CAAAGGACA
>FBMWY7P02F344T 135       0      135
TGGGGAATATTGCACAATGGAGGAAACTCTGATGCAGCGACGCCGCGTGAGTGAAGAAGT
ATTTCGGTATGTAAAGCTCTATCAGCAGGGAAGATAATGACGGTACCTGACTAAGAAGCT
CCGGCTAAATACGTG
>FBMWY7P02HS0ZJ 139       0      139
TGGGGAATATTGGACAATGGACCAAAAGTCTGATCCAGCAATTCTGTGTGCACGATGAAG
TTTTTCGGAATGTAAAGTGCTTTCAGTTGGGAAGAAGAAAGTGACGGTACCAACAGAAGA
AGCGACGGCTAAATACGTG
>FBMWY7P02IO39Q 76       0      76
TGGGGAATCTTCCGCAATGGGGCGAAAGCCCTGACGGAGCAATGCCGCGTGAGTTGAAGA
AGGCCTGGTTGTTAAG
>FBMWY7P02FIK3R 135       0      135
TGGGGAATATTGCACAATGGAGGAAACTCTGATGCAGCGACGCCGCGTGAGTGAAGAAGT
ATTTCGGTATGTAAAGCTCTATCAGCAGGGAAGATAATGACGGTACCTGACTAAGAAGCT
CCGGCTAAATACGTG
>FBMWY7P02FPHA3 160       0      160
TGGGGAATATTGGTCAATGGGCGCGAGCCTGAACCAGCCAAGTAGCGTGAAGGATGACTG
CCCTATGGGTTGTAAACTTCTTTTGTCCGGGAATAAAACCGCCTACGTGTAGGCGCTTGT
ATGTACCGGTACGAATAAGCATCGGCTAACTCCGTGCCAN
>FBMWY7P02HDMIO 142       0      142
TGGGGAATATTGGACAATGGACCAAAAGTCTGATCCAGCAATTCTGTGTGCACGATGAAG
TTTTTCGGAATGTAAAGTGCTTTCAGTTGGGAAGAAGAAAGTGACGGTACCAACAGAAGA
AGCGACGGCTAAATACGTGCCG
>FBMWY7P02G3BMT 158       0      158
TGAGGAATATTGGTCAATGGACGAGAGTCTGAACCAGCCAAGTAGCGTGAAGGATGACTG
CCCTATGGGTTGTAAACTTCTTTTATACGGGAATAAAGTGAAGCACGTGTGCTTTTTTGT
ATGTACCGTATGAATAAGGATCGGCTAACTCCGTGCCT
>FBMWY7P02G4C1N 141       0      141
TGGGGAATATTGGACAATGGACCAAAAGTCTGATCCAGCAATTCTGTGTGCACGATGACG
GTCTTAGGATTGTAAAGTGCTTTCAATTGGGAAGAAAAAAATGACGGTACCAATAGAAGA
AGCGACGGCTAAATACGTGCA
>FBMWY7P02IAZQA 158       0      158
TGAGGAATATTGGTCAATGGGCGCGAGCCTGAACCAGCCAAGTAGCGTGAAGGATGACTG
CCCTATGGGTTGTAAACTTCTTTTGTCCGGGAAATAAAACCGCCTACGTGTAGGCGCTTG
TATGTACCGGTACGAATAAGCATCGGCTAACTCCGTGG
>FBMWY7P02G38IQ 161       0      161
TGGGGAATCTTCCGCAATGGGCGAAAGCCTGACGGAGCAATGCCGCGTGAGTGATGAAGG
AATTCGTTCCGTAAAACTCTTTTGTTTATGACGAATGTGCAGATTGTGAATAATTATTTG
TAATGACGGTAGTAAACGAATAAGCCACGGCTAACTACGTA
>FBMWY7P02I47JW 160       0      160
TGAGGAATATTGGTCAATGGGCGCGAGCCTGAACCAGCCAAGTAGCGTGAAGGATGACTG
CCCTATGGGTTGTAAACTTCTTTTGTCCGGGAATAAAACCGCCTACGTGTAGGCGCTTGT
ATGTACCGGTACGAATAAGCATCGGCTAACTCCGTGCCAN
>FBMWY7P02FLSNN 135       0      135
TGGGGAATATTGCACAATGGGGGAAACCCTGATGCAGCGACGCCGCGTGGAGGAAGAAGG
TCTTCGGATTGTAAACTCCTGTTGTTGGGGAAGATAATGACGGTACCCAACAAGGAAGTG
ACGGCTAACTACGTG
>FBMWY7P02F1B7F 135       0      135
TAGGGAATATTGCTCAATGGGGGAAACCCTGAAGCAGCAACGCCGCGTGGAGGATGAAGG
TTTTTAGGATTGTAAACTCCTTTTGTTAGAGAAGATTATGACGGTATCTAACGAATAAGC
ACCGGCTAACTCCGT
>FBMWY7P02HCF7I 139       0      139
TGGGGAATATTGGACAATGGACCAAAAGTCTGATCCAGCAATTCTGTGTGCACGATGACG
GTCTTAGGATTGTAAAGTGCTTTCAATTGGGAAGAAAAAAATGACGGTACCAATAGAAGA
AGCGACGGCTAAATACGTG
>FBMWY7P02FLI1C 156       0      156
TGAGGAATATTGGTCAATGGACGAGAGTCTGAACCAGCCAAGTAGCGTGAAGGATGACTG
CCCTATGGGTTGTAAACTTCTTTTATACGGGAATAAAGTGAAGCACGTGTGCTTTTTTGT
ATGTACCGTATGAATAAGGATCGGCTAACTCCGTGA
>FBMWY7P02H5ICK 156       0      156
TGAGGAATATTGGTCAATGGACGCAAGTCTGAACCAGCCAAGTAGCGTGCAGGATGACGG
CCCTCCGGGTTGTAAACTGCTTTTAGTTGGGAATAAAGTGCAGCTCGTGAGCTGTTTTGT
ATGTACCATCAGAAAAAGGACCGGCTAATTCCGTGT
>FBMWY7P02GJDBL 154       0      154
TGAGGAATATTGGTCAATGGACGAGAGTCTGAACCAGCCAAGTAGCGTGAAGGAGACTGC
CCTATGGGTTGTAAACTTCTTTTATAAGGGAATAAAGTCAGGTACGTGTACCTGTTTGTA
TGTACCTTATGAATAAGCATCGGCTAACTCCGTG
>FBMWY7P02I9NU7 155       0      155
TGAGGAATATTGGTCAATGGGCGCGAGCCTGAACCAGCCAAGTAGCGTGAAGGATGACTG
CCCTATGGGTTGTAAACTTCTTTTGTCCGGGAATAAAACCGCCTACGTGTAGGCGCTTGT
ATGTCCGGTACGATAAGCATCGGCTAACTCCGTGT
>FBMWY7P02HZOW8 150       0      150
CCTAGGAGGCAGCAGTGGGGAATATTGCACAATGGAGGAAACTCTGATGCAGCGACGCCG
CGTGAGTGAAGAAGTATTTCGGTATGTAAAGCTCTATCAGCAGGGAAGATAATGACGGTA
CCTGACTAAGAAGCTCCGGCTAAATACGTA
>FBMWY7P02FNKXQ 154       0      154
TGAGGAATATTGGTCAATGGACGCAAGTCTGAACCAGCCAAGTAGCGTGCAGGATGACGG
CCCTCCGGGTTGTAAACTGCTTTTAGTTGGGAATAAAGTGCAGCTCGTGAGCTGTTTTGT
ATGTACCATCAGAAAAAGGCCGGCTAATTCCGTG
>FBMWY7P02GU5G2 158       0      158
TGAGGAATATTGGTCAATGGACGAGAGTCTGAACCAGCCAAGTAGCGTGAAGGATGACTG
CCCTATGGGTTGTAAACTTCTTTTATACGGGAATAAAGTATTCCACGTGTGGAATTTTGT
ATGTACCGTATGAATAAGGATCGGCTAACTCCGTGCCT
>FBMWY7P02H887Z 155       0      155
TGAGGAATATTGGTCAATGGACGAGAGTCTGAACCAGCCAAGTAGCGTGAAGGATGACTG
CCCTATGGGTTGTAAACTTCTTTTATATGGGAATAAAAAAGAGCACGTGTGCTCTATTGT
ATGTACCTTATGAATAAGCATCGGCTAATTCCGTG
>FBMWY7P02JR3X5 62       0      62
CCTACGGGGAGGAGCAGCCGCCGGTAAGGTACTGTAGGCGGGGCCGGTGGCGGAAACGGA
CG
>FBMWY7P02HH8PE 155       0      155
TGAGGAATATTGGTCAATGGACGCAAGTCTGAACCAGCCAAGTAGCGTGCAGGATGACGG
CCCTCCGGGTTGTAAACTGCTTTTAGTTGGGAATAAAGTGCAGCTCGTGAGCTGTTTTGT
ATGTACCATCAGAAGAAGGACCGGCTAATTCCGTG
>FBMWY7P02H6UR3 139       0      139
TGGGGAAGTAATTGCACAATGGAGGAAACTACTGATGCAGCGACGCCGCGTGAGTGAAGA
AGTATTTCGGTATGTAAAGCTCTATCAGCAGGGAAGATAATGACGGTACCTGACTAAGAA
GCTCCGGCTAAATACGTGT
>FBMWY7P02HFIPN 69       0      69
TGGGGAATATTGCACAATGGGGGAAACCCTGATGCAGCAACGCCGCGTGAGTGATGACGG
CCTGTGTAG
>FBMWY7P02H1EJV 135       0      135
TGGGGAATATTGCACAATGGGGGAAACCCTGATGCAGCGACGCCGCGTGGAGGAAGAAGG
TCTTCGGATTGTAAACTCCTGTTGTTGGGGAAGATAATGACGGTACCCAACAAGGAAGTG
ACGGCTAACTACGTG
>FBMWY7P02HWEYI 139       0      139
TGGGGAATATTGGACAATGGACCAAAAGTCTGATCCAGCAATTCTGTGTGCACGATGAAG
TTTTTCGGAATGTAAAGTGCTTTCAGTTGGGAAGAAGAAAGTGACGGTACCAACAGAAGA
AGCGACGGCTAAATACGCG
>FBMWY7P02IIQSR 53       0      53
TGAGGAATATTGGTCAATGGGCGCGAGCCTGAACCAGCCAAGTAGCGTGAGAG
>FBMWY7P02JVCQD 158       0      158
TGAGGAATATTGGTCAATGGACGAGAGTCTGAACCAGCCAAGTAGCGTGAAGGATGACTG
CCCTATGGGTTGTAAACTTCTTTTATACGGGAATAAAGTGAAGCACGTGTGCTTTTTTGT
ATGTACCGTATGAATAAGGATCGGCTAACTCCGTGCCA
>FBMWY7P02GBNDM 158       0      158
TGAGGAATATTGGTCAAGTGGGCGAGAGCCTGAACCAGCCAAGTAGCGTGAAGGATGAAG
GTCCTACGGATTGTAAACTTCTTTTATACGGGAATAAAGTTTCCTACGTGTAGGATTTTG
TATGTACCGTATGAATAAGCATCGGCTAACTCCGTGCT
>FBMWY7P02IH8I4 135       0      135
TGGGGAATATTGCACAATGGGGGAAACCCTGATGCAGCGACGCCGCGTGAAGGAAGAAGT
ATCTCGGTATGTAAACTTCTATCAGCAGGGAAGACAATGACGGTACCTGACTAAGAAGCC
CCGGCTAACTACGCG
>FBMWY7P02HO8FH 141       0      141
TGGGGAATATTGGACAATGGACCAAAAGTCTGATCCAAGCAATTCTGTGTGCACGATGAA
GTTTTTCGGAATGTAAAGTGCTTTCAGTTGGGAAGAAGAAAGTGACGGTACCAACAGAAG
AAGCGACGGCTAAATACGTGT
>FBMWY7P02GVL1V 169       0      169
CCTACGGGGCAGCAGTGAGGAATATTGGTCAATGGACGAGAGTCTGAACCAGCCAAGTAG
CGTGAAGGATGAAGGTCCTACGGATTGTAAACTTCTTTTATAAGGGAATAAAACCTCCCA
CGTGTGGGAGCTTGTATGTACCTTATGAATAAGCATCGGCTAACTCCGT
>FBMWY7P02GF1K3 158       0      158
TGAGGAATATTGGTCAATGGACGAGAGTCTGAACCAGCCAAGTAGCGTGAAGGATGACTG
CCCTATGGGTTGTAAACTTCTTTTATATGGGAATAAAAAAGAGCACGTGTGCTCTATTGT
ATGTACCTTATGAATAAGCATCGGCTAATTCCGTGCCG
>FBMWY7P02HVMIV 24       0      24
CGACCGTATNGNGGCGGCGTGAGA
>FBMWY7P02FVUB8 135       0      135
TGGGGAATATTGCACAATGGGGGAAACCCTGATGCAGCGACGCCGCGTGGAGGAAGAAGG
TCTTCGGATTGTAAACTCCTGTTGTTGGGGAAGATAATGACGGTACCCAACAAGGAAGTG
ACGGCTAACTACGTG
>FBMWY7P02HRZZ1 155       0      155
TGAGGAATATTGGTCAATGGACGAGAGTCTGAACCAGCCAAGTAGCGTGAAGGATGAAGG
TCCTACGGATTGTAAACTTCTTTTATAAGGGAATAAAACCTCCCACGTGTGGGAGCTTGT
ATGTACCTTATGAATAAGCATCGGCTAACTCCGTG
>FBMWY7P02IWR5J 156       0      156
TGAGGAATATTGGTCAATGGGCGCGAGCCTGAACCAGCCAAGTAGCGTGAAGGATGACTG
CCCTATGGGTTGTAAACTTCTTTTGTCCGGGAATAAAACCGCCTACGTGTAGGCGCTTGT
ATGTACCGGTACGAATAAGCATCGGCTAACTCCGCG
>FBMWY7P02ICAOL 143       0      143
TGGGGAATATTGGACAATGGACCAAAAGTCTGATCCAGCAATTCTGTGTGCACGATGAAG
TTTTTCGGAATGTAAAGTGCTTTCAGTTGGGAAGAAGAAAGTGACGGTACCAACAGAAGA
AGCGACGGCTAAATACGTGCCAG
>FBMWY7P02IBIOG 163       0      163
TGGGGAATTTTGGACAATGGGGGCAACCCTGATCCGGCCATGCCGCGTGCAGGATGAAGG
TCTTCGGATTGTAAACTGCTTTTGTCAGGGACGAAAAGGATTGTGCTAATACCATGATCT
GCTGACGGTACCTGAAGAATAAGCACCGGCTAACTACGTGCCT
>FBMWY7P02GAV5T 139       0      139
TGGGGAATATTGGACAATGGACCAAAAGTCTGATCCAGCAATTCTGTGTGCACGATGACG
GTCTTAGGATTGTAAAGTGCTTTCAATCGGGAAAAAGAAAGTGATGGTACCGATAGAAGA
AGCGACGGCTAAATACGTG
>FBMWY7P02HIDHL 136       0      136
TGGGGAATATTGCACAATGGAGGAAACTCTGATGCAGCGACGCCGCGTGAGGGAAGAAGA
TTTTCGGATTGTAAACCTCTGTCTTCGGGGACGAAGTATGACGGTACCCGAGGAGGAAGC
CACGGCTAACTACGTG
>FBMWY7P02IZ3GM 135       0      135
TGGGGAATATTGCACAATGGGGGAAACCCTGATGCAGCGACGCCGCGTGGAGGAAGAAGG
TCTTCGGATTGTAAACTCCTGTTGTTGGGGAAGATAATGACGGTACCCAACAAGGAAGTG
ACGGCTAACTACGTG
>FBMWY7P02GKLVI 137       0      137
TGGGGAATATTGCACAATGGGGGAAACCCTGATGCAGCGACGCCGCGTGGAGGAAGAAGG
TCTTCGGATTGTAAACTCCTGTTGTTGGGGAAGATAATGACGGTACCCAACAAGGAAGTG
ACGGCTAACTACGTGCT
>FBMWY7P02GKD95 162       0      162
TGGGGAATTTTGGACAATGGGGGCAACCCTGATCCAGCCATGCCGCGTGCAGGATGAAGG
TCTTCGGATTGTAAACTGCTTTTGTCAGGGACGAAAAGGATTGTGCTAATACCATGATCT
GCTGACGGTACCTGAAGAATAAGCACCGGCTAACTACGTCNC
>FBMWY7P02FZRSZ 135       0      135
TGGGGAATATTGCACAATGGGGGAAACCCTGATGCAGCGACGCCGCGTGGAGGAAGAAGG
TCTTCGGATTGTAAACTCCTGTTGTTGGGGAAGATAATGACGGTACCCAACAAGGAAGTG
ACGGCTAACTACGTG
>FBMWY7P02GIR25 162       0      162
TGGGGAATTTTGGACAATGGGGGCAACCCTGATCCAGCCATGCCGCGTGCAGGATGAGGT
CTTCGGATTGTAAACTGCTTTTGTCAGGGACGAAAAGGATTGTGCTAATACCATGATCTG
CTGACAGTACCTGAAGAATAAGCACCGGCTAACTACGTGCCC
>FBMWY7P02HLS1S 135       0      135
TGGGGAATATTGCACAATGGGGGAAACCCTGATGCAGCGACGCCGCGTGGAGGAAGAAGG
TCTTCGGATTGTAAACTCCTGTTGTTGGGGAAGATAATGACGGTACCCAACAAGGAAGTG
ACGGCTAACTACGTG
>FBMWY7P02HAC33 156       0      156
TGAGGAATATTGGTCAATGGGCGCGAGCCTGAACCAGCCAAGTAGCGTGAAGGATGACTG
CCCTATGGGTTGTAAACTTCTTTTGTCCGGGAATAAAACCGCCTACGTGTAGGCGCTTGT
ATGTACCGGTACGAATAAGCATCGGCTAACTCCGTG
>FBMWY7P02FST4F 157       0      157
TGAGGAATATTGGTCAATGGGCGAGAGCCTGAACCAGCCAAGTAGCGTGAAGGATGAAGG
TCCTACGGATTGTAAACTTCTTTTATACGGGAATAAAGTTTCCTACGTGTAGGATTTTGT
ATGTACCGTATGAATAAGCATCGGCTAACTCCGTGCA
>FBMWY7P02HYMJE 162       0      162
TAGGGAATCTTCCACAATGGGCGAAAGCCTGATGGAGCAACGCCGCGTGGGTGAAGAAGG
TCTTCGGATCGTAAAACCCTGTTGTTAGAGAAGAAAGTGCGTGAGAGTAACTGTTCACGT
TTCGACGGTATCTAACCAGAAAGCCACGGCTAACTGCGTGCA
>FBMWY7P02IFPWZ 78       0      78
CCTAAAACGGGAAAAGGAAACAAAAGAAACAAAGTAACGAACGGTAAAATAACTAAGAAG
ACGGGACTAGGACAAGGC
>FBMWY7P02HU2AO 155       0      155
TGAGGAATATTGGTCAATGGACGGAAGTCTGAACCAGCCAAGTAGCGTGCAGGATGACGG
CCCTCTGGGTTGTAAACTGCTTTTAGTGGGAATAAAGTGCGGTACGTGTACCGTTTTGTA
TGTACCATCAGAAAAAGGCCGGCTAATTCCGTGCA
>FBMWY7P02GGLSH 150       0      150
CCTACGGGGCAGCAGTGGGGGATATTGCACAATGGGGGAAACCCTGATGCAGCGACGCCG
CGTGAGTGAAGAAGTACTTCGGTACGTAAAGCTCTATCAGCAGGGAAGATAATGACGGTA
CCTGACTAAGAAGCTCCGGCTAAATACGTG
>FBMWY7P02IVQ5H 158       0      158
TGAGGAATATTGGTCAATGGACGAGAGTCTGAACCAGCCAAGTAGCGTGAAGGATGACTG
CCCTATGGGTTGTAAACTTCTTTTATACGGGAATAAAGTGAAGCACGTGTGCTTTTTTGT
ATGTACCGTATGAATAAGGATCGGCTAACTCCGTGCCC
>FBMWY7P02GJS4R 174       0      174
CCTAGAGGCAGCAGTAGGGAATCTTCCACAATGGGCGAAAGCCTGATGGAGCAACGCCGC
GTGGGTGAAGAAGGTCTTCGGATCGTAAAACCCTGTTGTTAGAGAAGAAAGTGCGTGAGA
GTAACTGTTCACGTTTCGACGGTATCTAACCAGAAAGCCACGGCTAACTACGTG
>FBMWY7P02IFKEX 135       0      135
TGGGGAATATTGCACAATGGAGGAAACTCTGATGCAGCGACGCCGCGTGAGTGAAGAAGT
ATTTCGGTATGTAAAGCTCTATCAGCAGGGAAGATAATGACGGTACCTGACTAAGAAGCT
CCGGCTAAATACGTG
>FBMWY7P02FVF3R 79       0      79
TAGGGAATATTGCACAATGGGGGAAACCCTGATGCAGCCATGCCGCGTGTGTGAAGAAGG
CCTGGTTGTAAGCACTTCT
>FBMWY7P02G6X4G 157       0      157
TGGGAATTTTGACAATGGGGCAACCCTGATCCAGCCATGCCGCGTGCAGGATGAAGGTCT
TCGGATTGTAAACTGCTTTTGTCAGGGACGAAAAGGATTGTGCTAATACCATGATCTGCT
GACGGTACCTGAAGAATAAGCACCGGCTAACTACGTG
>FBMWY7P02IQ0YX 174       0      174
CCTACGGGGCAGCAGTGAGGAATATTGGTCAATGGGCGCGAGCCTGAACCAGCCAAGTAG
CGTGAAGGATGACTGCCCTATGGGTTGTAAACTTCTTTTGTCCGGGAATAAAACCGCCTA
CGTGTAGGCGCTTGTATGTACCGGTACGAATAAGCATCGGCTAACTCCGTGCCG
>FBMWY7P02JVCSS 138       0      138
TGGGGGATATTGCACAATGGGGGAAACCCTGATGCAGCGACGCCGCGTGAGTGAAGAAGT
ACTTCGGTACGTAAAGCTCTATCAGCAGGGAAGAGAATGACGGTACCTGACTAAGAAGCC
CCGGCTAACTACGTGCCT
>FBMWY7P02HFNDJ 136       0      136
TGGGGAATATTGCACAATGGGGGAAACCCTGATGCAGCGACGCCGCGTGGAGGAAGAAGG
TCTTCGGATTGTAAACTCCTGTTGTTGGGGAAGATAATGACGGTACCCAACAAGGAAGTG
ACGGCTAACTACGTGT
>FBMWY7P02GPYNX 135       0      135
TGGGGAATATTGCACAATGGGGGAAACCCTGATGCAGCAACGCCGCGTGAGTGAAGAAGT
ATTTCGGTATGTAAAGCTCTATCAGCAGGGAAGAAAGTGACGGTACCTGACTAAGAAGCC
CCGGCTAACTACGTG
>FBMWY7P02HPP24 155       0      155
TGAGGAATATTGGTCAATGGACGCAAGTCTGAACCAGCCAAGTAGCGTGCAGGATGACGG
CCCTCCGGGTTGTAAACTGCTTTTAGTTGGGAATAAAGTGCAGCTCGTGAGCTGTTTTGT
ATGTACCATCAGAAAAAGGACCGGCTAATTCCGTA
>FBMWY7P02IJ2L1 136       0      136
TAGGGAATATTGCTCAATGGGGGAAACCCTGAAGCAGCAACGCCGCGTGGAGGATGAAGG
TTTTAGGATTGTAAACTCCTTTTGTTAGAGAAGATTATGACGGTATCTAACGAATAAGCA
CCGGCTAACTCCGTGT
>FBMWY7P02I6EMG 137       0      137
TGGGGAATATTGCACAATGGGGGAAACCCTGATGCAGCGACGCCGCGTGGAGGAAGAAGG
TCTTCGGATTGTAAACTCCTGTTGTTGGGGAAGATAATGACGGTACCCAACAAGGAAGTG
ACGGCTAACTACGTGCA
>FBMWY7P02I8IVW 159       0      159
TGAGGAATATTGGTCAATGGGCGCGAGCCTGAACCAGCCAAGTAGCGTGAAGGATGACTG
CCCTATGGGTTGTAAACTTCTTTTGTCCGGGAATAAAACCGCCTACGTGTAGGCGCTTGT
ATGTACCGGTACGAATAAGCATCGGCTAACTCCGTGCCA
>FBMWY7P02GX3SZ 156       0      156
TGAGGAATATTGGTCAATGGACGAGAGTCTGAACCAGCCAAGTAGCGTGAAGGATGACTG
CCCTATGGGTTGTAAACTTCTTTTATATGGGAATAAAAAGAGTGCGTGTGCTCTATTGTA
TGTACCTTATGAATAAGCATCGGCTAATTCCGTGCT
>FBMWY7P02I36Q0 153       0      153
CCTACGGGGAGGCGGCAGTGGGGAATATTGCACAATGGAGGAAACTCTGATGCAGCGACG
CCGCGTGAGTGAAGAAGTATTTCGGTATGTAAAGCTCTATCAGCAGGGAAGATAATGACG
GTACCTGACTAAGAAGCTCCGGCTAAATACGTG
>FBMWY7P02ISOB6 135       0      135
TGGGGGATATTGCACAATGGGGGAAACCCTGATGCAGCGACGCCGCGTGAGTGAAGAAGT
ACTTCGGTACGTAAAGCTCTATCAGCAGGGAAGAGAATGACGGTACCTGACTAAGAAGCT
CCGGCTAAATACGTA
>FBMWY7P02FINOR 139       0      139
TGGGGAATATTGGACAATGGACCAAAAGTCTGATCCAGCAATTCTGTGTGCACGATGAAG
TTTTTCGGAATGTAAAGTGCTTTCAGTTGGGAAGAAGAAAGTGACGGTACCAACAGAAGA
AGCGACGGCTAAATACGTG
>FBMWY7P02H9FB4 157       0      157
TGAGGAATATTGGTCAATGGGCGCGAGCCTGAACCAGCCAAGTAGCGTGAAGGATGACTG
CCCTATGGGTTGTAAACTTCTTTTGTTCGGGAATAAAACCGCCTACGTGTAGGCGCTTGT
ATGTACCGGTACGAATAAGCATCGGCTAACTCCGTGT
>FBMWY7P02JMFJ4 135       0      135
TGGGGAATATTGCACAATGGGGGAAACCCTGATGCAGCGACGCCGCGTGGAGGAAGAAGG
TCTTCGGATTGTAAACTCCTGTTGTTGGGGAAGATAATGACGGTACCCAACAAGGAAGTG
ACGGCTAACTACGTG
>FBMWY7P02GP0D3 136       0      136
TGGGGAATATTGCGCAATGGGGCAACCCTGACGCAGCAACGCCGCGTGATTGAAGAAGGT
CTTCGGATTGTAAAATCTTTAATTAGGGACGAAAAAATGACGGTACCTAAAGAATAAGCT
CCGGCTAACTACGTGT
>FBMWY7P02I6OKG 161       0      161
TGGGGAAGTCTTCCGCAATGGGCGAAAGCCTGACGGAGCAACGCCGCGTGAACGATGAAG
GTCTTAGGATCGTAAAGTTCTGTTGTTAGGGACGAAGGGTAANAATCATAATAAGGTTTT
ATTTGACGGTACCTAACGAGGAAGCCACGGCTAACTACGTG
>FBMWY7P02IATTU 139       0      139
TGGGGAATATTGGACAATGGACCAAAAGTCTGATCCAGCAATTCTGTGTGCACGATGACG
GTCTTAGGATTGTAAAGTGCTTTCAATCGGGAAAAAGAAAGTGATGGTACCGATAGAAGA
AGCGACGGCTAAATACGCG
>FBMWY7P02IBV3S 155       0      155
TGAGGAATATTGGTCAATGGACGCAAGTCTGAACCAGCCAAGTAGCGTGCAGGATGACGG
CCCTCCGGGTTGTAAACTGCTTTTAGTTGGGAATAAAGTGCAGCTCGTGAGCTGTTTTGT
ATGTACCATCAGAAAAAGGACCGGCTAATTCCGTG
>FBMWY7P02GT9H6 155       0      155
TGAGGAATATTGGTCAATGGACGAGAGTCTGAACCAGCCAAGTAGCGTGAAGGATGACTG
CCCTATGGGTTGTAAACTTCTTTTANATGGGAATAAAAAAGAGCACGTGTGCTCTATTGT
ATGTACCTTATGAATAAGCATCGGCTAATTCCGTG
>FBMWY7P02HV5GP 157       0      157
TGAGGAATATTGGTCAATGGACGAGAGTCTGAACCAGCCAAGTAGCGTGAAGGATGACTG
CCCTATGGGTTGTAAACTTCTTTTATACGGGAATAAAGTGTTCCACGTGTGGAATTTTGT
ATGTATCGTATGAATAAGGATCGGCTAACTCCGTGCT
>FBMWY7P02GI6FS 63       0      63
CCCTACGGGGAGGCNGCNCGCCGGACGGTAATCTAGGACGGGCCGGGGTCGTGGACGAAC
GGC
>FBMWY7P02IX4GN 155       0      155
TGAGGAATATTGGTCAATGGACGAGAGTCTGAACCAGCCAAGTAGCGTGAAGGATGACTG
CCCTATGGGTTGTAAACTTCTTTTATACGGGAATAAAGTGAAGCACGTGTGCTTTTTTGT
ATGTACCGTATGAATAAGGATCGGCTAACTCCGTG
>FBMWY7P02IDV2U 135       0      135
TGGGGAATATTGCACAATGGAGGAAACTCTGATGCAGCGACGCCGCGTGAGTGAAGAAGT
ATTTCGGTATGTAAAGCTCTATCAGCAGGGAAGATAATGACGGTACCTGACTAAGAAGCT
CCGGCTAAATACGTG
>FBMWY7P02IYI2Z 160       0      160
TGGGGAATTTTGGACAATGGGGGCAACCCTGATCCAGCCATGCCGCGTGCAGGATGAAGG
TCTTCGGATTGTAAACTGCTTTTGTCAGGGACGAAAAGGGTTGTGTTAATACCATGATCT
GCTGACGGTACCTGAAGAATAAGCACCGGCTAACTACGTG
>FBMWY7P02GBM4I 135       0      135
TGGGGAATATTGCACAATGGGGGAAACCCTGATGCAGCGACGCCGCGTGAGTGAAGAAGT
ATCTCGGTATGTAAAGCTCTATCAGCAGGGAAGAAAATGACGGTACCTGAAGAATAAGCA
CCGGCTAACTACGTA
>FBMWY7P02G5ZZT 157       0      157
TGAGGAATATTGGTCAATGGACGCAAGTCTGAACCAGCCAAGTAGCGTGCAGGATGACGG
CCCTCCGGGTTGTAAACTGCTTTTAGTTGGGAATAAAGTGCAGCTCGTGAGCTGTTTTGT
ATGTACCATCAGAAAAAGGCCGGCTAATTCCGTGCCG
>FBMWY7P02GM90A 157       0      157
TGAGGAATATTGGTCAATGGGCGCGAGCCTGAACCAGCCAAGTAGCGTGAAGGATGACTG
CCCTATGGGTTGTAAACTTCTTTTGTCCGGGAATAAAACCGCCTACGTGTAGGCGCTTGT
ATGTACCGGTACGAATAAGCATCGGCTAACTCCGTGG
>FBMWY7P02HWLQI 155       0      155
TGAGGAATATTGGTCAATGGACGAGAGTCTGAACCAGCCAAGTAGCGTGCAGGAAGACGG
CCCTATGGGTTGTAAACTGCTTTTATAAGGGAATAAAGTGAGTCTCGTGAGACTTTTTGC
ATGTACCTTATGAATAAGGACCGGCTAATTCCGTG
>FBMWY7P02HI7Y9 135       0      135
TGGGGAATATTGCACAATGGAGGAAACTCTGATGCAGCGACGCCGCGTGAGTGAAGAAGT
ATTTCGGTATGTAAAGCTCTATCAGCAGGGAAGATAATGACGGTACCTGACTAAGAAGCT
CCGGCTAAATACGTG
>FBMWY7P02GE316 155       0      155
TGAGGAATATTGGTCAATGGACGCAAGTCTGAACCAGCCAAGTAGCGTGCAGGACGACGG
CCCTCTGGGTTGTAAACTGCTTTTAGTTGGGAATAAAGTGCAGCTCGTGAGCTGTTTTGA
TGTACCATCAGAAAAAGGACCGGCTAATTCCGTGT
>FBMWY7P02G7TV0 157       0      157
TGAGGAATATTGGTCAATGGACGCAAGTCTGAACCAGCCAAGTAGCGTGCAGGATGACGG
CCCTCCGGGTTGTAAACTGCTTTTAGTTGGGAATAAAGTGCAGCTCGTGAGCTGTTTTGT
ATGTACCATCAGAAAAAGGACCGGCTAATTCCGTGCT
>FBMWY7P02HSKM9 161       0      161
TGGGGAATCTTCCGCAATGGGCGAAAGCCTGACGGAGCAATGCCGCGTGAGTGATGAAGG
AATTCGTTCCGTAAAACTCTTTTGTTTATGACGAATGTGCAGATTGTGAATAATTATTTG
TAATGACGGTAGTAAACGAATAAGCCACGGCTAACTACGTG
>FBMWY7P02HUA3T 160       0      160
TAGGGAATTTTCGTCAATGGGCGCAAGCCTGAATGAGCAATGCCGCGTGGGTGAAGAAGG
TCTTCGGATCGTAAAGCTCTGTTGCGAGGGAAAAAGGAAGAGAAGAGGGAATGATTCTCT
TTTGATGGTACCTCGCCAGAAAGTCACGGCTAACTACGTA
>FBMWY7P02G4ENM 157       0      157
TGAGGAATATTGGTCAATGGGCGCGAGCCTGAACCAGCCAAGTAGCGTGAAGGATGACTG
CCCTATGGGTTGTAAACTTCTTTTGTCCGGGAATAAAACCGCCTACGTGTAGGCGCTTGT
ATGTACCGGTACGAATAAGCATCGGCTAACTCCGTGT
>FBMWY7P02HBZPF 137       0      137
TGGGGAATATTGCACAATGGGGGAAACCCTGATGCAGCGACGCCGCGTGAGCGAAGAAGT
ATTTCGGTATGTAAAGCTCTATCAGCAGGGAAGAAGAAATGACGGTACCTGACTAAGAAG
CACCGGCTAAATACGTG
>FBMWY7P02G1KL3 162       0      162
TGGGGAATCTTCCGCAATGGGCGAAAGCCTGACGGAGCAATGCCGCGTGAGTGATGAAGG
AATTCGTTCCGTAAAACTCTTTTGTTTATGACGAATGTGCAGATTGTGAATAATTATTTG
TAATGACGGTAGTAAACGAATAAGCCACGGCTAACTACGTGT
>FBMWY7P02JL4CM 33       0      33
TAGGGAATATTGCACAAGTGGGGGAAACCCTGA
>FBMWY7P02H0BBG 156       0      156
TGAGGAATATTGGTCAATGGACGAGAGTCTGAACCAGCCAAGTAGCGTGCAGGATGACGG
CCCTATGGGTTGTAAACTGCTTTTATAAGGGAATACAGTGAGTCTCGTGAGACTTTTTGC
ATGTACCTTATGAATAAGGACCGGCTAATTCCGTGT
>FBMWY7P02GQDYL 53       0      53
NNGCACGCCCGGACGGTTAAATTCGTTGGACGGCGGGTCGTCGGGACGAAGGC
>FBMWY7P02FV24M 150       0      150
TGGGGAATATTGCACAATGGAGGAAACTCTGATGCAGCGACGCCGCGTGAGTGAAGAAGT
ATTTCGGTATGTAAAGCTCTATCAGCAGGGAAGATAATGACGGTACCTGACTAAGAAGCT
CCGGCTAAATACGTGCCAGCAGCCGGTAAT
>FBMWY7P02I6W3U 173       0      173
CCTGAGGCAGCAGTGGGGAATTTTGGACAATGGGGGCAACCCTGATCCAGCCATGCCGCG
TGCAGGATGAAGGTCTTCGGATTGTAAACTGCTTTTGTCAGGGACGAAAAGGATTGTGTT
AATACCATGATCTGCTGACGGTACCTGAAGAATAAGCACCGGCTAACTACGTG
>FBMWY7P02HDWLV 178       0      178
TGAGGAATATTGGTCAATGGGCGCGAGCCTGAACCAGCCAAGTAGCGTGAAGGATGACTG
CCCTATGGGTTGTAAACTTCTTTTGTTCGGGAATAAAACCGCCTACGTGTAGGCGCTTGT
ATGTACCGGTACGAATAAGCATCGGCTAACTCCGTGCCGGACAAGACCGACGGTAAAT
>FBMWY7P02IFHF2 135       0      135
TGGGGAATATTGCACAATGGGGGAAACCCTGATGCAGCGACGCCGCGTGAAGGAAGAAGT
ATTTCGGTATGTAAACTTCTATCAGCAGGGAAGATAATGACGGTACCTGACTAAGAAGCC
CCGGCTAACTACGTA
>FBMWY7P02IKFMG 136       0      136
TGGGGAATATTGCACAATGGGGGAAACCCTGATGCAGCGACGCCGCGTGGAGGAAGAAGG
TCTTCGGATTGTAAACTCCTGTTGTTGGGGAAGATAATGACGGTACCCAACAAGGAAGTG
ACGGCTAACTACGTGT
>FBMWY7P02IHY89 162       0      162
TGGGGAATTTTGGACAATGGGGGCAACCCTGATCCAGCCATGCCGCGTGCAGGATGAAGG
TCTTCGGATTGTAAACTGCTTTTGTCAGGGACGAAAAGGATTGTGTTAATACCATGATCT
GCTGACGGTACCTGAAGAATAAGCACCGGCTAACTACGTGCC
>FBMWY7P02JGYIH 155       0      155
TGAGGAATATTGGTCAATGGACGAGAGTCTGAACCAGCCAAGTAGCGTGAAGGATGACTG
CCCTATGGGTTGTAAACTTCTTTTATACGGGAATAAAGTGAAGCACGTGTGCTTTTTTGT
ATGTACCGTATGAATAAGGATCGGCTAACTCCGTG
>FBMWY7P02G82YO 158       0      158
TGAGGAATATTGGTCAATGGACGAGAGTCTGAACCAGCCAAGTAGCGTGAAGGAAGACTG
CCCTATGGGTTGTAAACTTCTTTTATAAGGGAATAAAGTCAGGTACGTGTACCTGTTTGT
ATGTACCTTATGAATAAGCATCGGCTAACTCCGTGCCC
>FBMWY7P02I434G 155       0      155
TGAGGAATATTGGTCAATGGACGCAAGTCTGAACCAGCCAAGTAGCGTGCAGGACGACGG
CCCTCTGGGTTGTAAACTGCTTTTAGTTGGGAATAAAGTGCAGCTCGTGAGCTGTTTTGT
ATGTACCATCAGAAAAAGGACCGGCTAATTCCGTG
>FBMWY7P02IXQIB 156       0      156
TGAGGAATATTGGTCAATGGGCGCGAGCCTGAACCAGCCAAGTAGCGTGAAGGATGACTG
CCCTATGGGTTGTAAACTTCTTTTGTCCGGGAATAAAACCGCCTACGTGTAGGCGCTTGT
ATGTACCGGTACGAATAAGCATCGGCTAACTCCGTG
>FBMWY7P02H5LSW 156       0      156
TGAGGAATATTGGTCAATGGACGAGAGTCTGAACCAGCCAAGTAGCGTGAAGGAAGACTG
CCCTATGGGTTGTAAACTTCTTTTATAAGGGAATAAAGTCAGGTACGTGTACCTGTTTGT
ATGTACCTTATGAATAAGCATCGGCTAACTCCGTGG
>FBMWY7P02HOC6I 68       0      68
TGGGGAATTTTGGACAATGGGGGCAACCCTGATCCAGCCATGCCGCGTGCAGGAAGAAGG
CCTGTGTA
>FBMWY7P02HGK3S 160       0      160
TGGGGAATTTTGGACAATGGGGGCAACCCTGATCCAGCCATGCCACGTGCAGGATGAAGG
TCTTCGGATTGTAAACTGCTTTTGTCAGGGACGAAAAGGATTGTGTTAATACCATGATCT
GCTGACGGTACCTGAAGAATAAGCACCGGCTAAATACGTA
>FBMWY7P02H6DT0 155       0      155
TGGGGAATATTGCACAATGGGGGAAACCCTGATGCAGCGACGCCGCGTGGAGGAAGAAGG
TCTTCGGATTGTAAACTCCTGTTGTTGGGGAAGATAATGACGGTACCCAACAAGGAAGTG
ACGGCTAACTACGTGCCAGCACGCCGGACGGTAAT
>FBMWY7P02IT5C5 155       0      155
TGAGGAATATTGGTCAATGGACGCAAGTCTGAACCAGCCAAGTAGCGTGCAGGATGACGG
CCCTCCGGGTTGTAAACTGCTTTTAGTTGGGAATAAAGTGCAGCTCGTGAGCTGTTTTGT
ATGTACCATCAGAAAAAGGACCGGCTAATTCCGTG
>FBMWY7P02GWB93 139       0      139
TGGGGAATATTGGACAATGGACCAAAAGTCTGATCCAGCAATTCTGTGTGCACGATGACG
GTCTTAGGATTGTAAAGTGCTTTCAATTGGGAAGAAAAAAATGACGGTACCAATAGAAGA
AGCGACGGCTAAATACGTG
>FBMWY7P02I8FFC 156       0      156
TGAGGGATATTGGTCAATGGACGGAAGTCTGAACCAGCCAAGTCGCGTGAAGGATGAAGG
TTCTATGGATTGTAAACTTCTTTTATAGGGGAATAAAAAAGTCCACGTGTGGATTCTTGT
ATGTACCCTATGAATAAGCATCGGCTAACTCCGTGT
>FBMWY7P02IMM8F 137       0      137
TGGGGAATATTGCACAATGGGGGAAACCCTGATGCAGCGACGCCGCGTGAAGGAAGAAGT
ATTTCGGTATGTAAACTTCTATCAGCAGGGAAGAAAATGACGGTACCTGACTAAGAAGCC
CCGGCTAACTACGTGCT
>FBMWY7P02HKCQL 160       0      160
TAGGGAATTTTCGTCAATGGGCGCAAGCCTGAACGAGCAATGCCGCGTGGGTGAAGAAGG
TCTTCGGATCGTAAAGCTCTGTTGCGAGGGAAAAAGGAAGAGAAGAGGGAATGATTCTCT
TTTGATGGTACCTCGCCAGAAAGTCACGGCTAACTACGTG
>FBMWY7P02FEJJL 158       0      158
TGAGGAATATTGGTCAATGGACGAGAGTCTGAACCAGCCAAGTAGCGTGAAGGAAGACTG
CCCTATGGGTTGTAAACTTCTTTTATAAGGGAATAAAGTCAGGTACGTGTACCTGTTTGT
ATGTACCTTATGAATAAGCATCGGCTAACTCCGTGCCT
>FBMWY7P02FR4DZ 138       0      138
TGGGGAATATTGCACAATGGGGGAAACCCTGATGCAGCGACGCCGCGTGGAGGAAGAAGG
TCTTCGGATTGTAAACTCCTGTTGTTGGGGAAGATAATGACGGTACCCAACAAGGAAGTG
ACGGCTAACTACGTGCCG
>FBMWY7P02HOYS7 156       0      156
TGAGGAATATTGGTCAATGGACGCAAGTCTGAACCAGCCAAGTAGCGTGCAGGATGACGG
CCCTCCGGGTTGTAAACTGCTTTTAGTTGGGAATAAAGTGCAGCTCGTGAGCTGTTTTGT
ATGTACCATCAGAAAAAGGCCGGCTAATTCCGTGCG
>FBMWY7P02HK3ME 136       0      136
TGGGGAATATTGCACAATGGGGGAAACCCTGATGCAGCGACGCCGCGTGAGCGAAGAAGT
ATTTCGGTATGTAAAGCTCTATCAGCAGGGAAGAAAATGACGGTACCTGACTAAGAAGCC
CCGGCTAACTACGTGT
>FBMWY7P02JJ91Z 175       0      175
CCTAACGGGAAGGCAGCAGTGAGGAATATTGGTCAATGGGCGCGAGCCTGAACCAGCCAA
GTAGCGTGAAGGATGACTGCCCTATGGGCTGTAAACTTCTTTTGTCCGGGAATAAAACCG
CCTACGTGTAGGCGCTTGTATGTACCGGTACGAATAAGCATCGGCTAACTCCGTG
>FBMWY7P02ICICQ 154       0      154
TGAGGAATATTGGTCAATGGACGCAAGTCTGAACCAGCCAAGTAGCGTGCAGGATGACGG
CCCTCCGGGTTGTAAACTGCTTTTAGTTGGGAATAAAGTGCAGCTCGTGAGCTGTTTTGT
ATGTACCATCAGAAAAAGGCCGGCTAATTCCGTG
>FBMWY7P02JULIB 157       0      157
TGAGGAATATTGGTCAATGGACGCAAGTCTGAACCAGCCAAGTAGCGTGCAGGATGACGG
CCCTCCGGGTTGTAAACTGCTTTTAGTTGGGAATAAAGTGCAGCTCGTGAGCTGTTTTGT
ATGTACCATCAGAAAAAGGACCGGCTATTCCGTGCCT
>FBMWY7P02FSX20 71       0      71
CCTACGGGAAAGGAACAAAGAACAAAGAACCGAACGGTAAATACTAGAAGACGGGACTAG
GACAAAGGACA
>FBMWY7P02GQHEY 135       0      135
TGGGGAATATTGCGCAATGGGGGAAACCCTGATGCAGCGACGCCGCGTGGAGGAAGAAGG
TCTTCGGATTGTAAACTCCTGTTGTTGGGGAAGATAATGACGGTACTCAACAAGGAAGTG
ACGGCTAACTACGTT
>FBMWY7P02GDPC4 155       0      155
TGAGGAATATTGGTCAATGGACGAGAGTCTGAACCAGCCAAGTAGCGTGAAGGATGACTG
CCCTATGGGTTGTAAACTTCTTTTATATGGGAATAAAAAAGAGCACGTGTGCTCTATTGT
ATGTACCTTATGAATAAGCATCGGCTAATTCCGTG
>FBMWY7P02JA9OB 160       0      160
TGGGGAATTTTGGACAATGGGGGCAACCCTGATCCAGCCATGCCGCGTGCAGGATGAAGG
TCTTCGGATTGTAAACTGCTTTTGTCAGGGACGAAAAGGATTGTGCTAATACCATGATCT
GCTGACGGTACCTGAAGAATAAGCACCGGCTAACTACGTA
>FBMWY7P02HL7OK 157       0      157
TGAGGAATATTGGTCAATGGGCGCGAGCCTGAACCAGCCAAGTAGCGTGAAGGATGACTG
CCCTATGGGTTGTAAACTTCTTTTGTCCGGGAATAAAACCGCCTACGTGTAGGCGCTTGT
ATGTACCGGTACGAATAAGCATCGGCTAACTCCGTGT
>FBMWY7P02G31UJ 164       0      164
TGGGGAATCTTCCGCAATGGGCGAAAGCCTGACGGAGCAACGCCGCGTGAACGATGAAGG
TCTTAGGATCGTAAAGTTCTGTTGTTAGGGACGAAGGGTAAGAATCATAATAAGGTTTTT
ATTTGACGGTACCTAACGAGGAAGCCACGGCTAACTACGTGCCC
>FBMWY7P02G863Q 161       0      161
TGGGGAATTTTGGACAATGGGGGCAACCCTGATCCAGCCATGCCGCGTGCAGGATGAAGG
TCTTCGGATTGTAAACTGCTTTTGTCAGGGACGAAAAGGATTGTGCTAATACCATGATCT
GCTGACGGTACCTGAAGAATAAGCACCGGCTAACTACGTGT
>FBMWY7P02H1AU7 156       0      156
TGAGGAATATTGGTCAAGTGGGCGAGAGCCTGAACCAGCCAAGTAGCGTGAAGGATGAAG
GCCCTACGGATTGTAAACTTCTTTTATACGGGAATAAAGTTTCCTACGTGTAGGATTTTG
TATGTACCGTATGAATAAGCATCGGCTAACTCCGTG
>FBMWY7P02GEC2A 161       0      161
TGGGGAATTTTGGACAATGGGGGCAACCCTGATCCAGCCATGCCGCGTGCAGGATGAAGG
TCTTCGGATTGTAAACTGCTTTTGTCAGGGACGAAAAGGATTGTGCTAATACCATGATCT
GCTGACGGTACCTGAAGAATAAGCACCGGCTAACTACGTGT
>FBMWY7P02FX56F 162       0      162
TGGGGAATTTTGGACAATGGGGGCAACCCTGATCCAGCCATGCCGCGTGCAGGATGAAGG
TCTTCGGATTGTAAACTGCTTTTGTCAGGGACGAAAAGGATTGTGCTAATACCATGATCT
GCTGACGGTACCTGAAGAATAAGCACCGGCTAACTACGTGCT
>FBMWY7P02HSY7K 163       0      163
TAGGGAATTTTCGGCAAGTGGGGGAACCCTGACCGAGCAACGCCGCGTGAAGGAAGAAGG
TCTTCGGATTGTAAACTTCTGTTATAAAGGAAGAACGGTATATATAGGGAATGATATATA
AGTGACGGTACTTTATGAGAAAGCCACGGCTAACTACGTGCCC
>FBMWY7P02HBQ3U 137       0      137
GTGGGGGATATTGCACAATGGGGGAAACCCTGATGCAGCGACGCCGCGTGAGTGAAGAAG
TACTTCGGTACGTAAAGCTCTATCAGCAGGGAAGAGAATGACGGTACCTGACTAAGAAGC
CCCGGCTAACTACGTGA
>FBMWY7P02H8ZRI 157       0      157
TGAGGAATATTGGTCAATGGGCGCGAGCCTGAACCAGCCAAGTAGCGTGAAGGATGACTG
CCCTATGGGTTGTAAAACTTCTTTTATACGGGAATAAAGTATTCCACGTGTGGAATTTTG
TATGTACCGTATGAATAAGGATCGGCTAACTCCGTGT
>FBMWY7P02GCI4D 187       0      187
CCTAGGCAGCAGTGAGGAATATTGGTCAATGGACGAGAGTCTGAACCAGCCAAGTAGCGT
GAAGGATGACTGCCCTATGGGTTGTAAACTTCTTTTATACGGGAATAAAGTGAAGCACGT
GTGCTTTTTTGTATGTACCGTATGAATAAGGATCGGCTAACTCCGTGCCGCAGCCGGCCG
GTAAGTA
>FBMWY7P02F90BT 163       0      163
TGGGGAATCTTCCGCAATGGGCGAAAGCCTGACGGAGCAATGCCGCGTGAGTGATGAAGG
AATTCGTTCCGTAAAACTCTTTTGTTTATGACGAATGTGCAGATTGTGAATAATTATTTG
TAATGACGGTAGTAAACGAATAAGCCACGGCTAACTACGTGCT
>FBMWY7P02JSV7L 169       0      169
CCTACGGGCAGCAGTGAGGAATATTGGTCAATGGACGAGAGTCTGAACCAGCCAAGTAGC
GTGAAGGAAGACTGCCCTATGGGTTGTAAACTTCTTTTATAAGGGAATAAAGTCAGGTAC
GTGTACCTGTTTGTATGTACCTTATGAATAAGCATCGGCTAACTCCGTG
>FBMWY7P02GM5X9 139       0      139
TGGGGAATATTGGACAATGGACCAAAAGTCTGATCCAGCAATTCTGTGTGCACGATGACG
GTCTTAGGATTGTAAAGTGCTTTCAATTGGGAAGAAAAAAATGACGGTACCAATAGAAGA
AGCGACGGCTAAATACGTG
>FBMWY7P02IPM38 156       0      156
TGAGGAATATTGGTCAATGGACGAGAGTCTGAACCAGCCAAGTAGCGTGAAGGATGACTG
CCCTATGGGTTGTAAACTTCTTTTATACGGGAATAAAGTGAAGCACGTGTGCTTTTTTGT
ATGTACCGTATGAATAAGGATCGGCTAACTCCGTGT
>FBMWY7P02IR7IZ 158       0      158
TGAGGAATATTGGTCAATGGACGCAAGTCTGAACCAGCCAAGTAGCGTGCAGGATGACGG
CCCTCCGGGTTGTAAACTGCTTTTAGTTGGGAATAAAGTGCAGCTCGTGAGCTGTTTTGT
ATGTACCATCAGAAAAAGGACCGGCTAATTCCGTGCCC
>FBMWY7P02GETYD 140       0      140
TGGGGAATATTGCACAATGGGGGAAACCCTGATGCAGCGACGCCGCGTGGAGGAAGAAGG
TCTTCGGATTGTAAACTCCTGTTGTTGGGGAAGATAATGACGGTACCCAACAAGGAAGTG
ACGGCTAACTACGTGCCGAN
>FBMWY7P02G8MEJ 160       0      160
TGGGGAATTTTGGACAATGGGGGCAACCCTGATCCAGCCATGCCGCGTGCAGGATGAAGG
TCTTCGGATTGTAAACTGCTTTTGTCAGGGACGAAAAGGATTGTGTTAATACCATGATCT
GCTGACGGTACCTGAAGAATAAGCACCGGCTAACTACGTG
>FBMWY7P02IWRSC 157       0      157
TGAGGAATATTGGTCAATGGGCGCGAGCCTGAACCAGCCAAGTAGCGTGAAGGATGACTG
CCCTATGGGTTGTAAACTTCTTTTGTTCGGGAATAAAACCGCCTACGTGTAGGCGCTTGT
ATGTACCGGTACGAATAAGCATCGGCCAACTCCGTGT
>FBMWY7P02FR3A7 158       0      158
TGAGGAATATTGGTCAATGGGCGCGAGCCTGAACCAGCCAAGTAGCGTGAAGGATGACTG
CCCTATGGGTTNTAAACTTCTTTTGTCCGGGAATAAAACCGCCTACGTGTAGGCGCTTGT
ATGTACCGGTACGAATAAGCATCGGCTAACTCCGTGCT
>FBMWY7P02HIL9E 180       0      180
CCCTATGGGGAGGCAGCAGTAGGGAATCTTCCACAATGGGCGAAAGCCTGATGGAGCAAC
GCCGCGTGGGTGAAGAAGGTCTTCGGATCGTAAAACCCTGTTGTTAGAGAAGAAAGTGCG
TGAGAGTAACTGTTCACGTTTCGACGGTATCTAACCAGAAAGCCACGGCTAACTACGTGT
>FBMWY7P02FJ6T9 155       0      155
TGAGGAATATTGGTCAATGGACGAGAGTCTGAACCAGCCAAGTAGCGTGAAGGATGACTG
CCCTATGGGTTGTAAACTTCTTTTATACGGGAATAAAGTGAAGCACGTGTGCTTTTTTGT
ATGTACCGTATGAATAAGGATCGGCTAACTCCGTG
>FBMWY7P02JNVUE 139       0      139
TGGGGAATCTTGCGCAAGTGGGGGAACCCTGACGCAGCGACGCCGCGTGCGGGACGAAGG
CCCTCGGGTCGTAAACCGCTTTCAGCAGGGATGAGACAAGACGGTACCTGCAGAAGAAGC
CCCGGCTAACTACGTGCCT
>FBMWY7P02ITKRH 156       0      156
TGAGGAATATTGGTCAATGGGCGCGAGCCTGAACCAGCCAAGTAGCGTGAAGGATGACTG
CCCTATGGGTCGTAAACTTCTTTTGTCCGGGAATAAAACCGCCTACGTGTAGGCGCTTGT
ATGTACCGGTACGAATAAGCATCGGCTAACTCCGTG
>FBMWY7P02JSO6M 163       0      163
TGGGGAATTTTGGACAATGGGGGCAACCCTGATCCAGCCATGCCGCGTGCAGGATGAAGG
TCTTCGGATTGTAAACTGCTTTTGTCAGGGACGAAAAGGATTGTGTTAATACCATGATCT
GCTGACGGTACCTGAAGAATAAGCACCGGCTAACTACGTGCCT
>FBMWY7P02FE67A 157       0      157
TGAGGAATATTGGTCAATGGGACGAGAGTCTGAACCAGCCAAGTAGCGTGAAGGATGAAG
GTCCTACGGATTGTAAACTTCTTTTATAAGGGAATAAAACCTCCCACGTGTGGGAGCTTG
TATGTACCTTATGAATAAGCATCGGCTAACTCCGTGT
>FBMWY7P02GYTIU 135       0      135
TGGGGAATATTGCACAATGGAGGAAACTCTGATGCAGCGACGCCGCGTGAGTGAAGAAGT
ATTTCGGTATGTAAAGCTCTATCAGCAGGGAAGATAATGACGGTACCTGACTAAGAAGCT
CCGGCTAAATACGTG
>FBMWY7P02FTAXE 151       0      151
TGGGGAATATTGCACAATGGAGGAAACTCTGATGCAGCGACGCCGCGTGAGTGAAGAAGT
ATTTCGGTATGTAAAACTCTATCAGCAGGGAAGATAATGACGGTACCTGACTAAGAAGCT
CCGGCTAAATACGTGCCAGNACGCCGAGTAT
>FBMWY7P02FI6GQ 135       0      135
TGGGGAATATTGCACAATGGGGGAAACCCTGATGCAGCGACGCCGCGTGGAGGAAGAAGG
TCTTCGGATTGTAAACTCCTGTTGTTGGGGAAGATAATGACGGTACCCAACAAGGAAGTG
ACGGCTAACTACGTG
>FBMWY7P02F0JG9 155       0      155
TGAGGAATATTGGTCAATGGACGCAAGTCTGAACCAGCCAAGTAGCGTGCAGGATGACGG
CCCTCCGGGTTGTAAACTGCTTTTAGTTGGGAATAAAGTGCAGCTCGTGAGCTGTTTTGT
ATGTACCATCAGAAAAAGGCCGGCTAATTCCGTGG
>FBMWY7P02FT0ZF 139       0      139
TGGGGAATATTGGACAATGGACCAAAAGTCTGATCCAGCAATTCTGTGTGCACGATGACG
GTCTTAGGATTGTAAAGTGCTTTCAATTGGGAAGAAAAAAATGACGGTACCAATAGAAGA
AGCGACGGCTAAATACGTG
>FBMWY7P02HRLIC 140       0      140
TGGGGAATATTGGACAATGGACCAAAAGTCTGATCCAGCAATTCTGTGTGCACGATGTAA
GTTTTTCGGAATGTAAAGTGCTTTCAGTTGGGAAGAAGAAAGTGACGGTACCAACAGAAG
AAGCGACGGCTAAATACGTG
>FBMWY7P02IE7XC 135       0      135
TGGGGAATATTGCACAATGGAGGAAACTCTGATGCAGCGACGCCGCGTGAGTGAAGAAGT
ATTTCGGTATGTAAAGCTCTATCAGCAGGGAAGATAATGACGGTACCTGACTAAGAAGCT
CCGGCTAAATACGTG
>FBMWY7P02IIGR2 139       0      139
TGGGGAATATTGGACAATGGACCAAAAGTCTGATCCAGCAATTCTGTGTGCACGATGAAG
TTTTTCGGAATGTAAAGTGCTTTCAGTTGGGAAGAAGAAAGTGACGGTACCAACAGAAGA
AGCGACGGCTAAATACGTG
>FBMWY7P02IKM4Z 156       0      156
TGAGGAATATTGGTCAATGGACGCAAGTCTGAACCAGCCAAGTAGCGTGCAGGACGACGG
CCCTCCGGGTTGTAAACTGCTTTTAGTTGGGAATAAAGTGCAGTTCGTGAGCTGTTTTGT
ATGTACCATCAGAAAAAGGCCGGCTAATTCCGTGCT
>FBMWY7P02FYGGZ 162       0      162
TGGGGAATTTGGACAATGGGGGCAACCCTGATCCGGCCATGCCGCGTGCAGGATGAAGGT
CTTCGGATTGTAAACTGCTTTTGTCAGGGACGAAAAGGATTGTGCTAATACCATGATCTG
CTGACGGTACCTGAAGAATAAGCACCGGCTAACTACGTGCCT
>FBMWY7P02GPM9J 156       0      156
TGAGGAATATTGGTCAATGGGCGCGAGCCTGAACCAGCCAAGTAGCGTGAAGGATGACTG
CCCTATGGGTTGTAAACTTCTTTTGTCCGGGAATAAAACCGCCTACGTGTAGGCGCTTGT
ATGTACCGGTACGAATAAGCATCGGCTAACTCCGTG
>FBMWY7P02ITQ53 135       0      135
TGGGGAATATTGCACAATGGGGGAAACCCTGATGCAGCGACGCCGCGTGGAGGAAGAAGG
TCTTCGGATTGTAGACTCCTGTTGTTGGGGAAGATAATGACGGTACCCAACAAGGAAGTG
ACAGCTAACTACGTG
>FBMWY7P02FD2UV 137       0      137
TGGGGAATATTGCACAATGGGGGAAACCCTGATGCAGCGACGCCGCGTGGAGGAAGAAGG
TCTTCGGATTGTAAACTCCTGTTGTTGGGGAAGATAATGACGGTACCCAACAAGGAAGTG
ACGGCTAACTACGTGCT
>FBMWY7P02I2N83 135       0      135
TGGGGAATATTGCACAATGGAGGAAACTCTGATGCAGCGACGCCGCGTGAGTGAAGAAGT
ATTTCGGTATGTAAAGCTCTATCAGCAGGGAAGATAATGACGGTACCTGACTAAGAAGCT
CCGGCTAAATACGTG
>FBMWY7P02G67XT 140       0      140
TGGGGAATATTGGACAATGGACCAAAAGTCTGATCCAGCAATTCTGTGTGCACGATGAAG
TTTTTCGGAATGTAAAGTGCTTTCAGTTGGGAAGAAGAAAGTGACGGTACCAACAGAAGA
AGCGACGGCTAAATACGTGT
>FBMWY7P02G805L 160       0      160
TGGGGAATTTTGGACAATGGGGGCAACCCTGATCCAGCCATGCCGCGTGCAGGATGAAGG
TCTTCGGATTGTAAACTGCTTTTGTCAGGGACGAAAAGGATTGTGCTAATACCATGATCT
GCTGACGGTACCTGAAGAATAAGCACCGGCTAACTACGTG
>FBMWY7P02JS8Y8 155       0      155
TGAGGAATATTGGTCAATGGACGCAAGTCTGAACCAGCCAAGTAGCGTGCAGGATGACGG
CCCTCCGGGTTGTAAACTGCTTTTAGTTGGGAATAAAGTGCAGCTCGTGAGCTGTTTTGT
ATGTACCATCAGAAGAAGGACCGGCTAATTCCGTG
>FBMWY7P02JBBG0 140       0      140
TGGGGAATATTGGACAATGGACCAAAAGTCTGATCCAGCAATTCTGTGTGCACGATGAAG
TTTTTCGGAATGTAAAGTGCTTTCAGTTGGGAAGAAGAAAGTGACGGTACCAACAGAAGA
AGCGACGGCTAAATACGTGG
>FBMWY7P02I41TH 137       0      137
TGGGGAATCTTGCGCAATGGGGGAACCCTGACGCAGCGACGCCGCGTGCGGGACGAAGGC
CCTCGGGTCGTAAACCGCTTTCAGCAGGGATGAGACAAGACGGTACCTGCAGAAGAAGCC
CCGGCTAACTACGTGCT
>FBMWY7P02FQ55Y 164       0      164
TGGGGAATCTTCCGCAATGGGCGAAAGCCTGACGGAGCAATGCCGCGTGAGTGATGAAGG
AATTCGTTCCGTAAAACTCTTTTGTTTATGACGAATGTGCAGATTGTGAATAATTATTTG
TAATGACGGTAGTAAACGAATAAGCCACGGCTAACTACGTGCCC
>FBMWY7P02FH4YP 158       0      158
TGAGGAATATTGGTCAATGGGCGCGAGCCTGAACCAGCCAAGTAGCGTGAAGGATGACTG
CCCTATGGGTTGTAAACTTCTTTTGTTCGGGAATAAAACCGCCTACGTGTAGGCGCTTGT
ATGTACCGGTACGAATAAGCATCGGCTAACTCCGTGCT
>FBMWY7P02GQX2K 140       0      140
TGGGGAATATTGGACAATGGACCAAAAGTCTGATCCAGCAATTCTGTGTGCACGATGACG
GTCTTAGGATTGTAAAGTGCTTTCAATTGGGAAGAAAAAAATGACGGTACCAATAGAAGA
AGCGACGGCTAAATACGTGG
>FBMWY7P02GV09I 155       0      155
TGAGGAATATTGGTCAATGGACGAGAGTCTGAACCAGCCAAGTAGCGTGAAGGATGACTG
CCCTATGGGTTGTAAACTTCTTTTATACGGGAATAAAGTGAAGCACGTGTGCTTTTTTGT
ATGTACCGTATGAATAAGGATCGGCTAACTCCGTG
>FBMWY7P02H57LY 150       0      150
TGGGGAATATTGCACAATGGAGGAAACTCTGATGCAGCGACGCCGCGTGAGTGAAGAAGT
ATTTCGGTATGTAAAGCTCTATCAGCAGGGAAGATAATGACGGTACCTGACTAAGAAGCT
CCGGCTAAATACGTGCCAGCAGCCGGTAAT
>FBMWY7P02FVZIF 136       0      136
TGGGGAATATTGCACAATGGGGGAAACCCTGATGCAGCGACGCCGCGTGAGCGATGAAGT
ATTTCGGTATGTAAAGCTCTATCAGCAGGGAAGATAATGACGGTACCTGACTAAGAAGCA
CCGGCTAAATACGTGT
>FBMWY7P02F62MA 158       0      158
TGAGGAATATTGGTCAATGGACGCAAGTCTGAACCAGCCAAGTAGCGTGCAGGATGACGG
CCCTCCGGGTTGTAAACTGCTTTTAGTTGGGAATAAAGTGCAGCTCGTGAGCTGTTTTGT
ATGTACCATCAGAAAAAGGACCGGCTAATTCCGTGCCT
>FBMWY7P02GU84H 157       0      157
TGAGGAATATTGGTCAATGGACGAGAGTCTGAACCAGCCAAGTAGCGTGAAGGATGACTG
CCCTATGGGTTGTAAACTTCTTTTATATGGGAATAAAAAGAGCACGTGTGCTCTATTGTA
TGTACCTTATGAATAAGCATCGGCTAATTCCGTGCCC
>FBMWY7P02IQMMG 139       0      139
TGGGGAATATTGGACAATGGACCAAAAGTCTGATCCAGCAATTCTGTGTGCACGATGAAG
TTTTTCGGAATGTAAAGTGCTTTCAGTTGGGAAGAAGAAAGTGACGGTACCAACAGAAGA
AGCGACGGCTAAATACGTG
>FBMWY7P02H0RTQ 156       0      156
TGAGGAATATTGGTCAATGGGCGCGAGCCTGAACCAGCCAAGTAGCGTGAAGGATGACTG
CCCTATGGGTTGTAAACTTCTTTTGTCCGGGAATAAAACCGCCTACGTGTAGGCGCTTGT
ATGTACCGGTACGAATAAGCATCGGCTAACTCCGTG
>FBMWY7P02GQU43 135       0      135
TGGGGAATATTGCACAATGGAGGAAACTCTGATGCAGCGACGCCGCGTGAGTGAAGAAGT
ATTTCGGTATGTAAAGCTCTATCAGCAGGGAAGATAATGACGGTACCTGACTAAGAAGCT
CCGGCTAAATACGTG
>FBMWY7P02GPABD 135       0      135
TGGGGAATATCGCACAATGGAGGAAACTCTGATGCAGCGACGCCGCGTGAGTGAAGAAGT
ATTTCGGTATGTAAAGCTCTATCAGCAGGGAAGATAATGACGGTACCTGACTAAGAAGCT
CCGGCTAAATACGTG
>FBMWY7P02JVB4O 162       0      162
TAGGGAATCTTCCACAATGGGCGAAAGCCTGATGGAGCAACGCCGCGTGGGTGAAGAAGG
TCTTCGGATCGTAAAACCCTGTTGTTAGAGAAGAAAGTGCGTGAGAGTAACTGTTCACGT
TTCGACGGTATCTAACCAGAAAGCCACGGCTAACTACGTGCT
>FBMWY7P02HDL40 155       0      155
TGAGGAATATTGGTCAATGGACGCAAGTCTGAACCAGCCAAGTAGCGTGCAGGATGACGG
CCCTCCGGGTTGTAAACTGCTTTTAGTTGGGAATAAAGTGCAGCTCGTGAGCTGTTTTGT
ATGTACCATCAGAAAAAGGACCGGCTAATTCCGTG
>FBMWY7P02FW73T 160       0      160
TAGGGAATCTTCCACAATGGGCGAAAGCCTGATGGAGCAACGCCGCGTGGGTGAAGAAGG
TCTTCGGATCGTAAAACCCTGTTGTTAGAGAAGAAAGTGCGTGAGAGTAACTGTTCACGT
TTCGACGGTATCTAACCAGAAAGCCACGGCTAACTACGTG
>FBMWY7P02HREUI 155       0      155
TGAGGAATATTGGTCAATGGACGAGAGTCTGAACCAGCCAAATAGCGTGCAGGATGACGG
CCCTATGGGTTGTAAACTGCTTTTATAAGGGAATAAAGTGAGCCTCGTGAGGCTTTTTGC
ATGTACCTTATGAATAAGGACCGGCTAATTCCGTA
>FBMWY7P02HAHUM 155       0      155
TGAGGAATATTGGTCAATGGACGAGAGTCTGAACCAGCCAAGTAGCGTGAAGGATGACTG
CCCTATGGGTTGTAAACTTCTTTTATACGGGAATAAAGTGAAGCACGTGTGCTTTTTTGT
ATGTACCGTATGAATAAGGATCGGCTAACTCCGTG
>FBMWY7P02IEK0W 153       0      153
TGAGGAATATTGGTCAATGGACGCAAGTCTGAACCAGCCAAGTAGCGTGCAGGATGACGG
CCCTCCGGGTTGTAAACTGCTTTTAGTTGGGAATAAAGTGCAGCTCGTGAGCTGTTTTGT
ATGTACCATCAGAAAAAGGCCGCTAATTCCGTA
>FBMWY7P02JFBXC 155       0      155
TGAGGAATATTGGTCAATGGACGAGAGTCTGAACCAGCCAAGTAGCGTGAAGGATGACTG
CCCTATGGGTTGTAAACTTCTTTTATACGGGAATAAAGTGTTCCACGCGTGGAATTTTGT
ATGTACCGTATGAATAAGGATCGGCTAACTCCGCG
>FBMWY7P02GR489 135       0      135
TGGGGAATATTGCACAATGGAGGAAACTCTGATGCAGCGACGCCGCGTGAGTGAAGAAGT
ATTTCGGTATGTAAAGCTCTATCAGCAGGGAAGATAATGACGGTACCTGACTAAGAAGCT
CCGGCTAAATACGTA
>FBMWY7P02I25HP 141       0      141
TGGGGAATATTGGACAATGGACCAAAAGTCTGATCCAGCAATTCTGTGTGCACGATGACG
GTCTTAGGATTGTAAAGTGCTTTCAATTGGGAAGAAAAAAATGACGGTACCAATAGAAGA
AGCGACGGCTAAATACGTGCC
>FBMWY7P02JZNX5 137       0      137
TGGGGAATATTGCAACAATGGAGGAAACTCTGATGCAGCGACGCCGCGTGAGTGAAGAAG
TATTTCGGTATGTAAAGCTCTATCAGCAGGGAAGATAATGACGGTACCTGACTAAGAAGC
TCCGGCTAAATACGTGT
>FBMWY7P02JIXKS 136       0      136
TGGGGAATATTGCACAATGGGGGAAACCCTGATGCAGCGACGCCGCGTGGAGGAAGAAGG
TCTTCGGATTGTAAACTCCTGTTGTTGGGGAAGATAATGACGGTACCCAACAAGGAAGTG
ACGGCTAACTACGTGA
>FBMWY7P02IOBVH 162       0      162
TGGGGAATTTTGGACAATGGGGGCAACCCTGATCCAGCCATGCCGCGTGCAGGATGAAGG
TCTTCGGATTGTAAACTGCTTTTGTCAGGGACGAAAAGGATTGTGTTAATACCATGATCT
GCTGACGGTACCTGAAGAATAAGCACCGGCTAACTACGTGCC
>FBMWY7P02I1I78 157       0      157
TGAGGAATATTGGTCAATGGACGAGAGTCTGAACCAGCCAAGTAGCGTGAAGGATGACTG
CCCTATGGGTTGTAAACTTCTTTTATACGGGAATAAAGTGAAGCACGTGTGCTTTTTTGT
ATGTACCGTATGAATAAGGATCGGCTAACTCCGTGTN
>FBMWY7P02F13MS 155       0      155
TGAGGAATATTGGTCAATGGACGAGAGTCTGAACCAGCCAAGTAGCGTGAAGGAAGACTG
CCCTATGGGTTGTAAACTTCTTTTATAAGGGAATAAAGTCAGGTACGTGTACCTGTTTGT
ATGTACCTTATGAATAAGCATCGGCTAACTCCGTG
>FBMWY7P02GQ663 135       0      135
TGGGGAATATTGCACAAGTGGGGGAAACCCTGATGCAGCGACGCCGCGTGGAGGAAGAAG
GTCTTCGGATTGTAAACTCCTGTTGTTGGGAAGATAATGACGGTACCCAACAAGGAAGTG
ACGGCTAACTACGTA
>FBMWY7P02G2124 151       0      151
TGGGGAATATTGCACAATGGAGGAAACTCTGATGCAGCGACGCCGCGTGAGTGAAGAAGT
ATTTCGGTATGTAAAGCTCTATCAGCAGGGAAGATAATGACGGTACCTGACTAAGAAGCT
CCGGCTAAATACGTGCCAGCAGTCCGGTAAT
>FBMWY7P02FIJLA 156       0      156
TGAGGAATATTGGTCAATGGACGAGAGTCTGAACCAGCCAAGTAGCGTGCAGGAAGACGG
CCCTATGGGTTGTAAACTGCTTTTATAAGGGAATAAAGTGAGTCTCGTGAGACTTTTTGC
ATGTACCTTATGAATAAGGACCGGCTAATTCCGTGT
>FBMWY7P02JD42L 135       0      135
TGGGGAATATTGCACAATGGGGGAAACCCTGATGCAGCGACGCCGCGTGGAGGAAGAAGG
TCTTCGGATTGTAAACTCCTGTTGTTGGGGAAGATAATGACGGTACCCAACAAGGAAGTG
ACGGCTAACTACGTG
>FBMWY7P02GU3J9 139       0      139
TGGGGAATATTGGACAATGGACCAAAAGTCTGATCCAGCAATTCTGTGTGCACGATGAAG
TTTTTCGGAATGTAAAGTGCTTTCAGTTGGGAAGAAGAAAGTGACGGTACCAACAGAAGA
AGCGACGGCTAAATACGTG
>FBMWY7P02G88WE 31       0      31
GTGGGGAATCTTCCGACAAGTGGGGACGAAA
>FBMWY7P02GNN9L 161       0      161
TGGGGAATTTTTGGACAATGGGGGCAACCCTGATCCAGCCATGCCGCGTGCAGGATGAAG
GTCTTCGGATTGTAAACTGCTTTTGTCAGGGACGAAAAGGATTGTGCTAATACCATGATC
TGCTGACGGTACCTGAAGAATAAGCACCGGCTAACTACGTA
>FBMWY7P02JORV9 69       0      69
TGGGGAATCTTCCGCAATGGGCGAAAGCCTGACGGAGCAATGCCGCGTGAGTGAAGAAGG
CCTGTGTAG
>FBMWY7P02FN4XZ 139       0      139
TGGGGAATATTGGACAATGGACCAAAAGTCTGATCCAGCAATTCTGTGTGCACGATGAAG
TTTTTCGGAATGTAAAGTGCTTTCAGTTGGGAAGAAGAAAGTGACGGTACCAACAGAAGA
AGCGACGGCTAAATACGTG
>FBMWY7P02HE6DZ 162       0      162
TGGGGAATCTTCCGCAATGGGCGAAAGCCTGACGGAGCAATGCCGCGTGAGTGATGAAGG
AATTCGTTCCGTAAAACTCTTTTGTTTATGACGAATGTGCAGATTGTGAATAATTATTTG
TAATGACGGTAGTAAACGAATAAGCCACGGCTAACTACGTGT
>FBMWY7P02GS9SP 151       0      151
CCCTACGGGGCAGCAGTAGGGAATATTGCACAATGGGGGAAACCCTGATGCAGCGACGCC
GCGTGAAGGATGAAGTATTTCGGTATGTAAACTTCTATCAGCAGGGAAGAAAATGACGGT
ACCTGAGTAAGAAGCCCCGGCTAACTACGTG
>FBMWY7P02GIYBF 135       0      135
TGGGGAATATTGCACAATGGAGGAAACTCTGATGCAGCGACGCCGCGTGAGTGAAGAAGT
ATTTCGGTATGTAAAGCTCTATCAGCAGGGAAGATAATGACGGTACCTGACTAAGAAGCT
CCGGCTAAATACGTA
>FBMWY7P02IR946 135       0      135
TAGGGAATATTGCTCAATGGGGGAAACCCTGAAGCAGCAACGCCGCGTGGAGGATGAAGG
TTTTAGGATTGTAAACTCCTTTTGTTAGAGAAGATTATGACGGTATCTAACGAATAAGCA
CCGGCTAACTCCGTG
>FBMWY7P02H59I5 162       0      162
TGGGGAATTTTGGACAATGGGGGCAACCCTGATCCAGCCATGCCGCGTGCAGGATGAAGG
TCTTCGGATTGTAAACTGCTTTTGTCAGGGACGAAAAGGATTGTGTTAATACCATGATCT
GCTGACGGTACCTGAAGAATAAGCACCGGCTAACTACGTGCA
>FBMWY7P02FYBND 155       0      155
TGAGGAATATTGGTCAATGGACGAGAGTCTGAACCAGCCAAGTAGCGTGAAGGATGACTG
CCCTATGGGTTGTAAACTTCTTTTATACGGGAATAAAGTGAAGCACGTGTGCTTTTTTGT
ATGTACCGTATGAATAAGGATCGGCTAACTCCGTG
>FBMWY7P02IMCN5 135       0      135
TGGGGAATATTGCACAATGGGGGAAACCCTGATGCAGCGACGCCGCGTGAGCGATGAAGT
ATTTCGGTATGTAAAACTCTATCAGCAGGGAAGATAATGACGGTACCTGACTAAGAAGCA
CCGGCTAAATACGTG
>FBMWY7P02GCOK4 134       0      134
TGGGAATATTGCACAATGGAGGAAACTCTGATGCAGCGACGCCGCGTGAGTGAAGAAGTA
TTTCGGTATGTAAAGCTCTATCAGCAGGGAAGATAATGACGGTACCTGACTAAGAAGCTC
CGGCTAAATACGTG
>FBMWY7P02GNFFV 135       0      135
TGGGAATATTGCACAATGGGGGAAACCCTGATGCAGCGACGCCGCGTGGAGGAAGAAGGT
CTTCGGATTGTAAACTCCTGTTGTTGGGGAAGATAATGACGGTACCCAACAAGGAAGTGA
CGGCTAACTACGTGG
>FBMWY7P02JV34F 137       0      137
TGGGGAATATTGCACAATGGGGGAAACCCTGATGCAGCGACGCCGCGTGGAGGAAGAAGG
TCTTCGGATTGTAAACTCCTGTTGTTGGGGAAGATAATGACGGTACCCAACAAGGAAGTG
ACGGCTAACTACGTGCC
>FBMWY7P02IEOE5 140       0      140
TGGGGAATATTGCGCAATGGGGGCAACCCTGACGCAGCAACGCCGCGTGATTGAAGAAGG
TCTTCGGATTGTAAAAATCTTTAATTAGGGACGAAAAAAATGACGGTACCTAAAGAATAA
GCTCCGGCTAACTACGTGCT
>FBMWY7P02H5PPZ 135       0      135
TGGGGAATATTGCACAATGGGGGAAACCCTGATGCAGCGACGCCGCGTGGAGGAAGAAGG
TCTTCGGATTGTAAACTCCTGTTGTTGGGGAAGATAATGACGGTACCCAACAAGGAAGTG
ACGGCTAACTACGTG
>FBMWY7P02IKDMR 155       0      155
TGAGGAATATTGGTCAATGGACGCAAGTCTGAACCAGCCAAGTAGCGTGCAGGATGACGG
CCCTCCGGGTTGTAAACTGCTTTTAGTTGGGAATAAAGTGCAGCTCGTGAGCTGTTTTGT
ATGTACCATCAGAAAAAGGACCGGCTAATTCCGTG
>FBMWY7P02HG5S6 159       0      159
TGAGGAATATTGGTCAATGGGCGCGAGCCTGAACCAGCCAAGTAGCGTGAAGGATGACTG
CCCTATGGGTTGTAAACTTCTTTTGTCCGGGAATAAAACCGCCTACGTGTAGGCGCTTGT
ATGTACCGGTACGAATAAGCATCGGCTAACTCCGTGCCT
>FBMWY7P02H3CS0 156       0      156
TGAGGAATATTGGTCAATGGGCGAGAGCCTGAACCAGCCAAGTAGCGTGAAGGATGAAGG
TCCTACGGATTGTAAACTTCTTTTATACGGGAATAAAGTTTCCTACGTGTAGGATTTTGT
ATGTACCGTATGAATAAGCATCGGCTAACTCCGTGT
>FBMWY7P02GX52S 158       0      158
TGAGGAATATTGGTCAATGGACGAGAGTCTGAACCAGCCAAGTAGCGTGAAGGATGACTG
CCCTATGGGTTGTAAACTTCTTTTATATGGGAATAAAAAAGAGCACGTGTGCTCTATTGT
ATGTACCTTATGAATAAGCATCGGCTAATTCCGTGCCT
>FBMWY7P02HDDAK 156       0      156
TGAGGAATATTGGTCAATGGACGAGAGTCTGAACCAGCCAAGTAGCGTGAAGGATGACTG
CCCTATGGGTTGTAAACTTCTTTTATACGGGAATAAAGTATTCCACGTGTGGAATTTTGT
ATGTACCGTATGAATAAGGATCGGCTAACTCCGTGT
>FBMWY7P02IUBCF 172       0      172
TGAGGAATATTGGTCAATGGGCGCGAGCCTGAACCAGCCAAGTAGCGTGAAGGATGACTG
CCCTATGGGTTGTAAACTTCTTTTGTCCGGGAATAAAACCGCCTACGTGTAGGCGCTTGT
ATGTACCGGTACGAATAAGCATCGGCTAACTCCGTGTCAGCAACCGCGTAAT
>FBMWY7P02FNX2Z 139       0      139
TGGGGAATATTGGACAATGGACCAAAAGTCTGATCCAGCAATTCTGTGTGCGCGATGAAG
TTTTTCGGAATGTAAAGTGCTTTCAGTTGGGAAGAAGAAAGTGACGGTACCAACAGAAGA
AGCGACGGCTAAATACGTG
>FBMWY7P02IWQVV 160       0      160
TAGGGAATCTTCCACAATGGGCGAAAGCCTGATGGAGCAACGCCGCGTGGGTGAAGAAGG
TCTTCGGATCGTAAAACCCTGTTGTTAGAGAAGAAAGTGCGTGAGAGTAACTGTTCACGT
TTCGACGGTATCTAACCAGAAAGCCACGGCTAACTACGTA
>FBMWY7P02G1R9P 197       0      197
TGAGGAATATTGGTCAATGGACGAGAGTCTGAACCAGCCAAGTAGCGTGCAGGATGACGG
CCCTATGGGTTGTAAACTGCTTTTATAAGGGAATAAAGTGAGTCTCGTGAGACTTTTTGC
ATGTACCTTATGAATAAGGACCGGCTAATTCCGTGCCAGCAGCTGCGTAATCGTGGACGG
GCGGGGCGTGGGACGAA
>FBMWY7P02JTCA0 162       0      162
GCAGTGAGGAATATTGGTCAATGGACGAGAGTCTGAACCAGCCAAGTAGCGTGAAGGATG
AAGGTCCTACGGATTGTAAACTTCTTTTATAAGGGAATAAAACCTCCCACGTGTGGGAGC
TTGTATGTACCTTATGAATAAGCATCGGCTAACTCCGTGCCC
>FBMWY7P02FH4P0 140       0      140
TGGGGAATATTGGACAATGGACCAAAAAGTCTGATCCAGCAATTCTGTGTGCACGATGAC
GGTCTTAGGATTGTAAAGTGCTTTCAATTGGGAAGAAAAAAATGACGGTACCAATAGAAG
AAGCGACGGCTAAATACGTG
>FBMWY7P02I7H6U 136       0      136
TGGGGAATATTGCACAATGGAGGAAACTCTGATGCAGCGACGCCGCGTGAGTGAAGAAGT
ATTTCGGTATGTAAAGCTCTATCAGCAGGGAAGATAATGACGGTACCTGACTAAGAAGCT
CCGGCTAAATACGTGT
>FBMWY7P02HI6DW 140       0      140
TGGGGAATATTGGACAATGGACCAAAAGTCTGATCCAGCAATTCTGTGTGCACGATGACG
GTCTTAGGATTGTAAAGTGCTTTCAATTGGGAAGAAAAAAATGACGGTACCAATAGAAGA
AGCGACGGCTAAATACGTGG
>FBMWY7P02GVQTB 158       0      158
TGAGGAATATTGGTCAATGGGCGCGAGCCTGAACCAGCCAAGTAGCGTGAAGGATGACTG
CCCTATGGGTTGTAAACTTCTTTTGTCCGGGAATAAAACCGCCTACGTGTAGGCGCTTGT
ATGTACCGGTACGAATAAGCATCGGCTAACTCCGTGCT
>FBMWY7P02GP2WL 142       0      142
TGGGGAATATTGGACAATGGACCAAAAGTCTGATCCAGCAATTCTGTGTGCACGATGAAG
TTTTTCGGAATGTAAAGTGCTTTCAGTTGGGAAGAAGAAAGTGACGGTACCAACAGAAGA
AGCGACGGCTAAATACGTGCCG
>FBMWY7P02FNNYB 136       0      136
TGGGGAATATTGCACAATGGGGGAAACCCTGATGCAGCGACGCCGCGTGGAGGAAGAAGG
TCTTCGGATTGTAAACTCCTGTTGTTGGGGAAGATAATGACGGTACCCAACAAGGAAGTG
CGGCTAACTACGTGCT
>FBMWY7P02IOQG5 190       0      190
CCTAACTAGGGAAGGACAAGACAAGTGGGGAAATCTTCCGCAATGGGCGAAAGCCTGACG
GAGCAATGCCGCGTGAGTGATGAAGGAATTCGTTCCGTAAAACTCTTTTGTTTATGACGA
ATGTGCAGATTGTGAATAATTATTTGTAATGACGGTAGTAAACGAATAAGCCACGGCTAA
CTACGTGCCT
>FBMWY7P02FZKV4 135       0      135
TGGGGAATATTGCACAATGGGGGAAACCCTGATGCAGCGACGCCGCGTGGAGGAAGAAGG
TCTTCGGATTGTAAACTCCTGTTGTTGGGGAAGATAATGACGGTACCCAACAAGGAAGTG
ACGGCTAACTACGTA
>FBMWY7P02FWNJ4 136       0      136
TGGGGAATATTGCACAATGGAGGAAACTCTGATGCAGCGACGCCGCGTGAGTGAAGAAGT
TATTTCGGTATGTAAAGCTCTATCAGCAGGGAANATAATGACGGTACCTGACTAAGAAGC
TCCGGCTAAATACGTA
>FBMWY7P02IVAKR 157       0      157
TGAGGAATATTGGTCAATGGGCGCGAGCCTGAACCAGCCAAGTAGCGTGAAGGATGACTG
CCCTATGGGTTGTAAACTTCTTTTGTTCGGGAATAAAACCGCCTACGTGTAGGCGCTTGT
ATGTACCGGTACGAATAAGCATCGGCTAACTCCGTGT
>FBMWY7P02HFCUO 156       0      156
TGAGGAATATTGGTCAATGGGCGCGAGCCTGAACCAGCCAAGTAGCGTGAAGGATGACTG
CCCTATGGGTTGTAAACTTCTTTTGTCCGGGAATAAAACCGCCTACGTGTAGGCGCTTGT
ATGTACCGGTACGAATAAGCATCGGCTAACTCCGTG
>FBMWY7P02I5YXE 139       0      139
TGGGGAATATTGGACAATGGACCAAAAGTCTGATCCAGCAATTCTGTGTGCACGATGACG
GTCTTAGGATTGTAAAGTGCTTTCAATCGGGAAAAAGAAAGTGATGGTACCGATAGAAGA
AGCGACGGCTAAATACGTG
>FBMWY7P02G25N6 157       0      157
TGAGGAATATTGGTCAATGGACGGAAGTCTGAACCAGCCAAGTCGCGTGAAGGATGAAGG
TTCTATGGATTGTAAACTTCTTTTATAGGGGAATAAAAAAGTCCACGTGTGGATTCTTGT
ATGTACCCTATGAATAAGCATCGGCTAACTCCGTGCT
>FBMWY7P02IE58L 175       0      175
TGGGGAATTTTGGACAATGGGGGCAACCCTGATCCAGCCATGCCGCGTGCAGGATGAAGA
TCTTCGGATTGTAAACTGCTTTTGTCAGGGACGAAAAGGATTGTGTTAATACCATGATCT
GCTGACGGTACCTGAAGAATAAGCACCGGCTAACTACGTTCCAGCAGCCGGTAAT
>FBMWY7P02JRNPH 162       0      162
TGGGGAATCTTCCGCAATGGGCGAAAGCCTGACGGAGCAACGCCGCGTGAACGATGAAGG
TCTTAGGATCGTAAAGTTCTGTTGTTAGGGACGAAGGGTAAGAATCATAATAAGGTTTTT
ATTTGACGGTACCTAACGAGGAAGCCACGGCTAACTACGTGT
>FBMWY7P02I437K 135       0      135
TGGGGAATATTGCACAATGGGGGAAACCCTGATGCAGCGACGCCGCGTGAGTGAAGAAGT
ATTTCGGTATGTAAAGCTCTATCAGCAGGGAAGAAAGTGACGGTACCTGAATAAGAAGCC
CCGGCTAACTACGTG
>FBMWY7P02G3EG5 158       0      158
TGAGGAATATTGGTCAATGGGCGCGAGCCTGAACCAGCCAAGTAGCGTGAAGGATGACTG
CCCTATGGGTTGTAAACTTCTTTTGTCCGGGAATAAAACCGCCTACGTGTAGGCGCTTGT
ATGTACCGGTACGAATAAGCATCGGCTAACTCCGTGCT
>FBMWY7P02GCFRF 156       0      156
TGAGGAATATTGGTCAATGGACGCAAGTCTGAACCAGCCAAGTAGCGTGCAGGATGACGG
CCCTCCGGGTTGTAAACTGCTTTTAGTTGGGAATAAAGTGCAGCTCGTGAGCTGTTTTGT
ATGTACCATCAGAAAAAGGACCGGCTAATTCCGTGT
>FBMWY7P02FTIJS 136       0      136
TGGGGAATATTGCACAATGGGGGAAACCCTGATGCAGCGACGCCGCGTGGAGGAAGAAGG
TCTTCGGATTGTAAACTCCTGTTGTTGGGGAAGATAATGGCGGTACCCAACAAGGAAGTG
ACGGCTAACTACGTGG
>FBMWY7P02JTKDO 137       0      137
TGGGGAATATTGCACAATGGGGGAAACCCTGATGCAGCGACGCCGCGTGGAGGAAGAAGG
TCTTCGGATTGTAAACTCCTGTTGTTGGGGAAGATAATGACGGTACCCAACAAGGAAGTG
ACGGCTAACTACGTGCT
>FBMWY7P02HQLBC 135       0      135
TGGGGAATATTGCACAATGGAGGAAACTCTGATGCAGCGACGCCGCGTGAGTGAAGAAGT
ATTTCGGTATGTAAAGCTCTATCAGCAGGGAAGATAATGACGGTACCTGACTAAGAAGCT
CCGGCTAAATACGTG
>FBMWY7P02FM32P 138       0      138
TGGGGAATATTGCACAATGGGGGAAACCCTGATGCAGCGACGCCGCGTGGAGGAAGAAGG
TCTTCGGATTGTAAACTCCTGTTGTTGGGGAAGATAATGACGGTAACCCAACAAGGAAGT
GACGGCTAACTACGTGCT
>FBMWY7P02IPC93 135       0      135
TGGGGAATATTGCACAATGGGGGAAACCCTGATGCAGCGACGCCGCGTGGAGGAAGAAGG
TCTTCGGATTGTAAACTCCTGTTGTTGGGGAAGATAATGACGGTACCCAACAAGGAAGTG
ACGGCTAACTACGTG
>FBMWY7P02GF80C 140       0      140
TGGGGAATATTGGACAATGGACCAAAAGTCTGATCCAGCAATTCTGTGTGCACGATGAAG
TTTTTCGGAATGTAAAGTGCTTTCAGTTGGGAAGAAGAAAGTGACGGTACCAACAGAAGA
AGCGACGGCTAAATACGTGT
>FBMWY7P02I4UPX 150       0      150
TGGGGAATATTGCACAATGGAGGAAACTCTGATGCAGCGACGCCGCGTGAGTGAAGAAGT
ATTTCGGTATGTAAAGCTCTATCAGCAGGGAAGATAATGACGGTACCTGACTAAGAAGCT
CCGGCTAAATACGTGCCAGCAGCCGGTAAT
>FBMWY7P02JCY9J 154       0      154
TGAGGAATATTGGTCAATGGACGCAAGTCTGAACCAGCCAAGTAGCGTGCAGGATGACGG
CCCTCCGGGTTGTAAACTGCTTTTAGTTGGGAATAAAGTGCAGCTCGTGAGCTGTTTTGA
TGTACCATCAGAAAAAGGCCGGCTAATTCCGTGT
>FBMWY7P02HOGH7 162       0      162
TGGGGAATCTTCCGCAATGGGCGAAAGCCTGACGGAGCAAACGCCGCGTGAACGATGAAG
GTCTTAGGATCGTAAAGTTCTGTTGTTAGGGACGAAGGGTAAGAATCATAATAAGGTTTT
TATTTGACGGTACCTAACGAGGGAGCCACGGCTAACTACGTG
>FBMWY7P02GEHHE 174       0      174
TGGGGAATTTTGGACAATGGGGGCAACCCTGATCCAGCCATGCCGCGTGCAGGATGAAGG
TCTTCGGATTGTAAACTGCTTTTGTCAGGGACGAAAAGGATTGTGCTAATACCATGATCT
GCTGACGGTACCTGAAGAATAAGCACCGGCTAACTACGTGCCGGCAGCCGTAAT
>FBMWY7P02GNU5L 160       0      160
TAGGGAATCTTCCACAATGGGCGAAAGCCTGATGGAGCAACGCCGCGTGGGTGAAGAAGG
TCTTCGGATCGTAAAACCCTGTTGTTAGAGAAGAAAGTGCGTGAGAGTAACTGTTCACGT
TTCGACGGTATCTAACCAGAAAGCCACGGCTAACTACGTG
>FBMWY7P02IF2NI 136       0      136
TGGGGAATATTGCACAATGGGGGAAACCCTGATGCAGCGACGCCGCGTGGAGGAAGAAGG
TCTTCGGATTGTAAACTCCTGTTGTTGGGGAAGATAATGACGGTACCCAACAAGGAAGTG
ACGGCTAACTACGTGT
>FBMWY7P02GMFQ2 158       0      158
TGAGGAATATTGGTCAATGGACGAGAGTCTGAACCAGCCAAGTAGCGTGAAGGATGACTG
CCCTATGGGTTGTAAACTTCTTTTATACGGGAATAAAGTGAAGCACGTGTGCTTTTTTGT
ATGTACCGTATGAATAAGGATCGGCTAACTCCGTGCCT
>FBMWY7P02F8A30 135       0      135
TGGGGAATATTGCACAATGGAGGAAACTCTGATGCAGCGACGCCGCGTGAGTGAAGAAGT
ATTTCGGTATGTAAAGCTCTATCAGCAGGGAAGATAATGACGGTACCTGACTAAGAAGCT
CCGGCTAAATACGTG
>FBMWY7P02GUCSZ 158       0      158
TGAGGAATATTGGTCAATGGGCGCGAGCCTGAACCAGCCAAGTAGCGTGAAGGATGACTG
CCCTATGGGTTGTAAACTTCTTTTGTCCGGGAATAAAACCGCCTACGTGTAGGCGCTTGT
ATGTACCGGTACGAATAAGCATCGGCTAACTCCGTGCT
>FBMWY7P02INSLM 137       0      137
TGGGGAATATTGCACAATGGGGGAAACCCTGATGCAGCGACGCCGCGTGGAGGAAGAAGG
TCTTCGGATTGTAAACTCCTGTTGTTGGGGAAGATAATGACGGTACCCAACAAGGAAGTG
ACGGCTAACTACGTGCA
>FBMWY7P02G80C1 163       0      163
TGGGGAATTTTGGACAATGGGGGCAACCCTGATCCAGCCATGCCGCGTGCAGGATGAAGG
TCTTCGGATTGTAAACTGCTTTTGTCAGGGACGAAAAGGATTGTGTTAATACCATGATCT
GCTGACGGTACCTGAAGAATAAGCACCGGCTAACTACGTGCCG
>FBMWY7P02GJ4DT 57       0      57
CGCCCGGGTAACGGTTAACTTCGTAGGACGGGGCCGGGTCGGTCGGAACGGAACGGC
>FBMWY7P02FFT9C 139       0      139
TGGGGAATATTGGACAATGGACCAAAAGTCTGATCCAGCAATTCTGTGTGCACGATGACG
GTCTTAGGATTGTAAAGTGCTTTCAATTGGGAAGAAAAAAATGACGGTACCAATAGAAGA
AGCGACGGCTAAATACGTG
>FBMWY7P02GEI2Q 141       0      141
TGGGGAATATTGGACAATGGACCAAAAGTCTGATCCAGCAATTCTGTGTGCACGATGAAG
TTTTTCGGAATGTAAAGTGCTTTCAGTTGGGAAGAAGAAAGTGACGGTACCAACAGAAGA
AGCGACGGCTAAATACGTGCT
>FBMWY7P02GW4DS 136       0      136
TGGGGAATATTGCACAATGGAGGAAACTCTGATGCAGCGACGCCGCGTGAGTGAAGAAGT
ATTTCGGTATGTAAAGCTCTATCAGCAGGGAAGATAATGACGGTACCTGACTAAGAAGCT
CCGGCTAAATACGTGT
>FBMWY7P02GB1WA 139       0      139
TGGGGAATATTGGACAATGGACCGAAAGTCTGATCCAGCAATTCTGTGTGCACGATGAAG
TTTTTCGGAATGTAAAGTGCTTTCAGTTGGGAAGAAGAAAGTGACGGTACCAACAGAAGA
AGCGACGGCTAAATACGTG
>FBMWY7P02FY77H 155       0      155
TGAGGAATATTGGTCAATGGACGAGAGTCTGAACCAGCCAAGTAGCGTGAAGGATGACTG
CCCTATGGGTTGTAAACTTCTTTTATATGGGAATAAAAAAGAGTACGTGTGCTCTATTGT
ATGTACCTTATGAATAAGCATCGGCTAATTCCGTG
>FBMWY7P02I43H9 157       0      157
TGAGGAATATTGGTCAATGGGCGAGAGCCTGAACCAGCCAAGTAGCGTGAAGGATGAAGG
TTCTATGAATTGTAAACTTCTTTTATACGGGAATAAAACCTCCCACGTGTGGGAGCTTGT
ATGTACCGTATGAATAAGCATCGGCTAACTCCGTGCG
>FBMWY7P02HZ0CW 164       0      164
TGGGGAATCTTCCGCAATGGGCGAAAGCCTGACGGAGCAATGCCGCGTGAGTGATGAAGG
AATTCGTTCCGTAAAACTCTTTTGTTTATGACGAATGTGCAGATTGTGAATAATTATTTG
TAATGACGGTAGTAAACGAATAAGCCACGGCTAACTACGTGCCC
>FBMWY7P02GA477 136       0      136
TGGGGAATATTGCACAATGGGGGAAACCCTGATGCAGCGACGCCGCGTGGAGGAAGAAGG
TCTTCGGATTGTAAACTCCTGTTGTTGGGGAAGATAATGACGGTACCCAACAAGGAAGTG
ACGGCTAACTACGTGT
>FBMWY7P02IDDMT 135       0      135
TGGGGAATATTGCACAATGGAGGAAACTCTGATGCAGCGACGCCGCGTGAGTGAAGAAGT
ATTTCGGTATGTAAAGCTCTATCAGCAGGGAAGATAATGACGGTACCTGACTAAGAAGCT
CCGGCTAAATACGTA
>FBMWY7P02IIH0X 136       0      136
TGGGGAATATTGCACAATGGGGGAAACCCTGATGCAGCGACGCCGCGTGGAGGAAGAAGG
TCTTCGGATTGTAAACTCCTGTTGTTGGGGAAGATAATGACGGTACCCAACAAGGAAGTG
ACGGCTAACTACGTGG
>FBMWY7P02HEVYE 135       0      135
TGGGGAATATTGCACAATGGGGGAAACCCTGATGCAGCGACGCCGCGTGAAGGAAGAAGT
ATCTCGGTATGTAAACTTCTATCAGCAGGGAAGAAAATGACGGTACCTGACTAAGAAGCC
CCGGCTAACTACGTG
>FBMWY7P02ISP7G 136       0      136
TGGGGAATATTGCACAATGGGGGAAACCCTGATGCAGCGACGCCGCGTGAGCGATGAAGT
ATTTCGGTATGTAAAGCTCTATCAGCAGGGAAGATAATGACGGTACCTGACTAAGAAGCA
CCGGCTAAATACGTGT
>FBMWY7P02I82GF 19       0      19
ATCTTGGACGACGGGTCGT
>FBMWY7P02GLT5U 135       0      135
TGGGGAATATTGCACAATGGGGGAAACCCTGATGCAGCAACGCCGCGTGAGTGAAGAAGT
ATTTCGGTATGTAAAGCTCTATCAGCAGGGAAGAAAGTGACGGTACCTGACTAAGAAGCC
CCGGCTAACTACGTT
>FBMWY7P02HW6P3 156       0      156
TGAGGAATATTGGTCAATGGGCGCGAGCCTGAACCAGCCAAGTAGCGTGAAGGATGACTG
CCCTATGGGTTGTAAACTTCTTTTGTCCGGGAATAAAACCGCCTACGTGTAGGCGCTTGT
ATGTACCGGTACGAATAAGCATCGGCTAACTCCGTG
>FBMWY7P02H53N9 138       0      138
TGGGGAATCTTGCGCAATGGGGGGAACCCTGACGCAGCGACGCCGCGTGCGGGACGAAGG
CCCTCGGGTCGTAAACCGCTTTCAGCAGGGATGAGACAAGACGGTACCTGCAGAAGAAGC
CCCGGCTAACTACGTGCT
>FBMWY7P02G0G4X 172       0      172
CCTACGAGGCAGCAGTGAGGAATATTGGTCAATGGACGAGAGTCTGAACCAGCCAAGTAG
CGTGAAGGATGACTGCCCTATGGGTTGTAAACTTCTTTTATATGGGAATAAAAAAGAGCA
CGTGTGCTCTATTGTATGTACCTTATGAATAAGCATCGGCTAATTCCGTGCT
>FBMWY7P02IRADH 139       0      139
TGGGGAATATTGGACAATGGACCAAAAGTCTGATCCAGCAATTCTGTGTGCACGATGACG
GTCTTAGGATTGTAAAGTGCTTTCAATCGGGAAAAAGAAAGTGATGGTACCGATAGAAGA
AGCGACGGCTAAATACGTG
>FBMWY7P02GD80Y 154       0      154
CCTACGGGCAGCAGTGGGGAATATTGGACAATGGACCAAAAGTCTGATCCAGCAATTCTG
TGTGCACGATGACGGTCTTAGGATTGTAAAGTGCTTTCAATTGGGAAGAAAAAAATGACG
GTACCAATAGAAGAAGCGACGGCTAAATACGTGC
>FBMWY7P02JLBLJ 160       0      160
TGGGGAATATTGGACAATGGACCAAAAGTCTGATCCAGCAATTCTGTGTGCACGATGACG
GTCTTAGGATTGTAAAGTGCCTTCAATTGGGAAGAAAAAAAATAGACGGTACCAATAGAA
GAAGCGACGGCTAAATACGTGTCAGCACGCCGGCGGTAAT
>FBMWY7P02HE2TO 157       0      157
TGAGGAATATTGGTCAATGGACGAGAGTCTGAACCAGCCAAGTAGCGTGCAGGATGACGG
CCCTATGGGTTGTAAACTTCTTTTGTCCGGGAATAAAACCGCCTACGTGTAGGCGCTTGT
ATGTACCGGTACGAATAAGCATCGGCTAACTCCGTGT
>FBMWY7P02GN4NH 137       0      137
TGGGGAATATTGCACAATGGGGGAAACCCTGATGCAGCAACGCCGCGTGAGTGAAGAAGT
ATTTCGGTATGTAAAGCTCTATCAGCAGGGAAGAAAGTGACGGTACCTGACTAAGAAGCC
CCGGCTAACTACGTGCC
>FBMWY7P02IZZHV 61       0      61
TAGGGAATATTGCTCAATGGGGGGAAAACCCCTTGAAGTCAGCTAACCGCCGTCGTTCGG
G
>FBMWY7P02IEZJU 141       0      141
TGGGGAATATTGGACAATGGACCAAAAGTCTGATCCAGCAATTCTGTGTGCACGATGACG
GTCTTAGGATTGTAAAGTGCTTTCAATTGGGAAGAAAAAAATGACGGTACCAATAGAAGA
AGCGACGGCTAAATACGTGCA
>FBMWY7P02H6H69 176       0      176
CCTACGGGGAGACAGCAGTGAGGAATATTGGTCAATGGACGAGAGTCTGAACCAGCCAAG
TAGCGTGAAGGAAGACTGCCCTATGGGTTGTAAACTTCTTTTATAAGGGAATAAAGTCAG
GTACGTGTACCTGTTTGTATGTACCTTATGAATAAGCATCGGCTAACTCCGTGCCA
>FBMWY7P02G76M5 135       0      135
TGGGGAATATTGCACAATGGGGAAACCCTGATGCAAGCGACGCCGCGTGGAGGAAGAAGG
TCTTCGGATTGTAAACTCCTGTTGTTGGGGAAGATAATGACGGTACCCAACAAGGAAGTG
ACGGCTAACTACGTA
>FBMWY7P02I4JI1 135       0      135
TGGGGAATATTGCACAATGGAGGAAACTCTGATGCAGCGACGCCGCGTGAGTGAAGAAGT
ATTTCGGTATGTAAAGCTCTATCAGCAGGGAAGATAATGACGGTACCTGACTAAGAAGCT
CCGGCTAAATACGTG
>FBMWY7P02H7JLG 139       0      139
TGGGGAATATTGGACAATGGACCAAAAGTCTGATCCAGCAATTCTGTGTGCACGATGAAG
TTTTTCGGAATGTAAAGTGCTTTCAGTTGGGAAGAAGAAAGTGACGGTACCAACAGAAGA
AGCGACGGCTAAATACGTA
>FBMWY7P02FMBSW 158       0      158
TGAGGAATATTGGTCAATGGACGAGAGTCTGAACCAGCCAAGTAGCGTGAAGGATGAAGG
TCCTACGGATTGTAAACTTCTTTTATAAGGGAATAAAACCTCCCACGTGTGGGAGCTCGT
ATGTACCTTATGAATAAGCATCGGCGTAACTCCGTGCT
>FBMWY7P02IUNZ0 164       0      164
TGGGGAATCTTCCGCAATGGGCGAAAGCCTGACGGAGCAATGCCGCGTGAGTGATGAAGG
AATTCGTTCCGTAAAACTCTTTTGTTTATGACGAATGTGCAGATTGTGAATAATTATTTG
TAATGACGGTAGTAAACGAATAAGCCACGGCTAACTACGTGCCT
>FBMWY7P02GAXEV 165       0      165
GCGGCAGTGAGGAATATTGGTCAATGGGACGCAAGTCTGAACCAGCCAAGTAGCGTGCAG
GATGACGGCCCTCCGGGTTGTAAACTGCTTTTAGTTGGGAATAAAGTGCAGCTCGTGAGC
TGTTTTGTATGTACCATCAGAAAAAGGCCGGCTAATTCCGTGCCG
>FBMWY7P02I75BG 141       0      141
TGGGGAATATTGGACAATGGACCAAAAGTCTGATCCAGCAATTCTGTGTGCACGATGAAG
TTTTTCGGAATGTAAAGTGCTTTCAGTTGGGAAGAAGAAAGTGACGGTACCAACAGAAGA
AGCGACGGCTAAATACGTGCA
>FBMWY7P02JYVM7 135       0      135
TGGGGAATATTGCACAATGGNGGAAACTCTGATGCAGCGACGCCGCGTGAGTGAAGAAGT
ATTTCGGTATGTAAAGCTCTATCAGCAGGGAAGATAATGACGGTACCTGACTAAGAAGCT
CCGGCTAAATACGTG
>FBMWY7P02HTJZC 157       0      157
TGAGGAATATTGGTCAATGGGCGCGAGCCTGAACCAGCCAAGTAGCGTGAAGGATGACTG
CCCTATGGGTTGTAAACTTCTTTTGTCCGGGAATAAAACCGCCTACGTGTAGGCGCTTGT
ATGTACCGGTACGAATAAGCATCGGCTAACTCCGTGT
>FBMWY7P02G9KWQ 137       0      137
TGGGGAATCTTGCGCAATGGGGGGAACCCTGACGCAGCGACGCCGCGTGCGGGACGAAGG
CCCTCGGGTCGTAAACCGCTTTCAGCAGGGATGAGACAAGACGGTACCTGCAGAAGAAGC
CCCGGCTAACTACGTGA
>FBMWY7P02JUZUG 135       0      135
TGGGGAATATTGCACAATGGAGGAAACTCTGATGCAGCGACGCCGCGTGAGTGAAGAAGT
ATTTCGGTATGTAAAGCTCTATCAGCAGGGAAGATAATGACGGTACCTGACTAAGAAGCT
CCGGCTAAATACGTG
>FBMWY7P02FHTJG 155       0      155
TGAGGAATATTGGTCAATGGACGAGAGTCTGAACCAGCCAAGTAGCGTGCAGGATGACGG
CCCTATGGGTTNTAAACTGCTTTTANAAGGGAATAAAGTGAGCCTCGTGAGGCTTTTTGC
ATGTACCTTATGAATAAGGACCGGCTAATTCCGTG
>FBMWY7P02FOY3B 160       0      160
TGGGGAATTTTGGACAATGGGGGCAACCCTGATCCAGCCATGCCGCGTGCAGGATGAAGG
TCTTCGGATTGTAAACTGCTTTTGTCAGGGACGAAAAGGATTGTGCTAATACCATGATCT
GCTGACGGTACCTGAAGAATAAGCACCGGCTAACTACGTG
>FBMWY7P02J0XR4 162       0      162
TGGGGAATCTTCCGCAATGGGCGAAAGCCTGACGGAGCAACGCCGCGTGAACGATGAAGG
TCTTAGGATCGTAAAGTTCTGTTGTTAGGGACGAAGGGTAAGAATCATAATAAGGTTTTT
ATTTGACGGTACCTAACGAGGAAGCCACGGCTAACTACGTGT
>FBMWY7P02HTJV3 91       0      91
CCTAAAACGGGAAAAGGAAACAAAAGAAACAAAAGAAACCGAAACGGTAAAATAACTAAG
AAAGGAACGGGAACTAAGGAACAAAAGGACA
>FBMWY7P02JVBWR 138       0      138
TGGGGAATATTGCACAATGGGGGGAAACCCCGTGATGCAGCGACGCCGCGTGGAGGAAGA
AGGTCTTCGGATTGTAAACTCCTGTTGTTGGGGAAGATAATGACGGTACCCAACAAGGAA
GTGACGGCTAACTACGTG
>FBMWY7P02IOI4Y 135       0      135
TGGGGAATATTGCACAATGGGGGAAACCCTGATGCAGCAACGCCGCGTGAGTGAAGAAGT
ATTTCGGTATGTAAAGCTCTATCAGCAGGGAAGAAAGTGACGGTACCTGACTAAGAAGCC
CCGGCTAACTACGTG
>FBMWY7P02GAXI9 136       0      136
TAGGGAATATTGCACAAGTGGGGGAAACCCTGATGCAGCGACGCCGCGTGAAGGAAGAAG
TATCTCGGTATGTAAACTTCTATCAGCAGGGAAGACAATGACGGTACCTGACTAAGAAGC
CCCGGCTAACTACCTG
>FBMWY7P02FOO0T 141       0      141
TGGGGAATATTGGACAATGGACCGAAAAGTCTGATCCAGCAATTCTGTGTGCACGATGAC
GGTCTTAGGATTGTAAAGTGCTTTCAATTGGGAAGAAAAAAATGACGGTACCAATAGAAG
AAGCGACGGCTAAATACGTGT
>FBMWY7P02IBJY1 156       0      156
TGAGGAATATTGGTCAATGGACGAGAGTCTGAACCAGCCAAGTAGCGTGAAGGAAGACTG
CCCTATGGGTTGTAAACTTCTTTTATAAGGGAATAAAGTCAGGTACGTGTACCTGTTTGT
ATGTACCTTATGAATAAGCATCGGCTAACTCCGTGG
>FBMWY7P02H436P 136       0      136
TGGGGAATATTGCACAATGGGGGAAACCCTGATGCAGCGACGCCGCGTGAAGGAAGAAGT
ATTTCGGTATGTAAACTTCTATCAGCAGGGAAGAAAATGACGGTACCTGACTAAGAAGCC
CCGGCTAACTACGTGA
>FBMWY7P02IAKE5 156       0      156
TGAGGAATATTGGTCAAGTGGACGCAAGTCTGAACCAGCCAAGTAGCGTGCAGGATGACG
GCCCTCCGGGTTGTAAACTGCTTTTAGTTGGGAATAAAGTGCAGCTCGTGAGCTGTTTTG
TATGTACCATCAGAAAAAGGACCGGCTAATTCCGTG
>FBMWY7P02ILXOF 156       0      156
TGAGGAATATTGGTCAATGGGCGCGAGCCTGAACCAGCCAAGTAGCGTGAAGGATGACTG
CCCTATGGGTTGTAAACTTCTTTTGTCCGGGAATAAAACCGCCTACGTGTAGGCGCTTGT
ATGTACCGGTACGAATAAGCATCGGCTAACTCCGTG
>FBMWY7P02H0QF0 139       0      139
TGGGGAATATTGGACAATGGACCAAAAGTCTGATCCAGCAATTCTGTGTGCACGATGACG
GTCTTAGGATTGTAAAATGCTTTCAATTGGGAAGAAAAAATGACGGTACCAATAGAAGAA
GCGACGGCTAAATACGTGT
>FBMWY7P02I5E5Y 161       0      161
TAGGGAATCTTCCACAATGGGCGAAAGCCTGATGGAGCAACGCCGCGTGGGTGAAGAAGG
TCTTCGGATCGTAAAACCCTGTTGTTAGAGAAGAAAGTGCGTGAGAGTAACTGTTCACGT
TTCGACGGTATCTAACCAGAAAGCCACGGCTAACTACGTGT
>FBMWY7P02HST2C 136       0      136
TGGGGAATATTGCACAATGGGGGAAACCCTGATGCAGCGGCGCCGCGTGGAGGAAGAAGG
TCTTCGGATTGTAAACTCCTGTTGTTGGGGAAGATAATGACGGTACCCAACAAGGAAGTG
ACGGCTAACTACGTGT
>FBMWY7P02GHJ5O 165       0      165
TGAGGAATATTGGTCAATGGGCGCGAGCCTGAACCAGCCAAGTAGCGTGAAGGATGACTG
CCCTATGGGTTGTAAACTTCTTTTGTCCGGGAATAAAACCGCCTACGTGTAGGCGCTTGT
ATGTACCGGTACGAATAAGCATCGGCTAACTCCGTGCCANNCGCG
>FBMWY7P02HJDB4 156       0      156
TGAGGAATATTGGTCAATGGACGAGAGTCTGAACCAGCCAAGTAGCGTGGAGGATGAAGG
TCCTACGGATTGTAAACTTCTTTTATAAGGGAATAAAACCTCCCACGTGTGGGAGCTTGT
ATGTACCTTATGAATAAGCATCGGCTAACTCCGTGT
>FBMWY7P02IIJDG 153       0      153
CCTACCGGAGGGCAGCAGTGGGGAATATTGCACAATGGGGGAAACCCTGATGCAGCGACG
CCGCGTGGAGGAAGAAGGTCTTCGGATTGTAAACTCCTGTTGTTGGGGAAGATAATGACG
GTACCCAACAAGGAAGTGACGGCTAACTACGTA
>FBMWY7P02IGO0F 160       0      160
TGGGGAATTTTGGACAATGGGGGCAACCCTGATCCAGCCATGCCGCGTGCAGGATGAAGG
TCTTCGGATTGTAAACTGCTTTTGTCAGGGACGAAAAGGATTGTGTTAATACCATGATCT
GCTGACGGTACCTGAAGAATAAGCACCGGCTAACTACGTG
>FBMWY7P02GKQ1Z 142       0      142
TGGGGAATATTGGACAATGGACCAAAAGTCTGATCCAGCAATTCTGTGTGCACGATGAAG
TTTTTCGGAATGTAAAGTGCTTTCAGTTGGGAAGAAGAAAGTGACGGTACCAACAGAAGA
AGCGACGGCTAAATACGTGCCC
>FBMWY7P02GW1DD 139       0      139
TGGGGAATATTGGACAATGGACCAAAGGTCTGATCCAGCAATTCTGTGTGCACGGTGACG
GTCTTAGGATTGTAAAGTGCTTTCAATTGGGAAAGAAAAAATGACGGTACCAATAGAAGA
AGCGACGGCTAAATACGTA
>FBMWY7P02H3WZ2 160       0      160
TAGGGAATCTTCCACAATGGGCGAAAGCCTGATGGAGCAACGCCGCGTGGGTGAAGAAGG
TCTTCGGATCGTAAAACCCTGTTGTTAGAGAAGAAAGTGCGTGAGAGTAACTGTTCACGT
TTCGACGGTATCTAACCAGAAAGCCACGGCTAACTACGTG
>FBMWY7P02GOY01 137       0      137
TGGGGAATCTTGCGCAATGGGGGGAACCCTGACGCAGCGACGCCGCGTGCGGGACGAAGG
CCCTCGGGTCGTAAACCGCTTTCAGCAGGGATGAGACAAGACGGTACCTGCAGAAGAAGC
CCCGGNTAACTACGTGT
>FBMWY7P02I9FD0 84       0      84
TAGGGAATATTGCACAATGGGGGAAACCCGTGATGCAGCCATGCCGCGTGTGTGAAGAAG
GCCTGGTGGTAAGTACGACTTCTA
>FBMWY7P02GNL8J 135       0      135
TGGGGAATATTGCACAATGGGGGAAACCCTGATGCAGCGACGCCGCGTGGAGGAGGAAGG
TCTTCGGATTGTAAACTCCTGTTGTTGGGGAAGATAATGACGGTACCCAACAAGGAAGTG
ACGGCTAACTACGTG
>FBMWY7P02JCQ21 158       0      158
TGAGGAATATTGGTCAATGGGCGAGAGCCTGAACCAGCCAAGTAGCGTGAAGGATGAAGG
TTCTATGGATTGTAAACTTCTTTTATACGGGAATAAAACCTCCCACGTGTGGGAGCTTGT
ATGTACCGTATGAATAAGCATCGGCTAACTCCGTGCCG
>FBMWY7P02ISGR2 161       0      161
TGGGGAATCTTCCGCAATGGGCGAAAGCCTGACGGAGCAATGCCGCGTGAGTGATGAAGG
AATTCGTTCCGCAAAACTCTTTTGTTTATGACGAATGTGCAGATTGTGAATAATTATTTG
TAATGACGGTAGTAAACGAATAAGCCATGGCTAACTACGTG
>FBMWY7P02GLFA6 160       0      160
TGGGGAATTTTGGACAATGGGGGCAACCCTGATCCAGCCATGCCGCGTGCAGGATGAAGG
TCTTCGGATTGTAAACTGCTTTTGTCAGGGACGAAAAGGGTTGTGTTAATACCATGATCT
GCTGACGGTACCTGAAGAATAAGCACCGGCTAACTACGTA
>FBMWY7P02HKFQS 160       0      160
TGGGGAATTTTGGACAATGGGGGCAACCCTGATCCAGCCATGCCGCGTGCAGGATGAAGG
TCTTCGGATTGTAAACTGCTTTTGTCAGGGACGAAAAGGGTTGTGTTAATACCATGATCT
GCTGACGGTACCTGAAGAATAAGCACCGGCTAACTAGGTG
>FBMWY7P02JJO8I 135       0      135
TGGGGAATATTGCACAATGGGGGAAACCCTGATGCAGCGACGCCGCGTGAGCGATGAAGT
ATTTCGGTATGTAAAGCTCTATCAGCAGGGAAGATAATGACGGTACCTGACTAAGAAGCA
CCGGCTAAATACGTG
>FBMWY7P02IJ5HO 141       0      141
TGGGGAATATTGGACAATGGACCAAAAGTCTGATCCAGCAATTCTGTGTGCACGATGAAG
TTTTTCGGAATGTAAAGTGCTTTCAGTTGGGAAGAAGAAAGTGACGGTACCAACAGAAGA
AGCGACGGCTAAATACGTGCT
>FBMWY7P02JL1N6 184       0      184
CCTAACGGGAAGGACAAGACAAGTAGAAGGAAATAATTAGGTCAAATGGACGAGAGTCTG
AACCAGCCAAGTAGCGTGAAGGAAGACTGCCCTATGGGTTGTAAACTTCTTTTATAAGGG
AATAAAGTCAGGTACGTGTACCTGTTTGTATGTACCTTATGAATAAGCATCGGCTAACTC
CGTG
>FBMWY7P02JCDBE 142       0      142
TGGGGAATATTGGACAATGGACCAAAAGTCTGATCCAGCAATTCTGTGTGCACGATGACG
GTCTTAGGATTGTAAAGTGCTTTCAATTGGGAAGAAAAAAATGACGGTACCAATAGAAGA
AGCGACGGCTAAATACGTGCCT
>FBMWY7P02I0A9X 167       0      167
TGGGGAATTTTGGACAATGGGGGCGAACCCTGATCCAGCCATGCCGCGTGCAGGATGAAG
GTCTTCGGATTGTAAACTGCTTTTGTTCAGGGACGAAAAGGAATTGTGCTAATACCATGA
TCTGCTGACGGTACCTGAAGAATAAAGCACCGGCTAACTACGTGCCT
>FBMWY7P02I2VA1 141       0      141
TGGGGAATATTGGACAATGGACCAAAAGTCTGATCCAGCAATTCTGTGTGCACGATGACG
GTCTTAGGATTGTAAAGTGCTTTCAAAACGGGAAAAAGAAAGTGATGGTACCGATAGAAG
AAGCGACGGCTAAATACGTGT
>FBMWY7P02IO1LE 63       0      63
NNCACCGGCCCGACGTAAAGTTAACTTCGTAGGACGGGGCCGGGTCGGTCGGAACGGAAC
GGC
>FBMWY7P02GNYC5 135       0      135
TGGGGAATATTGCACAATGGAGGAAACTCTGATGCAGCGACGCCGCGTGAGTGAAGAAGT
ATTTCGGTATGTAAAGCTCTATCAGCGGGGAAGATAATGACGGTACCTGACTAAGAAGCT
CCGGCTAAATACGTA
>FBMWY7P02IOAL2 163       0      163
TAGGGAATTTTCGGCAATGGGGGGAACCCTGACCGAGCAACGCCGCGTGAAGGAAGAAGG
TCTTCGGATTGTAAACTTCTGTTATAAAGGAAGAACGGTATATATAGGGAATGATATATA
AGTGACGGTACTTTATGAGAAAGCCACGGCTAACTACGTGCCA
>FBMWY7P02HI57R 155       0      155
TGAGGAATATTGGTCAATGGACGCAAGTCTGAACCAGCCAAGTAGCGTGCAGGATGACGG
CCCTCCGGGTTGTAAACTGCTTTTAGTTGGGAATAAAGTGCAGCTCGTGAGTTGTTTTGT
ATGTACCATCAGAAAAAGGACCGGCTAATTCCGTG
>FBMWY7P02F6IY2 155       0      155
TGAGGAATATTGATCAATGGACGAGAGTCTGAACCAGCCAAGTAGCGTGAAGGATGACTG
CCCTATGGGTTGTAAACTTCTTTTATACGGGAATAAAGTGAGCCACGTGTGGTTTTTTGT
ATGTACCGTATGAATAAGGATCGGCTAACTCCGTG
>FBMWY7P02G5SYZ 135       0      135
TGGGGAATATTGCACAATGGAGGAAACTCTGATGCAGCGACGCCGCGTGAGTGAAGAAGT
ATTTCGGTATGTAAAGCTCTATCAGCAGGGAAGATAATGACGGTACCTGACTAAGAAGCT
CCGGCTAAATACGTG
>FBMWY7P02ITZJ1 137       0      137
TGGGGAATATTGCACAATGGGGGAAACCCTGATGCAGCGACGCCGCGTGAAGGAAGAAGT
ATCTCGGTATGTAAACTTCTATCAGCAGGGAAGATAATGACGGTACCTGACTAAGAAGCC
CCGGCTAACTACGTGCT
>FBMWY7P02HFY1H 154       0      154
TGAGGAATATTGGTCAATGGACGAGAGTCTGAACCAGCCAAGTAGCGTGAAGGATGACTG
CCCTATGGGTTGTAAACTTCTTTTATACGGGAATAAAGTGAAGCACGTGCGCTTTTTTGA
TGTACCGTATGAATAGGCATCGGCTAACTCCGTC
>FBMWY7P02G2WXQ 200       0      200
CCTTACGGGGGGTCTAGTCTAGTTGTAGGTAATTATTTGGTTCTAATTGGTACGGTAAGT
TCTTGTAACCTAGTCCTAAGTTCGTCGTTGAAGGTATTGAAGGTTCTATGGATTGTAAAC
TTCTTTTATAGGGGAATAAAAAGTCCACGTGTGGATTCTTGTATGTACCCTATGAATAAG
CATCGGCTAACTCCGTGCCA
>FBMWY7P02IMQZO 136       0      136
TGGGGAATATTGCACAATGGAGGAAACTCTGATGCAGCGACGCCGCGTGAGTGAAGAAGT
ATTTCGGTATGTAAAGCTCTATCAGCAGGGAAGATAATGACGGTACCTGACTAAGAAGCT
CCGGCTAAATACGTGT
>FBMWY7P02J0LTK 156       0      156
TGAGGAATATTGGTCAATGGACGAGAGTCTGAACCAGCCAAGTAGCGTGAAGGAAGACTG
CCCTATGGGTTGTAAACTTCTTTTATAAGGGAATAAAAGTCAGGTACGTGTACCTGTTTG
TATGTACCTTATGAATAAGCATCGGCTAACTCCGTG
>FBMWY7P02IGUKB 160       0      160
TGAGGAATATTGGTCAAGTGGGCGCGAGCCTGAACCAGCCAAGTAGCGTGAAGGATGACT
GCCCTATGGGTTGTAAACTTCTTTTGTCCGGGAATAAAACCGCCTACGTGTAGGCGCTTG
TATGTACCGGTACGAATAAGCATCGGCTAACTCCGTGCCC
>FBMWY7P02FV6O3 139       0      139
TGGGGAATATTGGACAATGGACCAAAAGTCTGATCCAGCAATTCTGTGTGCACGATGACG
GTCTTAGGATTGTAAAGTGCTTTCAATCGGGAAAAAGAAAGTGATGGTACCGATAGAAGA
AGCGACGGCTAAATACGTG
>FBMWY7P02GUX7G 136       0      136
TGGGGAATATTGCACAATGGGGGAAACCCTGATGCAGCGACGCCGCGTGAGCGATGAAGT
ATTTCGGTATGTAAAGCTCTATCAGCAGGGAAGATAATGACGGTACCTGACTAAGAAGCA
CCGGCTAAATACGTGT
>FBMWY7P02JVYYO 137       0      137
TGGGGGATATTGCACAATGGGGGAAACCCTGATGCAGCGACGCCGCGTGAGTGAAGAAGT
ACTTCGGTACGTAAAGCTCTATCAGCAGGGAAGAGAATGACGGTACCTGACTAAGAAGCC
CCGGCTAACTACGTGCT
>FBMWY7P02ISA8K 164       0      164
TGGGGAATCTTCCGCAATGGGCGAAAGCCTGACGGAGCAATGCCGCGTGAGTGATGAAGG
AATTCGTTCCGTAAAACTCTTTTGTTTATGACGAATGTGCAGATTGTGAATAATTATTTG
TAATGACGGTAGTAAACGAATAAGCCACGGCTAACTACGTGCCT
>FBMWY7P02I1V0L 171       0      171
TGAGGAATATTGGTCAATGGGCGCGAGCCTGAACCAGCCAAGTAGCGTGAAGGATGACTG
CCCTATGGGTTGTAAACTTCTTTTGTCCGGGAATAAAACCGCCTACGTGTAGGCGCTTGT
ATGTACCGGTACGAATAAGCATCGGCTAACTCCGTGCCAGTAGCCGNGTAT
>FBMWY7P02GNSXW 160       0      160
TAGGGAATCTTCCACAATGGGCGAAAGCCTGATGGAGCAACGCCGCGTGGGTGAAGAAGG
TCTTCGGATCGTAAAACCCTGTTGTTAGAGAAGAAAGTGCGTGAGAGTAACTGTTCACGT
TTCGACGGTATCTAACCAGAAAGCCACGGCTAACTACGTA
>FBMWY7P02HMY8T 159       0      159
CCTAACGGGAAGGACAAGACAGTAGGGGAAATATTGCACAATGGGGGAAACCCTGATGCA
GCGACGCCGCGTGGAGGAAGAAGGTCTTCGGATTGTAAACTCCTGTTGTTGGGGAAGATA
ATGACGGTACCCAACAAGGAAGTGACGGCTAACTACGTG
>FBMWY7P02FRSV9 156       0      156
TGAGGAATATTGGTCAATGGACGAGAGTCTGAACCAGCCAAGTAGCGTGAAGGATGACTG
CCCTATGGGTTGTAAACTTCTTTTATACGGGAATAAAGTGAAGCACGTGTGCTTTTTTGT
ATGTACCGTATGAATAAGGATCGGCTAACTCCGTGA
>FBMWY7P02HFT1B 158       0      158
TGAGGAATATTGGTCAATGGGGCGCGAGCCTGAACCAGCCAAGTAGCGTGAAGGATGACT
GCCCTATGGGTTGTAAACTTCTTTTGTCCGGGAATAAAACCGCCTACGTGTAGGCGCTTG
TATGTACCGGTACGAATAAGCATCGGCTAACTCCGTGT
>FBMWY7P02H638V 161       0      161
TGGGGAATCTTCCGCAATGGGCGAAAGCCTGACGGAGCAATGCCGCGTGAGTGATGAAGG
AATTCGTTCCGTAAAACTCTTTTGTTTATGACGAATGTGCAGATTGTGAATAATTATTTG
TAATGACGGTAGTAAACGAATAAGCCACGGCTAACTACGTG
>FBMWY7P02F3OW0 140       0      140
TGGGGAATATTGGACAATGGACCAAAAGTCTGATCCAGCAATTCTGTGTGCACGATGAAG
TTTTTCGGAATGTAAAGTGCTTTCAGTTGGGAAGAAGAAAGTGACGGTACCAACAGAAGA
AGCGACGGCTAAATACGTGG
>FBMWY7P02HRKZX 135       0      135
TGGGGAATATTGCACAATGGGGGAAACCCTGATGCAGCGACGCCGCGTGGAGGAAGAAGG
TCTTCGGATTGTAAACTCCTGTTGTTGGGGAAGATAATGACGGTACCCAACAAGGAAGTG
ACGGCTAACTACGTG
>FBMWY7P02JGMUW 138       0      138
TGGGGAATATTGCACAATGGGGGAAACCCTGATGCAGCGACGCCGCGTGGAGGAAGAAGG
TCTTCGGATTGTAAACTCCTGTTGTTGGGGAAGATAATGACGGTACCCAACAAGGAAGTG
ACGGCTAACTACGTGCCA
>FBMWY7P02IO38D 175       0      175
TGGGGAATTTTGGACAATGGGGCAACCCTGATCCAGCCATGCCGCGTGCAGGATGAAGGT
CTTCGGATTGTAAACTGCTTTTATCAGGGACGAAAAGGATTGTGCTAATACCATGATCTG
CTGACGGTACCTGAAGAATAAGCACCGGCTAACTACGTGCCAGCAGCCTGGTAAT
>FBMWY7P02FQ6G9 135       0      135
TGGGGAATATTGCACAATGGAGGAAACTCTGATGCAGCGACGCCGCGTGAGTGAAGAAGT
ATTTCGGTATGTAAAGCTCTATCAGCAGGGAAGATAATGACGGTACCTGACTAAGAAGCT
CCGGCTAAATACGTG
>FBMWY7P02HKDJ7 137       0      137
TGGGGAATATTGCACAATGGAGGAAACTCTGATGCAGCGACGCCGCGTGAGTGAAGAAGT
ATTTCGGTATGTAAAGCTCTATCAGCAGGGAAGATAATGACGGTACCTGACTAAGAAGCT
CCGGCTAAATACGTGCT
>FBMWY7P02GGMUA 156       0      156
TGAGGAATATTGGTCAATGGGCGCGAGCCTGAACCAGCCAAGTAGCGTGAAGGATGACTG
CCCTATGGGTTGTAAACTTCTTTTGTCCGGGAATAAAACCGCCTACGTGTAGGCGCTTGT
ATGTACCGGTACGAATAAGCATCGGCTAACTCCGTG
>FBMWY7P02GPK2K 155       0      155
TGAGGAATATTGGTCAATGGACGAGAGTCTGAACCAGCCAAGTAGCGTGAAGGATGACTG
CCCTATGGGTTGTAAACTTCTTTTATATGGGAATAAAAAAGAGTACGTGTGCTCTATTGT
ATGTACCTTATGAATAAGCATCGGCTAATTCCGTG
>FBMWY7P02JKOVW 135       0      135
TGGGGAATATTGCACAATGGAGGAAACTCTGATGCAGCGACGCCGCGTGAGTGAAGAAGT
ATTTCGGTATGTAAAGCTCTATCAGCAGGGAAGATAATGACGGTACCTGACTAAGAAGCT
CCGGCTAAATACGTG
>FBMWY7P02I1MT0 135       0      135
TGGGGAATATTGCACAATGGGGGAAACCCTGATGCAGCGACGCCGCGTGGAGGAAGAAGG
TCTTCGGATTGTAAACTCCTGTTGTTGGGGAAGATAATGACGGTACCCAACAAGGAAGTG
ACGGCTAACTACGTG
>FBMWY7P02GY5CV 154       0      154
TGAGGAATATTGGCCAATGGACGCAAGTCTGAACCAGCCAAGTAGCGTGCAGGATGACGG
CCCTCCGGGTTGTAAACTGCTTTTAGTTGGGAATAAAGTGCAGCTCGTGAGCTGTTTTGT
ATGTACCATCAGAAAAAGGCCGGCTAATTCCGTG
>FBMWY7P02IVROA 140       0      140
TGGGGAATATTGCGCAATGGGGGCAACCCTGACGCAGCAACGCCGCGTGATTGAAGAAGG
TCTTCGGATTGTAAAAATCTTTAATTAGGGACGAAAAAAATGACGGTACCTAAAGAATAA
GCTCCGGCTAACTACGTGCT
>FBMWY7P02H72O8 161       0      161
TGGGGAATTTTGGACAATGGGGGCAACCCTGATCCAGCCATGCCGCGTGCAGGATGAAGG
TCTTCGGATTGTAAACTGCTTTTGTCAGGGACGAAAAGGATTGCGCTAATACCATGATCT
GCTGACGGTACCTGAAGAATAAGCACCAGCTAACTACGTGT
>FBMWY7P02ILW3D 155       0      155
TGAGGAATATTGGTCAATGGACGCAAGTCTGAACCAGCCAAGTAGCGTGCAGGATGACGG
CCCTCCGGGTTGTAAACTGCTTTTAGTTGGGAATAAAGTGCAGCTCGTGAGCTGTTTTGT
ATGTACCATCAGAAAAAGGACCGGCTAATTCCGTA
>FBMWY7P02HXM3T 136       0      136
TGGGGAATATTGCACAATGGGGGAAACCCTGATGCAGCGACGCCGCGTGAGCGATGAAGT
ATTTCGGTATGTAAAGCTCTATCAGCAGGGAAGATAATGACGGTACCTGACTAAGAAGCA
CCGGCTAAATACGTGT
>FBMWY7P02IGSIL 156       0      156
TGAGGAATATTGGTCAATGGACGCAAGTCTGAACCAGCCAAGTAGCGTGCAGGATGACGG
CCCTCCGGGTTGTAAACTGCTTTTAGTTGGGAATAAAGTGCAGCTCGTGAGCTGTTTTGT
ATGTACCATCAAGAAAAAGGACCGGCTAATTCCGTA
>FBMWY7P02FFZIG 156       0      156
TGAGGAATATTGGTCAATGGACGAGAGTCTGAACCAGCCAAGTAGCGTGAAGGATGACTG
CCCTATGGGTTGTAAACTTCTTTTATATGGGAATAAAAAAGAGCACGTGTGCTCTATTGT
ATGTACCTTATGAATAAGCATCGGCTAATTCCGTGT
>FBMWY7P02H09WH 141       0      141
TGGGGAATATTGGACAATGGACCAAGAGTCTGATCCAGCAATTCTGTGTGCACGATGACG
GTCTTAGGATTGTAAAGTGCTTTCAATCGGGAAAAAAGAAAGTGATGGTACCGATAGAAG
AAGCGACGGCTAAATACGTGT
>FBMWY7P02JVZ7I 163       0      163
TAGGGAATCTTCCACAATGGGCGAAAGCCTGATGGAGCAACGCCGCGTGGGTGAAGAAGG
TCTTCGGATCGTAAAACCCTAGTTGTTAGAGAAGAAAGTGCGTGAGAGTAACTGTTCACG
TTTCGACGGTATCTAACCAGAAAGCCACGGCTAACTACGTGCT
>FBMWY7P02IGTVG 68       0      68
TGGGGAATATTGGGCAATGGGGGAAACCCTGACCCAGCAACGCCGCGTGAAGGAAGAAGG
CTGTGTAT
>FBMWY7P02HACEJ 138       0      138
TGGGGAATATTGCACAATGGGGGAAACCCTGATGCAGCGACGCCGCGTGAAGGATGAAGT
ATTTCGGTATGTAAACTTCTATCAGCAGGGAAGAAAATGACGGTACCTGAGTAAGAAGCC
CCGGCTAACTACGTGCCG
>FBMWY7P02HM81M 136       0      136
TGGGGAATCTTGCGCAATGGGGGGAACCCTGACGCAGCGACGCCGCGTGCGGGACGAAGG
CCCTCGGGTCGTAAACCGCTTTCAGCAGGGATGAGACAAGACGGTACCTGCAGAAGAAGC
CCCGGCTAACTACGTG
>FBMWY7P02GEHXK 139       0      139
TGGGGAATATTGGACAATGGACCAAAAGTCTGATCCAGCAATTCTGTGTGCACGATGACG
GTCTTAGGATTGTAAAGTGCTTTCAATCGGGAAAAAGAAAGTGATGGTACCGATAGAAGA
AGCGACGGCTAAATACGTG
>FBMWY7P02FSH3M 158       0      158
TGAGGAATATTGGTCAATGGACGAGAGTCTGAACCAGCCAAGTAGCGTGCAGGATGACGG
CCCTATGGGTTGTAAACTGCTTTTATAAGGGAATAAAGTGAGCCTCGTGAGGCTTTTTGC
ATGTACCTTATGAATAAGGACCGGCTAATTCCGTGCCG
>FBMWY7P02I80XW 158       0      158
TGAGGAATATTGGTCAATGGACGCAAGTCTGAACCAGCCAAGTAGCGTGCAGGATGACGG
CCCTCCGGGTTGTAAACTGCTTTTAGTTGGGAATAAAGTGCAGCTCGTGAGCTGTTTTGT
ATGTACCATCAGAAAAAGGACCGGCTAATTCCGTGCCT
>FBMWY7P02IQNLK 139       0      139
TGGGGAATATTGGACAATGGACCAAAAGTCTGATCCAGCAATTCTGTGTGCACGATGACG
GTCTTAGGATTGTAAAGTGCTTTCAATTGGGAAGAAAAAAATGCGGTACCAATAGAAGAA
GCGACGGCTAAATAACGTG
>FBMWY7P02JASE9 164       0      164
TGGGGAATCTTCCGCAATGGGCGAAAGCCTGACGGAGCAATGCCGCGTGAGTGATGAAGG
AATTCGTTCCGTAAAACTCTTTTGTTTATGACGAATGTGCAGATTGTGAATAATTATTTG
TAATGACGGTAGTAAACGAATAAGCCACGGNTAACTACGTGCCT
>FBMWY7P02JQPIS 162       0      162
TGGGGAATTTTGGACAATGGGGGCGAACCCTGATCCAGCCATGCCGCGTGCAGGATGAAG
GTCTTCGGATTGTAAACTGCTTTTGTCAGGGACGAAAAGGATTGTGCTAATACCATGATC
TGCTGACGGTACCTGAAGAATAAGCACCGGCTAACTACGTGT
>FBMWY7P02JHB0L 157       0      157
TGAGGAATATTGGTCGAATGGGCGCGAGCCTGAACCAGCCAAGTAGCGTGAAGGATGACT
GCCCTATGGGTTGTAAACTTCTTTTGTCCGGGAATAAAACCGCCTACGTGTAGGCGCTTG
TATGTACCGGTACGAATAAGCATCGGCTAACTCCGTG
>FBMWY7P02IBUVC 170       0      170
TGAGGAATATTGGTCAATGGGCGCGAGCCTGAACCAGCCAAGTAGCGTGAAGGATGACTG
CCCTATGGGTTGTAAACTTCTTTTGTCCGGGAATAAAACCGCCTACGTGTAGGCGCTTGT
ATGTACCGGTACGAATAAGCATCGGCTAACTCCGTGCCAGCAGCCGTAAT
>FBMWY7P02JAE0G 135       0      135
TGGGGAATATTGCACAATGGGGGAAACCCTGATGCAGCGACGCCGCGTGGAGGAAGAAGG
TCTTCGGATTGTAAACTCCTGTTGTTGGGGAAGATAATGACGGTACCCAACAAGGAAGTG
ACGGCTAACTACGTA
>FBMWY7P02FTZSP 135       0      135
TGGGGAATATTGCACAATGGAGGAAACTCTGATGCAGCGACGCCGCGTGAGTGAAGAAGT
ATTTCGGTATGTAAAGCTCTATCAGCAGGGAAGATAATGACGGTACCTNACTAAGAAGCT
CCGGCTAAATACGTG
>FBMWY7P02HA84T 161       0      161
TAGGGAATCTTCCACAATGGGCGAAAGCCTGATGGAGCAACGCCGCGTGGGTGAAGCAGG
TCTTCGGATCGTAAAACCCTGTTGTTAGAGAAGAAAGTGCGTGAGAGTAACTGTTCACGT
TTCGACGGTATCTAACCAGAAAGCCACGGCTAACTACGTGA
>FBMWY7P02FPZ7B 135       0      135
TGGGGAATATTGCACAATGGGGGAAACCCTGATGCAGCGACGCCGCGTGAGCGATGAAGT
ATTTCGGTATGTAAAGCACTATCAGCAGGGAAGATAATGACGGTACCTGACTAAGAAGCA
CCGGCTAAATACGTG
>FBMWY7P02I8B5D 68       0      68
CCTTTACGGGTAGGTCTAGTCTAGTCCGTCGGTTTAATTCTTGTAGTCGGGTCTTGGTCT
AAAGGTCT
>FBMWY7P02HWEC3 159       0      159
TGAGGAATATTGGTCAATGGGCGCGAGCCTGAACCAGCCAAGTAGCGTGAAGGATGACTG
CCCTATGGGTTGTAAACTTCTTTTGTTCGGGAATAAAACCGCCTACGTGTAGGCGCTTGT
ATGTACCGGTACGAATAAGCATCGGCTAACTCCGTGCCT
>FBMWY7P02I9X6T 158       0      158
NGAGGAATATTGGTCAAGTGGGCGGCGAGCCTGAACCAGCCAAGTAGCGTGAAGGATGAC
TGCCCTATGGGTTGTAAACTTCTTTTGTCCGGGAATAAAACCGCCTACGTGTAGGCGCTT
GTATGTACTGGTACGAATAAGCATCGGCTAACTCCGTG
>FBMWY7P02IK277 93       0      93
CCGTACCCGGGTAACGGGGGGGGTACGACGACGACCGGCCCGGGTAACGGTTAACTTCGT
AGGACGGGGCCGGGTCGGTCGGAACGGAACGGC
>FBMWY7P02HWKFY 156       0      156
TGAGGAATATTGGTCAATGGGCGCGAGCCTGAACCAGCCAAGTAGCGTGAAGGATGACTG
CCCTANGGGTTGTAAACTTCTTTTGTCCGGGAATAAAACCGCCTACGTGTAGGCGCTTGT
ATGTACCGGTACGAATAAGCGTCGGCTAACTCCGTG
>FBMWY7P02GB1CO 179       0      179
CCTAACGGGAAGGACAAGACAAGTAGAAGGAAATATTGGTCAATGGACGCAAGTCTGAAC
CAGCCAAGTAGCGTGCAGGATGACGGCCCTCCGGGTTGTAAACTGCTTTTAGTTGGGAAT
AAAGTGCAGCTCGTGAGTTGTTTTGATGTACCATCAGAAAAAGGCCGGCTAATTCCGTG
>FBMWY7P02JCA7V 160       0      160
TGGGGAATTTTGGACAATGGGGGCAACCCTGATCCAGCCATGCCGCGTGCAGGATGAAGG
TCTTCGGATTGTAAACTGCTTTTGTCAGGGACGAAAAGGATTGTGTTAATACCATGATCT
GCTGACGGTACCTGAAGAATAAGCACCGGCTAACTACGTA
>FBMWY7P02IGZ4Y 159       0      159
TGAGGAATATTGGTCAATGGGCGCGAGCCTGAACCAGCCAAGTAGCGTGAAGGATGACTG
CCCTATGGGTTGTAAACTTCTTTTGTCCGGGAATAAAACCGCCTACGTGTAGGCGCTTGT
ATGTACCGGTACGAATAAGCATCGGCTAACTCCGTGCCT
>FBMWY7P02J0S0F 154       0      154
CCTACGGGGCAGCAGTGGGGAATATTGCACAATGGGGGAAACCCGTGATGCAGCGACGCC
GCGTGGAGGAAGAAGGTCTTCGGATTGTAAACTCCTGTTGTTGGGGAAGGATAATGACGG
TACCCAACCAAGGAAGTGACGGCTAACTACGTGT
>FBMWY7P02GVQL1 138       0      138
TGGGGAGTATTGCGCAATGGGGGCAACCCTGACGCAGCAACGCCGCGTGATTGAAGAAGG
TCTTCGGATTGTAAAAATCTTTAATTAGGGACGAAAAAAATGACGGTACCTAAAGAATAA
GCTCCGGCTAACTACGTA
>FBMWY7P02JGX3Z 160       0      160
TAGGGAATCTTCCACAATGGGCGAAAGCCTGATGGAGCAACGCCGCGTGGGTGAAGAAGG
TCTTCGGATCGTAAAACCCTGTTGTTAGAGAAGAAAGTGCGTGAGAGTAACTGTTCACGT
TTCGACGGTATCTAACCAGAAAGCCACGGCTAACTACGTG
>FBMWY7P02IVZOT 136       0      136
TGGGGAATATTGCACAATGGGGGAAACCCTGATGCAGCGACGCCGCGTGAGCGAAGAAGT
ATTTCGGTATGTAAAGCTCTATCAGCAGGGAAGAAAATGACGGTACCTGACTAAGAAGCC
CCGGCTAACTACGTGT
>FBMWY7P02FUEUG 156       0      156
TGAGGAATATTGGTCAATGGGCGCGAGCCNGAACCAGCCAAGTAGCGTGAAGGATGACTG
CCCTATGGGTTGTAAACTTCTTTTGTCCGGGAATAAAACCGCCTACGTGTAGGCGCTTGT
ATGTACCGGTACAATAAGCATCGGCTAACTCCGTGG
>FBMWY7P02HY423 141       0      141
TGGGGAATATTGGACAATGGACCAAAAGTCTGATCCAGCAATTCTGTGTGCACGATGAAG
TTTTTCGGAATGTAAAGTGCTTTCAGTTGGGAAGAAGAAAGTGACGGTACCAACAGAAGA
AGCGACGGCTAAATACGTGCT
>FBMWY7P02G4OGK 156       0      156
TGAGGAATATTGGTCAATGGGCGCGAGCCTGAACCAGCCAAGTAGCGTGAAGGATGACTG
CCCTATGGGTTGTAAACTTCTTTTGTCCGGGAATAAAACCGCCTACGTGTAGGCGCTTGT
ATGTACCGGTACGAATAAGCATCGGCTAACTCCGTG
>FBMWY7P02HI2XU 139       0      139
TGGGGAATATTGGACAATGGACCAAAAGTCTGATCCAGCAATTCTGTGTGCACGATGACG
GTCTTAGGATTGTAAAGTGCTTTCAATTGGGAAGAAAAAAATGACGGTACCAATAGAAGA
AGCGACGGCTAAATACGTG
>FBMWY7P02HIDQO 139       0      139
TGGGGAATATTGGACAATGGACCAAAAGTCTGATCCAGCAATTCTGTGTGCACGATGACG
GTCTTAGGATTGTAAAGTGCTTTCAATTGGGAAGAAAAAAATGACGGTACCAATAGAAGA
AGCGACGGCTAAATACGTA
>FBMWY7P02IUOX1 156       0      156
TGAGGAATATTGGTCAATGGGCGCGAGCCTGAACCAGCCAAGTAGCGTGAAGGATGACTG
CCCTATGGGTTGTAAACTTCTTTTGTCCGGGAATAAAACCGCCTACGTGTAGGCGCTTGT
ATGTACCGGTACGAATAAGCATCGGCTAACTCCGTG
>FBMWY7P02JD3RZ 159       0      159
TGAGGAATATTGGTCAATGGGCGCGAGCCTGAACCAGCCAAGTAGCGTGAAGGATGACTG
CCCTATGGGTTGTAAACTTCTTTTGTCCGGGAATAAAACCGCCTACGTGTAGGCGCTTGT
ATGTACCGGTACGAATAAGCATCGGCTAACTCCGTGCCC
>FBMWY7P02HHFAT 139       0      139
TGGGGAATATTGGACAATGGACCAAAAGTCTGATCCAGCAATTCTGTGTGCACGATGAAG
TTTTTCGGAATGTAAAGTGCTTTCAGTTGGGAAGAAGAAAGTGACGGTACCAACAGAAGA
AGCGACGGCTAAATACGTA
>FBMWY7P02JECJ8 82       0      82
TAGGGAATATTGCACAATGGGGGAAACCCTGATGCAGCCATGCCGCGTGTGTGAAGAAGG
CCTGGTTGTAAGANACTTACTA
>FBMWY7P02I9RVJ 156       0      156
TGAGGAATATTGGTCAATGGGCGAGAGCCTGAACCAGCCAAGTAGCGTGAAGGATGAAGG
TTCTATGGATTGTAAACTTCTTTTATACGGGAATAAAACCTCCCACGTGTGGGAGCTTGT
ATGTACCGGTACGAATAAGCATCGGCTAACTCCGTA
>FBMWY7P02FXCZ1 160       0      160
TGAGGAATATTGGTCAATGGACGCAAGTCTGAACCAGCCAAGTAGCGTGCAGGATGACGG
CCCTCCGGGTTGTAAACTGCTTTTAGTTGGGAATAAAGTGCAGCTCGTGAGCTTGTTTTG
TATGTACCATCAAGAAAAAGGACCGGCTAATTCCGTGCCT
>FBMWY7P02HHILU 135       0      135
TGGGGAATATTGCACAATGGGGGAAACCCTGATGCAGCGACGCCGCGTGGAGGAAGAAGG
TCTTCGGATTGTAAACTCCTGTTGTTGGGGAAGATAATGACGGTACCCAACAAGGAAGTG
ACGGCTAACTACGTG
>FBMWY7P02I23CV 157       0      157
TGAGGAATATTGGTCAATGGGCGCGAGCCTGAACCAGCCAAGTAGCGTGAAGGATGACTG
CCCTATGGGTTGTAAACTTCTTTTGTCCGGGAATAAAACCGCCTACGTGTAGGCGCTTGT
ATGTACCGGTACGAATAAGCATCGGCTAACTCCGTGT
>FBMWY7P02JGKJY 64       0      64
CCTAACGGGGAGGACAGACACGCCGGACGGTAATCTGGACGGGCCGGGGTCGTGGGACGA
AGGC
>FBMWY7P02IQ49C 28       0      28
TGAGGAATATTGGTACAAGTGGGCGAGA
>FBMWY7P02HRW9N 156       0      156
TGAGGAATATTGGTCAATGGGCGCGAGCCTGAACCAGCCAAGTAGCGTGAAGGATGACTG
CCCTATGGGTTGTAAACTTCTTTTGTCCGGGAATAAAACCGCCTACGTGTAGGCGCTTGT
ATGTACCGGTACGAATAAGCATCGGCTAACTCCGTG
>FBMWY7P02HVC3V 166       0      166
CAGCGGTAGGGAATTTTCGTCAATGGGGGGAACCCTGAACGAGCAATGCCGCGTGAGTGA
GGAAGGTCTTCGGATCGTAAAGCTCTGTTGTAAGAGAAAAACGGCACTCATAGGGAATGA
TGAGTGAGTGATGGTATCTTACCAGAAAGTCACGGCTAACTACGTG
>FBMWY7P02GDWHK 158       0      158
TGAGGAATATTGGTCAATGGGCGAGAGCCTGAACCAGCCAAGTAGCGTGAAGGATGAAGG
TCCTACGGATTGTAAACTTCTTTTATACGGGAATAAAGTTTCCTACGTGTAGGATTTTGT
ATGTACCGTATGAATAAGCATCGGCTAACTCCGTGCCT
>FBMWY7P02F3IYY 158       0      158
TGAGGAATATTGGTCAATGGGCGCGAGCCTGAACCAGCCAAGTAGCGTGAAGGATGACTG
CCCTATGGGTTGTAAACTTCTTTTGTCCGGGAATAAAACCGCCTACGTGTAGGCGCTTGT
ATGTACCGGTACGAATAAGCATCGGCTAACTCCGTGCT
>FBMWY7P02HGSK7 135       0      135
TGGGGAATATTGCACAATGGGGGAAACCCTGATGCAGCAACGCCGCGTGAGTGAAGAAGT
ATTTCGGTATGTAAAGCTCTATCAGCAGGGAAGAAAGTGACGGTACCTGACTAAGAAGCC
CCGGNTAACTACGTG
>FBMWY7P02HL7Z1 160       0      160
TGGGGAATTTTGGACAATGGGGGCAACCCTGATCCAGCCATGCCGCGTGCAGGATGAAGG
TCTTCGGATTGTAAACTGCTTTTGTCAGGGACGAAAAGGATTGTGCTAATACCATGATCT
GCTGACGGTACCTGAAGAATAAGCACCGGCTAACTACGTG
>FBMWY7P02ICCS3 137       0      137
TGGGGAATATTGCACAATGGGGGAAACCCTGATGCAGCGACGCCGCGTGGAGGAAGAAGG
TCTTCGGATTGTAAACTCCTGTTGTTGGGGAAGATAATGACGGTACCCAACAAGGAAGTG
ACGGCTAACTACGTGCA
>FBMWY7P02IY80V 156       0      156
TGAGGAATATTGGTCAATGGACGAGAGTCTGAACCAGCCAAGTAGCGTGAAGGATGAAGG
TCCTACGGATTGTAAAACTTCTTTTATAAGGGAATAAAACCTCCCACGTGTGGGAGCTTG
TATGTACCTTATGAATAAGCATCGGCTAACTCCGTA
>FBMWY7P02H793X 139       0      139
TGGGGAATATTGGACAATGGACCAAAAGTCTGATCCAGCAATTCTGTGTGCACGATGAAG
TTTTTCGGAATGTAAAGTGCTCTCAGTTGGGAAGAAGAAAGTGACGGTACCAACAGAAGA
AGCGACGGCTAAATACGTG
>FBMWY7P02GVQFC 136       0      136
TGGGGAATCTTGCGCAATGGGGGGAACCCTGACGCAGCGACGCCGCGTGCGGGACGAAGG
CCCTCGGGTCGTAAACCGCTTTCAGCAGGGATGAGACAAGACGGTACCTGCAGAAGAAGC
CCCGGCTAACTACGTA
>FBMWY7P02H3BP6 26       0      26
TGAGGAATATTGGTCAATGGGCGGAG
>FBMWY7P02G6ZNZ 139       0      139
TGGGGAATATTGGACAATGGACCAAAAGTCTGATCCAGCAATTCTGTGTGCACGATGACG
GTCTTAGGATTGTAAAGTGCTTTCAATCGGGAAAAAGAAAGTGATGGTACCGATAGAAGA
AGCGACGGCTAAATACGTG
>FBMWY7P02I15G2 135       0      135
TGGGGAATATTGCACAATGGAGGAAACTCTGATGCAGCGACGCCGCGTGAGTGAAGAAGT
ATTTCGGTATGTAAAGCTCTATCAGCAGGGAAGATAATGACGGTACCTGACTAAGAAGCT
CCGGCTAAATACGTG
>FBMWY7P02GA9N2 156       0      156
TGAGGAATATTGGTCAATGGGCGCGAGCCTGAACCAGCCAAGTAGCGTGAAGGATGACTG
CCCTATGGGTTGTAAACTTCTTTTGTCCGGGAATAAAACCGCCTACGTGTAGGCGCTTGT
ATGTACCGGTACGAATAAGCATCGGCTAACTCCGTG
>FBMWY7P02FQ6NG 160       0      160
TGGGGAATTTTGGACAATGGGGGCAACCCTGATCCAGCCATGCCGCGTGCAGGATGAAGG
TCTTCGGATTGTAAACTGCTTTTGTCAGGGACGAAAAGGATTGTGCTAATACCATGATCT
GCTGACGGTACCTGAAGAATAAGCACCGGCTAACTACGTG
>FBMWY7P02ISNRN 137       0      137
TGGGGAATATTGCACAATGGGGGAAACCCTGATGCAGCGACGCCGCGTGGAGGAAGAAGG
TCTTCGGATTGTAAACTCCTGTTGTTGGGGAAGATAATGACGGTACCCAACAAGGAAGTG
ACGGCTAACTACGTGCT
>FBMWY7P02IK3WE 136       0      136
TGGGGAATATTGCACAATGGAGGAAACTCTGATGCAGCGACGCCGCGTGAGTGAAGAAGT
ATTTCGGTATGCAAAGCTCTATCAGCAGGGAAGATAATGACGGTACCTGACTAAGAAGCT
CCGGCTAAATACGTGT
>FBMWY7P02JHZEH 136       0      136
TGGGGAATATTGCACAATGGAGGAAACTCTGATGCAGCGACGCCGCGTGAGTGAAGAAGT
ATTTCGGTATGTAAAGCTCTATCAGCAGGGAAGATAATGACGGTACCTGACTAAGAAGCT
CCGGCTAAATACGTGT
>FBMWY7P02IFINC 155       0      155
TGAGGAATATTGGTCAATGGACGCAAGTCTGAACCAGCCAAGTAGCGTGCAGGATGACGG
CCCTCCGGGTTGTAAACTGCTTTTAGTTGGGAATAAAGTGCAGCTCGTGAGCTGTTTTGT
ATGTACCATCAGAAAAAGGACCGGCTAATTCCGTG
>FBMWY7P02GJM6X 138       0      138
[truncated: 95,869 more chars]
