# Supplementary material for: Phylogenetic Characterization of Fecal Microbial Communities of Dogs Fed Diets with or without Supplemental Dietary Fiber Using 454 Pyrosequencing
Source: PLoS One. 2010 Mar 22;5(3):e9768. doi: 10.1371/journal.pone.0009768 (PMC2842427; doi:10.1371/journal.pone.0009768)
Supplement: Sequence Data S2 — Sequences derived from dogs fed the Beet pulp diet, individual animals (5) and a pooled DNA sample. (0.61 MB ZIP) [file pone.0009768.s003.zip › mixed_BP.fasta.txt]

>000078_2060_0763 136       0      136
TGGGGAATATTGCACAATGGGGGAAACCCTGATGCAGCGACGCCGCGTGAAGGATGAAGT
ATTTCGGATGTAAACTTCTATCAGCAGGGAAGAAAATGACGGTACCTGAGTAAGAAGCCC
CGGCTAACTACGTGCA
>000081_1969_3824 27       0      27
TGGGGAATATTGCACCAATGGGTCGGC
>000101_1936_0283 66       0      66
TGGGGGATATTGCACAATGGGGGGAACCCTGATGCAGCGACGCCGCGTGAGGGAAGACGG
CCTGTG
>000166_2049_3869 33       0      33
TGGGGAATATTGCACCAATGGGTCGGCGAACCC
>000232_2352_0591 158       0      158
TGAGGAATATTGGTCAATGGGCGCGAGCCTGAACCAGCCAAGTAGCGTGAAGGATGACTG
CCCTATGGGTTGTAAACTTCTTTTGTCCGGGAATAAAACCGCCTACGTGTAGGCGCTTGT
ATGTACCGGTACGAATAAGCATCGGCTAACTCCGTCGC
>000241_2259_0777 103       0      103
TGGGGAATATTGGACAATGGACCAAAAGGTCTGATCCAGCAATTCTGTGTGCACGATGAC
GGTCTTAGGATTGTAAAGTGCTTTCAATTGGGAAGAAAAAATA
>000323_2054_0298 70       0      70
TAGGGAATATTGCACAATGGGGGAAACCCGTGATGCAGCCATGCCGCGTGTGTGAAGAAG
GCCTGTGTAG
>000334_2031_0688 137       0      137
TAGGGAATATTGCACAATGGGGGAAACCCTGATGCAGCGACGCCGCGTGAAGGAAGAAGT
ATCTCGGTATGTAAACTTCTATCAGCAGGGAAGACAATGACGGTACCTGACTAAGAAGCC
CCGGCTAACTACGTGCC
>000340_1827_1077 100       0      100
TGGGGAATATTGGACAATGGACCAAAAGTCTGATCCAGCAATTCTGTGTGCACGATGACG
GTCTTAGGATTGTAAAGTGCTTTCAATTGGGAGAAAAATA
>000355_2041_3086 153       0      153
TGGGGAATATTGCACAATGGGGGAAACCCTGATGCAGCGACGCCGCGTGAGCGATGAAGT
ATTTCGGTATGTAAAGCTCTATCAGCAGGGAAGATAATGACGGTACCTGACTAAGAAGCA
CCGGCTAAATACGTGCCAGCACGCCGACGGTAT
>000377_1673_1339 165       0      165
GCAGCAGTGAGGAATATTGGTCAATGGACGCAAGTCTGAACCAGCCAAGTAGCGTGCAGG
ATGACGGCCCTCCGGGTTGTAAACTGCTTTTAGTTGGGAATAAAGTGCAGCTCGTGAGCT
GTTTTGTATGTACCATCAGAAAAAGGACCGGCTAATTCCGTGCCC
>000396_1972_1373 140       0      140
TGGGGAATATTGGACAATGGACCAAAAGTCTGATCCAGCAATTCTGTGTGCACGATGACG
GTCTTAGGATTGTAAAGTGCTTTCAATCGGGAAAAAGAAAGTGATGGTACCGATAGAAGA
AGCGACGGCTAAATACGTGG
>000410_1723_1790 137       0      137
TAGGGAATATTGCACAATGGGGGAAACCCTGATGCAGCGACGCCGCGTGAAGGAAGAAGT
ATCTCGGTATGTAAACTTCTATCAGCAGGGAAGACGATGACGGTACCTGACTAAGAAGCC
CCGGCTAACTACGTGCT
>000414_1777_2032 142       0      142
TGGGGAATATTGGACAATGGACCAAAAGTCTGATCCAGCAATTCTGTGTGCACGATGACG
GTCTTAGGATTGTAAAGTGCTTTCAATCGGGAAAAAGAAAGTGATGGTACCGATAGAAGA
AGCGACGGCTAAATACGTGCCC
>000430_2373_1484 139       0      139
TGGGGAATATTGCACAATGGGGGAAACCCGTGATGCAGCAACGCCGCGTGAGTGAAGAAG
TATTTCGGTTATGTAAAGCTCTATCAGCAGGGAAGAAAGTGACGGTACCTGACTAAGAAG
CCCCGGCTAACTACGTGCT
>000453_1754_1825 69       0      69
TGGGGAATATTGGGCAATGGGGGAAACCCTGACCCAGCAACGCCGCGTGAAGGAAGAAGG
CCTGGTGTA
>000465_1705_1387 139       0      139
TGGGGAATATTGGACAATGGACCAAAAGTCTGATCCAGCAATTCTGTGTGCACGATGACG
GTCTTAGGATTGTAAAGTGCTTTCAATTGGGAAGAAAAAAATGACGGTACCAATAGAAGA
AGCGACGGCTAAATACGTG
>000470_1697_1043 135       0      135
TGGGGAATATTGCACAATGGGGGAAACCCTGATGCAGCGACGCCGCGTGAGTGAAGAAGT
ATTTCGGTATGTAAAGCTCTATCAGCAGGGAAGAAAATGACGGTACCTGACTAAGAAGCC
CCGGCTTACTACTTA
>000497_1991_0266 67       0      67
TAGGGAATTTTCGTCAATGGGGGAACCCGTGAACGAAGCAATGCCGCGTGAGTGAAGACG
GTCTTCG
>000516_1623_1036 136       0      136
TGGGGAATATTGCACAATGGGGGAAACCCTGATGCAGCGACGCCGCGTGGAGGAAGAAGG
TCTTCGGATTGTAAACTCCTGTTGTTGGGGAAGATAATGACGGTACCCAACAAGGAAGTG
ACGGCTAACTACGTGA
>000518_2123_1523 158       0      158
TGAGGAATATTGGTCAATGGGCGCGAGCCTGAACCAGCCAAGTAGCGTGAAGGATGACTG
CCCTATGGGTTGTAAACTTCTTTTGTCCGGGAATAAAACCGCCTACGTGTAGGCGCTTGT
ATGTACCGGTACGAATAAGCATCGGCTAACTCCGTCGC
>000525_1621_2571 160       0      160
TGGGGAATTTTGGACAATGGGGGCAACCCTGATCCAGCCATGCCGCGTGCAGGATGAAGG
TCTTCGGATTGTAAACTGCTTTTGTCAGGGACGAAAAGGATTGTGTTAATACCATGATCT
GCTGACGGTACCTGAAGAATAAGCACCGGCTAACTACGTG
>000535_1690_2416 138       0      138
TGGGGAATATTGGACAATGGACCAAAGTCTGATCCAGCAATTCTGTGTGCACGATGAAGT
TTTTCGGAATGTAAAGTGCTTTCAGTTGGGAAGAAGAAAGTGACGGTACCAACAGAAGAA
GCGACGGCTAAATACGTG
>000540_1644_0914 139       0      139
TGGGGAATATTGGACAATGGACCAAAAGTCTGATCCAGCAATTCTGTGTGCACGATGACG
GTCTTAGGATTGTAAAGTGCTTTCAATCGGGAAAAAGAAAGTGATGGTACCGATAGAAGA
AGCGACGGCTAAATACGTA
>000558_1684_0533 135       0      135
TGGGGAATATTGCACAATGGGGGAAACCCTGATGCAGCGACGCCGCGTGAAGGATGAAGT
ATTTCGGTATGTAAACTTCTATCAGCAGGGAAGAAAATGACGGTACCTGACTAAGAAGCC
CCGGCTAACTACGTG
>000562_1623_0976 136       0      136
TGGGGAATATTGCACAATGGGGGAAACCCTGATGCAGCGACGCCGCGTGAAGGAAGAAGT
ATCTCGGTATGTAAACTTCTATCAGCAGGGAAGAAAAATGACGGTACCTGACTAAGAAGC
CCCGGCTAACTACGTA
>000564_1671_1475 161       0      161
TAGGGAATCTTCCACAATGGGCGGAAAGCCTGATGGAGCAACGCCGCGTGGGTGAAGAAG
GTCTTCGGATCGTAAAACCCTGTTGTTAGAGAAGAAAGTGCGTGAGAGTAACTGTTCACG
TTTCGACGGTATCTAACCAGAAAGCCACGGCTAACTACGTA
>000577_1718_0994 140       0      140
TGGGGAATATTGGACAATGGACCAAAAGTCTGATCCAGCAATTCTGTGTGCACGATGACG
GTCTTAGGATTGTAAAATGCTTTCAATTGGGAAGAAAAAAATGACGGTACCAATAGAAGA
AGCGACGGCTAAATACGTGT
>000589_1696_0928 83       0      83
TAGGGAATATTGCACAATGGGGGAAACCCGTGATGCAGCCATGCCGCGTGTGTGAAGAAG
GCCTTCTGGTTGTAAAGCACTTT
>000640_1721_2063 159       0      159
TGAGGAATATTGGTCAATGGGCGCGAGCCTGAACCAGCCAAGTAGCGTGAAGGATGACTG
CCCTATGGGTTGTAAACTTCTTTTGTCCGGGAATAAAACCGCCTACGTGTAGGCGCTTGT
ATGTACCGGTACGAATAAGCATCGGCTAACTCCGTGCCT
>000646_2086_2951 136       0      136
TGGGGAATATTGCACAATGGGGGAAACCCTGATGCAGCGACGCCGCGTGAAGGAAGAAGT
ATCTCGGTATGTAAACTTCTATCAGCAGGGAAGAAAATGACGGTACCTGACTAAGAAGCC
CCGGCTAACTACGTGT
>000648_2483_2357 136       0      136
TGGGGAATATTGCACAATGGGGGAAACCCTGATGCAGCGACGCCGCGTGAAGGAAGAAGT
ATCTCGGTATGTAAACTTCTATCAGCAGGGAAGAAAATGACGGTACCTGACTAAGAAGCC
CCGGCTAACTACGTGT
>000667_1800_1008 155       0      155
TGAGGAATATTGGTCAATGGACGAGAGTCTGAACCAGCCAAGTAGCGTGAAGGATGACTG
CCCTATGGGTTGTAAACTTCTTTTATACGGGAATAAAGTGAAGCACGTGTGCTTTTTTGT
ATGTACCGTATGAATAAGGATCGGCTAACTCCGTA
>000677_2097_1946 139       0      139
TGGGGAATATTGGACAATGGACCAAAAGTCTGATCCAGCAATTCTGTGTGCACGATGAAG
TTTTTCGGAATGTAAAGTGCTTTCAGTTGGGAAGAAGAAAGTGACGGTACCAACAGAAGA
AGCGACGGCTAAATACGTG
>000697_2346_2222 154       0      154
TGAGGAATATTGGTCAATGGACGAGAGTCTGAACCAGCCAAGTAGCGTGAAGGAAGACTG
CCCTATGGGTTGTAAACTTCTTTATAAGGGAATAAAGTCAGGTACGTGTACCTGTTTGTA
TGTACCTTATGAATAAGCATCGGCTAACTCCGTG
>000707_2217_2033 161       0      161
TGGGGAATCTTCCGCAATGGGCGAAAGCCTGACGGAGCAATGCCGCGTGAGTGATGAAGG
AATTCGTTCCGTAAAACTCTTTTGTTTATGACGAATGTGCAGATTGTGAATAATTATTTG
TAATGACGGTAGTAAACGAATAAGCCACGGCTAACTACGTG
>000745_2109_1847 141       0      141
TGGGGAATATTGGACAATGGACCAAAAGTCTGATCCAGCAATTCTGTGTGCACGATGACG
GTCTTAGGATTGTAAAGTGCTTTCAATCGGGAAAAAGAAAGTGATGGTACCGATAGAAGA
AGCGACGGCTAAATACGTGCA
>000750_1820_1706 136       0      136
TGGGGAATATTGCACAATGGGGGAAACCCTGATGCAGCGACGCCGCGTGAAGGAAGAAGT
ATCTCGGTATGTAAACTTCTATCAGCAGGGAAGAAAATGACGGTACCTGACTAAGAAGCC
CCGGCTAACTACGTGT
>000762_1756_2363 156       0      156
TGAGGAATATTGGTCAATGGGCGCGAGCCTGAACCAGCCAAGTAGCGTGAAGGATGACTG
CCCTATGGGTTGTAAACTTCTTTTGTCCGGGAATAAAACCGCCTACGTGTAGGCGCTTGT
ATGTACCGGTACGAATAAGCATCGGCTAACTCCGTG
>000763_2375_0721 143       0      143
TGGGGAATATTGGACAATGGACCAAAAGTCTGATCCAGCAATTCTGTGTGCACGATGACG
GTCTTAGGATTGTAAAGTGCTTTCAATTGGGAAGAAAAAAAATAGACGGTACCAATAGAA
GAAGCGACGGCTAAATACGTGCT
>000773_1812_2879 139       0      139
TGGGGAATATTGGACAATGGACCAAAAGTCTGATCCAGCAATTCTGTGTGCACGATGACG
GTCTTAGGATTGTAAAGTGCTTTCAATCGGGAAAAAGAAAGTGATGGTACCGATAGAAGA
AGCGACGGCTAAATACGTG
>000780_2070_1761 141       0      141
TGGGGAATATTGGACAATGGACCAAAAGTCTGATCCAGCAATTCTGTGTGCACGATGACG
GTCTTAGGATTGTAAAGTGCCTTCAATCGGGAAAAAGAAAGTGATGGTACCGATAGAAGA
AGCGACGGCTAAATACGTGCT
>000785_2343_1548 165       0      165
AGGCAGCAGTGAGGAATATTGGTCAATGGGCGCGAGCCTGAACCAGCCAAGTAGCGTGAA
AGATGACTGCCCTACGGGTTGTAAACTTCTTTTGTCCGGGAATAAAACCGCCTACGTGTA
GGCGCTTGTATGTACCGGTACGAATAAGCATCGGCTAACTCCGTG
>000801_1944_1730 137       0      137
TGGGGAATATTGCACAATGGGGGAAACCCTGATGCAGCGACGCCGCGTGAAGGATGAAGT
ATTTCGGTATGTAAACTTCTATCAGCAGGGAAGAAAATGACGGTACCTGAGTAAGAAGCC
CCGGCTAACTACGTGCA
>000806_1927_2928 141       0      141
TGGGGAATATTGGACAATGGACCAAAAGTCTGATCCAGCAATTCTGTGTGCACGATGAAG
TTTTTCGGAATGTAAAGTGCTTTCAGTTGGGAAGAAGAAAGTGACAGTACCAACAGAAGA
AGCGACGGCTAAATACGTGCT
>000828_2054_2686 158       0      158
TGAGGAATATTGGTCAATGGGCGCGAGCCTGAACCAGCCAAGTAGCGTGAAGGATGACTG
CCCTATGGGTTGTAAACTTCTTTTGTCCGGGAATAAAACCGCCTACGTGTAGGCGCTTGT
ATGTACCGGTACGAATAAGCATCGGCTAACTCCGTCGC
>000834_1654_1375 143       0      143
TGGGGAATATTGGACAATGGACCAAAAGTCTGATCCAGCAATTCTGTGTGCACGATGAAG
TTTTTCGGAATGTAAAGTGCTTTCAGTTGGGAAGAAGAAAGTGACGGTACCAACAGAAGA
AGCGACAGCTAAATACGTGCAGN
>000841_2045_0727 135       0      135
TGGGGAATATTGCACAATGGGGGAAACCCTGATGCAGCGACGCCGCGTGAAGGATGAAGT
ATTTCGGTATGTAAACTTCTATCAGCAGGGAAGAAAATGACGGTACCTGAGTAAGAAGCC
CCGGCTAACTACGTG
>000855_2028_1114 162       0      162
TGGGGAATCTTCCGCAATGGGCGAAAGCCTGACGGAGCAATGCCGCGTGAGCGATGAAGG
AATTCGTTCCGTAAAACTCTTTTGTTTATGACGAATGTGCAGATTGTGAATAATTATTTG
TAATGACGGTAGTAAACGAATAAGCCACGGCTAACTACGTGA
>000858_1671_2455 139       0      139
TGGGGAATATTGGACAATGGACCAAAAGTCTGATCCAGCAATTCTGTGTGCACGATGACG
GTCTTAGGATTGTAAAGTGCTTTCAATCGGGAAAAAGAAAGTGATGGTACCGATAGAAGA
AGCGACGGCTAAATACGTG
>000859_1651_2010 140       0      140
TGGGGAATATTGGACAATGGACCAAAAGTCTGATCCAGCAATTCTGTGTGCACGATGACG
GTCTTAGGATTGTAAAGTGCTTTCAATCGGGAAAAAGAAAGTGATGGTACCGATAGAAGA
AGCGACGGCTAAATACGTGT
>000864_2136_0606 98       0      98
TGGGGAATATTGGACAATGGACCAAAAGTCTGATCCAGCAATTCTGTGTGCACGATGACG
GTCTTAGGATTGTAAAGTGCTTTCAATTGGGAGAAAAA
>000870_2030_0797 136       0      136
TGGGGAATATTGCACAATGGGGGAAACCCTGATGCAGCGACGCCGCGTGAAGGAAGAAGT
ATCTCGGTATGTAAACTTCTATCAGCAGGGAAGAAAATGACGGTACCTGACTAAGAAGCC
CCGGCTAACTACGTGT
>000874_1724_2121 160       0      160
TGGGGAATTTTGGACAATGGGGGCAACCCTGATCCAGCCATGCCGCGTGCAGGATGAAGG
TCTTCGGATTGTAAACTGCTTTTGTCAGGGACGAAAAGGATTGTGCTAATACCATGATCT
GCTGACGGTACCTGAAGAATAAGCACCGGCTAACTACGTG
>000895_2108_1342 160       0      160
TGGGGAATTTTGGACAATGGGGGCAACCCTGATCCAGCCATGCCGCGTGCAGGATGAAGG
TCTTCGGATTGTAAACTGCTTTTGTCAGGGACGAAAAGGATTGTGTTAATACCATGATCT
GCTGACGGTACCTGAAGAATAAGCACCGGCTAACTACGTA
>000908_1695_3222 135       0      135
TGGGGAATATTGCACAATGGGGGAAACCCTGATGCAGCGACGCCGCGTGAAGGAAGAAGT
ATCTCGGTATGTAAACTTCTATCAGCAGGGAAGAAAATGACGGTACCTGACTAAGAAGCC
CGGCTAACTACGTGT
>000911_1788_1569 172       0      172
TGAGGAATATTGGTCAATGGGCGCGAGCCTGAACCAGCCAAGTAGCGTGAAGGATGACTG
CCCTATGGGTTGTAAACTTCTTTTGTCCGGGAATAAAACCGCCTACGTGTAGGCGCTTGT
ATGTACCGGTACGAATAAGCATCGGCTAACTCCGTGCCTGCAGCCGGGTAAT
>000912_2073_1699 155       0      155
TGAGGAATATTGGTCAATGGACGCAAGTCTGAACCAGCCAAGTAGCGTGCAGGATGACGG
CCCTCCGGGTTGTAAACTGCTTTTAGTTGGGAATAAAGTGCAGCTCGTGAGCTGTTTTGT
ATGTACCATCAGAAAAAGGACCGGCTAATTCCGTG
>000917_1976_1593 158       0      158
TGAGGAATATTGGTCAATGGGCGCGAGCCTGAACCAGCCAAGTAGCGTGAAGGATGACTG
CCCTATGGGTTGTAAACTTCTTTTGTCCGGGAATAAAACCGCCTACGTGTAGGCGCTTGT
ATGTACCGGTACGAATAAGCATCGGCTAACTCCGTCGC
>000918_1794_1128 138       0      138
TGGGGAAAATTGCACAATGGGGGAAACCCTGATGCAGCGACGCCGCGTGAAGGATGAAGT
ATTTCGGTATGTAAACTTCTATCAGCAGGGAAGAAAATGACGGTACCTGAGTAAGAAGCC
CCGGCTAACTACGTGCCC
>000929_2091_0722 147       0      147
GAGGCAGCAGTGGGGAATATTGCACAATGGGGGAAACCCTGATGCAGCGACGCCGCGTGA
GCGAAGAAGTATTTCGGTATGTAAAGCTCTATCAGCAGGGAAGAAGAAATGACGGTACCT
GACTAAGAAGCACCGGCTAAATACGTG
>000947_1963_1658 156       0      156
TGAGGAATATTGGTCAATGGACGCAAGTCTGAACCAGCCAAGTAGCGTGCAGGATGACGG
CCCTCCGGGTTGTAAACTGCTTTTAGTTGGGAATAAAGTGCAGCTCGTGAGCTGTTTTGT
ATGTACCATCAGAAAAAGGACCGGCTAATTCCGTGT
>000956_1824_3060 150       0      150
TGAGGAATATTGGTCAATGGACGAGAGTCTGAACCAGCCAAGTAGCGTGAAGGATGACTG
CCCTATGGGTTGTAAACTTCTTTTATACGGGAATAAAGTGAGCCACGTGTGGTTTTTTGT
ATGTACCGTATGAATAAGGATCGGCTAACT
>000969_2467_0883 158       0      158
TGAGGAATATTGGTCAATGGGCGCGAGCCTGAACCAGCCAAGTAGCGTGAAGGATGACTG
CCCTATGGGTTGTAAACTTCTTTTGTCCGGGAATAAAACCGCCTACGTGTAGGCGCTTGT
ATGTACCGGTACGAATAAGCATCGGCTAACTCCGTGCT
>000976_1640_2074 139       0      139
TGGGGAATCTTGCGCAATGGGGGGAACCCTGACGCAGCGACGCCGCGTGCGGGACGAAGG
CCCTCGGGTCGTAAACCGCTTTCAGCAGGGATGAGACAAGACGGTACCTGCAGAAGAAGC
CCCGGCTAACTACGTGCCC
>000980_1757_2904 172       0      172
TGAGGAATATTGGTCAATGGGCGCGAGCCTGAACCAGCCAAGTAGCGTGAAGGATGACTG
CCCTATGGGTTGTAAACTTCTTTTGTCCGGGAATAAAACCGCCTACGTGTAGGCGCTTGT
ATGTACCGGTACGAATAAGCATCGGCTAACTCCGTGCCTGCAGCCGGGTAAT
>000987_1888_0822 136       0      136
TGGGGAATATTGCACAATGGGGGAAACCCTGATGCAGCGACGCCGCGTGAAGGAAGAAGT
ATCTCGGTATGTAAACTTCTATCAGCAGGGAAGAAAATGACGGTACCTGACTAAGAAGCC
CCGGCTAACTACGTGT
>000995_1735_1382 155       0      155
TGAGGAATATTGGTCAATGGACGAGAGTCTGAACCAGCCAAGTAGCGTGAAGGATGACTG
CCCTATGGGTTGTAAACTGCTTTTAGTTGGGAATAAAGTGCGGCTCGTGAGCTGTTTTGT
ATGTACCATCAGAAAAAGGACCGGCTAATTCCGTG
>001000_1934_0960 140       0      140
TGGGGAATATTGGACAATGGACCAAAAGTCTGATCCAGCAATTCTGTGTGCACGATGAAG
TTTTTCGGAATGTAAAGTGCTTTCAGTTGGGAAGAAGAAAGTGACGGTACCAACAGAAGA
AGCGACGGCTAAATACGTGT
>001001_2114_2676 121       0      121
TGAGGAATATTGGTCAATGGACGAGAGTCTGAACCAGCCAAGTAGCGTGAAGGATGACTG
CCCTATGGGTTGTAAACTTCTTTTATACGGGAATAAAGTAGAGCCACGTGTGGTTTTTGT
T
>001004_2346_2373 157       0      157
TGAGGAATATTGGTCAATGGGCGCGAGCCTGAACCAGCCAAGTAGCGTGAAGGATGACTG
CCCTATGGGTTGTAAACTTCTTTTGTCCGGGAATAAAACCGACCTACGTGTAGGCGCTTG
TATGTACCGGTACGAATAAGCATCGGCTAACTCCGTG
>001005_1625_1377 155       0      155
TGAGGAATATTGGTCAATGGACGAGAGTCTGAACCAGCCAAGTAGCGTGAAGGATGACTG
CCCTATGGGTTGTAAACTTCTTTTATACGGGAATAAAGTGAGCCACGTGTGGTTTTTGTA
TGTACCGTATGAATAAGGATCGGCTAACTCCGTGT
>001007_1754_0888 146       0      146
GGAGCAGTGGGGAATATTGGACAATGGACCAAAAGTCTGATCCAGCAATTCTGTGTGCAC
GATGACGGTCTTAGGATTGTAAAGTGCTTTCAATCGGGAAAAAGAAAGTGATAGTACCGA
TAGAAGAAGCGACGGCTAAATACGTG
>001027_2179_2710 103       0      103
TGGGGAATATTGGACAATGGACCAAAAGGTCTGATCCAGCAATTCTGTGTGCACGATGAC
GGTCTTAGGATTGTAAAGTGCTTTCAATTGGGAAGAAAAAATA
>001034_1788_1535 135       0      135
TGGGGAATATTGCACAATGGGGGAAACCCTGATGCAGCAACGCCGCGTGAGTGATGAAGG
TTTTCGGATCGTAAAGCTCTGTCTTTGGGGAAGATAATGACGGTACCCAAGGAGGAAGCC
ACGGCTAACTACGTG
>001051_1813_2475 139       0      139
TGGGGAATATTGGACAATGGACCAAAAGTCTGATCCAGCAATTCTGTGTGCACGATGACG
GTCTTAGGATTGTAAAGTGCTTTCAATCGGGAAAAAGAAAGTGATGGTACCGATAGAAGA
AGCGACGGCTAAATACGTG
>001056_1912_3769 135       0      135
TGGGGAATATTGCACAATGGAGGAAACTCTGATGCAGCGACGCCGCGTGAGTGAAGAAGT
ATTTCGGTATGTAAAGCTCTATCAGCAGGGAAGATAATGACGGTACCTGACTAAGAAGCT
CCGGCTAAATACGTG
>001059_2409_0705 157       0      157
TGAGGAATATTGGTCAATGGGCGCGAGCCTGGACCAGCCAAGTAGCGTGAAGGATGACTG
CCCTATGGGTTGTAAACTTCTTTTGTCCGGGAATAAAACCGCCTACGTGTAGGCGCTTGT
ATGTACCGGTACGAATAAGCATCGGCTAACTCCGTGT
>001061_2223_1872 157       0      157
TGAGGAATATTGGTCAATGGGCGAGAGCCTGAACCAGCCAAGTAGCGTGGAGGATGAAGG
TTCTATGGATTGTAAACTTCTTTTATAAGGGAATAACAGACATTACGTGTAGTGTTTTGC
ATGTACCTTATGAATAAGCATCGGCTAACTCCGTGCT
>001064_1931_0949 142       0      142
TGGGGAATATTGGACAATGGACCAAAAGTCTGATCCAGCAATTCTGTGTGCACGATGACG
GTCTTAGGATTGTAAAGTGCTTTCAATTGGGAAGAAAAAAATGACGGTACCAATAGAAGA
AGCGACGGCTAAATACGTGCCT
>001074_1652_1836 159       0      159
TAGGGAATTTTCGTCAATGGGGGGAACCCTGAACGAGCAATGCCGCGTGAGTGAAGACGG
TCTTCGGATTGTAAAGCTCTGTTGTAAGTTAGAAATGATATGGATAGGGAATGATCCATA
AATGATCAGCTTACCAGAAAGTCACGGCTAACTACGTGT
>001078_1934_2748 135       0      135
TGGGGAATATTGCACAATGGGGGAAACCCTGATGCAGCGACGCCGCGTGAGTGAAGAAGT
ATTTCGGTATGTAAAGCTCTATCAGCAGGGAAGAAAGTGACGGTACCTGAATAAGAAGCC
CCGGCTAACTACGTG
>001082_2459_1139 155       0      155
TGAGGAATATTGGTCAATGGACGCAAGTCTGAACCAGCCAAGTAGCGTGCAGGATGACGG
CCCTCCGGGTTGTAAACTGCTTTTAGTTGGGAATAAAGTGCAGCTCGTGAGCTGTTTTGT
ATGTACCATCAGAAAAAGGACCGGCTAATTCCGCG
>001085_2093_0862 154       0      154
TGGGGAATATTGCACAATGGGGGAAACCCTGATGCAGCAACGCCGCGTGAGTGAAGAAGT
ATTTCGGTATGTAAAGCTCTATCAGCAGGGAAGAAAGTGACGGTACCTGACTAAGAAGCC
CCGGCTAACTACGTGCCAGCACGCCCGGTAAGTA
>001087_1628_0803 139       0      139
TGGGGAATATTGCACAATGGGGGAAACCCTGATGCAGCGACGCCGCGTGAGCGAAGAAGT
ATTTCGGTATGTAAAGCTCTATCAGCAGGGAAGAAGAAGTGACGGTACCTGACTAAGAAG
CACCGGCTAAATACGTGCT
>001104_1632_1075 155       0      155
TGAGGAATATTGGTCAATGGACGAGAGTCTGAACCAGCCAAGTAGCGTGAAGGATGACTG
CCCTATGGGTTGTAAACTTCTTTTATATGGGAATAAAAAAGAGCACGTGTGCTCTATTGT
ATGTACCTTATGAATAAGCATCGGCTAATTCCGTG
>001112_1942_2529 145       0      145
GCAGTGGGGAATATTGGACAATGGACCAAAAGTCTGATCCAGCAATTCTGTGTGCACGAT
GAAGTTTTTCGGAATGTAAAGTGCTTTCAGTTGGGAAGAAGAAAGTGACGGTACCAACAG
AAGAAGCGACGGCTAAATACGTGCT
>001121_1956_1731 145       0      145
GCAGTGGGGAATATTGGACAATGGACCAAAAGTCTGATCCAGCAATTCTGTGTGCACGAT
GAAGTTTTTCGGAATGTAAAGTGCTTTCAGTTGGGAAGAAGAAAGTGACGGTACCAACAG
AAGAAGCGACGGCTAAATACGTGCT
>001133_2170_0705 157       0      157
TGAGGAATATTGGTCAATGGACGAGAGTCTGAACCAGCCAAGTAGCGTGAAGGATGACTG
CCCTATGGGTTGTAAACTTCTTTTATATGGGAATAAAAAAGAGCACGTGTGCTCTATTGT
ATGTACCTTATGAATAAGCATCGGCCAATTCCGTGCA
>001135_1642_1550 156       0      156
TGAGGAATATTGGTCAATGGACGAGAGTCTGAACCAGCCAAGTAGCGTGAAGGATGACTG
CCCTATGGGTTGTAAACTTCTTTTATATGGGAATAAAAAAGAGCACGTGTGCTCTATTGT
ATGTACCTTATGAATAAGCATCGGCTAATTCCGTGT
>001143_2003_2109 155       0      155
TGAGGAATATTGGTCAATGGGCGAGAGCCTGAACCAGCCAAGTAGCGTGAAGGATGAAGG
TTCTATGGATTGTAAACTTCTTTTATACGGGAATAAAACCTCCCACGTGTGGGAGCTTGT
ATGTACCGTATGAATAAGCATCGGCTAACTCCGTG
>001159_1703_1007 163       0      163
TGGGGAATTTTGGACAATGGGGGCAACCCTGATCCAGCCATGCCGCGTGCAGGATGAAGG
TCTTCGGATTGTAAACTGCTTTTGTCAGGGACGAAAAGGATTCCGCTAATACCGGGATCT
GCTGACGGTACCTGAAGAATAAGCACCGGCTAACTACGTGCCG
>001162_2138_0719 139       0      139
TGGGGAATATTGGACAATGGACCAAAAGTCTGATCCAGCAATTCTGTGTGCACGATGACG
GTCTTAGGATTGTAAAGTGCTTTCAATCGGGAAAAAGAAAGTGATGGTACCGATAGAAGA
AGCGACGGCTAAATACGCG
>001164_1992_0702 155       0      155
TGAGGAATATTGGTCAATGGACGCAAGTCTGAACCAGCCAAGTAGCGTGCAGGATGACGG
CCCTCCGGGTTGTAAACTGCTTTTAGTTGGGAATAAAGTGCAGCTCGTGAGCTGTTTTGT
ATGTACCATCAGAAAAAGGACCGGCTAATTCCGTG
>001169_2148_2794 98       0      98
TGGGGAATATTGGACAATGGACCAAAAGTCTGATCCAGCAATTCTGTGTGCACGATGACG
GTCTTAGGATTGTAAAGTGCTTTCAATTGGGAGAAAAA
>001170_2056_0710 156       0      156
TGAGGAATATTGGTCAATGGACGAGAGTCTGAACCAGCCAAGTAGCGTGAAGGATGACTG
CCCTATGGGTTGTAAACTTCTTTTATACGGGAATAAAGTGTTCCACGCGTGGAATTTTGT
ATGTACCGTATGAATAAGGATCGGCTAACTCCGTGT
>001173_1609_1105 137       0      137
TGGGGAATATTGCACAATGGGGGAAACCCTGATGCAGCGACGCCGCGTGAGCGAAGAAGT
ATTTCGGTATGTAAAGCTCTATCAGCAGGGAAGAAAATGACGGTACCTGACTAAGAAGCC
CCGGCTAACTACGTGCT
>001177_1635_1661 139       0      139
TGGGGAATATTGGACAATGGACCAAAAGTCTGATCCAGCAATTCTGTGTGCACGATGACG
GTCTTAGGATTGTAAAGTGCTTTCAATCGGGAAAAAGAAAGTGATGGTACCGATAGAAGA
AGCGACGGCTAAATACGTG
>001178_2044_1571 160       0      160
TGGGGAATTTTGGACAATGGGGGCAACCCTGATCCAGCCATGCCGCGTGCGGGATGAAGG
TCTTCGGATTGTAAACTGCATTTGTCAGGGACGAAAAGGATTCCGCTAATATCGGGATCT
GCTGACGGTACCTGAAGAATAAGCACCGGCTAACTACGTG
>001183_2316_2370 136       0      136
TGGGGAATATTGCACAATGGGGGAAACCCTGATGCAGCGACGCCGCGTGAAGGAAGAAGT
ATCTCGGTATGTAAACTTCTATCAGCAGGGAAGATAATGACGGTACCTGACTAAGAAGCC
CCGGCTAACTACGTGT
>001185_1912_0787 142       0      142
TGGGGAATATTGGACAATGGACCAAAAGTCTGATCCAGCAATTCTGTGTGCACGATGACG
GTCTTAGGATTGTAAAGTGCTTTCAATCGGGAAAAAGGAAGTGATGGTACCGATAGAAGA
AGCGACGGCTAAATACGTGCCT
>001188_2042_3041 104       0      104
TGGGGAATATTGGACAATGGACCAAAAGGTACTGATCCAGCAATTCTGTGTGCACGATGA
CGGTCTTAGGATTGTAAAGTGCTTTCAATTGGGAAGAAAAAATA
>001191_2446_0693 139       0      139
TGGGGAATATTGGACAATGGACCAAAAGTCTGATCCAGCAATTCTGTGTGCACGATGACG
GTCTTAGGATTGTAAAGTGCTTTCAATCGGGAAAAAGAAAGTGATGGTACCGATAGAAGA
AGCGACGGCTAAATACGTG
>001206_1675_2205 139       0      139
TGGGGAATATTGGGCAATGGGCGCAAGCCTGACCCAGCAACGCCGCGTGAAGGAAGAAGG
CTCTCGGGTTGTAAACTTCTTTTGTCAGGGACGAAACAAATGACGGTACCTGACGAATAA
GCCACGGCTAACTACGTGT
>001233_2449_1714 103       0      103
TGGGGAATATTGGACAATGGACCAAAAGGTCTGATCCAGCAATTCTGTGTGCACGATGAC
GGTCTTAGGATTGTAAAGTGCTTTCAATTGGGAAGAAAAAATA
>001237_1990_1059 151       0      151
GAGGCAGCAGTGGGGAATATTGGACAATGGACCAAAAGTCTGATCCAGCAATTCTGTGTG
CACGATGACGGTCTTAGGATTGTAAAGTGCTTTCAATTGGGAAGAAAAAAATGACGGTAC
CAATAGAAGAAGCGACGGCTAAATACGTGCT
>001238_1970_0997 140       0      140
TGGGGAATATTGGACAATGGACCAAAAGTCTGATCCAGCAATTCTGTGTGCACGATGAAG
TTTTTCGGAATGTAAAGTGCTTTCAGTTGGGAAGAAGAAAGTGACGGTACCAGCAGAAGA
AGCGACGGCTAAATACGTGT
>001243_1614_2873 144       0      144
CAGCAGTGGGGAATATTGCACAATGGGGGAAACCCTGATGCAGCGACGCCGCGTGAAGGA
TGAAGTATTTCGGTATGTAAACTTCTATCAGCAGGGAAGAAAATGACGGTACCTGACTAA
GAAGCCCCGGCTAACTACGTGCCA
>001245_1931_0676 160       0      160
TGGGGAATTTTGGACAATGGGGGCAACCCTGATCCAGCCATGCCGCGTGCAGGATGAAGG
TCTTCGGATTGTAAACTGCTTTTGTCAGGGACGAAAAGGATTGTGCTAATACCATGATCT
GCTGACGGTACCTGAAGAATAAGCACCGGCTAACTACGTG
>001248_1891_0347 109       0      109
TGAGGAATATTGGTCAATGGACGAGAGTCTGAACCAGCCAAGTAGCGTGAAGGATGACTG
CCCTATGGGTTGTAAACTTCTTTTATATGGGAATAAAANAAGAGTAGTG
>001258_1612_1971 161       0      161
TAGGGAATTTTCGTCAATGGGCGCAAGCCTGAACGAGCAATGCCGCGTGGGTGAAGAAGG
TCTTCGGATCGTAAAGCTCTGTTGCGAGGGAAAAAGGAAGAGAAGAGGGAATGATTCTCT
TTTGATGGTACCTCGCCAGAAAGTCACGGCTAACTACGTGT
>001278_2033_0915 71       0      71
TGGGGAATTTTGGACAATGGGGGCAACCCGTGATCCAGCCATGCCGCGTGCAGGAAGAAG
GCCTGTGTACT
>001279_2170_1403 139       0      139
TGGGGAATATTGGACAATGGACCAAAAGTCTGATCCAGCAATTCTGTGTGCACGATGAAG
TTTTTCGGAATGTAAAGTGCTTTCAGTTGGGAAGAAGAAAGTGACGGTACCAACAGAAGA
AGTGACGGCTAAATACGTG
>001293_2164_2474 136       0      136
TGGGGAATATTGCACAATGGGGGAAACCCTGATGCAGCGACGCCGCGTGAAGGAAGAAGT
ATCTCGGTATGTAAACTTCTATCAGCAGGGAAGATAATGACGGTACCTGACTAAGAAGCC
CCGGCTAACTACGTGT
>001294_1677_2838 139       0      139
TGGGGAATATTGGACAATGGACCAAAAGTCTGATCCAGCAATTCTGTGTGCACGATGACG
GTCTTAGGATTGTAAAGTGCTTTCAATCGGGAAAAAGAAGGTGATGGTACCGATAGAAGA
AGCGACGGCTAAATACGTG
>001310_1961_1008 161       0      161
TAGGGAATTTTCGGCAATGGGCGAAAGCCTGACCGAGCAATGCCGCGTGAGTGATGAAGG
TCTTCGGATTGTAAAGCTCTGTTGTAAAGGAAGAATATTACATATCAACTATGTAACTGA
CGGTACTTTACCAGAAAGTACACGGCTAACTTCGTGCCCGC
>001327_1933_3143 160       0      160
TGGGGAATTTTGGACAATGGGGGCAACCCTGATCCAGCCATGCCGCGTGCAGGATGAAGG
TCTTCGGATTGTAAACTGCTTTTGTCAGGGACGAAAAGGATTGTGCTAATACCATGATCT
GCTGACGGTACCTGAAGAATAAGCACCGGCTAACTACGTA
>001342_1737_1862 145       0      145
AGCAGCAGTGGGGAATATTGCACAATGGGGGAAACCCTGATGCAGCGACGCCGCGTGAAG
GATGAAGTATTTCGGTATGTAAACTTCTATCAGCAGGGAAGAAAATGACGGTACCTGAGT
AAGAAGCCCCGGCTAACTACGTGCT
>001346_2235_2636 159       0      159
TGAGGAATATTGGTCAATGGGCGCGAGCCTGAACCAGCCAAGTAGCGTGAAGGATGACTG
CCCTATGGGTTGTAAACTTCTTTTGTCCGGGAATAAAACCGACCTACGTGTAGGCGCTTG
TATGTACCGGTACGAATAAGCATCGGCTAACTCCGTCGC
>001359_2246_1801 136       0      136
TGGGGAATATTGCACAATGGGGGAAACCCTGATGCAGCGACGCCGCGTGAAGGAAGAAGT
ATCTCGGTATGTAAACTTCTATCAGCAGGGAAGAAAATGACGGTACCTGACTAAGAAGCC
CCGGCTAACTACGTGT
>001362_1927_0733 137       0      137
TGGGGAATATTGCACAATGGGGGAAACCCTGATGCAGCAACGCCGTGTGAGTGAAGAAGT
ATTTCGGTATGTAAAGCTCTATCAGCAGGGAAGAAAGTGACGGTACCTGACTAAGAAGCC
CCGGCTAACTACGTGCA
>001368_1790_2563 136       0      136
TGGGGAATATTGCACAATGGGGGAAACCCTGATGCAGCGACGCCGCGTGGAGGAAGAAGG
TCTTCGGATTGTAAACTCCTGTTGTTGGGGAAGATAATGACGGTACCCAACAAGGAAGTG
ACGGCTAACAACGTGT
>001388_1625_1304 160       0      160
TGGGGAATTTTGGACAATGGGGGCAACCCTGATCCAACCATGCCGCGTGCAGGATGAAGG
TCTTCGGATTGTAAACTGCTTTTATCAGGGACGAAAAGGATTGTGCTAATACCATGATCT
GCTGACGGTACCTGAAGAATAAGCACCGGCTAACTACGTG
>001391_2359_0994 139       0      139
TGGGGAATATTGGACAATGGACCAAAAGTCTGATCCAGCAATTCTGTGTGCACGATGAAG
TTTTTCGGAATGTAAAGTGCTTTCAGTTGGGAAGAAGAAAGTGACGGTACCAACAGAAGA
AGCGACGGCTAAATACGTA
>001393_1777_0533 157       0      157
TGAGGAATATTGGTCAATGGGCGAGAGCCTGAACCAGCCAAGTAGCGTGAAGGATGAAGG
TTCTATGGATTGTAAACTTCTTTTATACGGGAATAAAACCTCCCACGTGTGGGAGCTTGT
ATGTACCGTATGAATAAGCATCGGCTAACTCCGTGCT
>001403_1664_1216 139       0      139
TGGGGAATATTGGACAATGGACCAAAAGTCTGATCCAGCAATTCTGTGTGCACGATGACG
GTCTTAGGATTGTAAAGTGCTTTCAATCGGGAAAAAGAAAGTGATGGTACCGATAGAAGA
AGCGACGGCTAAATACGTG
>001414_2185_0740 136       0      136
TGGGGAATATTGCACAATGGGGGAAACCCTGATGCAGCGACGCCGCGTGAGCGATGAAGT
ATTTCGGTATGTAAAGCTCTATCAGCAGGGAAGAATTAGGACGGTACCTGACTAAGAAGC
ACCGGCTAAATACGTG
>001416_1669_2993 141       0      141
TGGGGAATATTGGACAATGGACCAAAAGTCTGATCCAGCAATTCTGTGTGCACGATGAAG
TTTTTCGGAATGTAAAGTGCTTTCAGTTGGGAAGAAGAAAGTGACGGTACCAACAGAAGA
AGCGACGGCTAAATACGTGCA
>001421_1972_1253 137       0      137
TGGGGAATATTGCACAATGGAGGAAACTCTGATGCAGCGACGCCGCGTGAGTGAAGAAGT
ATTTCGGTATGTAAAGCTCTATCAGCAGGGAAGATAATGACGGTACCTGACTAATAAGCT
CCGGCTAAATACGTGCT
>001429_2019_0639 139       0      139
TGGGGAATATTGGACAATGGACCAAAAGTCTGATCCAGCAATTCTGTGTGCACGATGAAG
TTTTTCGGAATGTAAAGTGCTTTCAGTTGGGAAGAAGAAAGTGACGGTACCAACAGAAGA
AGCGACGGCTAAATACGTG
>001430_1742_1701 139       0      139
TGGGGAATATTGGACAATGGACCAAAAGTCTGATCCAGCAATTCTGTGTGCACGATGAAG
TTTTTCGGAATGTAAAGTGCTTTCAGTTGGGAAGAAGAAAGTGACAGTACCAACAGAAGA
AGCGACGGCTAAATACGTG
>001431_1650_1629 145       0      145
TGGGGAATATTGGACAATGGACCAAAAGTCTGATCCAGCAATTCTGTGTGCACGATGACG
GTCTTAGGATTGTAAAGTGCTTTCAATTGGGAAGAAAAAAAATAGACGGTACCAATAGAA
GAAGCGACGGCTAAATAACGTGCCG
>001434_1757_2898 157       0      157
TAGGGAATTTTCGGCAATGGGCGAAAGCCTGACCGAGCAATGCCGCGTGAGTGATGAAGG
TCTTCGGATTGTAAAGCTCTGTTGTAAAGGGAGAATATTACATATCAACTATGTAACTGA
CGGTACTTTACCAGAAAGTCACGGCTAACTTCGTGCT
>001441_1923_0817 156       0      156
TGAGGAATATTGGTCAATGGACGAGAGTCTGAACCAGCCAAGTAGCGTGAAGGATGACTG
CCCTATGGGTTGTAAACTTCTTTTATACGGGAATAAAGTGAAGCACGTGTGCTTTTTGTA
TGTACCGTATGAATAAGGATCGGCTAACTCCGTGCT
>001449_1657_2817 139       0      139
TGGGGAATATTGGACAATGGACCAAAAGTCTGATCCAGCAATTCTGTGTGCACGATGAAG
TTTTTCGGAATGTAAAGTGCTTTCAGTTGGGAAGAAGAAAGTGACGGTACCAACAGAAGA
AGCGACGGCTAAATACGTG
>001453_2434_0599 139       0      139
TGGGGAATATTGGACAATGGACCAAAAGTCTGATCCAGCAATTCTGTGTGCACGATGACG
GTCTTAGGATTGTAAAGTGCTTTCAATCGGGAAAAAGAAAGTGATGGTACCGATAGAAGA
AGCGACGGCTAAATACGTG
>001468_2036_2634 103       0      103
TGGGGAATATTGGACAATGGACCAAAAGGTCTGATCCAGCAATTCTGTGTGCACGATGAC
GGTCTTAGGATTGTAAAGTGCTTTCAATTGGGAAGAAAAAATA
>001478_1830_2375 161       0      161
TAGGGAATCTTCGGCAATGGGGGCAACCCTGACCGAGCAACGCCGCGTGAGTGAAGAAGG
TTTTCGGATCGTAAAGCTCTGTTGTAAGAGAAGAACGTGTGTGAGAGTGGAAAGTTCACA
CAGTGACGGTAACTTACCAGAAAGGGACGGCTAACTACGTA
>001481_2084_3222 74       0      74
CAGCAGTGGGGAATATTGCACAATGGGGGAAACCCTGATGCAGCGACACCGCGTGAAGGA
AGAAGGCCTGTGTA
>001485_1769_2745 159       0      159
TGGGGAATACTGGACAATGGACCAAAAGTCTGATCCAGCAATTCTGTGTGCACGATGAAG
TTTTTCGGAATGTAAAGTGCTTTCAGTTGGGAAGAAGAAAGTGACGGTACCAACAGAAGA
AGCGACGGCTAAATACGTGCCAGAGCCGCCGGGTAAGTA
>001494_1993_0937 155       0      155
TGAGGAATATTGGTCAATGGACGGAAGTCTGAACCAGCCAAGTAGCGTGCAGGATGACGG
CCCTCTGGGTTGTAAACTGCTTTTAGTTGGGAATAAAGTGCGGTACGTGTACCGTTTTGT
ATGTACCATCAGAAAAAGGACCGGCTAATTCCGTG
>001495_1623_1392 164       0      164
TGGGGAATCTTCCGCAATGGGCGAAAGCCTGACGGAGCAATGCCGCGTGAGTGATGAAGG
AATTCGTTCCGTAAAACTCTTTTGTTTATGACGAATGTGCAGATTGTGAATAATTATTTG
TAATGACGGTAGTAAACGAATAAGCCACGGCTAACTACGTGCCC
>001504_2445_1214 146       0      146
GGCACAGTGGGGAATATTGGACAATGGACCAAAAGTCTGATCCAGCAATTCTGTGTGCAC
GATGACGGTCTTAGGATTGTAAAGTGCTTTCAATCGGGAAAAAGAAAGTGATGGTACCGA
TAGAAGAAGCGACGGCTAAATACGTG
>001518_2323_0647 161       0      161
TGGGGAATTTTGGACAATGGGGGCAACCCTGATCCAGCCATGCCGCGTGCAGGATGAAGG
TCTTCGGATTGTAAACTGCTTTTGTCAGGGACGAAAAGGATTGTGCTAATACCATGATCT
GCTGACGGTACCTGAAGAATAAGCACCGGCTAACTACGTGT
>001551_2488_1408 136       0      136
TGGGGAATATTGCACAATGGGGGAAACCCTGATGCAGCGACGCCGCGTGAAGGAAGAAGT
ATCTCGGTATGTAAACTTCTATCAGCAGGGAAGATAATGACGGTACCTGACTAAGAAGCC
CCGGCTAACTACGTGT
>001558_1631_2980 139       0      139
TGGGGAATATTGGACAATGGACCAAAAGTCTGATCCAGCAATTCTGTGTGCACGATGAAG
TTTTTCGGAATGTAAAGTGCTTTCAGTTGGGAAGAAGAAAGTGACGGTACCAACAGAAGA
AGCGACGGCTAAATACGTG
>001561_1633_1550 141       0      141
TGGGGAATATTGGACAATGGACCAAAAGTCTGATCCAGCAATTCTGTGTGCACGATGACG
GTCTTAGGATTGTAAAGTGCTTTCAATTGGGAAGAAAAAAATGACGGTACCAATAGAAGA
AGCGACGGCTAAATACGTGCT
>001566_1887_0452 130       0      130
TGAGGAATATTGGTCAATGGACGAGAGTCTGAACCAGCCAAGTAGCGTGAAGGATGACTG
CCCTATGGGTTGTAAACTTCTTTTATACGGGAATAAAGTGAGCCACGTGTGGTTTTTGTT
NTGTCGTACT
>001568_2120_0454 156       0      156
TGAGGAATATTGGTCAATGGACGGAAGTCTGAACCAGCCATGCCGCGTGAAGGATTAAGG
CCCTATGGGTTGTAAACTTCTTTTGTTGCAGAGCAATAAGGACCTCGTGAGGTTTGATGA
GAGTATGCAACGAATAAGCATCGGCTAACTCCGTGT
>001569_1661_1853 144       0      144
TGGGGAATATTGGACAATGGACCAAAAGTCTGATCCAGCAATTCTGTGTGCACGATGACG
GTCTTAGGATTGTAAAGTGCTTTCAAGTACGGGAAAAAGAAAGTGATGGTACCGGTAGAA
GAAGCGACGGACTAAATACGTGCA
>001578_1864_1127 142       0      142
TGGGGAATATTGGACAATGGACCAAAAGTCTGATCCAGCAATTCTGTGTGCACGATGACG
GTCTTAGGATTGTAAAGTGCTTTCAATTGGGAAGAAAAAAATGACGGTACCAATAGAAGA
AGCGACGGCTAAATACGTGCCA
>001582_1932_0338 112       0      112
GGCGAGCAGTGAGGAATATCGGTCAATGGACGGAAGTCTGAACCAGCCAAGTCGCGTGAA
GGATGAAGGTTCTATGGATTGTAAACTTCTTTTATAGGGGAATAAAAATAAC
>001583_1734_1424 140       0      140
TGGGGAATATTGGACAATGGACCAAAAGTCTGATCCAGCAATTCTGTGTGCACGATGACG
GTCTTAGGATTGTAAAGTGCTTTCAATCGGGAAAAAGAAAGTGATGGTACCGATAGAAGA
AGCGACGGCTAAATACGTGT
>001590_1668_0981 161       0      161
TGGGGAATTTTGGACAATGGGGGCAACCCTGATCCAGCCATGCCGCGTGCAGGATGAAGG
TCTTCGGATTGTAAACTGCTTTTGTCAGGGACGAAAAGGATTGTGTTAATACCATGATCT
GCTGACGGTACCTGAAGAATAAGCACCGGCTAACTACGTGT
>001592_2432_0629 140       0      140
TGGGGAATATTGGACAATGGACCAAAAGTCTGATCCAGCAATTCTGTGTGCACGATGACG
GTCTTAGGATTGTAAAGTGCTTTCAATTGGGAAGAAAAAAATGACGGTACCAATAGAAGA
AGCGACGGCTAAATACGTGT
>001597_1700_1039 69       0      69
TGGGGAATTTTGGACAATGGGGGCAACCCTGATCCAGCCATGCCGCGTGCAGGAAGAAGG
CCTGGTGTA
>001598_1932_0325 89       0      89
TGGGGAATATTGCACAATGGGCGCAAGCCTGATGCAGCAACGCCGCGTGAGCGATGAAGG
CCTGGTCGTAAGACGTCTGTCCTCAGAGA
>001611_1668_0952 159       0      159
TGAGGAATATTGGTCAATGGGCGCGAGCCTGAACCAGCCAAGTAGCGTGAAGGATGACTG
CCCTACGGGTTGTAAACTTCTTTTGTCCGGGAATAAAACCGCCTACGTGTAGGCGCTTGT
ATGTACCGGTACGAATAAGCATCGGCTAACTCCGTGCCC
>001619_1612_0948 158       0      158
TGAGGAATATTGGTCAATGGACGCAAGTCTGAACCAGCCAAGTAGCGTGCAGGATGACGG
CCCTCCGGGTTGTAAACTGCTTTTAGTTGGGAATAAAGTGCAGCTCGTGAGCTGTTTTGT
ATGTACCATCAGAAAAAGGACCGGCTAATTCCGTGCCC
>001626_1823_1799 137       0      137
TGGGGAATCTTGCGCAATGGGGGGAACCCTGACGCAGCGACGCCGCGTGCGGGATGAAGG
CCCTCGGGTCGTAAACCGCTTTCAGCAGGGATGAGACAAGACGGTACCTGCAGAAGAAGC
CCCGGCTAACTACGTGT
>001628_2488_2302 129       0      129
TGAGGAATATTGGTCAATGGACGAGAGTCTGAACCAGCCAAGTAGCGTGAAGGATGACTG
CCCTATGGGTTGTAAACTTCTTTTATACGGGAATAAAGTTAGCCACGTGTGGTTTTTGTT
ATGTACGTA
>001635_2244_2572 99       0      99
TGGGGAATATTGGACAATGGACCAAAAGTCTGATCCAGCAATTCTGTGTGCACGATGACG
GTCTTAGGATTGTAAAGTGCTTTCAATTGGGAGAAAAAA
>001647_1732_2044 156       0      156
TGAGGAATATTGGTCAATGGGCGCGAGCCTGAACCAGCCAAGTAGCGTGAAGGATGACTG
CCCTATGGGTTGTAAACTTCTTTTGTCCGGGAATAAAACCGCCTACGTGTAGGCGCTTGT
ATGTACCGGTACGAATAAGCATCGGCTAACTCCGTA
>001651_2069_1413 160       0      160
TGGGGAATTTTGGACAATGGGGGCAACCCTGATCCAGCCATGCCGCGTGCAGGATGAAGG
TCTTCGGATTGTAAACTGCTTTTGTCAGGGACGAAAAGGATTGTGTTAATACCATGATCT
GCTGACGGTACCTGAAGAATAAGCACCGGCTAACTACGTG
>001654_1602_1766 139       0      139
TGGGGAATATTGGACAATGGACCAAAAGTCTGATCCAGCAATTCTGTGTGCACGATGACG
GTCTTAGGATTGTAAAGTGCTTTCAATCGGGAAAAAGAAAGTGATGGTACCGATAGAAGA
AGCGACGGCTAAATACGTG
>001656_1886_0717 139       0      139
TGGGGAATATTGGACAATGGACCAAAAGTCTGATCCAGCAATTCTGTGTGCACGATGAAG
TTTTTCGGAATGTAAAGTGCTTTCAGTTGGGAAGAAGAAAGTGACGGTACCAACAGAAGA
AGCGACGGCTAAATACGTG
>001669_1703_2442 71       0      71
TGGGGAATATTGGACAATGGACCAAAAGTACTGATCCAGCAATTCTGTGTGCACGATGAA
GTTTTCGGTAG
>001679_1707_2309 137       0      137
TGGGGAATATTGCACAATGGGGGAAACCCTGATGCAGCGACGCCGCGTGAAGGATGAAGT
ATTTCGGTATGTAAACTTCTATCAGCAGGGAAGAAAATGACGGTACCTGAGTAAGAAGCC
CCGGCTAACTACGTGCA
>001686_1614_2781 139       0      139
TGGGGAATATTGGACAATGGACCAAAAGTCTGATCCAGCAATTCTGTGTGCACGATGACG
GTCTTAGGATTGTAAAGTGCCTTCAATCGGGAAAAAGAAAGTGATGGTACCGATAGAAGA
AGCGACGGCTAAATACGTG
>001687_2087_0771 136       0      136
TGGGGAATATTGCACAATGGGGGAAACCCTGATGCAGCGACGCCGCGTGAAGGAAGAAGT
ATCTCGGTATGTAAACTTCTATCAGCAGGGAAGAAAATGACGGTACCTGACTAAGAAGCC
CCGGCTAACTACGTGT
>001688_2282_0645 141       0      141
TGGGGAATATTGGACAATGGACCAAAAGTCTGATCCAGCAATTCTGTGTGCACGATGACG
GTCTTAGGATTGTAAAGTGCTTTCAATTGGGAAGAAAAAAATGACGGTACCAATAGAAGA
AGCGACGGCTAAATACGTGCT
>001690_2225_1693 135       0      135
TGGGGAATATTGCACAATGGGGGAAACCCTGATGCAGCGACGCCGCGTGAAGGAAGAAGT
ATCTCGGTATGTAAACTTCTATCAGCAGGGAAGATAATGACGGTACCTGACTAAGAAGCC
CCGGCTAACTACGTG
>001700_1614_0630 158       0      158
TGAGGAATATTGGTCAATGGGGACGCGAGCCTGAACCAGCCAAGTAGCGTGAAGGATGAC
TGCCCTATGGGTTGTAAACTTCTTTTGTCCGGGAATAAAACCGCCTACGTGTAGGCGCTT
GTATGTACCGGTACGAATAAGCATCGGCTAACTCCGTG
>001713_2346_1154 161       0      161
TGGGGAATCTTCCGCAATGGGCGAAAGCCTGACGGAGCAATGCCGCGTGAGTGATGAAGG
AATTCGTTCCGTAAAACTCTTTTGTTTATGACGAATGTGCAGATTGTGAATAATTATTTG
TAATGACGGTAGTAAACGAATAAGCCACGGCTAACTACGTG
>001716_2388_0848 140       0      140
TGGGGAATATTGGACAATGGACCAAAAGTCTGATCCAGCAATTCTGTGTGCACGATGACG
GTCTTAGGATTGTAAAGTGCTTTCAATCGGGAAAAAGAAAGTGATGGTACCGATAGAAGA
AGCGACGGCTAAATACGTGT
>001719_1979_0338 69       0      69
TAGGGAATATTGCACAATGGGGGAAACCCTGATGCAGCCATGCCGCGTGTGTGAAGAAGG
CCTGTGTAG
>001728_2376_0917 137       0      137
TGGGGAATATTGCACAATGGGGGAAACCCTGATGCAGCGACGCCGCGTGGAGGAAGAAGG
TCTTCGGATTGTAAACTCCTGTTGTTGGGGAAGATAATGACGGTACCCAACAAGGAAGTG
ACGGCTAACTACGTGCA
>001741_2005_3361 135       0      135
TGGGGAATATTGCACAATGGGGGAAACCCTGATGCAGCGACGCCGCGTGAAGGAAGAAGT
ATCTCGGTATGTAAACTTCTATCAGCAGGGAAGAAAATGACGGTACCTGACTAAGAAGCC
CCGGCTAACTACGTG
>001744_2125_1802 140       0      140
TGGGGAATATTGGACAATGGACCAAAAGTCTGATCCAGCAATTCTGTGTGCACGATGACG
GTCTTAGGATTGTAAAGTGCTTTCAATCGGGAAAAAGAAAGTGATGGTACCGATAGAAGA
AGCGACGGCTAAATACGTGT
>001745_2052_3663 32       0      32
TGGGGAATATTGGACAATGGCCAAAACGTAAC
>001750_2255_1784 139       0      139
TGGGGAATATTGGACAATGGACCAAAAGTCTGATCCAGCAATTCTGTGTGCACGATGACG
GTCTTAGGATTGTAAAGTGCTTTCAATCGGGAAAAAGAAAGTGATGGTACCGATAGAAGA
AGCGACGGCTAAATACGTG
>001762_1787_2375 137       0      137
TGGGGAATATTGCACAATGGGGGAAACCCTGATGCAGCGACGCCGCGTGAAGGAAGAAGT
ATCTCGGTATGTAAACTTCTATCAGCAGGGAAGAAAAATGACGGTACCTGACTAAGAAGC
CCCGGCTAACTACGTGT
>001774_2229_0707 139       0      139
TGGGGAATATTGCACAATGGGGGAAACCCTGATGCAGCGACGCCGCGTGAAGGATGAAGT
ATTTCGGTATGTAAACTTCTATCAGCAGGGAAGAAAATGACGGTACCTGAGTAAGAGGCT
CCGGCTAACTACGTGCCAG
>001783_1657_1463 139       0      139
TGGGGAATATTGGACAATGGACCAAAAGTCTGATCCAGCAATTCTGTGTGCACGATGAAG
TTTTTCGGAATGTAAAGTGCTTTCAGTTGGGAAGAAGAAAGTGACGGTACCAACAGAAGA
AGCGACGGCTAAATACGTG
>001790_1801_1630 139       0      139
TGGGGAATATTGGACAATGGACCAAAAGTCTGATCCAGCAATTCTGTGTGCACGATGAAG
TTTTTCGGAATGTAAAGTGCTTTCAGTTGGGAAGAAGAAAGTGACGGTACCAACAGAAGA
AGCGACGGCTAAATACGTG
>001792_2042_0722 162       0      162
TGGGGAATCTTCCGCAATGGGCGAAAGCCTGACGGAGCAATGCCGCGTGAGTGATGAAGG
AATTCGTTCCGTAAAACTCTTTTGTTTATGACGAATGTGCAGATTGTGAATAATTATTTG
TAATGACGGTAGTAAACGAATAAGCCACGGCTAACTACGTGA
>001816_2480_1174 139       0      139
TGGGGAATATTGGACAATGGACCAAAAGTCTGATCCAGCAATTCTGTGTGCACGATGACG
GTCTTAGGATTGTAAAGTGCTTTCAATCGGGAAAAAGAAAGTGATGGTACCGATAGAAGA
AGCGACGGCTAAATACGTG
>001834_1766_0590 158       0      158
TAGGGAATTTTCGGCAATGGGCGAAAGCCTGACCGAGCAATGCCGCGTGAGTGATGAAGG
TCTTCGGATTGTAAAGCTCTGTTGTAAAGGGAGAAATATTACATATCAACTATGTAACTG
ACGGTACTTTACCAGAAAGTCACGGCTAACTTCGTGCT
>001846_1723_0779 146       0      146
GCAGCAGTGGGGAATATTGGACAATGGACCAAAAGTCTGATCCAGCAATTCTGTGTGCAC
GATGACGGTCTTAGGATTGTAAAGTGCTTTCAATCGGGAAAAAGAAAGTGATGGTACCGA
TAGAAGAAGCGACGGCTAAATACGTG
>001848_2026_1437 156       0      156
TGAGGAATATTGGTCAATGGACGGAAGTCTGAACCAGCCAAGTCGCGTGAAGGATGAAGG
TTCTATGGATTGTAAACTTCTTTTATAGGGGAATAAAAAAGTCCACGTGTGGATTCTTGT
ATGTACCCTATGAATAAGCATCGGCTAACTCCGTGT
>001880_2254_0910 160       0      160
TGAGGAATATTGGTCAATGGGCGAGAGCCTGAACCAGCCAAGTAGCGTGAAGGATGAAGG
TCTTCGGATTGTAAACTGCTTTTGTCAGGGACGAAAAGGATTGTGTTAATACCATGATCT
GCTGACGGTACCTGAAGAATAAGCACCGGCTAACTACGTG
>001884_1838_1040 139       0      139
TGGGGAATATTGGACAATGGACCAAAAGTCTGATCCAGCAATTCTGTGTGCACGATGACG
GTCTTAGGATTGTAAAGTGCTTTCAATCGGGAAAAAGAAAGTGATGGTACCGATAGAAGA
AGCGACGGCTAAATACGCG
>001886_1818_1302 135       0      135
TGGGGAATATTGCACAATGGGGGAAACCCTGATGCAGCGACGCCGCGTGAGCGAAGAAGT
ATTTCGGTATGTAAAGCTCTATCAGCAGGGAAGAAAATGACGGTACCTGACTAAGAAGCC
CCGGCTAACTACGTG
>001893_1638_1011 157       0      157
TGAGGAATATTGGTCAATGGACGAGAGTCTGAACCAGCCAAGTAGCGTGAAGGATGACTG
CCCTATGGGTTGTAAACTTCTTTTATATGGGAATAAAAAAGAGCACGTGTGCTCTATTGT
ATGTACCTTATGAATAAGCATCGGCTAATTCCGTGCT
>001902_1590_1162 155       0      155
TGAGGAATATTGGTCAATGGACGAGAGTCTGAAGCAGCCAAGTAGTGTGAAGGAAGACTG
CCCTATGGGTTGTAAACTTCTTTTATAAGGGAATAAAGTCAGGTACGTGTACCTGTTTGT
ATGTACCTTATGAATAAGCATCGGCTAACTCCGTG
>001921_1605_1607 140       0      140
TGGGGAATATTGGACAATGGACCAAAAGTCTGATCCAGCAATTCTGTGTGCACGATGAAG
TTTTTCGGAATGTAAAGTGCTTTCAGTTGGGAAGAAGAAAGTGACGGTACCAACAGAAGA
AGCGACGGCTAAATACGTGT
>001923_1621_1925 163       0      163
TGGGGAATTTTGGACAATGGGGGCAACCCTGATCCAGCCATGCCGCGTGCAGGATGAAGG
TCTTCGGATTGTAAACTGCTTTTGTCAGGGACGAAAAGGATTGTGCTAATACCATGATCT
GCTGACGGTACCTGAAGAATAAGCACCGGCTAACTACGTGCCT
>001930_1598_1809 155       0      155
TGAGGAATATTGGTCAATGGACGCAAGTCTGAACCAGCCAAGTAGCGTGCAGGATGACGG
CCCTCCGGGTTGTAAACTGCTTTTAGTTGGGAATAAAGTGCAGCTCGTGAGCTGTTTTGT
ATGTACCATCAGAAAAAGGACCGGCTAATTCCGTG
>001934_1964_2181 139       0      139
TGGGGAATATTGGACAATGGACCAAAAGTCTGATCCAGCAATTCTGTGTGCACGATGACG
GTCTTAGGATTGTAAAGTGCTTTCAATCGGGAAAAAGAAAGTGATGGTACCGATAGAAGA
AGCGACGGCTAAATACGTG
>001944_1895_0466 141       0      141
TGGGGAATATTGGACAATGGACCAAAAGTCTGATCCAGCAATTCTGTGTGCACGATGACG
GTCTTAGGATTGTAAAGTGCTTTCAATCGGGAAAAAGAAAGTGATGGTACCGATAGAAGA
AGCGACGGCTAAATACGTGCA
>001950_2088_3363 184       0      184
GAGGAATATTGGTCAATGGACGCAAGTCTGAACCAGCCAAGTAGCGTGCAGGATGACGGC
CCTCCGGGTTGTAAACTGCTTTTAGTTGGGAATAAAGTGCAGCTCGTGAGCTGTTTTGTA
TGTACCATCAGAAAAAGGAACCGGGCCGTAATTTACCGTTACCCACGCAGCCGGCCGGTA
AGTA
>001957_1854_1370 139       0      139
TGGGGAATATTGGACAATGGACCAAAAGTCTGATCCAGCAATTCTGTGTGCACGATGAAG
TTTTTCGGAATGTAAAGTGCTTTCAGTTGGGAAGAAGAAAGTGACGGTACCAACAGAAGA
AGCGACGGCTAAATACGTG
>001962_2259_1134 160       0      160
GCAGTGAGGAATATTGGTCAATGGGCGCGAGCCTGAACCAGCCAAGTAGCGTGAAGGATG
ACTGCCCTATGGGTTGTAAACTTCTTTTGTCCGGGAATAAAACCGCCTACGTGTAGGCGC
TTGTATGTACCGGTACGAATAAGCATCGGCTAACTCCATG
>001989_1802_1888 161       0      161
TAGGGAATTTTCGGCAATGGGCGAAAGCCTGACCGAGCAACGCCGCGTGAGGGAGGAAGT
ACTTCGGTATGTAAACCTCTGTTATAAAGGAAGAACGGTACATGGAGGGAATGCCATGTA
AGTGACGGTACTTTATGAGGAAGCCACGGCTAACTACGTGT
>001993_2169_1074 157       0      157
TGAGGAATATTGGTCAATGGGCGCGAGCCTGAACCAGCCAAGTAGCGTGAAGGATGACTG
CCCTACGGGTTGTAAACTTCTTTTGTCCGGGAATAAAACCGCCTACGTGTAGGCGCTTGT
ATGTACCGGTACGAATAAGCATCGGCTAACTCCGTGG
>002506_1950_1188 161       0      161
CAGCAGTGAGGAATATTGGTCAATGGACGAGAGTCTGAACCAGCCAAGTAGCGTGAAGGA
AGACTGCCCTATGGGTTGTAAACTTCTTTTATAAGGGAATAAAGTCAGGTACGTGTACCT
GTTTGTATGTACCTTATGAATAAGCATCGGCTAACTCCGTG
>002516_2399_0886 162       0      162
TGGGGAATTTTGGACAATGGGGGCAACCCTGATCCAGCCATGCCGCGTGCAGGATGAAGG
TCTTCGGATTGTAAACTGCTTTTGTCAGGGACGAAAAGGATTGTGTTAATACCATGATCT
GCTGACGGTACCTGAAGAATAAGCACCGGCTAACTACGTGCT
>002517_1688_3136 156       0      156
TGAGGAATATTGGTCAATGGACGAGAGTCTGAACCAGCCAAGTAGCGTGAAGGATGACTG
CCCTATGGGTTGTAAACTTCTTTTATATGGGAATAAAAAAGAGCACGTGTGCTCTATTGT
ATGTACCTTATGAATAAGCATCGGCTAATTCCGTGT
>002520_1651_1465 157       0      157
TGAGGAATATTGGTCAATGGACGAGAGTCTGAACCAGCCAAGTAGCGTGAAGGATGACTG
CCCTATGGGTTGTAAACTTCTTTTATACGGGAATAAAGTTAGCCACGTGTGGTTTTTTGT
TATGTACCGTATGAATAAGGATCGGCTAACTCCGTGT
>002521_2103_0651 88       0      88
TGGGGAATATTGCACAATGGGCGCAAGCCTGATGCAGCAACGCCGCGTGAGCGATGAAGG
CCTGGTCGTAAGACTCTGTCCTCAGAGA
>002537_2320_3096 135       0      135
TGGGGAATATTGCACAATGGGGGAAACCCTGATGCAGCGACGCCGCGTGAAGGAAGAAGT
ATCTCGGTATGTAAACTTCTATCAGCAGGGAAGACAATGACGGTACCTGACTAAGAAGCC
CCGGCTAACTACGTG
>002541_1733_1023 155       0      155
TGAGGAATATTGGTCAATGGGCGAGAGCCTGAACCAGCCAAGTAGCGTGAAGGATGAAGG
TTCTATGGATTGTAAACTTCTTTTATACGGGAATAAAACCTCCCACGTGTGGGAGCTTGT
ATGTACCGTATGAATAAGCATCGGCTAACTCCGTG
>002561_2132_2586 163       0      163
TGGGGAATCTTCCGCAATGGGCGAAAGCCTGACGGAGCAACGCCGCGTGAACGATGAAGG
TCTTAGGATCGTAAAGTTCTGTTGTTAGGGACGAAGGGTAAGAATCATAATAAGGTTTTT
ATTTGACGGTACCTAACGAGGAAGCCACGGCTAACTACGTGCT
>002571_2210_1179 160       0      160
TGGGGAATTTTGGACAATGGGGGCAACCCTGATCCAGCCATGCCGCGTGCAGGATGAAGG
TCTTCGGATTGTAAACTGCTTTTGTCAGGGACGAAAAGGATTCCGCTAATACCGGGATCT
GCTGACGGTACCTGAAGAATAAGCACCGGCTAACTACGTG
>002578_2361_0863 157       0      157
TGAGGAATATTGGTCAATGGGCGCGAGCCTGAACCAGCCAAGTAGCGTGAAGGATGACTG
CCCTACGGGTTGTAAACTTCTTTTGTCCGGGAATAAAACCGCCTACGTGTAGGCGCTTGT
ATGTACCGGTACGAATAAGCATCGGCTAACTCCGTGT
>002580_2450_2088 162       0      162
TGGGGAATATTGGACAATGGACCAAAAGTCTGATCCAGCAATTCTGTGTGCACGATGACG
GTCTTAGGATTGTAAAGTGCTTTCAATTGGGAAGAAAAAAAATAGACGGTACCAATAGAA
GAAGCGACGGCTAAATAACGTGCCAGTAGCCGCCGGTAAGTA
>002593_2180_3201 135       0      135
TGGGGAATATTGCACAATGGGGGAAACCCTGATGCAGCGACGCCGCGTGAGCGATGAAGT
ATTTCGGTATGTAAAGCTCTATCAGCAGGGAAGATAATGACGGTACCTGACTAAGAAGCA
CCGGCTAAATACGTG
>002596_1939_2754 155       0      155
TGAGGAATATTGGTCAATGGACGAGAGTCTGAACCAGCCAAGTAGCGTGAAGGATGACTG
CCCTATGGGTTGTAAACTTCTTTTATACGGGAATAAAGTGTTCCACGTGTGGAATTTTGT
ATGTACCGTATGAATAAGGATCGGCTAACTCCGTG
>002597_2040_1204 136       0      136
TGGGGAATCTTGCGCAATGGGGGGAACCCTGACGCAGCGACGCCGCGTGCGGGACGAAGG
CCCTCGGGTCGTAAACCGCTTTCAGCAGGGATGAGACAAGACGGTACCTGCAGAAGAAGC
CCCGGCTAACTACGTG
>002607_2439_2783 155       0      155
TGAGGAATATTGGTCAATGGGCGAGAGCCTGAACCAGCCAAGTAGCGTGAAGGATGAAGG
TTCTATGGATTGTAAACTTCTTTTATACGGGAATAGAACCTCCCACGTGTGGGAGCTTGT
ATGTACTGTATGAATAAGCATCGGCTAACTCCGTG
>002613_2462_1329 161       0      161
TGGGGAATTTTGGACAATGGGGCAACCCTGATCCAGCCATGCCGCGTGCAGGATGAAGGT
CTTCGGATTGTAAACTGCTTTTATCAGGGACGAAAAGGATTGTGCTAATACCATGATCTG
CTGACGGTACCTGAAGAATAAGCACCGGCTAACTACGTGCT
>002627_1711_1293 136       0      136
TGGGGAATATTGCACAATGGGGGAAACCCTGATGCAGCGACGCCGCGTGAAGGAAGAAGT
ATCTCGGTATGTAAACTTCTATCAGCAGGGAAGAAAATGACGGTACCTGACTAAGAAGCC
CCGGCTAACTACGTGT
>002629_1602_1137 136       0      136
TGGGGAATCTTGCGCAATGGGGGGAACCCTGACGCAGCGACGCCGCGTGCGGGATGAAGG
CCCTCGGGTCGTAAACCGCTTTCAGCAGGGATGAGACAAGACGGTACCTGCAGAAGAAGC
CCCGGCTAACTACGTG
>002633_1747_1031 145       0      145
GAGGCAGCAGTGGGGAATATTGCACAATGGGGGAAACCCTGATGCAGCGACGCCGCGTGA
AGGATGAAGTATTTCGGTATGTAAACTTCTATCAGCAGGGAAGAAAATGACGGTACCTGA
GTAAGAAGCCCCGGCTAACTACGTG
>002642_1754_0885 135       0      135
TGGGGAATATTGCACAATGGGGGAAACCCTGATGCAGCAACGCCGCGTGAGTGAAGAAGT
ATTTCGGTATGTAAAGCTCTATCAGCAGGGAAGAAAGTGACGGTACCTGACTAAGAAGCC
CCGGCTAACTACGTA
>002653_1593_0760 139       0      139
CGGGGAATATCGGACAATGGACCAAAAGTCTGATCCAGCAATTCTGTGTGCACGATGACG
GTCTTAGGATTGTAAAGTGCTTTCAATCGGGAAAAAGAAAGTGATGGTACCGATAGAAGA
AGCGACGGCTAAATACGTG
>002663_2388_0544 146       0      146
TAGGGAATTTTCGGCAATGGACGAAAGTCTGACCGAGCAATGCCGCGTGAATGAAGAAGT
TATTCGTAATGTAAAGTTCTTTTATTAGGGACGAAAACTCGTATTGACGGTACCTAATGA
ATAAGCCCCGGCTAACTACGTGCCAN
>002674_2365_2565 140       0      140
TGGGGAATATTGGACAATGGACCAAAAGTCTGATCCAGCAATTCTGTGTGCACGATGACG
GTCTTAGGATTGTAAAGTGCTTTCAATCGGGAAAAGAAAGTGATGGTACCGATAGAAGAA
GCGACGGCTAAATACGTGCT
>002675_2026_2138 139       0      139
TGGGGAATATTGCACAATGGGCGCAAGCCTGATGCAGCAACGCCGCGTGAGCGATGAAGG
CCTTTGGGTCGTAAAGCTCTGTCCTTGGGGAAGAAACAAATGACGGTACCCTTGGAGGAA
GCCCCGGCTAACTCCGTGT
>002707_2270_0868 155       0      155
TGAGGAATATTGGTCAATGGGCGAGAGCCTGAACCAGCCAAGTAGCGTGAAGGATGAAGG
TTCTATGGATTGTAAACTTCTTTTATACGGGAATAAAACCTCCCACGTGTGGGAGCTTGT
ATGTACCGTATGAATAAGCATCGGCTAACTCCGTG
>002710_2323_1013 139       0      139
TGGGGAATATTGGACAATGGACCAAAAGTCTGATCCAGCAATTCTGTGTGCACGATGAAG
TTTTTCGGAATGTAAAGTGCTTTCAGTTGGGAAGAAGAAAGTGACGGTACCAACAGAAGA
AGCGACGGCTAAATACGTG
>002713_1835_2030 156       0      156
TGAGGAATATTGGTCAATGGGCGCGAGCCTGAACCAGCCAAGTAGCGTGAAGGATGACTG
CCCTATGGGTTGTAAACTTCTTTTGTCCGGGAATAAAACCGCCTACGTGTAGGCGCTTGT
ATGTACCGGTACGAATAAGCATCGGCTAACTCCGTG
>002714_2437_0787 135       0      135
TGGGGAATATTGCACAATGGGGGAAACCCTGATGCAGCAACGCCGCGTGAGTGATGAAGG
TTTTCGGATCGTAAAGCTCTGTCTTTGGGGAAGATAATGACGGTACCCAAGGAGGAAGCC
ACGGCTAACTACGTG
>002719_2472_3158 96       0      96
TGGGGAATATTGGACAATGGACCAAAAGTCTGATCCAGCAATTCTGTGTGCACGATGACG
GTCTTAGGATTGTAAAGTGCTTTCAATTGGAGAAAA
>002721_1768_2055 138       0      138
TGGGGAATATTGCACAATGGGGGAAACCCTGATGCAGCGACGCCGCGTGAGTGAAGAAGT
ATTTCGGTATGTAAAGCTCTATCAGCAGGGAAGAAAGTGACGGTACCTGAATAAGAAGCC
CCGGCTAACTACGTGCCC
>002724_2352_1277 141       0      141
TGGGGAATATTGGACAATGGACCAAAAGTCTGATCCAGCAATTCTGTGTGCACGATGAAG
TTTTTCGGAATGTAAAGTGCTTTCAGTTGGGAAGAAGAAAGTGACGGTACCAACAGAAGA
AGCGACGGCTAAATACGTGCA
>002735_1725_3339 135       0      135
TGGGGAATATTGCACAATGGGGGAAACCCTGATGCAGCGACGCCGCGTGGAGGAAGAAGG
TCTTCGGATTGTAAACTCCTGTTGTTGGGGAAAATAATGACGGTACCCAACAAGGAAGTG
ACGGCTAACTACGTG
>002739_2257_1332 137       0      137
TAGGGAATATTGCACAATGGGGGAAACCCTGATGCAGCGACGCCGCGTGAAGGAAGAAGT
ATCTCGGTATGTAAACTTCTATCAGCAGGGAAGACAATGACGGTACCTGACTAAGAAGCC
CCGGCTAACTACGTGCT
>002744_2035_0575 139       0      139
TGGGGAATATTGGACAATGGACCAAAAGTCTGATCCAGCAATTCTGTGTGCACGATGAAG
TTTTTCGGAATGTAAAGTGCTTTCAGTTGGGAAGAAGAAAGTGACGGTACCAACAGAAGA
AGCGACGGCTAAATACGTG
>002746_1855_0818 139       0      139
TGGGGAATATTGGACAATGGACCAAAAGTCTGATCCAGCAATTCTGTGTGCACGATGAAG
TTTTTCGGAATGTAAAGTGCTTTCAGTTGGGAAGAAGAAAGTGACGGTACCAACAGAAGA
AGCGACGGCTAAATACGTG
>002749_1697_0899 140       0      140
TGGGGAATATTGGACAATGGACCAAAAGTCTGATCCAGCAATTCTGTGTGCACGATGACG
GTCTTAGGATTGTAAAGTGCTTTCAATCGGGAAAAAGAAAGTGATGGTACCGATAGAAGA
AGCGACGGCTAAATACGTGG
>002755_1676_1289 156       0      156
TGAGGAATATTGGTCAATGGGCGCGAGCCTGAACCAGCCAAGTAGCGTGAAGGATGACTG
CCCTATGGGTTGTAAACTTCTTTTGTCCGGGAATAAAACCGCCTACGTGTAGGCGCTTGT
ATGTACCGGTACGAATAAGCATCGGCTAACTCCGTA
>002761_2029_1014 139       0      139
TGGGGAATATTGGACAATGGACCAAAAGTCTGATCCAGCAATTCTGTGTGCACGATGACG
GTCTTAGGATTGTAAAGTGCTTTCAATTGGGAAGAAAAAAATGACGGTACCAATAGAAGA
AGCGACGGCTAAATACGTG
>002769_1714_1498 141       0      141
TGGGGAATATTGGACAATGGACCAAAAGTCTGATCCAGCAATTCTGTGTGCACGATGAAG
TTTTTCGGAATGTAAAGTGCTTTCAGTTGGGAAGAAGAAAGTGACGGTACCAACAGAAGA
AGCGACGGCTAAATAACGTGT
>002770_2465_2185 140       0      140
TGGGGAATATTGGACAATGGACCAAAAGTCTGATCCAGCAATTCTGTGTGCACGATGACG
GTCTTAGGATTGTAAAGTGCTTTCAATCGGGAAAAAGAAAGTGATGGTACCGATAGAAGA
AGCGACGGCTAAATACGTGT
>002781_1761_3603 139       0      139
TGGGGAATATTGGACAATGGACCAAAAGTCTGATCCAGCAATTCTGTGTGCACGATGACG
GTCTTAGGATTGTAAAGTGCTTTCAATCGGGAAAAAGAAAGTGATGGTACCGATAGAAGA
AGCGACGGCTAAATACGTG
>002786_1649_1299 155       0      155
TGAGGAATATTGGTCAATGGGCGAGAGCCTGAACCAGCCAAGTAGCGTGAAGGATGAAGA
TTCTATGGATTGTAAACTTCTTTTATACGGGAATAAAACCTCCCACGTGTGGGAGCTTGT
ATGTACCGTATGAATAAGCATCGGCTAACTCCGTG
>002794_1622_2273 140       0      140
TGGGGAATATTGGACAATGGACCAAAAGTCTGATCCAGCAATTCTGTGTGCACGATGACG
GTCTTAGGATTGTAAAGTGCTTTCAATTGGGAAGAAAAAAATAGACGGTACCAATAGAAG
AAGCGACGGCTAAATACGTG
>002795_2367_1284 139       0      139
TGGGGAATATTGGACAATGGACCAAAAGTCTGATCCAGCAATTCTGTGTGCACGATGACG
GTCTTAGGATTGTAAAGTGCTTTCAATCGGGAAAAAGAAAGTGATGGTACCGATAGAAGA
AGCGACGGCTAAATACGTG
>002810_1968_1792 135       0      135
TGGGGAATATTGCACAATGGGGGAAACCCTGATGCAGCGACGCCGCGTGGAGGAAGAAGG
TCTTCGGATTGTAAACTCCTGTTGTTGGGGAAGATAATGACGGTACCCAACAAGGAAGTG
ACGGCTAACTACGTA
>002830_2302_2971 139       0      139
TGGGGAATCTTGCGCAATGGGGGGAACCCTGACGCAGCGACGCCGCGTGCGGGACGAAGG
CCCTCGGGTCGTAAACCGCTTTCAGCAGGGATGAGACAAGACGGTACCTGCAGAAGAAGC
CCCGGCTAACTACGTGCCG
>002832_1748_2107 157       0      157
ATGAGGAATATTGGTCAATGGGCGCGAGCCTGAACCAGCCAAGTAGCGTGAAGGATGACT
GCCCTATGGGTTGTAAACTTCTTTTGTCCGGGAATAAAACCGCCTACGTGTAGGCGCTTG
TATGTACCGGTACGAATAAGCATCGGCTAACTCCGTA
>002846_1602_1676 139       0      139
TGGGGAATATTGGACAATGGACCAAAAGTCTGATCCAGCAATTCTGTGTGCACGATGACG
GTCTTAGGATTGTAAAGTGCTTTCAATTGGGAAGAAAAAAATGACGGTACCAATAGAAGA
AGCGACGGCTAAATACGTG
>002855_1811_2011 120       0      120
TGAGGAATATTGGTCAATGGACGAGAGTCTGAACCAGCCAAGTAGCGTGAAGGATGACTG
CCCTATGGGTTGTAAACTTCTTTTATACGGGAATAAAGTTAGCCACGTGTGGTTTTTGTT
>002860_1783_2033 145       0      145
CAGCAGTGGGGAATATTGGACAATGGACCAAAAGTCTGATCCAGCAATTCTGTGTGCACG
ATGACGGTCTTAGGATTGTAAAGTGCTTTCAATCGGGAAAAAGAAAGTGATGGTACCGAT
AGAAGAAGCGACGGCTAAATACGTG
>002875_1967_1570 159       0      159
TGGGGAATATTGGACAATGGACCAAAAGTCTGATCCAGCAATTCTGTGTGCACGATGAAG
TTTTTCGGAATGTAAAGTGCTTTCAGTTGGGAAGAAGAAAGTGACGGTACCAACAGAAGA
AGCGACGGCTAAATACGTGCCAACAGCCGCCGGTAAGTA
>002884_2447_1082 140       0      140
TGGGGAATATTGCACAATGGGGGAAACCCTGATGCAGCGACGCCGCGTGAGCGAAGAAGT
ATTTCGGTATGTAAAGCTCTATCAGCAGGGAAGAAGAAATGACGGTACCTGACTAAGAAG
CACCGGCTAAATACGTGCCC
>002893_1849_1732 141       0      141
TGGGGAATATTGGACAGTGGACCAAAAGTCTGATCCAGCAATTCTGTGTGCACGATGACG
GTCTTAGGATTGTAAAGTGCTTTCAATCGGGAAAAAGAAAGTGATGGTACCGATAGAAGA
AGCGACGGCTAAATACGTGCA
>002899_1608_1588 138       0      138
TGGGGAATATTGCACAATGGGGGAAACCCTGATGCAGCGACGCCGCGTGAAGGATGAAGT
ATTTCGGTATGTAAACTTCTATCAGCAGGGAAGAAAATGACGGTACCTGAGTAAGAAGCC
CCGGCTAACTACGTGCCC
>002902_2013_0831 142       0      142
TGGGGAATATTGGACAATGGACCAAAAGTCTGATCCAGCAATTCTGTGTGCACGATGACG
GTCTTAGGATTGTAAAGTGCTTTCAATCGGGAAAAAGAAAGTGATGGTACCGATAGAAGA
AGCGACGGCTAAATACGTGCCG
>002903_2026_0278 106       0      106
TGAGGAATATTGGTCAATGGACGAGAGTCTGAACCAGCCAAGTAGCGTGCAGGATGACGG
CCCTATGGGTTATAAACTAGCTTTTATTAAGGAAGTAAAGTAGAGC
>002911_2426_1128 137       0      137
TGGGGAATATTGCACAATGGGGGAAACCCTGATGCAGCGACGCCGCGTGAAGGATGAAGT
ATTTCGGTATGTAAACTTCTATCAGCAGGGAAGAAAATGACGGTACCTGAGTAAGAAGCC
CCGGCTAACTACGTGCA
>002915_2127_2929 160       0      160
TGGGGAATTTTGGACAATGGGGGCAACCCTGATCCAGCCATGCCGCGTGCAGGATGAAGG
TCTTCGGATTGTAAACTGCTTTTGTCAGGGACGAAAAGGATTGTGTTAATACCATGATCT
GCTGACGGTACCTGAAGAATAAGCACCGGCTAACTACGTG
>002925_2276_1694 135       0      135
TGGGGAATATTGCACAATGGGGGAAACCCTGATGCAGCGACGCCGCGTGAAGGAAGAAGT
ATCTCGGTATGTAAACTTCTATCAGCAGGGAAGAAAATGACGGTACCTGACTAAGAAGCC
CCGGCTAACTACGTG
>002926_2432_1256 135       0      135
TGGGGAATATTGCACAATGGGGGAAACCCTGATGCAGCGACGCCGCGTGAGTGAAGAAGT
ATTTCGGTATGTAAAGCTCTATCAGCAGGGAAGAAAGTGACGGTACCTGAATAAGAAGCC
CCGGCTAAATACGTG
>002935_1952_1550 138       0      138
TGGGGAATATTGCACAATGGGGGAAACCCTGATGCAGCGACGCCGCGTGGAGGAAGAAGG
TCTTCGGATTGTAAACTCCTGTTGTTGGGGAAGATAATGACGGTACCCAACAAGGAAGTG
ACGGCTAACTACGTGCCT
>002946_1681_0766 163       0      163
GCAGCAGTGGGGAATCTTGCGCAATGGGGGGAACCCTGACGCAGCGACGCCGCGTGCGGG
ACGAAGGCCCTCGGGTCGTAAACCGCTTTCAGCAGGGATGAGACAAGACGGTACCTGCAG
AAGAAGCCCCGGCTAACTACGTGCCAGCACGCCGGACGGTAAT
>002953_2328_2625 156       0      156
TGAGGAATATTGGTCAATGGGCGCGAGCCTGAACCAGCCAAGTATCGTGAAGGATGACTG
CCCTATGGGTTGTAAACTTCTTTTGTCCGGGAATAAAACCGCCTACGTGTAGGCGCTTGT
ATGTACCGGTACGAATAAGCATCGGCTAACTCCGTG
>002974_1919_0958 151       0      151
GCAGCAGTGGGGAATATTGGACAATGGACCAAAAGTCTGATCCAGCAATTCTGTGTGCAC
GATGACGGTCTTAGGATTGTAAAGTGCTTTCAATCGGGAAAAAGAAAGTGATGGTACCGA
TAGAAGAAGCGACGGCTAAATACGTACACGA
>002975_2301_1156 154       0      154
TGGGGAATATTGGACAATGGACCAAAAGTCTGATCCAGCAATTCTGTGTGCACGATGACG
GTCTTAGGATTGTAAAGTGCTTTCAATCGGGAAAAAGAAAGTGATGGTACCGATAGAAGA
AGCGACGGCTAAATACGTGCCAGTAGCCGGTAAT
>002996_2197_1476 135       0      135
TGGGGAATATTGCACAATGGGGGAAACCCTGATGCAGCGACGCCGCGTGAAGGAAGAAGT
ATCTCGGTATGTAAACTTCTATCAGCAGGGAAGAAAATGACGGTACCTGACTAAGAAGCC
CCGGCTAACTACGTG
>002998_2064_1196 160       0      160
GCAGTGAGGAATATTGGTCAATGGGCGCGAGCCTGAACCAGCCAAGTAGCGTGAAGGATG
ACTGCCCTATGGGTTGTAAACTTCTTTTGTCCGGGAATAAAACCGCCTACGTGTAGGCGC
TTGTATGTACCGGTACGAATAAGCATCGGCTAACTCCATG
>002001_1802_1599 154       0      154
GAGGAATATTGGTCAATGGACGCAAGTCTGAACCAGCCAAGTAGCGTGCAGGATGACGGC
CCTCCGGGTTGTAAACTGCTTTTAGTTGGGAATAAAGTGCAGCTCGTGAGCTGTTTTGTA
TGTACCATCAGAAAAAGGACCGGCTAATTCCGTA
>002003_1694_1772 150       0      150
AGGCAGCAGTGGGGAATATTGGACAATGAACCAAAAGTCTGATCCAGCAATTCTGTGTGC
ACGATGAAGTTTTTCGGAATGTAAAGTGCTTTCAGTTGGGAAGAAGAAAGTGACGGTACC
AACAGAAGAAGCGACGGCTAAATACGTGCT
>002011_1778_0453 98       0      98
TGGGGAATATTGGACAATGGACCAAAAGTCTGATCCAGCAATTCTGTGTGCACGATGACG
GTCTTAGGATTGTAAAGTGCTTTCAATTGGGAGAAAAA
>002013_1894_0844 156       0      156
TGGGGAATATTGGTCAATGGACGCAAGTCTGAACCAGCCAAGTAGCGTGCAGGATGACGG
CCCTCCGGGTTGTAAACTGCTTTTAGTTGGGAATAAAGTGCAGCTCGTGAGCTGTTTTGT
ATGTACCATCAGAAAAAGGACCGGCTAATTCCGTGA
>002016_1745_0854 157       0      157
TGAGGAATATTGGTCAATGGACGAGAGTCTGGACCAGCCAAGTAGCGTGAAGGATGACTG
CCCTATGGGTTGTAAACTTCTTTTATATGGGAATAAAAAGAAGCACGTGTGCTCTATTGT
ATGTACCTTATGAATAAGCATCGGCTAATTCCGTGCT
>002017_1621_2736 163       0      163
TGGGGAATCTTCCGCAATGGGCGAAAGCCTGACGGAGCAATGCCGCGTGAGTGATGAAGG
AATTCGTTCCGTAAAACTCTTTTGTTTATGACGAATGTGCAGATTGTGAATAATTATTTG
TAATGACGGTAGTAAACGAATAAGCCACGGCTAACTACGTGCT
>002028_2057_0313 138       0      138
TGGGGAATCTTGCGCAATGGGGGGAACCCTGACGCAGCGACGCCGCGTGCGGGACGAAGG
CCCTCGGGTCGTAAACCGCTTTCAGCAGGGATGAGACAAGACGGTACCTGCAGAAGAAGC
CCCGGCCTAACTACGTGT
>002039_1753_2384 138       0      138
TGGGGAATATTGCACAATGGGGGAAACCCTGATGCAGCGACGCCGCGTGAGTGAAGAAGT
ATTTCGGTATGTAAAGCTCTATCAGCAGGGAAGAGAATGACGGTACCTGACTAAGAAGCC
CCGGCTAACTACGTGCCA
>002042_1890_0651 68       0      68
TGGGGAATTTTGGACAATGGGGGCAACCCTGATCCAGCCATGCCGCGTGCAGGAAGAAGG
CCTGTGTA
>002044_2358_0597 142       0      142
TGGGGAATATTGGACAATGGACCAAAAGTCTGATCCAGCAATTCTGTGTGCACGATGAAG
TTTTTCGGAATGTAAAGTGCTTTCAGTTGGGAAGAAGAAAGTGACGGTACCAACAGAAGA
AGCGACGGCTAAATACGTGCCT
>002046_1870_1941 148       0      148
TGGGGAATATTGGACAATGGACCAAAAGTCTGATCCAGCAATTCTGTGTGCACGATGAAG
TTTTTCGGAATGTAAAGTGCTTTCAGTTGGGAAGAAGAAAGTGACGGTACCAACAGAAGA
AGCGACGGCTAAATACGTGCCAGCAGCG
>002065_1664_2059 145       0      145
GCAGCAGTGGGGAATATTGGACAATGGACCAAAAGTCTGATCCAGCAATTCTGTGTGCAC
GATGACGGTCTTAGGATTGTAAAGTGCTTTCAATCGGGAAAAGAAAGTGATGGTACCGAT
AGAAGAAGCGACGGCTAAATACGTG
>002080_1821_0755 136       0      136
TGGGGAATATTGCACAATGGGGGAAACCCTGATGCAGCGACGCCGCGTGAAGGAAGAAGT
ATCTCGGTATGTAAACTTCTATCAGCAGGGAAGATAATGACGGTACCTGACTAAGAAGCC
CCGGCTAACTACGTGT
>002091_1663_1625 156       0      156
TGAGGAATATTGGTCAATGGGCGCGAGCCTGAACCAGCCAAGTAGCGTGAAGGATGACTG
CCCTACGGGTTGTAAACTTCTTTGTCCGGGAATAAAACCGCCTACGTGTAGGCGCTTGTA
TGTACCGGTACGAATAAGCATCGGCTAACTCCGTGG
>002100_2245_1032 137       0      137
TGGGGAATATTGCACAATGGGGGAAACCCTGATGCAGCGACGCCGCGTGAAGGATGAAGT
ATTTCGGTATGTAAACTTCTATCAGCAGGGAAGAAAATGACGGTACCTGAGTAAGAAGCC
CCGGCTAACTACGTGCA
>002113_1608_3066 139       0      139
TGGGGAATATTGGACAATGGACCAAAAGTCTGATCCAGCAATTCTGTGTGCACGATGACG
GTCTTAGGATTGTAAAGTGCTTTCAATCGGGAAAAAGAAAGTGATGGTACCGATAGAAGA
AGCGACGGCTAAATACGTG
>002115_2100_2787 146       0      146
GCAGCAGTGGGGAATATTGGACAATGGACCAGAAGTCTGATCCAGCAATTCTGTGTGCAC
GATGACGGTCTTAGGATTGTAAAGTGCTTTCAATTGGGAAGAAAAAAAATGACGGTACCA
ATAGAAGAAGCGACGGCTAATACGTG
>002142_2165_2566 120       0      120
TGAGGAATATTGGTCAATGGACGAGAGTCTGAACCAGCCAAGTAGCGTGAAGGATGACTG
CCCTATGGGTTGTAAACTTCTTTTATACGGGAATAAAGTGAGCCACGTGTGGTTTTTGTT
>002145_1601_1826 140       0      140
TGGGGAATATTGGACAATGGACCAAAAGTCTGATCCAGCAATTCTGTGTGCACGATGACG
GTCTTAGGATTGTAAAGTGCTTTCAATTGGGAAGAAAAAAATAGACGGTACCAATAGAAG
AAGCGACGGCTAAATACGTG
>002147_1828_1970 160       0      160
TGGGGAATTTTGGACAATGGGGGCAACCCTGATCCAGCCATGCCGCGTGCAGGATGAAGG
TCTTCGGATTGTAAACTGCTTTTGTCAGGGACGAAAAGGATTGTGTTAATACCATGATCT
GCTGACGGTACCTGAAGAATAAGCACCGGCTAACTACGTA
>002150_1647_1178 139       0      139
TGGGGAATATTGGACAATGGACCAAAAGTCTGATCCAGCAATTCTGTGTGCACGATGAAG
TTTTTCGGAATGTAAAGTGCTTTCAGTTGGGAAGAAGAAAGTGACGGTACCAACAGAAGA
AGCGACGGCTAAATACGTG
>002171_1674_2819 138       0      138
TGGGGAATATTGCACAATGGGGGAAACCCTGATGCAGCAACGCCGCGTGAGTGATGAAGG
TTTTCGGATCGTAAAGCTCTGTCTTTGGGGAAGATAACGACGGTACCCAAGGAGGAAGCC
ACGGCTAACTACGTGCCC
>002173_1632_1647 157       0      157
TGAGGAATATTGGTCAATGGACGCAAGTCTGAACCAGCCAAGTAGCGTGCAGGATGACGG
CCCTCCGGGTTGTAAACTGCTTTTAGTTGGGAATAAAGTGCAGCTCGTGAGCTGTTTTGT
ATGTACCATCAGAAAAAGGACCGGCTAATTCCGTGCT
>002175_2469_2244 135       0      135
TGGGGAATATTGCACAATGGGGGAAACCCTGATGCAGCGACGCCGCGTGAGCGAAGAAGT
ATTTCGGTATGTAAAGCTCTATCAGCAGGGAAGAAAATGACGGTACCTGACTAAGAAGCC
CCGGCTAACTACGTA
>002208_2390_3516 155       0      155
TGAGGAATATTGGTCAATGGACGAGAGTCTGAACCAGCCAAGTAGCGTGAAGGATGACTG
CCCTATGGGTTGTAAACTTCTTTTATACGGGAATAAAGTGTTCCACGTGTGGAATTTTGT
ATGTACCGTATGAATAAGGATCGGCTAACTCCGTG
>002210_1957_2271 139       0      139
TGGGGAATATTGGACAATGGACCAAAAGTCTGATCCAGCAATTCTGTGTGCACGATGAAG
TTTTTCGGAATGTAAAGTGCCTTCAGTTGGGAAGAAGAAAGTGACGGTACCAACAGAAGA
AGCGACGGCTAAATACGTT
>002212_1611_1241 68       0      68
TGGGGAATTTTGGACAATGGGGGCAACCCTGATCCAGCCATGCCGCGTGCAGGAAGAAGG
CCTGTGTA
>002214_2055_1384 157       0      157
TGAGGAATATTGGTCAATGGACGAGAGTCTGAACCAGCCAAGTAGCGTGAAGGAAGACTG
CCCTATGGGTTGTAAACTTCTTTTATAAGGGAATAAAGTCAGGTACGTGTACCTGTTTGT
ATGTACCTTATGAATAAGCATCGGCTAACTCCGTGCT
>002225_1791_1410 157       0      157
TGAGGAATATTGGTCAATGGGCGCGAGCCTGAACCAGCCAAGTAGCGTGAAGGATGACTG
CCCTATGGGTTGTAAACTTCTTTTGTCCGGGAATAAAACCGCCTACGTGTAGGCGCTTGT
ATGTACCGGTACGAATAAGCATCGGCTAACTCCGTGT
>002231_1689_2419 157       0      157
TGAGGAATATTGGTCAATGGGCGCGAGCCTGAACCAGCCAAGTAGCGTGAAGGATGACTG
CCCTATGGGTTGTAAACTTCTTTTGTCCGGGAATAAAACCGCCTACGTGTAGGCGCTTGT
ATGTACCGGTACGAATAAGCATCGGCTAACTCCGTGT
>002239_1784_1619 164       0      164
GCAGCAGTGAGGAATATTGGTCAATGGACGAGAGTCTGAACCAGCCAAGTAGCGTGAAGG
ATGACTGCCCTATGGGTTGTAAACTTCTTTTATACGGGAATAAAGTGTTCCACGTGTGGA
ATTTTGTATGTACCGTATGAATAAGGATCGGCTAACTCCGTGCT
>002241_1935_0833 137       0      137
TGGGGAATATTGCACAATGGGGGAAACCCTGATGCAGCGACGCCGCGTGAAGGATGAAGT
ATTTCGGTATGTAAACTTCTATCAGCAGGGAAGAAAATGACGGTACCTGAGTAAGAAGCC
CCGGCTAACTACGTGCA
>002242_2428_0587 135       0      135
TGGGGAATATTGCACAATGGGGGAAACCCTGATGCAGCAACGCCGCGTGAGTGAAGAAGT
ATTTCGGTATGTAAAGCTCTATCAGCAGGGAAGAAAGTGACGGTACCTGACTAAGAAGCC
CCGGCTAACTACGTG
>002243_1862_0995 158       0      158
TGTGGAATATTGGTCAATGGGTGCGAGCCTGAACCAGCCAAGTAGCGTGAAGGATGACTG
CCCTATGGGTTGTAAACTTCTTTTGTCCGGGAATAAAACCGCCTACGTGTAGGCGCTTGT
ATGTACCGGTACGAATAAGCATCGGCTAACTCCGTGCT
>002267_2376_2022 98       0      98
TGGGGAATATTGGACAATGGACCAAAAGTCTGATCCAGCAATTCTGTGTGCACGATGACG
GTCTTAGGATTGTAAAGTGCTTTCAATTGGGAGAAAAA
>002271_1815_2744 139       0      139
TGGGGAATATTGGACAATGGACCAAAAGTCTGATCCAGCAATTCTGTGTGCACGATGAAG
TTTTTCGGAATGTAAAGTGCTTTCAGTTGGGAAGAAGAAAGTGACGGTACCAACAGAAGA
AGCGACGGCTAAATACGTG
>002274_1711_2801 137       0      137
TGGGGAATCTTGCGCAATGGGGGGAACCCTGACGCAGCGACGCCGCGTGCGGGACGAAGG
CCCTCGGGTCGTAAACCGCTTTCAGCAGGGATGAGACAAGACGGTACCTGCAGAAGAAGC
CCCGGCTAACTACGTGT
>002277_2189_2493 136       0      136
TGGGGAATATTGCACAATGGGGGAAACCCTGATGCAGCGACGCCGCGTGAAGGATGAAGT
ATTTCGGTATGTAAACTTCTATCAGCAGGGAAGAAAATGACGGTACCTGACTAAGAAGCC
CCGGCTAACTACGTGT
>002282_1988_2997 139       0      139
TGGGGAATATTGGACAATGGACCAGAAGTCTGATCCAGCAATTCTGTGTGCACGATGACG
GTCTTAGGATTGTAAAGTGCTTTCAATTGGGAAGAAAAAAATGACGGTACCAATAGAAGA
AGCGACGGCTAAATACGTG
>002290_1671_2340 155       0      155
TGGGGAATATTGGACAATGGACCAAAAGTCTGATCCAGCAATTCTGTGTGCACGATGAAG
TTTTTCGGAATGTAAAGTGCTTTCAGTTGGGAAGAAGAAAGTGACGGTACCAACAGAAGA
AGCGACGGCTAAATACGTGCCANNCGCCGGTAGTA
>002307_1669_3006 135       0      135
TGGGGAATATTGCACAATGGGGGAAACCCTGATGCAGCGACGCCGCGTGGAGGAAGAAGG
TCTTCGGATTGTAAACTCCTGTTGTTGGGGAAGATAATGACGGTACCCAACAAGGAAGTG
ACGGCTAACTACGTG
>002308_1639_1423 129       0      129
TGAGGAATATTGGTCAATGGACGAGAGTCTGAACCAGCCAAGTAGCGTGAAGGATGACTG
CCCTATGGGTTGTAAACTTCTTTTATACGGGAATAAAGTTAGCCACGTGTGGTTTTTGTT
ATGTACGTA
>002309_1770_0765 135       0      135
TGGGGAATATTGCACAATGGGGGAAACCCTGATGCAGCAACGCCGCGTGAGTGATGACGG
TCTTCGGATTGTAAAGCTCTGTCTTTGGGGACGATAATGACGGTACCCAAGGAGGAAGCC
ACGGCTAACTACGTG
>002326_2358_0625 143       0      143
TGGGGAATATTGGACAATGGACCAAAAGTCTGATCCAGCAATTCTGTGTGCACGATGACG
GTCTTAGGATTGTAAAGTGCTTTCAATCGGGAAAAAGAAAAGTAGATGGTACCGATAGAA
GAAGCGACGGCTAAATAACGTGT
>002332_2061_0757 140       0      140
TGGGGAATATTGGACAATGGACCAAAAGTCTGATCCAGCAATTCTGTGTGCACGATGACG
GTCTTAGGATTGTAAAGTGCTTTCAATTGGGAAGAAAAAAATAGACGGTACCAATAGAAG
AAGCGACGGCTAAATACGTG
>002344_1645_1300 157       0      157
TGAGGAATATTGGTCAATGGGCGCGAGCCTGAACCAGCCAAGTAGCGTGAAGGATGACTG
CCCTATGGGTTGTAAACTTCTTTTGTCCGTGAATAAAACCGCCTACGTGTAGGCGCTTGT
ATGTACCGGTACGAATAAGCATCGGCTAACTCCGTGT
>002348_2049_1911 139       0      139
TGGGGAATATTGGACAATGGACCAAAAGTCTGATCCAGCAATTCTGTGTGCACGATGACG
GTCTTAGGATTGTAAAGCGCTTTCAATCGGGAAAAAGAAAGTGATGGTACCGATAGAAGA
AGCGACGGCTAAATACGTG
>002353_1673_1193 140       0      140
TGGGGAATATTGGACAATGGACCAAAAGTCTGATCCAGCAATTCTGTGTGCACGATGACG
GTCTTAGGATTGTAAAGTGCTTTCAATTGGGAAGAAAAAAATGACGGTACCAATAGAAGA
AGCGACGGCTAAATACGTGT
>002359_1699_1232 136       0      136
TGGGGAATATTGCACAATGGGGGAAACCCTGATGCAGCGACGCCGCGTGAGTGAAGAAGT
ATTTCGGTATGTAAAGCTCTATCAGCAGGGAAGAGAATGACGGTACCTGACTAAGAAGCC
CCGGCTAACTACGTGT
>002360_2062_2352 140       0      140
TGGGGAATATTGGACAATGGACCAAAAGTCTGATCCAGCAATTCTGTGTGCACGATGACG
GTCTTAGGATTGTAAAGTGCTTTCAATCGGGAAAAAGAAAGTGATGGTACCGATAGAAGA
AGCGACGGCTAAATACGTGT
>002361_2253_1277 146       0      146
GCAGCAGTGGGGAATATTGGACAATGGACCAAAAGTCTGATCCAGCAATTCTGTGTGCAC
GATGACGGTCTTAGGATTGTAAAGTGCTTTCAATCGGGAAAAAGAAAGTGATGGTACCGA
TAGAAGAAGCGACGGCTAAATACGTG
>002372_1691_1135 74       0      74
TGGGGGATATTGCACAATGGGCGAAAGCCTGATGCAGCGACGCCGCGTGAGGGAAGACGG
CCTGGTGTAACTCT
>002384_2151_0877 119       0      119
AGGAGCAGTGAGGAATATTGGTCAATGGACGAGAGTCTGAACCAGCCAAGTAGCGTGAAG
GATGACTGCCCTATGGGTTGTAAACTTCTTTTATATGGGAATAAAAAGAAGTACGTGTG
>002385_1776_2688 139       0      139
TGGGGAATATTGGACAATGGACCAAAAGTCTGATCCAGCAATTCTGTGTGCACGATGACG
GTCTTAGGATTGTAAAGTGCTTTCAATCGGGAAAAGAAAGTGATGGTACCGATAGAAGAA
GCGACGGCTAAATACGTGG
>002387_2035_2817 161       0      161
CAGCAGTGAGGAATATTGGTCAATGGACGAGAGTCTGAACCAGCCAAGTAGCGTGAAGGA
AGACTGCCCTATGGGTTGTAAACTTCTTTTATAAGGGAATAAAGTCAGGTACGTGTACCT
GTTTGTATGTACCTTATGAATAAGCATCGGCTAACTCCGTA
>002392_2019_3414 102       0      102
TGAGGAATATTGGTCAATGGACGAGAGTCTGAACCAGCCAAGTAGCGTGAAGGATGACTG
CCCTATGGGTTGTAAACTTCTTTATATGGGAATAAAAANAAG
>002399_2396_0648 155       0      155
TGAGGAATATTGGTCAATGGACGCAAGTCTGAACCAGCCAAGTAGCGTGCAGGATGACGG
CCCTCCGGGTTGTAAACTGCTTTTAGTTGGGAATAAAGTGCAGCTCGTGAGCTGTTTTGT
ATGTACCATCAGAAAAAGGACCGGCTAATTCCGTG
>002400_2188_0442 158       0      158
TGAGGAATATTGGTCAATGGACGCAAGTCTGAACCAGCCAAGTAGCGTGCAGGATGACGG
CCCTCCGGGTTGTAAACTGCTTTTAGTTGGGAATAAAGTGCAGCTCGTGAGCTGTTTTGT
ATGTACCATCAGAAAAAGGACCGGCTAATTCCGTGCCT
>002409_1771_2032 98       0      98
TGGGGAATATTGGACAATGGACCAAAAGTCTGATCCAGCAATTCTGTGTGCACGATGACG
GTCTTAGGATTGTAAAGTGCTTTCAATTGGGAGAAAAA
>002419_1779_0817 110       0      110
TAGGGAATATTGCACAATGGGGGAAACCCTGATGCAGCCATGCCGCGTGTGTGAAGAAGG
CCTGGTGTAAGNACTTTCTAGTGGGGAGGGAAACGAACTAGACGTTACCC
>002424_1646_0567 80       0      80
TAGGGAATATTGCACAATGGGGGAAACCCTGATGCAGCCATGCCGCGTGTGTGAAGAAGG
CCTGGTTGTAAGACACTTCT
>002449_1654_1425 139       0      139
TGGGGAATATTGGACAATGGACCAAAAGTCTGATCCAGCAATTCTGTGTGCACGATGACG
GTCTTAGGATTGTAAAGTGCTTTCAATTGGGAAGAAAAAAATGACGGTACCAATAGAAGA
AGCGACGGCTAAATACGTG
>002455_1955_0596 135       0      135
TGGGGGATATTGCACAATGGGGGAAACCCTGATGCAGCAACGCCGCGTGAGTGACGAAGG
TCTTCGGATTGTAAAACTCTGTTCTTGGTGAAGATAATGACGGTAGCCAAGGAGAAAGCT
CCGGCTAACTACGTG
>002461_1673_1190 155       0      155
TAAGGAATATTGGTCAATGGACGCAAGTCTGAACCAGCCAAGTAGCGTGCAGGATGACGG
CCCTCCGGGTTGTAAACTGCTTTTAGTTGGGAATAAAGTGCAGCTCGTGAGCTGTTTTGT
ATGTACCATCAGAAAAAGGACCGGCTAATTCCGTG
>002463_2433_2675 135       0      135
TGGGGAATATTGCACAATGGGGGAAACCCTGATGCAGCGACGCCGCGTGAAGGATGAAGT
ATTTCGGTATGTAAACTTCTATCAGCAGGGAAGAAAATGACGGTACCTGACTAAGAAGCC
CCGGCTAACTACGTG
>002474_1826_0712 170       0      170
GAGACAGCAGTGGGGAATTTTGGACAATGGGGGCAACCCTGATCCAGCCATGCCGCGTGC
AGGATGAAGGTCTTCGGATTGTAAACTGCTTTTGTCAGGGACGAAAAGGATTGTGTTAAT
ACCATGATCTGCTGACGGTACCTGAAGAATAAGCACCGGCTAACTACGTG
>002475_2006_1659 135       0      135
TGGGGAATATTGCACAATGGGGGAAACCCTGATGCAGCGACGCCGCGTGAGCGATGAAGT
ATTTCGGTATGTAAAGCTCTATCAGCAGGGAAGATAATGACGGTACCTGACTAAGAAGCA
CCGACTAAATACGCG
>002477_1610_1816 175       0      175
TGAGGAATATTGGTCAATGGGCGCGAGCCTGAACCAGCCAAGTAGCGTGAAGGATGACTG
CCCTATGGGTTGTAAACTTCTTTTGTCCGGGAATAAAACCGCCTACGTGTAGGCGCTTGT
ATGTACCGGTACGAATAAGCATCGGCTAACTCCGTGCCAGAGCCGCCGGTAAGTA
>002485_1725_1577 156       0      156
TGAGGAATATTGGTCAATGGACGAGAGTCTGAACCAGCCAAGTAGCGTGAAGGATGACTG
CCCTATGGGTTGTAAACTTCTTTTATACGGGAATAAAGTGTTCCACGCGTGGAATTTTGT
ATGTACCGTATGAATAAGGATCGGCTAACTCCGTGT
>002494_1914_3311 139       0      139
TGGGGAATATTGGACAATGGACCAAAAGTCTGATCCAGCAATTCTGTGTGCACGATGACG
GTCTTAGGATTGTAAAGTGCTTTCAATCGGGAAAAAGAAAGTGATGGTACCGATAGAAGA
AGCGACGGCTAAATACGTG
>003001_2107_3767 34       0      34
TGGGGAATATTGGACAATGGACCGAAAACGTAAC
>003007_1954_1028 140       0      140
TGGGGAATATTGGACAATGGACCAAAAGTCTGATCCAGCAATTCTGTGTGCACGATGACG
GTCTTAGGATTGTAAAGTGCTTTCAATCGGGAAAAAGAAAGTGATGGTACCGATAGAAGA
AGCGACGGCTAAATACGTGT
>003027_1676_0941 154       0      154
TGGGGAATATTGGACAATGGACCAAAAGTCTGATTCAGCAATTCTGTGTGCACGATGAAG
TTTTTCGGAATGTAAAGTGCTTTCAGTTGGGAAGAAGAAAGTGACGGTACCAACAGAAGA
AGCGACGGCTAAATACGTCGCAGCNCGCGAGTAT
>003029_2320_2960 163       0      163
TGGGGAATCTTCCGCAATGGGCGAAAGCCTGACGGAGCAATGCCGCGTGAGTGATGAAGG
AATTCGTTCCGTAAAACTCTTTTGTTTATGACGAATGTGCAGATTGTGAATAATTATTTG
TAATGACGGTAGTAAACGAATAAGCCACGGCTAACTACGTGCT
>003039_1618_1705 146       0      146
TGAGCAGTGGGGAATATTGGACAATGGACCAAAAGTCTGATCCAGCAATTCTGTGTGCAC
GATGACGGTCTTAGGATTGTAAAGTGCTTTCAATCGGGAAAAAGAAAGTGATGGTACCGA
TAGAAGAAGCGACGGCTAAATACGTA
>003040_2355_3255 139       0      139
TGGGGAATATTGGACAATGGACCAAAAGTCTGATCCAGCAATTCTGTGTGCACGATGACG
GTCTTAGGATTGTAAAGTGCTTTCAATCGGGAAAAAGAAAGTGATGGTACCGATAGAAGA
AGCGACGGCTAAATACGTA
>003043_1666_3007 161       0      161
TGGGGAATCTTCCGCAATGGGCGAAAGCCTGACGGAGCAATGCCGCGTGAGTGATGAAGG
AATTCGTTCCGTAAAACTCTTTTGTTTATGACGAATGTGCAGATTGTGAATAATTATTTG
TAATGACGGTAGTAAACGAATAAGCCACGGCTAACTACGTG
>003045_1835_2147 139       0      139
TGGGGAATATTGGACAATGGACCAAAAGTCTGATCCAGCAATTCTGTGTGCACGATGAAG
TTTTTCGGAATGTAAAGTGCTTTCAGTTGGGAAGAAGAAAGTGACGGTACCAACAGAAGA
AGCGACGGCTAAATACGTG
>003050_1745_2500 142       0      142
TGGGGAATATTGGACAATGGACCAAAAGTCTGATCCAGCAATTCTGTGTGCACGACGAAG
TTTTTCGGAATGTAAAGTGCTTTCAGTTGGGAAGAAGAAAGTAGACGGTACCAACAGAAG
AAGCGACGGCTAAATAACGTGT
>003054_2322_0799 76       0      76
TGGGGAATATTGGACAATGGACCAAAAGTCTGATCCAGCACTTCTGTGTGCACGATGACA
GTCTTAGGATTGTAAG
>003056_1628_2787 151       0      151
GCAGCAGTGGGGAATATTGGACAATGGACCAAAAGTCTGATCCAGCAATTCTGTGTGCAC
GATGACGGTCTTAGGATTGTAAAGTGCTTTCAATTGGGAAGAAAAAAATAGACGGTACCA
ATAGAAGAAGCGACGGCCAAATAACGTGCCG
>003063_1617_1530 160       0      160
TGGGGAATTTTGGACAATGGGGGCAACCCTGATCCAGCCATGCCGCGTGCAGGATGAAGG
TCTTCGGATTGTGAACTGCTTTTGTCAGGGACGAAAAGGATTGTGTTAATACCATGATCT
GCTGACGGTACCTGAAGAATAAGCACCGGCTAACTACGTG
>003071_1692_2601 141       0      141
TGGGGAATATTGGACAATGGACCAAAAGTCTGATCCAGCAATTCTGTGTGCACGATGAAG
TTTTTCGGAATGTAAAGTGCTTTCAGTTGGGAAGAAGAAAGTGACGGTACCAACAGAAGA
AGCGACGGCTAAATACGTGCT
>003079_2126_0410 156       0      156
TGGGGAATATTGCACAATGGGGGAAACCCTGATGCAGCGACGCCGCGTGAGCGAAGAAGT
ATTTCGGTATGTAAAGCTCTATCAGCAGGGAAGAAAATGACGGTACCTGACTAAGAAGCC
CCGGCTAACTACGTGCCAGCACGCCGGTACGGTAAT
>003097_1670_3138 155       0      155
TAGGGAATTTTCGGCAATGGGCGAAAGCCTGACCGAGCAATGCCGCGTGAGTGATGAAGG
TCTTCGGATTGTAAAGCTCTGTTGTAAAGGAAGAATATTACATATCAACTATGTAACTGA
CGGTACTTTACCAGAAAGTCACGGCTAACTTCGTG
>003102_1822_2280 163       0      163
TGGGGAATCTTCCGCAATGGGCGAAAGCCTGACGGAGCAATGCCGCGTGAGTGATGAAGG
AATTCGTTCCGTAAAACTCTTTTGTTTATGACGAATGTGCAGATTGTGAATAATTATTTG
TAATGACGGTAGTAAACGAATAAGCCACGGCTAACTACGTGCT
>003109_1883_1818 69       0      69
TGGGGAATTTTGGACAATGGGGGCAACCCTGATCCAGCCATGCCGCGTGCAGGAAGAAGG
CCTGGTGTA
>003127_2099_2750 164       0      164
CAGCAGTGAGGAATATTGGTCAATAGGCGCGAGCCTGAACCAGCCAAGTAGCGTGAAGGA
TGACTGCCCTATGGGTTGTAAACTTCTTTTGTCCGGGAATAAAACCGCCTACGTGTAGGC
GCTTGTATGTACCGGTACGAATAAGCATCGGCTAACTCCGTGCT
>003134_1923_2274 159       0      159
TGGGGAATATTGGACAATGGACCAAAGGTCTGATCCAGCAATTCTGTGTGCACGATGAAG
TTTTTCGGAATGTAAAGTGCTTTCAGTTGGGAAGAAGAAAGTGACGGTACCAACAGAAGA
AGCGACGGCTAAATACGTGCCAACAGCCGCCGGTAAGTA
>003139_1730_1067 157       0      157
TGAGGAATATTGGTCAATGGACGCAAGTCTGAACCAGCCAAGTAGCGTGCAGGATGACGG
CCCTCCGGGTTGTAAACTGCTTTTAGTTGGGAATAAAGTGCAGCTCGTGAGCTGTTTTGT
ATGTACCATCAGAAAAAGGACCGGCTAATTCCGTGCT
>003155_2145_2689 98       0      98
TGGGGAATATTGGACAATGGACCAAAAGTCTGATCCAGCAATTCTGTGTGCACGATGACG
GTCTTAGGATTGTAAAGTGCTTTCAATTGGGAGAAAAA
>003166_1667_1874 139       0      139
TGGGGAATATTGGACAATGGACCAAAAGTCTGATCCAGCAATTCTGTGTGCACGATGGCG
GTCTTAGGATTGTAAAGTGCTTTCAATCGGGAAAAAGAAAGTGATGGTACCGATAGAAGA
AGCGACGGCTAAATACGCG
>003168_1862_3327 156       0      156
TGAGGAATATTGGTCAATGGGCGCGAGCCTGAACCAGCCAAGTAGCGTGAAGGATGACTG
CCCTATGGGTTGTAAACTTCTTTTGTCCGGGAATAAAACCGCCTACGTGTAGGCGCTTGT
ATGTACCGGTACGAATAAGCATCGGCTAACTCCGTA
>003174_1629_1551 160       0      160
TAGGGAATTTTCGTCAATGGGGGGAACCCTGAACGAGCAATGCCGCGTGAGTGAGGAAGG
TCTTCGGATCGTAAAGCTCTGTTGTAAGAGAAAAACGGCACTCATAGGGAATGATGAGTG
AGTGATGGTATCTTACCAGAAAGTCACGGCTAACTACGCG
>003176_2483_0666 157       0      157
GGTGAGGAATATTGGTCAATGGGCGAGAGCCTGAACCAGCCAAGTAGCGTGAAGGATGAA
GGTTCTATGGATTGTAAACTTCTTTTATACGGGAATAACACCTCCCACGTGTGGGAGCTT
GTATGTACCGTATGAATAAGCATCGGCTAACTCCGTG
>003180_1847_2109 135       0      135
TGGGGAATATTGCACAATGGGGGAAACCCTGATGCAGCGACGCCGCGTGAGTGAAGAAGT
ATCTCGGTATGTAAAGCTCTATCAGCAGGGAAGAAAATGACGGTACCTGACTAAGAAGCC
CCGGCTAACTACGTG
>003181_2300_1692 162       0      162
GCAGCAGTGAGGAATATTGGTCAATGGGCGAGAGCCTGAACCAGCCAAGTAGCGTGAAGG
ATGAAGGTTCTATGGATTGTAAACTTCTTTTATACGGGAATAAAACCTCCCACGTGTGGG
AGCTTGTATGTACCGTATGAATAAGCATCGGCTAACTCCGTG
>003183_2400_1295 158       0      158
TGAGGAATATTGGTCAATGGGCGCGAGCCTGAACCAGCCAAGTAGCGTGAAGGATGACTG
CCCTATGGGTTGTAAACTTCTTTTGTCCGGGAATAAAACCGCCTACGTGTAGGCGCTTGT
ATGTACCGGTACGAATAAGCATCGGCTAACTCCGTCGC
>003188_1972_3271 135       0      135
TGGGGAATATTGCACAATGGGCGAAAGCCTGATGCAGCAACGCCGCGTGAAGGATGAAGT
ATTTCGGTATGTAAAGCTCTATCAGCAGGGAAGAAAGTGACGGTACCTGAATAAGAAGCC
CCGGCTAACTACGTG
>003194_1611_1573 141       0      141
TGGGGAATATTGGACAATGGACCAAAAGTCTGATCCAGCAATTCTGTGTGCACGATGACG
GTCTTAGGATTGTAAAGTGCTTTCAATTGGGAAGAAAAAAAATGACGGTACCAATAGAAG
AAGCGACGGCTAAATACGTGA
>003200_1835_2018 136       0      136
TGGGGAATATTGCACAATGGGGGAAACCCTGATGCAGCGACGCCGCGTGGAGGAAGAAGG
TCTTCGGATTGTAAACTCCTGTTGTTGGGGAAGATAATGACGGTACCCAACAAGGAAGTG
ACGGCTAACTACGTGG
>003208_2407_2710 139       0      139
TGGGGAATATTGGACAATGGACCAAAAGTCTGATCCAGCAATTCTGTGTGCACGATGACG
GTCTTAGGATTGTAAAGTGCTTTCAATCGGGAAAAAGAAAGTGATGGTACCGATAGAAGA
AGCGACGGCTAAATACGTG
>003209_1930_1408 135       0      135
TGGGGAATATTGCACAATGGGGGAAACCCTGATGCAGCGACGCCGCGTGAAGGATGAAGT
ATTTCGGTATGTAAACTTCTATCAGCAGGGAAGAAAATGACGGTACCTGAGTAAGAAGCC
CCGGCTAACTACGTG
>003214_2141_3766 44       0      44
TGGGGAATATTGGACAATGGACCAAAAGTACTGATCCGGCCGAA
>003215_2462_1507 160       0      160
TGGGGAATTTGGGACAATGGGGGCAACCCTGATCCAGCCATGCCGCGTGCAGGATGAAGG
TCTTCGGATTGTAAACTGCTTTTGTCAGGGACGAAAAGGATTGTGCTAATACCATGATCT
GCTGACGGTACCTGAAGAATAAGCACCGGCTAACTACGTG
>003231_2036_0800 165       0      165
AGCAATGGGGAATTTTGGACAATGGGGGCAACCCTGATCCAGCCATGCCGCGTGCAGGAT
GAAGGTCTTCGGATTGTAAACTGCTTTTGTCAGGGACGAAAAGGATTGTGCTAATACCAT
GATCTGCTGACGGTACCTGAAGAATAAGCACCGGCTAACTACGCG
>003235_2109_1751 139       0      139
TGGGGAATCTTGCGCAATGGGGGGAACCCTGACGCAACGACGCCGCGTGCGGGACGAAGG
CCCTCGGGTCGTAAACCGCTTTCAGCAGGGATGAGACAAGACGGTACCTGCAGAAGAAGC
CCCGGCTAACTACGTGCCA
>003240_2282_3246 99       0      99
TGGGGAATATTGGACAATGGACCAAAAGTCTGATCCAGCAATTCTGTGTGCACGATGACG
GTCTTAGGATTGTAAAGTGCTTTCAATTGGGAGAAAAAA
>003247_2418_3083 138       0      138
TGGGGAATATTGGACAATGGACCAAAAGTCTGATCCAGCAATTCTGTGTGCACGATGACG
GTCTTAGGATTGTAAAGTGCTTTCAATCGGGAAAAGAAAGTGATGGTACCGATAGAAGAA
GCGACGGCTAAATACGTG
>003253_2426_0769 138       0      138
TGGGGAATCTTGCGCAATGGGGGGAACCCTGACGCAGCGACGCCGCGTGCGGGACGAAGG
CCCTCGGGTCGTAAACCGCTTTCAGCAGGGATGAGACAAGACGGTACCTGCAGAAGAAGC
CCCGGCTAACTACGTGCT
>003255_1677_2821 139       0      139
TGGGGAATATTGGACAATGGACCAAAAGTCTGATCCAGCAATTCTGTGTGCACGATGAAG
TTTTTCGGAATGTAAAGTGCTTTCAGTTGGGAAGAAGAAAGTGACGGTACCAACAGAAGA
AGCGACGGCTAAATACGTG
>003264_2438_0732 175       0      175
TGAGGAATATTGGTCAATGGACGAGAGTCTGAACCAGCCAAGTAGCGTGAAGGATGACTG
CCCTATGGGTTGTAAACTTCTTTTATATGGGAATAAAAAAGAGCACGTGTGCTCTATTGT
ATGTACCTTATGAATAAGCATCGGCTAATTCCGTGCCAGCACGCCGGACGGTAAT
>003269_1942_1141 139       0      139
TGGGGAATATTGGACAATGGACCAAAAGTCTGATCCAGCAATTCTGTGTGCACGATGACG
GTCTTAGGATTGTAAAGTGCTTTCAATCGGGAAAAAGAAAGTGATGGTACCGATAGAAGA
AGCGACGGCTAAATACGTG
>003278_1855_2594 141       0      141
TGGGGAATATTGGACAATGGACCAAAAGTCTGATCCAGCAATTCTGTGTGCACGATGACG
GTCTTAGGATTGTAAAGTGCTTTCAATCGGGAAAAGGAAAGTGATGGTACCGATAGAAGA
AGCGACGGCTAAATACGTGCT
>003297_2120_1452 142       0      142
TGGGGAATATTGGACAATGGACCAAAAGTCTGATCCAGCAATTCTGTGTGCACGATGACG
GTCTTAGGATTGTAAAGTGCTTTCAATCGGGAAAAAGAAAGTGATGGTACCGATAGAAGA
AGCGACGGCTAAATACGTGCCC
>003302_2157_1923 135       0      135
TGGGGAATATTGCACAATGGGGGAAACCCTGATGCAGCGACGCCGCGTGAAGGAAGAAGT
ATCTCGGTATGTAAACTTCTATCAGCAGGGAAGAAAATGGCGGTACCTGACTAAGAAGCC
CCGGCTAACTACGTG
>003309_1855_2506 141       0      141
TGGGGAATATTGGACAATGGACCAAAAGTACTGATCCAGCAATTCTGTGTGCACGATGAC
GGTCTTAGGATTGTAAAGTGCTTTCAATCGGGAAAAAGAAAAGTGATGGTACCGATAGAA
GAAGCGACGGCTAAATACGTG
>003312_2384_3245 130       0      130
TGAGGAATATTGGTCAATGGACGAGAGTCTGAACCAGCCAAGTAGCGTGAAGGATGACTG
CCCTATGGGTTGTAAACTTCTTTTATACGGGAATAAAGTGAGCCACGTGTGGTTTTTGTT
ATNTCGTACT
>003318_1709_1726 159       0      159
TGAGGAATATTGGTCAATGGGCGCGAGCCTGAACCAGCCAAGTAGCGTGAAGGATGACTG
CCCTATGGGTTGTAAACTTCTTTTGTCCGGGAATAAAACCGCCTACGTGTAGGCGCTTGT
ATGTACCGGTACGAATAAGCATCGGCTAACTCCGTGCCC
>003321_1964_0646 136       0      136
TGGGGAATATTGCACAATGGGGGAAACCCTGATGCAGCGACGCCGCGTGAAGGAAGAAGT
ATCTCGGTATGTAAACTTCTATCAGCAGGGAAGAAAAATGACGGTACCTGACTAAGAAGC
CCCGGCTAACTACGTG
>003323_2045_2735 141       0      141
TGGGGAATATTGGACAATGGACCAAAAGTCTGATCCAGCAATTCTGTGTGCACGATGACG
GTCTTAGGATTGTAAAGTGCTTTCAATCGGGAAAAAGAAAGTGATGGTACCGATAGAAGA
AGCGACGGCTAAATACGTGCT
>003332_2070_1813 157       0      157
TGAGGAATATTGGTCAATGGGCGCGAGCCTGAACCAGCCAAGTAGCGTGAAGGATGACTG
CCCTATGGGTTGTAAACTTCTTTTGTCCGGGAATAAAACCGCCTACGTGTAGGCGCTTGT
ATGTACCGGTACGAATAAGCATCGGCTAACTCCGTGT
>003354_1663_2480 135       0      135
TGGGGAATATTGCACAATGGGGGAAACCCTGATGCAGCGACGCCGCGTGAAGGATGAAGT
ATTTCGGTATGTAAACTTCTATCAGCAGGGAAGAAAATGACGGTACCTGACTAAGAAGCC
CCGGCTAACTACGTA
>003376_2023_1557 157       0      157
TGAGGAATATTGGTCAATGGACGAGAGTCTGAACCAGCCAAGTAGCGTGAAGGATGACTG
CCCTATGGGTTGTAAACTTCTTTTATATGGGAATAAAAAAGAGCACGTGTGCTCTATTGT
ATGTACCTTATGAATAAAGCATCGGCTAATTCCGTGG
>003377_1716_1577 139       0      139
TGGGGAATATTGGACAACGGACCAAAAGTCTGATCCAGCAATTCTGTGTGCACGATGACG
GTCTTAGGATTGTAAAGTGCTTTCAATTGGGAAGAAAAAAATGACGGTACCAATAGAAGA
AGCGACGGCTAAATACGTG
>003382_1756_2380 157       0      157
TGAGGAATATTGGTCAATGGACGAGAGTCTGAACCAGCCAAGTAGCGTGAAGGATGACTG
CCCTATGGGTTGTAAACTTCTTTTATACGGGAATAAAGTGAGCCACGTGTGGTTTTTTGT
ATGTACCGTATGAATAAGGATCGGCTAACTCCATGCA
>003384_2274_1686 139       0      139
TGGGGAATATTGGACAATGGACCAAAAGTCTGATCCAGCAATTCTGTGTGCACGATGACG
GTCTTAGGATTGTAAAGTGCTTTCAATCGGGAAAAAGAAAGTGATGGTACCGATAGAAGA
AGCGACGGCTAAATACGTG
>003400_2129_2177 138       0      138
TGGGGAATATTGCACAATGGGCGCAAGCCTGATGCAGCAACGCCGCGTGAGCGATGAAGG
CCTTTGGGTCGTAAAGCTCTGTCCTTGGGGAAGAAACAAATGACGGTACCCTTGGAGGAA
GCCCCGGCTAACTCCGTA
>003406_2162_0340 135       0      135
TGGGGAATATTGCACAATGGGGGAAACCCTGATGCAGCAACGCCGCGTGAGTGATGAAGG
TTTTCGGATCGTAAAGCTCTGTCTTTGGGGAAGATAATGACGGTACCCAAGGAGGAAGCC
ACGGCTAACTACGTC
>003409_2098_0948 138       0      138
TGGGGAATATTGCACAATGGGGGAAACCCTGATGCAGCGACGCCGCGTGAGTGAAGAAGT
ATTTCGGTATGTAAAGCTCTATCAGCAGGGAAGAAAGTGACGGTACCTGAATAAGAAGCC
CCGGCTAACTACGTGCCA
>003417_1698_0893 142       0      142
TGGGGAATATTGGACAATGGACCAAAAGTCTGATCCAGCAATTCTGTGTGCACGATGAAG
TTTTTCGGAATGTAAAGTGCTTTCAGTTGGGAAGAAGAAAGTGACGGTACCAACAGAAGA
AGCGACGGCTAAATACGTGCCA
>003429_1791_1617 166       0      166
GGCAGCAGTGAGGAATATTGGTCAATGGGCGCGAGCCTGAACCAGCCAAGTAGCGTGAAG
GATGACTGCCCTACGGGTTGTAAACTTCTTTTGTCCGGGAATAAAACCGCCTACGTGTAG
GCGCTTGTATGTACCGGTACGAATAAGCATCGGCTAACTCCGTGCT
>003438_1685_1001 139       0      139
TGGGGAATATTGGACAATGGACCAAAAGTCTGATCCAGCAATTCTGTGTGCACGATGAAG
TTTTTCGGAATGTAAAGTGCTTTCAGTTGGGAAGAAGAAAGTGACGGTACCAACAGAAGA
AGCGACGGCTAAATACGTG
>003441_1696_3388 139       0      139
TGGGGAATATTGGACAATGGACCAAAAGTCTGATCCAGCAATTCTGTGTGCACGATGACG
GTCTTAGGATTGTAAAGTGCTTTCAATCGGGAAAAAGAAAGTGATGGTACCGATAGAAGA
AGCGACGGCTAAATACTTG
>003442_2146_2225 69       0      69
TGGGGAATTTTGGACAATGGGGGCGAACCCTGATCCAGCCATGCCGCGTGCAGGAAGAAG
GCCTGTGTA
>003452_2442_2215 138       0      138
TGGGGAATCTTGCGCAATGGGGGGAACCCTGACGCAGCGACGCCGCGTGCGGGACGAAGG
CCCTCGGGTCGTAAACCGCTTTCAGCAGGGATGAGACAAGACGGTACCTGCAGAAGAAGC
CCCGGCTAACTACGTGCT
>003458_2012_3110 135       0      135
TGGGGAATATTGCACAATGGGGGAAACCCTGATGCAGCGACGCCGCGTGAAGGAAGAAGT
ATCTCGGTATGTAAACTTCCATCAGCAGGGAAGAAAATGACGGTACCTGACTAAGAAGCC
CCGGCTAACTACGTG
>003469_2309_0559 157       0      157
TAGGGAATTTTCGGCAATGGGCGAAAGCCTGACCGAGCAATGCCGCGTGAGTGATGAAGG
TCTTCGGATTGTAAAGCTCTGTTGTAAAGGGAGAATATTACATATCAACTATGTAACTGA
CGGTACTTTACCAGAAAGTCACGGCTAACTTCGTGCT
>003478_1814_0868 141       0      141
TGGGGAATATTGGACAATGGACCAAAAGTCTGATCCAGCAATTCTGTGTGCACGATGACG
GTCTTAGGATTGTAAAGTGCTTTCAATTGGGAAGAAAAAAATGACGGTACCAATAGAAGA
AGCGACGGCTAAATACGTGCT
>003484_2152_2100 162       0      162
GCAGCAGTGAGGAATATTGGTCAATGGACGAGAGTCTGAACCAGCCAAGTAGCGTGAAGG
AAGACTGCCCTATGGGTTGTAAACTTCTTTTATAAGGGAATAAAGTCAGGTACGTGTACC
TGTTTGTATGTACCTTATGAATAAGCATCGGCTAACTCCGTG
>003487_2073_3150 139       0      139
TGGGGAATATTGGACAATGGACCAAAAGTCTGATCCAGCAATTCTGTGTGCACGATGAAG
TTTTTCGGAATGTAAAGTGCTTTCAGTTGGGAAGAAGAAAGTGACGGTACCAACAGAAGA
AGCGACGGCTAAATACGTG
>003492_2040_1050 139       0      139
TGGGGAATATTGGACAATGGACCAAAAGTCTGATCCAGCAATTCTGTGTGCACGATGAAG
TTTTTCGGAATGTAAAGTGCTTTCAGTTGGGAAGAAGAAAGTGACGGTACCAACAGAAGA
AGCGACGGCTAAATACGTG
>003494_1822_0891 160       0      160
CAGCAGTGGGGAATATTGGACAATGGACCAAAAGTCTGATCCAGCAATTCTGTGTGCACG
ATGAAGTTTTTCGGAATGTAAAGTGCTTTCAGTTGGGAAGAAGAAAGTGACGGTACCAAC
AGAAGAAGCGACGGCTAAATACGTGCCAGCAGCCGGTAAT
>004002_2023_2159 148       0      148
GGCAGCAGTGGGGAATATTGGACAATGGACCAAAAGTCTGATCCAGCAATTCTGTGTGCA
CGATGACGGTCTTAGGATTGTAAAGTGCTTTCAATTGGGAAGAAGAAAATGACGGTACCA
ATAGAAGAAGCGACGGCTAAATACGTGT
>004003_2166_2445 136       0      136
TGGGGAATATTGCACAATGGGGGAAACCCTGATGCAGCGACGCCGCGTGAAGGAAGAAGT
ATCTCGGTATGTAAACTTCTATCAGCAGGGAAGAAAATGACGGTACCTGACTAAGAAGCC
CCGGCTAACTACGTGT
>004005_1723_2576 146       0      146
GAGGCAGCAGTGGGGAATATTGCACAATGGGGGAAACCCTGATGCAGCGACGCCGCGTGA
GCGATGAAGTATTTCGGTATGTAAAGCTCTATCAGCAGGGAAGATAATGACGGTACCTGA
CTAAGAAGCACCGGCTAAATACGTGT
>004006_1858_1654 139       0      139
TGGGGAATATTGGACAATGGACCAAAAGTCTGATCCAGCAATTCTGTGTGCACGATGACG
GTCTTAGGATTGTAAAGTGCTTTCAATCGGGAAAAAGAAAGTGATGGTACCGATAGAAGA
AGCGACGGCTAAATACGTG
>004007_2475_1021 142       0      142
TGGGGAATATTGGACAATGGACCAAAAGTCTGATCCAGCAATTCTGTGTGCACGATGACG
GTCTTAGGATTGTAAAGTGCTTTCAATTGGGAAGAAAAAAATGACGGTACCAATAGAAGA
AGCGACGGCTAAATACGTCGCC
>004009_1815_2816 81       0      81
TAGGGAATATTGCACAATGGGGGAAACCCTGATGCAGCCATGCCGCGTGTGCGAAGAAGG
CCTGGTGTAAGNACTTCTAGT
>004016_1985_3106 81       0      81
TAGGGAATATTGCACAATGGGGGAAACCCTGATGCAGCCATGCCGCGTGTGTGAAGAAGG
CCTGGTTGTAAGACACTTCTA
>004032_1740_1470 139       0      139
TGGGGAATATTGGACAATGGACCAAAGTCTGATCCAGCAATTCTGTGTGCACGATGAAGT
TTTTCGGAATGTAAAGTGCTTTCAGTTGGGAAGAAGAAAGTGACGGTACCAACTAGAAGA
AGCGACGGCTAAATACGTG
>004034_1660_2947 75       0      75
TGGGGAATATTGGACAATGGACCAAAAGTCTGATCCAGCAATTCTGTGTGCACGATGACG
GTCTTAGGATTGTAA
>004041_2201_1217 139       0      139
TGGGGAATATTGGACAATGGACCAAAAGTCTGATCCAGCAATTCTGTGCGCACGATGAAG
TTTTTCGGAATGTAAAGTGCTTTCAGTTGGGAAGAAGAAAGTGACGGTACCAACAGAAGA
AGCGACGGCTAAATACGTG
>004058_1829_2547 136       0      136
TGGGGAATATTGCACAATGGGGGAAACCCTGATGCAGCGACGCCGCGTGAAGGAAGAAGT
ATCTCGGTATGTAAACTTCTATCAGCAGGGAAGAAAATGACGGTACCTGACTAAGAAGCC
CCGGCTAACTACGTGT
>004064_1931_1858 68       0      68
TGGGGAATTTTGGACAATGGGGGCAACCCTGATCCAGCCATGCCGCGTGCAGGAAGAAGG
CCTGTGTA
>004067_1711_1105 155       0      155
TGAGGAATATTGGTCAATGGACGCAAGTCTGAACCAGCCAAGTAGCGTGCAGGACGACGG
CCCTCCGGGTTGTAAACTGCTTTTAGTTGGGAATAAAGTGCAGTTCGTGAGCTGTTTTGT
ATGTACCATCAGAAAAAGGACCGGCTAATTCCGTG
>004070_2249_2193 155       0      155
TGAGGAATATTGGTCAATGGACGAGAGTCTGAACCAGCCAAGTAGCGTGAAGGATGACTG
CCCTATGGGTTGTAAACTTCTTTTATACGGGAATAAAGTATTCCACGTGTGGAATTTTGT
ATGTACCGTATGAATAAGGATCGGCTAACTCCGTG
>004074_2161_0891 146       0      146
GCAGTGGGGAATATTGGACAATGGACCAAAAGTCTGATCCAGCAATTCTGTGTGCACGAT
GAAGTTTTTCGGAATGTAAAGTTGCTTTCAGTTGGGAAGAAGAAAGTGACGGTACCAACA
GAAGAAGCGACGGCTAAATACGTGCT
>004076_2114_1337 160       0      160
TGGGGAATTTTGGACAATGGGGGCAACCCTGATCCAGCCATGCCGCGTGCAGGATGAAGG
TCTTCGGATTGTAAACTGCTTTTGTCAGGGACGAAAAGGATTGTGTTAATACCATGATCT
GCTGACGGTACCTGAAGAATAAGCACCGGCTAACTACGTG
>004080_1657_2738 139       0      139
TGGGGAATATTGGACAATGGACCAAAAGTCTGATCCAGCAATTCTGTGTGCACGATGACG
GTCTTAGGATTGTAAAGTGCTTTCAATTGGGAAGAAAAAAATGACGGTACCAATAGAAGA
AGCGACGGCTAAATACTTG
>004089_1841_2588 147       0      147
GCAGCAGTGGGGAATATTGGACAATGGACCAAAAGTCTGATCCAGCAATTCTGTGTGCAC
GATGAAGTTTTTCGGAATGTAAAGTGCTTTCAGTTGGGAAGAAGAAAGTGACGGTACCAA
CAGAAGAAGCGACGGCTAAATACGTGT
>004101_1684_1123 160       0      160
TGGGGAATTTTGGACAATGGGGGCAACCCTGATCCAGCCATGCCGCGTGCAGGATGAAGG
TCTTCGGATTGTAAACTGCTTTTGTCAGGGACGAAAAGGATTGTGCTAATACCATGATCT
GCTGACGGTACCTGAAGAATAAGCACCGGCTAACTACGTG
>004117_2072_1385 156       0      156
TGAGGAATATTGGTCAATGGGCGCGAGCCTGAACCAGCCAAGTAGCGTGAAGGATGACTG
CCCTATGGGTTGTAAACTTCTTTTGTCCGGGAATAAAACCGCCTACGTGTAGGCGCTTGT
ATGTACCGGTACGAATAAGCATCGGCTAACTCCGTG
>004120_2236_0589 140       0      140
TGGGGAATATTGGACAATGGACCAAAAGTCTGATCCAGCAATTCTGTGTGCACGATGACG
GTCTTAGGATTGTAAAGTGCTTTCAATCGGGAAAAAGAAAGTGATGGTACCGATAGAAGA
AGCGACGGCTAAATACGTGA
>004131_1995_0788 138       0      138
TGGGGAATATTGCACAATGGGCACAAGCCTGATGCAGCAACGCCGCGTGAGCGATGAAGG
CCTTTGGGTCGTAAAGCTCTGTCCTTGGGGAAGAAACAAATGACGGTACCCTTGGAGGAA
GCCCCGGCTAACTCCGTG
>004137_1607_2581 139       0      139
TGGGGAATATTGGACAATGGACCAAAAGTCTGATCCTGCAATTCTGTGTGCACGATGAAG
TTTTTCGGAATGTAAAGTGCTTTCAGTTGGGAAGAAGAAAGTGACGGTACCAACAGAAGA
AGCGACGGCTAAATACGTG
>004145_2209_1776 139       0      139
TGGGGAATATTGGACAATGGACCAAAAGTCTGATCCAGCAATTCTGTGTGCACGATGACG
GTCTTAGGATTGTAAAGTGCTTTCAATCGGGAAAAAGAAAGTGATGGTACCGATAGAAGA
AGCGACGGCTAAATACGTG
>004151_2387_2543 137       0      137
TGGGGAATATTGCACAATGGGGGAAACCCTGATGCAGCGACGCCGCGTGAGCGAAGAAGT
ATTTCGGTATGTAAAGCTCTATCAGCAGGGAAGAAGAAATGACGGTACCTGACTAAGAAG
CACCGGCTAAATACGTG
>004167_1712_2353 135       0      135
TGGGGAATATTGCACAATGGGGGAAACCCTGATGCAGCGACGCCGCGTGAAGGAAGAAGT
ATCTCGGTATGTAAACTTCTATCAGCAGGGAAGAAAATGACGGTACCTGACTAAGAAGCC
CCGGCTAACTACGTG
>004178_1984_1336 142       0      142
TGGGGAATATTGGACAATGGACCAAAAGTCTGATCCAGCAATTCTGTGTGCACGATGACG
GTCTTAGGATTGTAAAGTGCTTTCAATCGGGAAAAAGAAAGTGATGGTACCGATAGAAGA
AGCGACGGCTAAATACGTGCCA
>004184_1747_0861 139       0      139
TGGGGAATATTGGACAATGGACCAAAAGTCTGATCCAGCAATTCTGTGTGCACGATGAAG
TTTTTCGGAATGTAAAGTGCTTTCAGTTGGGAAGAAGAAAGTGACGGTACCAACAGAAGA
AGCGACGGCTAAATACGTG
>004191_1788_2994 139       0      139
TGGGGAATCTTGCGCAATGGGGGGAACCCTGACGCAGCGACGCCGCGTGCGGGACGAAGG
CCCTCGGGTCGTAAACCGCTTTCAGCAGGGATGAGACAAGACGGTACCTGCAGAAGAAGC
CCCGGCTAACTACGTGCCG
>004195_2015_1615 139       0      139
TGGGGAATATTGGACAATGGACCAAAAGTCTGATCCAGCAATTCTGTGTGCACGATGACG
GTCTTAGGATTGTAAAGTGCTTTCAATCGGGAAAAAGAAAGTGATGGTACCGATAGAAGA
AGCGACGGCTAAATACGTG
>004196_2128_0433 185       0      185
TGAGGAATATTGGTCAATGGACGCAAGTCTGAACCAGCCAAGTAGCGTGCAGGATGACGG
CCCTCCGGGTTGTAAACTGCTTTTAGTTGGGAATAAAGTGCAGCTCGTGAGCTGTTTTGT
ATGTACCATCAGAAAAAGGAACCGGGCCGTAATTTACCGTTCGCTAGCAGCCGGCCGGGT
AAGTA
>004197_2177_0661 140       0      140
TGGGGAATATTGGACAATGGACCAAAAGTCTGATCCAGCAATTCTGTGTGCACGATGAAG
TTTTTCGGAATGTAAAGTGCTTTCAGTTGGGAAGAAGAAAGTGACGGTACCAACAGAAGA
AGCGACGGCTAAATACGTGT
>004199_1826_0554 142       0      142
TGGGGAATATTGGACAATGGACCAAAAGTCTGATCCAGCAATTCTGTGTGCACGATGACG
GTCTTAGGATTGTAAAGTGCTTTCAATCGGGAAAAAGAAAGTGATGGTACCGATAGAAGA
AGCGACGGCTAAATACGTCGCA
>004210_2157_0936 160       0      160
TGGGGAATTTTGGACAATGGGGGCAACCCTGATCCAGCCATGCCGCGTGCAGGATGAAGG
TCTTCGGATTGTAAACTGCTTTTGTCAGGGACGAAAAGGATTGTGTTAATACCATGATCT
GCTGACGGTACCTGAAGAATAAGCACCGGCTAACTACGTA
>004215_1665_0950 138       0      138
TGGGGAATATTGCACAATGGAGGAAACTCTGATGCAGCGACGCCGCGTGAGGGAAGAAGA
TTTTCGGATTGTAAACCTCTGTCTTCGGGACGAAGTATGACGGTACCCGAGGAGGAAGCC
ACGGCTAACTACGTGCCT
>004220_2446_3190 155       0      155
TGAGGAATATTGGTCAATGGACGCAAGTCTGAACCAGCCAAGTAGCGTGCAGGATGACGG
CCCTCCGGGTTGTAAACTGCCTTTAGTTGGGAATAAAGTGCAGCTCGTGAGCTGTTTTGT
ATGTACCATCAGAAAAAGGACCGGCTAATTCCGTG
>004230_2404_2647 163       0      163
TGGGGAATCTTCCGCAATGGGCGAAAGCCTGACGGAGCAATGCCGCGTGAGTGATGAAGG
AATTCGTTCCGTAAAACTCTTTTGTTTATGACGAATGTGCAGATTGTGAATAATTATTTG
TAATGACGGTAGTAAACGAATAAGCCACGGCTAACTACGTGCT
>004232_2150_2625 139       0      139
TGGGGAATATTGGACAATGGACCAAAAGTCTGATCCAGCAATTCTGTGTGCACGATGACG
GTCTTAGGATTGTAAAGTGCTTTCAATCGGGAAAAAGAAAGTGATGGTACCGATAGAAGA
AGCGACGGCTAAATACGTG
>004241_2382_1133 136       0      136
TGGGGAATCTTGCGCAATGGGGGGAACCCTGACGCAGCGACGCCGCGTGCGGGACGAAGG
CCCTCGGGTCGTAAACCGCTTTCAGCAGGGATGAGACAAGACGGTACCTGCAGAAGAAGC
CCCGGCTAACTACGTA
>004250_1685_1257 139       0      139
TGGGGAATATTGGACAATGGACCAAAAGTCTGATCCAGCAATTCTGTGTGCACGATGAAG
TTTTTCGGAATGTAAAGTGCTTTCAGTTGGGAAGAAGAAAGTGACGGTACCAACAGAAGA
AGCGACGGCTAAATACGTG
>004252_2155_0426 139       0      139
TGGGGAATATTGGACAATGGACCAAAAGTCTGATCCAGCAATTCTGTGTGCACGATGAAG
TTTTTCGGAATGTAAAGTGCTTTCAGTTGGGAAGAAGAAAGTGACGGTACCAACAGAAGA
AGCGACGGCTAAATACGTG
>004269_1626_1467 139       0      139
TGGGGAATATTGGACAATGGACCAAAAGTCTGATCCAGCAATTCTGTGTGCACGATGACG
GTCTTAGGATTGTAAAGTGCTTTCAATTGGGAAGAAAAAAATGACGGTACCAATAGAAGA
AGCGACGGCTAAATACGTG
>004276_1646_0740 151       0      151
TGGGGAATCTTGCGCAATGGGGGGAACCCTGACGCAGCGACGCCGCGTGCGGGACGAAGG
CCCTCGGGTCGTAAACCGCTTTCAGCAGGGATGAGACAAGACGGTACCTGCAGAAGAAGC
CCCGGCTAACTACGTGCCAGCACCCGGTAAT
>004278_2263_1161 137       0      137
TGGGGAATATTGCACAATGGGGGAAACCCTGATGCAGCGACGCCGCGTGAAGGAAGAAGT
ATCTCGGTATGTAAACTTCTATCAGCAGGGAAGATAATGACGGTACCTGACTAAGAAGCC
CCGGCTAACTACGTGCA
>004295_2337_1263 141       0      141
TGGGGAATATTGGACAATGGACCAAAAGTCTGATCCAGCAATTCTGTGTGCACGATGAAG
TTTTTCGGAATGTAAAGTGCTTTCAGTTGGGAAGAAGAAAGTGACGGTACCAACAGAAGA
AGCGACGGCTAAATACGTGCT
>004311_1760_2935 155       0      155
TGAGGAATATTGGTCAATGGACGAGAGTCTGAACCAGCCAAGTAGCGTGAAGGATGACTG
CCCTATGGGTTGTAAACTTCTTTTATACGGGAATAAAGTGAGCCACGTGTGGTTTTTTGT
ATGTACCGTATGAATAAGGATCGGCTAACTCCGTG
>004315_1753_2174 142       0      142
TGGGGAATATTGGGCAATGGGCGCAAGCCTGACCCAGCAACGCCGCGTGAAGGAAGAAGG
CTTTCGGGTTGTAAACTTCTTTTGTCGGGGACGGAAACAAATGACGGTACCTGACGAATA
AGCCACGGCTAACTACGTGCCC
>004320_2265_2889 135       0      135
TGGGGAATATTGCACAATGGGGGAAACCCTGATGCAGCGACGCCGCGTGAGTGAAGAAGT
ATTTCGGTATGTAAAGCTCTATCAGCAGGGAAGAGAATGACGGTACCTGACTAAGAAGCC
CCGGCTAACTACGTA
>004327_1601_2673 155       0      155
TGAGGAATATTGGTCAATGGACGCAAGTCTGAACCAGCCAAGTAGCGTGCAGGATGACGG
CCCTCCGGGTTGTAAACTGCTTTTAGTTGGGAATAAAGTGCAGCTCGTGAGCTGTTTTGT
ATGTACCATCAGAAAAAGGACCGGCTAATTCCGTA
>004336_2037_0388 141       0      141
TGGGGAATATTGGACAATGGACCAAAAGTCTGATCCAGCAATTCTGTGTGCACGATGACG
GTCTTAGGATTGTAAAGTGCTTTCAATCGGGAAAAAGAAAGTGATGGTACCGATAGAAGA
AGCGACGGCTAAATAACGTGT
>004342_1699_2320 141       0      141
GGTGGGGAATATTGGACAATGGACCAAAAGTCTGATCCAGCAATTCTGTGTGCACGATGA
AGTTTTTCGGAATGTAAAGTGCTTTCAGTTGGGAAGAAGAAAGTGACGGTACCAACAGAA
GAAGCGACGGCTAAATACGTG
>004350_2222_0545 162       0      162
TGGGGAATCTTCCGCAATGGGCGAAAGCCTGACGGAGCAATGCCGCGTGAGTGATGAAGG
AATTCGTTCCGTAAAACTCTTTTGTTTATGACGAATGTGCAGATTGTGAATAATTATTTG
TAATGACGGTAGTAAACGAATAAGCCACGGCTAACTACGTGT
>004353_2470_1096 161       0      161
TGGGGAATCTTCCGCAATGGGCGAAAGCCTGACGGAGCAATGCCGCGTGAGTGATGAAGG
AATTCGTTCCGTAAAACTCTTTTGTTTATGACGAATGTGCAGATTGTGAATAATTATTTG
TAATGACGGTAGTAAACGAATAAGCCACGGCTAACTACGTG
>004356_1724_2833 139       0      139
TGGGGAATATTGGACAATGGACCAAAAGTCTGATCCAGCAATTCTGTGTGCACGATGAAG
TTTTTCGGAATGTAAAGTGCTTTCAGTTGGGAAGAAGAAAGTGACGGTACCAACAGAAGA
AGCGACGGCTAAATACGTG
>004358_1652_3079 136       0      136
TGGGGAATATTGCACAATGGGGGAAACCCTGATGCAGCAACGCCGCGTGAGTGATGAAGG
TTTTCGGATCGTAAAGCTCTGTCTTTGGGGAAGATAATGACGGTACCCAAGGAGGAAGCC
ACGGCTAACTACGTGA
>004360_2500_1733 157       0      157
TGAGGAATATTGGTCAATGGACGAGAGTCTGAACCAGCCAAGTAGCGTGAAGGAAGACTG
CCCTATGGGTTGTAAACTTCTTTTATAAGGGAATAAAGTCAGGTACGTGTACCTGTTTGT
ATGTACCTTATGAATAAGCATCGGCTAACTCCGTGCT
>004363_2178_1861 137       0      137
TGGGGAATATTGCACAATGGGGGAAACCCTGATGCAGCGACGCCGCGTGGAGGAAGAAGG
TCTTCGGATTGTAAACTCCTGTTGTTGGGGAAGATAATGACGGTACCCAACAAGGAAGTG
ACGGCTAACTACGTGCT
>004371_2008_3177 162       0      162
TGGGGAATTTTGGACAATGAGGGCAACCCTGATCCAGCCATGCCGCGTGCAGGATGAAGG
TCTTCGGATTGTAAACTGCTTTTGTCAGGGACGAAAAGGATTGTGCTAATACCATGATCT
GCTGACGGTACCTGAAGAATAAGCACCGGCTAACTACGTGCT
>004396_2124_0665 162       0      162
TGGGGAATCTTCCGCAATGGGCGAAATCCTGACGGAGCAATGCCGCGTGAGTGATGAAGG
AATTCGTTCCGTAAAACTCTTTTGTTTATGACGAATGTGCAGATTGTGAATAATTATTTG
TAATGACGGTAGTAAACGAATAAGCCACGGCTAACTGTGTGT
>004401_2361_3192 140       0      140
TGGGGAATATTGGACAATGGACCAAAAGTCTGATCCAGCAATTCTGTGTGCACGATGAAG
TTTTTCGGAATGTAAAGTGCTTTCAGTTGGGAAGAAGAAAGTGACGGTACCAACAGAAGA
AGCGACGGCTAAATACGTGT
>004416_1735_0523 160       0      160
GCAGTGAGGAATATTGGTCAATGGGCGCGAGCCTGAACCAGCCAAGTAGCGTGAAGGATG
ACTGCCCTATGGGTTGTAAACTTCTTTTGTCCGGGAATAAAACCGCCTACGTGTAGGCGC
TTGTATGTACCGGTACGAATAAGCATCGGCTAACTCCGTG
>004419_1651_3164 139       0      139
TGGGGAATATTGGACAATGGACCAAAAGTCTGATCCAGCAATTCTGTGTGCACGATGAAG
TTTTTCGGAATGTAAAGTGCTTTCAGTTGGGAAGAAGAAAGTGACGGTACCAACAGAAGA
AGCGACGGCTAAATACGTG
>004420_2447_1173 136       0      136
TGGGGAATCTTGCGCAATGGGGGGAACCCTGACGCAGCGACGCCGCGTGCGGGACGAAGG
CCCTCGGGTCGTAAACCGCTTTCAGCAGGGATGAGACAAGACGGTACCTGCAGAAGAAGC
CCCGGCTAACTACGTG
>004434_1758_2262 139       0      139
TGGGGAATATTGGACAATGGACCAAAAGTCTGATCCAGCAATTCTGTGTGCACGATGAAG
TTTTTCGGAATGTAAAGTGCTTTCAGTTGGGAAGAAGAAAGTGACGGTACCAACAGAAGA
AGCGACGGCTAAATACGTG
>004435_2026_3025 161       0      161
TAGGGAATTTTCGTCAATGGGCGCAAGCCTGAACGAGCAATGCCGCGTGGGTGAAGAAGG
TCTTCGGATCGTAAAGCTCTGTTGCGAGGGAAAAAGGAAGAGAAGAGGGAATGATTCTCT
TTTGATGGTACCTCGCCAGAAAGTCACGGCTAACTACGTGT
>004442_1795_1676 139       0      139
TGGGGAATATTGGACAATGGACCAAAAGTCTGATCCAGCAATTCTGTGTGCACGATGAAG
TTTTTCGGAATGTAAAGTGCTTTCAGTTGGGAAGAAGAAAGTGACGGTACCAACAGAAGA
AGCGACGGCTAAATACGTG
>004444_2244_2220 135       0      135
TGGGGAATATTGCACAATGGGGGAAACCCTGATGCAGCAACGCCGCGTGAGTGATGAAGG
TTTTCGGATCGTAAAGCTCTGTCTTTGGGGAAGATAATGACGGTACCCAAGGAGGAAGCC
ACGGCTAACTACGTG
>004468_2045_1950 68       0      68
TGGGGAATTTTGGACAATGGGGGCAACCCTGATCCAGCCATGCCGCGTGCAGGAAGAAGG
CCTGTGTA
>004472_1708_1377 157       0      157
TGAGGAATATTGGTCAATGGGCGCGAGCCTGAACCAGCCAAGTAGCGTGAAGGATGACTG
CCCTACGGGTTGTAAACTTCTTTTGTCCGGGAATAAAACCGCCTACGTGTAGGCGCTTGT
ATGTACCGGTACGAATAAGCATCGGCTAACTCCGTGT
>004480_2115_1252 139       0      139
TGGGGAATATTGGACAATGGACCAAAAGTCTGATCCAGCAATTCTGTGTGCACGATGACG
GTCTTAGGATTGTAAAGTGCTTTCAATTGGGAAGAAAAAAATGACGGTACCAATAGAAGA
AGCGACGGCTAAATACGTG
>004481_1877_2154 141       0      141
TGGGGAATATTGGACAATGGACCAAAAGTCTGATCCAGCAATTCTGTGTGCACGATGAAG
TTTTTCGGAATGTAAAGTGCTTTCAGTTGGGAAGAAGAAAGTGACGGTACCAACAGAAGA
AGCGACGGCTAAATACGTGCC
>004484_1714_1219 164       0      164
TGGGGAATCTTCCGCAATGGGCGAAAGCCTGACGGAGCAATGCCGCGTGAGTGATGAAGG
AATTCGTTCCGTAAAACTCTTTTGTTTATGACGAATGTGCAGATTGTGAATAATTATTTG
TAATGACGGTAGTAAACGAATAAGCCACGGCTAACTACGTGCCT
>004495_2175_1811 145       0      145
TGGGGAATATTGGACAATGGACCAAAAGTCTGATCCAGCAATTCTGTGTGCACGATGACG
GTCTTAGGATTGTAAAGTGCTTTCAATTGGGAAGAAAAAAAATAGACGGTACCAATAGAA
GAAGCGACGGCTAAATACGTACCAC
>004498_1889_1092 71       0      71
TAGGGAATATTGCACAATGGGGGAAACCCTGATGCAGCCATGCCGCGTGTGTGAAGAAGG
CCTGGTGTAAG
>003506_1622_1579 141       0      141
TGGGGAATATTGGACAATGGACCAAAAGTCTGATCCAGCAATTCTGTGTGCACGATGACG
GTCTTAGGATTGTACAGTGCTTTCAATTGGGAAGAAAAAAAATAGACGGTACCAATAGAA
GAAGCGACGGCTAAATACGTG
>003521_1871_0488 103       0      103
TGAGGAATATTGGTCAATGGACGAGAGTCTGAACCAGCCAAGTAGCGTGAAGGATGACTG
CCCTATGGGTTGTAAACTTCTTTTATATGGGAATAAAAANAAG
>003522_2175_1808 88       0      88
TAGGGAATCTTCGGCAATGGGCGAAAGCCTGACCGAGCAACGCCGCGTGAATGATGAAGG
CCTGTGTAATATNTNTAGAGAGATATAG
>003524_2182_0723 143       0      143
TGGGGAATATTGGACAATGGACCAAAAGTCTGATCCAGCAATTCTGTGTGCACGATGAAG
TTTTTCGGAATGTAAAGTGCTTTCAGTTGGGAAGAAGAAAGTGACGGTACCAACAGAAGA
AGCGACAGCTAAATACGTGCAGN
>003528_1867_1672 160       0      160
TGGGGAATTTTGGACAATGGGGGCAACCCTGATCCAGCCATGCCGCGTGCAGGATGAAGG
TCTTCGGATTGTAAACTGCTTTTGTCAGGGACGAAAAGGATTGTGTTAATACCATGATCT
GCTGACGGTACCTGAAGAATAAGCACCGGCTAACTACGTG
>003539_1659_1176 156       0      156
TGAGGAATATTGGTCAATGGACGAGAGTCTGAACCAGCCAAGTAGCGTGAAGGATGACTG
CCCTATGGGTTGTAAACTTCTTTTATACGGGAATAAAGTGTTCCACGTGTGGAATTTTGT
ATGTACCGTATGAATAAGGATCGGCTAACTCCGTGT
>003559_1796_1844 139       0      139
TGGGGAATATTGGACAATGGACCAAGAGTCTGATCCAGCAATTCTGTGTGCACGATGAAG
TTTTTCGGAATGTAAAGTGCTTTCAGTTGGGAAGAAGAAAGTGACGGTACCAACAGAAGA
AGCGACGGCTAAATACGTG
>003560_2046_1348 161       0      161
TGGGGAATCTTCCGCAATGGGCGAAAGCCTGACGGAGCAATGCCGCGTGAGTGATGAAGG
AATTCGTTCCGTAAAACTCTTTTGTTTATGACGAATGTGCAGATTGTGAATAATTATTTG
TAATGACGGTAGTAAACGAATAAGCCACGGCTAACTACGTG
>003563_1756_0975 135       0      135
TGGGGAATATTGCACAATGGGGGAAACCCTGATGCAGCAACGCCGCGTGAGTGAAGAAGT
ATTTCGGTATGTAAAGCTCTATCAGCAGGGAAGAAAGTGACGGTACCTGACTAAGAAGCC
CCGGCTAACTACGTG
>003573_1658_1218 141       0      141
TGGGGAATATTGGACAATGGACCAAAAGTCTGATCCAGCAATTCTGTGTGCACGATGAAG
TTTTTCGGAATGTAAAGTGCTTTCAGTTGGGAAGAAGAAAGTGACGGTACCAACAGAAGA
GGCGACGGCTAAATACGTGCA
>003580_2270_0717 134       0      134
TGGGGAATATTGCACATGGGGGAAACCCTGATGCAGCAACGCCACGTGAGTGAAGAAGTA
TTTCGGTATGTAAAGCTCTATCAGCAGGGAAGAAAGTGACGGTACCTGACTAAGAAGCCC
CGGCTAACTACGTG
>003582_2429_0848 139       0      139
TGGGGAATATTGGACAATGGACCAAAAGTCTGATCCAGCAATTCTGTGTGCACGATGAAG
TTTTTCGGAATGTAAAGTGCTTTCAGTTGGGAAGAAGAAAGTGACGGTACCAACAGAAGA
AGCGACGGCTAAATACGTG
>003583_2011_1157 155       0      155
TGAGGAATATTGGTCAATGGACGCAAGTCTGAACCAGCCAAGTAGCGTGCAGGATGACGG
CCCTCCGGGTTGTAAACTGCTTTTAGTTGGGAATAAAGTGCAGCTCGTGAGCTGTTTTGT
ATGTACCATCAGAAAAAGGACCGGCTAATTCCGTG
>003593_1735_1397 156       0      156
TGAGGAATATTGGTCAATGGACGAGAGTCTGAACCAGCCAAGTAGCGTGAAGGATGACTG
CCCTATGGGTTGTAAACTTCTTTTATACGGGAATAAAGTTTTCCACGTGTGGAATTTTGT
ATGTACCGTATGAATAAGGATCGGCTAACTCCGTGT
>003601_1754_1662 142       0      142
TGGGGAATATTGGACAATGGACCAAAAGTCTGATCCAGCAATTCTGTGTGCACGATGACG
GTCTTAGGATTGTAAAGTGCTTTCAATCGGGAAAAAGAAAGTGATGGTACCGATAGAAGA
AGCGACGGCTAAATACATGCCA
>003602_1647_1694 155       0      155
TGAGGAATATTGGTCAATGGACGCAAGTCTGAACCAGCCAAGTAGCGTGCAGGATGACGG
CCCTCTGGGTTGTAAACTGCTTTTAGTTGGGAATAAAGTGCAGCTCGTGAGCTGTTTTGT
ATGTACCATCAGAAAAAGGACCGGCTAATTCCGTG
>003604_2024_2088 167       0      167
CAGCAGTGGGGAATCTTCCGCAATGGGCGAAAGCCTGACGGAGCAATGCCGCGTGAGTGA
TGAAGGAATTCGTTCCGTAAAACTCTTTTGTTTATGACGAATGTGCAGATTGTGAATAAT
TATTTGTAATGACGGTAGTAAACGAATAAGCCACGGCTAACTACGTG
>003607_1623_0675 155       0      155
TGAGGAATATTGGTCAATGGACGAGAGTCTGAACCAGCCAAGTAGCGTGAAGGATGACTG
CCCTATGGGTTGTAAACTTCTTTTATACGGGAATAAAGTGAGCCACGTGTGGTTTTTTGT
ATGTACCGTATGAATAAGGATCGGCTAACTCCGTG
>003608_2029_3162 158       0      158
TAGGGAATTTTCGTCAATGGGGGGAACCCTGAACGAGCAATGCCGCGTGAGTGAAGACGG
TCTTCGGATTGTAAAGCTCTGTTGTAAGTTAGAATGATATGGATAGGGAATGATCCATAA
ATGATCAGCTTACCAGAAAGTCACGGCTAACTACGTGT
>003610_1816_2108 135       0      135
TGGGGAATATTGCACAATGGGGGAAACCCTGATGCAGCAACGCCGCGTGAGTGAAGAAGT
ATTTCGGTATGTAAAGCTCTATCAGCAGGGAAGAAAGTGACGGTACCTGACTAAGAAGCC
CCGGCTAACTACGTG
>003624_1771_2793 139       0      139
TGGGGAATATTGGACAATGGACCAAAAGTCTGATCCAGCAATTCTGTGTGCACGATGAAG
TTTTTCGGAATGTAAAGTGCTTTCAGTTGGGAAGAAGAAAGTGACGGTACTAACAGAAGA
AGCGACGGCTAAATACGTG
>003633_1838_1046 157       0      157
TGAGGAATATTGGTCAATGGACGAGAGTCTGAACCAGCCAAGTAGCGTGAAGGATGACTG
CCCTATGGGTTGTAAACTTCTTTTATACGGGAATAAAGTTAGCCACGTGTGGTTTTTTGT
ATGTACCGTATGAATAAGGATCGGCTAACTCCGTGCA
>003635_1686_2344 141       0      141
TGGGGAATATTGGACAATGGACCAAAAGTCTGATCCAGCAATTCTGTGTGCACGATGACG
GTCTTAGGATTGTAAAGTGCTTTCAATTGGGAAGAAAAAAATGACGGTACCAATAGAAGA
AGCGACGGCTAAATACGTGCT
>003636_1724_2783 139       0      139
TGGGGAATATTGGACAATGGACCAAAAGTCTGATCCAGCAATTCTGTGTGCACGATGACG
GTCTTAGGATTGTAAAGTGCTTTCAATCGGGAAAAAGAAAGTGATGGTACCGATAGAAGA
AGCGACGGCTAAATACGTG
>003647_2272_0888 141       0      141
TGGGGAATATTGGACAATGGACCAAAAGTCTGATCCAGCAATTCTGTGTGCACGATGACG
GTCTTCGGATTGTAAAGTGCTTTCAATTGGGAAGAAAAAAAATAGACGGTACCAATAGAA
GAAGCGACGGCTAAATACGTG
>003667_1946_0646 162       0      162
TGGGGAATTTTGGACAATGGGGGCAACCCTGATCCAGCCATGCCGCGTGCAGGATGAAGG
TCTTCGGATTGTAAACTGCTTTTGTCAGGGACGAAAAGGATTGTGCTAATACCATGATCT
GCTGACGGTACCTGAAGAATAAGCACCGGCTAACTACGTGCT
>003670_2125_1972 140       0      140
TGGGGAATATTGGACAATGGACCAAAAGTCTGATCCAGCAATTCTGTGTGCACGATGACG
GTCTTAGGATTGTAAAGTGCTTTCAATCGGGAAAAAGAAAGTGATGGTACCGATAGAAGA
AGCGACGGCTAAATACGTGT
>003679_1919_3769 161       0      161
TGGGGAATCTTCCGCAATGGGCGAAAGCCTGACGGAGCAATGCCGCGTGAGTGATGAAGG
AATTCGTTCCGTAAAACTCTTTTGTTTATGACGAATGTGCAGATTGTGAATAATTATTTG
TAATGACGGTAGTAAACGAATAAGCCACGGCTAACTACGTG
>003686_2357_3492 136       0      136
TGGGGAATATTGCACAATGGGGGAAACCCTGATGCAGCAACGCCGCGTGAGTGAAGAAGT
ATTTCGGTATGTAAAGCTCTATCAGCAGGGAAGAAAGTGACGGTACCTGACTAAGAAGCC
CCGGCTAACTACGTGA
>003687_1918_0768 139       0      139
TGGGGAATATTGGACAATGGACCAAAAGTCTGATCCAGCAATTCTGTGTGCACGATGAAG
TTTTTCGGAATGTAAAGTGCTTTCAGTTGGGAAGAAGAAAGTGACGGTACCAACAGAAGA
AGCGACGGCTAAATACGTG
>003692_2160_1002 161       0      161
TGGGGAATTTTGGACAATGGGGGCAACCCTGATCCAGCCATGCCGCGTGCAGGATGAAGG
TCTTCGGATTGTAAACTGCTTTTGTCAGGGACGAAAAGGATTGTGTTAATACCATGATCT
GCTGACGGTACCTGAAGAATAAGCACCGGCTAACTACGTGT
>003698_2290_0885 139       0      139
TGGGGAATATTGGACAATGGACCAAAAGTCTGATCCAGCAATTCTGTGTGTACGATGACG
GTCTTAGGATTGTAAAGTGCTTTCAATCGGGAAAAAGAAAGTGATGGTACCGATAGAAGA
AGCGACGGCTAAATACGTG
>003703_2233_1039 135       0      135
TAGGGAATATTGCACAATGGGGGAAACCCTGATGCAGCGACGCCGCGTGAAGGAAGAAGT
ATCTCGGTATGTAAACTTCTATCAGCAGGGAAGACAATGACGGTACCTGACTAAGAAGCC
CCGGCTAAATACGTG
>003708_2114_0787 164       0      164
TGGGGAATCTTCCGCAATGGGCGAAAGCCTGACGGAGCAACGCCGCGTGAACGAAGAAGG
TCTTCGGATCGTAAAGTTCTGTTGTTAAGGGCGAAGGATGCTTATTATAATACAGTAAGT
ATTTGACGGTACTTAACGAGGAAGCCACGGCTAACTACGTGCCA
>003720_1982_1716 139       0      139
TGGGGAATATTGGACAATGGACCAAAAGTCTGATCCAGCAATTCTGTGTGCACGATGAAG
TTTTTCGGAATGTAAAGTGCTTTCAGTTGGGAAGAAGAAAGTGACGGTACCAACAGAAGA
AGCGACGGCTAAATACGTG
>003724_1619_0750 135       0      135
TGGGGAATATTGCACAATGGGGGAAACCCTGATGCAGCGACGCCGCGTGAGCGATGAAGT
ATTTCGGTATGTAAAGCTCTATCAGCAGGGAAGAAAATGACGGTACCTGACTAAGAAGCC
CCGGCTAACTACGTG
>003726_1735_2012 135       0      135
TGGGGAATATTGCACAATGGGGGAAACCCTGATGCAGCGACGCCGCGTGGAGGAAGAAGG
TCTTCGGATTGTAAACTCCTGTTGTTGGGGAAGATAATGACGGTACCCAACAAGGAAGTG
ACGGCTAACTACGCG
>003727_2012_0857 157       0      157
TGAGGAATATTGGTCAATGGACGAGAGTCTGAACCAGCCAAGTAGCGTGAAGGATGACTG
CCCTATGGGTTGTAAACTTCTTTTATATGGGAATAAAAAAGAGCACGTGTGCTCTATTGT
ATGTACCTTATGAATAAGCATCGGCTAATTCCGTGCT
>003729_1738_1791 163       0      163
GCAGCAGTGAGGAATATTGGTCAATGGGCGCGAGCCTGAACCAGCCAAGTAGCGTGAAGG
ATGACTGCCCTATGGGTTGTAAACTTCTTTTGTCCGGGAATAAAACCGCCTACGTGTAGG
CGCTTGTATGTACCGGTACGAATAAGCATCGACTAACTCCGTG
>003740_1991_0518 135       0      135
TGGGGAATATTGCACAATGGGGGAAACCCTGATGCAGCGACGCCGCGTGAGCGATGAAGT
ATTTCGGTATGTAAAGCTCTATCAGCAGGGAAGATAATGACGGTACCTGACTAAGAAGCA
CCGGCTAAATACGTG
>003741_2275_2708 72       0      72
TAGGGAATATTGCACAATGGGGGAAACCCTGATGCAGCCATGCCGCGTGTGTGAAGAAGG
CCTGGTTGTAAG
>003752_2096_1244 137       0      137
TGGGGAATATTGCACAATGGGGGAAACCCTAATGCAGCGACGCCGCGTGAAGGAAGAAGT
ATTTCGGTATGTAAACTTCTATCAGCAGGGAAGAAAATGACGGTACCTGACTAAGAAGCC
CCGGCTAACTACGTGCA
>003754_2417_0674 155       0      155
TGAGGAATATTGGTCAATGGACGCAAGTCTGAACCAGCCAAGTAGCGTGCAGGACGACGG
CCCTCCGGGTTGTAAACTGCTTTTAGTTGGGAATAAAGTGCAGTTCGTGAGCTGTTTTGT
ATGTACCATCAGAAAAAGGACCGGCTAATTCCGTG
>003772_1660_2503 160       0      160
TGGGGAATTTTGGACAATGGGGGCAACCCTGATCCAGCCATGCCGCGTGCAGGATGAAGG
TCTTCGGATTGTAAACTGCTTTTGTCAGGGACGAAAAGGATTGTGCTAATACCATGATCT
GCTGACGGTACCTGGAGAATAAGCACCGGCTAACTACGTG
>003776_2143_1728 139       0      139
TGGGGAATATTGGACAATGGACCAAAAGTCTGATCCAGCAATTCTGTGTGCACGATGACG
GTCTTAGGATTGTAAAGTGCTTTCAATTGGGAAGAAAAAAATGACGGTACCAATAGAAGA
AGCGACGGCTAAATACGTG
>003786_1820_1745 160       0      160
TAGGGAATTTTCGTCAATGGGGGGAACCCTGAACGAGCAATGCCGCGTGAGTGAGGAAGG
TCTTCGGATCGTAAAGCTCTGTTGTAAGAGAAAAACGGCACTCATAGGGAATGATGAGTG
AGTGATGGTATCTTACCAGAAAGTCACGGCTAACTACGTG
>003790_2480_1443 139       0      139
TGGGGAATATTGGACAATGGACCAAAAGTCTGATCCAGCAATTCTGTGTGCACGATGAAG
TTTTTCGGAATGTAAAGTGCTTTCAGTTGGGAAGAAGAAAGTGACGGTACCAACAGAAGA
AGCGACGGCTAAATACGTG
>003806_1735_1267 140       0      140
TGGGGAATATTGGACAATGGACCAAAAGTCTGATCCAGCAATTCTGTGTGCACGATGAAG
TTTTTCGGAATGTAAAGTGCTTTCAGTTGGGAAGAAGAAAGTAGACGGTACCAACAGAAG
AAGCGACGGCTAAATACGTG
>003807_2290_0671 158       0      158
TAGGGAATTTTCGGCAATGGGCGAAAGCCTGACCGAGCAATGCCGCGTGAGTGATGAAGG
TCTTCGGATTGTAAAGCTCTGTTGTAAAGGGAGAAATATTACATATCAACTATGTAACTG
ACGGTACTTTACCAGAAAGTCACGGCTAACTTCGTGCT
>003818_1873_0736 158       0      158
TGAGGAATATTGGTCAATGGACGAGAGTCTGAACCAGCCAAGTAGCGTGAAGGATGACTG
CCCTATGGGTTGTAAACTTCTTTTATACGGGAATAAAGTGAGCCACGTGTGGTTTTTTGT
ATGTACCGTATGAATAAGGATCGGCTAACTCCGTGCCG
>003834_2050_3243 141       0      141
TGGGGAATATTGGACAATGGACCAAAAGTCTGATCCAGCAATTCTGTGTGCACGATGACG
GTCTTAGGATTGTAAAGTGCTTTCAATCGGGAAAAAGAAAGTGATGGTACCGATAGAAGA
AGCGACGGCTAAATACGTGCT
>003839_1727_1005 140       0      140
TGGGGAATATTGGACAATGGACCAAAAGTCTGATCCAGCAATTCTGTGTGCACGATGACG
GTCTTAGGATTGTAAAGTGCTTTCAATTGGGAAGAAAAAAAATGACGGTACCAATAGAAG
AAGCGACGGCTAAATACGTG
>003845_1987_0687 155       0      155
TGAGGAATATTGGTCAATGGACGAGAGTCTGAACCAGCCAAGTAGCGTGAAGGAAGACTG
CCCTATGGGTTGTAAACTTCTTTTATAAGGGAATAAAGTCAGGTACGCGTACCTGTTTGT
ATGTACCTTATGAATAAGCATCGGCTAACTCCGTG
>003852_1637_1359 140       0      140
TGGGGAATATTGGACAATGGACCAAAAGTCTGATCCAGCAATTCTGTGTGCACGATGACG
GTCTTAGGATTGTAAAGTGCTTTCAATTGGGAAGAAAAAAAATGACGGTACCAATAGAAG
AAGCGACGGCTAAATACGTG
>003853_1716_2490 140       0      140
TGGGGAATATTGGACAATGGACCAAAAGTCTGATCCAGCAATTCTGTGTGCACGATGACG
GTCTTAGGATTGTAAAGTGCTTTCAATCGGGAAAAAGAAAGTGATGGTACCGATAGAAGA
AGCGACGGCTAAATACTTGA
>003855_1732_1311 161       0      161
AGGCAGTGAGGAATATTGGTCAATGGACGCAAGTCTGAACCAGCCAAGTAGCGTGCAGGA
TGACGGCCCTCTGGGTTGTAAACTGCTTTTAGTTGGGAATAAAGTGCAGCTCGTGAGCTG
TTTTGTATGTACCATCAGAAAAAGGACCGGCTAATTCCGTG
>003857_1602_2482 163       0      163
TGGGGAATCTTCCGCAATGGGCGAAAGCCTGACGGAGCAATGTCGCGTGAGTGATGAAGG
AATTCGTTCCGTAAAACTCTTTTGTTTATGACGAATGTGCAGATTGTGAATAATTATTGG
TAATGACGGTAGTAAACGAATAAGCCACTGCTAACTACGTGCG
>003889_1628_1600 139       0      139
TGGGGAATATTGGACAATGGACCAAAAGTCTGATCCAGCAATTCTGTGTGCACGATGACG
GTCTTAGGATTGTAAAGTGCTTTCAATTGGGAAGAAAAAAATGACGGTACCAATAGAAGA
AGCGACGGCTAAATACGTG
>003891_1845_0927 144       0      144
NGCAGTGGGGAATATTGGACAATGGACCAAAAGTCTGATCCAGCAATTCTGTGTGCACGA
TGAAGTTTTTCGGAATGTAAAGTGCTTTCAGTTGGGAAGAAGAAAGTGACGGTACCAACA
GAAGAAGCGACGGCTAAATACGTG
>003893_2239_2137 163       0      163
TAGGGAATTTTCGGCAATGGGGGGAACCCTGACCGAGCAACGCCGCGTGAAGGAAGAAGG
TCTTCGGATTGTAAACTTCTGTTATAAAGGAAGAACGGTATATATAGGGAATGATATATA
AGTGACGGTACTTTATGAGAAAGCCACGGCTGACTACGTGCCC
>003899_2049_3274 137       0      137
TGGGGAATATTGCACAATGGGGGAAACCCTGATGCAGCGACGCCGCGTGGAGGAAGAAGG
TCTTCGGATTGTAAACTCCTGTTGTTGGGGAAGATAATGACGGTACCCAACAAGGAAGTG
ACGGCTAACTACGTGCT
>003903_2173_3437 135       0      135
TGGGGAATATTGCACAATGGGGGAAACCCTGATGCAGCGACGCCGCGTGGAGGAAGAAGG
TCTTCGGATTGTAAACTCCTGTTGTTGGGGAAGATAATGACGGTACCCAACAAGGAAGTG
ACGGCTAACTACGTG
>003904_2325_1591 155       0      155
TGAGGAATATTGGTCAATGGACGCAAGTCTGAACCAGCCAAGTAGCGTGCAGGATGACGG
CCCTCCGGGTTGTAAACTGCTTTTAGTTGGGAATAAAGTGCAGTTCGTGAGCTGTTTTGT
ATGTACCATCAGAAAAAGGACCGGCTAATTCCGTG
>003906_2459_1349 158       0      158
TGAGGAATATTGGTCAATGGGCGAGAGCCTGAACCAGCCAAGTAGCGTGAAGGATGACGG
CCCTACGGGTTGTAAACTTCTTTTGTGCGGGAATAAAGGAGCCTACGTGTAGGCTTTTGC
ATGTACCGTAACGAATAAGCATCGGCTAACTCCGTGCA
>003913_2052_2817 160       0      160
TGGGGAATTTTGGACAATGGGGGCAACCCTGATCCAGCCATGCCGCGTGCAGGATGAAGG
TCTTCGGATTGTAAACTGCTTTTATCAGGGACGAAAAGGATTGTGCTAATACCATGATCT
GCTGACGGTACCTGAAGAATAAGCACCGGCTAACTACGTG
>003921_2025_0423 70       0      70
TAGGGAATATTGCACAATGGGGGAAACCCTGATGCAGCCATGCCGCGTGTGTGAAGAAGG
CCTGTGTAAG
>003931_1753_1298 136       0      136
TGGGGAATATTGCACAATGGGGGAAACCCTGATGCAGCAACGCCGCGTGAGTGATGAAGG
TTTTCGGATCGTAAAGCTCTGTCTTTGGGGAAGATAATGACGGTACCCAAGGAGGAAGCC
ACGGCTAACTACGTGT
>003937_1722_2349 135       0      135
TGGGGAATATTGCACAATGGGGGAAACCCTGATGCAGCGACGCCGCGTGGAGGAAGAAGG
TCTTCGGATTGTAAACTCCTGTTGTTGGGGAAGATAATGACGGTACCCAACAAGGAAGTG
ACGGCTAACTACGTG
>003943_1761_1941 137       0      137
TGGGGAATATTGCACAATGGGGGAAACCCTGATGCAGCGACGCCGCGTGAGTGAAGAAGT
ATTTCGGTATGTAAAGCTCTATCAGCAGGGAAGAAAATGACGGTACCTGACTAAGAAGCC
CCGGCTAACTACGTGCA
>003945_2401_1558 155       0      155
TGAGGAATATTGGTCAATGGACGCAAGTCTGAACCAGCCAAGTAGCGTGCAGGATGACGG
CCCTCCGGGTTGTAAACTGCTTTTAGTTGGGAATAAAGTGCAGTTCGTGAGCTGTTTTGT
ATGTACCATCAGAAAAAGGACCGGCTAATTCCGTG
>003964_2133_1856 160       0      160
TGGGGAATTTTGGACAATGGGGGCAACCCTGATCCAGCCATGCCGCGTGCAGGATGAAGG
TCTTCGGATTGTAAACTGCTTTTGTCAGGGACGAAAAGGGTTGTGTTAATACCATGATCT
GCTGACGGTACCTGAAGAATAAGCACCGGCTAACTACGTG
>003965_1838_3180 135       0      135
TGGGGAATATTGCACAATGGGGGAAACCCTGATGCAGCGACGCCGCGTGAGCGAAGAAGT
ATTTCGGTATGTAAAGCTCTATCAGCAGGGAAGAAAATGACGGTACCTGACTAAGAAGCC
CCGGCTAACTACGTG
>003974_1785_0569 138       0      138
TGGGGAACATTGCACAATGGAGGAAACTCTGATGCAGCGACGCCGCGTGAGGGAAGAAGA
TTTTCGGATTGTAAACCTCTGTCTTCGGGGACGAAGTATGACGGTACCCGAGGAGGAAGC
CACGGCTAACTACGTGCT
>003977_1904_2261 142       0      142
TGGGGAATATTGGACAATGGACCAAAAGTCTGATCCAGCAATTCTGTGTGCACGATGACG
GTCTTAGGATTGTAAAGTGCTTTCAATTGGGAAGAAAAAAAATAGACGGTACCAATAGAA
GAAGCGACGGCTAAATACGTGT
>003982_1821_0988 139       0      139
TGGGGAATATTGGACAATGGACCAAAAGTCTGATCCAGCAATTCTGTGTGCACGATGAAG
TTTTCGGAATGTAAAGTGCTCTCAGTTGGGAAGAAGAAAGTGACGGTACCAACTAGAAGA
AGCGACGGCTAAATACGTG
>003984_1718_1740 140       0      140
TGGGGAATATTGGACAATGGACCAAAAGTCTGATCCAGCAATTCTGTGTGCACGATGACG
GTCTTAGGATTGTAAAGTGCTTTCAATCGGGAAAAAGAAAGTGATGGTACCGATAGAAGA
AGCGACGGCTAAATACGTGT
>003985_1680_1676 143       0      143
GCAGCAGTGGGGAATATTGCACAATGGGGGAAACCCTGATGCAGCAACGCCGCGTGAGTG
ATGAAGGTTTTCGGATCGTAAAGCTCTGTCTTTGGGGAAGATAATGACGGTACCCAAGGA
GGAAGCCACGGCTAACTACGTGT
>003998_2087_2123 89       0      89
TGGGGAATATTGCACAATGGGCGAAAGCCTGATGCAGCAACGCCGCGTGAGCGATGAAGG
CCTCGGTCGTAAGACTCTGTCCTCAGAGA
>004530_1697_2458 139       0      139
TGGGGAATATTGGACAATGGACCAAAAGTCTGATCCAGCAATTCTGTGTGCACGATGACG
GTCTTAGGATTGTAAAGTGCTTTCAATCGGGAAAAAGAAAGTGATGGTACCGATAGAAGA
AGCGACGGCTAAATACGTG
>004541_2450_2462 156       0      156
TGAGGAATATTGGTCAATGGACGCAAGTCTGAACCAGCCAAGTAGCGTGCAGGACGACGG
CCCTCCGGGTTGTAAACTGCTTTTAGTTGGGAATAAAGTGCAGCTCGTGAGCTGTTTTGT
ATGTACCATCAGAAAAAGGACCGGCTAATTCCGTGT
>004562_1670_1501 157       0      157
TGAGGAATATTGTTCAATGGACGAGAGTCTGAACCAGCCAAGTAGCGTGCAGGATGACGG
CCCTATGGGTTGTAAACTGCTTTTATAAGGGAATAAAGTGAGAGTCGTGACTCTTTTTGC
ATGTACCTTATGAATAAGGACCGGCTAATTCCGTGCT
>004565_1626_3326 158       0      158
TGAGGAATATTGGTCAATGGGCGCGAGCCTGAACCAGCCAAGTAGCGTGAAGGATGACTG
CCCTATGGGTTGTAAACTTCTTTTGTCCGGGAATAAAACCGCCTACGTGTAGGCGCTTGT
ATGTACCGGTACGAATAAGCATCGGCTAACTCCGTCGC
>004583_1739_2665 140       0      140
TGGGGAATATTGGACAATGGACCAAAAGTCTGATCCAGCAATTCTGTGTGCACGATGACG
GTCTTAGGATTGTAAAGTGCTTTCAATTGGGAAGAAAAAAAATGACGGTACCAATAGAAG
AAGCGACGGCTAAATACGTG
>004588_2008_1917 139       0      139
TGGGGAATATTGGACAATGGACCAAAAGCCTGATCCAGCAATTCTGTGTGCACGATGAAG
TTTTTCGGAATGTAAAGTGCTTTCAGTTGGGAAGAAGAAAGTGACGGTACCAACAGAAGA
AGCGACGGCTAAATACGTG
>004589_1985_1715 149       0      149
TGGGGAATATTGGACAATGGACCAAAAGTCTGATCCAGCAATTCTGTGTGCACGATGAAG
TTTTTCGGAATGTAAAGTGCTTTCAGTTGGGAAGAAGAAAGTGACGGTACCAACAGAAGA
AGCGACGGCTAAATACGTGCCAGCGCGCG
>004590_1997_3087 160       0      160
GCAGTGAGGAATATTGGTCAATGGGCGCGAGCCTGAACCAGCCAAGTAGCGTGAAGGATG
ACTGCCCTATGGGTTGTAAACTTCTTTTGTCCGGGAATAAAACCGCCTACGTGTAGGCGC
TTGTATGTACCGGTACGAATAAGCATCGGCTAACTCCATG
>004596_2066_1530 161       0      161
TGGGGAATCTTCCGCAATGGGCGAAAGCCTGACGGAGCAATGCCGCGTGAGTGATGAAGG
AATTCGTTCCGTAAAACTCTTTTGTTTATGACGAATGTGCAGATTGTGAATAATTATTTG
TAATGACGGTAGTAAACGAATAAGCCACGGCTAACTACGTG
>004597_1635_1718 156       0      156
TGAGGAATATTGGTCAATGGGCGCGAGCCTGAACCAGCCAAGTAGCGTGAAGGATGACTG
CCCTATGGGTTGTAAACTTCTTTTGTCCGGGAATAAAACCGCCTACGTGTAGGCGCTTGT
ATGTACCGGTACGAATAAGCATCGGCTAACTCCGTG
>004599_1631_1219 156       0      156
TGAGGAATATTGGTCAATGGGCGCGAGCCTGAACCAGCCAAGTAGCGTGAAGGATGACTG
CCCTATGGGTTGTAAACTTCTTTTGTCCGGGAATAAAACCGCCTACGTGTAGGCGCTTGT
ATGTACCGGTACGAATAAGCATCGGCTAACTCCGTG
>004605_2017_3513 91       0      91
TGGGGAATATTGGACAATGGACCAAAAGTACTGATCCAGCAATTCTGTGTGCACGATGAC
GGTCTTAGGATTGTAAAGTAGCTTTCTAATT
>004606_2085_3297 161       0      161
TGGGGAATCTTCCGCAATGGGCGAAAGCCTGACGGAGCAATGCCGCGTGAGTGATGAAGG
AATTCGTTCCGTAAAACTCTTTTGTTTATGACGAATGTGCAGATTGTGAATAATTATTTG
TAATGACGGTAGTAAACGAATAAGCCACGGCTAACTACGTG
>004619_1701_2138 136       0      136
TGGGGAATCTTGCGCAATGGGGGGAACCCTGACGCAGCGACGCCGCGTGCGGGACGAAGG
CCCTCGGGTCGTAAACCGCTTTCAGCAGGGATGAGACAAGACGGTACCTGCAGAAGAAGC
CCCGGCTAACTACGTG
>004622_1908_0882 155       0      155
TGGGGAATATTGCACAATGGGGGAAACCCTGATGCAGCAACGCCGCGTGAAGGAAGAAGG
TTTTCGGATCGTAAACTTCTATCAATAGGGAAGAAAGAAATGACGGTACCTAAATAAGAA
GCCCCGGCTAACTACGTGCCAGCAGCGTGACGTAT
>004657_2452_2073 138       0      138
TGGGGAATATTGGACAATGGACCAAAAGTCTGATCCAGCAATTCTGTGTGCACGATGACG
GTCTTAGGATTGTAAAGTGCTTTCAATCGGGAAAAGAAAGTGATGGTACCGATAGAAGAA
GCGACGGCTAAATACGTG
>004664_1838_0737 160       0      160
TGAGGAATATTGGTCAATGGACGGAAGTCTGAACCAGCCAAGTCGCGTGAAGGATGAAGG
TTCTATGGATTGTAAACTTCTTTTATAGGGGAATAAAAAAGTCCACGTGTGGATTCTTGT
ATGTACCCTATGAATAAGCATCGGCTAACTCCGTGCCCGC
>004667_1977_1952 153       0      153
TGGGGAATATTGGACAATGGACCAAAAGTCTGATCCAGCAATTCTGTGTGCACGATGAAG
TTTTTCGGAATGTAAAGTGCTTTCAGTTGGGAAGAAGAAAGTGACGGTACCAACAGAAGA
AGCGACGGCTAAATACGTGCCNCNNCGCGTAGT
>004673_2189_1385 140       0      140
TGGGGAATATTGGACAATGGACCTAAAGTCTGATCCAGCAATTCTGTGTGCACGATGACG
GTCTTAGGATTGTAAAGTGCTTTCAATTGGGAAGAAAAAAATGACGGTACCAATAGAAGA
AGCGACGGCTAAATACGTGT
>004674_1756_1087 155       0      155
TGAGGAATATTGGTCAATGGACGCAAGTCTGAACCAGCCAAGTAGCGTGCAGGATGACGG
CCCTCCGGGTTGTAAACTGCTTTTAGTTGGGAATAAAGTGCAGCTCGTGAGCTGTTTTGT
ATGTACCATCAGAAAAAGGACCGGCTAATTCCGTG
>004676_1817_1705 143       0      143
TGGGGAATATTGGACAATGGACCAAAAGTCTGATCCAGCAATTCTGTGTGCACGATGACG
GTCTTAGGATTGTAAAGTGCTTTCAATTGGGAAGAAAAAAATGACGGTACCAATAGAAGA
AGCGACGGCTAAATACGTACCAC
>004686_2496_2956 120       0      120
TGAGGAATATTGGTCAATGGACGAGAGTCTGAACCAGCCAAGTAGCGTGAAGGATGACTG
CCCTATGGGTTGTAAACTTCTTTTATACGGGAATAAAGTGAGCCACGTGTGGTTTTTGTT
>004700_1774_0920 165       0      165
AGCGGGGAATTTTGGACAATGGGGGCAACCCTGATCCAGCCATGCCGCGTGCAGGATGAA
GGTCTTCGGATTGTAAACTGCTTTTGTCAGGGACGAAAAGGATTGTGTTAATACCATGAT
CTGCTGACGGTACCTGAAGAATAAGCACCGGCTAACTACGTGCCC
>004710_2135_1483 159       0      159
TGGGGAATATTGGACAATGGACCAAAAGTCTGATCCAGCAATTCTGTGTGCACGATGAAG
TTTTTCGGAATGTAAAGTGCTTTCAGTTGGGAAGAAGAAAGTGACGGTACCAACAGAAGA
AGCGACGGCTAAATACGTGCCAGTAGCCGCCGGTAAGTA
>004714_1822_1960 142       0      142
TGGGGAATATTGGACAATGGACCAAAAGTCTGATCCAGCAATTCTGTGTGCACGATGACG
GTCTTAGGATTGTAAAATGCTTTCAATTGGGAAGAAAAAAAATAGACGGTACCAATAGAA
GAAGCGACGGCTAAATAACGTG
>004715_2412_2189 171       0      171
AGGCAGCAGTGGGGAATTTTGGACAATGGGGGCAACCCTGATCCAGCCATGCCGCGTGCA
GGATGAAGGTCTTCGGATTGTAAACTGCTTTTGTCAGGGACGAAAAGGATTGTGCTAATA
CCATGATCTGCTGACGGTACCTGAAGAATAAGCACCGGCTAACTACGTGCT
>004718_1648_1846 139       0      139
TGGGGAATATTGGACAATGGACCAAAAGTCTGATCCAGCAATTCTGTGTGCACGATGACG
GTCTTAGGATTGTAAAGTGCTTTCAATTGGGAAGAAAAAAATGACGGTACCAATAGAAGA
AGCGACGGCTAAATACGTG
>004722_2085_2996 146       0      146
GAGGCAGCAGTAGGGAATATTGCACAATGGGGGAAACCCTGATGCAGCGACGCCGCGTGA
AGGAAGAAGTATCTCGGTATGTAAACTTCTATCAGCAGGGAAGACAATGACGGTACCTGA
CTAAGAAGCCCCGGCTAACTACGTGT
>004727_1841_3262 110       0      110
TGAGGAATATTGGTCAATGGACGAGAGTCTGAACCAGCCAAGTAGCGTGAAGGATGACTG
CCCTATGGGTTGTAAACTTCTTTTATATGGGAATAAAAANAAGACGTGTG
>004738_2467_2279 160       0      160
TGGGGAATATTGGACAATGGACCAAAAGTCTGATCCAGCAATTCTGTGTGCACGATGACG
GTCTTAGGATTGTAAAGTGCTTTCAATCGGGAAAAAGAAAGTGATGGTACCGATAGAAGA
AGCGACGGCAAAATACGTGCCACGCACGCCGGCCGGTAAT
>004739_1685_3123 142       0      142
TGGGGAATATTGGACAATGGACCAAAAGTCTGATCCAGCAATTCTGTGTGCACGATGACG
GTCTTAGGATTGTAAAGTGCTTTCAATTGGGAAGAAAAAAATGACGGTACCAATAGAAGA
AGCGACGGCTAAATACGTGCCT
>004743_2475_2152 135       0      135
TGGGGAATATTGCACAATGGGGGAAACCCTGATGCAGCGACGCCGCGTGGAGGAAGAAGG
TCTTCGGATTGTAAACTCCTGTTGTTGGGGAAGATAATGACGGTACCCAACAAGGAAGTG
ACGGCTAACTACGTG
>004752_2057_2083 165       0      165
GCAGTAGGGAATCTTCGGCAATGGGGGCAACCCTGACCGAGCAACGCCGCGTGAGTGAAG
AAGGTTTTCGGATCGTAAAGCTCTGTTGTAAGAGAAGAATGTGTGTGAGAGTGGAAAGTT
CACACAGTGACGGTAACTTACCAGAAAGGGACGGCTAACTACGTG
>004756_1963_1949 162       0      162
TGGGGAATCTTCCGCAATGGGCGAAAGCCTGACGGAGCAATGCCGCGTGAGTGATGAAGG
AATTCGTTCCGTAAAACTCTTTTGTTTATGACGAATGTGCAGATTGTGAATAATTATTTG
TAATGACGGTAGTAAACGAATAAGCCACGGCTAACTACGTGT
>004771_1667_3164 139       0      139
TGGGGAATATTGGACAATGGACCAAAAGTCTGATCCAGCAATTCTGTGTGCACGATGAAG
TTTTTCGGAATGTAAAGTGCTTTCAGTTGGGAAGAAGAAAGTGACGGTACCAACAGAAGA
AGCGACGGCTAAATACGTG
>004784_2431_2258 141       0      141
TGGGGAATATTGGACAATGGACCAAAAGTCTGATCCAGCAATTCTGTGTGCACGATGACG
GTCTTAGGATTGTAAAGTGCTTTCAATCGGGAAAAAGAAAGTGATGGTACCGATAGAAGA
AGCGACGGCTAAATACGTGCT
>004785_1847_0794 135       0      135
TGGGGAATATTGCACAATGGGGGAAACCCTGATGCAGCAACGCCGCGTGAGTGATGAAGG
TTTTCGGATCGTAAAGCTCTGTCTTTGGGGAAGATAATGACGGTACCCAAGGAGGAAGCC
ACGGCTAACTACGTG
>004788_1804_2757 157       0      157
TGAGGAATATTGGTCAATGGACGAGAGTCTGAACCAGCCAAGTAGCGTGAAGGAAGACTG
CCCTATGGGTTGTAAACTTCTTTTATAAGGGAATAAAGTCAGGTACGTGTACCTGTTTGT
ATGTACCTTATGAATAAGCATCGGCTAACTCCGTGCT
>004800_2154_1843 163       0      163
TGGGGAATTTTGGACAATGGGGGCAACCCTGATCCTGCCATGCCGCGTGCAGGATGAAGG
TCTTCGGATTGTAAACTGCTTTTGTCAGGGACGAAAAGGATTCCGCTAATACCGGGATCT
GCTGACGGTACCTGAAGAATAAGCACCGGCTAACTACGTGTCA
>004804_2347_0625 141       0      141
TGGGGAATATTGGACAATGGACCAAAAGTCTGATCCAGCAATTCTGTGTGCACGATGAAG
TTTTTCGGAATGTAAAGTGCTTTCGGTTGGGAAGAAGAAAGTGACGGTACCAACAGAAGA
AGCGACGGCTAAATACGTGCA
>004807_1783_2955 140       0      140
TGGGGAATATTGGACAATGGACCAAAAGTCTGATCCAGCAATTCTGTGTGCACGATGACG
GTCTTAGGATTGTAAAGTGCTTTCAATCGGGAAAAAGAAAGTGATGGTACCGATAGAAGA
AGCGACGGCTAAATACGTGG
>004819_1877_1662 141       0      141
TGGGGAATATTGGACAATGGACCGAAAAGTACTGATCCAGCAATTCTGTGTGCACGATGA
CGGTCTTAGGATTGTAAAGTGCTTTCAATCGGGAAAAAGAAAGTGATGGTACCGATAGAA
GAAGCGACGGCTAAATACGTG
>004821_1958_2156 181       0      181
TGGGGAATCTTCCGCAATGGGCGAAAGCCTGACGGAGCAATGCCGCGTGAGTGATGAAGG
AATTCGTTCCGTAAAACTCTTTTGTTTATGACGAATGTGCAGATTGTGAATAATTATTTG
TAATGACGGTAGTAAACGAATAAGCCACGGCTAACTACGTGCCAACAGCCGCCGGTAAGT
A
>004825_2105_2481 140       0      140
TGGGGAATATTGGACAATGGGACCAAAAGTCTGATCCAGCAATTCTGTGTGCACGATGAA
GTTTTTCGGAATGTAAAGTGCTTTCAGTTGGGAAGAAGAAAGTGACGGTACCAACAGAAG
AAGCGACGGCTAAATACGCG
>004833_1769_2045 156       0      156
TGGGGAATCTTGCGCAATGGGGGGAACCCTGACGCAGCGACGCCGCGTGCGGGACGAAGG
CCCTCGGGTCGTAAACCGCTTTCAGCAGGGATGAGACAAGACGGTACCTGCAGAAGAAGC
CCCGGCTAACTACGTGCCAGCACGCCGGACGGTAAT
>004858_2052_1540 135       0      135
TGGGGAATATTGCACAATGGGGGAAACCCTGATGCAGCGACGCCGCGTGAGCGAAGAAGT
ATTTCGGTATGTAAAGCTCTATCAGCAGGGAAGAAAATGACGGTACCTGACTAAGAAGCC
CCGGCTAACTACGTG
>004873_2090_1339 139       0      139
TGGGGAATATTGGACAATGGACCAAAAGTCTGATCCAGCAATTCTGTGTGCACGATGACG
GTCTTAGGATTGTAAAGTGCTTTCAATTGGGAAGAAAAAAATGACGGTACCAATAGAAGA
AGCGACGGCTAAATACGTG
>004884_1738_2174 164       0      164
CAGCAGTGAGGAATATTGGTCAATGGGCGCGAGCCTGAACCAGCCAAGTAGCGTGAAGGA
TGACTGCCCTATGGGTTGTAAACTTCTTTTGTCCGGGAATAAAACCGCCTACGTGTAGGC
GCTTGTATGTACCGGTACGAATAAGCATCGGCTAACTCCGTGCA
>004887_1706_2549 141       0      141
TGGGGAATATTGGACAATGGACCAAAAGTCTGATCCAGCAATTCTGTGTGCACGATGAAG
TTTTTCGGAATGTAAAGTGCTTTCAGTTGGGAAGAAGAAAGTGACGGTACCAACAGAAGA
AGCGACGACTAAATACGTGCA
>004897_2045_2151 139       0      139
TGGGGAATATTGGACAATGGACCAAAAGTCTGATCCAGCAATTCTGTGTGCACGATGACG
GTCTTAGGATTGTAAAGTGCTTTCAATCGGGAAAAAGAAAGTGATGGTACCGATAGAAGA
AGCGACGGCTAAATACGTG
>004898_2406_2539 139       0      139
TGGGGAATATTGGACAATGGACCAAAAGTCTGATCCAGCAATTCTGTGTGCACGATGAAG
TTTTTCGGAATGTAAAGTGCTTTCAGTTGGGAAGAAGAAAGTGACGGTACCAACAGAAGA
AGCGACGGCTAAATACGTA
>004930_1994_1796 143       0      143
TGGGGAATATTGGACAATGGACCAAAAGTACTGATCCAGCAATTCTGTGTGCACGATGAC
GGTCTTAGGATTGTAAAGTGCTTTCAATCGGGAAAAAGAAAAGTGATGGTACCGATAGAA
GAAGCGACGGCTAAATACGTGCT
>004939_2204_1114 135       0      135
TGGGGAATATTGCACAATGGGGGAAACCCTGATGCAGCGACGCCGCGTGAAGGATGAAGT
ATTTCGGTATGTAAACTTCTATCAGCAGGGAAGAAAATGACGGTACCTGACTAAGAAGCC
CCGGCTAACTACGTG
>004945_1823_1927 139       0      139
TGGGGAATATTGGACAATGGACCAAAAGTCTGATCCAGCAATTCTGTGTGCACGATGACG
GTCTTAGGATTGTAAAGTGCTTTCAATTGGGAAGAAAAAAATGACGGTACCAATAGAAGA
AGCGACGGCTAAATACGTG
>004948_1863_2982 68       0      68
TGGGGAATTTTGGACAATGGGGGCAACCCTGATCCAGCCATGCCGCGTGCAGGAAGAAGG
CCTGTGTA
>004951_2173_2327 137       0      137
TGGGGAATATTGCACAATGGGGGAAACCCTGATGCAGCAACGCCGCGTGAGTGAAGAAGT
ATTTCGGTATGTAAAGCTCTATCAGCAGGGAAGAAAGTGACGGTACCTGACTAAGAAGCC
CCGGCTAACTACGTGCC
>004955_2176_0723 160       0      160
TGGGGAATTTTGGACAATGGGGGCAACCCTGATCCAGCCATGCCGCGTGCAGGATGAAGG
TCTTCGGATTGTAAACTGCTTTTGTCAGGGACGAAAAGGATTGTGTTAATACCATGATCT
GCTGACGGTACCTGAAGAATAAGCACCGGCTAACTACGTA
>004961_2444_0980 135       0      135
TGGGGAATATTGCACAATGGGGGAAACCCTGATGCAGCAACGCCGCGTGAGTGATGACGG
TCTTCGGATTGTAAAGCTCTGTCTTTGGGGACGATAATGACGGTACCCAAGGAGGAAGCC
ACGGCTAACTACGTG
>004964_2424_1154 139       0      139
TGGGGAATATTGGACAATGGACCAAAAGTCTGATCCAGCAATTCTGTGTGCACGATGAAG
TTTTTCGGAATGTAAAGTGCTTTCAGTTGGGAAGAAGAAAGTGACGGTACCAACAGAAGA
AGCGACGGCTAAATACGTG
>004965_1832_2432 155       0      155
TGAGGAATATTGGTCAATGGACGCAAGTCTGAACCAGCCAAGTAGCGTGCAGGATGACGG
CCCTCCGGGTTGTAAACTGCTTTTAGTTGGGAATAAAGTGCAGCTCGTGAGTTGTTTTGT
ATGTACCATCAGAAAAAGGACCGGCTAATTCCGTG
>004971_1969_2611 155       0      155
TGAGGAATATTGGTCAATGGGCGAGAGCCTGAACCAGCCAAGTAGCGTGAAGGATGAAGG
TCCTACGGATTGTAAACTTCTTTTATACGGGAATAAAGTTTCCTACGTGTAGGATTTTGT
ATGTACCGTATGAATAAGCATCGGCTAACTCCGTG
>004973_2135_1605 140       0      140
TGGGGAATATTGGACAATGGACCAAAAGTCTGATCCAGCAATTCTGTGTGCACGATGAAG
TTTTTCGGAATGTAAAGTGCTTTCAGTTGGGAAGAAGAAAGTGACGGTACCAACAGAAGA
AGCGACGGCTAAATACGTGT
>004976_1804_2048 145       0      145
GCAGTGGGGAATATTGGACAATGGACCAAAAGTCTGATCCAGCAATTCTGTGTGCACGAT
GAAGTTTTTCGGAATGTAAAGTGCTTTCAGTTGGGAAGAAGAAAGTGACGGTACCAACAG
AAGAAGCGACGGCTAAATACGTGCT
>004982_2455_2848 168       0      168
GGCGCAGTGGGGAATCTTCCGCAATGGGCGAAAGCCTGACGGAGCAATGCCGCGTGAGTG
ATGAAGGAATTCGTTCCGTAAAACTCTTTTGTTTATGACGAATGTGTAGATTGTGAATAA
TTATTTGTAATGACGGTAGTAAACGAATAAGCCACGGCTAACTACGTG
>004988_1844_1831 156       0      156
TGAGGAATATTGGTCAATGGACGCAAGTCTGAACCAGCCAAGTAGCGTGCAGGATGACGG
CCCTCCGGGTTGTAAACTGCCTTTAGTTGGGAATAAAGTGCAGCTCGTGAGCTGTTTTGT
ATGTACCATCAGAAAAAGGACCGGCTAATTCCGTGT
>004989_2183_1297 156       0      156
TGAGGAATATTGGTCAATGGACGAGAGTCTGAACCAGCCAAGTAGCGTGAAGGATGACTG
CCCTATGGGTTGTAAACTTCTTTTATACGGGAATAAAGTGAGCCACGTGTGGTTTTTTGT
ATGTACCGTATGAATAAGGATCGGCTAACTCCGTGT
>004992_2390_0633 180       0      180
TGGGGAATCTTCCGCAATGGGCGAAAGCCTGACGGAGCAATGCCGCGTGAGTGATGAAGG
AATTCGTTCCGTAAAACTCTTTTGTTTATGACGAATGTGCAGATTGTGAATAATTATTTG
TAATGACGGTAGTAAACGAATAAGCCACGGCTAACTACGTCGCAGAGCCGCCGGTAAGTA
>005000_1588_0930 160       0      160
TGGGGAATCTTCCGCAATGGGCGAAAGCCTGACGGAGCAATGCCGCGTGAGTGATGAAGG
AATTCGTTCCGTAAAACTCTTTTGTTTATGACGAATGTGCAGATTGTGAATAATTATTTG
TAATGACGGTAGTAAACGAATAAGCCACGGCTAACTACGT
>005502_1645_2227 160       0      160
TGGGGAATTTTGGACAATGGGGGCAACCCTGATCCAGCCATGCCGCGTGCAGGATGAAGG
TCTTCGGATTGTAAACTGCTTTTGTCAGGGACGAAAAGGATTGTGTTAATACCATGATCT
GCTGACGGTACCTGAAGAATAAGCACCGGCTAACTACGTA
>005505_1690_0771 140       0      140
TGGGGAATATTGGACAATGGACCAAAAGTCTGATCCAGCAATTCTGTGTGCACGATGAAG
TTTTTCGGAATGTAAAGTGCTTTCAGTTGGGAAGAAGAAAGTGACGGTACCAACAGAAGA
AGCGACGGCTAAATACGTGT
>005531_1615_1029 140       0      140
TGGGGAATATTGGACAATGGACCAAAAGTCTGATCCAGCAATTCTGTGTGCACGATGAAG
TTTTTCGGAATGTAAAGTGCTTTCAGTTGGGAAGAAGAAAGTGACGGTACCAACAGAAGA
AGCGACGGCTAAATACGTGT
>005533_1685_0988 142       0      142
TGGGGAATATTGGACAATGGACCAAAAGTCTGATCCAGCAATTCTGTGTGCACGATGAAG
TTTTTCGGAATGTAAAGTGCTTTCAGTTGGGAAGAAGAAAGTGACGGTACTAACAGAAGA
AGCGACGGCTAAATACGTGCCT
>005539_1666_0578 159       0      159
TGAGGAATATTGGTCAATGGGCGAGAGCCTGAACCAGCCAAGTAGCGTGAAGGATGAAGG
TTCTATGGATTGTAAACTTCTTTTATACGGGAATAAAACCTCCCACGTTGTGGGAGCTTG
TATGTACCGTATGAATAAGCATCGGCTAACTCCGTACAC
>005543_2250_1864 161       0      161
TGGGGAATCTTCCGCAATGGGCGAAAGCCTGACGGAGCAATGCCGCGTGAGTGATGAAGG
AATTCGTTCCGTAAAACTCTTTTGTTTATGACGAATGTGCAGGTTGTGAATAATTATTTG
TAATGACGGTAGTAAACGAATAAGCCACGGCTAACTACGTG
>005549_2127_1145 158       0      158
TGGGGAATATTGGACAATGGACCAAAAGTCTGATCCAGCAATTCTGTGTGCACGATGACG
GTCTTAGGATTGTAAAGTGCTTTCAATTGGGAAGAAAAAAATGACGGTACCAATAGAAGA
AGCGACGGCTAAATACGTGCCAGCACGCCGACGGTAAT
>005559_2051_0319 42       0      42
TGGGGAATATTGGACAATGGACCAAAAGTACTGATCCNCGAC
>005567_2380_1542 158       0      158
TGAGGAATATTGGTCAATGGACGAGAGTCTGAACCAGCCAAGTAGCGTGAAGGATGACTG
CCCTATGGGTTGTAAACTTCTTTTATACGGGAATAAAGTGAGCCACGTGTGGTTTTTTGT
ATGTACCGTATGAATAAGGATCGGCTAACTCCGTGCCT
>005575_2420_0741 144       0      144
GCAGTGGGGAATATTGGACAATGGACCAAAAGTCTGATCCAGCAATTCTGTGTGCACGAT
GAAGTTTTTCGGAATGTAAAGTGCTTTCAGTTGGGAAGAAGAAAGTGACGGTACCAACAG
AAGAAGCGACGGCTAAATACGTGT
>005588_1865_3352 160       0      160
GCAGCAGTGGGGAATATTGCACAATGGGGGAAACCCTGATGCAGCGACGCCGCGTGAGCG
AAGAAGTATTTCGGTATGTAAAGCTCTATCAGCAGGGAAGAAGAAATGACGGTACCTGAC
TAAGAAGCACCGGCTAAATACGTGCCAGCACGCCGAGTAT
>005595_2031_2342 109       0      109
TAGGGAATATTGCACAATGGGGGAAACCCTGATGCAGCCATGCCGCGTGTGTGAAGAAGG
CCTGGTGTAAGNACTTCTAGTGGGTAGGGAAAGTAACTAGACGTTACCC
>005600_1936_0753 155       0      155
TGAGGAATATTGGTCAATGGACGAGAGTCTGAACCAGCCAAGTAGCGTGAAGGATGACTG
CCCTATGGGTTGTAAACTTCTTCTATACGGGAATAAAGTGAGCCACGTGTGGTTTTTTGT
ATGTACCGTATGAATAAGGATCGGCTAACTACGTG
>005605_1634_0841 142       0      142
TGGGGAATATTGGACAATGGACCAAAAGTCTGATCCAGCAATTCTGTGTGCACGATGAAG
TTTTTCGGAATGTAAAGTGCTTTCAGTTGGGAAGAAGAAAGTGACGGTACCAACAGAAGA
AGCGACGGCTAAATACGTGCCC
>005611_2109_2344 156       0      156
TGAGGAATATTGGTCAATGGACGAGAGTCTGAACCAGCCAAGTAGCGTGAAGGATGACTG
CCCTATGGGTTGTAAACTTCTTTTATACGGGAATAAAGTGAAGCACGTGTGCTTTTTTGT
ATGTACCGTATGAATAAGGATCGGCTAACTCCGTGT
>005613_2370_1513 161       0      161
TGGGGAATCTTCCGCAATGGGCGAATGCCTGACGGAGCAATGCCGCGTGAGTGATGAAGG
AATTCGTTCCGTAAAACTCTTTTGTTTATGACGAATGTGCAGATTGTGAATAATTATTTG
TAATGACGGTAGTAAACGAATAAGCCACGGCTAACTACGTG
>005614_1716_0893 140       0      140
TGGGGAATATTGGACAATGGACCAAAAGTCTGATCCAGCAATTCTGTGTGCACGATGACG
GTCTTAGGATTGTAAAGTGCTTTCAATTGGGAAGAAAAAAATAGACGGTACCAATAGAAG
AAGCGACGGCTAAATACGTG
>005622_2396_2758 135       0      135
TGGGGAATATTGCACAATGGGGGAAACCCTGATGCAGCAACGCCGCGTGAGTGAAGAAGT
ATTTCGGTATGTAAAGCTCTATCAGCAGGGAAGAAAGTGACGGTACCTGACTAAGAAGCC
CCGGCTAACTACGTG
>005625_2489_2592 139       0      139
GCAGTGGGGAATATTGCACAATGGGGGAAACCCTGATGCAGCGACGCCGCGTGAGCGATG
AAGTATTTCGGTATGTAAAGCTCTATCAGCAGGGAAGAAAATGACGGTACCTGACTAAGA
AGCCCCGGCTAACTACGTG
>005630_1826_1454 141       0      141
TGGGGAATATTGGACAATGGACCAAAAGTCTGATCCAGCAATTCTGTGTGCACGATGAAG
TTTTTCGGAATGTAAAGTGCTTTCAGTTGGGAAGAAGAAAGTGACGGTACCAACAGAAGA
AGCGACGGCTAAATACGTGCT
>005634_2242_0813 139       0      139
TGGGGAATATTGGACAATGGACCAAAAGTCTGATCCAGCAATTCTGTGTGCACGATGACG
GTCTTAGGATTGTAAAGTGCTTTCAATTGGGAAGAAAAAAATGACGGTACCAATAGAAGA
AGCGACGGCTAAATACGTG
>005638_1620_0838 37       0      37
GGTGGGGAATTTGGTCGAATAGGGCGAAACCCTAAGT
>005639_2487_1042 157       0      157
TGAGGAATATTGGTCAATGGGCGCGAGCCTGAACCAGCCAAGTAGCGTGAAGGATGACTG
CCCTATGGGTTGTAAACTTCTTTTGTCCGGGAATAAAACCGCCTACGTGTAGGCGCTTGT
ATGTACCGGTACGAATAAGCATCGGCTAACTCCGTGT
>005652_1625_2881 157       0      157
TGAGGAATATTGGTCAATGGACGCAAGTCTGAACCAGCCAAGTAGCGTGCAGGATGACGG
CCCTCCGGGTTGTAAACTGCTTTTAGTTGGGAATAAAGTGCAGCTCGTGAGCTGTTTTGT
ATGTACCATCAGAAAAAGGACCGGCTAATTCCGTGCA
>005654_1931_1855 156       0      156
TGAGGAATATTGGTCAATGGACGAGAGTCTGAACCAGCCAAGTAGCGTGAAGGATGACTG
CCCTATGGGTTGTAAACTTCTTTTATACGGGAATAAAGTGAGCCACGTGTGGTTTTTTGT
ATGTACCGTATGAATAAGGATCGGCTAACTCCGTGT
>005666_1663_1950 155       0      155
TGAGGAATATTGGTCAATGGACGAGAGTCTGAACCAGCCAAGTAGCGTGAAGGATGACTG
CCCTATGGGTTGTAAACTTCTTTTATACGGGAATAAAGTTAGCCACGTGTGGTTTTTTGT
ATGTACCGTATGAATAAGGATCGGCTAACTCCGTG
>005670_2396_0574 140       0      140
TGGGGAATATTGCACAATGGGGGCAACCCTGACGCAGCAACGCCGCGTGATTGAAGAAGG
TCTTCGGATTGTAAAAATCTTTAATTAGGGACGAAAAAAATAGACGGTACCTAAAGAAAT
AAGCTCCGGCTAACTACGTG
>005672_2470_2401 159       0      159
TGGGGAATTTTGGACAATGGGGGCAACCCTGATCCAACCATGCCGCGTGCAGGATGAAGG
TCTTCGGATTGTAAACTGCTTTTATCAGGGACGAAAGGATTGTGCTAATACCATGATCTG
CTGACGGTACCTGAAGAATAAGCACCGGCTAACTACGTG
>005675_1601_1829 156       0      156
TGAGGAATATTGGTCAATGGGCGCGAGCCTGAACCAGCCAAGTAGCGTGAAGGATGACTG
CCCTATGGGTTGTAAACTTCTTTTGTCCGGGAATAAAACCGCCTACGTGTAGGCGCTTGT
ATGTACCGGTACGAATAAGCATCGGCTAACTCCGTG
>005681_1675_0565 139       0      139
TGGGGAATATTGGACAATGGACCAAAAGTCTGATCCAGCAATTCTGTGTGCACGATGAAG
TTTTTCGGGATGTAAAGTGCTTTCAGTTGGGAAGAAGAAAGTGACGGTACCAACAGAAGA
AGCGACGGCTAAATACGTG
>005697_2044_0941 155       0      155
TGAGGAATATTGGCCAATGGACGCAAGTCTGAACCAGCCAAGTAGCGTGCAGGATGACGG
CCCTCCGGGTTGTAAACTGCTTTTAGTTGGGAATAAAGTGCAGCTCGTGAGCTGTTTTGT
ATGCACCATCAGAAAAAGGACCGGCTAATTCCGTA
>005704_1751_1120 139       0      139
TGGGGAATATTGGACAATGGACCAAAAGTCTGATCCAGCAATTCTGTGTGCACGATGACG
GTCTTAGGATTGTAAAGTGCTTTCAATTGGGAAGAAAAAAATGACGGTACCAATAGAAGA
AGCGACGGCTAAATACGTG
>005706_1624_1969 139       0      139
TGGGGAATATTGGACAATGGACCAAAAGTCTGATCCAGCAATTCTGTGTGCACGATGACG
GTCTTAGGATTGTAAAGTGCTTTCAATCGGGAAAAAGAAAGTGATGGTACCGATAGAAGA
AGCGACGGCTAAATACGTG
>005711_1662_0777 142       0      142
TGGGGAATATTGGACAATGGACCAAAAGTCTGATCCAGCAATTCTGTGTGCACGATGAAG
TTTTTCGGAATGTAAAGTGCTTTCAGTTGGGAAGAAGGAAGTGACGGTACCAACAGAAGA
AGCGACGGCTAAATACGTGCCC
>005716_1933_1452 68       0      68
TGGGGAATTTTGGACAATGGGGGCAACCCTGATCCAGCCATGCCGCGTGCAGGAAGAAGG
CCTGTGTA
>005726_2381_2775 162       0      162
TGGGGAATTTTGGACAATGGGGGCAACCCTGATCCAGCCATGCCGCGTGCAGGATGAAGG
TCTTCGGATTGTAAACTGCTTTTGTCAGGGACGAAAAGGATTGTGTTAATACCATGATCT
GCTGACGGTACCTGAAGAATAAGCACCGGCTAACTACGTGCT
>005727_2017_1705 155       0      155
TGAGGAATATTGGTCAATGGACGAGAGTCTGAACCAGCCAAGTAGCGTGAAGGATGACTG
CCCTATGGGTTGTAAACTTCTTTTATACGGGAATAAAGTTAGCCACGTGTGGTTTTTTGT
ATGTACCGTATGAATAAGGATCGGCTAACTCCGTG
>005742_1713_3136 139       0      139
TGGGGAATATTGGACAATGGACCAAAAGTCTGATCCAGCAATTCTGTGTGCACGATGAAG
TTTTTCGGAATGTAAAGTGCTTTCAGTTGGGAAGAAGAAAGTGACGGTACCAACAGAAGA
AGCGACGGCTAAATACGTG
>005743_2077_3272 148       0      148
AGGCAGCAGTGGGGAATATTGGACAATGGACCAAAAGTCTGATCCAGCAATTCTGTGTGC
ACGATGACGGTCTTAGGATTGTAAAGTGCTTTCAATCGGGAAAAAGAAAGTGATGGTACC
GATAGAAGAAGCGACGGCTAAATACGTG
>005746_1691_3024 139       0      139
TGGGGAATATTGGACAATGGACCAAAAGTCTGATCCAGCAATTCTGTGTGCACGATGACG
GTCTTAGGATTGTAAAGTGCTTTCAATCGGGAAAAAGAAAGTGATGGTACCGATAGAAGA
AGCGACGGCTAAATACGTG
>005748_1876_1752 139       0      139
TGGGGAATATTGGACAATGGACCAAAAGTCTGATCCAGCAATTCTGTGTGCACGATGACG
GTCTTAGGATTGTAAAGTGCTTTCAATTGGGAAGAAAAAAATGACGGTACCAATAGAAGA
AGCGACGGCTAAATACGTG
>005750_1924_1804 164       0      164
AGCAGCAGTGAGGAATATTGGTCAATGGACGCAAGTCTGAACCAGCCAAGTAGCGTGCAG
GATGACGGCCCTCCGGGTTGTAAACTGCTTTTAGTTGGGAATAAAGTGCAGCTCGTGAGC
TGTTTTGTATGTACCATCAGAAAAAGGACCGGCTAATTCCGTGT
>005758_1886_0742 180       0      180
TGGGGAATCTTCCGCAATGGGCGAAAGCCTGACGGAGCAATGCCGCGTGAGTGATGAAGG
AATTCGTTCCGTAAAACTCTTTTGTTTATGACGAATGTGCAGATTGTGAATAATTATTTG
TAATGACGGTAGTAAACGAATAAGCCACGGCTAACTACGTGCCGAGCAGTCGACGGTAAT
>005766_2465_0857 140       0      140
TGGGGAATATTGGACAATGGACCAAAAGTCTGATCCAGCAATTCTGTGTGCACGATGACG
GTCTTAGGATTGTAAAGTGCTTTCAATTGGGAAGAAAAAAATGACGGTACCAATAGAAGA
AGCGACGGCTAAATACGTGT
>005767_1927_0807 136       0      136
TGGGGAATATTGCACAATGGGGGAAAACCCTGATGCAGCGACGCCGCGTGAGCGATGAAG
TATTTCGGTATGTAAAGCTCTATCAGCAGGGAAGAAAATGACGGTACCTGACTAAGAAGC
ACCGGCTAAATACGTG
>005784_2414_0629 139       0      139
TGGGGAATATTGGACAATGGACCAAAAGTCTGATCCAGCAATTCTGTGTGCACGATGAAG
TTTTTCGGAATATAAAGTGCTTTCAGTTGGGAAGAAGAAAGTGACGGTACCAACAGAAGA
AGCGACGGCTAAATACGTG
>005796_1960_2475 135       0      135
TGGGGAATATTGCACAATGGGGGAAACCCTGATGCAGCGACGCCGCGTGAAGGAAGAAGT
ATCTCGGTATGTAAACTTCTATCAGCAGGGAAGATAATGACGGTACCTGACTAAGAAGCC
CCGGCTAACTACGTG
>005810_1613_1890 149       0      149
GCAGCAGTGGGGAATATTGGACAATGGACCAAAAGTCTGATCCAGCAATTCTGTGTGCAC
GATGACGGTCTTAGGATTGTAAAGTGCTTTCAATCGGGAAAAAGAAAGTGATGGTACCGA
TAGAAGAAGCGACGGCTAAATACGTGCCA
>005811_2135_1677 143       0      143
TGGGGAATATTGGACAATGGACCAAAAGTCTGATCCAGCAATTCTGTGTGCACGATGACG
GTCTTAGGATTGTAAAGTGCTTTCAATTGGGAAGAAAAAAAATGACGGTACCAATAGAAG
AAGCGACGGCTAAATACGTGCCT
>005816_1769_2131 139       0      139
TGGGGAATATTGGACAATGGACCAAAAGTCTGATCCAGCAATTCTGTGTGCACGATGACG
GTCTTAGGATTGTAAAGTGCTTTCAATCGGGAAAAAGAAAGTGATGGTACCGATAGAAGA
AGCGACGGCTAAATACGTG
>005820_2298_2959 70       0      70
TAGGGAATATTGCACAATGGGGGAAACCCTGATGCAGCCATGCCGCGTGTGTGAAGAAGG
CCTGGTGTAG
>005825_1929_0321 159       0      159
TGGGGAATTTTGGACAATGGGGGCAACCCTGATCCAGCCATGCCGCGTGCAGGATGAAGG
TCTTCGGATTGTAAACTGCTTCTGTCAGGGACGAAAAGGATGTGTTAATACCATGATCTG
CTGACGGTACCTGAAGAATAAGCACCGGCTAACTACGTG
>005839_1634_1414 143       0      143
TGGGGAATATTGGACAATGGACCAAAAGTCTGATCCAGCAATTCTGTGTGCACGATGACG
GTCTTAGGATTGTAAAGTGCTTTCAATCGGGAAAAAGAAAGTGATGGTACCGATAGAAGA
AGCGACGGCTAAATACGTGCCCA
>005843_2460_3289 139       0      139
TGGGGAATATTGGACAATGGACCAAAAGTCTGATCCAGCAATTCTGTGTGCACGATGACG
GTCTTAGGATTGTAAAGTGCTTTCAATCGGGAAAAAGAAAGTGATGGTACCGATAGAAGA
AGCGACGGCTAAATACGTG
>005845_2186_0592 135       0      135
TGGGGAATATTGCACAATGGGGGAAACCCTGATGCAGCAACGCCGCGTGAGTGAAGAAGT
ATTTCGGTATGTAAAGCTCTATCAGCAGGGAAGAAAGTGACGGTACCTGACTAAGAAGCC
CCGGCTAACTACGTG
>005852_1984_3248 155       0      155
TGAGGAATATTGGTCAATGGACGCAAGTCTGAACCAGCCAAGTAGCGTGCAGGATGACGG
CCCTCCGGGTTGTAAACTGCTTTTAGTTGGGAATAAAGTGCAGCTCGTGAGCTGTTTTGT
ATGTACCATCAGAAAAAGGACCGGCTAATTCCGTA
>005857_2470_1060 139       0      139
TGGGGAATATTGGACAATGGACCAAAAGTCTGATCCAGCAATTCTGTGTGCACGATGAAG
TTTTTCGGAATGTAAAGTGCTTTCAGTTGGGAAGAAGAAAGTGACGGTACCAACAGAAGA
AGCGACGGCTAAATACGCG
>005860_2306_1769 138       0      138
TGGGGAATATTGCACAATGGGGGAAACCCTGATGCAGCAACGCCGCGTGAGTGAAGAAGT
ATTTCGGTATGTAAAGCTCTATCAGCAGGGAAGAAAGTGACGGTACCTGACTAAGAAGCC
CCGGCTAACTACGTGCCA
>005869_1904_2650 140       0      140
TGGGGAATATTGGACAATGGACCAAAAGTCTGATCCAGCAATTCTGTGTGCACGATGAAG
TTTTTCGGAATGTAAAGTGCTTTCAGTTGGGAAGAAGAAAGTGACGGTACCAACAGAAGA
AGCGACGGCTAAATACGTGT
>005873_1778_0624 141       0      141
TGGGGAATATTGGACAATGGACCAAAAGTACTGATCCAGCAATTCTGTGTGCACGATGAC
GGTCTTAGGATTGTAAAGTGCTTTCAATCGGGAAAAGAAGGTGATGGTACCGATAGAAGA
AGCGACGGCTAAATACGTGCT
>005882_1989_0438 158       0      158
TGGGGAATATTGGACAATGGACCGAAGGTCTGATCCAGCAATTCTGTGTGCACGATGACG
GTCTTAGGATTGTAAAGTGCTTTCAATCGGGAAAAAGAAAGTGATGGTACCGATAGAAGA
AGCGACGGCTAAATACGTGCCAGAGCCGCCGGTAAGTA
>005884_2095_1113 139       0      139
TGGGGAATATTGGACAATGGACCAAAAGTCTGATCCAGCAATTCTGTGTGCACGATGAAG
TTTTTCGGAATGTAAAGTGCTTTCAGTTGGGAAGAAGAAAGTGACGGTACCAACAGAAGA
AGCGACGGCTAAATACGTG
>005885_2051_2065 159       0      159
TGGGGAATATTGGACAATGGACCAAAAGTCTGATCCAGCAATTCTGTGTGCACGATGAAG
TTTTTCGGAATGTAAAGTGCTTTCAGTTGGGAAGAAGAAAGTGACGGTACCAACAGAAGA
AGCGACGGCTAAATACGTGCCAACAGCCGCCGGTAAGTA
>005890_2210_1154 141       0      141
TGGGGAATATTGGACAATGGACCAAAAGTCTGATCCAGCAATTCTGTGTGCACGATGACG
GTCTTAGGATTGTAAAGTGCTTTCAATCGGGAAAAAGAAAGTGATGGTACCGATAGAAGA
AGCGACGGCTAAATACGTGCA
>005903_2356_1678 163       0      163
TGGGGAATTTTGGACAATGGGGGCAACCCTGATCCAGCCATGCCGCGTGCAGGATGAAGG
TCTTCGGATTGTAAACTGCTTTTATCAGGGACGAAAAGGATTGTGCTAATACCATGATCT
GCTGACGGTACCTGAAGAATAAGCACCGGCTAACTACGTGCCT
>005910_2188_2076 72       0      72
TGGGGGATATTGCACAATGGGCGAAAGCCTGATGCAGCGACGCCGCGTGAGGGAAGACGG
CCTGTGTACTCT
>005918_2023_3269 139       0      139
TGGGGAATATTGGACAATGGACCGAAAGTCTGATCCAGCAATTCTGTGTGCACGATGAAG
TTTTTCGGAATGTAAAGTGCTTTCAGTTGGGAAGAAGAAAGTGACGGTACCAACAGAAGA
AGCGACGGCTAAATACGTG
>005922_2051_2085 145       0      145
CAGCAGTGGGGAATATTGGACAATGGACCAAAAGTCTGATCCAGCAATTCTGTGTGCACG
ATGAAGTTTTTCGGAATGTAAAGTGCTTTCAGTCGGGAAGAAGAAAGTGACGGTACCAAC
AGAAGAAGCGACGGTTAAATACGTG
>005924_1608_0879 139       0      139
TGGGGAATATTGGACAATGGACCAAAAGTCTGATCCAGCAATTCTGTGTGCACGATGAAG
TTTTTCGGAATGTAAAGTGCTTTCAGTTGGGAAGAAGAAAGTGACGGTACCAACAGAAGA
AGCGACGGCTAAATACGTG
>005927_1657_3366 137       0      137
TGGGGAATATTGCACAATGGGGGAAACCCTGATGCAGCGACGCCGCGTGAAGGAAGAAGT
ATCTCGGTATGTAAACTTCTATCAGCAGGGAAGAAAAATGACGGTACCTGACTAAGAAGC
CCCGGCTAACTACGTGT
>005940_2376_2852 162       0      162
TGGGGAATTTTGGACAATGGGGGCAACCCTGATCCAGCCATGCCGCGTGCAGGATGAAGG
TCTTCGGATTGTAAACTGCTTTTGTCAGGGACGAAAAGGATTGTGTTAATACCATGATCT
GCTGACGGTACCTGAAGAATAAGCACCGGCTAACTACGTGCT
>005943_1662_0854 158       0      158
TGAGGAATATTGGTCAATGGACGAGAGTCTGAACCAGCCAAGTAGCGTGAAGGATGACTG
CCCTATGGGTTGTAAACTTCTTTTATACGGGAATAAAGTGTTCCACGCGTGGAATTTTGT
ATGTACCGTATGAATAAGGATCGGCTAACTCCGTGCCC
>005947_1822_0411 158       0      158
TGAGGAATATTGGTCAATGGGCGCGAGCCTGAACCAGCCAAGTAGCGTGAAGGATGACTG
CCCTATGGGTTGTAAACTTCTTTTGTCCGGGAATAAAACCGCCTACGTGTAGGCGCTTGT
ATGTACCGGTACGAATAAGCATCGGCTAACTCCGTGCT
>005952_1657_3083 158       0      158
TGAGGAATATTGGTCAATGGACGCAAGTCTGAACCAGCCAAGTAGCGTGCAGGATGACGG
CCCTCCGGGTTGTAAACTGCTTTTAGTTGGGAATAAAGTGCAGCTCGTGAGCTGTTTTGT
ATGTACCATCAGAAAAAGGACCGGCTAATTCCGTGCCC
>005956_2312_2905 156       0      156
TGAGGAATATTGGTCAATGGGCGCGAGCCTGAACCAGCCAAGTAGCGTGAAGGATGACTG
CCCTATGGGTTGTAAACTTCTTTTGTCCGGGAATAAAACCGCCTACGTGTAGGCGCTTGT
ATGTACCGGTACGAATAAGCATCGGCTAACTCCGTG
>005964_1745_2127 139       0      139
TGGGGAATATTGGACAATGGACCAAAAGTCTGATCCAGCAATTCTGTGTGCACGATGAAG
TTTTTCGGAATGTAAAGTGCTTTCAGTTGGGAAGAAGAAAGTGACGGTACCAACAGAAGA
AGCGACGGCTAAATACGTG
>005970_1925_0691 146       0      146
CAGCAGTGGGGAATATTGGACAATGGACCAAAAGTCTGATCCAGCAATTCTGTGTGCACG
ATGAAGTTTTTCGGAATGTAAAGTGCTTTCAGTTGGGAAGAAGAAAGTGACGGTACCAAC
AGAAGAAGCGACGGCTAAATACGTGT
>005982_1725_2220 164       0      164
GCAGCAGTGAGGAATATTGGTCAATGGGCGCGAGCCTGAACCAGCCAAGTAGCGTGAAGG
ATGACTGCCCTATGGGTTGTAAACTTCTTTTGTCCGGGAATAAAACCACCTACGTGTAGG
CGCTTGTATGTACCGGTACGAATAAGCATCGGCTAACTCCGTGT
>005987_2203_0591 175       0      175
TGAGGAATATTGGTCAATGGACGCAAGTCTGAACCAGCCAAGTAGCGTGCAGGATGACGG
CCCTCCGGGTTGTAAACTGCTTTTAGTTGGGAATAAAGTGCAGCTCGTGAGCTGTTTTGT
ATGTACCATCAGAAAAAGGACCGGCTAATTCCGTGCCAGCACGCCGGACGGTAAT
>005010_1649_0782 139       0      139
TGGGGAATATTGGACAATGGACCAAAAGTCTGATCCAGCAATTCTGTGTGCACGATGAAG
TTTTTCGGAATGTAAAGTGCTTTCAGTTGGGAAGAAGAAAGTGACGGTACCAACAGAAGA
AGCGACGGCTAAATACGTG
>005014_2293_1571 156       0      156
TGGGGAATATTGGTCAATGGGCGCGAGCCCGAACCAGCCAAGTAGCGTGAAGGATGACTG
CCCTATGGGTTGTAAACTTCTTTTGTCCGGGAATAAAACCGCCTACGTGTAGGCGCTTGT
ATGTACCGGTACGAATAAGCATCGGCTAACTCCGTG
>005016_2274_3096 176       0      176
TGAGGAATATTGGTCAATGGGCGCGAGCCTGAACCAGCCAAGTAGCGTGAAGGATGACTG
CCCTATGGGTTGTAAACTTCTTTTGTCCGGGAATAAAACCGCCTACGTGTAGGCGCTTGT
ATGTACCGGTACGAATAAGCATCGGCTAACTCCGTGCCAGTAGCCGCCGGTAAGTA
>005017_1606_3055 140       0      140
TGGGGAATATTGGACAATGGACCAAAAGTCTGATCCAGCAATTCTGTGTGCACGATGAAG
TTTTTCGGAATGTAAAGTGCTTTCAGTTGGGAAGAAGAAAGTGACGGTACCAACAGAAGA
AGCGACGGCTAAATACGTGT
>005031_2337_3315 135       0      135
TGGGGAATATTGCACAATGGGGGAAACCCTGATGCAGCAACGCCGCGTGAGTGAAGAAGT
ATTTCGGTATGTAAAGCTCTATCAGCAGGGAAGAAAGTGACGGTACCTGACTAAGAAGCC
CCGGCTAACTACGTG
>005056_1677_0978 158       0      158
TGAGGAATATTGGTCAATGGACGAGAGTCTGAACCAGCCAAGTAGCGTGAAGGATGACTG
CCCTATGGGTTGTAAACTTCTTTTATATGGGAATAAAAAAGAGCACGTGTGCTCTATTGT
ATGTACCTTATGAATAAGCATCGGCTAATTCCGTGCCG
>005069_1711_1469 164       0      164
GCAGTAGGGAATTTTCGGCAATGGGGGGAACCCTGACCGAGCAACGCCGCGTGAAGGAAG
AAGGAATTCGTTCTGTAAACTTCTGTTATAAAGGAAGAACGGCGGATATAGGGAATGATA
TCCGAGTGACGGTACTTTATGAGAAAGCCACGGCTAACTACGTA
>005070_2256_1185 148       0      148
GCAGCAGTGGGGAATATTGGACAATGGACCAAAAGTCTGATCCAGCAATTCTGTGTGCAC
GATGACGGTCTTAGGATTGTAAAGTGCTTTCAATTGGGAAGAAAAAATGACGGTACCAAT
AGAAGAAGCGACGGCTAAATACGTGCCT
>005074_1814_0898 140       0      140
TGGGGAATATTGGACAATGGACCAAAAGTCTGATCCAGCAATTCTGTGTGCACGATGACG
GTCTTAGGATTGTAAAGTGCTTTCAATCGGGAAAAAGAAAGTGATGGTACCGATAGAAGA
AGCGACGGCTAAATACGTGT
>005082_2276_2228 68       0      68
TGGGGAATTTTGGACAATGGGGGCAACCCTGATCCAGCCATGCCGCGTGCAGGAAGAAGG
CCTGTGTA
>005099_1708_1918 160       0      160
TGGGGAATTTTGGACAATGGGGGCAACCCTGATCCAGCCATGCCGCGTGCAGGATGAAGG
TCTTCGGATTGTAAACTGCTTTTGTCAGGGACGAAAAGGATTGTGCTAATACCATGATCT
GCTGACGGTACCTGAAGAATAAGCACCGGCTAACTACGTG
>005107_1798_1158 156       0      156
TGAGGAATATTGGTCAATGGACGAGAGTCTGAACCAGCCAAGTAGCGTGAAGGATGACTG
CCCTATGGGTTGTAAACTTCTTTTATATGGGAATAAAAAAGAGCACGTGTGCTCTATTGT
ATGTACCTTATGAATAAGCATCGGCTAATTCCGTGT
>005114_1911_1583 141       0      141
TGGGGAATATTGGACAATGGACCAAAAGTCTGATCCAGCAATTCTGTGTGCACGATGACG
GTCTTAGGATTGTAAAGTGCTTTCAATCGGGAAAAAGAAAGTGATGGTACCGATAGAAGA
AGCGACGGCTAAATACGTGCA
>005115_1742_2576 156       0      156
TGAGGAATATTGGTCAATGGGCGCGAGCCTGAACCAGCCAAGTAGCGTGAAGGATGACTG
CCCTATGGGTTGTAAACTTCTTTTGTCCGGGAATAAAACCGCCTACGTGTAGGCGCTTGT
ATGTACCGGTACGAATAAGCATCGGCTAACTCCGTG
>005116_2454_3237 163       0      163
TGGGGAATTTTGGACAATGGGGGCAACCCTGATCCAGCCATGCCGCGTGCAGGATGAAGG
TCTTCGGATTGTAAACTGCTTTTGTCAGGGACGAAAAGGATTGTGCTAATACCATGATCT
GCTGACGGTACCTGAAGAATAAGCACCGGCTAACTACGTGCCA
>005127_2350_1599 155       0      155
TGAGGAATATTGGTCAATGGACGAGAGTCTGAACCAGCCAAGTAGCGTGAAGGATGACTG
CCCTATGGGTTGTAAACTTCTTTTATACGGGAATAAAGTGTTCCACGCGTGGAATTTTGT
ATGTACCGTATGAATAAGGATCGGCTAACTCCGCG
>005132_2314_0897 160       0      160
TGGGGAATTTTGGACAATGGGGGCAACCCTGATCCAGCCATGCCGCGTGCAGGATGAAGG
TCTTCGGATTGTAAACTGCTTTTGTCAGGGACGAAAAGGATTGTGTTAATACCATGATCT
GCTGACGGTACCTGAAGAATAAGCACCGGCTAACTACGTG
>005133_1670_1735 158       0      158
TGAGGAATATTGGTCAATGGACGCAAGTCTGAACCAGCCAAGTAGCGTGCAGGATGACGG
CCCTCCGGGTTGTAAACTGCTTTTAGTTGGGAATAAAGTGCAGCTCGTGAGTTGTTTTGT
ATGTACCATCAGAAAAAGGACCGGCTAATTCCGTGCCG
>005143_1676_2928 139       0      139
TGGGGAATATTGGACAATGGACCAAAAGTCTGATCCAGCAATTCTGTGTGCACGATGACG
GTCTTAGGATTGTAAAGTGCTTTCAATCGGGAAAAAGAAAGTGATGGTACCGATAGAAGA
AGCGACGGCTAAATACGTG
>005144_2336_2537 136       0      136
TAGGGAATATTGCACAATGGGGGAAACCCTGATGCAGCGACGCCGCGTGAAGGAAGAAGT
ATCTCGGTATGTAAACTTCTATCAGCAGGGAAGACAATGACGGTACCTGACTAAGAAGCC
CCGGCTAACTACGTGT
>005148_1922_1291 135       0      135
TGGGGAATATTGCACAATGGGGGAAACCCTGATGCAGCGACGCCGCGTGAGCGAAGAAGT
ATTTCGGTATGTAAAGCTCTATCAGCAGGGAAGAAAATGACGGTACCTGACTAAGAAGCC
CCGGCTAACTACGTG
>005150_1949_2197 68       0      68
TGGGGAATTTTGGACAATGGGGGCAACCCTGATCCAGCCATGCCGCGTGCAGGAAGAAGG
CCTGTGTA
>005163_2335_3160 141       0      141
TGGGGAATATTGGACAATGGACCAAAAGTCTGATCCAGCAATTCTGTGTGCACGATGAAG
TTTTTCGGAATGTAAAGTGCTTTCAGTTGGGAAGAAGAAAGTGACGGTACCAACAGAAGA
AGCGACGGCTAAATACGTGCT
>005165_2005_0355 100       0      100
TGGGGAATATTGGACAATGGACCAAAAGTCTGATCCAGCAATTCTGTGTGCACGATGACG
GTCTTAGGATTGTAAAGTGCTTTCAATTGGGAAGAAAAAA
>005173_2468_1512 162       0      162
TGGGGAATTTTGGACAATGGGGGCAACCCTGATCCAGCCATGCCGCGTGCAGGATGAAGG
TCTTCGGATTGTAAACTGCTTTTGTCAGGGACGAAAAGGATTGTGTTAATACCATGATCT
GCTGACGGTACCTGAAGAATAAGCACCGGCTAACTACGTGCT
>005188_1745_2133 141       0      141
TGGGGAATATTGGACAATGGACCAAAAGTCTGATCCAGCAATTCTGTGTGCACGATGAAG
TTTTTCGGAATGTAAAGTGCTTTCAGTTGGGAAGAAGAAAGTGACGGTACCAACAGAAGA
AGCGACGGCTAAATACGTGCT
>005191_2042_3200 137       0      137
TGGGGAATATTGCACAATGGGGGAAACCCTGATGCAGCGACGCCGCGTGAAGGATGAAGT
ATTTCGGTATGTAAACTTCTATCAGCAGGGAAGAAAATGACGGTACCTGAGTAAGAAGCC
CCGGCTAACTACGTGCA
>005201_1808_1596 160       0      160
TGGGGAATTTTGGACAATGGGGGCAACCCTGATCCAGCCATGCCGCGTGCAGGATGAAGG
TCTTCGGATTGTAAACTGCTTTTGTCAGGGACGAAAAGGATTGTGCTAATACCATGATCT
GCTGACGGTACCTGAAGAATAAGCACCGGCTAACTACGTG
>005203_2432_0747 142       0      142
TAGGGAATTTTCGGCAATGGACGAAAGTCTGACCGAGCAATGCCGCGTGAACGAAGAAGT
TATTCGTAATGTAAAGTTCTTTTATTAGGGACGAAAACTCGTATTGACGGTACCTAATGA
ATAAGCCCCGGCTAACTACGTG
>005205_1988_3208 137       0      137
TGGGGAATCTTGCGCAATGGGGGGAACCCTGACGCAGCGACGCCGCGTGCGGGACGAAGG
CCCTCGGGTCGTAAACCGCTTTCAGCAGGGATGAGACAAGACGGTACCTGCAGAAGAAGC
CCCGGCTAACTACGTGT
>005222_1922_3256 139       0      139
TGGGGAATATTGGACAATGGACCAAAAGTCTGATCCAGCAATTCTGTGTGCACGATGAAG
TTTTTCGGAATGTAAAGTGCTTTCAGTTGGGAAGAAGAAAGTGACGGTACCAACAGAAGA
AGCGACGGCTAAATACGCG
>005225_2289_1387 69       0      69
TGGGGAATTTTGGACAATGGGGGGCAACCCTGATCCAGCCATGCCGCGTGCAGGAAGAAG
GCCTGTGTA
>005229_2117_1459 161       0      161
TGGGGAATCTTCCGCAATGGGCGAAAGCCTGACGGAGCAATGCCGCGTGAGTGATGAAGG
AATTCGTTCCGTAAAACTCTTTTGTTTATGACGAATGTGCAGATTGTGAATAATTATTTG
TAATGACGGTAGTAAACGAATAAGCCACGGCTAACTACGTG
>005230_2112_0687 142       0      142
TGGGGAATATTGCACAATGGGCGAAAGCCTGATGCAGCGACGCCGCGTGGGTGAAGAAGT
TTTTCGGAATGTAAAGCCCTATCAGCAGGGAAGAAAATGACGGTACCTGACTAAGAAGCC
CCGGCTAACTACTTGCCCGCAC
>005231_1756_3482 136       0      136
TGGGGAATCTTGCGCAATGGGGGGAACCCTGACGCAGCGACGCCGCGTGCGGGACGAAGG
CCCTCGGGTCGTAAACCGCTTTCAGCAGGGATGAGACAAGACGGTACCTGCAGAAGAAGC
CCCGGCTAACTACGTG
>005244_2419_2689 142       0      142
GTGGGGAATATTGGACAATGGACCAAAAGTCTGATCCAGCAATTCTGTGTGCACGATGAA
GTTTTTCGGAATGTAAAGTGCTTTCAGTTGGGAAGAAGAAAGTGACGGTACCAACAGAAG
AAGCGACGGCTAAATACGTGCT
>005246_2262_0496 155       0      155
TGAGGAATATTGGTCAATGGACGAGAGTCTGAACCAGCCAAGTAGCGTGCAGGAAGACGG
CCCTATGGGTTGTAAACTGCTTTTANAAGGGAATAAAGTGAGTCTCGTGAGACTTTTTGC
ATGTGCCTTATGAATAAGGACCGGCTAATTCCGTG
>005249_1795_1066 143       0      143
TGGGGAATATTGGACAATGGACCAAAAGTACTGATCCAGCAATTCTGTGTGCACGATGAC
GGTCTTAGGATTGTAAAGTGCTTTCAATTGGGAAGAAAAAAAATAGACGGTACCAATAGA
AGAAGCGACGGCTAAATAACGTG
>005254_1934_0921 138       0      138
TGGGGAATATTGGACAATGGACCAAAAGTCTGATCCAGCAATTCTGTGTGCACGATGAAG
TTTTTCGGAATGTAAAGTGCTTTCAGTTGGGAAGAAGAAAGTGACGGTACCAACAGAAGA
AGCGACGGCTAAATACGT
>005255_2071_2089 142       0      142
TGGGGAATATTGGACAATGGACCAAAAGTCTGATCCAGCAATTCTGTGTGCACGATGAAG
TTTTTCGGAATGTAAAGTGCTTTCAGTTGGGAAGAAGAAAGTGACGGTACCAACAGAAGA
AGCGACGGCTAAATACGTGCCT
>005256_2124_3516 69       0      69
TGGGGAATTTTGGACAATGGGGGCGAACCCTGATCCAGCCATGCCGCGTGCAGGAAGAAG
GCCTGTGTA
>005274_1742_1713 138       0      138
TGGGGAATATTGGACAATGGACCAAAAGTCTGATCCAGCAATTCTGTGTGCACGATGACG
GTCTTAGGATTGTAAAGTGCTTTCAATCGGGAAAAAGAAAGTGATGGTACCGATAGAAGA
AGCGACGGCTAAATACGT
>005300_2479_3468 102       0      102
TGAGGAATATTGGTCAATGGACGAGAGTCTGAACCAGCCAAGTAGCGTGAAGGATGACTG
CCCTATGGGTTGTAAACTTCTTTTATATGGGATAAAAANAAG
>005301_2334_2427 141       0      141
TGGGGAATATTGGACAATGGACCAAAAGTCTGATCCAGCAATCCTGTGTGCACGATGAAG
TTTTTCGGAATGTAAAGTGCTTTCAGTTGGGAAGAAGAAAGTGACGGTACCAACAGAAGA
AGCGACGGCTAAATACGTGCT
>005303_2041_1750 140       0      140
TGGGGAATATTGGACAATGGACCAAAAGTCTGATCCAGCAATTCTGTGTGCACGATGACG
GTCTTAGGATTGTAAAGTGCTTTCAATTGGGAAGAAAAAAATGACGGTACCAATAGAAGA
AGCGACGGCTAAATACGTGT
>005304_1762_0714 159       0      159
TGAGGAATATTGGTCAATGGACGCAAGTCTGAACCAGCCAAGTAGCGTGCAGGATGACGG
CCCTCCGGGTTGTAAACTGCTTTTAGTTGGGAATAAAGTGCAGCTCGTGAGCTGTTTTGT
ATGTACCATCAGAAAAAGGACCGGCTAATTCCGTGCCAG
>005309_1722_2831 138       0      138
TGGGGAATATTGCACAATGGGGGAAACCCTGATGCAGCAACGCCGCGTGAGTGATGAAGG
TTTTCGGATCGTAAAGCTCTGTCTTTGGGGAAGATAATGACGGTACCCAAGGAGGAAGCC
ACGGCTAACTACGTGCCA
>005311_2286_2657 158       0      158
TAGGGAATTTTCGTCAATGGGGGGAACCCTGAACGAGCAATGCCGCGTGAGTGAAGACGG
TCTTCGGATTGTAAAGCTCTGTTGTAAGTTAGAAATGATATGGATAGGGAATGATCCATA
AATGATCAGCTTACCAGAAAGTCACGGCTAACTACGTG
>005315_2296_0932 139       0      139
TGGGGAATATTGGACAATGGACCAAAAGTCTGATCCAGCAATTCTGTGTGCACGATGAAG
TTTTTCGGAATGTAAAGTGCTTTCAGTTGGGAAGAAGAAAGTGACGGTACCAACAGAAGA
AGCGACGGCTAAATACGTA
>005318_1689_0933 144       0      144
GCAGTGGGGAATATTGGACAATGGACCAAAAGTCTGATCCAGCAATTCTGTGTGCACGAT
GAAGTTTTTCGGAATGTAAAGTGCTTTCAGTTGGGAAGAAGAAAGTTACGGTACCAACAG
AAGAAGCGACGGCTAAATACGTGT
>005342_2228_0766 140       0      140
TGGGGAATATTGGACAATGGACCAGAAGTCTGATCCAGCAATTCTGTGTGCACGATGACG
GTCTTAGGATTGTAAAGTGCTTTCAATTGGGAAGAAAAAAATGACGGTACCAATAGAAGA
AGCGACGGCTAAATACGTGT
>005345_2396_1422 141       0      141
TGGGGAATATTGCACAATGGGGGAAACCCTGATGCAGCAACGCCGCGTGAAGGAAGAAGG
TTTTCGGATCGTAAACTTCTATCAATAGGGAAGAAAGAAATGACGGTACCTAAATAAGAA
GCCCCGGCTAACTACGTGCCC
>005356_1874_1539 159       0      159
TGAGGAATATTGGTCAATGGACGAGAGTCTGAACCAGCCAAGTAGCGTGAAGGATGACTG
CCCTATGGGTTGTAAACTTCTTTTATATGGGAATAAAAAAGAGTACGTGTGCTCTATTGT
ATGTACCTTATGAATAAAGCATCGGCTAATTCCGTGCCG
>005359_1957_0452 159       0      159
TGAGGAATATTGGTCAATGGGCGCGAGCCTGAACCAGCCAAGTAGCGTGAAGGATGACTG
CCCTACGGGTTGTAAACTTCTTTTGTCCGGGAATAAAACCGCCTACGTGTAGGCGCTTGT
ATGTACCGGTACGAATAAGCATCGGCTAACTCCGTGCCC
>005367_2435_1319 139       0      139
TGGGGAATATTGGACAATGGACCAAAAGTCTGATCCAGCAATTCTGTGTGCACGATGACG
GTCTTAGGATTGTAAAGTGCTTTCAATTGGGAAGAAAAAAATGACGGTACCAATAGAAGA
AGCGACGGCTAAATACGTG
>005377_1702_1933 155       0      155
TGAGGAATATTGGTCAATGGACGAGAGTCTGAACCAGCCAAGTAGCGTGAAGGATGACTG
CCCTATGGGTTGTAAACTTCTTTTATACGGGAATAAAGTGTTCCACGCGTGGAATTTTGT
ATGTACCGTATGAATAAGGATCGGCTAACTCCGTG
>005380_1925_0432 136       0      136
TGGGGAATATTGCACAATGGGGGAAACCCTGATGCAGCGACGCCGCGTGAAGGAAGAAGT
ATCTCGGTATGTAAACTTCTATCAGCAGGGAAGAAAAATGACGGTACCTGACTAAGAAGC
CCCGGCTAACTACGTG
>005381_1629_0869 139       0      139
TGGGGAATATTGGACAATGGACCAAAAGTCTGATCCAGCAATTCTGTGTGCACGATGAAG
TTTTTCGGAATGTAAAGTGCTTTCAGTTGGGAAGAAGAAAGTGACGGTACCAACAGAAGA
AGCGACGGCTAAATACGTG
>005383_1638_0817 139       0      139
TGGGGAATATTGGACAATGGACCAAAAGTCTGATCCAGCAATTCTGTGTGCACGATGAAG
TTTTTCGGAATGTAAAGTGCTTTCAGTTGGGAAGAAGAAAGTGACGGTACCAACAGAAGA
AGCGACGGCTAAATACGTG
>005400_1725_3345 161       0      161
TGGGGAATTTTGGACAATGGGGGCAACCCTGATCCAGCCATGCCGCGTGCAGGATGAAGG
TCTTCGGATTGTAAACTGCTTTTGTCAGGGACGAAAAGGATTGTGTTAATACCATGATCT
GCTGACGGTACCTGAAGAATAAGCACCGGCTAACTACGTGT
>005412_1938_2880 139       0      139
TGGGGAATATTGCACAATGGGGGAAACCCTGATGCAGCGACGCCGCGTGAAGGAAGAAGT
ATCTCGGTATGTAAACTTCTATCAGCAGGGAAGAAAATGACGGTACCTGACTAAGAAGCC
CCGGCTAACTACGTGCCGA
>005414_2331_0832 162       0      162
TGGGGAATTTTGGACAATGGGGGCAACCCTGATCCAGCCATGCCGCGTGCAGGATGAAGG
TCTTCGGATTGTAAACTGCTTTTGTCAGGGACGAAAAGGATTGTGTTAATACCATGATCT
GCTGACGGTACCTGAAGAATAAGCACCGGCTAACTACGTGCT
>005420_2172_1882 141       0      141
TGGGGAATATTGGACAATGGACCAAAAGTCTGATCCAGCAATTCTGTGTGCACGATGACG
GTCTTAGGATTGTAAAGTGCTTTCAATTGGGAAGAAAAAAAATAGACGGTACCAATAGAA
GAAGCGACGGCTAAATACGTG
>005421_1620_0624 139       0      139
TGGGGAATATTGGACAATGGACCAAAAGTCTGATCCAGCAATTCTGTGTGCACGATGAAG
TTTTTCGGAATGTAAAGTGCTTTCAGTTGGGAAGAAGAAAGTGACGGTACCAACAGAAGA
AGCGACGGCTAAATACGTG
>005427_1738_1075 139       0      139
TGGGGAATATTGGACAATGGACCAAAAGTCTGATCCAGCAATTCTGTGTGCACGATGAAG
TTTTTCGGAATGTAAAGTGCTTTCAGTTGGGAAGAAGAAAGTGACGGTACTAACAGAAGA
AGCGACGGCTAAATACGTG
>005429_1943_1679 139       0      139
TGGGGAATATTGGACAATGGACCAAAAGTCTGATCCAGCAATTCTGTGTGCACGATGACG
GTCTTAGGATTGTAAAGTGCTTTCAATTGGGAAGAAAAAAATGACGGTACCAATAGAAGA
AGCGACGGCTAAATACGTG
>005437_2148_1840 143       0      143
GCAGCAGTGGGGAATCTTGCGCAATGGGGGGAACCCTGACACAGCGACGCCGCGTGCGGG
ACGAAGGCCCTCGGGTCGTAAACCGCTTTCAGCAGGGATGAGACAAGACGGTACCTGCAG
AAGAAGCCCCGGCTAACTACGTG
>005439_1829_0962 141       0      141
TGGGGAATATTGGACAATGGACCAAAAGTCTGATCCAGCAATTCTGTGTGCACGATGACG
GTCTTAGGATTGTAAAGTGCTTTCAATCGGGAAAAAGAAAGTGATGGTACCGATAGAAGA
AGCGACGGCTAAATACGTGCT
>005443_1697_2621 156       0      156
TGAGGAATATTGGTCAATGGGCGAGAGCCTGAACCAGCCAAGTAGCGTGAAGGATGAAGG
TTCTATGGATTGTAAACTTCTTTTATAAGGGAATAACAGACATTACGTGTAGTGTTTTGC
ATGTACCTTATGAATAAGCATCGGCTAACTCCGTGT
>005447_1942_1816 139       0      139
TGGGGAATATTGGACAATGGACCAAAAGTCTGATCCAGCAATTCTGTGTGCACGATGACG
GTCTTAGGATTGTAAAGTGCTTTCAATCGGGAAAAAGAAAGTGATGGTACCGATAGAAGA
AGCGACGGCTAAATACGTG
>005449_2153_1235 137       0      137
TAGGGAATATTGCACAATGGGGGAAACCCTGATGCAGCGACGCCGCGTGAAGGAAGAAGT
ATCTCGGTATGTAAACTTCTATCAGCAGGGAAGACAATGACGGTACCTGACTAAGAAGCC
CCGGCTAACTACGTGCT
>005452_1879_1678 140       0      140
TGGGGAATATTGGACAATGGACCAAAAGTCTGATCCAGCAATCCTGTGTGCACGATGACG
GTCTTAGGATTGTAAAGTGCTTTCAATTGGGAAGAAAAAAATGACGGTACCAATAGAAGA
AGCGACGGCTAAATACGTGG
>005455_1812_2726 159       0      159
TGGGGAATATTGGACAATGGACCAAAAGTCTGATCCAGCAATTCTGTGTGCACGATGACG
GTCTTAGGATTGTAAAGTGCTTTCAATCGGGAAAAAGAAAGTGATGGTACCGATAGAAGA
AGCGACGGCTAAATACGTGCCAGTAGCCGCCGGTAAGTA
>005456_1669_2967 156       0      156
TGAGGAATATTGGTCAATGGGCGAGAGCCTGAACCAGCCAAGTAGCGTGAAGGATGAAGG
TTCTATGGATTGTAAACTTCTTTTATACGGGAATAAAACCTCCCACGTGTGGGAGCTTGT
ATGTACCGTATGAATAAGCATCGGCTAACTCCGTGT
>005457_1978_1874 139       0      139
TGGGGAATATTGGACAATGGACCAAAAGTCTGATCCAGCAATTCTGTGTGCACGATGAAG
TTTTTCGGAATGTAAAGTGCTTTCAGTTGGGAAGAAGAAAGTGACGGTACCAACAGAAGA
AGCGACGGCTAAATACGTG
>005470_1720_1996 161       0      161
TGGGGAATCTTCCGCAATGGGCGAAAGCCTGACGGAGCAATGCCGCGTGAGTGATGAAGG
AATTCGTTCCGTAAAACTCTTTTGTTTATGACGAATGTGCAGATTGTGAATAATTATTTG
TAATGACGGTAGTAAACGAATAAGCCACGGCTAACTACGTG
>005477_2462_3140 141       0      141
TGGGGAATATTGGACAATGGACCAAAAGTCTGATCCAGCAATTCTGTGTGCACGATGACG
GTCTTAGGATTGTAAAGTGCTTTCAATCGGGAAAAAGAAAGTGATGGTACCGATAGAAGA
AGCGACGGCTAAATACGTGCT
>005484_2027_1861 140       0      140
TGGGGAATATTGGACAATGGACCAAAAGTCTGATCCAGCAATTCTGTGTGCACGATGAAG
TTTTTCGGAATGTAAAGTGCTTTCAGTTGGGAAGAAGAAAGTGACGGTACCAACAGAAGA
AGCGACGGCTAAATACGTGT
>005494_2066_1357 139       0      139
TGGGGAATATTGGACAATGGACCAAAAGTCTGATCCAGCAATTCTGTGTGCACGATGAAG
TTTTTCGGAATGTAAAGTGCTTTCAGTTGGGAAGAAGAAAGTGACGGTACCAACAGAAGA
AGCGACGGCTAAATACGTG
>005500_1957_2823 163       0      163
TGGGGAATCTTCCGCAATGGGCGAAAGCCTGACGGAGCAATGCCGCGTGAGTGATGAAGG
AATTCGTTCCGTAAAACTCTTTTGTTTATGACGAATGTGCAGATTGTGAATAATTATTTG
TAATGACGGTAGTAAACGAATAAGCCACGGCTAACTACGTGCT
>006002_2107_2662 73       0      73
TGGGGGATATTGCACAATGGGCGAAAGCCTGATGCAGCGACGCCGCGTGAGGGAAGACGG
CCTGTGTACTACT
>006008_1634_1357 160       0      160
TAGGGAATTTTCGTCAATGGGCGCAAGCCTGAACGAGCAATGCCGCGTGGGTGAAGAAGG
TCTTCGGATCGTAAAGCTCTGTTGCGAGGGAAAAAGGAAGAGAAGAGGGAATGATTCTCT
TTTGATGGTACCTCGCCAGAAAGTCACGGCTAACTACGTG
>006010_2378_0967 164       0      164
AGGCAGCAGTGAGGAATATTGGTCAATGGACGCAAGTCTGAACCAGCCAAGTAGCGTGCA
GGATGACGGCCCTCCGGGTTGTAAACTGCTTTTAGTTGGGAATAAAGTGCAGCTCGTGAG
CTGTTTTGTATGTACCATCAGAAAAAGGACCGGCTAATTCCGTG
>006025_2285_3167 163       0      163
GGCGCAGTGAGGAATATTGGTCAATGGGCGCGAGCCTGAACCAGCCAAGTAGCGTGAAGG
ATGACTGCCCTATGGGTTGTAAACTTCTTTTGTCCGGGAATAAAACCGCCTACGTGTAGG
CGCTTGTATGTACCGGTACGAATAAGCATCGGCTAACTCCGTG
>006029_2078_1333 156       0      156
TGAGGAATATTGGTCAATGGGCGCGAGCCTGAACCAGCCAAGTAGCGTGAAGGATGACTG
CCCTATGGGTTGTAAACTTCTTTTGTCCGGGAATAAAACCGCCTACGTGTAGGCGCTTGT
ATGTACCGGTACGAATAAGCATCGGCTAACTCCGTG
>006040_2023_1259 139       0      139
TGGGGAATATTGGACAATGGACCAAAAGTCTGATCCAGCAATTCTGTGTGCACGATGACG
GTCTTAGGATTGTAAAGTGCTTTCAATTGGGAAGAAAAAAATGACGGTACCAATAGAAGA
AGCGACGGCTAAATACGTG
>006046_1883_3133 137       0      137
TGGGGAATCTTGCGCAATGGGGGGAACCCTGACGCAGCGACGCCGCGTGCGGGACGAAGG
CCCTCGGGTCGTAAACCGCTTTCAGCAGGGATGAGACAAGACGGTACCTGCAGAAGAAGC
CCCGGCTAACTACGTCG
>006053_1666_0563 159       0      159
TGGGGAATATTGGACAATGGACCAAAAGTCTGATCCAGCAATTCTGTGTGCACGATGACG
GTCTTAGGATTGTAAAGTGCTTTCAATCGGGAAAAAGAAAGTGATGGTACCGATAGAAGA
AGCGACGGCTAAATACGTGCCAGTAGCCGCCGGTAAGTA
>006063_1694_0900 139       0      139
TGGGGAATATTGGACAATGGACCAAAAGTCTGATCCAGCAATTCTGTGTGCACGATGAAG
TTTTTCGGAATGTAAAGTGCTTTCAGTTGGGAAGAAGAAAGTGACGGTACCAACAGAAGA
AGCGGCGGCTAAATACGTG
>006064_1643_1020 163       0      163
TGGGGAATTTTGGACAATGGGGGCAACCCTGATCCAGCCATGCCGCGTGCAGGATGAAGG
TCTTCGGATTGTAAACTGCTTTTGTCAGGGACGAAAAGGATTGTGTTAATACCATGATCT
GCTGACGGTACCTGAAGAATAAGCACCGGCTAACTACGTGCCG
>006077_2341_2958 161       0      161
TGGGGAATCTTCCGCAATGGGCGAAAGCCTGACGGAGCAATGCCGCGTGAGTGATGAAGG
AATTCGTTCCGTAAAACTCTTTTGTTTATGACGAATGTGCAGATTGTGAATAATTATTTG
TAATGACGGTAGTAAACGAATAAGCCACGGCTAACTACGTG
>006079_2337_3276 157       0      157
TGAGGAATATTGGTCAATGGACGCAAGTCTGAACCAGCCAAGTAGCGTGCAGGATGACGG
CCCTCCGGGTTGTAAACTGCTTTTAGTTGGGAATAAAGTGCAGCTCGTGAGCTGTTTTGT
ATGTACCATCAGAAAAAGGACCGGCTAATTCCGTGCT
>006080_2111_1656 141       0      141
TGGGGAATATTGGACAATGGACCAAAAGTCTGATCCAGCAATTCTGTGTGCACGATGACG
GTCTTAGGATTGTAAAGTGCTTTCAATTGGGAAGAAAAAAAATAGACGGTACCAATAGAA
GAAGCGACGGCTAAATACGTG
>006085_2398_1939 139       0      139
TGGGGAATATTGGACAATGGACCAAAAGTCTGATCCAGCAATTCTGTGTGCACGATGAAG
TTTTTCGGAATGTAAAGTGCTTTCAGTTGGGAAGAAGAAAGTGACGGTACCAACAGAAGA
AGCGACGGCTAAATACGTG
>006087_1897_1599 160       0      160
TGGGGAATTTTGGACAATGGGGGCAACCCTGATCCAGCCATGCCGCGTGCAGGATGAAGG
TCTTCGGATTGTAAACTGCTTTTGTCAGGGACGAAAAGGATTGTGTTAATACCATGATCT
GCTGACGGTACCTGAAGAATAAGCACCGGCTAACTACGTG
>006098_2028_1037 71       0      71
TAGGGAATATTGCACAATGGGGGAAACCCTGATGCAGCCATGCCGCGTGTGTGAAGAAGG
CCTGGTGTAAG
>006103_2369_0715 139       0      139
TGGGGAATATTGGACAATGGACCAAAAGTCTGATCCAGCAATTCTGTGTGCACGATGACG
GTCTTAGGATTGTAAAGTGCTTTCAATTGGGAAGAAAAAAATGACGGTACCAATAGAAGA
AGCGACGGCTAAATACGNG
>006119_1651_1941 136       0      136
TGGGGAATATTGCACAATGGGGGAAACCCTGATGCAGCGACGCCGCGTGAGCGATGAAGT
ATTTCGGTATGTAAAGCTCTATCAGCAGGGAAGAAAATGACGGTACCTGACTAAGAAGCC
CCGGCTAACTACGTGT
>006136_2417_0983 140       0      140
TGGGGAATATTGGACAATGGACCAAAAGTCTGATCCAGCAATTCTGTGTGCACGATGACG
GTCTTAGGATTGTAAAGTGCTTTCAATTGGGAAGAAAAAAATGACGGTACCAATAGAAGA
AGCGACGGCTAAATACGTGT
>006149_2444_2882 164       0      164
TGGGGAATCTTCCGCAATGGGCGAAAGCCTGACGGAGCAATGCCGCGTGAGTGATGAAGG
AATTCGTTCCGTAAAACTCTTTTGTTTATGACGAATGTGCAGATTGTGAATAATTATTTG
TAATGACGGTAGTAAACGAATAAGCCACGGCTAACTACGTGCCG
>006157_2071_1971 170       0      170
GCAGCAGTGGGGAATTTTGGACAATGGGGGCAACCCTGATCCAGCCATGCCGCGTGCAGG
ATGAAGGTCTTCGGATTGTAAACTGCTTTTGTCAGGGACGAAAAGGGTTGTGTTAATACC
ATGATCTGCTGACGGTACCTGAAGAATAAGCACCGGCTAACTACGTGCCC
>006170_1777_3234 160       0      160
TAGGGAATTTTCGGCAATGGGCGAAAGCCTGACCGAGCAACGCCGCGTGAGGGAGGAAGT
ACTTCGGTATGTAAACCTCTGTTATAAAGGAAGAACGGTACATGGAGGGAATGCCATGTA
AGTGACGGTACTTTATGAGGAAGCCACGGCTAACTACGTG
>006171_2123_0496 103       0      103
TGAGGAATATTGGTCAATGGACGAGAGTCTGAACCAGCCAAGTAGCGTGAAGGATGACTG
CCCTATGGGTTGTAAACTTCTTTTATATGGGAATAAAAANAAG
>006182_1664_1828 139       0      139
TGGGGAATATTGGACAATGGACCAAAAGTCTGATCCAGCAATTCTGTGTGCACGATGACG
GTCTTAGGATTGTAAAGTGCTTTCAATCGGGAAAAAGAAAGTGATGGTACCGATAGAAGA
AGCGACGGCTAAATACTTG
>006195_2364_0895 139       0      139
TGGGGAATCTTGCGCAATGGGGGGAACCCTGACGCAGCGACGCCGCGTGCGGGATGAAGG
CCCTCGGGTCGTAAACCGCTTTCAGCAGGGATGAGACAAGACGGTACCTGCAGAAGAAGC
CCCGGCTAACTACGTGCCT
>006205_1683_1675 155       0      155
TGAGGAATATTGGTCAATGGGCGAGAGCCTGAACCAGCCAAGTAGCGTGAAGGATGAAGG
TTCTATGGATTGTAAACTTCTTTTATACGGGAATAAAACCTCCCACGTGTGGGAGCTTGT
ATGTACCGTATGAATAAGCATCGGCTAACTCCGTG
>006226_1738_1472 156       0      156
TGAGGAATATTGGTCAATGGACGAGAGTCTGAACCAGCCAAGTAGCGTGAAGGATGACTG
CCCTATGGGTTGTAAACTTCTTTTATACGGGAATAAAGTTAGCCACGTGTGGTTTTTTGT
ATGTACCGTATGAATAAGGATCGGCTAACTCCGTGT
>006228_1994_0264 37       0      37
GAGTGGGGAATATTGGGACAATAGGACCGAAACGAAC
>006239_2340_0734 156       0      156
TGAGGAATATTGGTCAATGGGCGCGAGCCTGAACCAGCCAAGTAGCGTGAAGGATGACTG
CCCTATGGGTTGTAAACTTCTTTTGTCCGGGAATAAAACCGCCTACGTGTAGGCGCTTGT
ATGTACCGGTACGAATAAGCATCGGCTAACTCCGTG
>006245_2285_2331 98       0      98
TGGGGAATATTGGACAATGGACCAAAAGTCTGATCCAGCAATTCTGTGTGCACGATGACG
GTCTTAGGATTGTAAAGTGCTTTCAATTGGGAGAAAAA
>006250_2275_0887 139       0      139
TGGGGAATATTGGACAATGGACCAAAAGTCTGATCCAGCAATTCTGTGTGCACGATGAAG
TTTTTCGGAATGTAAAGTGCTTTCAGTTGGGAAGAAGAAAGTGACGGTACCAACAGAAGA
AGCGACGGCTAAATACGTG
>006254_2099_1617 135       0      135
TGGGGAATATTGCACAATGGGGGAAACCCTGATGCAGCAACGCCGCGTGAGCGAAGAAGT
ATTTCGGTATGTAAAGCTCTATCAGCAGGGAAGAAAATGACGGTACCTGACTAAGAAGCA
CCGGCTAAATACGTG
>006259_1958_1459 136       0      136
TGGGGAATATTGCACAATGGGGGAAACCCTGATGCAGCGACGCCGCGTGAAGGATGAAGT
ATTTCGGTATGTAAACTTCTATCAGCAGGGAAGAAAATGACGGTACCTGAGTAAGAAGCC
CCGGCTAACTACGTGT
>006265_2452_0823 155       0      155
TGAGGAATATTGGTCAATGGGCGAGAGCCTGAACCAGCCAAGTAGCGTGAAGGATGAAGG
TTCTATGGATTGTAAACTTCTTTTATACGGGAATAAAACCTCCCACGTGTGGGAGCTTGT
ATGTACCGTATGAATAAGCATCGGCTAACTCCGTG
>006268_1811_2543 163       0      163
TGGGGAATTTTGGACAATGGGGGCAACCCTGATCCAGCCATGCCGCGTGCAGGATGAAGG
TCTTCGGATTGTAAACTGCTTTTGTCAGGGACGAAAAGGATTGTGCTAATACCATGATCT
GCTGACGGTACCTGAAGAATAAGCACCGGCTAACTACGTGCCT
>006271_1970_0374 156       0      156
TGAGGAATATTGGTCAATGGGCGCGAGCCTGAACCAGCCAAGTAGCGTGAAGGATGACTG
CCCTATGGGTTGTAAACTTCTTTTGTCCGGGAATAAAACCGCCTACGTGTAGGCGCTTGT
ATGTACCGGTACGAATAAGCATCGGCTAACTCCGTG
>006290_1829_1269 165       0      165
GCAGTGGGGAATCTTCCGCAATGGGCGAAAGCCTGACGGAGCAATGCCGCGTGAGTGATG
AAGGAATTCGTTCCGTAAAACTCTTTTGTTTATGACGAATGTGCAGATTGTGAATAATTA
TTTGTAATGACGGTAGTAAACGAATAAGCCACGGCTAACTACGTG
>006292_1722_1598 158       0      158
TGAGGAATATTGGTCAATGGGCGCGAGCCTGAACCAGCCAAGTAGCGTGAAGGATGACTG
CCCTATGGGTTGTAAACTTCTTTTGTCCGGGAATAAAACCGCCTACGTGTAGGCGCTTGT
ATGTACCGGTACGAATAAGCATCGGCTAACTCCGTGCA
>006293_1942_3470 103       0      103
TGAGGAATATTGGTCAATGGACGAGAGTCTGAACCAGCCAAGTAGCGTGAAGGATGACTG
CCCTATGGGTTGTAAACTTCTTTTATATGGGAATAAAAANAAG
>006298_2117_1604 139       0      139
TGGGGAATATTGGACAATGGACCAAAAGTCTGATCCAGCAATTCTGTGTGCACGATGAAG
TTTTTCGGAATGTAAAGTGCTTTCAGTTGGGAAGAAGAAAGTGACGGTACCAACAGAAGA
AGCGATGGCTAAATACGTG
>006303_2482_2105 161       0      161
CAGCAGTGAGGAATATTGGTCAATGGACGAGAGTCTGAACCAGCCAAGTAGCGTGAAGGA
TGACTGCCCTATGGGTTGTAAACTTCTTTTATACGGGAATAAAGTGAAGCACGTGTGCTT
TTTTGTATGTACCGTATGAATAAGGATCGGCTAACTCCGTA
>006305_2462_1335 159       0      159
GCAGTGAGGAATATTGGTCAATGGGCGAGAGCCTGAACCAGCCAAGTAGCGTGAAGGATG
AAGGTTCTATGGATTGTAAACTTCTTTTATACGGGAATAAAACCTCCCACGTGTGGGAGC
TTGTATGTACCGTATGAATAAGCATCGGCTAACTCCGTG
>006311_1630_2170 155       0      155
TGAGGAATATTGGTCAATGGGCGAGAGCCTGAACCAGCCAAGTAGCGTGAAGGATGAAGG
TTCTATGGATTGTAAACTTCTTTTATACGGGAATAAAACCTCCCACGTGTGGGAGCTTGT
ATGTACCGTATGAATAAGCATCGGCTAACTCCGTG
>006313_1682_1855 157       0      157
TGAGGAATATTGGTCAATGGGCGCGAGCCTGAACCAGCCAAGTAGCGTGAAGGATGACTG
CCCTATGGGTTGTAAACTTCTTTTGTCCGGGAATAAAACCGCCTACGTGTAGGCGCTTGC
ATGTACCGGTACGAATAAGCATCGGCTAACTCCGTGT
>006314_1839_3157 160       0      160
TGGGGAATTTTGGACAATGGGGGCAACCCTGATCCAGCCATGCCGCGTGCAGGATGAAGG
TCTTCGGATTGTAAACTGCTTTTATCAGGGACGAAAAGGATTGTGCTAATACCATGATCT
GCTGACGGTACCTGAAGAATAAGCACCGGCTAACTACGTG
>006323_2274_1453 156       0      156
TGAGGAATATTGGTCAATGGACGAGAGTCTGAACCAGCCAAGTAGCGTGAGGGATGACTG
CCCTATGGGTTGTAAACTTCTTTTATACGGGAATAAAGTGTTCCACGCGTGGAATTTTGT
ATGTACCGTATGAATAAGGATCGGCTAACTCCGTGT
>006336_1996_2581 158       0      158
TGAGGAATATTGGTCAATGGGCGCGAGCCTGAACCAGCCAAGTAGCGTGAAGGATGACTG
CCCTATGGGTTGTAAACTTCTTTTGTCCGGGAATAAAACCGCCTACGTGTAGGCGCTTGT
ATGTACCGGTACGAATAAGCATCGGCTAACTCCGTGCA
>006349_1671_2728 139       0      139
TGGGGAATATTGGACAATGGACCAAAAGTCTGATCCAGCAATTCTGTGTGCACGATGAAG
TTTTTCGGAATGTAAAGTGCTTTCAGTTGGGAAGAAGAAAGTGACGGTACCAACAGAAGA
AGCGACGGCTAAATACGTG
>006352_1801_1220 143       0      143
TGGGGAATATTGGACAATGGACCAAAAGTCTGATCCAGCAATTCTGTGTGCACGATGACG
GTCTTAGGATTGTAAAGTGCTTTCAATTGGGAAGAAAAAAAATAGACGGTACCGAATAGA
AGAAGCGACGGCTAAATAACGTG
>006362_2165_1593 155       0      155
TGAGGAATATTGGTCAATGGACGAGAGTCTGAACCAGCCAAGTAGCGTGAAGGATGACTG
CCCTATGGGTTGTAAACTTCTTTTATACGGGAATAAAGTGAGCCACGTGTGGTTTTTTGT
ATGTACCGTATGAATAAGGATCGGCTAACTCCGTG
>006367_2009_1986 157       0      157
TGAGGAATATTGGTCAATGGACGAGAGTCTGAACCAGCCAAGTAGCGTGAAGGATGACTG
CCCTATGGGTTGTAAACTTCTTTTATACGGGAATAAAGTGAGCCACGTGTGGTTTTTTGT
ATGTACCGTATGAATAAGGATCGGCTAACTCCATGCA
>006373_1666_2465 136       0      136
TGGGGAATATTGCACAATGGGGGAAACCCTGATGCAGCGACGCCGCGTGAGCGAAGAAGT
ATTTCGGTATGTAAAGCTCTATCAGCAGGGAAGAAAATGACGGTACCTGACTAAGAAGCC
CCGGCTAACTACGTGG
>006375_2064_0841 157       0      157
TGAGGAATATTGGTCAATGGACGTAAGTCTGAACCAGCCAAGTAGCGTGCAGGATGACGG
CCCTCCGGGTTGTAAACTGCTTTTAGTTGGGAATAAAGTGCAGCTCGTGAGCTGTTTTGT
ATGTACCATCAGAAAAAGGACCGGCTAATTCCGTGCT
>006392_1708_3132 135       0      135
TGGGGAATATTGCACAATGGGGGAAACCCTGATGCAGCGACGCCGCGTGAAGGAAGAAGT
ATCTCGGTATGTAAACTTCTATCAGCAGGGAAGAAAATGACGGTACCTGACTAAGAAGCC
CCGGCTAACTACGTG
>006401_2319_0950 155       0      155
TGAGGAATATTGGTCAATGGACGAGAGTCTGAACCAGCCAAGTAGCGTGAAGGAAGACTG
CCCTATGGGTTGTAAACTTCTTTTATAAGGGAATAAAGTCAGGTACGTGTACCTGTTTGT
ATGTACCTTATGAATAAGCATCGGCTAACTCCGTG
>006404_2346_0762 155       0      155
TGAGGAATATTGGTCAATGGGCGAGAGCCTGAACCAGCCAAGTAGCGTGAAGGATGAAGG
TTCTATGGATTGTAAACTTCTTTTATACGGGAATAAAACCTCCCACGTGTGGGAGCTTGT
ATGTACCGTATGAATAAGCATCGGCTAACTCCGTG
>006420_2058_1652 156       0      156
TGAGGAATATTGGTCAATGGACGAGAGTCTGAACCAGCCAAGTAGCGTGAAGGATGACTG
CCCTATGGGTTGTAAACTTCTTTTATACGGGAATAAAGTGTTCCACGCGTGGAATTTTGT
ATGTACCGTATGAATAAGGATCGGCTAACTCCGTGT
>006429_1990_0639 137       0      137
TGGGGAATATTGCACAATGGGGGAAACCCTGATGCAGCGACGCCGCGTGAGCGAAGAAGT
ATTTCGGTATGTAAAGCTCTATCAGCAGGGAAGAAGAAATGACGGTACCTGACTAAGAAG
CACCGGCTAAATACGTG
>006434_2366_3326 141       0      141
TGGGGAATATTGGACAATGGACCAAAAGTCTGATCCAGCAATTCTGTGTGCACGATGACG
GTCTTAGGATTGTAAAGTGCTTTCAATTGGGAAGAAAAAGAATGACGGTACCAATAGAAG
AAGCGACGGCTAAATAACGTG
>006443_1896_3187 142       0      142
TGGGGAATATTGGACAATGGACCAAAAGTCTGATCCAGCAATTCTGTGTGCACGATGACG
GTCTTAGGATTGTAAAGTGCTTTCAATCGGGAAAAAGAAAGTGATGGTACCGATAGAAGA
AGCGACGGCTAAATACGTCGCA
>006459_2390_0602 149       0      149
GAGGCAGCAGTGGGGAATATTGGACAATGGACCAAAAGTCTGATCCAGCAATTCTGTGTG
CACGATGACGGTCTTAGGATTGTAAAGTGCTTTCAATCGGGAAAAAGAAAGTGATGGTAC
CGATAGAAGAAGCGACGGCTAAATACGTG
>006462_1748_1010 157       0      157
TGAGGAATATTGGTCAATGGACGCAAGTCTGAACCAGCCAAGTAGCGTGCAGGATGACGG
CCCTCCGGGTTGTAAACTGCTTTTAGTTGGGAATAAAGTGCAGTTCGTGAGCTGTTTTGT
ATGTACCATCAGAAAAAGGACCGGCTAATTCCGTGCT
>006474_2185_2556 74       0      74
TGGGGGATATTGCACAATGGGCGAAAGCCTGATGCAGCGACGCCGCGTGAGGGAAGACGG
CCTGGTGTACTACT
>006476_2189_0793 140       0      140
TGGGGAATATTGGGCAATGGACGCAAGTCTGACCCAGCAACGCCGCGTGAAGGAAGAAGG
CTTTCGGGTTGTAAACTTCTTTTGTTCAGGGAAGAGCAGAAGACTGTACCTGACGAATAA
GCCACGGCTAACTACGTGCA
>006480_1865_1155 163       0      163
TGGGGAATCTTCCGCAATGGGCGAAAGCCTGACGGAGCAATGCCGCGTGAGTGATGAAGG
AATTCGTTCCGTAAAACTCTTTTGTTTATGACGAATGTGCAGATTGTGAATAATTATTTG
TAATGACGGTAGTAAACGAATAAGCCACGGCTAACTACGTGCA
>006491_1759_2236 142       0      142
TGGGGAATATTGGACAATGGACCAAAAGTCTGATCCAGCAATTCTGTGTGCACGATGAAG
TTTTTCGGAATGTAAAGTGCTTTCAGTTGGGAAGAAGAAAGTGACGGTACCAACAGAAGA
AGCGACGGCTAAATACGTGCCG
>006492_1936_1391 70       0      70
TAGGGAATATTGCACAATGGGGGAAACCCTGATGCAGCCATGCCGCGTGTGTGAAGAAGG
CCTGGTGTAG
>006499_1934_0951 160       0      160
TGGGGAATTTTGGACAATGGGGGCAACCCTGATCCAGCCATGCCGCGTGCAGGATGAAGG
TCTTCGGATTGTAAACTGCTTTTGTCAGGGACGAAAAGGATTGTGTTAATACCATGATCT
GCTGACGGTACCTGAAGAATAAGCACCGGCTAACTACGTG
>007005_2117_1586 139       0      139
TGGGGAATATTGGACAATGGACCAAAAGTCTGATCCAGCAATTCTGTGTGCACGATGAAG
TTTTTCGGAGTGTAAAGTGCTTTCAGTTGGGAAGAAGAAAGTGACGGTACCAACAGAAGA
AGCGACGGCTAAATACGTG
>007029_1735_1385 139       0      139
TGGGGAATATTGGACAATGGACCAAAAGTCTGATCCAGCAATTCTGTGTGCACGATGACG
GTCTTAGGATTGTAAAGTGCTTTCAATCGGGAAAAAGAAAGTGATGGTACCGATAGAAGA
AGCGACGGCTAAATACGTG
>007032_1653_2154 139       0      139
TGGGGAATATTGGACAATGGACCAAAAGTCTGATCCAGCAATTCTGTGTGCACGATGACG
GTCTTAGGATTGTAAAGTGCTTTCAATTGGGAAGAAAAAAATGACGGTACCAATAGAAGA
AGCGACGGCTAAATACGTA
>007060_1663_3370 142       0      142
TGGGGAATATTGGACAATGGACCAAAAGTCTGATCCAGCAATTCTGTGTGCACGATGAAG
TTTTTCGGAATGTAAAGTGCTTTCAGTTGGGAAGAAGAAAGTGACGGTACCAACAGAAGA
AGCGACGGCTAAATACGTGCCA
>007063_2222_2427 161       0      161
TGGGGAATCTTCCGCAATGGGCGAAAGCCTGACGGAGCAATGCCGCGTGAGTGATGAAGG
AATTCGTTCCGTAAAACTCTTTTGTTTATGACGAATGTGCAGATTGTGAATAATTATTTG
TAATGACGGTAGTAAACGAATAAGCCACGGCTAACTACGTG
>007064_1932_3094 135       0      135
TGGGGAATATTGCACAATGGGGGAAACCCTGATGCAGCAACGCCGCGTGAGTGAAGAAGT
ATTTCGGTATGTAAAGCTCTATCAGCAGGGAAGAAAGTGACGGTACCTGACTAAGAAGCC
CCGGCTAACTACGTG
>007069_1593_0991 139       0      139
TGGGGAATATTGGACAATGGACCAAAAGTCTGATCCAGCAATTCTGTGTGCACGATGACG
GTCTTAGGATTGTAAAGTGCTTTCAATTGGGGAGAAAAAAATGACGGTACCAATAGAAGA
AGCGACGGCTAAATACGTA
>007082_2167_1705 164       0      164
GCAGCAGTGAGGAATATTGGTCAATGGGCGCGAGCCTGAACCAGCCAAGTAGCGTGAAGG
ATGACTGCCCTATGGGTTGTAAACTTCTTTTGTCCGGGAATAAAACCGCCTACGTGTAGG
CGCTTGTATGTACCGGTACGAATAAGCATCGGCTAACTCCGTGT
>007086_1712_1015 162       0      162
TAGGGAATTTTCGTCAATGGGGGGAACCCTGAACGAGCAATGCCGCGTGAGTGAGGAAGG
TCTTCGGATCGTAAAGCTCTGTTGTAAGAGAAAAACGGCACTCATAGGAAATGATGAGTG
AGTGATGGTATCTTACCAGAAAGTCACGGCTAACTACGTGCT
>007093_1981_2777 139       0      139
TGGGGAATATTGGACAATGGACCAAAAGTCTGATCCAGCAATTCTGTGTGCACGATGACG
GTCTTAGGATTGTAAAGTGCTTTCAATCGGGAAAAAGAAAGTGATGGTACCGATAGAAGA
AGCGACGGCTAAATACGTG
>007096_1826_0394 158       0      158
TGGGGAATATTGGACAATGGACCAAAAGTCTGATCCAGCAATTCTGTGTGCACGATGAAG
TTTTTCGGAATGTAAAGTGCTTTCAGTTGGGAAGAAGAAAGTGACGGTACCAACAGAAGA
AGCGACGGCTAAATACGTGCCGCAGCCGCCGGTAAGTA
>007103_2039_3283 160       0      160
TGGGGAATTTTGGACAATGGGGGCAACCCTGATCCAGCCATGCCGCGTACAGGATGAAGG
TCTTCGGATTGTAAACTGCTTTTGTCAGGGACGAAAAGGATTCCGCTAATATCGGGATCT
GCTGACGGTACCTGAAGAATAAGCACCGGCTAACTACGTG
>007111_2215_0757 155       0      155
TGGGGAATATTGCACAATGGGGGAAACCCTGATGCAGCGACGCCGCGTGAGCGATGAAGT
ATTTCGGTATGTAAAGCTCTATCAGCAGGGAAGATAATGACGGTACCTGACTAAGAAGCA
CCGGCTAAATACGTGCCAACAGCCGCCGGTAAGTA
>007119_1722_2274 160       0      160
TAGGGAATTTTCGTCAATGGGGGGAACCCTGAACGAGCAATGCCGCGTGAGTGAGGAAGG
TCTTCGGATCGTAAAGCTCTGTTGTAAGAGAAAAACGGCACTCATAGGGAATGATGAGTG
AGTGATGGTATCTTACCAGAAAGTCACGGCTAACTACGTG
>007130_2180_1136 137       0      137
TGGGGAATATTGCACAATGGGGGAAACCCTGATGCAGCAACGCCGCGTGAGTGAAGAAGT
ATTTCGGTATGTAAAGCTCTATCAGCAGGGGAGAAAGTGACGGTACCTGACTAAGAAGCC
CCGGCTAACTACGTGCT
>007136_2450_0741 139       0      139
TGGGGAATATTGGACAATGGACCAAAAGTCTGATCCAGCAATTCTGTGTGCACGATGACG
GTCTTAGGATTGTAAAGTGCTTTCAATCGGGAAAAAGAAAGTGATGGTACCGATAGAAGA
AGCGACGGCTAAATACGTG
>007139_2160_3072 104       0      104
TGAGGAATATTGGTCAATGGACGGAGAGTCTGAACCAGCCAAGTAGCGTGAAGGATGACT
GCCCTATGGGTTGTAAACTTCTTTTATATGGGAATAAAAANAAG
>007143_2489_2631 162       0      162
TGGGGAATCTTCCGCAATGGGCGAAAGCCTGACGGAGCAATGCCGCGTGAGTGATGAAGG
AATTCGTTCCGTAAAACTCTTTTGTTTATGACGAATGTGCAGATTGTGAATAATTATTTG
TAATGACGGTAGTAAACGAATAAGCCACGGCTAACTACGTGT
>007149_1753_2548 139       0      139
TGGGGAATATTGGACAATGGACCAAAAGTCTGATCCAGCAATTCTGTGTGCACGATGAAG
TTTTTCGGAATGTAAAGTGCTTTCAGTTGGGAAGAAGAAAGTGACGGTACCAACAGAAGA
AGCGACGGCTAAATACGTG
>007150_2238_1300 71       0      71
TGGGGAATATTGCGCAATGGGGGAAACCCTGACGCAGCAACGCCGCGTGATTGAAGAAGG
CCTGGTGTAGA
>007154_1872_0882 162       0      162
TGGGGAATCTTCCGCAATGGGCGAAAGCCTGACGGAGCAATGCCGCGTGAGTGATGAAGG
AATTCGTTCCGTAAAACTCTTTTGTTTATGACGAATGTGCAGATTGTGAATAATTATTTG
TAATGACGGTAGTAAACGAATAAGCCACGGCTAACTACGTGT
>007166_1888_0368 155       0      155
TGAGGAATATTGGTCAATGGACGAGAGTCTGAACCAGCCAAGTAGCGTGAAGGATGACTG
CCCTATGGGTTGTAAACTTCTTTTATACGGGAATAAAGTGTTCCACGCGTGGAATTTTGT
ATGTACCGTATGAATAAGGATCGGCTAACTCCGTG
>007168_2458_3442 100       0      100
TGGGGAATATTGGACAATGGACCAAAAGTCTGATCCAGCAATTCTGTGTGCACGATGACG
GTCTTAGGATTGTAAAGTGCTTTCAATTGGGAAGAAAAAA
>007187_1766_2953 158       0      158
TGAGGAATATTGGTCAATGGGCGCGAGCCTGAACCAGCCAAGTGGCGTGAAGGATGACTG
CCCTATGGGTTGTAAACTTCTTTTGTCCGGGAATAAAACCGCCTACGTGTAGGCGCTTGC
ATGTACCGGTACGAATAAGCATCGGCTAACTCCGTGCA
>007198_2079_2321 135       0      135
TGGGGAATATTGCACAATGGGGGAAACCCTGATGCAGCGACGCCGCGTGAAGGAAGAAGT
ATCTCGGTATGTAAACTTCTATCAGCAGGGAAGAAAATGACGGTACCTGACTAAGAAGCC
CCGGCTAACTACGTG
>007200_2485_1369 68       0      68
TGGGGAATTTTGGACAATGGGGGCAACCCTGATCCAGCCATGCCGCGTGCAGGAAGAAGG
CCTGTGTA
>007203_1765_3038 139       0      139
TGGGGAATATTGGACAATGGACCAAAAGTCTGATCCAGCAATTCTGTGTGCACGATGAAG
TTTTTCGGAATGTAAAGTGCTTTCAGTTGGGAAGAAGAAAGTGACGGTACCAACAGAAGA
AGCGACGGCTAAATACGTG
>007205_2460_2133 138       0      138
TGGGGAATATTGGACAATGGACCAAAAGTCTGATCCAGCAATTCTGTGTGCACGATGACG
GTCTTAGGATTGTAAAGTGCTTTCAATCGGGAAAAGAAAGTGATGGTACCGATAGAAGAA
GCGACGGCTAAATACGTG
>007206_2026_1509 138       0      138
TGGGGAATATTGCACAATGGGGGAAACCCTGATGCAGCGACGCCGCGTGGAGGAAGAAGG
TCTTCGGATTGTAAACTCCTGTTGTTGGGGAAGATAATGACGGTACCCAACAAGGAAGTG
ACGGCTAACTACGTGCCA
>007208_2188_2446 155       0      155
TGAGGAATATTGGTCAATGGACGCAAGTCTGAACCAGCCAAGTAGCGTGCAGGATGACGG
CCCTCCGGGTTGTAAACCGCTTTTAGTTGGGAATAAAGTGCAGCTCGTGAGCTGTTTTGT
ATGTACCATCAGAAAAAGGACCGGCTAATTCCGCG
>007226_2036_3219 158       0      158
TGAGGAATATTGGTCAATGGGCGCGAGCCTGAACCAGCCAAGTAGCGTGAAGGATGACTG
CCCTATGGGTTGTAAACTTCTTTTGTCCGGGAATAAACCGCCTACGTGTAGGCGCTTGTA
TGTACCGGTACGAATAAGCATCGGCTAACTCCGTGCCC
>007234_1695_3098 157       0      157
TGAGGAATATTGGTCAATGGACGCAAGTCTGAACCAGCCAAGTAGCGTGCAGGATGACGG
CCCTCCGGGTTGTAAACTGCTTTTAGTTGGGAATAAAGTGCAGCTCGTGAGCTGTTTTGT
ATGTACCATCAGAAAAAGGACCGGCTAATTCCGTGCA
>007235_2102_3518 96       0      96
TGGGGAATATTGGACAATGGACCAAAAGTCTGATCCAGCAATTCTGTGTGCACGATGACG
GTCTTAGGATTGTAAAGTGCTTTCAATGGAGAAAAA
>007237_1919_2101 139       0      139
TGGGGAATATTGGACAATGGACCAAAAGTCTGATCCAGCAATTCTGTGTGCACGATGAAG
TTTTTCGGAATGTAAAGTGCTTTCAGTTGGGAAGAAGAAAGTGACGGTACCAACAGAAGA
AGCGACGGCTAAATACGTG
>007250_2013_0793 142       0      142
TGGGGAATATTGGACAATGGACCAAAAGTCTGATCCAGCAATTCTGTGTGCACGATGACG
GTCTTAGGATTGTAAAGTGCTTTCAATCGGGAAAAAGAAAGTGATGGTGCCGATAGAAGA
AGCGACGGCTAAATACGTGCCT
>007253_2064_0879 155       0      155
TGAGGAATATTGGTCAATGGACGAGAGTCTGAACCAGCCAAGTAGCGTGAAGGATGACTG
CCCTATGGGTTGTAAACTTCTTTTATACGGGAATAAAGTGAGCCACGTGTGGTTTTTTGT
ATGTACCGTATGAATAAGGATCGGCTAACTCCGTG
>007265_1977_1382 137       0      137
TGGGGAATATTGCACAATGGGGGAAACCCTGATGCAGCGACGCCGCGTGAAGGATGAAGT
ATTTCGGTATGTAAACTTCTATCAGCAGGGAAGAAAATGACGGTACCTGACTAAGAAGCC
CCGGCTAACTACGTGCG
>007279_2452_2798 138       0      138
TGGGGAATCTTGCGCAATGGGGGGAACCCTGACGCAGCGACGCCGCGTGCGGGACGAAGG
CCCTCGGGTCGTAAACCGCTTTCAGCAGGGATGAGACAAGACGGTACCTGCAGAAGAAGC
CCCGGCTAACTACGTGCG
>007282_2127_2423 139       0      139
TGGGGAATATTGGACAATGGACCAAAAGTCTGATCCAGCAATTCTGTGTGCACGATGACG
GTCTTAGGATTGTAAAGTGCTTTCAATCGGGAAAAAGAAAGTGATGGTACCGATAGAAGA
AGCGATGGCTAAATACGTG
>007285_1839_1550 139       0      139
TGGGGAATATTGGACAATGGACCAAAAGTCTGATCCAGCAATTCTGTGTGCACGATGAAG
TTTTTCGGAATGTAAAGTGCTTTCAGTTGGGAAGAAGAAAGTGACGGTACCAACAGAAGA
AGCGACGGCTAAATACGTA
>007288_2417_2447 139       0      139
TGGGGAATATTGGACAATGGACCAAAAGTCTGATCCAGCAATTCTGTGTGCACGATGAAG
TTTTTCGGAATGTAAAGTGCTTTCAGTTGGGAAGAAGAAAGTGACGGTACCAACAGAAGA
AGCGACGGCTAAATACGTG
>007294_1958_1270 139       0      139
TGGGGAATATTGGACAATGGACCAAAAGTCTGATCCAGCAATTCTGTGTGCACGATGAAG
TTTTTCGGAATGTAAAGTGCTTTCAGTTGGGAAGAAGAAAGTGACGGTACCAACAGAAGA
AGCGACGGCTAAATACGNG
>007296_1986_2813 156       0      156
TGAGGAATATTGGTCAATGGACGCAAGTCTGAACCAGCCAAGTAGCGTGCAGGACGACGG
CCCTCCGGGTTGTAAACTGCTTTTAGTTGGGAATAAAGTGCGGCTCGTGAGCTGTTTTGT
ATGTACCATCAGAAAAAGGCCGGCTAATTCCGTGCC
>007300_1634_0728 142       0      142
TGGGGAATATTGGACAATGGACCAAGAGTCTGATCCAGCAATTCTGTGTGCACGATGACG
GTCTTAGGATTGTAAAGTGCTTTCAATCGGGAAAAAGAAAGTGATGGTACCGATAGAAGA
AGCGACGGCTAAATACGTGCCT
>007302_1802_2582 141       0      141
TGGGGAATATTGGACAATGGACCAAAAGTCTGATCCAGCAATTCTGTGTGCACGATGAAG
TTTTTCGGAATGTAAAGTGCTTTCAGTTGGGAAGAAGAAAGTGACGGTACCAACAGAAGA
AGCGACGGCTAAATACGTGCA
>007305_1651_1983 161       0      161
TGGGGAATCTTCCGCAATGGGCGAAAGCCTGACGGAGCAATGCCGCGTGAGTGATGAAGG
AATTCGTTCCGTAAAACTCTTTTGTTTATGACGAATGTGCAGATTGTGAGTAATTATTTG
TAATGACGGTAGTAAACGAATAAGCCACGGCTAACTACGTG
>007309_2115_0663 159       0      159
TGAGGAATATTGGTCAATGGGCGCGAGCCTGAACCAGCCAAGTAGCGTGAAGGATGACTG
CCCTATGGGTTGTAAACTTCTTTTGTCCGGGAATAAAACCGCCTACGTGTAGGCGCTTGT
ATGTACCGGTACGAATAAGCATCGGCTAACTCCGTGCCC
>007311_1714_1912 68       0      68
TGGGGAATTTTGGACAATGGGGGCAACCCTGATCCAGCCATGCCGCGTGCAGGAAGAAGG
CCTGTGTA
>007336_1727_1690 155       0      155
TGAGGAATATTGGTCAATGGACGCAAGTCTGAACCAGCCAAGTAGCGTGCAGGATGACGG
CCCTCCGGGTTGTAAACTGCTTTTAGTTGGGAATAAAGTGCAGCTCGTGAGCTGTTTTGT
ATGTACCATCAGAAAAAGGACCGGCTAATTCCGTG
>007339_2223_3390 121       0      121
TGAGGAATATTGGTCAATGGACGAGAGTCTGAACCAGCCAAGTAGCGTGAAGGATGACTG
CCCTATGGGTTGTAAACTTCTTTTATACGGGAATAAAGTTAAGCCACGTGTGGTTTTTGT
T
>007346_2228_2345 136       0      136
TCGGAAGTATTGCGCAATGGAGGAAACTCTGACGCAGTGACGCCGCGTGCAGGAAGAAGG
TTTTCGGATTGTAAACTGCTTTAGACAGGGAAGAACAAAGACAGTACCTGTAGAATAAGC
TCCGGCTAACTACGTG
>007349_1596_1678 135       0      135
TGGGGAATATTGCACAATGGGGGAAACCCTGATGCAGCGACGCCGCGTGAAGGAAGAAGT
ATCTCGGTATGTAAACTTCTATCAGCAGGGAAGAAAATGACGGTACCTGACTAAGAAGCC
CCGGCTAACTACGTG
>007354_2214_0700 163       0      163
TGGGGAATCTTCCGCAATGGGCGAAAGCCTGACGGAGCAATGCCGCGTGAGTGATGAAGG
AATTCGTTCCGTAAAACTCTTTTGTTTATGACGAATGTGCAGATTGTGAATAATTATTTG
TAATGACGGTAGTAAACGAATAAGCCACGGCTAACTACGTGCT
>007360_1929_0912 139       0      139
TGGGGAATATTGGACAATGGACCAAAAGTCTGATCCAGCAATTCTGTGTGCACGATGAAG
TTTTTCGGAATGTAAAGTGCTTTCAGTTGGGAAGAAGAAAGTGACGGTACCAACAGAAGA
AGCGACGGCTAAATACGTG
>007368_2396_0673 139       0      139
TGGGGAATATTGGACAATGGACCAAAAGTCTGATCCAGCAATTCAGTGTGCACGATGACG
GTCTTAGGATTGTAAAGTGCTTTCAATCGGGAAAAAGAAAGTGATGGTACCGATAGAAGA
AGCGACGGCTAAATACGTG
>007371_1768_1284 139       0      139
TGGGGAATATTGGACAATGGACCAAAAGTCTGATCCAGCAATTCTGTGTGCACGATGAAG
TTTTTCGGAATGTAAAGTGCTTTCAGTTGGGAAGAAGAAAGTGACGGTACCAACAGAAGA
AGCGACGGCTAAATACGTG
>007379_2139_3208 88       0      88
TGGGGAATATTGCACAATGGGCGCAAGCCTGATGCAGCAACGCCGCGTGAGCGATGAAGG
CCTGGTCGTAAGACTCTGTCCTCAGAGA
>007380_1738_1084 161       0      161
TGGGGAATCTTCCGCAATGGGCGAAAGCCTGACGGAGCAATGCCGCGTGAGTGATGAAGG
AATTCGTTCCGTAAAACTCTTTTGTTTATGACGAATGTGCAGATTGTGAATAATTATTTG
TAATGACGGTAGTAAACGAATAAGCCACGGCTAACTACGTA
>007389_2124_1948 140       0      140
TGGGGAATATTGGACAATGGACCAAAAGTCTGATCCAGCAATTCTGTGTGCACGATGACG
GTCTTAGGATTGTAAAGTGCTTTCAATCGGGAAAAAGAAAGTGATGGTACCGATAGAAGA
AGCGACGGCTAAATACGTGT
>007392_2223_2067 158       0      158
TGAGGAATATTGGTCAATGGGCGCGAGCCTGAACCAGCCAAGTAGCGTGAAGGATGACTG
CCCTATGGGTTGTAAACTTCTTTTGTCCGGGAATAAAACCGCCTACGTGTAGGCGCTTGT
ATGTACCGGTACGAATAAGCATCGGCTAACTCCGTGCT
>007398_1953_2764 139       0      139
TGGGGAATATTGGACAATGGACCAAAAGTCTGATCCAGCAATTCTGTGTGCACGATGAAG
TTTTTCGGAATGTAAAGTGCTTTCAGTTGGGAAGAAGAAAGTGACGGTACCAACAGAAGA
AGCGACGGCTAAATACGTG
>007400_1931_0871 139       0      139
TGGGGAATATTGGACAATGGACCAAAAGTCTGATCCAGCAATTCTGTGTGCACGATGAAG
TTTTTCGGAATGTAAAGTGCTTTCAGTTGGGAAGAAGAAAGTGACGGTACCAACAGAAGA
AGCGACGGCTAAATACGTG
>007407_1618_3040 141       0      141
TGGGGAATATTGGACAATGGACCAAAAGTCTGATCCAGCAATTCTGTGTGCACGATGACG
GTCTTAGGATTGTAAAGTGCTTTCAATTGGGAAGAAAAAAAATGACGGTACCAATAGAAG
AAGCGACGGCTAAATACGTGT
>007425_2093_2212 70       0      70
TGGGGAATTTTTGGACAATGGGGGCAACCCTGATCCAGCCATGCCGCGTGCAGGAAGAAG
GCCTGTGTAT
>007429_1820_0783 137       0      137
TGGGGGATATTGCACAATGGGGGAAACCCTGATGCAGCGACGCCGCGTGAGCGATGAAGT
ATTTCGGTATGTAAAGCTCTATCAGCAGGGAAGATAATGACGGTACCTGACTAAGAAGCA
CCGGCTAAATACGTGCT
>007432_2170_0902 139       0      139
TGGGGAATATTGGACAATGGACCAAAAGTCTGATCCAGCAATTCTGTGTGCACGATGAAG
TTTTTCGGAATGTAAAGTGCTTTCAGTTGGGAAGAAGAAAGTGACGGTACCAACAGAAGA
AGCGACGGCTAAATACGTG
>007433_1967_2737 161       0      161
TGGGGAATCTTCCGCAATGGGCGAAAGCCTGACGGAGCAATGCCGCGTGAGTGATGAAGG
AATTCGTTCCGTAAAACTCTTTTGTTTATGACGAATGTGCAGATTGTGAATAATTATTTG
TAATGACGGTAGTAAACGAATAAGCCACGGCTAACTACGTG
>007437_2197_2796 98       0      98
TGGGGAATATTGGACAATGGACCAAAAGTCTGATCCAGCAATTCTGTGTGCACGATGACG
GTCTTAGGATTGTAAAGTGCTTTCAATTGGGAGAAAAA
>007455_1780_1022 155       0      155
TGAGGAATATTGGTCAATGGACGCAAGTCTGAACCAGCCAAGTAGCGTGCAGGATGACGG
CCCTCCGGGTTGTAAACTGCTTTTAGTTGGGAATAAAGTGCAGCTCGTGAGCTGTTTTGT
ATGTACCATCAGAAAAAGGACCGGCTAATTCCGTG
>007457_2419_2349 160       0      160
CAGTGAGGAATATTGGTCAATGGGCGCGAGCCTGAACCAGCCAAGTAGCGTGAAGGATGA
CTGCCCTATGGGTTGTAAACTTCTTTTGTCCGGGAATAAAACCGCCTACGTGTAGGCGCT
TGTATGTACCGGTACGAATAAGCATCGGCTAACTCCGTGT
>007460_2120_1445 164       0      164
TGGGGAATATTGGACAATGGACCAAAAGTCTGATCCAGCAATTCTGTGTGCACGATGTCG
GTCTTAGGATTGTAAAGTGCTTTCAATTGGGAAGAAAAAAAATAGACGGTACCAATAGAA
GAAGCGACGGCTAAATAACGTCCCACGCAGCCGCCGGTAACGTA
>007462_1679_1658 143       0      143
TGGGGAATATTGAACAATGGACCAAAAGTCTGATCCAGCAATTCTGTGTGCACGATGACG
GTCTTAGGATTGTAAAGTGCTTTCAATTGGGAAGAAAAAAAAATGACGGTACCAATAGAA
GAAGCGATGGCTAAATACGTGCA
>007467_2284_0876 159       0      159
GTGAGGAATATTGGTCAATGGACGAGAGTCTGAACCAGCCAAGTAGCGTGAAGGAAGACT
GTCCCTATGGGTTGTAAACTTCTTTTATAAGGGAATAAAGTCAGGTACGTGTACCTGTTT
GTATGTACCTTATGAATAAGCATCGGCTAACTCCGTGCT
>007471_2449_1762 158       0      158
TGAGGAATATTGGTCAATGGGCGCGAGCCTGAACCAGCCAAGTAGCGTGAAGGATGACTG
CCCTATGGGTTGTAAACTTCTTTTGTCCGGGAATAAAACCGCCTACGTGTAGGCGCTTGT
ATGTACCGGTACGAATAAGCATCGGCTAACTCCGTGCT
>007476_2319_3085 98       0      98
TGGGGAATATTGGACAATGGACCAAAAGTCTGATCCAGCAATTCTGTGTGCACGATGACG
GTCTTAGGATTGTAAAGTGCTTTCAATTGGGAGAAAAA
>007477_2083_2035 69       0      69
TGGGGAATTTTGGACAATGGGGGCAACCCTGATCCAGCCATGCCGCGTGCAGGAAGAAGG
CCTGTGTAT
>007480_2199_0867 147       0      147
AGCAGCAGTGGGGAATATTGGACAACGGACCAAAAGTCTGATCCAGCAATTCTGTGTGCA
CGATGAAGTTTTTCGGAATGTAAAGTGCTTTCAGTTGGGAAGAAGAAAGTGACGGTACCA
ACAGAAGAAGCGACGGCTAAATACGTG
>007488_1962_3058 142       0      142
TGGGGAATATTGGACAATGGACCAAAAGTCTGATCCAGCAATTCTGTGTGCACGATGACG
GTCTTAGGATTGTAAAGTGCTTTCAATTGGGAAGAAAAAAATAGACGGTACCAATAGAAG
AAGCGACGGCTAAATACGTGCA
>007499_1898_1820 135       0      135
TGGGGAATATTGCACAATGGGGGAAACCCTGATGCAGCGACGCCGCGTGAAGGAAGAAGT
ATCTCGGTATGTAAACTTCTATCAGCAGGGAAGAAAATGACGGTACCTGACTAAGAAGCC
CGGCTAACTACGTGT
>006515_2190_0528 138       0      138
TAGGGAATATTGCACAATGGGGGAAACCCTGATGCAGCGACGCCGCGTGAAGGAAGAAGT
ATCTCGGTATGTAAACTTCTATCAGCAGGGAAGACAATGACGGTACCTGACTAAGAAGCC
CCGGCTAACTACGTGCCC
>006517_1913_2783 155       0      155
TGAGGAATATTGGTCAATGGACGCAAGTCTGAACCAGCCAAGTAGCGTGCAGGATGACGG
CCCTCCGGGTTGTAAACTGCTTTTAGTTGGGAATAAAGTGCAGCTCGTGAGCTGTTTTGT
ATGTACCATCAGAAAAAGGACCGGCTAATTCCGTG
>006520_2096_1372 142       0      142
TGGGGAATATTGGACAATGGACCAAAAGTCTGATCCAGCAATTCTGTGTGCACGATGAAG
TTTTTCGGAATGTAAAGTGCTTTCAGTTGGGAAGAAGAAAGTGACGGTACCAACAGAAGA
AGCGACGGCTAAATACGTACAC
>006532_1790_0584 131       0      131
TGAGGAATATTGGTCAATGGACGAGAGTCTGAACCAGCCAAGTAGCGTGAAGGATGACTG
CCCTATGGGTTGTAAACTTCTTTTATACGGGAATAAAGTGAAGCACGTGTGCTTTTTTGT
TATGTACCGTA
>006535_1679_2316 159       0      159
TGAGGAATATTGGTCAATGGGCGCGAGCCTGAACCAGCCAAGTAGCGTGAAGGATGACTG
CCCTATGGGTTGTAAACTTCTTTTGTCCGGGAATAAAACCGCCTACGTGTAGGCGCTTGT
ATGTACCGGTACGAATAAGCATCGGCTAACTCCGTGCCT
>006537_2039_2501 161       0      161
TGGGGAATCTTCCGCAATGGGCGAAAGCCTGACGGAGCAATGCCGCGTGAGTGATGAAGG
AATTCGTTCCGTAAAACTCTTTTGTTTATGACGAATGTGCAGATTGTGAATAATTATTTG
TAATGACGGTAGTAAACGAATAAGCCACGGCTAACTACGTG
>006543_2423_2904 135       0      135
TGGGGAATATTGCACAATGGGGGAAACCCTGATGCAGCGACGCCGCGTGGAGGAAGAAGG
TCTTCGGGTTGTAAACTCCTGTTGTTGGGGAAGATAATGACGGTACCCAACAAGGAAGTG
ACGGCTAACTACGTG
>006551_1991_0913 139       0      139
TGGGGAATATTGGACAATGGACCAAAAGTCTGATCCAGCAATTCTGTGTGCACGATGACG
GTCTTAGGATTGTAAAGTGCTTTCAATCGGGAAAAAGAAAGTGATGGTACCGATAGAAGA
AGCGACGGCTAAATACGTG
>006557_2299_1014 138       0      138
TGGGGAATATTGCACAATGGGCGCAAACCTGATGCAGCAACGCCGCGTGAGCGATGAAGG
CCTTTGGGTCGTAAAGCTCTGTCCTTGGGGAAGAAACAAATGACGGTACCCTTGGAGGAA
GCCCCGGCTAACTCCGTG
>006569_1923_2968 135       0      135
TGGGGAATATTGCACAATGGGGGAAACCCTGATGCAGCGACGCCGCGTGAGTGAAGAAGT
ATTTCGGTATGTAAAGCTCTATCAGCAGGGAAGAAAGTGACGGTACCTGAATAAGAAGCC
CCGGCTAACTACGTG
>006572_1803_0721 139       0      139
TGGGGAATATTGGACAATGGACCAAAAGTCTGATCCAGCAATTCTGTGTGCACGATGAAG
TTTTTCGGAATGTAAAGTGCTTTCAGTTGGGAAGAAGAAAGTGACGGTACCAACAGAAGA
AGCGACGGCTAAATACGTG
>006579_1850_1040 140       0      140
TGGGGAATATTGGACAATGGACCAAAAGTCTGATCCAGCAATTCTGTGTGCACGATGACG
GTCTTAGGATTGTAAAGTGCTTTCAATCGGGAAAAAGAAAGTGATGGTACCGATAGAAGA
AGCGACGGCTAAATACGTGT
>006593_1700_0904 139       0      139
TGGGGAATATTGGACAATGGACCAAAAGTCTGATCCAGCAATTCTGTGTGCACGATGAAG
TTTTTCGGAATGTAAAGTGCTTTCAGTTGGGAAGAAGAAAGTGACGGTACCAACAGAAGA
AGCGACGGCTAAATACGTA
>006597_1899_0433 135       0      135
TGGGGAATATTGCACAATGGGGGAAACCCTGATGCAGCGACGCCGCGTGAGCGAAGAAGT
ATTTCGGTATGTAAAGCTCTATCAGCAGGGAAGAAAATGACGGTACCTGACTAAGAAGCC
CCGGCTAACTACGTG
>006605_2341_0626 140       0      140
TGGGGAATATTGGACAATGGACCAAAAGTCTGATCCAGCAATTCTGTGTGCACGATGACG
GTCTTAGGATTGTAAAGTGCTTTCAATACGGGAAAAAGAAAGTGATGGTACCGATAGAAG
AAGCGACGGCTAAATACGTG
>006606_2476_1453 156       0      156
TAGGGAATTTTCGGCAATGGGCGAAAGCCTGACCGAGCAATGCCGCGTGAGTGATGAAGG
TCTTCGGATTGTAAAGCTCTGTTGTAAAGGAAGAATATTACATATCAACTATGTAACTGA
CGGTACTTTACCTAGAAAGTCACGGCTAACTTCGTG
>006610_1819_1658 155       0      155
TGAGGAATATTGGTCAATGGACGAGAGTCTGAACCAGCCAAGTAGCGTGAAGGAAGACTG
CCCTATGGGTTGTAAACTTCTTTTATAAGGGAATAAAGTCAGGTACGTGTACCTGTTTGT
ATGTACCTTATGAATAAGCATCGGCTAACTCCGTG
>006611_1621_1946 139       0      139
TGGGGAATATTGGACAATGGACCAAAAGTCTGATCCAGCAATTCTGTGTGCACGATGACG
GTCTTAGGATTGTAAAGTGCTTTCAATCGGGAAAAAGAAAGTGATGGTACCGATAGAAGA
AGCGACGGCTAAATACGTG
>006615_2471_0780 143       0      143
GCAGTGGGGAATATTGGACAATGGACCAAAAGTCTGATCCAGCAATTCTGTGTGCACGAT
GAAGTTTTTCGGAATGTAAAGTGCTTTCAGTTGGGAAGAAGAAAGTGACGGTACCAACAG
AAGAAGCGACGGCTAAATACGTG
>006619_1960_0766 111       0      111
TGAGGAATATTGGTCAATGGACGAGAGTCTGAACCAGCCAAGTAGCGTGAAGGATGACTG
CCCTATGGGTTGTAAACTTCTTTTATATGGGAATAAAAAGAAGTACGTGTG
>006621_1627_1008 140       0      140
TGGGGAATATTGGACAATGGACCAAAAGTCTGATCCAGCAATTCTGTGTGCACGATGACG
GTCTTAGGATTGTAAAGTGCTTTCAATTGGGAAGAAAAAAATGACGGTACCAATAGAAGA
AGCGACGGCTAAATACGTGT
>006627_2281_0921 140       0      140
TGGGGAATATTGGACAATGGACCGAAAGTCTGATCCAGCAATTCTGTGTGCACGATGAGG
TTTTTCGGAATGTAAAGTGCTTTCAGTTGGGAAGAAGAAAGTGACGGTACCAACAGAAGA
AGCGACGGCTAAATACGTGT
>006628_1743_1837 141       0      141
TGGGGAATATTGGACAATGGACCAAAAGTCTGATCCAGCAATTCTGTGTGCACGATGACG
GTCTTAGGATTGTAAAGTGCTTTCAATTGGGAAGAAAAAAATGACGGTACCAATAGAAGA
AGCGACGGCTAAATACGTGCT
>006633_2012_2828 160       0      160
TGGGGAATTTTGGACAATGGGGGCAACCCTGATCCAGCCATGCCGCGTGCAGGATGAAGG
TCTTCGGATTGTAAACTGCTTTTGTCAGGGACGAAAAGGATTGTGTTAATACCATGATCT
GCTGACGGTACCTGAAGAATAAGCACCGGCTAACTACGTG
>006639_2195_2867 143       0      143
TAGGGAATTTTCGGCAATGGACGAAAGTCTGACCGAGCAATGCCGCGTGAATGAAGAAGT
TATTCGTAATGTAAAGTTCTTTTATTAGGGACGAAAACTCGTATTGACGGTACCTAATGA
ATAAGCCCCGGCCTAACTACGTA
>006651_1997_0526 159       0      159
TGAGGAATATTGGTCAATGGGCGCGAGCCTGAACCAGCCAAGTAGCGTGAAGGATGACTG
CCCTATGGGTTGTAAACTTCTTCTGTCCGGGAATAAAACCGCCTACGTGTAGGCGCTTGT
ATGTACCGGTACGAATAAGCATCGGCTAACTCCGTGCCT
>006653_2208_3146 135       0      135
TGGGGAATATTGCACAATGGGGGAAACCCTGATGCAGCGACGCCGCGTGGAGGAAGAAGG
TCTTCGGATTGTAAACTCCTGTTGTTGGGGAAGATAATGACGGTACCCAACAAGGAAGTG
ACGGCTAACTACTTG
>006665_2251_2947 188       0      188
AGCAGCAGTGGGGAATTTTGGACAATGGGGGCAACCCTGATCCAGCCATGCCGCGTGCAG
GATGAAGGTCTTCGGATTGTAAACTGCTTTTGTCAGGGACGAAAAGGATTGTGCTAATAC
CATGATCTGCTGACGGTACCTGAAGAATAAGCACCGGCTAACTACGTGCCCGCAGCCGCC
GGTAAGTA
>006668_1952_2154 139       0      139
TGGGGAATATTGGACAATGGACCAAAAGTCTGATCCAGCAATTCTGTGTGCACGATGACG
GTCTTAGGATTGTAAAGTGCTTTCAATCGGGAAAAAGAAAGTGATGGTACCGATAGAAGA
AGCGACGGCTAAATACGCG
>006670_1750_1063 139       0      139
TGGGGAATATTGGACAATGGACCAAAAGTCTGATCCAGCAATTCTGTGTGCACGATGAAG
TTTTTCGGAATGTAAAGTGCTTTCAGTTGGGAAGAAGAAAGTGACGGTACCAACAGAAGA
AGCGACGGCTAAATACGTG
>006674_1706_2985 79       0      79
TAGGGAATATTGCACAATGGGGGAAACCCTGATGCAGCCATGCCGCGTGTGTGAAGAAGG
CCTGGTTGTAAGCACTTCT
>006675_1987_0843 160       0      160
TGGGGAATTTTGGACAATGGGGGCAACCCTGATCCAGCCATGCCGCGTGCAGGATGAAGG
TCTTCGGATTGTAAACTGCTTTTGTCAGGGACGAAAAGGATTGTGCTAATACCATGATCT
GCTGACGGTACCTGAAGAATAAGCACCGGCTAACTACGTG
>006676_2138_3836 174       0      174
TGAGGAATATTGGTCAATGGACGAGAGTCTGAACCAGCCAAGTAGCGTGAAGGATGACTG
CCCTATGGGTTGTAAACTTCTTTTATACGGGAATAAAGTATTCCACGTGTGGAATTTTGT
ATGTACCGTATGAATAAGGATCGGCTAACTCCGTGTCAGCACGCCGGCGGTAAT
>006677_1754_1013 155       0      155
TGGGGAATATTGCACAATGGGGGAAACCCTGATGCAGCGACGCCGCGTGGAGGAAGAAGG
TCTTCGGATTGTAAACTCCTGTTGTTGGGGAAGATAATGACGGTACCCAACAAGGAAGTG
ACGGCTAACTACGTGCCAGTAGCCGCCGGTAAGTA
>006686_2055_1738 140       0      140
TGGGGAATATTGGACAATGGACCAAAAGTCTGATCCAGCAATTCTGTGTGCACGATGACG
GTCTTAGGATTGTAAAGTGCTTTCAATTGGGAAGAAAAAAATAGACGGTACCAATAGAAG
AAGCGACGGCTAAATACGTG
>006691_2058_2545 135       0      135
TGGGGAATATTGCACAATGGGGGAAACCCTGATGCAGCGACGCCGCGTGAGTGAAGAAGT
ATCTCGGTATGTAAAGCTCTATCAGCAGGGAAGAAAATGACGGTACCTGACTAAGAAGCC
CCGGCTAACTACGTA
>006692_2173_3067 160       0      160
TGGGGAATTTTGGACAATGGGGGCAACCCTGATCCAGCCATGCCGCGTGCAGGATGAAGG
TCTTCGGATTGTAAACTGCTTTTGTCAGGGACGAAAAGGATTGTGTTAATACCATGATCT
GCTGACGGTACCTGAAGAATAAGCACCGGCTAACTACGTA
>006697_2000_1817 139       0      139
TGGGGAATATTGGACAATGGACCAAAAGTCTGATCCAGCAATTCTGTGTGCACGATGACG
GTCTTAGGATTGTAAAGTGCTTTCAATTGGGAAGAAAAAAATGACGGTACCAATAGAAGA
AGCGACGGCTAAATACGTG
>006704_1646_0722 139       0      139
TGGGGAATATTGGACAATGGACCAAAAGTCTGATCCAGCAATTCTGTGTGCACGATGAAG
TTTTCGGAATGTAAAGTGCTCTCAGTTGGGAAGAAGAAAGTGACGGTACCAACTAGAAGA
AGCGACGGCTAAATACGTG
>006712_2220_3358 162       0      162
TGAGGAATATTGGTCAATGGGCGCGAGCCTGAACCAGCCAAGTAGCGTGAAGGATGACTG
CCCTATGGGTTGTAAACTTCTTTTGTCCGGGAATAAAACCGACCTACGTGTAGGCGCTTG
TATGTACCGGTACGAATAAGCATCGGCTAACTCCGTGCCCGC
>006715_1869_0427 139       0      139
TGGGGAATATTGGACAATGGACCAAAAGTCTGATCCAGCAATTCTGTGTGCACGATGAAG
TTTTTCGGAATGTAAAGTGCTTTCAGTTGGGAAAAAGAAAGTGACGGTACCAACAGAAGA
AGCGACGGCTAAATACGTA
>006716_2399_0802 162       0      162
GAGGCAGCAGTGGGGAATATTGGACAATGGACCAAAAGTCTGATCCAGCAATTCTGTGTG
CACGATGAAGTTTTTCGGAATGTAAAGTGCTTTCAGTTGGGAAGAAGAAAGTGACGGTAC
CAACAGAAGAAGCGACGGCTAAATACGTGCCANNCGCGAGTA
>006717_2120_1639 141       0      141
TGGGGAATATTGGACAATGGACCAAAAGTCTGGTCCAGCAATTCTGTGTGCACGATGACG
GTCTTAGGATTGTAAAGTGCTTTCAATCGGGAAAAAGAAAGTGATGGTACCGATAGAAGA
AGCGACGGCTAAATACGTGCT
>006721_2050_0729 175       0      175
TGAGGAATATTGGTCAATGGGCGCGAGCCTGAACCAGCCAAGTAGCGTGAAGGATGACTG
CCCTATGGGTTGTAAACTTCTTTTGTCCGGGAATAAAACCGCCTACGTGTAGGCGCTTGT
ATGTACCGGTACGAATAAGCATCGGCTAACTCCGTCGCACAGCCGCCGGTAAGTA
>006722_1921_1904 149       0      149
TGGGGAATATTGCACAATGGGGGAAACCCTGATGCAGCAACGCCGCGTGAGTGAAGAAGT
ATTTCGGTATGTAAAGCTCTATCAGCAGGGAAGAAAGTGACGGTACCTGACTAAGAAGCC
CCGGCTAACTACGTGCCAGCAGCCGTAAT
>006727_2049_2718 139       0      139
TGGGGAATATTGGACAATGGACCAAAGGTCTGATCCAGCAATTCTGTGTGCACGATGAAG
TTTTTCGGAATGTAAAGTGCTTTCAGTTGGGAAGAAGAAAGTGACGGTACCAACAGAAGA
AGCGACGGCTAAATACGTG
>006742_1673_2312 35       0      35
TGGGAATATTGTCGACAAATTGGGGGAAACCCGTA
>006749_1937_3278 139       0      139
TGGGGAATATTGGACAATGGACCAAAAGTCTGATCCAGCAATTCTGTGTGCACGATGACG
GTCTTAGGATTGTAAAGTGCTTTCAATCGGGAAAAAGAAAGTGATGGTACCGATAGAAGA
AGCGACGGCTAAATACGTG
>006755_2055_0837 160       0      160
TGGGGAATTTTGGACAATGGGGGCAACCCTGATCCAGCCATGCCGCGTGCAGGATGAAGG
TCTTCGGATTGTAAACTGCTTTTGTCAGGGACGAAAAGGATTGTGTTAATACCATGATCT
GCTGACGGTACCTGAAGAATAAGCACCGGCTAACTACGTG
>006758_1692_2789 135       0      135
TGGGGAATATTGCACAATGGGGGAAACCCTGATGCAGCGACGCCGCGTGGAGGAAGAAGG
TCTTCGGATTGTAAACTCCTGTTGTTGGGGAAGATAATGACGGTACCCAACAAGGAAGTG
ACGGCTAACTACGTC
>006767_2154_1195 144       0      144
GCAGCAGTGGGGAATATTGCACAATGGGGGAAACCCTGATACAGCGACGCCGCGTGGAGG
AAGAAGGTCTTCGGATTGTAAACTCCTGTTGTTGGGGAAGATAATGACGGTACCCAACAA
GGAAGTGACGGCTAACTACGTGCT
>006770_1656_2994 139       0      139
TGGGGAATATTGGACAATGGACCAAAAGTCTGATCCAGCAATTCTGTGTGCACGATGAAG
TTTTTCGGAATGTAAAGTGCTTTCAGTTGGGAAGAAGAAAGTGACGGTACCAACAGAAGA
AGCGACGGCTAAATACGTG
>006774_1871_3132 159       0      159
GCAGTGAGGAATATTGGTCAATGGACGAGAGTCTGAACCAGCCAAGTAGCGTGAAGGATG
ACTGCCCTATGGGTTGTAAACTTCTTTTATACGGGAATAAAGTGAGCCACGTGTGGTTTT
TTGTATGTACCGTATGAATAAGGATCGGCTAACTCCGTA
>006778_2260_0405 136       0      136
TGGGGAATATTGCACAATGGGGGAAACCCTGATGCAGCAACGCCGCGTGAGTGAAGAAGT
ATTTCGGTATGTAAAGCTCTATCAGCAGGGAAGAAAGTGACGGTACCTGACTAAGAAGCC
CCGGCTAACTACGTGT
>006790_1965_2927 139       0      139
TGGGGAATATTGGACAATGGACCAAAAGTCTGATCCAGCAATTCTGTGTGCACGATGAAG
TTTTTCGGAATGTAAAGTGCTTTCAGTTGGGAAGAAGAAAGTGACGGTACTAACAGAAGA
AGCGACGGCTAAATACGTG
>006791_1745_2375 139       0      139
TGGGGAATATTGGACAATGGACCAAAAGTCTGATCCAGCAATTCTGTGTGCACGATGAAG
TTTTTCGGAATGTAAAGTGCTTTCAGTTGGGAAGAAGAAAGTGACGGTACCAACAGAAGA
AGCGACGGCTAAATACGTG
>006803_2005_1496 155       0      155
TGAGGAATATTGGTCAATGGACGAGAGTCTGAACCAGCCAAGTAGCGTGAAGGAAGACTG
CCCTATGGGTTGTAAACTTCTTTTATAAGGGAATAAAGTCAGGTACGTGTACCTGTTTGT
ATGTACCTTATGAATAAGCATCGGCTAACTCCGTG
>006811_1904_2689 139       0      139
TGGGGAATATTGGACAATGGACCAAAAGTCTGATCCAGCAATTCTGTGTGCACGATGAAG
TTTTTCGGAATGTAAAGTGCTTTCAGTTGGGAAGAAGAAAGTGACGGTACCAACAGAAGA
AGCGACGGCTAAATACGTG
>006813_2231_0829 160       0      160
TGGGGAATTTTGGACAATGGGGGCAACCCTGATCCAGCCATGCCGCGTGCAGGATGAAGG
TCTTCGGATTGTAAACTGCTTTTGTCAGGGACGAAAAGGATTGTGCTAATACCATGATCT
GCTGACGGTACCTGAAGAATAAGCACCGGCTAACTACGTG
>006819_1652_2025 141       0      141
TGGGGAATATTGGACAATGGACCAAAAGTCTGATCCAGCAATTCTGTGTGCACGATGAAG
TTTTTCGGAATGTAAAGTGCTTTCAGTTGGGAAGAAGAAAGTGACGGTACCAACAGAAGA
AGCGACGGCTAAATACTTGCT
>006822_1950_2901 160       0      160
TGGGGAATTTTGGACAATGGGGGCAACCCTGATCCAGCCATGCCGCGTGCAGGATGAAGG
TCTTCGGATTGTAAACTGCTTTTGTCAGGGACGAAAAGGATTGTGCTAATACCATGATCT
GCTGACGGTACCTGAAGAATAAGCACCGGCTAACTACGTG
>006824_1735_0712 140       0      140
TGGGGAATATTGGACAATGGACCAAAAGTCTGATCCAGCAATTCTGTGTGCACGATGACG
GTCTTAGGATTGTAAAGTGCTTTCAATTGGGAAGAAAAAAAATAGCGGTACCAATAGAAG
AAGCGACGGCTAAATACGTG
>006826_1664_0716 139       0      139
TGGGGAATATTGGACAATGGACCAAAAGTCTGATCCAGCAATTCTGTGTGCACGATGAAG
TTTTTCGGAATGTAAAGTGCTTTCAGTTGGGAAGAAGAAAGTGACGGTACCAACAGAAGA
AGCGACGGCTAAATACGTG
>006832_1781_2413 135       0      135
TGGGGAATATTGCACAATGGGGGAAACCCTGATGCAGCAACGCCGCGTGAGTGAAGAAGT
ATTTCGGTATGTAAAGCTCTATCAGCAGGGAAGAAAGTGACGGTACCTGACTAAGAAGCC
CCGGCTAACTACGTA
>006839_2430_1543 135       0      135
TGGGGAATATTGCACAATGGGGGAAACCCTGATGCAGCGACGCCGCGTGAAGGAAGAAGT
ATCTCGGTATGTAAACTTCTATCAGCAGGGAAGATAATGACGGTACCTGACTAAGAAGCC
CCGGCTAACTACGTA
>006844_1693_1432 155       0      155
TGAGGAATATTGGTCAATGGACGCAAGTCTGAACCAGCCAAGTAGCGTGCAGGATGACGG
CCCTCCGGGTTGTAAACTGCTTTTAGTTGGGAATAAAGTGCAGCTCGTGAGCTGTTTTGT
ATGTACCATCAGAAAAAGGACCGGCTAATTCCGTG
>006847_1674_1631 139       0      139
TGGGGAATATTGGACAATGGACCAAAAGTCTGATCCAGCAATTCTGTGTGCACGATGACG
GTCTTAGGATTGTAAAGTGCTTTCAATCGGGAAAAAGAAAGTGATGGTACCGATAGAAGA
AGCGACGGCTAAATACGTG
>006848_1963_1945 138       0      138
TGGGGAATATTGGACAATGGACCAAAAGTCTGATCCAGCAATTCTGTGTGCACGATGAAG
TTTTTCGGAATGTAAAGTGCTTTCAGTTGGGAAGAAGAAAGTGACGGTACCAACAGAAGA
AGCGACGGCTAAATACGT
>006850_2300_0697 135       0      135
TGGGGAATATTGCACAATGGGGGAAACCCTGATGCAGCGACGCCGCGTGGAGGAAGAAGG
TCTTCGGATTGTAAACTCCTGTTGTTGGGGAAGATAATGACGGTACCCAACAAGGAAGTG
GCGGCTAACTACGTG
>006857_2147_1155 143       0      143
GCAGTGGGGAATATTGCACAATGGGGGAAACCCTGATGCAGCAACGCCGCGTGAGTGATG
AAGGTTTTCGGATCGTAAAGCTCTGTCTTTGGGGAAGATAATGAACGGTACCCAAGGAGG
AAGCCACGGCTAACTACGTGCCC
>006860_2388_1249 136       0      136
TGGGGAATATTGCACAATGGGGGAAACCCTGATGCAGCGACGCCGCGTGAAGGAAGAAGT
ATCTCGGTATGTAAACTTCTATCAGCAGGGAAGAAAATGACGGTACCTGACTAAGAAGCC
CCGGCTAACTACGTGT
>006877_1886_1109 155       0      155
TGAGGAATATTGGTCAATGGACGCAAGTCTGAACCAGCCAAGTAGCGTGCAGGATGACGG
CCCTCTGGGTTGTAAACTGCTTTTAGTTGGGAATAAAGTGCAGCTCGTGAGCTGTTTTGT
ATGTACCATCAGAAAAAGGACCGGCTAATTCCGTA
>006878_1691_2371 139       0      139
TGGGGAATATTGGACAATGGACCAAAAGTCTGATCCAGCAATTCTGTGTGCACGATGACG
GTCTTAGGATTGTAAAGTGCTTTCAATCGGGAAAAAGAAAGTGATGGTACCGATAGAAGA
AGCGACGGCTAAATACGTG
>006882_1765_1225 161       0      161
TGGGGAATTTTGGACAATGGGGGCAACCCTGATCCAGCCATGCCGCGTGCAGGATGAAGG
TCTTCGGATTGTAAACTGCTTTTGTCAGGGACGAAAAGGATTCCGCTAATACCGGGATCT
GCTGACGGTACCTGAAGAATAAGCACCGGCTAACTACGTGT
>006911_2108_1364 139       0      139
TGGGGAATATTGGACAATGGGCCAAAAGTCTGATCCAGCAATTCTGTGTGCACGATGACG
GTCTTAGGATTGTAAAGTGCTTTCAATTGGGAAGAAAAAAATGACGGTACCAATAGAAGA
AGCGACGGCTAAATACGTG
>006915_1698_1132 155       0      155
TGAGGAATATTGGTCAATGGGCGAGAGCCTGAACCAGCCAAGTAGCGTGAAGGATGAAGG
TTCTATGGATTGTAAACTTCTTTTATACGGGAATAAAACCTCCCACGTGTGGGAGCTTGT
ATGTACCGTATGAATAAGCATCGGCTAACTCCGTG
>006917_2480_0916 160       0      160
TGGGGAATTTTGGACAATGGGGGCAACCCTGATCCAGCCATGCCGCGTGCAGGATGAAGG
TCTTCGGATTGTAAACTGCTTTTGTCAGGGACGAAAAGGATTGTGTTAATACCATGATCT
GCTGACGGTACCTGAAGAATAAGCACCGGCTAACTACGTA
>006923_2085_2900 139       0      139
TGGGGAATATTGGACAATGGACCAAAAGTCTGATCCAGCAATTCTGTGTGCACGATGAAG
TTTTTCGGAATGTAAAGTGCTTTCAGTTGGGAAGAAGAAAGTGACGGTACCAACAGAAGA
AGCGACGGCTAAATACGTG
>006931_1978_2748 43       0      43
TAGGGAAGTATTGCACAATGGGGGAACCCTAGATGCAGCGACG
>006932_1927_1057 136       0      136
TGGGGAATATTGCACAATGGGGGAAACCCTGATGCAGCAACGCCGCGTGAGTGATGAAGG
TTTTCGGATCGTAAAGCTCTGTCTTTGGGGAAGATAATGACGGTACCCAAGGAGGAAGCC
ACGGCTAACTACGTGT
>006942_1691_2131 145       0      145
TGGGGAATATTGGACAATGGACCAAAAGTCTGATCCAGCAATTCTGTGTGCACGATGACG
GTCTTAGGATTGTAAAGTGCTTTCAATTGGGAAGGAAAAAAAATAGACGGTACCAATAGA
AGAAGCGACGGCTAAATAACGTGCA
>006946_1815_1016 138       0      138
TGGGGAATATTGCACAATGGGGGAAACCCTGATGCAGCGACGCCGCGTGAAGGATGAAGT
ATTTCGGTATGTAAACTTCTATCAGCAGGGAAGAAAATGACGGTACCTGAGTAAGAAGCC
CCGGCTAACTACGTGCCC
>006957_2375_2495 160       0      160
TGGGGAATTTTGGACAATGGGGGCAACCCTGATCCAGCCATGCCGCGTGCAGGATGAAGG
TCTTCGGATTGTAAACTGCTTTTGTCAGGGACGAAAAGGGTTCCGCTAATACCGGGATCT
GCTGACGGTACCTGAAGAATAAGCACCGGCTAACTACGTG
>006958_1922_2216 139       0      139
TGGGGAATATTGGACAATGGACCAAAAGTCTGATCCAGCAATTCTGTGTGCACGATGACG
GTCTTAGGATTGTAAAGTGCTTTCAATCGGGAAAAAGAAAGTGATGGTACCGATAGAAGA
AGCGACGGCTAAATACGTG
>006964_1982_3826 37       0      37
TGGGGAATCTTCCGCAATGGGCGAAAGCCTGACGGGA
>006979_1824_3417 103       0      103
TGAGGAATATTGGTCAATGGACGAGAGTCTGAACCAGCCAAGTAGCGTGAAGGATGACTG
CCCTATGGGTTGTAAACTTCTTTTATATGGGAATAAAAANAAG
>006986_2154_1134 139       0      139
TGGGGAATATTGGACAATGGACCAAAAGTCTGATCCAGCAATTCTGTGTGCACGATGAAG
TTTTTCGGAATGTAAAGTGCTTTCAGTTGGGAAGAAGAAAGTGACGGTACCAACAGAAGA
AGCGACGGCTAAATACGTG
>006990_1805_1798 137       0      137
TGGGGAATATTGCACAATGGGGGAAACCCTGATGCAGCGACGCCGCGTGAGCGAAGAAGT
ATTTCGGTATGTAAAGCTCTATCAGCAGGGAAGAAGAAATGACGGTACCTGACTAAGAAG
CACCGGCTAAATACGTG
>006995_2423_3339 143       0      143
GCAGTGGGGAATATTGGACAATGGACCAAAAGTCTGATCCAGCAATCCTGTGTGCACGAT
GAAGTTTTTCGGAATGTAAAGTGCTTTCAGTTGGGAAGAAGAAAGTGACGGTACCAACAG
AAGAAGCGACGGCTAAATACGTG
>006999_1618_0812 69       0      69
TGGGGAATTTTGGACAATGGGGGCAACCCTGATCCAGCCATGCCGCGTGCAGGAAGAAGG
CCTGGTGTA
>007508_1856_1539 139       0      139
TGGGGAATATTGGACAATGGACCAAAAGTCTGATCCAGCAATTCTGTGTGCACGATGACG
GTCTTAGGATTGTAAAGTGCTTTCAATCGGGAAAAGAAAGTGATGGTACCGATAGAAGAA
GCGACGGCTAAATACGTGT
>007517_1825_2279 139       0      139
TGGGGAATATTGGACAATGGACCAAAAGTCTGATCCAGCAATTCTGTGTGCACGATGACG
GTCTTAGGATTGTAAAGTGCTTTCAATCGGGAAAAAGAAAGTGATGGTACCGATAGAAGA
AGCGACGGCTAAATACGTG
>007518_1869_2545 137       0      137
TGGGGAATATTGCACAATGGGGGAAACCCTGATGCAGCGACGCCGCGTGAGTGAAGAAGT
ATTTCGGTATGTAAAGCTCTATCAGCAGGGAAGAAAGTGACGGTACCTGAATAAGAAGCC
CCGGCTAACTACGTGCT
>007526_2331_1379 163       0      163
GCAGCAGTGAGGAATATTGGTCAATGGGCGCGAGCCTGAACCAGCCAAGTAGCGTGAAGG
ATGACTGCCCTATGGGTTGTAAACTTCTTTTGTCCGGGAATAAAACCGCCTACGTGTAGG
CGCTTGTATGTACCGGTACGAATAAGCATCGGCTAACTCCGTG
>007531_2114_0894 140       0      140
TGGGGAATATTGGACAATGGACCAAAAGTCTGATCCAGCAATTCTGTGTGCACGATGACG
GTCTTAGGATTGTAAAGTGCTTTCAATCGGGAAAAAGAAAGTGATGGTACCGATAGAAGA
AGCGACGGCTAAATACGTGT
>007533_1901_1589 139       0      139
TGGGGAATATTGGACAATGGACCAAAAGTCTGATCCAGCAATTCTGTGTGCACGATGAAG
TTTTTCGGAATGTAAAGTGCTTTCAGTTGGGAAGAAGAAAGTGACGGTACCAACAGAAGA
AGCGACGGCTAAATACGTG
>007535_2055_1875 156       0      156
GCAGTGGGGAATATTGGACAATGGACCAAAAGTCTGATCCAGCAATTCTGTGTGCACGAT
GACGGTCTTAGGATTGTAAAGTGCTTTCAATCGGGAAAAAGAAAGTGATGGTACCGATAG
AAGAAGCGACGGCTAAATACGTGCCANGCGCGAGTA
>007537_1747_2291 139       0      139
TGGGGAATATTGGACAATGGACCAAAAGTCTGATCCAGCAATTCTGTGTGCACGATGACG
GTCTTAGGATTGTAAAGTGCTTTCAATCGGGAAAAAGAAAGTGATGGTACCGATAGAAGA
AGCGACGGCTAAATACGTG
>007546_2319_2001 139       0      139
TGGGGAATATTGGACAATGGACCAAAAGTCTGATCCAGCAATTCTGTGTGCACGATGACG
GTCTTAGGATTGTAAAGTGCTTTCAATCGGGAAAAAGAAAGTGATGGTACCGATAGAAGA
AGCGACGGCTAAATACGTG
>007547_2223_1942 142       0      142
TGGGGAATATTGGACAATGGACCAAAAGTCTGATCCAGCAATTCTGTGTGCACGATGACG
GTCTTAGGATTGTAAAGTGCTTTCAATCGGGAAAAAGAAAGTGATGGTACCGATAGAAGA
AGCGACGGCTAAATACGTGCCC
>007560_2260_1162 155       0      155
TGAGGAATATTGGTCAATGGACGAGAGTCTGAACCAGCCAAGTAGCGTGAAGGATGACTG
CCCTATGGGTTGTAAACTTCTTTTATATGGGAATAAAAAAGAGCACGTGTGCTCTATTGT
ATGTACCTTATGAATAAGCATCGGCTAATTCCGTA
>007567_2073_0476 137       0      137
TGGGGAATATTGCACAATGGGGGAAACCCTGATGCAGCGACGCCGCGTGAAGGAAGAAGT
ATCTCGGTATGTAAACTTCTATCAGCAGGGAAGATAATGACGGTACCTGACTAAGAAGCC
CCGGCTAACTACGTGCT
>007573_1937_0895 155       0      155
TGAGGAATATTGGTCAATGGACGAGAGTCTGAACCAGCCAAGTAGCGTGAAGGATGACTG
CCCTATGGGTTGTAAACTTCTTTTATATGGGAATAAAAAAGAGCACGTGTGCTCTATTGT
ATGTACCTTATGAATAAGCATCGGCTAATTCCGTG
>007586_2146_0499 69       0      69
TGGGGAATTTTGGACAATGGGGGCAACCCTGATCCAGCCATGCCGCGTGCAGGAAGAAGG
CCTGTGTAT
>007591_2397_2951 159       0      159
TGAGGAATATTGGTCAATGGGCGAGAGCCTGAACCAGCCAAGTAGCGTGAAGGATGACGG
CCCTACGGGTTGTAAACTTCTTTTGTGCGGGAATAAAGGAGCCTACGTGTAGGCTTTTGC
ATGTACCGTAACGAATAAGCATCGGCTAACTCCGTGCCC
>007598_2140_3085 139       0      139
TGGGGAATATTGGACAATGGACCAAAAGTCTGATCCAGCAATTCTGTGTGTACGATGAAG
TTTTTCGGAATGTAAAGTGCTTTCAGTTGGGAAGAAGAAAGTGACGGTACCAACAGAAGA
AGCGACGGCTAAATACGTG
>007599_1836_0568 139       0      139
TGGGGAATATTGGACAATGGACCAAAAGTCTGATCCAGCAATTCTGTGTGCACGATGAAG
TTTTTCGGAATGTAAAGTGCTTTCAGTTGGGAAGAAGAAAGTGACGGTACCAACAGAAGA
AGCGACGGCTAAATACGTG
>007634_1917_0377 97       0      97
TGGGGAATATTGGACAATGGACCAAAAGTCTGATCCAGCAATTCTGTGTGCACGATGACG
GTCTTAGGATTGTAAAATGCTTTCAATTGGAGAAAAA
>007637_2383_0956 157       0      157
TGAGGAATATTGGTCAATGGACGAGAGTCTGAACCAGCCAAGTAGCGTGAAGGATGACTG
CCCTATGGGTTGTAAACTTCTTTTATACGGGAATAAAGTGAGCCACGTGTGGTTTTTTGT
ATGTACCGTATGAATAAGGATCGGCTAACTCCGTGCC
>007638_2037_3167 155       0      155
TGAGGAATATTGGTCAATGGACGAGAGTCTGAACCAGCCAAGTAGCGTGAAGGATGACTG
CCCTATGGGTTGTAAACTTCTTTTATACGGGAATAAAGTGAGCCACGTGTGGTTTTTTGT
ATGTACCGTATGAATAAGGATCGGCTAACTCCGTG
>007653_2338_2544 156       0      156
TGAGGAATATTGGTCAATGGGCGCGAGCCTGAACCAGCCTAGTAGCGTGAAGGATGACTG
CCCTATGGGTTGTAAACTTCTTTTGTCCGGGAATAAAACCGCCTACGTGTAGGCGCTTGT
ATGTACCGGTACGAATAAGCATCGGCTAACTCCGTG
>007666_2092_2132 142       0      142
TGGGGAATATTGGACAATGGACCAAAAGTCTGATCCAGCAATTCTGTGTGCACGATGACG
GTCTTAGGATTGTAAAGTGCTTTCAATTGGGAAGAAAAAAAATAGACGGTACCAATAGAA
GAAGCGACGGCTAAATAACGTG
>007669_2240_2993 135       0      135
TGGGGAATATTGCACAATGGGGGAAACCCTGATGCAGCAACGCCGCGTGAGCGAAGAAGT
ATTTCGGTATGTAAAGCTCTATCAGCTGGGAAGAAAATGACGGTACCTGACTAAGAAGCA
CCGGCTAAATACGTG
>007671_1766_2354 37       0      37
TGGGGGAATATTGGACAATGGCCAAAAGTCTGATCCG
>007672_1665_1474 162       0      162
TGGGGAATCTTCCGCAATGGGCGAAAGCCTGACGGAGCAATGCCGCGTGAGTGATGAAGG
AATTCGTTCCGTAAAACTCTTTTGTTTATGACGAATGTGCAGATTGTGAATAATTATTTG
TAATGACGGTAGTAAACGAATAAGCCACGGCTAACTACGTGT
>007675_2284_2926 139       0      139
TGGGGAATATTGGACAATGGACCAAAAGTCTGATCCAGCAATTCTGTGTGCACGATGACG
GTCTTAGGATTGTAAAGTGCTTTCAATCGGGAAAAAGAAAGTGATGGTACCGATAGAAGA
AGCGACGGCTAAATACGTG
>007688_1673_1812 135       0      135
TGGGGAATATTGCACAATGGGGGAAACCCTGATGCAGCAACGCCGCGTGAGTGAAGAAGT
ATTTCGGTATGTAAAGCTCTATCAGCAGGGAGGAAAGTGACGGTACCTGACTAAGAAGCC
CCGGCTAACTACGTG
>007690_2481_1515 135       0      135
TGGGGAATATTGCACAATGGGGGAAACCCTGATGCAGCAACGCCGCGTGAGCGAAGAAGT
ATTTCGGTATGTAAGGCTCTATCAGCAGGGAAGAAAATGACGGTACCTGACTAAGAAGCA
CCGGCTAAATACGTG
>007697_2488_1006 141       0      141
TGGGGAATATTGGACAATGGACCAAAAGTCTGATCCAGCAATTCTGTGTGCACGATGACG
GTCTTAGGATTGTAAAGTGCTTTCAATCGGGAAAAAGAAAGTGATGGTACCGATAGAAGA
AGCGACGGCTAAATACGTGCT
>007699_1646_0737 139       0      139
TGGGGAATATTGGACAATGGACCAAAAGTCTGATCCAGCAATTCTGTGTGCACGATGACG
GTCTTAGGATTGTAAAGTGCTTTCAATCGGGAAAAAGAAAGTGATGGTACCGATAGAAGA
AGCGACGGCTAAATACGTG
>007702_2121_2615 141       0      141
TGGGGAATATTGGACAATGGACCAAAAGTCTGATCCAGCAATTCTGTGTGCACGATGACG
GTCTTAGGATTGTAAAGTGCTTTCAATTGGGAAGAAAAAAAATAGACGGTACCAATAGAA
GAAGCGACGGCTAAATACGTG
>007714_2231_1815 141       0      141
TGGGGAATATTGGACAATGGACCAAAAGTCTGATCCAGCAATTCTGTGTGCACGATGACG
GTCTTAGGATTGTAAAGTGCTTTCAATCGGGAAAAAGAAAGTGATGGTACCGATAGAAGA
AGCGACGGCTAAATACGTGCT
>007715_2327_2429 136       0      136
TGGGGAATCTTGCGCAATGGGGGGAACCCTGACGCAGCGACGCCGCGTGCGGGACGAAGG
CCCTCGGGTCGTAAACCGCTTTCAGCAGGGATGAGACAAGACGGTACCTGCAGAAGAAGC
CCCGGCTAACTACGTG
>007727_2103_1214 142       0      142
TGGGGAATATTGGACAATGGACCAAAAGTCTGATCCAGCAATTCTGTGTGCACGATGAAG
TTTTTCGGAATGTAAAGTGCTTTCAGTTGGGAAGAAGAAAGTGACGGTACCAACAGAAGA
AGCGACGGCTAAATACGTGCCT
>007728_1860_0450 160       0      160
TGGGGAATTTTGGACAATGGGGGCAACCCTGATCCAGCCATGCCGCGTGCAGGATGAAGG
TCTTCGGATTGTAAACTGCTTTTGTCAGGGACGAAAAGGATTGTGCTAATACCATGATCT
GCTGACGGTACCTGAAGAATAAGCACCGGCTAACTACGTG
>007747_2337_3295 156       0      156
TGAGGAATATTGGTCAATGGACGAGAGTCTGAACCAGCCAAGTAGCGTGAAGGATGACTG
CCCTATGGGTTGTAAACTTCTTTTATACGGGAATAAAGTGAGCCACGTGTGGTTTTTTGT
ATGTACCGTATGAATAAGGATCGGCTAACTCCGTGT
>007768_2243_1617 155       0      155
TGGGGAATATTGCACAATGGGGGAAACCCTGATGCAGCGACGCCGCGTGAAGGATGAAGT
ATTTCGGTATGTAAACTTCTATCAGCAGGGAAGAAAATGACGGTACCTGACTAAGAAGCC
CCGGCTAACTACGTGCCATCACGCCGGACGGTAAT
>007776_2408_1119 135       0      135
TGGGGAATATTGCACAATGGGGGAAACCCTGATGCAGCGACGCCGCGTGAGCGATGAAGT
ATTTCGGTATGTAAAGCTCTATCAGCAGGGAAGATAATGACGGTACCTGACTAAGAAGCA
CCGGCTAAATACGTG
>007777_2206_0686 139       0      139
TGGGGAATATTGGACAATGGACCAAAAGTCTGATCCAGCAATTCTGTGTGCACGATGGCG
GTCTTAGGATTGTAAAGTGCTTTCAATCGGGAAAAAGAAAGTGATGGTACCGATAGAAGA
AGCGACGGCTAAATACGTG
>007782_1780_2271 68       0      68
TGGGGAATTTTGGACAATGGGGGCAACCCTGATCCAGCCATGCCGCGTGCAGGAAGAAGG
CCTGTGTA
>007786_1774_2596 139       0      139
TGGGGAATATTGGACAATGGACCAAAAGTCTGATCCAGCAATTCTGTGTGCACGATGACG
GTCTTAGGATTGTAAAGTGCTTTCAATCGGGAAAAAGAAAGTGATGGTACCGATAGAAGA
AGCGACGGCTAAATACGTG
>007787_2100_0440 143       0      143
TGGGGAATATTGGACAATGGACCAAAAGTCTGATCCAGCAATTCTGTGTGCACGATGACG
GTCTTAGGATTGTAAAGTGCTTTCAATCGGGAAAAAGAAAGTGATGGTACCGATAGAAGA
AGCGACGGCTAAATACGTCGCGA
>007789_1964_3144 139       0      139
TGGGGAATATTGGACAATGGACCAAAAGTCTGATCCAGCAATTCTGTGTGCACGATGAAG
TTTTTCGGAATGTAAAGTGCTTTCAGTTGGGAAGAAGAAAGTGACGGTACCAACAGAAGA
AGCGACGGCTAAATACGTG
>007790_2405_0634 141       0      141
TGGGGAATATTGGACAATGGACCAAAAGTCTGATCCAGCAATTCTGTGTGCACGATGAAG
TTTTTCGGAATGTAAAGTGCTTTCAGTTGGGAAGAAGAAAGTGACGGTACCAACAGAAGA
AGCGACGGCTAAATACGTGCT
>007791_2197_1061 140       0      140
TGGGGAATATTGGACAATGGACCAAAAGTCTGATCCAGCAATTCTGTGTGCACGATGACG
GTCTTAGGATTGTAAAGTGCTTTCAATTGGGAAGAAAAAAATAGACGGTACCAATAGAAG
AAGCGACGGCTAAATACGTG
>007802_2084_2943 156       0      156
TGAGGAATATTGGTCAATGGGCGCGAGCCTGAACCAGCCAAGTAGCGTGAAGGATGACTG
CCCTACGGGTTGTAAACTTCTTTTGTCCGGGAATAAAACCGCCTACGTGTAGGCGCTTGT
ATGTACCGGTACGAATAAGCATCGGCTAACTCCGTG
>007807_2073_3076 156       0      156
TGAGGAATATTGGTCAATGGGCGCGAGCCTGAACCAGCCAAGTAGCGTGAAGGATGACTG
CCCTATGGGTTGTAAACTTCTTTTGTCCGGGAATAAAACCGCCTACGTGTAGGCGCTTGT
ATGTACCGGTACGAATAAGCATCGGCTAACTCCGTG
>007808_1822_2419 68       0      68
TGGGGAATTTTGGACAATGGGGGCAACCCTGATCCAGCCATGCCGCGTGCAGGAAGAAGG
CCTGTGTA
>007818_2235_2808 98       0      98
TGGGGAATATTGGACAATGGACCAAAAGTCTGATCCAGCAATTCTGTGTGCACGATGACG
GTCTTAGGATTGTAAAGTGCTTTCAATTGGGAGAAAAA
>007826_1815_2525 158       0      158
TGGGGAATATTGGACAATGGACCAAAAGTCTGATCCAGCAATTCTGTGTGCACGATGAAG
TTTTTCGGAATGTAAAGTGCTTTCAGTTGGGAAGAAGAAAGTGACGGTACCAACAGAAGA
AGCGACGGCTAAATACGTGCCAGCACGCCGGCGGTAAT
>007842_1760_2047 135       0      135
TAGGGAATATTGCACAATGGGGGAAACCCTGATGCAGCGACGCCGCGTGAAGGAAGAAGT
ATCTCGGTATGTAAACTTCTATCAGCAGGGAAGACAATGACGGTACCTGACTAAGAAGCC
CCGGCTAACTACGTG
>007846_2241_3280 159       0      159
TGGGGAATATTGGACAATGGACCAAAAGTCTGATCCAGCAATTCTGTGTGCACGATGAAG
TTTTTCGGAATGTAAAGTGCTTTCAGTTGGGAAGAAGAAAGTGACGGTACCAACAGAAGA
AGCGACGGCTAAATACGTGCCAGCACGCCGGACGGTAAT
>007855_1621_1302 142       0      142
TGGGGAATATTGGACAATGGACCAAAAGTCTGATCCAGCAATTCTGTGTGCACGATGACG
GTCTTAGGATTGTAAAGTGCTTTCAATTGGGAAGAAAAAAATGACGGTACCAATAGAAGA
AGCGACGGCTAAATACGTGCCC
>007856_1810_1960 143       0      143
TGGGGAATATTGGACAATGGACCAAAAGTCTGATCCAGCAATTCTGTGTGCACGATGACG
GTCTTAGGATTGTAAAGTGCTTTCAATCGGGAAAAAGAAAGTAGATGGTACCGATAGAAG
AAGCGACGGCTAAATACGTGCCT
>007862_2396_1235 155       0      155
TGGGGAATATTGGACAATGGACCAAAAGTCTGATCCAGCAATTCTGTGTGCACGATGACG
GTCTTAGGATTGTAAAGTGCTTTCAATCGGGAAAAAGAAAGTGATGGTACCGATAGAAGA
AGCGACGGCTAAATACGTGCCAGCAGCAGACGTAT
>007863_1735_1330 139       0      139
TGGGGAATATTGGACAATGGACCAAAAGTCTGATCCAGCAATTCTGTGTGCACGATGACG
GTCTTAGGATTGTAAAGTGCTTTCAATCGGGAAAAAGAGAGTGATGGTACCGATAGAAGA
AGCGACGGCTAAATACGTG
>007869_1670_2602 69       0      69
TGGGGAATTTTGGACAATGGGGGCAACCCTGATCCAGCCATGCCGCGTGCAGGAAGAAGG
CCTGTGTAT
>007871_2042_1252 155       0      155
TGAGGAATATTGGTCAATGGACGAGAGTCTGAACCAGCCAAGTAGCGTGAAGGATGACTG
CCCTATGGGTTGTAAACTTCTTTTATACGGGAATAAAGTGAGCCACGTGTGGTTTTTTGT
ATGTACCGTATGAATAAGGATCGGCTAACTCCGTG
>007872_2094_2627 139       0      139
TGGGGAATATTGGACAATGGACCAAAAGTCTGATCCAGCAATTCTGTGTGCACGATGAAG
TTTTTCGGAATGTAAAGTGCTTTCAGTTGGGAAGAAGAAAGTGACGGTACCAACAGAAGA
AGCGACGGCTAAATACGTG
>007878_2293_1784 155       0      155
TGAGGAATATTGGTCAATGGACGCAAGTCTGAACCAGCCAAGTAGCGTGCAGGATGACGG
CCCTCCGGGTTGTAAACTGCTTTTAGTTGGGAATAAAGTGCAGCTCGTGAGCTGTTTTGT
ATGTACCATCAGAAAAAGGACCGGCTAATTCCGTG
>007881_1718_1171 135       0      135
TGGGGAATATTGCACAATGGGGGAAACCCTGATGCAGCGACGCCGCGTGAGCGAAGAAGT
ATTTCGGTATGTAAAGCTCTATCAGCAGGGAAGAAAATGACGGTACCTGACTAAGAAGCC
CCGGCTAACTACGTA
>007915_1934_1382 136       0      136
TGGGGAATATTGCACAATGGGGGAAACCCTGATGCAGCAACGCCGCGTGAGTGAAGAAGT
ATTTCGGTATGTAAAGCTCTATCAGCAGGGAAGAAAGTGACGGTACCTGACTAAGAAGCC
CCGGCTAACTACGTGT
>007917_1623_2208 71       0      71
TGGGGAATATTGCGCAATGGGGGAAACCCTGACGCAGCAACGCCGCGTGATTGAAGAAGG
CCTGGTGTAGA
>007923_2039_1842 142       0      142
TGGGGAATATTGGACAATGGACCAAAAGTCTGATCCAGCAATTCTGTGTGCACGATGAAG
TTTTTCGGAATGTAAAGTGCTTTCAGTTGGGAAGAAGAAAGTGACGGTACCAACAGAAGA
AGCGACGGCTAAATACGTGCCT
>007924_2028_1322 142       0      142
TGGGGAATATTGGACAATGGACCAAAAGTCTGATCCAGCAATTCTGTGTGCACGATGACG
GTCTTAGGATTGTAAAGTGCTTTCAATCGGGAAAAAGAAAGTGATGGTACCGATAGAAGA
AGCGACGGCTAAATACGTGCCC
>007928_2351_2501 104       0      104
TGAGGAATATTGGTCAATGGACGAGAGTCTGAACCAGCCAAGTAGCGTGAAGGATGACTG
CCCTATGGGTTGTAAACTTCTTTTAGTATAGGGAATAAAAAGAG
>007931_1691_2741 141       0      141
TGGGGAATATTGGACAATGGACCAAAAGTCTGATCCAGCAATTCTGTGTGCACGATGACG
GTCTTAGGATTGTAAAGTGCTTTCAATTGGGAAGAAAAAAAATGACGGTACCAATAGAAG
AAGCGACGGCTAAATACGTGT
>007943_1655_2862 160       0      160
TGGGGAATTTTGGACAATGGGGGCAACCCTGATCCAGCCATGCCGCGTGCAGGATGAAGG
TCTTCGGATTGTAAACTGCTTTTGTCAGGGACGAAAAGGATTGTGCTAATACCATGATCT
GCTGACGGTACCTGAAGAATAAGCACCGGCTAACTACGTG
>007945_1903_2942 138       0      138
TGGGGAATATTGGGCAATGGGCGCAAGCCTGACCCAGCAACGCCGCGTGAAGGAAGAAAG
CTTTCGGGTTGTAAACTTCTTTTCTCAGGGACGAAGCAAGTGACGGTACCTGAGGAATAA
GCCACGGCTAACTACGTG
>007952_1620_2686 155       0      155
TGAGGAATATTGGTCAATGGACGCAAGTCTGAACCAGCCAAGTAGCGTGCAGGATGACGG
CCCTCCGGGTTGTAAACTGCTTTTAGTTGGGAATAAAGTGCAGCTCGTGAGCTGTTTTGT
ATGTACCATCAGAAAAAGGACCGGCTAATTCCGTG
>007957_2171_1490 149       0      149
GCAGCAGTAGGGAATTTTCGGCAATGGACGAAAGTCTGACCGAGCAATGCCGCGTGAACG
AAGAAGTTATTCGTAATGTAAAGTTCTTTTATTAGGGACGAAAACTCGTATTGACGGTAC
CTAATGAATAAGCCCCGGCTAACTACGTG
>007962_2277_1478 141       0      141
TGGGGAATATTGGGCAATGGACGCAAGTCTGACCCAGCAACGCCGCGTGAAGGAAGAAGG
CTTTCGGGTTGTAAACTTCTTTTGTTCAGGGAAGAGCAGAAGACTGTACCTGACGAATAA
GCCACGGCTAACTACGTGCCG
>007964_1841_2219 139       0      139
TGGGGAATATTGGACAATGGACCAAAAGTCTGATCCAGCAATTCTGTGTGCACGATGAAG
TTTTTCGGAATGTAAAGTGCTTTCAGTTGGGAAGAAGAAAGTGACGGTACCAACAGAAGA
AGCGACGGCTAAATACGTG
>007968_1643_2143 69       0      69
TGGGGAATTTTGGACAATGGGGGCAACCCTGATCCAGCCATGCCGCGTGCAGGAAGAAGG
CCTGGTGTA
>007972_2458_0860 136       0      136
TAGGGAATATTGCACAATGGGGGAAACCCAGATGCAGCGACGCCGCGTGAAGGAAGAAGT
ATCTCGGTATGTAAACTTCTATCAGCAGGGGAGACAATGACGGTACCTGACTAAGAAGCC
CCGGCTAACTACGTGT
>007992_2359_2996 152       0      152
TGAGGAATATTGGTCAATGGACGCAAGTCTGAACCAGCCAAGTAGCGTGCAGGATGACGG
CCCTCCGGGTTGTAAACTGCTTTTAGTTGGGAATAAGGTGCAGTTCGTGAGCTGTTTTGT
ATGTACCATCAGAAAAAGGACCGGCTAATTCC
>007993_1740_2315 139       0      139
TGGGGAATATTGGACAATGGACCAAAAGTCTGATCCAGCAATTCTGTGTGCACGATGACG
GTCTTAGGATTGTAAAGTGCTTTCAATCGGGAAAAAGAAAGTGATGGTACCGATAGAAGA
AGCGACGGCTAAATACGTG
>008504_1646_2273 139       0      139
TGGGGAATATTGGACAATGGACCAAAAGTCTGATCCAGCAATTCTGTGTGCACGATGACG
GTCTTAGGATTGTAAAGTGCTTTCAATTGGGAAGAAAAAAATGACGGTACCAATAGAAGA
AGCGACGGCTAAATACGTA
>008510_2322_2005 139       0      139
TGGGGAATATTGGACAATGGACCAAAAGTCTGATCCAGCAATTCTGTGTGCACGATGACG
GTCTTAGGATTGTAAAGTGCTTTCAATCGGGAAAAAGAAAGTGATGGTACCGATAGAAGA
AGCGACGGCTAAATACGTG
>008512_1803_1300 143       0      143
TGGGGAATATTGGACAATGGACCAAAAGTCTGATCCAGCAATTCTGTGTGCACGATGAAG
TTTTTCGGAATGTAAAGTGCTTTCAGTTGGGAAGAAGAAAGTGACGGTACCAACAGAAGG
AGCGACGGCTAAATACGTGCCAG
>008523_1735_2503 146       0      146
AGCAGTGGGGAATATTGGACAATGGACCAAAAGTCTGATCCAGCAATTCTGTGTGCACGA
TGAAGTTTTTCGGAATGTAAAGTGCTTTCAGTTGGGAAGAAGAAAGTGACGGTACCAACA
GAAGAAGCGACGGCTAAATACGTGCA
>008524_2263_1311 156       0      156
TGAGGAATATTGGTCAATGGACGAGAGTCTGAACCAGCCAAGTAGCGTGAAGGATGACTG
CCCTATGGGTTGTAAACTTCTTTTATACGGGAATAAAGTATTCCACGTGTGGAATTTTGT
ATGTACCGTATGAATAAGGATCGGCTAACTCCGTGG
>008531_1750_1235 138       0      138
TGGGGAATATTGGGCAATGGGCGCAAGCCTGACCCAGCAACGCCGCGTGAAGGAAGAAGG
CTTTCGGGTTGTAAACTTCTTTTAACAGGGACGAAACAAATGACGGTACCTGTTGAATAA
GCCACGGCTAACTACGTG
>008534_2090_2231 155       0      155
TGAGGAATATTGGTCAATGGACGAGAGTCTGAACCAGCCAAGTAGCGTGAAGGATGACTG
CCCTATGGGTTGTAAACTTCTTTTATACGGGAATAAAGTGTTCCACGTGTGGAATTTTGT
ATGTATCGTATAAATAAGGATCGGCTAACTCCGTA
>008545_2383_3004 143       0      143
GCAGCAGTGGGGAATATTGCACAATGGGGGAAACCCTGATGCAGCGACGCCGCGTGAGTG
AAGAAGTATTTCGGTATGTAAAGCTCTATCAGCAGGGAAGAAAGTGACGGTACCTGAATA
AGAAGCCCCGGCTAACTACGTGG
>008548_2058_0777 159       0      159
GCAGTGAGGAATATTGGTCAATGGACGCAAGTCTGAACCAGCCAAGTAGCGTGCAGGATG
ACGGCCCTCCGGGTTGTAAACTGCTTTTAGTTGGGAATAAAGTGCAGCTCGTGAGCTGTT
TTGTATGTACCATCAGAAAAAGGACCGGCTAATTCCGTG
>008552_2364_2336 145       0      145
GAGGCAGCAGTGGGGAATATTGCACAATGGGGGAAACCCTGATGCAGCGACGCCGCGTGG
AGGAAGAAGGTCTTCGGATTGTAAACTCCTGTTGTTGGGGAAGATAATGACGGTACCCAA
CAAGGAAGTGACGGCTAACTACGTG
>008556_2128_2512 140       0      140
TGGGGAATATTGGACAATGGACCAAAAGTACTGATCCAGCAATTCTGTGTGCACGATGAA
GTTTTTCGGAATGTAAAGTGCTTTCAGTTGGGAAGAAGAAAGTGACGGTACCAACAGAAG
AAGCGACGGCTAAATACGTG
>008558_2134_0530 161       0      161
TGGGGAATCTTCCGCAATGGGCGAAAGCCTGACGGAGCAATGCCGCGTGAGTGATGAAGG
AATTCGTTCCGTAAAACTCTTTTGTTTATGACGAATGTGCAGATTGTGAATAATTATTTG
TAATGACGGTAGTAAACGAATAAGCCACGGCTAACTACGTG
>008561_2421_3375 139       0      139
TGGGGAATATTGGACAATGGACCAAAAGTCTGATCCAGCAATTCTGTGTGCACGATGAAG
TTTTTCGGAATGTAAAGTGCTTTCAGTTGGGAAGAAGAAAGTGACGGTACCAACAGAAGA
AGCGACGGCTAAATACGTG
>008564_1962_2689 141       0      141
TGGGGAATATTGGACAATGGACCAAAAGTCTGATCCAGCAATTCTGTGTGCACGATGACG
GTCTTAGGATTGTAAAGTGCTTTCAATTGGGAAGAAAAAAAATAGACGGTACCAATAGAA
GAAGCGACGGCTAAATACGTG
>008580_1882_2004 155       0      155
TGAGGAATATTGGTCAATGGACGAGAGTCTGAACCAGCCAAGTAGCGTGCAGGAAGACGG
CCCTATGGGTTGTAAACTGCTTTTATAAGGGAATAAAGTGAGTCTCGTGAGACTTTTTGC
ATGTACCTTATGAATAAGGACCGGCTAATTCCGTG
>008594_1868_1530 140       0      140
TGGGGAATATTGGACAATGGACCAAAAGTCTGATCCAGCAATTCTGTGTGCACGATGACG
GTCTTAGGATTGTAAAGTGCTTTCAATCGGGAAAAAGAAAGTGATGGTACCGATAGAAGA
AGCGACGGCTAAATACGTGG
>008605_1946_2469 139       0      139
TGGGGAATATTGGACAATGGACCAAAAGTCTGATCCAGCAATTCTGTGTGCACGATGACG
GTCTTAGGATTGTAAAGTGCTTTCAATTGGGAAGAAAAAAATGACGGTACCAATAGAAGA
AGCGACGGCTAAATACGTG
>008611_1688_1844 158       0      158
TGAGGAATATTGGTCAATGGACGAGAGTCTGAACCAGCCAAGTAGCGTGAAGGAAGACTG
CCCTATGGGTTGTAAACTTCTTTTATAAGGGAATAAAGTCAGGTACGTGTACCTGTTTGT
ATGTACCTTATGAATAAGCATCGGCTAACTCCGTGCCA
>008612_2107_1402 139       0      139
TGGGGAATATTGGACAATGGACCAAAAGTCTGATCCAGCAATTCTGTGTGCACGATGACG
GTCTTAGGATTGTAAAGTGCTTTCAATCGGGAAAAAGAAAGTGATGGTACCGATAGAAGA
AGCGACGGCTAAATACGTG
>008619_2147_1314 136       0      136
TGGGGAATATTGCACAATGGGGGAAACCCTGATGCAGCAACGCCGCGTGAGTGAAGAAGT
ATTTCGGTATGTAAAGCTCTATCAGCAGGGAAGAAAGTGACGGTACCTGACTAAGAAGCC
CCGGCTAACTACGTGT
>008621_1729_1967 141       0      141
TGGGGAATATTGGACAATGGACCAAAAGTCTGATCCAGCAATTCTGTGTGCACGATGACG
GTCTTAGGATTGTAAAGTTGCTTTCAAATCGGGAAAAAGAAAGTGATGGTACCGATAGAA
GAAGCGACGGCTAAATACGTG
>008629_2352_0635 135       0      135
TGGGGAATATTGCACAATGGGGGAAACCCTGATGCAGCGACGCCGCGTGAGTGAAGAAGT
ATTTCGGTATGTAAAGCTCTATCAGCAGGGAAGAAAGTGACGGTACCTGAATAAGAAGCC
CCGGCTAACTACGTG
>008633_1664_1169 160       0      160
TGGGGAATTTTGGACAATGGGGGCAACCCTGATCCAGCCATGCCGCGTGCAGGATGAAGG
TCTTCGGATTGTAAACTGCTTTTGTCAGGGACGAAAAGGATTGTGCTAATACCATGATCT
GCTGACGGTACCTGAAGAATAAGCACCGGCTAACTACGTG
>008639_1700_0999 139       0      139
TGGGGAATATTGGACAATGGACCAAAAGTCTGATCCAGCAATTCTGTGTGCACGATGACG
GTCTTAGGATTGTAAAGTGCTTTCAATTGGGAAGAAAAAAATGACGGTACCAATAGAAGA
AGCGACGGCTAAATACGTG
>008650_2329_1724 141       0      141
TGGGGAATATTGGACAATGGACCAAAAGTCTGATCCAGCAATTCTGTGTGCACGATGACG
GTCTTAGGATTGTAAAGTGCTTTCAATTGGGAAGAAAAAAAATAGACGGTACCAATAGAA
GAAGCGACGGCTAAATACGTG
>008651_1608_0938 160       0      160
TGGGGAATTTTGGACAATGGGGGCAACCCTGATCCAGCCATGCCGCGTGCAGGATGAAGG
TCTTCGGATTGTAAACTGCTTTTGTCAGGGACGAAAAGGATTGTGCTAATACCATGATCT
GCTGACGGTACCTGAAGAATAAGCACCGGCTAACTACGTG
>008652_2074_1907 139       0      139
TGGGGAATATTGGACAATGGACCAAAAGTCTGATCCAGCAATTCTGTGTGCACGATGAAG
TTTTTCGGAATGTAAAGTGCTTTCAGTTGGGAAGAAGAAAGTGACGGTACCAACAGAAGA
AGCGACGGCTAAATACGTG
>008682_1699_1462 155       0      155
TGAGGAATATTGGTCAATGGACGCAAGTCTGAACCAGCCAAGTAGCGTGCAGGATGACGG
CCCTCCGGGTTGTAAACTGCTTTTAGTTGGGAATAAAGTGCAGCTCGTGAGCTGTTTTGT
ATGTACCATCAGAAAAAGGACCGGCTAATTCCGTG
>008705_1641_3371 140       0      140
TGGGGAATATTGGACAATGGACCAAAAGTCTGATCCAGCAATTCTGTGTGCACGATGAAG
TTTTTCGGAATGTAAAGTGCTTTCAGTTGGGAAGAAGAAAGTGACGGTACCAACAGAAGA
AGCGACGGCTAAATACGTGT
>008715_1778_1116 157       0      157
TGAGGAATATTGGTCAATGGACGCAAGTCTGAACCAGCCAAGTAGCGTGCAGGATGACGG
CCCTCCGGGTTGTAAACTGCTTTTAGTTGGGAATAAAGTGCAGCTCGTGAGCTGTTTTGT
ATGTACCATCAGAAAAAGGACCGGCTAATTCCGTGCT
>008720_2049_0878 139       0      139
TGGGGAATATTGGACAATGGACCAAAAGTCTGATCCAGCAATTCTGTGTGCACGATGACG
GTCTTAGGATTGTAAAGTGCTTTCAATTGGGAAGAAAAAAATGACGGTACCAATAGAAGA
AGCGACGGCTAAATACGTG
>008721_1768_1040 142       0      142
GCAGCAGTGGGGAATATTGCACAATGGGGGAAACCCTGATGCAGCGACGCCGCGTGGAGG
AAGAAGGTCTTCGGATTGTAAACTCCTGTTGTTGGGGAAGATAATGACGGTACCCAACAA
GGAAGTGACGGCTAACTACGTG
>008731_2383_1564 156       0      156
TGAGGAATATTGGTCAATGGACGAGAGTCTGAACCAGCCAAGTAGCGTGAAGGATGACTG
CCCTATGGGTTGTAAACTTCTTTTATACGGGAATAAAGTGAGCCACGTGTGGTTTTTTGT
ATGTACCGTATGAATAAGGATCGGCTAACTCCGTGG
>008732_2303_1013 135       0      135
TGGGGAATATTGCACAATGGGGGAAACCCTGATGCAGCGACGCCGCGTGAAGGAAGAAGT
ATCTCGGTATGTAAACTTCTATCAGCAGGGAAGATAATGACGGTACCTGACTAAGAAGCC
CCGGCTAACTACGTA
>008733_1862_2227 160       0      160
TGGGGAATTTTGGACAATGGGGGCAACCCTGATCCAGCCATGCCGCGTGCAGGATGAAGG
TCTTCGGATTGTAAACTGCTTTTGTCAGGGACGAAAAGGATTCCGCTAATACCGGGATCT
GCTGACGGTACCTGAAGAATAAGCACCGGCTAACTACGTG
>008739_2239_2545 135       0      135
TGGGGAATATTGCACAATGGGGGAAACCCTGATGCAGCGACGCCGCGTGGAGGAAGAAGG
TCTTCGGATTGTAAACTCCTGTTGTTGGGGGAGATAATGACGGTACCCAACAAGGAAGTG
ACGGCTAACTACGTG
>008740_2240_1371 141       0      141
TGGGGAATATTGGACAATGGACCAAAAGTCTGATCCAGCAATTCTGTGTGCACGATGACG
GTCTTAGGATTGTAAAGTGCTTTCAATCGGGAAAAAGAAAGTGATGGTACCGATAGAAGA
AGCGACGGCTAAATACGTGCA
>008754_1951_0745 143       0      143
GCAGTGGGGAATATTGGACAATGGACCAAAAGTCTGATCCAGCAATTCTGTGTGCACGAT
GAAGTTTTTCGGAATGTAAAGTGCTTTCAGTTGGGAAGAAGAAAGTGACGGTACCAACAG
AAGAAGCGACGGCTAAATACGCG
>008755_2105_2601 161       0      161
TAGGGAATTTTCGTCAATGGGCGCAAGCCTGAACGAGCAATGCCGCGTGGGTGAAGAAGG
TCTTCGGATCGTAAAGCTCTGTTGCGAGGGAAAAAGGAAGAGAAGAGGGAATGATTCTCT
TTTGATGGTACCTCGCCAGAAAGTCACGGCTAACTACGTGG
>008757_2185_0712 139       0      139
TGGGGAATATTGGACAATGGACCAAAAGTCTGATCCAGCAATTCTGTGTGCACGATGAAG
TTTTTCGGAATGTAAAGTGCTTTCAGTTGGGAAGAAGAAAGTGACGGTACCAACAGAAGA
AGCGACGGCTAAATACGTG
>008758_1950_1933 139       0      139
TGGGGAATATTGGACAATGGACCAAAAGTCTGATCCAGCAATTCTGTGTGCACGATGAAG
TTTTTCGGAATGTAAAGTGCTTTCAGTTGGGAAGAAGAAAGTGACGGTACCAACAGAAGA
AGCGACGGCTAAATACGTG
>008761_2041_1705 157       0      157
TGAGGAATATTGGTCAATGGACGAGAGTCTGAACCAGCCAAGTAGCGTGAAGGATGACTG
CCCTATGGGTTGTAAACTTCTTTTATACGGGAATAAAGTGAGCCACGTGTGGTTTTTTGT
ATGTACCGTATGAATAAGGATCGGCTAACTCCGTGCT
>008763_1773_0748 139       0      139
TGGGGAATATCGGACAATGGACCAAAAGTCTGATCCAGCAATTCTGTGTGCACGATGAAG
TTTTTCGGAATGTAAAGTGCTTTCAGTTGGGAAGAAGAAAGTGACGGTACCAACAGAAGA
AGCGACGGCTAAATACGTG
>008766_1801_3258 135       0      135
TGGGGAATATTGCACAATGGGGGAAACCCTGATGCAGCGACGCCGCGTGAGTGAAGAAGT
ATTTCGGTATGTAAAGCTCTATCAGCAGGGAAGAAAGTGACGGTACCTGAATAAGAAGCC
CCGGCTAAATACGTG
>008772_1688_2142 140       0      140
TGGGGAATATTGGACAATGGACCAAAAGTCTGATCCAGCAATTCTGTGTGCACGATGACG
GTCTTAGGATTGTAAAGTGCTTTCAATTGGGAAGAAAAAAATGACGGTACCAATAGAAGA
AGCGACGGCTAAATACGTGT
>008773_2203_0663 136       0      136
TGGGGAATATTGCACAATGGGGGAAACCCTGATGCAGCGACGCCGCGTGAGTGAAGAAGT
ATTTCGGTATGTAAAGCTCTATCAGCAGGGAAGAGAATGACGGTACCTGACTAAGAAGCC
CCGGCTAACTACGTGT
>008779_2365_2366 135       0      135
TGGGGAATATTGCACAATGGGGAAACCCTGATGCAGCAACGCCGCGTGAGTGATGAAGGT
TTTCGGATCGTAAAGCTCTGTCTTTGGGGAAGATAATGACGGTACCCAAGGATGAAGCCA
CGGCTAACTACGTGT
>008784_2161_2436 139       0      139
TGGGGAATATTGGACAATGGACCAAAAGTCTGATCCAGCAATTCTGTGTGCACGATGACG
GTCTTAGGATTGTAAAGTGCTTTCAATCGGGAAAAAGAAAGTGATGGTACCGATAGAAGA
AGCGACGGCTAAATACGTG
>008785_2404_2247 142       0      142
TGGGGAATATTGGACAATGGACCGAAAGTCTGATCCAGCAATTCTGTGTGCACGATGACG
GTCTTAGGATTGTAAAGTGCTTTCAATCGGGAAAAAGAAAGTGATGGTACCGATAGAAGA
AGCGACGGCTAAATACGTGCCG
>008787_2352_0883 139       0      139
TGGGGAATATTGCACAATGGGGGAAACCCTGATGCAGCGACGCCGCGTGAAGGATGAAGT
ATTTCGGTATGTAAACTTCTATCAGCAGGGAAGAAAATGACGGTACCTGAGTAAGAAGCC
CCGGCTAACTACGTGCCAN
>008794_2433_1631 139       0      139
TGGGGAATATTGGACAATGGACCAAAAGTCTGATCCAGCAATTCTGTGTGCACGATGACG
GTCTTAGGATTGTAAAGTGCTTTCAATCGGGAAAAAGAAAGTGATGGTACCGATAGAAGA
AGCGACGGCTAAATACGTG
>008795_2037_1315 139       0      139
TGGGGAATATTGGACAATGGACCAAAAGTCTGATCCGGCAATTCTGTGTGCACGATGAAG
TTTTTCGGAATGTAAAGTGCTTTCAGTTGGGAAGAAGAAAGTGACGGTACCAACAGAAGA
AGCGACGGCTAAATACGTC
>008801_1704_3179 140       0      140
TGGGGAATATTGGACAATGGACCAAAAGTCTGATCCAGCAATTCTGTGTGCACGATGAAG
TTTTTCGGAATGTAAAGTGCTTTCAGTTGGGAAGAAGAAAGTGACGGTACCAACAGAAGA
AGCGACGGCTAAATACGTGT
>008812_1941_1626 155       0      155
TGAGGAATATTGGTCAATGGACGAGAGTCTGAACCAGCCAAGTAGCGTGAAGGATGACTG
CCCTATGGGTTGTAAACTTCTTTTATACGGGAATAAAGTGAGCCACGTGTGGTTTTTTGT
ATGTACCGTATGAATAAGGATCGGCTAACTCCGTG
>008815_1729_1853 162       0      162
TGGGGAATTTTGGACAATGGGGGCAACCCTGATCCAGCCATGCCGCGTGCAGGATGAAGG
TCTTCGGATTGTAAACTGCTTTTGTCAGGGACGAAAAGGATTGTGCTAATACCATGATCT
GCTGACGGTACCTGAAGAATAAGCACCGGCTAACTACGTGCT
>008824_2342_1369 160       0      160
TGGGGAATTTTGGACAATGGGGGCAACCCTGATCCAGCCATGCCGCGTGCAGGATGAAGG
TCTTCGGATTGTAAACTGCTTTTGTCAGGGACGAAAAGGATTCCGCTAATACCGGGATCT
GCTGACGGTACCTGAAGAATAAGCACCGGCTAACTACGTG
>008832_2181_2369 72       0      72
TGGGGAATATTACGCAATGGGGGAAACCCTGACGCAGCAACGCCGCGTGATTGAAGAAGG
CCTGGTGTAAGA
>008841_1629_1681 141       0      141
TGGGGAATATTGGACAATGGACCAAAAGTCTGATCCAGCAATTCTGTGTGCACGATGACG
GTCTTAGGATTGTAAAGTGCTTTCAATCGGGAAAAAGAAAGTGATGGTACCGATAGAAGA
AGCGACGGCTAAATACGTGCA
>008842_1708_0762 139       0      139
TGGGGAATATTGGACAATGGACCAAAAGTCTGATCCAGCAATTCTGTGTGCACGATGAAG
TTTTTCGGAATGTAAAGTGCTTTCAGTTGGGAAGAAGAAAGTGACGGTACCAACAGAAGA
AGCGACGGCTAAATACGTG
>008844_1795_3346 158       0      158
TGGGGAATATTGGACAATGGACCAAAAGTCTGATCCAGCAATTCTGTGTGCACGATGACG
GTCTTAGGATTGTAAAGTGCTTTCAATCGGGAAAAAGAAAGTGATGGTACCGATAGAAGA
AGCGACGGCTAAATACGTGCCAGAGCCGCCGGTAAGTA
>008847_1991_0530 141       0      141
TGGGGAATATTGGACAATGGACCAAAAATCTGATCCAGCAATTCTGTGTGCACGATGAAG
TTTTTCGGAATGTAAAGTGCTTTCAGTTGGGAAGAAGAAAGTGACGGTACCAACAGAAGA
AGCGACGGCTAAATACGTGCT
>008858_2072_0922 155       0      155
TGAGGAATATTGGTCAATGGACGAGAGTCTGAACCAGCCAAGTAGCGTGCAGGATGACGG
CCCTATGGGTTGTAAACTGCTTTTATAAGGGAATAAAGTGAGCCTCGTGAGGCTTTTTGC
ATGTACCTTATGAATAAGGACCGGCTAATTCCGTG
>008859_1861_2826 157       0      157
TGGGGAATATTGGGCAATGGGCGCAAGCCTGACCCAGCAACGCCGCGTGAAGGAAGAAGG
CTTCCGGGTTGTAAACTTCTTTTCTCAGGGACGAAGCAAGTGACGGTACCTGAGGAATAA
GCCACGGCTAACTACGTGCCANAGCCGCCGGTAAGTA
>008864_2187_2037 165       0      165
GCAGTGAGGAATATTGGTCAATGGACGGAAGTCTGAACCAGCCAAGTCGCGTGAAGGAAG
ACGGCCCTACGGGTTGTAAACTTCTTTAGTGCGGGAACAAAGGAGGGGACGTGTCCCCTT
ATGAGTGTACCGCAAGAATAAGCATCGGCTAACTCCGTGCCGAGT
>008867_2444_1823 149       0      149
GAGGCAGCAGTGGGGAATATTGGACAATGGACCAAAAGTCTGATCCAGCAATTCTGTGTG
CACGATGAAGTTTTTCGGAATGTAAAGTGTTTTCAGTTGGGAAGAAGAAAGTGACGGTAC
CAACAGAAGAAGCGACGACTAAATACGTA
>008871_1717_1962 160       0      160
TAGGGAATTTTCGGCAATGGGCGAAAGCCTGACCGAGCAACGCCGCGTGAGGGAGGAAGT
ACTTCGGTATGTAAACCTCTGTTATAAAGGAAGAACGGTACATGGAGGGAATGCCATGTA
AGTGACGGTACTTTATGAGGAAGCCACGGCTAACTACGTG
>008876_1666_2390 139       0      139
TGGGGAATATTGGACAATGGACCAAAAGTCTGATCCAGCAATTCTGTGTGCACGATGACG
GTCTTAGGATTGTAAAGTGCTTTCAATCGGGAAAAAGAAAGTGATGGTACCGATAGAAGA
AGCGACGGCTAAATACGTG
>008879_2321_0480 163       0      163
TGGGGAATCTTCCGCAATGGGCGAAAGCCTGACGGAGCAATGCCGCGTGAGTGATGAAGG
AATTCGTTCCGTAAAACTCTTTTGTTTATGACGAATGTGCAGATTGTGAATAATTATTTG
TAATGACGGTAGTAAACGAATAAGCCACGGCTAACTACGTGCA
>008880_2124_1689 139       0      139
TGGGGAATATTGGACAATGGACCAAAAGTCTGATCCAGCAATTCTGTGTGCACGATGAAG
TTTTTCGGAATGTAAAGTGCTTTCAGTTGGGAAGAAGAAAGTGACGGTACCAACAGAAGA
AGCGACGGCTAAATACGTG
>008904_2200_2903 138       0      138
TGGGGAATATTGGACAATGGACCAAAAGTCTGATCCAGCAATTCTGTGTGCACGATGAAG
TTTTTCGGAATGTAAAGTGCTTTCAGTTGGGAAGAAGAAAGTGACGGTACCAACAGAAGA
AGCGACGGCTAAATACGT
>008906_2088_2588 139       0      139
TGGGGAATATTGGACAATGGACCAAAAGTCTGATCCAGCAATTCTGTGTGCACGATGAAG
TTTTTCGGAATGTAAAGTGCTTTCAGTTGGGAAGAAGAAAGTGACGGTACCAACAGAAGA
AGCGACGGCTAAATACGTG
>008912_2402_3523 141       0      141
TGGGGAATATTGGGCAATGGGCGTGAGCCTGACCCAGCAACGCCGCGTGAAGGAAGAAGG
CTTTTGGGTTGTAAACTTCTTTTCTCAGGGACGAAGCAAGTGACGGTACCTGAGGAATAA
GCCACGGCTAACTACGTGCCT
>008916_1994_3398 157       0      157
TGAGGAATATTGGTCAATGGGCGAGAGCCTGAACCAGCCAAGTAGCGTGAAGGATGACGG
CCCTACGGGTTGTAAACTTCTTTTGTGCGGGAATAAAGGAGCCTACGTGTAGGCTTTTGC
ATGTACCGTAACGAATAAGCATCGGCTAACTCCGTGT
>008917_2498_1447 135       0      135
TGGGGAATATTGCACAATGGGGGAAACCCTGATGCAGCGACGCCGCGTGAAGGAAGAAGT
ATTTCGGTATGTAAACTTCTATCAGCAGGGAAGAAAATGACGGTACCTGACTAAGAAGCC
CCGGCTAACTACGTG
>008922_1754_2389 160       0      160
TAGGGAATTTTCGTCAATGGGGGGAACCCTGAACGAGCAATGCCGCGTGAGTGAGGAAGG
TCTTCGGATCGTAAAGCTCTGTTGTAAGAGAAAAACGGCACTCATAGGGAATGATGAGTG
AGTGATGGTATCTTACCAGAAAGTCACGGCTAACAACGTG
>008931_1722_1967 138       0      138
TGGGGAATATTGGACAATGGACCAAAAGTCTGATCCAGCAATTCTGTGTGCACGATGACG
GTCTTAGGATTGTAAAGTGCTTTCAATTGGGAAGAAAAAATGACGGTACCAATAGAAGAA
GCGACGGCTAAATACGTG
>008937_2099_0890 156       0      156
TGAGGAATATTGGTCAATGGGCGCGAGCCTGAACCAGCCAAGTAGCGTGAAGGATGACTG
CCCTATGGGTTGTAAACTTCTTTTGTCCGGGAATAAAACCGCCTATGTGTAGGCGCTTGT
ATGTACCGGTACGAATAAGCATCGGCTAACTCCGTG
>008940_2028_3191 136       0      136
TGGGGAATATTGCACAATGGGGGAAACCCTGATGCAGCGACGCCGCGTGGAGGAAGAAGG
TCTTCGGATTGTAAACTCCTGTTGTTGGGGAAGATAATGACGGTACCTAACAAGGAAGTG
ACGGCTAACTACGTGT
>008944_2088_1646 143       0      143
GCAGTGGGGAATATTGGACAATGGACCAAAAGTCTGATCCAGCAATTCTGTGTGCACGAT
GACGGTCTTAGGATTGTAAAGTGCTTTCAATCGGGAAAAAGAAAGTGATGGTACCGATAG
AAGAAGCGACGGCTAAATACGTG
>008947_2271_0517 161       0      161
TGGGGAATCTTCCGCAATGGGCGAAAGCCTGACGGAGCAATGCCGCGTGAGTGATGAAGG
AATTCGTTCCGTAAAACTCTTTTGTTTATGACGAATGTGCAGATTGTGAATAATTATTTG
TAATGACGGTAGTAAACGAATAAGCCACGGCTAACTACGTA
>008960_1769_2434 155       0      155
TGAGGAATATTGGTCAATGGACGAGAGTCTGAACCAGCCAAGTAGCGTGAAGGATGACTG
CCCTATGGGTTGTAAACTTCTTTTATACGGGAATAAAGTTAGCCACGTGTGGCTTTTTGT
ATGTACCGTATGAATAAGGATCGGCTAACTCCGTA
>008967_2184_0440 135       0      135
TGGGGAATATTGCACAATGGGGGAAACCCTGATGCAGCAACGCCGCGTGAGTGAAGAAGT
ATTTCGGTATGTAAAGCTCTATCAGCAGGGAAGAAAGTGACGGTACCTGACTAAGAAGCC
CCGGCTAACTACGTG
>008977_1943_2182 143       0      143
TGGGGAATATTGGACAATGGACCAAAAGTCTGATCCAGCAATTCTGTGTGCACGATGACG
GTCTTAGGATTGTAAAGTGCTTTCAATTGGGAAGAAAAAAAATGACGGTACCAATAGAAG
AAGCGACGGCTAAATACGTGCCC
>008978_1866_0647 174       0      174
TGAGGAATATTGGTCAATGGACGAGAGTCTGAACCAGCCAAGTAGCGTGAAGGATGACTG
CCCTATGGGTTGTAAACTTCTTTTATACGGGAATAAAGTGAAGCACGTGTGCTTTTTTGT
ATGTACCGTATGAATAAGGATCGGCTAACTCCGTGCCAGNACGCCGACGGTAAT
>008980_2038_2699 162       0      162
TAGGGAATTTTCGGCAATGGGGGGAACCCTGACCGAGCAACGCCGCGTGAAGGAAGAAGG
AATTCGTTCTGTAAACTTCTGTTATAAAGGAAGAACGGCGGATATAGGGAATGATATCCG
AGTGACGGTACTTTATGAGAAAGCCACGGCTAACTACGTGCT
>008983_2052_1707 143       0      143
GCAGTGGGGAATATTGGACAATGGACCAAAAGTCTGATCCAGCAATTCTGTGTGCACGAT
GAAGTTTTTCGGAATGTAAAGTGCTTTCAGTTGGGAAGAAGAAAGTGACGGTACCAACAG
AAGAAGCGACGGCTAAATACGTG
>008991_2447_2362 138       0      138
TGGGGAATATTGCACAATGGGGGAAACCCTGATGCAGCGACGCCGCGTGAGCGAAGAAGT
ATTTCGGTATGTAAAGCTCTATCAGCAGGGAAGAAGAAATGACGGTACCTGACTAAGAAG
CACCGGCTAAATACGTGT
>008992_1890_0900 139       0      139
TGGGGAATATTGGACAATGGACCAAAAGTCTGATCCAGCAATTCTGTGTGCACGATGAAG
TTTTTCGGAATGTAAAGTGCTTTCAGTTGGGAAGAAGAAAGTGACGGTACCAACAGAAGA
AGCGACGGCTAAATACGTG
>008999_2159_1644 139       0      139
TGGGGAATATTGGACAATGGACCAAAAGTCTGATCCAGCAATTCTGTGTGCACGATGAAG
TTTTTCGGAATGTAAAGTGCTTTCAGTTGGGAAGAAGAAAGTGACGGTACCAACAGAAGA
AGCGACGGCTAAATACGTG
>008011_1672_1961 139       0      139
TGGGGAATATTGGACAATGGACCAAAAGTCTGATCCAGCAATTCTGTGTGCACGATGAAG
TTTTTCGGAATGTAAAGTGCTTTCAGTTGGGAAGAAGAAAGTGACGGTACCAACAGAAGA
AGCGACGGCTAAATACGTG
>008028_1963_0789 135       0      135
TGGGGAATATTGCACAATGGGGGAAACCCTGATGCAGCGACGCCGCGTGAAGGAAGAAGT
ATCTCGGTATGTAAACTTCTATCAGCAGGGAAGATAATGACGGTACCTGACTAAGAAGCC
CCGGCTAACTACGTG
>008033_2466_2658 136       0      136
TGGGGAATATTGCACAATGGGGGAAACCCTGATGCAGCGACGCCGCGTGAAGGAAGAAGT
ATCTCGGTATGTAAACTTCTGTCAGCAGGGAAGATAATGACGGTACCTGACTAAGAAGCC
CCGGCTAACTACGTGT
>008035_2426_1793 155       0      155
TGAGGAATATTGGTCAATGGACGCAAGTCTGAACCAGCCAAGTAGCGTGCAGGATGACGG
CCCTCCGGGTTGTAAACTGCTTTTAGTTGGGAATAAAGTGCAGCTCGTGAGCTGTTTTGT
ATGTACCATCAGAAAAAGGACCGGCTAATTCCGTG
>008047_1696_1142 140       0      140
TGGGGAATATTGGACAATGGACCAAAAGTCTGATCCAGCAATTCTGTGTGCACGATGAAG
TTTTTCGGAATGTAAAGTGCTTTCAGTTGGGAAGAAGAAAGTGACGGTACCAACAGAAGA
AGCGACGGCTAAATACGTGG
>008049_2292_2622 183       0      183
AGCAGTGAGGAATATTGGTCAATGGACGCAAGTCTGAACCAGCCAAGTAGCGTGCAGGAC
GACGGCCCTCCGGGTTGTAAACTGCTTTTAGTTGGGAATAAAGTGCAGTTCGTGAGCTGT
TTTGTATGTACCATCAGAAAAAGGACCGGCTAATTCCGTCGCAAGCACGCCCGGACGGTT
AAT
>008052_2202_1027 135       0      135
TGGGGAATATTGCACAATGGGGGAAATCCTGATGCAGCGACGCCGCGTGAGCGATGAAGT
ATTTCGGTATGTAAAGCTCTATCAGCAGGGAAGAAAATGACGGTACCTGACTAAGAAGCA
CCGGCTAAATACGTG
>008056_1761_3109 141       0      141
TGGGGAATATTGGACAATGGACCAAAAGTCTGATCCAGCAATTCTGTGTGCACGATGAAG
TTTTTCGGAATGTAAAGTGCTTTCAGTTGGGAAGAAGAAAGTGACGGTACCAACAGAAGA
AGCGACGGCTAAATACGTGCT
>008059_1782_3311 154       0      154
GAGGAATATTGGTCAATGGACGCAAGTCTGAACCAGCCAAGTAGCGTGCAGGATGACGGC
CCTCTGGGTTGTAAACTGCTTTTAGTTGGGAATAAAGTGCAGCTCGTGAGCTGTTTTGTA
TGTACCATCAGAAAAAGGACCGGCTAATTCCGTG
>008065_2097_3716 68       0      68
GTGGGGAATTTTTGGACAATGGGGCGAACCCTGATCCAGCCATGCCGCGTGCAGGATGAA
GGTCTTCG
>008072_1808_1830 140       0      140
TGGGGAATATTGGACAATGGACCAAAAGTCTGATCCAGCAATTCTGTGTGCACGATGAAG
TTTTTCGGAATGTAAAGTGCTTTCAGTTGGGAAGAAGAAAGTGACGGTACCAACAGAAGA
AGCGACGGCTAAATACGTGT
>008076_1602_2499 141       0      141
TGGGGAATATTGGACAATGGACCAAAAGTACTGATCCAGCAATTCTGTGTGCACGATGAA
GTTTTTCGGTAATGTAAAGTGCTTTCAGTTGGGAAGAAGAAAGTGACGGTACCAACAGAA
GAAGCGACGGCTAAATACGTG
>008077_2170_0341 138       0      138
TGGGGAATATTGCACAATGGGGGAAACCCTGATGCAGCGACGCCGCGTGAAGGAAGAAGT
ATCTCGGTATGTAAACTTCTATCAGCAGGGAAGAAAAATGACGGTACCTGACTAAGAAGC
CCCGGCCTAACTACGTGT
>008081_2026_2773 145       0      145
TAGGGAATTTTCGGCAATGGACGAAAGTCTGACCGAGCAATGCCGCGTGAACGAAGAAGT
TATTCGTAATGTAAAGTTCTTTTATTAGGGACGAAAACTCGTATTGACGGTACCTAATGA
ATAAGCCCGGGCTAACTACGTGCCG
>008086_1724_2071 143       0      143
TGAGGAATATTGGACAATGGACCAAAAGTCTGATCCAGCAATTCTGTGTGCACGATGACG
GTCTTAGGATTGTAAAGTGCTTTCAATTGGGAAGAAAAAAAATGACGGTACCAATAGAAG
AAGCGACGGCTAAATACGTGCCG
>008089_1809_0538 162       0      162
TGGGGAATCTTCCGCAATGGGCGAAAGCCTGACGGAGCAATGCCGCGTGAGTGATGAAGG
AATTCGTTCCGTAAAACTCTTTTGTTTATGACGAATGTGCAGATTGTGAATAATTATTTG
TAATGACGGTAGTAAACGAATAAGCCACGGCTAACTACGTGA
>008106_1797_1480 155       0      155
TGAGGAATATTGGTCAATGGACGAGAGTCTGAACCAGCCAAGTAGCGTGAAGGATGACTG
CCCTATGGGTTGTAAACTTCTTTTATACGGGAATAAAGTGAGCCACGTGTGGTTTTTTGT
ATGTACCGTATGAATAAGGATCGGCTAACTCCGTG
>008113_2310_0964 157       0      157
TGGGGAATATTGGACAATGGACCAAAAGTCTGATCCAGCAATTCTGTGTGCACGATGACG
GTCTTAGGATTGTAAAGTGCTTTCAATTGGGAAGAAAAAAAATGACGGTACCAATAGAAG
AAGCGACGGCTAAATAACGTGCCAGTAGCCGCGTAAT
>008117_2136_1933 135       0      135
TGGGGAATATTGCACAATGGGCGCAAGCCTGATGCAGCAACGCCGCGTGAGCGATGAAGG
CCATCGGGTCGTAAAGCTCTGTCCTCAAGGAAGATAATGACGGTACTTGAGGAGGAAGCC
CCGGCTAACTACGTC
>008119_2150_0799 158       0      158
TGAGGAATATTGGTCAATGGGCGCGAGCCTGAACCAGCCAAGTAGCGTGAAGGATGACTG
CCCTATGGGTTGTAAACTTCTTTTGTCCGGGAATAAAACCGCCTACGTGTAGGCGCTTGT
ATGTACCGGTACGAATAAGCATCGGCTAACTCCGTGCC
>008124_1954_1946 136       0      136
TAGGGAATATTGCACAATGGGGGAAACCCTGATGCAGCGACGCCGCGTGAAGGAAGAAGT
ATCTCGGTATGTAAACTTCTATCAGCAGGGAAGACAATGACGGTACCTGACTAAGAAGCC
CCGGCTAACTGCGTGT
>008133_2105_1498 142       0      142
TGGGGAATATTGGACAATGGACCAAAAGTACTGATCCAGCAATTCTGTGTGCACGATGAC
GGTCTTAGGATTGTAAAGTGCTTTCAATTGGGAAGAAAAAAAATGACGGTACCAATAGAA
GAAGCGACGGCTAAATACGTGT
>008137_1709_2515 135       0      135
TGGGGAATATTGCACAATGGGGGAAACCCTGATGCAGCGACGCCGCGTGAGCGATGAAGT
ATTTCGGTATGTAAAGCTCTATCAGCAGGGAAGATAATGACGGTACCTGACTAAGAAGCA
CCGGCTAAATACGTG
>008138_1621_1952 162       0      162
CAGCAGTGAGGAATATTGGTCAATGGACGAGAGTCTGAACCAGCCAAGTAGCGTGAAGGA
TGACTGCCCTATGGGTTGTAAACTTCTTTTATATGGGAATAAAAAAGAGCACGTGTGCTC
TATTGTATGTACCTTATGAATAAGCATCGGCTAATTCCGTGT
>008141_1881_0683 142       0      142
TGGGGAATATTGGACAATGGACCAAAAGTCTGATCCAGCAATTCTGTGTGCACGATGAAG
TTTTTCGGAATGTAAAGTGCTTTCAGTTGGGAAGAAGAAAGTGACGGTACCAACAGAAGA
AGCGACGGCTAAATACGTGCCT
>008145_2051_0373 156       0      156
TGAGGAATATTGGTCAATGGGCGCGAGCCTGAACCAGCCAAGTAGCGTGAAGGATGACTG
CCCTATGGGTTGTAAACTTCTTTTGTCCGGGAATAAAACCGCCTACGTGTAGGCGCTTGT
ATGTACCGGTACGAATAAGCATCGGCTAACTCCGTG
>008150_2038_1543 139       0      139
TGGGGAATATTGGACAATGGACCAAAAGTCTGATCCAGCAATTCTGTGTGCACGATGACG
GTCTTAGGATTGTAAAGTGCTTTCAATCGGGAAAAAGAAAGTGATGGTACCGATAGAAGA
AGCGACGGCTAAATACGTG
>008155_2154_1987 142       0      142
TGGGGAATATTGGACAATGGACCAAAAGTCTGATCCAGCAATTCTGTGTGCACGATGAAG
TTTTTCGGAATGTAAAGTGCTTTCAGTTGGGAAGAAGAAAGTGACGGTACCAACAGAAGA
AGCGACGGCTAAATACGTGCCA
>008157_1836_0960 139       0      139
TGGGGAATATTGGACAATGGACCAAAAGTCTGATCCAGCAATTCTGTGTGCACGATGAAG
TTTTTCGGAATGTAAAGTGCTTTCAGTTGGGAAGAAGAAAGTGACGGTACCAACAGAAGA
AGCGACGGCTAAATACGTG
>008162_1943_2170 157       0      157
TGAGGAATATTGGTCAATGGGCGCGAGCCTGAACCAGCCAAGTAGCGTGAAGGATGACTG
CCCTATGGGTTGTAAACTTCTTTTGTCCGGGAATAAAACCGCCTACGTGTAGGCGCTTGT
ATGTACCGGTACGAATAAGCATCGGCTAACTCCGTGT
>008164_2119_0525 139       0      139
TGGGGAATATTGGACAATGGACCAAAAGTCTGATCCAGCAATTCTGTGTGCACGATGACG
GTCTTAGGATTGTAAAGTGCTTTCAATTGGGAAGAAAAAAATGACGGTACCAATAGAAGA
AGCGACGGCTAAATACGTG
>008166_2161_3411 102       0      102
TGAGGAATATTGGTCAATGGACGGAAGTCTGAACCAGCCAAGTCGCGTGAAGGATGAAGG
TTCTATGGATTGTAAACTTCTTTTATAGGGGAATAAAAATAC
>008184_1976_2196 158       0      158
TGGGGAATATTGCACAATGGGGGAAACCCTGATGCAGCAACGCCGCGTGAAGGAAGAAGG
TTTTCGGATCGTAAACTTCTATCAATAGGGAAGAAAGAAATGACGGTACCTAAATAAGAA
GCCCCGGCTAACTACGTGCCAGTAGCCGCCGGTAAGTA
>008187_2175_1179 142       0      142
TGGGGAATATTGGACAATGGACCAAAAGTCTGATCCAGCAATTCTGTGTGCACGATGACG
GTCTTAGGATTGTAAAGTGCTTTCAATCGGGAAAAAGAAAGTGATGGTACCGATAGAAGA
AGCGACGGCTAAATACGTGCCC
>008189_2249_2426 141       0      141
TGGGGAATATTGGACAATGGACCAAAAGTCTGATCCAGCAATTCTGTGTGCACGATGAAG
TTTTTCGGAATGTAAAGTGCTTTCAGTTGGGAAGAAGAAGGTGACGGTACCAACAGAAGA
AGCGACGGCTAAATACGTGCT
>008196_1719_3137 141       0      141
TGGGGAATATTGGACAATGGACCAAAAGTCTGATCCAGCAATTCTGTGTGCACGATGACG
GTCTTAGGATTGTAAAGTGCTTTCAATTGGGAAGAAAAAAATAGACGGTACCAATAGAAG
AAGCGACGGCTAAATAACGTG
>008206_1663_1509 174       0      174
TGAGGAATATTGGTCAATGGACGAGAGTCTGAACCAGCCAAGTAGCGTGAAGGATGACTG
CCCTATGGGTTGTAAACTTCTTTTATATGGGAATAAAAAAGAGTACGTGTGCTCTATTGT
ATGTACCTTATGAATAAGCATCGGCTAATTCCGTGCCACAGCCGCCGGTAAGTA
>008207_2474_0965 156       0      156
TGAGGAATATTGGTCAATGGACGAGAGTCTGAACCAGCCAAGTAGCGTGAAGGATGACTG
CCCTATGGGTTGTAAACTTCTTTTATATGGGAATAAAAAAGAGTACGTGTGCTCTATTGT
ATGTACCTTATGAATAAAGCATCGGCTAATTCCGTG
>008208_2327_2316 160       0      160
TAGGGAATTTTCGTCAATGGGCGCAAGCCTGAACGAGCAATGCCGCGTGGATGAAGAAGG
TCTTCGGATCGTAAAGCTCTGTTGCGAGGGAAAAAGGAAGAGAAGAGGGAATGATTCTCT
TTTGATGGTACCTCGCCGGAAAGTCACGGCTAACTACGTG
>008214_1883_3037 139       0      139
TGGGGAATATTGGACAATGGACCAAAAGTCTGATCCAGCAATTCTGTGTGCACGATGAAG
TTTTTCGGAATGTAAAGTGCTTTCAGTTGGGAAGAAGAAAGTGACGGTACCAACAGAAGA
AGCGACGGCTAAATACGTG
>008216_2389_2905 162       0      162
CAGCAGTGAGGAATATTGGTCAATGGGCGCGAGCCTGAACCAGCCAAGTAGCGTGAAGGA
TGACTGCCCTATGGGTTGTAAACTTCTTTTGTCCGGGAATAAAACCGCCTACGTGTAGGC
GCTTGTATGTACCGGTACGAATAAGCATCGGCTAACTCCGTA
>008222_1880_1091 155       0      155
TGAGGAATATTGGTCAATGGACGAGAGTCTGAACCAGCCAAGTAGCGTGAAGGATGACTG
CCCTATGGGTTGTAAACTTCTTTTATACGGGAATAAAGTGTTCCACGTGTGGAATTTTGT
ATGTACCGTATGAATAAGGATCGGCTAACTCCGTG
>008223_2432_1493 139       0      139
TGGGGAATATTGGACAATGGACCAAAAGTCTGATCCAGCAATTCTGTGTGCACGATGACG
GTCTTAGGATTGTAAAGTGCTTTCAATCGGGAAAAAGAAAGTGATGGTACCGATAGAAGA
AGCGACGGCTAAATACGTA
>008227_1730_1682 139       0      139
GCAGTGGGGAATATTGCACAATGGGGGAAACCCTGATGCAGCAACGCCGCGTGAGTGATG
AAGGTTTTCGGATCGTAAAGCTCTGTCTTTGGGGAAGATAATGACGGTACCCAAGGAGGA
AGCCACGGCTAACTACGTG
>008233_2086_1903 139       0      139
TGGGGAATATTGGACAATGGACCAAAAGTCTGATCCAGCAATTCTGTGTGCACGATGAAG
TTTTTCGGAATGTAAAGTGCTTTCAGTTGGGAAGAAGAAAGTGACGGTACCAACAGAAGA
AGCGACGGCTAAATACGTG
>008234_1901_2077 141       0      141
TGGGGAATATTGGACAATGGACCAAAAGTCTGATCCAGCAATTCTGTGTGCACGATGACG
GTCTTAGGATTGTAAAGTGCTTTCAATCGGGAAAAAGAAAGTGATGGTACCGATAGAAGA
AGCGACGGCTAAATACGTGCT
>008237_1956_2791 135       0      135
TGGGGAATATTGCACAATGGGGGAAACCCTGATGCAGCGACGCCGCGTGAGCGAAGAAGT
ATTTCGGTATGTAAAGCTCTATCAGCAGGGAAGAAAATGACGGTACCTGACTAAGAAGCC
CCGGCTAACTACGTA
>008244_2460_0688 157       0      157
TGAGGAATATTGGTCAATGGGCGCGAGCCTGAACCAGCCAAGTAGCGTGAAGGATGACTG
CCCTATGGGTTGTAAACTTCTTTTGTCCGGGAATAAAACTGCCTACGTGTAGGCGCTTGT
ATGTACCGGTACGAATAAGCATCGGCTAACTCCGTGT
>008253_1778_1808 146       0      146
GCAGCAGTGGGGAATATTGGACAATGGACCAAAAGTCTGATCCAGCAATTCTGTGTGCAC
GATGAAGTTTTTCGGAATGTAAAGTGCTTTCAGTTGGGAAGAAGAAAGTGACGGTACCAA
CAGAAGAAGCGACGGCTAAATACGTG
>008257_2104_2937 160       0      160
TGGGGAATTTTGGACAATGGGGGCAACCCTGATCCAGCCATGCCGCGTGCAGGATGAAGG
TCTTCGGATTGTAAACTGCTTTTGTCAGGGACGAAAAGGATTGTGTTAATACCATGATCT
GCTGACGGTACCTGAAGAATAAGCACCGGCTAACTACGTG
>008261_2003_1228 69       0      69
TGGGGAATTTTGGACAATGGGGGCAACCCTGATCCAGCCATGCCGCGTGCAGGAAGAAGG
CCTGGTGTA
>008262_1919_1545 161       0      161
TAGGGAATCTTCGGCAATGGGGGCAACCCTGACCGAGCAACGCCGCGTGAGTGAAGAAGG
TTTTCGGATCGTAAAGCTCTGTTGTAAGAGAAGAACGTGTGTGAGAGTGGAAAGTTCACA
CAGTGACGGTAACTTACCAGAAAGGGACGGCTAACTACGTA
>008280_2114_1645 139       0      139
TGGGGAATATTGGACAATGGACCAAAAGTCTGATCCAGCAATTCTGTGTGCACGATGACG
GTCTTAGGATTGTAAAGTGCTTTCAATCGGGAAAAAGAAAGTGATGGTACCGATAGAAGA
AGCGACGGCTAAATACGTG
>008282_2444_2509 155       0      155
TGAGGAATATTGGTCAATGGACGAGAGTCTGAACCAGCCAAGTAGCGTGCAGGATGACGG
CCCTATGGGTTGTAAACTGCTTTTATAAGGGAATAAAGTGAGCCTCGTGAGGCTTTTTGC
ATGTACCTTATGAATAAGGACCGGCTAATTCCGTG
>008286_2029_1159 136       0      136
TGGGGAATATTGCACAATGGGGGAAACCCTGATGCAGCAACGCCGCGTGAGTGAAGAAGT
ATTTCGGTATGTAAAGCTCTATCAGCAGGGAAGAAAGTGACGGTACCTGACTAAGAAGCC
CCGGCTAACTACGTGG
>008294_2154_2228 139       0      139
TGGGGAATATTGGACAATGGACCAAAAGTCTGATCCAGCAATTCTGTGTGCACGATGACG
GTCTTAGGATTGTAAAGTGCTTTCAATCGGGAAAAAGAAAGTGATGGTACCGATAGAAGA
AGCGACGGCTAAATACGTG
>008303_2443_2431 135       0      135
TGGGGAATATTGCACAATGGGGGAAACCTTGATGCAGCGACGCCGCGTGAGTGAAGAAGT
ATTTCGGTATGTAAAGCTCTATCAGCAGGGAAGAAAGTGACGGTACCTGAATAAGAAGCC
CCGGCTAACTACGTG
>008307_1904_1579 156       0      156
TGAGGAATATTGGTCAATGGGCGCGAGCCTGAACCAGCCAAGTAGCGTGAAGGATGACTG
CCCTATGGGTTGTAAACTTCTTTTGTCCGGGAATAAAACCGCCTACGTGTAGGCGCTTGT
ATGTACCGGTACGAATAAGCATCGGCTAACTCCGTG
>008320_2049_0812 69       0      69
TGGGGAATATTGGGCAATGGGAGAAACCCTGACCCAGCAACGCCGCGTGAAGGAAGAAGG
CCTGGTGTA
>008321_2023_1888 142       0      142
TGGGGAATATTGGACAATGGACCAAAAGTCTGATCCAGCAATTCTGTGTGCACGATGACG
GTCTTAGGATTGTAAAATGCTTTCAATTGGGAAGAAAAAAAATAGACGGTACCAATAGAA
GAAGCGACGGCTAAATAACGTG
>008332_1714_3113 141       0      141
TGGGGAATATTGGACAATGGACCAAAAGTCTGATCCAGCAATTCTGTGTGCACGATGAAG
TTTTTCGGAATGTAAAGTGCTTTCAGTTGGGAAGAAGAAAGTGACGGTACCAACAGAAGA
AGCGACGGCTAAATACGTGCA
>008335_1662_1642 161       0      161
TGGGGAATCTTCCGCAATGGGCGAAAGCCTGACGGAGCAATGCCGCGTGAGTGATGAAGG
AATTCGTTCCGTAAAACTCTTTTGTTTATGACGAATGTGCAGATTGTGAATAATTATTTG
TAATGACGGTAGTAAACGAATAAGCCACGGCTAACTACGTG
>008342_1674_2690 160       0      160
TGGGGAATTTTGGACAATGGGGGCAACCCTGATCCAGCCATGCCGCGTGCAGGATGAAGG
TCTTCGGATTGTAAACTGCTTTTGTCAGGGACGAAAAGGATTCCGCTAATATCGGGATCT
GCTGACGGTACCTGAAGAATAAGCACCGGCTAACTACGTG
>008344_1681_2741 139       0      139
TGAGGAATATTGGACAATGGACCAAAAGTCTGATCCAGCAATTCTGTGTGCACGATGACG
GTCTTAGGATTGTAAAGTGCTTTCAATTGGGAAGAAAAAAATGACGGTACCAATAGAAGA
AGCGACGGCTAAATACGTG
>008347_2240_1503 158       0      158
TGAGGAATATTGGTCAATGGACGCAAGTCTGAACCAGCCAAGTAGCGTGCAGGATGACGG
CCCTCCGGGTTGTAAACTGCTTTTAGTTGGGAATAAAGTGCAGCTCGTGAGCTGTTTTGT
ATGTACCATCAGAAAAAGGACCGGCTAATTCCGTGCCG
>008348_2361_0900 140       0      140
TGGGGAATATTGGACAATGGACCAAAAGTCTGATCCAGCAATTCTGTGTGCACGATGAAG
TTTTTCGGAATGTAAAGTGCTTTCAGTTGGGAAGAAGAAAGTGACGGTACCAACAGAAGA
AGCGACGGCTAAATACGTGT
>008350_1882_2671 160       0      160
TGGGGAATTTTGGACAATGGGGGCAACCCTGATCCAGCCATGCCGCGTGCAGGATGAAGG
TCTTCGGATTGTAAACTGCTTTTGTCAGGGACGAAAAGGATTGTGTTAATACCATGATCT
GCTGACGGTACCTGAAGAATAAGCACCGGCTAACTACGTA
>008352_2483_1212 139       0      139
TGGGGAATATTGGACAATGGACCAAAAGTCTGATCCAGCAATTCTGTGTGCACGATGACG
GTCTTAGGATTGTAAAGTGCTTTCAATCGGGAAAAAGAAAGTGATGGTACCGATAGAAGA
AGCGACGGCTAAATACGTA
>008356_1823_2132 135       0      135
TGGGGAATATTGCACAATGGGGGAAACCCTGATGCAGCGACGCCGCGTGAGCGAAGAAGT
ATTTCGGTATGTAAAGCTCTATCAGCAGGGAAGAAAATGACGGTACCTGACTAAGAAGCC
CCGGCTAACTACGTG
>008361_1897_1274 158       0      158
TGAGGAATATTGGTCAATGGGCGAGAGCCTGAACCAGCCAAGTAGCGTGAAGGATGAAGG
TTCTATGGATTGCAAACTTCTTTTATAAGGGAATAACAGACATTACGTGTAGTGTTTTGC
ATGTACCTTATGAATAAGCATCGGCTAACTCCGTGCCC
>008362_2050_1252 139       0      139
TGGGGAATATTGGACAATGGACCAAAAGTCTGATCCAGCAATTCTGTGTGCACGATGACG
GTCTTAGGATTGTAAAGTGCTTTCAATCGGGAAAAAGAAAGTGATGGTACCGATAGAAGA
AGCGACGGCTAAATACGCG
>008364_2428_0578 89       0      89
TGGGGAATATTGCACAATGGGCGAAAGCCTGATGCAGCAACGCCGCGTGAGCGATGAAGG
CCTGGTCGTAAGACTCTGTCCTCAGAAGA
>008370_1945_2608 158       0      158
TGAGGAATATTGGTCAATGGACGAGAGTCTGAACCAGCCAAGTAGCGTGCAGGAAGACGG
CCCTATGGGTTGTAAACTGCTTTTATAAGGGAATAAAGTGAGTCTCGTGAGACTTTTTGC
ATGTACCTTATGAATAAGGACCGGCTAATTCCGTGCCT
>008380_2231_1218 157       0      157
TGAGGAATATTGGTCAATGGACGTAAGTCTGAACCAGCCAAGTAGCGTGCAGGATGACGG
CCCTCCGGGTTGTAAACTGCTTTTAGTTGGGAATAAAGTGCAGCTCGTGAGCTGTTTTGT
ATGTACCATCAGAAAAAGGACCGGCTAATTCCGTGCT
>008383_2486_2810 121       0      121
TGAGGAATATTGGTCAATGGACGAGAGTCTGAACCAGCCAAGTAGCGTGAAGGATGACTG
CCCTATGGGTTGTAAACTTCTTTTATACGGGAATAAAGTAGAGCCACGTGTGGTTTTTGT
T
>008388_2277_1587 161       0      161
TGGGGAATCTTCCGCAATGGGCGAAAGCCTGACGGAGCAACGCCGCGTGAACGAAGAAGG
TCTTCGGATCGTAAAGTTCTGTTGTTAAGGGCGAAGGATGCTTATTATAATACAGTAAGT
ATTTGACGGTACTTAACGAGGAAGCCACGGCTAACTACGTG
>008397_2058_2876 79       0      79
TAGGGAATATTGCACAATGGGGGAAACCCTGATGCAGCCATGCCGCGTGTGTGAAGAAGG
CCTGGTGTAAGNACTTCTA
>008406_2455_1094 159       0      159
GCAGTGAGGAATATTGGTCAATGGACGCAAGTCTGAACCAGCCAAGTAGCGTGCAGGATG
ACGGCCCTCCGGGTTGTAAACTGCTTTTAGTTGGGAATAAAGTGCAGCTCGTGAGCTGTT
TTGTATGTACCATCAGAAAAAGGACCGGCTAATTCCGTA
>008409_1714_1996 140       0      140
TGAGGAATATTGGTCAATGGACCAAAAGTCTGATCCAGCAATTCTGTGTGCACGATGGCG
GTCTTAGGATTGTAAAGTGCTTTCAATCGGGAAAAAGAAAGTGATGGTACCGATAGAAGA
AGCGACGGCTAAATACGTGT
>008413_2007_0753 141       0      141
TGGGGAATATTGGACAATGGACCAAAAGTCTGATCCAGCAATTCTGTGTGCACGATGACG
GTCTTAGGATTGTAAAGTGCTTTCAATTGGGAAGAAAAAAAATGACGGTACCAATAGAAG
AAGCGACGGCTAAATAACGTG
>008421_2349_3171 139       0      139
TGGGGAATATTGGACAATGGACCAAAAGTCTGATCCAGCAATTCTGTGTGCACGATGAAG
TTTTTCGGAATGTAAAGTGCTTTCAGTTGGGAAGAAGAAAGTGACGGTACCAACAGAAGA
AGCGACGGCTAAATACGTG
>008425_2451_2196 149       0      149
TGGGGAATATTGGACAATGGACCAAAAGTCTGATCCAGCAATTCTGTGTGCACGATGAAG
TTTTTCGGAATGTAAAGTGCTTTCAGTTGGGAAGAAGAAAGTGACGGTACCAACAGAAGA
AGCGACGGCTAAATACCTGCCAGCAGCCG
>008428_1877_2163 148       0      148
AGGCAGCAGTGGGGAATATTGGACAATGGACCAAAAGTCTGATCCAGCAATTCTGTGTGC
ACGATGACGGTCTTAGGATTGTAAAGTGCTTTCAATTGGGAAGAAAAAAATGACGGTACC
AATAGAAGAAGCGACGGCTAAATACGTG
>008429_2253_1141 159       0      159
TGAGGAATATTGGTCAATGGGCGCGAGCCTGAACCAGCCAAGTAGCGTGAAGGATGACTG
CCCTATGGGTTGTAAACTTCTTTTGTCCGGGAATAAAACCGCCTACGTGTAGGCGCTTGT
ATGTACCGGTACGAGTAAGCATCGGCTAACTCCGTGCCT
>008432_1953_0585 157       0      157
TGAGGAATATTGGTCAATGGACGAGAGTCTGAACCAGCCAAGTAGCGTGAAGGATGACTG
CCCTATGGGTTGTAAACTTCTTTTATACGGGAATAAAGTGAGCCACGTGTGGTTTTTTGT
ATGTACCGTATGAATAAGGATCGGCTAACTCCGTGCT
>008433_1676_1858 141       0      141
TGGGGAATATTGGACAATGGACCAAAAGTCTGATCCAGCAATTCTGTGTGCACGATGACG
GTCTTAGGATTGTAAAGTGCTTTCAATTGGGAAGAAAAAAATGACGGTACCGAATAGAAG
AAGCGACGGCTAAATAACGTG
>008436_2003_0515 161       0      161
TAGGGAATTTTCGTCAATGGGGGGAACCCTGAACGAGCAATGCCGCGTGAGTGAGGAAGG
TCTTCGGATCGTAAAGCTCTGTTGTAAGAGAAAAACGGCACTCATAGGGAATGATGAGTG
AGTGATGGTATCTTACCAGAAAGTCACGGCTAACTACGTGG
>008437_1726_0735 142       0      142
TGGGGAATATTGGACAATGGACCAAAAGTCTGATCCAGCAATTCTGTGTGCACGATGACG
GTCTTAGGATTGTAAAGTGCTTTCAATTGGGAAGAAAAAAATGACGGTACCAATAGAAGA
AGCGACGGCTAAATACGTGCCT
>008449_2194_1099 135       0      135
TGGGGAATATTGCACAATGGGGGAAACCCTGATGCAGCGACGCCGCGTGGAGGAAGAAGG
TCTTCGGATTGTAAACTCCTGTTGTTGGGGAAGATAATGACGGTACCCAACAAGGAAGTG
ACGGCTAACTACGTG
>008451_1874_1265 158       0      158
TGAGGAATATTGGTCAATGGACGGAAGTCTGAACCAGCCATGCCGCGTGAAGGATTAAGG
CCCTATGGGTTGTAAACTTCTTTTGTTGCAGAGCAATAAGGACCTCGTGAGGTTTGATGA
GAGTATGCAACGAATAAGCATCGGCTAACTCCGTGCCC
>008461_1675_2317 140       0      140
TGGGGAATATTGGACAATGGACCAAAAGTCTGATCCAGCAATTCTGTGTGCACGATGACG
GTCTTAGGATTGTAAAGTGCTTTCAATCGGGAAAAAGAAAGTGATGGTACCGATAGAAGA
AGCGACGGCTAAATACGTCA
>008463_1686_2199 156       0      156
TGAGGAATATTGGTCAATGGGCGCGAGCCTGAACCAGCCAAGTAGCGTGAAGGATGACTG
CCCTATGGGTTGTAAACTTCTTTTGTCCGGGAATAAAACCGCCTACGTGTAGGCGCTTGT
ATGTACCGGTACGAATAAGCATCGGCTAACTCCGTG
>008464_1721_2530 140       0      140
TGGGGAATATTGGACAATGGACCAAAAGTACTGATCCAACAATTCTGTGTGCACGATGAC
GGTCTTAGGATTGTAAAGTGCTTTCAATCGGGAAAAAGAAAGTGATGGTACCGATAGAAG
AAGCGACGGCTAAATACGTG
>008466_2408_1311 140       0      140
TGGGGAATGTTGGACAATGGGCCAAAAGTCTGATCCAGCAATTCTGTGTGCACGATGAAG
TTTTTCGGAATGTAAAGTGCTTTCAGTTGGGAAGAAGAAAATGACGGTACCAACAGAAGA
AGCGACGGCTAAATACGTGT
>008492_1824_1903 135       0      135
TGGGGAATATTGCACAATGGGGGAAACCCTGATGCAGCGACGCCGCGTGAGCGAAGAAGT
ATTTCGGTATGTAAAGCTCTATCAGCAGGGAAGAAAATGACGGTACCTGACTAAGAAGCC
CCGGCTAACTACGTA
>009015_2348_1766 139       0      139
TGGGGAATATTGGACAATGGACCAAAAGTCTGATCCAGCAATTCTGTGTGCACGATGAAG
TTTTTCGGAATGTAAAGTGCTTTCAGTTGGGAAGAAGAAAGTGACGGTACCAACAGAAGA
AGCGACGGCTAAATACGTG
>009026_2179_0610 158       0      158
TGAGGAATATTGGTCAATGGACGAGAGCCTGAACCAGCCAAGTAGCGTGAAGGATGAAGG
TCCTACGGATTGTAAACTTCTTTTATACGGGAATAAAGTTTCCTACGTGTAGGATTTTGT
ATGTACCGTATGAATAAGCATCGGCTAACTCCGTGCCA
>009030_2263_3044 129       0      129
TGAGGAATATTGGTCAATGGACGAGAGTCTGAACCAGCCAAGTAGCGTGAAGGATGACTG
CCCTATGGGTTGTAAACTTCTTTTATACGGGAATAAAGTGAGCCACGTGTGGTTTTTGTT
ATGTACGTA
>009042_2118_3249 136       0      136
TGGGGAATATTGCACAATGGGGGAAACCCTGATGCAGCGACGCCGCGTGAAGGAAGAAGT
ATCTCGGTATGTAAACTTCTATCAGCAGGGAAGAAAATGACGGTACCTGACTAAGAAGCC
CCGGCTAACTACGTGT
>009061_1635_1815 159       0      159
TGGGGAATATTGGACAATGGACCAAAAGTCTGATCCAGCAATTCTGTGTGCACGATGAAG
TTTTTCGGAATGTAAAGTGCTTTCAGTTGGGAAGAAGAAAGTGACGGTACCAACAGAAGA
AGCGACGGCTAAATACGTGCCAACAGCCGCCGGTAAGTA
>009078_2386_2942 100       0      100
TGGGGAATATTGGACAATGGACCAAAAGTCTGATCCAGCAATTCTGTGTGCACGATGACG
GTCTTAGGATTGTAGAGTGCTTTCAATTGGGAAGAAAAAA
>009100_2075_0988 138       0      138
TGGGGAATATTGCACAATGGGGGAAACCCTGATGCAGCAACGCCGCGTGAGTGAAGAAGT
ATTTCGGTATGTAAAGCTCTATCAGCAGGGAAGAAAGTGACGGTACCTGACTAAGAAGCC
CCGGCTAACTACGTGCCT
>009103_1754_1668 138       0      138
TGGGGAATATTGCACAATGGGGGAAACCCTGATGCAGCGACGCCGCGTGAAGGAAGAAGT
ATCTCGGTATGTAAACTTCTATCAGCAGGGAAGAAAATGACGGTACCTGACTAAGAAGCC
CCGGCTAACTACGTGCCA
>009108_1760_0885 156       0      156
TGAGGAATATTGGTCAATGGACGCAAGTCTGAACCAGCCAAGTAGCGTGCAGGATGACGG
CCCTCCGGGTTGTAAACTGCTTTTAGTTGGGAATAAAGTGCAGCTCGTGAGCTGTTTTGT
ATGTACCATCAGAAAAAGGACCGGCTAATTCCGTGG
>009112_1889_0780 140       0      140
TGGGGAATATTGGACAATGGACCAAAAGTCTGATCCAGCAATTCTGTGTGCACGATGACG
GTCTTAGGATTGTAAAGTGCTTTCAATTGGGAAGAAAAAAATGACGGTACCAATAGAAGA
AGCGACGGCTAAATACGTGT
>009118_1599_1799 156       0      156
TGAGGAATATTGGTCAATGGGCGCGAGCCTGAACCAGCCAAGTAGCGTGAAGGATGACTG
CCCTATGGGTTGTAAACTTCTTTTATACGGGAATAAAGTGAGCCACGTGTGGTTTTTTGT
ATGTACCGTATGAATAAGGATCGGCTAACTCCGTGT
>009127_2025_1492 160       0      160
GTGAGGAATATTGGTCAATAGGACGAGAGTCTGAACCAGCCAAGTAGCGTGAAGGAAGAC
TGTCCCTATGGGTTGTAAACTTCTTTTATAAGGGAATAAAGTCAGGTACGTGTACCTGTT
TGTATGTACCTTATGAATAAGCATCGGCTAACTCCGTGCT
>009133_2242_2136 156       0      156
TGAGGAATATTGGTCAATGGGCGCGAGCCTGAACCAGCCAAGTAGCGTGAAGGATGACTG
CCCTATGGGTTGTAAACTTCTTTTGTCCGGGAATAAAACCGCCTACGTGTAGGCGCTTGT
ATGTACCGGTACGAATAAGCATCGGCTAACTCCGTG
>009140_1695_3157 158       0      158
GGTGAGGAATATTGGTCAATGGGCGCGAGCCTGAACCAGCCAAGTAGCGTGAAGGATGAC
TGCCCTATGGGTTGTAAACTTCTTTTGTCCGGGAATAAAACCGCCTACGTGTAGGCGCTT
GTATGTACCGGTACGAATAAGCATCGGCTAACTCCGTG
>009155_1633_0947 155       0      155
TGAGGAATATTGGTCAATGGACGCAAGTCTGAACCAGCCAAGTAGCGTGCAGGATGACGG
CCCTCCGGGTTGTAAACTGCTTTTAGTTGGGAATAAAGTGCAGCTCGTGAGCTGTTTTGT
ATGTACCATCAGAAAAAGGACCGGCTAATTCCGTA
>009157_1731_2385 139       0      139
TGGGGAATATTGGACAATGGACCAAAAGTCTGATCCAGCAATTCTGTGTGCACGATGAAG
TTTTTCGGAATGTAAAGTGCTTTCAGTTGGGAAGAAGAAAGTGACGGTACCAACAGAAGA
AGCGACGGCTAAATACGTG
>009163_1679_0727 140       0      140
TGGGGAATATTGGACAATGGACCAAAAGTCTGATCCAGCAATTCTGTGTGCACGATGAAG
TTTTTCGGAATGTAAAGTGCTTTCAGTTGGGAAGAAGAAAGTGACGGTACCAACAGAAGA
AGCGACGGCTAAATACGTGG
>009167_2115_0344 136       0      136
TGGGGAATATTGCACAATGGGGGAAACCCTGATGCAGCGACGCCGCGTGAGCGAAGAAGT
ATTTCGGTATGTAAAGCTCTATCAGCAGGGAAGAAAATGACGGTACCTGACTAAGAAGCC
CCGGCCTAACTACGTG
>009168_2196_1067 139       0      139
TGGGGAATATTGGACAATGGACCAAAAGTCTGATCCAGCAATTCTGTGTGCACGATGACG
GTCTTAGGATTGTAAAGTGCTTTCAATCGGGAAAAAGAAAGTGATGGTACCGATAGAAGA
AGCGACGGCTAAATACGTG
>009173_2345_2343 159       0      159
TGAGGAATATTGGTCAATGGGCGCGAGCCTGAACCAGCCAAGTAGCGTGAAGGATGACTG
CCCTATGGGTTGTAAACTTCTTTTGTCCGGGAATAAAACCGCCTACGTGTAGGCGCTTGT
ATGTACCGGTACGAATAAGCATCGGCTAACTCCGTGCCC
>009179_1919_2050 139       0      139
TGGGGAATATTGGACAATGGACCAAAAGTCTGATCCAGCAATTCTGTGTGCACGATGACG
GTCTTAGGATTGTAAAGTGCTTTCAATCGGGAAAAAGAAAGTGATGGTACCGATAGAAGA
AGCGACGGCTAAATACGCG
>009226_2181_1856 140       0      140
TGGGGAATATTGGACAATGGACCAAAAGTCTGATCCAGCAATTCTGTGTGCACGATGACG
GTCTTAGGATTGTAAAGTGCTTTCAATCGGGAAAAAGAAAGTGATGGTACCGATAGAAGA
AGCGACGGCTAAATACGTGT
>009238_2027_0495 137       0      137
TGGGGAATATTGCACAATGGGGGAAACCCTGATGCAGCGACGCCGCGTGGAGGAAGAAGG
TCTTCGGATTGTAAACTCCTGTTGTTGGGGAAGATAATGACGGTACCCAACAAGGAAGTG
ACGGCTAACTACGTGCC
>009253_1895_2136 139       0      139
TGGGGAATATTGGACAATGGACCAAAAGTCTGATCCAGCAATTCTGTGTGCACGATGAAG
TTTTTCGGAATGTAAAGTGCTTTCAGTTGGGAAGAAGAAAGTGACGGTACCAACAGAAGA
AGCGACGGCTAAATACGTG
>009256_1675_2261 139       0      139
TGGGGAATATTGGACAATGGACCAAAAGTCTGATCCAGCAATTCTGTGTGCACGATGAAG
TTTTTCGGAATGTAAAGTGCTTTCAGTTGGGAAGAAGAAAGTGACGGTACCAACAGAAGA
AGCGACGGCTAAATACGTG
>009259_2010_2084 139       0      139
TGGGGAATATTGGACAATGGACCAAAAGTCTGATCCAGCAATTCTGTGTGCACGATGACG
GTCTTAGGATTGTAAAGTGCTTCCAATCGGGAAAAAGAAAGTGATGGTACCGATAGAAGA
AGCGACGGCTAAATACGTG
>009260_1607_1817 136       0      136
TAGGGAATATTGCACAATGGGGGAAACCCAGATGCAGCGACGCCGCGTGAAGGAAGAAGT
ATCTCGGTATGTAAACTTCTATCAGCAGGGAAGACAATGACGGTACCTGACTAAGAAGCC
CCGGCTAACTACGTGT
>009263_2031_0329 124       0      124
TGAGGAATATTGGTCAATGGACGAGAGTCTGAACCAGCCAAGTAGCGTGAAGGATGACTG
CCCTATGGGTTGTAAACTTCTTTTATACGGGAAGTAAAGTAGAGCCACCGTGTGGTTTTT
GTTT
>009265_2495_1618 158       0      158
TGAGGAATATTGGTCAATGGGCGCGAGCCTGAACCAGCCAAGTAGCGTGAAGGATGACTG
CCCTATGGGTTGTAAACTTCTTTTGTCCGGGAATAAAACCGCCTACGTGTAGGCGCTTGT
ATGTACCGGTACGAATAAGCATCGGCTAACTCCGTCGC
>009268_2391_1820 160       0      160
TGGGGAATTTTGGACAATGGGGGCAACCCTGATCCAGCCATGCCGCGTGCAGGATGAAGG
TCTTCGGATTGTAAACTGCTTTTGTCAGGGACGAAAAGGATTGTGCTAATACCATGATCT
GCTGACGGTACCTGAAGAATAAGCACCGGCTAACTACGTG
>009275_2332_0497 159       0      159
GGTGAGGAATATTGGTCAATGGACGAGAGTCTGAACCAGCCAAGTAGCGTGAAGGAAGAC
TGCCCTATGGGTTGTAAACCTCTTTTATAAGGGAATAAAGTCAGGTACGTGTACCTGTTT
GTATGTACCTTATGAATAAGCATCGGCTAACTCCGTGCT
>009283_2343_2644 156       0      156
TGAGGAATATTGGTCAATGGGCGAGAGCCTGAACCAGCCAAGTAGCGTGAAGGATGACGG
CCCTACGGGTTGTAAACTTCTTTTGTGCGGGAATAAAGGAGCCTACGTGTAGGCTTTTGC
ATGTACCGTAACGAATAAGCATCGGCTAACTCCGTA
>009287_1757_0696 155       0      155
TGAGGAATATTGGTCAATGGACGAGAGTCTGAACCAGCCAAGTAGCGTGAAGGATGACTG
CCCTATGGGTTGTAAACTTCTTTTATACGGGAATAAAGTTAGCCACGTGTGGCTTTTTGT
ATGTACCGTATGAATAAGGATCGGCTAACTCCGTG
>009295_1848_3063 158       0      158
TGAGGAATATTGGTCAATGGACGCAAGTCTGAACCAGCCAAGTAGCGTGCAGGATGACGG
CCCTCCGGGTTGTAAACTGCTTTTAGTTGGGAATAAAGTGCAGCTCGTGAGCTGTTTTGT
ATGTACCATCAGAAAAAGGACCGGCTAATTCCGTGCCC
>009304_1882_1998 135       0      135
TGGGGAATATTGCACAATGGGGGAAACCCTGATGCAGCGACGCCGCGTGAAGGATGAAGT
ATTTCGGTATGTAAACTTCTATCAGCAGGGAAGAAAATGACGGTACCTGACTAAGAAGCC
CCGGCTAACTACGTA
>009311_2376_3051 154       0      154
TGAGGAATATTGGTCAATGGACGCAAGTCTGAACCAGCCAAGTAGCGTGCAGGATGACGG
CCCTCCGGGTTGTAAACTGCTTTTAGTTGGGAATAAAGTGCAGCTCGTGAGCTGTTTTGT
ATGTACCATCAGAAAAAGGACCGGCTATTCCGCG
>009313_1975_0847 139       0      139
TGGGGAATATTGGACAATGGACCAAAAGTCTGATCCAGCAATTCTGTGTGCACGATGACG
GTCTTAGGATTGTAAAGTGCTTTCAATTGGGAAGAAAAAAATGACGGTACCAATAGAAGA
AGCGACGGCTAAATACGTG
>009326_1649_0653 155       0      155
TGAGGAATATTGGTCAATGGACGAGAGTCTGAACCAGCCAAGTAGCGTGAAGGATGACTG
CCCTATGGGTTGTAAACTTCTTTTATACGGGAATAAAGTGAGCCACGTGTGGTTTTTTGT
ATGTACCGTATGAATAAGGATCGGCTAACTCCGTA
>009327_1640_2924 158       0      158
TGAGGAATATTGGTCAATGGACGAGAGTCTGAACCAGCCAAGTAGCGTGAAGGATGACTG
CCCTATGGGTTGTAAACTTCTTTTATACGGGAATAAAGTGTTCCACGCGTGGAATTTTGT
ATGTACCGTATGAATAAGGATCGGCTAACTCCGTGCCT
>009328_1954_1792 154       0      154
TGAGGAATATTGGTCAATGGACGAGAGTCTGAACCAGCCAAGTAGCGTGAAGGATGACTG
CCCTATGGGTTGTAAACTTCTTTTATACGGGAATAAAGTGAAGCACGTGTGCTTTTTGTA
TGTACCGTATGAATAAGGATCGGCTAACTCCGTG
>009330_2183_1563 135       0      135
TGGGGAATATTGCACAATGGGGGAAACCCTGATGCAGCGACGCCGCGTGGAGGAAGAAGG
TCTTCGGGTTGTAAACTCCTGTTGTTGGGGAAGATAATGACGGTACCCAACAAGGAAGTG
ACGGCTAACTACGTG
>009357_2245_1410 148       0      148
AGGCAGCAGTGGGGAATATTGGACAATGGACCAAAAGTCTGATCCAGCAATTCTGTGTGC
ACGATGAAGTTTTTCGGAATGTAAAGTGCTTTCAGTTGGGAAGAAGAAAGTGACGGTACC
AACAGAAGAAGCGACGGCTAAATACGTG
>009358_1843_2919 139       0      139
TGGGGAATATTGGACAATGGACCAAAAGTCTGATCCAGCAATTCTGTGTGCACGATGAAG
TTTTTCGGAATGTAAAGTGCTTTCAGTTGGGAAGAAGAAAGTGACGGTACCAACAGAAGA
AGCGACGGCTAAATACGTG
>009372_2118_0652 160       0      160
TGAGGAATATCGGTCAATGGACGGAAGTCTGAACCAGCCAAGTCGCGTGAAGGATGAAGG
TTCTATGGATTGTAAACTTCTTTTATAGGGGAATAAAAAAGTACCACGTGTGGATTCTTG
TATGTACCCTACTGAATAAGCATCGGCTAACTCCGTGTCA
>009373_2432_1826 138       0      138
TGGGGAATCTTGCGCAATGGGGGGAACCCTGACGCAGCGACGCCGCGTGCGGGACGAAGG
CCCTCGGGTCGTAAACCGCTTTCAGCAGGGATGAGACAAGACGGTACCTGCAGAAGAAGC
CCCGGCTAACTACGTGCA
>009374_1958_0396 98       0      98
TGGGGAATATTGGACAATGGACCAAAAGTCTGATCCAGCAATTTTGTGTGCACGATGACG
GTCTTAGGATTGTAAAGTGCTTTCAATTGGGAGAAAAA
>009375_2291_1658 155       0      155
TGGGGAATATTGCACAATGGGGGAAACCCTGATGCAGCGACGCCGCGTGAGCGATGAAGT
ATTTCGGTATGTAAAGCTCTATCAGCAGGGAAGATAATGACGGTACCTGACTAAGAAGCA
CCGGCTAAATACGTGCCCGCAGCCGCCGGTAAGTA
>009385_1696_2759 162       0      162
TGGGGAATTTTGGACAATGGGGGCAACCCTGATCCAGCCATGCCGCGTGCAGGATGAAGG
TCTTCGGATTGTAAACTGCTTTTGTCAGGGACGAAAAGGATTCCGCTAATATCGGGATCT
GCTGACGGTACCTGAAGAATAAGCACCGGCTAACTACGTGCT
>009393_2225_2792 69       0      69
TGGGGAATTTTTGGACAATGGGGGCAACCCTGATCCAGCCATGCCGCGTGCAGGAAGAAG
GCCTGTGTA
>009403_1976_0327 98       0      98
TGAGGAATATTGGTCAATGGACGGAAGTCTGAACCAGCCAAGTCGCGTGAAGGATGAAGG
TTCTATGGATTGTAAACTTCTTTTATAGGGGAATAAAA
>009405_2117_0816 137       0      137
TGGGGAATATTGCACAATGGGGGAAACCCTGATGCAGCAACGCCGCGTGAGTGATGAAGG
TTTTCGGATCGTAAAGCTCTGTCTTTGGGGAAGATAATGACGGTACCCAAGGAGGAAGCC
ACGGCTAACTACGTGCT
>009413_1772_1693 162       0      162
TAGGGAATTTTCGTCAATGGGCGCAAGCCTGAACGAGCAATGCCGCGTGGGTGAAGAAGG
TCTTCGGATCGTAAAGCTCTGTTGCGAGGGAAAAAGGAAGAGAAGAGGGAATGATTCTCT
TTTGATGGTACCTCGCCAGAAAGTCACGGCTAACTACGTGCA
>009418_2251_1433 145       0      145
CAGCAGTGGGGAATATTGGACAATGGACCAAAAGTCTGATCCAGCAATTCTGTGTGCACG
ATGACGGTCTTAGGATTGTAAAGTGCTTTCAATCGGGAAAAAGAAAGTGATGGTACCGAT
AGAAGAAGCGACGGCTAAATACGTG
>009420_1760_2283 165       0      165
TGGGGAAGTTTTGGTACAATGGGGGCGAACCCTCGATCCAGCCATGCCGCGTGCAGGATG
AAGGTCTTCGGATTGTAAACTGCTTTTGTCAGGGACGAAAAGGATTGTGCTAATACCATG
ATCTGCTGACGGTACCTGAAGAATAAGCACCGGCTAACTACGTGT
>009422_1614_2286 143       0      143
TAGGGAATTTTCGGCAATGGACGAAAGTCTGACCGAGCAATGCCGCGTGAACGAAGAAGT
TATTCGTAATGTAAAGTTCTTTTATTAGGGACGAAAACTCGTATTGACGGTACCTAATGA
ATAAGCCCCGGCTAACTACGTGT
>009425_2116_2117 160       0      160
TGGGGAATTTTGGACAATGGGGGCAACCCTGATCCAGCCATGCCGCGTGCAGGATGAAGG
TCTTCGGATTGTAAACTGCTTTTGTCAGGGACGAAAAGGATTGTGTTAATACCATGATCT
GCTGACGGTACCTGAAGAATAAGCACCGGCTAACTACGTA
>009435_1982_0619 142       0      142
TGGGGAATATTGGACAATGGACCAAAAGTCTGATCCAGCAATTCTGTGTGCACGATGACG
GTCTTAGGATTGTAAAGTGCTTTCAATTGGGAAGAAAAAAAATAGACGGTACCAATAGAA
GAAGCGACGGCTAAATAACGCG
>009440_2492_2957 157       0      157
TGAGGAATATTGGCCAATGGGCGCGAGCCTGAACCAGCCAAGTAGCGTGAAGGATGACTG
CCCTATGGGTTGTAAACTTCTTTTGTCCGGGAATAAAACCGCCTACGTGTAGGCGCTTGT
ATGTACCGGTACGAATAAGCATCGGCTAACTCCGTGT
>009441_1730_0492 143       0      143
GCAGTGGGGAATATTGGACAATGGACCAAAAGTCTGATCCAGCAATTCTGTGTGCACGAT
GAAGTTTTTCGGAATGTAAAGTGCTTTCAGTTGGGAAGAAGAAAGTGGCGGTACCAACAG
AAGAAGCGACGGCTAAATACGTG
>009450_1956_0511 138       0      138
GTGGGGAATCTTGCGCAAGTGGGGGGAACCCTGACGCAGCGACGCCGCGTGCGGGACGAA
GGCCCTCGGGTCGTAAACCGCTTTCAGCAGGGATGAGACAAGACGGTACCTGCAGAAGAA
GCCCCGGCTAACTACGTG
>009452_1618_3259 173       0      173
TGAGGAATATTGGTCAATGGACGAGAGTCTGAACCAGCCAAGTAGCGTGCAGGAAGACGG
CCCTATGGGTTGTAAACTGCTTTTATAAGGGAATAAAGTGAGTCTCGTGAGACTTTTTGC
ATGTACCTTATGAATAAGGACCGGCTAATTCGTGCCAGCACGCCGGCGGTAAT
>009465_1654_2796 155       0      155
TGAGGAATATTGGTCAATGGACGCAAGTCTGAACCAGCCAAGTAGCGTGCAGGATGACGG
CCCTCCGGGTTGTAAACTGCTTTTAGTTGGGAATAAAGTGCAGCTCGTGAGCTGTTTTGT
ATGTACCATCAGAAAAAGGACCGGCTAATTCCGTG
>009470_1735_1243 155       0      155
TGAGGAATATTGGTCAATGGACGCAAGTCTGAACCAGCCAAGTAGCGTGCAGGATGACGG
CCCTCTGGGTTGTAAACTGCTTTTAGTTGGGAATAAAGTGCAGCTCGTGAGCTGTTTTGT
ATGTACCATCAGAAAAAGGACCGGCTAATTCCGTA
>009479_2026_3268 158       0      158
TGAGGAATATTGGTCAATGGACGAGAGTCTGAACCAGCCAAGTAGCGTGAAGGATGACTG
CCCTATGGGTTGTAAACTTCTTTTATACGGGAATAAAGTATTCCACGTGTGGAATTTTGT
ATGTACCGTATGAATAAGGATCGGCTAACTCCGTGCCT
>009480_1797_1443 136       0      136
TGGGGAATATTGCACAATGGGGGAAACCCTGATGCAGCGACGCCGCGTGAGCGAAGAGGT
ATTTCGGTATGTAAAGCTCTATCAGCAGGGAAGAAAATGACGGTACCTGACTAAGAAGCC
CCGGCTAACTACGTGT
>009483_1862_0502 169       0      169
GGCAGCAGTAGGGAATTTTCGGCAATGGGGGGAACCCTGACCGAGCAACGCCGCGTGAAG
GAAGAAGGTCTTCGGATTGTAAACTTCTGTTATAAAGGAAGAACGGTATATATAGGGAAT
GATATATAAGTGACGGTACTTTATGAGAAAGCCACGGCTAACTACGTGT
>009487_1992_3321 139       0      139
TGGGGAATATTGGACAATGGACCAAAAGTCTGATCCAGCAATTCTGTGTGCACGATGAAG
TTTTTCGGAATGTAAAGTGCTTTCAGTTGGGAAGAAGAAAGTGACGGTACCAACAGAAGA
AGCGACGGCTAAATACGTG
>010017_1869_3199 140       0      140
TGGGGAATATTGGACAATGGACCAAAAGTCTGATCCAGCAATTCTGTGTGCACGATGAAG
TTTTTCGGAATGTAAAGTGCTTTCAGTTGGGAAGAAGAAAGTGACGGTACCAACAGAAGA
AGCGACGGCTAAATACGTGT
>010020_2100_1094 136       0      136
TGGGGAATCTTGCGCAATGGGGGGAACCCTGACGCAGCGACGCCGCGTGCGGGACGAAGG
CCCTCGGGTCGTAAACCGCTTTCAGCAGGGATGAGACAAGACGGTACCTGCAGAAGAAGC
CCCGGCTAACTACGTG
>010022_1809_2923 155       0      155
TGAGGAGTATTGGTCAATGGACGAGAGTCTGAACCAGCCAAGTAGCGTGAAGGATGACTG
CCCTATGGGTTGTAAACTTCTTTTATACGGGAATAAAGTGTTCCACGTGTGGAATTTTGT
ATGTACCGTATGAATAAGGATCGGCTAACTCCGTG
>010026_2314_2068 163       0      163
TGGGGAATTTTGGACAATGGGGGCAACCCTGATCCAGCCATGCCGCGTGCAGGATGAAGG
TCTTCGGATTGTAAACTGCTTTTGTCAGGGACGAAAAGGATTGTGTTAATACCATGATCT
GCTGACGGTACCTGAAGAATAAGCACCGGCTAACTACGTGCCG
>010036_1803_1108 158       0      158
TGAGGAATATTGGTCAATGGGCGCGAGCCTGAACCAGCCAAGTAGCGTGAAGGATGACTG
CCCTATGGGTTGTAAACTTCTTTTGTCCGGGAATAAAACCGCCTACGTGTAGGCGCTTGT
ATGTACCGGTACGAATAAGCATCGGCTAACTCCGTGCT
>010050_1988_2769 155       0      155
TGAGGAATATTGGTCAATGGACGAGAGTCTGAACCAGCCAAGTAGCGTGAAGGAAGACTG
CCCTATGGGTTGTAAACTTCTTTTATAAGGGAATAAAGTCAGGTACGTGTACCTGTTTGT
ATGTACCTTATGAATAAGCATCGGCTAACTCCGTG
>010062_1711_2896 155       0      155
TGAGGAATATTGGTCAATGGACGAGAGTCTGAACCAGCCAAGTAGCGTGAAGGATGACTG
CCCTATGGGTTGTAAACTTCTTTTATACGGGAATAAAGTGAGCCACGTGTGGTTTTTTGT
ATGTACCGTATGAATAAGGATCGGCTAACTCCGTG
>010070_2113_1361 142       0      142
GGGGGAATATTGGACAATGGACCAAAAGTCTGATCCAGCAATTCTGTGTGCACGATGACG
GTCTTAGGATTGTAAAGTGCTTTCAATTGGGAAGAAAAAAAATAGACGGTACCAATAGAA
GAAGCGACGGCTAAATAACGTG
>010076_2337_0689 68       0      68
TGGGGAATTTTGGACAATGGGGGCAACCCTGATCCAGCCATGCCGCGTGCAGGAAGAAGG
CCTGTGTA
>010079_1805_0417 139       0      139
TGGGGAATATTGGACAATGGACCAAAAGTCTGATCCAGCAATTCTGTGTGCACGATGAAG
TTTTTCGGAATGTAAAGTGCTTTCAGTTGGGAAGAAGAAAGTGACGGTACCAACAGAAGA
AGCGACGGCTAAATACGTG
>010082_1703_1864 142       0      142
TGGGGAATATTGGACAATGGACCAAAAGTCTGATCCAGCAATTCTGTGTGCACGATGACG
GTCTTAGGATTGTAAAGTGCTTTCAATCGGGAAAAAGAAAGTGATGGTACCGATAGAAGA
AGCGACGGCCTAAATACGTGCA
>010084_2420_1088 155       0      155
TGAGGAATATTGGTCAATGGGCGAGAGCCTGAACCAGCCAAGTAGCGTGAAGGATGAAGG
TTCTATGGATTGTAAACTTCTTTTATACGGGAATAAAACCTCCCACGTGTGGGAGCTTGT
ATGTACCGTATGAATAAGCATCGGCTAACTCCGTG
>010099_2348_2319 139       0      139
TGGGGAATATTGGACAATGGACCAAAAGTCTGATCCAGCAATTCTGTGTGCACGATGACG
GTCTTAGGATTGTAAAGTGCTTTCAATCGGGAAAAAGAAAGTGATGGTACCGATAGAAGA
AGCGACGGCTAAATACGTG
>010110_2295_2215 155       0      155
TGAGGAATATTGGTCAATGGACGAGAGTCTGAACCAGCCAAGTAGCGTGAAGGATGACTG
CCCTATGGGTTGTAAACTTCTTTTATACGGGAATAAAGTGAGCCACGTGTGGTTTTTTGT
ATGTACCGTATGAATAAGGATCGGCTAACTCCGTG
>010111_2081_3000 140       0      140
TGGGGAATATTGGACAATGGACCAAAAGTCTGATCCAGCAATTCTGTGTGCACGATGACG
GTCTTAGGATTGTAAAGTGCTTTCAATCGGGAAAAAGAAAGTGATGGTACCGATAGAAGA
AGCGACGGCTAAATACGTGT
>010116_2171_1663 157       0      157
TGAGGAATATTGGTCAATGGGCGCGAGCCTGAACCAGCCAAGTAGCGTGAAGGATGACTG
CCCTATGGGTTGTAAACTTCTTTTGTCCGGGAATAAAACCGCCTACGTGTAGGCGCTTGT
ATGTACCGGTACGAATAAGCATCGGCTAACTCCGTGT
>010138_1984_1847 140       0      140
TGGGGAATATTGGACAATGGACCAAAAGTCTGATCCAGCAATTCTGTGTGCACGATGACG
GTCTTAGGATTGTAAAGTGCTTTCAATCGGGAAAAAGAAAGTGATGGTACCGATAGAAGA
AGCGACGGCTAAATACGTGT
>010150_1592_1282 139       0      139
GCAGTGGGGAATATTGCACAATGGGGGAAACCCTGATGCAGCGACGCCGCGTGAGTGAAG
AAGTATCTCGGTATGTAAAGCTCTATCAGCAGGGAAGAAAATGACGGTACCTGACTAAGA
AGCCCCGGCTAACTACGTG
>010157_1734_0609 156       0      156
TGAGGAATATTGGTCAATGGGCGCGAGCCTGAACCAGCCAGGTAGCGTGAAGGATGACTG
CCCTATGGGTTGTAAACTTCTTTTGTCCGGGAATAAAACCGCCTACGTGTAGGCGCTTGT
ATGTACCGGTACGAATAAGCATCGGCTAACTCCGCG
>010159_2115_1245 161       0      161
TGGGGAATTTTGGACAATGGGGGCAACCCTGATCCAGCCATGCCGCGTGCAGGATGAAGG
TCTTCGGATTGTAAACTGCTTTTGTCAGGGACGAAAAGGATTGTGCTAATACCATGATCT
GCTGACGGTACCTGAAGAATAAGCACCGGCTAACTACGTGT
>010171_1705_0908 158       0      158
TGAGGAATATTGGTCAATGGACGAGAGTCTGAACCAGCCAAGTAGCGTGAAGGAAGACTG
CCCTATGGGTTGTAAACTTCTTTTATAAGGGAATAAAGTCAGGTACGTGTACCTGTTTGT
ATGTACCTTATGAATAAGCATCGGCTAACTCCGTGCCT
>010196_2127_3514 137       0      137
TGGGGAATATTGCACAATGGGGGAAACCCTGATGCAGCGACGCCGCGTGAAGGAAGAAGT
ATCTCGGTATGTAAACTTCTATCAGCAGGGAAGAAAATGACGGTACCTGACTAAGAAGCC
CCGGCCTAACTACGTGT
>010201_2148_1378 156       0      156
TGAGGAATATTGGTCAATGGGCGCGAGCCTGAACCAGCCAAGTAGCGTGAAGGATGACTG
CCCTATGGGTTGTAAACTTCTTTTGTCCGGGAATAAAACCGCCTACGTGTAGGCGCTTGT
ATGTACCGGTACGAATAAGCATCGGCTAACTCCGTG
>010202_2107_1170 157       0      157
TGAGGAATATTGGTCAATGGACGTAAGTCTGAACCAGCCAAGTAGCGTGCAGGATGACGG
CCCTCCGGGTTGTAAACTGCTTTTAGTTGGGAATAAAGTGCAGCTCGTGAGCTGTTTTGT
ATGTACCATCAGAAAAAGGACCGGCTAATTCCGTGCT
>010215_1701_1515 156       0      156
TGAGGAATATTGGTCAATGGGCGAGAGCCTGAACCAGCCAAGTAGCGTGAAGGATGAAGG
TTCTATGGATTGTAAACTTCTTTTATAAGGGAATAACAGACATTACGTGTAGTGTTTTGC
ATGTACCTTATGAATAAGCATCGGCTAACTCCGTGT
>010222_1637_2860 145       0      145
TGGGGAATATTGGACAATGGACCAAAAGTCTGATCCAGCAATTCTGTGTGCACGATGACG
GTCTTAGGATTGTAAAGTGCTTTCAATTGGGAAGAAAAAAAATAGACGGTACCAATAGAA
GAAGCGACGGCTAAATAACTTTCCT
>010227_1928_1488 139       0      139
TGGGGAATATTGGACAATGGACCAAAAATCTGATCCAGCAATTCTGTGTGCACGATGAAG
TTTTTCGGAATGTAAAGTGCTTTCAGTTGGGAAGAAGAAAGTGACGGTACCAACAGAAGA
AGCGACGGCTAAATACGTG
>010235_2080_2007 139       0      139
TGGGGAATATTGGACAATGGACCAAAAGTCTGATCCAGCAATTCTGTGTGCACGATGACG
GTCTTAGGATTGCAAAGTGCTTTCAATCGGGAAAAAGAAAGTGATGGTACCGATAGAAGA
AGCGACGGCTAAATACGTG
>010241_2171_2183 141       0      141
TGGGGAATATTGGACAATGGACCAAAAGTCTGATCCAGCAATTCTGTGTGCACGATGACG
GTCTTAGGATTGTAAAGTGCTTTCAATCGGGAAAAAGAAAGTGATGGTACCGATAGAAGA
AGCGACGGCTAAATACGTGCA
>010242_2150_1740 139       0      139
TGGGGAATATTGGACAATGGACCAAAAGTCTGATCCAGCAATTCTGTGTGCACGATGAAG
TTTTTCGGAATGTAAAGTGCTTTCAGTTGGGAAGAAGAAAGTGACGGTACCAACAGAAGA
AGCGACGGCTAAATACGTG
>010246_1796_0868 141       0      141
TGGGGAATATTGGACAATGGACCAAAAGTCTGATCCAGCAATTCTGTGTGCACGATGACG
GTCTTAGGATTGTAAAGTGCTTTCAATCGGGAAAAAGAAAGTGATGGTACCGATAGAAGA
AGCGACGGCTAAATACGTGCT
>010248_1791_1149 161       0      161
TGGGGAATTTTGGACAATGGGGGCAACCCTGATCCAGCCATGCCGCGTGCAGGATGAAGG
TCTTCGGATTGTAAACTGCTTTTGTCAGGGACGAAAAGGATTGTGCTAATACCATGATCT
GCTGACGGTACCTGAAGAATAAGCACCGGCTAACTACGTGT
>010253_1713_3100 135       0      135
TGGGGAATATTGCACAATGGGGGAAACCCTGATGCAGCGACGCCGCGTGAAGGAAGAAGT
ATCTCGGTATGTAAACTTCTATCAGCAGGGAAGACAATGACGGTACCTGACTAAGAAGCC
CCGGCTAACTACGTG
>010256_2138_2723 139       0      139
TGGGGAATATTGGACAATGGACCAAAAGTCTGATCCAGCAATTCTGTGTGCACGATGAAG
TTTTTCGGAATGTAAAGTGCTTTCAGTTGGGAAGAAGAAAGTGACGGTACCAACAGAAGA
AGCGACGGCTAAATACGTA
>010261_1808_1721 155       0      155
TGGGGAATCTTGCGCAATGGGGGGAACCCTGACGCAGCGACGCCGCGTGCGGGACGAAGG
CCCTCGGGTCGTAAACCGCTTTCAGCAGGGATGAGACAAGACGGTACCTGCAGAAGAAGC
CCCGGCTAACTACGTGCCAGCACGCCGACGGTAAT
>010264_1732_2435 135       0      135
TAGGGAATATTGCACAATGGGGGAAACCCTGATGCAGCGACGCCGCGTGAAGGAAGAAGT
ATCTCGGTATGTAAACTTCTATCAGCAGGGAAGACAATGACGGTACCTGACTAAGAAGCC
CCGGCTAACTACGTG
>010269_2346_1133 161       0      161
TGGGGAATCTTCCGCAATGGGCGAAAGCCTGACGGAGCAATGCCGCGTGAGTGATGAAGG
AATTCGTTCCGTAAAACTCTTTTGTTTATGACGAATGTGCAGATTGTGAATAATTATTTG
TAATGACGGTAGTAAACGAATAAGCCACGGCTAACTACGTA
>010272_1936_2996 139       0      139
TGGGGAATATTGGACAATGGACCAAAAGTCTGATCCAGCAATTCTGTGTGCACGATGACG
GTCTTAGGATTGTAAAGTGCTTTCAATCGGGAAAAAGAAAGTGATGGTACCGATAGAAGA
AGCGACGGCTAAATACGTG
>010286_2352_2219 156       0      156
TGAGGAATATTGGTCAATGGGCGCGAGCCTGAACCAGCCAAGTAGCGTGAAGGATGACTG
CCCTATGGGTTGTAAACTTCTTTTGTCCGGGAATAAAACCGCCTACGTGTAGGCGCTTGT
ATGTACCGGTACGAATAAGCATCGGCTAACTCCGTG
>010287_1638_0619 161       0      161
TAGGGAATTTTCGTCAATGGGGGGAACCCTGAACGAGCAATGCCGCGTGAGTGAAGACGG
TCTTCGGATTGTAAAGCTCTGTTGTAAGTTATAAATGATATGGATAGGGAATGATCCATA
AATGATCAGCTTACCAGAAAGTCACGGCTAACTACGTGCCC
>010295_1599_1517 141       0      141
TGGGGAATATTGGACAATGGACCAAAAGTCTGATCCAGCAATTCTGTGTGCACGATGAAG
TTTTTCGGAATGTAAAGTGCTTTCAGTTGGGAAGAAGAAAGTGACGGTACCAACAGAAGA
AGCGACGGCTAAATACGTGCT
>010298_2426_2906 142       0      142
TGGGGAATATTGGACAATGGACCAAAAGTCTGATCCAGCAATTCTGTGTGCACGATGACG
GTCTTAGGATTGTAAAGTGCTTTCAATCGGGAAAAAGAAAGTGATGGTACCGATAGAAGA
AGCGACGGCTAAATACGTGCCA
>010301_2046_3274 137       0      137
TGGGGAATATTGCACAATGGGGGAAACCCTGATGCAGCGACGCCGCGTGGAGGAAGAAGG
TCTTCGGATTGTAAACTCCTGTTGTTGGGGAAGATAATGACGGTACCCAACAAGGAAGTG
ACGGCTAACTACGTGCT
>010306_2168_0798 163       0      163
GNGNGCAGTGAGGAATATTGGTCAATGGACGAGAGTCTGAACCAGCCAAGTAGCGTGAAG
GATGACTGCCCTATGGGTTGTAAACTTCTTTTATACGGGAATAAAGTGAAGCACGTGTGC
TTTTTTGTATGTACCGTATGAATAAGGATCGGCTAACTCCGTG
>010309_1685_2423 163       0      163
TGGGGAATCTTCCGCAATGGGCGAAAGCCTGACGGAGCAATGCCGCGTGAGTGATGAAGG
AATTCGTTCCGTAAAACTCTTTTGTTTATGACGAATGTGCAGATTGTGAATAATTATTTG
TAATGACGGTAGTAAACGAATAAGCCACGGCTAACTACGTGCT
>010311_1650_0819 158       0      158
TGAGGAATATTGGTCAATGGGCGCGAGCCTGAACCAGCCAAGTAGCGTGAAGGATGACTG
CCCTATGGGTTGTAAACTTCTTTTGTCCGGGAATAAAACCGCCTACGTGTAGGCGCTTGT
ATGTACCGGTACGAATAAGCATCGGCTAACTCCGTGCC
>010314_1898_0415 103       0      103
TGAGGAATATTGGTCAATGGACGAGAGTCTGAACCAGCCAAGTAGCGTGAAGGATGACTG
CCCTATGGGTTGTAAACTTCTTTTATATGGGAATAAAAANAAG
>010322_1913_1095 156       0      156
TGAGGAATATTGGTCAATGGACGAGAGTCTGAACCAGCCAAGTAGCGTGAAGGATGACTG
CCCTATGGGTTGTAAACTTCTTTTATATGGGAATAAAAAAGAGCACGTGTGCTCTATTGT
ATGTACCTTATGAATAAGCATCGCTAATTCCGTGCT
>010343_1939_0789 71       0      71
TAGGGAATATTGCACAATGGGGGAAACCCTGATGCAGCCATGCCGCGTGTGTGAAGAAGG
CCTGGTGTAAG
>010359_2190_1750 160       0      160
TGGGGAATTTTGGACAATGGGGGCAACCCTGATCCAGCCATGCCGCGTGCAGGATGAAGG
TCTTCGGATTGTAAACTGCTTTTGTCAGGGACGAAAAGGATTGTGCTAATACCATGATCT
GCTGACGGTACCTGAAGAATAAGCACCGGCTAACTACGTG
>010369_2345_2697 165       0      165
TGGGGAATCTTCCGCAATGGGCGAAAGCCTGACGGAGCAATGCCGCGTGAGTGATGAAGG
AATTCGTTCCGTAAAACTCTTTTGTTTATGACGAATGTGCAGATTGTGAATAATTATTTG
TAATGACGGTAGTAAACGAATAAGCCACGGCTAACTACGTGCCGA
>010370_2484_2040 142       0      142
TGGGGAATATTGGACAATGGACCAAAAGTCTGATCCAGCAATTCTGTGTGCACGATGAAG
TTTTTCGGAATGTAAAGTGCTTTCAGTTGGGAAGAAGAAAGTGACGGTACCAACAGAAGA
AGCGACGGCTAAATACGTGCAG
>010373_1594_1339 164       0      164
TGGGGAATCTTCCGCAATGGGCGAAAGCCTGACGGAGCAATGCCGCGTGAGTGATGAAGG
AATTCGTTCCGTAAAACTCTTTTGTTTATGACGAATGTGCAGATTGTGAATAATTATTTG
TAATGACGGTAGTAAACGAATAAGCCACGGCTAACTACGTGCCT
>010379_1804_2740 139       0      139
TGGGGAATATTGGACAATGGACCAAAAGTCTGATCCAGCAATTCTGTGTGCACGATGAAG
TTTTTCGGAATGTAAAGTGCTTTCAGTTGGGAAGAAGAAAGTGACGGTACCAACAGAAGA
AGCGACGGCTAAATACGTA
>010387_1871_1346 139       0      139
TGGGGAATATTGGACAATGGACCAAAAGTCTGATCCAGCAATTCTGTGTGCACGATGACG
GTCTTAGGATTGTAAAGTGCTTTCAATTGGGAAGAAAAAAATGACGGTACCAATAGAAGA
AGCGACGGCTAAATACGTG
>010388_2121_3309 140       0      140
TGGGGAATATTGGACGATGGACCAAAAGTCTGATCCAGCAATTCTGTGTGCACGATGACG
GTCTTAGGATTGTAAAGTGCTTTCAATCGGGAAAAAGAAAGTGATGGTACCGATAGAAGA
AGCGACGGCTAAATACGTGT
>010389_1812_0820 157       0      157
TGAGGAATATTGGTCAATGGGCGCGAGCCTGAACCAGCCAAGTAGCGTGAAGGATGACTG
CCCTATGGGTTGTAAACTTCTTTTGTCCGGGAATAAAACCGCCTACGTGTAGGCGCTTGT
ATGTACCGGTACGAATAAGCATCGGCTAACTCCGTGG
>010393_2440_0634 139       0      139
TGGGGAATATCGGACAATGGACCAAAAGTCTGATCCAGCAATTCTGTGTGCACGATGAAG
TTTTTCGGAATGTAAAGTGCTTTCAGTTGGGAAGAAGAAAGTGACGGTACCAACAGAAGA
AGCGACGGCTAAATACGTG
>010399_2126_2716 139       0      139
TGGGGAATATTGGACAATGGACCAAAAGTCTGATCCAGCAATTCTGTGTGCACGATGACG
GTCTTAGGATTGTAAAGTGCTTTCAATCGGGAAAAAGAAAGTGATGGTACCGATAGAAGA
AGCGACGGCTAAATACGTG
>010400_2076_3149 139       0      139
TGGGGAATATTGGACAATGGACCAAAAGTCTGATCCAGCAATTCTGTGTGCACGATGAAG
TTTTTCGGAATGTAAAGTGCTTTCAGTTGGGAAGAAGAAAGTGACGGTACCAACAGAAGA
AGCGACGGCTAAATACGTG
>010405_1764_0765 159       0      159
TGAGGAATATTGGTCAATGGACGAGAGTCTGAACCAGCCAAGTAGCGTGAAGGATGACTG
CCCTATGGGTTGTAAACTTCTTTTATACGGGAATAAAGTGTTCCACGCGTGGAATTTTGT
ATGTACCGTATGAATAAGGATCGGCTAACTCCGTGCCAG
>010413_2173_0731 135       0      135
TAGGGAATATTGCACAATGGGGGAAACCCTGATGCAGCGACGCCGCGTGAAGGAAGAAGT
ATCTCGGTATGTAAACTTCTATCAGCAGGGAAGACAATGACGGTACCTGACTAAGAAGCC
CCGGCTAACTACGTG
>010417_2045_2374 141       0      141
TGGGGAATATTGGACAATGGACCAAAAGTCTGATCCAGCAATTCTGTGTGCACGATGACG
GTCTTAGGATTGTAAAGTGCTTTCAATTGGGAAGAAAAAAATGACGGTACCAATAGAAGA
AGCGACGGCTAAATACGTGCT
>010423_1620_1010 146       0      146
GCAGTGGGGAATATTGGACAATGGACCAAAAGTCTGATCCAGCAATTCTGTGTGCACGAT
GAAGTTTTTCGGAATGTAAAGTGCTTTCAGTTGGGAAGAAGAAAGTGACGGTACCAACAG
AAGAAGCGACGGCTAAATACTTGCCT
>010427_2268_0484 140       0      140
GTGGGGAATATTGGACAATGGACCAAAAGTCTGATCCAGCAATTCTGTGTGCACGATGAA
GTTTTTCGGAATGTAAAGTGCTTTCAGTTGGGAAGAAGAAAGTGACGGTACCAACAGAAG
AAGCGACGGCTAAATACGTG
>010431_1636_2516 142       0      142
TGGGGAATATTGGACAATGGACCAAAAGTCTGATCCAGCAATTCTGTGTGCACGATGACG
GTCTTAGGATTGTAAAATGCTTTCAATTGGGAAGAAAAAAAATAGACGGTACCAATAGAA
GAAGCGACGGCTAAATAACGTG
>010432_2140_0511 140       0      140
TGGGGAATATTGGACAATGGACCAAAAGTCTGATCCAGCAATTCTGTGTGCACGATGACG
GTCTTAGGATTGTAAAGTGCTTTCAATCGGGAAAAAGAAAGTGATGGTACCGATAGAAGA
AGCGACGGCTAAATACGTGT
>010433_2450_1445 138       0      138
TGGGGAATATTGCACAATGGGGGAAACCCTGATGCAGCGACGCCGCGTGAAGGAAGAAGT
ATCTCGGTATGTAAACTTCTATCAGCAGGGAAGAAAATGACGGTACCTGACTAAGAAGCC
CCGGCTAACTACGTGCCT
>010436_1822_1666 156       0      156
TGAGGAATATTGGTCAATGGGCGAGAGCCTGAACCAGCCAAGTAGCGTGAAGGATGACTG
CCCTATGGGTTGTAAACTTCTTTTATAAAGGAATAAAGTCGGGTATGGATACCCGTTTGC
ATGTACTTTATGAATAAGGATCGGCTAACTCCGTGT
>010441_2017_0581 139       0      139
TGGGGAATATTGGACAATGGACCAAAAGTCTGATCCAGCAATTCTGTGTGCACGATGACG
GTCTTAGGATTGTAAAGTGCTTTCAATCGGGAAAAAGAAAGTGATGGTACCGATAGAAGA
AGCGACGGCTAAATACGTA
>010449_2150_1570 159       0      159
TAGGGAATTTTCGTCAATGGGGGGAACCCTGAACGAGCAATGCCGCGTGAGTGAAGACGG
TCTTCGGATTGTAAAGCTCTGTTGTAAGTTAGAAATGATATGGATAGGGAATGATCCATA
AATGATCAGCTTACCAGAAAGTCACGGCTAACTACGTGT
>010452_2108_2817 160       0      160
TGGGGAATTTTGGACAATGGGGGCAACCCTGATCCAGCCATGCCGCGTGCAGGATGAAGG
TCTTCGGATTGTAAACTGCTTTTGTCAGGGACGAAAAGGATTGTGTTAATACCATGATCT
GCTGACGGTACCTGAAGAATAAGCACCGGCTAACTACGTA
>010460_1948_2381 139       0      139
TGGGGAATATTGGACAATGGACCAAAAGTCTGATCCAGCAATTCTGTGTGCACGATGACG
GTCTTAGGATTGTAAAGTGCTTTCAATTGGGAAGAAAAAAATGACGGTACCAATAGAAGA
AGCGACGGCTAAATACGTG
>010465_1739_2463 139       0      139
TGGGGAATATTGGACAATGGACCAAAAGTCTGATCCAGCAATTCTGTGTGCACGATGACG
GTCTTAGGATTGTAAAGTGCTTTCAATCGGGAAAAAGAAAGTGATGGTACCGATAGAAGA
AGCGACGGCTAAATACGTG
>010487_1922_0689 139       0      139
TGGGGAATATTGGACAATGGACCAAAAGTCTGATCCAGCAATTCTGTGTGCACGATGACG
GTCTTAGGATTGTAAAGTGCTTTCAATCGGGAAAAAGAAAGTGATGGTACCGATAGAAGA
AGCGACGGCTAAATACGTG
>010488_1952_1352 141       0      141
TGGGGAATATTGGACAATGGACCAAAAGTCTGATCCAGCAATTCTGTGTGCACGATGACG
GTCTTAGGATTGTAAAGTGCTTTCAATTGGGGAGAAAAAAAATGACGGTACCAATAGAAG
AAGCGACGGCTAAATACGTGT
>010497_2482_2964 154       0      154
TGAGGAATATTGGTCAATGGACGCAAGTCTGAACCAGCCAAGTAGCGTGCAGGACGACGG
CCCTCCGGGTTGTAAACTGCTTTTAGTTGGGAATAAAGTGCAGTTCGTGAGCTGTTTTGT
ATGTACCATCAGAAAAAGGACCGGCTAATTCCGT
>009502_1905_2516 135       0      135
TGGGGAATATTGCACAATGGAGGAAACTCTGATGCAGCGACGCCGCGTGAGTGAAGAAGT
ATTTCGGTATGTAAAGCTCTATCAGCAGGGAAGATAATGACGGTACCTGACTAAGAAGCT
CCGGCTAAATACGTG
>009515_1605_1051 156       0      156
TGAGGAATATTGGTCAATGGGCGCGAGCCTGAACCAGCCAAGTAGCGTGAAGGATGACTG
CCCTATGGGTTGTAAACTTCTTTTGTCCGGGAATAAAACCGCCTACGTGTAGGCGCTTGT
ATGTACCGGTACGAATAAGCATCGGCTAACTCCGTG
>009524_1618_3219 155       0      155
TGAGGAATATTGGTCAATGGACGAGAGTCTGAACCAGCCAAGTAGCGTGAAGGATGACTG
CCCTATGGGTTGTAAACTTCTTTTATACGGGAATAAAGTGAGCCACGTGTGGTTTTTTGT
ATGTACCGTATGAATAAGGATCGGCTAACTCCGTG
>009528_2098_2114 164       0      164
TGGGGAATCTTCCGCAATGGGCGAAAGCCTGACGGAGCAATGCCGCGTGAGTGATGAAGG
AATTCGTTCCGTAAAACTCTTTTGTTTATGACGAATGTGCAGATTGTGAATAATTATTTG
TAATGACGGTAGTAAACGAATAAGCCACGGCTAACTACGTGCCT
>009549_1771_2871 138       0      138
TGGGGAATATTGCACAATGGGGGAAACCCTGATGCAGCGACGCCGCGTGAGTGAAGAAGT
ATTTCGGTATGTAAAGCTCTATCAGCAGGGAAGAGAATGACGGTACCTGACTAAGAAGCC
CCGGCTAACTACGTGCCT
>009553_1974_0727 142       0      142
TGGGGAATATTGGACAATGGACCAAAAGTACTGATCCAGCAATTCTGTGTGCACGATGAA
GTTTTTCGGAATGTAAAGTGCTTTCAGTTGGGAAGAAGAAAGTGACGGTACCAACAGAAG
AAGCGACGGCTAAATACGTGCT
>009554_1669_1945 145       0      145
CAGCAGTGGGGAATATTGGACAATGGACCAAAAGTCTGATCCAGCAATTCTGTGTGCACG
ATGAAGTTTTTCGGAATGTAAAGTGCTTTCAGTTGGGAAAAAGAAAGTGACGGTACCAAC
AGAAGAAGCGACGGCTAAATACGTG
>009568_1808_2214 150       0      150
GGAGCAGCAGTGGGGAATATTGGACAATGGACCAAAAGTCTGATCCAGCAATTCTGTGTG
CACGATGAAGTTTTTCGGAATGTAAAGTGCTTTCAGTTGGGAAGAAGAAAGTGACGGTAC
CAACAGAAGAAGCGACGGCTAAATACGTGT
>009569_2072_2125 139       0      139
TGGGGAATATTGGACAATGGACCAAAAGTCTGATCCAGCAATTCTGTGTGCACGATGAAG
TTTTTCGGAATGTAAAGTGCTTTCAGTTGGGAAGAAGAAAGTGACGGTACCAACAGAAGA
AGCGACGGCTAAATACGTG
>009570_2275_1788 161       0      161
TAGGGAATTTTCGTCAATGGGGGGAACCCTGAACGAGCAATGCCGCGTGAGTGAGGAAGG
TCTTCGGATCGTAAAGCTCTGTTGTAAGAGAAAAACGGCACTCATAGGGAATGATGAGTG
AGTGATGGTATCTTACCAGAAAGTCACGGCTAACTACGTGT
>009581_2085_3077 160       0      160
TGGGGAATTTTGGACAATGGGGGCAACCCTGATCCAGCCATGCCGCGTGCAGGATGAAGG
TCTTCGGATTGTAAACTGCTTTTGTCAGGGACGAAAAGGATTGTGTTAATACCATGATCT
GCTGACGGTACCTGAAGAATAAGCACCGGCTAACTACGTG
>009586_2020_1455 139       0      139
TGGGGAATATTGGACAATGGACCAAAAGTCTGATCCAGCAATTCTGTGTGCACGATGAAG
TTTTTCGGAATGTAAAGTGCTTTCAGTTGGGAAGAAGAAAGTGACGGTACCAACAGAAGA
AGCGACAGCTAAATACGTG
>009592_2400_1001 155       0      155
TGAGGAATATTGGTCAATGGACAAGAGTCTGAACCAGCCAAGTAGCGTGAAGGATGACTG
CCCTATGGGTTGTAAACTTCTTTTATATGGGAATAAAAAAGAGCACGTGTGCTCTATTGT
ATGTACCTTATGAATAAGCATCGGCTAATTCCGTC
>009596_1684_1986 155       0      155
TGAGGAATATTGGTCAATGGACGNGAGTCTGAACCAGCCAAGTAGCGTGAAGGATGACTG
CCCTATGGGTTGTAAACTTCTTTTATACGGGAATAAAGTGAAGCACGTGTGCTTTTTTGT
ATGTACCGTATGAATAAGGATCGGCTAACTCCGTG
>009597_2348_2206 157       0      157
TGAGGAATATTGGTCAATGGACGAGAGTCTGAACCAGCCAAGTAGCGTGAAGGATGACTG
CCCTATGGGTTGTAAACTTCTTTTATACGGGAATAAAGTGAAGCACGTGTGCTTTTTTGT
ATGTACCGTATGAATAAGGATCGGCTAACTCCGTGCA
>009599_2501_3212 138       0      138
TGGGGAATATTGCACAATGGGGGAAACCCTGATGCAGCGACGCCGCGTGAGTGAAGAAGT
ATTTCGGTATGTAAAGCTCTATCAGCAGGGAAGAAAGTGACGGTACCTGAATAAGAAGCC
CCGGCTAACTACGTGCCC
>009601_2320_2055 137       0      137
TGGGGAATATTGCACAATGGGGGAAACCCTGATGCAGCGACGCCGCGTGAGCGAAGAAGT
ATTTCGGTATGTAAAGCTCTATCAGCAGGGAAGAAAATGACGGTACCTGACTAAGAAGCC
CCGGCTAACTACGTGCT
>009631_1825_1279 138       0      138
TGGGGAATATTGGACAATGGACCAAAAGTCTGATCCAGCAATTCTGTGTGCACGATGAAG
TTTTTCGGAATGTAAAGTGCTTTCAGTTGGGAAGAAGAAGTGACGGTACCAACAGAAGAA
GCGACGGCTAAATACGTG
>009638_2250_0612 155       0      155
TGAGGAATATTGGTCAATGGACGCAAGTCTGAACCAGCCAAGTAGCGTGCAGGATGACGG
CCCTCCGGGTTGTAAACTGCTTTTAGTTGGGAATAAAGTGCAGCTCGTGAGCTGTTTTGT
ATGTACCATCAGAAAAAGGACCGGCTAATTCCGTA
>009658_2080_1073 175       0      175
TGAGGAATATTGGTCAATGGACGCAAGTCTGAACCAGCCAAGTAGCGTGCAGGATGACGG
CCCTCCGGGTTGTAAACTGCTTTTAGTTGGGAATAAAGTGCAGCTCGTGAGCTGTTTTGT
ATGTACCATCAGAAAAAGGACCGGCTAATTCCGTGCCAGCACGCCGGACGGTAAT
>009659_1707_0926 147       0      147
GAGGCAGCAGTGGGGAATATTGGGCAATGGGCGCAAGCCTGACCCAGCAACGCCGCGTGA
AGGAAGAAGGCTTTCGGGTTGTAACTTCTTTTAACAGGGACGAAACAAATGACGGTACCT
GTTGAATAAGCCACGGCTAACTACGTG
>009668_1824_1900 143       0      143
TGGGGAATATTGGACAATGGACCAAAAGTACTGATCCAGCAATTCTGTGTGCACGATGAC
GGTCTTAGGATTGTAAAGTGCTTTCAATCGGGAAAAAGAAAGTGATGGTACCGATAGAAG
AAGCGACGGCTAAATACGTGCCA
>009669_2438_2741 156       0      156
TGAGGAATATTGGTCAATGGGCGCGAGCCTGAACCAGCCAAGTAGCGTGAAGGATGACTG
CCCTATGGGTTGTAAACTTCTTTTGTCCGGGAATAAAACCGCCTACGTGTAGGCGCTTGT
ATGTACCGGTACGAATAAGCATCGGCTAACTCCGCG
>009677_2225_2875 155       0      155
TGAGGAATATTGGTCAATGGGCGAGAGCCTGAACCAGCCAAGTAGCGTGAAGGATGAAGG
TCCTACGGATTGTAAACTTCTTTTATACGGGAATAAAGTTTCCTACGTGTAGGATTTTGT
ATGTACCGTATGAATAAGCATCGGCTAACTCCGTG
>009679_1788_1375 141       0      141
TGGGGAATATTGGACAATGGACCAAAAGTCTGATCCAGCAATTCTGTGTGCACGATGAAG
TTTTTCGGAATGTAAAGTGCTTTCAGTTGGGAAGAAGAAAGTGACGGTACCAACAGAAGA
AGCGACGGCTAAATACGTGCT
>009683_2466_1576 143       0      143
GCAGTGGGGAATATTGGACAATGGACCAAAAGTCTGATCCAGCAATTCTGTGTGCACGAT
GAAGTTTTTCGGAATGTAAAGTGCTTTCAGTTGGGAAGAAGAAAGTGACGGTACCAACAG
AAGAAGCGACGGCTAAATACGTG
>009715_1643_3116 139       0      139
TGGGGAATATTGGACAATGGACCAAAAGTCTGATCCAGCAATTCTGTGTGCACGATGACG
GTCTTAGGATTGTAAAGTGCTTTCAATCGGGAAAAAGAAAGTGATGGTACCGATAGAAGA
AGCGACGGCTAAATACGTG
>009726_2273_2445 161       0      161
TAGGGAATTTTCGTCAATGGGGGGAACCCTGAACGAGCAATGCCGCGTGAGTGAGGAAGG
TCTTCGGATCGTAAAGCTCTGTTGTAAGAGAAAAACGGCACTCATAGGGAATGATGAGTG
AGTGATGGTATCTTACCAGAAAGTCACGGCTAACTACGTGG
>009734_1683_2359 162       0      162
TGGGGAATTTTGGACAATGGGGGCAACCCTGATCCAGCCATGCCGCGTGCAGGATGAAGG
TCTTCGGATTGTAAACTGCTTTTGTCAGGGACGAAAAGGATTGTGTTAATACCATGATCT
GCTGACGGTACCTGAAGAATAAGCACCGGCTAACTACGTGCT
>009744_1889_2332 139       0      139
GCAGTGGGGAATATTGCACAATGGGCGAAAGCCTGATGCAGCAACGCCGCGTGAAGGATG
AAGTATTTCGGTATGTAAACTTCTATCAGCAGGGAAGATAACGACGGTACCTGACTAAGA
AGCCCCGGCTAACTACGTA
>009751_2343_1254 156       0      156
CAGCAGTGGGGAATATTGCACAATGGGGGAAACCCTGATGCAGCGACGCCGCGTGAGTGA
AGAAGTATTTCGGTATGTAAAGCTCTATCAGCAGGGAAGAAAGTGACGGTACCTGAATAA
GAAGCCCCGGCTAACTACGTGCCAGCNCGCGAGTAT
>009757_1818_2482 157       0      157
TGAGGAATATTGGTCAATGGGCGCGAGCCTGAACCAGCCAAGTAGCGTGAAGGATGACTG
CCCTATGGGTTGTAAACTTCTTTTGTCCGGGAATAAAACCGCCTACGTGTAGGCGCTTGT
ATGTACCGGTACGAATAAGCATCGGCTAACTCCGTGG
>009763_1618_3223 139       0      139
TGGGGAATATTGGACAATGGACCAAAAGTCTGATCCAGCAATTCTGTGTGCACGATGAAG
TTTTTCGGAATGTAAAGTGCTTTCAGTTGGGAAGAAGAAAGTGACGATACCAACAGAAGA
AGCGACGGCTAAATACGTG
>009766_2142_1131 160       0      160
TGGGGAATTTTGGACAATGGGGGCAACCCTGATCCAGCCATGCCGCGTGCAGGATGAAGG
TCTTCGGATTGTAAACTGCTTTTGTCAGGGACGAAAAGGATTGTGCTAATACCATGATCT
GCTGACGGTACCTGAAGAATAAGCACCGGCTAACTACGCG
>009767_1923_0866 149       0      149
TGGGGAATATTGCACAATGGGGGAAACCCTGATGCAGCGACGCCGCGTGAGCGATGAAGT
ATTTCGGTATGTAAAGCTCTATCAGCAGGGAAGATAATGACGGTACCTGACTAAGAAGCA
CCGGCTAAATACGTGCCAGCAGCCGTAAT
>009768_1744_2636 158       0      158
TGGGGAATATTGGACAATGGACCAAAAGTCTGATCCAGCAATTCTGTGTGCACGATGACG
GTCTTAGGATTGTAAAGTGCTTTCAATCGGGAAAAAGAAAGTGATGGTACCGATAGAAGA
AGCGACGGCTAAATACGTGCCACAGCCGCCGGTAAGTA
>009773_1644_1158 139       0      139
TGGGGAATATTGGACAATGGACCAAAAGTCTGATCCAGCAATTCTGTGTGCACGATGAAG
TTTTTCGGAATGTAAAGTGCTTTCAGTTGGGAAGAAGAAAGTGACGGTACCAACAGAAGA
AGCGACGGCTAAATACGTG
>009774_2153_1798 139       0      139
TGGGGGATATTGGACAATGGACCAAAAGTCTGATCCAGCAATTCTGTGTGCACGATGAAG
TTTTTCGGAATGTAAAGTGCTTTCAGTTGGGAAGAAGAAAGTGACGGTACCAACAGAAGA
AGCGACGGCTAAATACGTG
>009786_2194_2581 155       0      155
TGAGGAATATTGGTCAATGGACGAGAGTCTGAACCAGCCAAGTAGCGTGAAGGATGACTG
CCCTATGGGTTGTAAACTTCTTTTATACGGGAATAAAGTATTCCACGTGTGGAATTTTGT
ATGTACCGTATGAATAAGGATCGGCTAACTCCGTG
>009788_1696_1912 139       0      139
TGGGGAATATTGGACAATGGACCAAAAGTCTGATCCAGCAATTCTGTGTGCACGATGACG
GTCTTAGGATTGTAAAGTGCTTTCAATCGGGAAAAAGAAAGTGATGGTACCGATAGAAGA
AGCGACGGCTAAATACGTG
>009791_2427_1607 73       0      73
TGGGGGAATTTTGGACAATGGGGGGCAACCCTGATCCAGCCATGCCGCGTGCAGGAAGAA
GGCCTGGTGTACT
>009792_1667_2844 137       0      137
TGGGGAATCTTGCGCAATGGGGGGAACCCTGACGCAGCGACGCCGCGTGCGGGACGAAGG
CCCTCGGGTCGTAAACCGCTTTCAGCAGGGATGAGACAAGACGGTACCTGCAGAAGAAGC
CCCGGCTAACTACGTGT
>009793_2223_0722 137       0      137
TGGGGAATATTGGACAATGGACCAAAAGTCTGATCCAGCAATTCTGTGTGCACGATGACG
GTCTTAGGATTGTAAAGTGCTTTCAATTGGGAAGAAAAATGACGGTACCAATAGAAGAAG
CGACGGCTAAATACGTG
>009795_1944_0828 156       0      156
TGAGGAATATTGGTCAATGGGCGCGAGCCTGAACCAGCCAAGTAGCGTGAAGGATGACTG
CCCTATGGGTTGTAAACTTCTTTTGTCCGGGAATAAAACCGCCTACGTGTAGGCGCTTGT
ATGTACCGGTACGAATAAGCATCGGCTAACTCCGTG
>009807_2161_2728 138       0      138
TGGGGAATATTGCACAATGGGGGAAACCCTGATGCAGCGACGCCGCGTGAAGGAAGAAGT
ATCTCGGTATGTAAACTTCTATCAGCAGGGAAGAAAATGACGGTACCTGACTAAGAAGCC
CCGGCCTAACTACGTGCT
>009811_2089_1167 155       0      155
TGAGGAATATTGGTCAATGGACGCAAGTCTGAACCAGCCAAGTAGCGTGCAGGACGACGG
CCCTCCGGGTTGTAAACTGCTTTTAGTTGGGAATAAAGTGCAGCTCGTGAGCTGTTTTGT
ATGTACCATCAGAAAAAGGACCGGCTAATTCTGTG
>009819_1648_1389 156       0      156
TGAGGAATATTGGTCAATGGGCGCGAGCCTGAACCAGCCAAGTAGCGTGAAGGATGACTG
CCCTATGGGTTGTAAACTTCTTTTGTCCGGGAATAAAACCGCCTACGTGTAGGCGCTTGT
ATGTACCGGTACGAATAAGCATCGGCTAACTCCGTG
>009836_1596_2119 138       0      138
TGGGGAATATTGCACAATGGGGGAAACCCTGATGCAGCGACGCCGCGTGAGTGAAGAAGT
ATTTCGGTATGTAAAGCTCTATCAGCAGGGAAGAAAATGACGGTACCTGACTAAGAAGCC
CCGGCTAACTACGTGCCC
>009838_1658_2368 139       0      139
TGGGGAATATTGGACAATGGACCAAAAGTCTGATCCAGCAATTCTGTGTGCACGATGAAG
TTTTTCGGAATGTAAAGTGCTTTCAGTTGGGAAGAAGAAAGTGACGGTACTAACAGAAGA
AGCGACGGCTAAATACGTG
>009839_1774_0880 160       0      160
TGGGGAATTTTGGACAATGGGGGCAACCCTGATCCAGCCATGCCGCGTGCAGGATGAAGG
TCTTCGGATTGTAAACTGCTTTTGTCAGGGACGAAAAGGATTGTGCTAATACCATGATCT
GCTGACGGTACCTGAAGAATAAGCACCGGCTAACTACGTG
>009842_2144_1231 160       0      160
TGGGGAATTTTGGACAATGGGGGCAACCCTGATCCAGCCATGCCGCGTGCAGGATGAAGG
TCTTCGGATTGTAAACTGCTTTTGTCAGGGACGAAAAGGATTGTGTTAATACCATGATCT
GCTGACGGTACCTGAAGAATAAGCACCGGCTAACTACGTA
>009852_1732_1507 151       0      151
GCAGCAGTGGGGAATATTGCACAATGGGGGAAACCCTGATGCAGCGACGCCGCGTGAAGG
AAGAAGTATCTCGGTATGTAAACTTCTATCAGCAGGGAAGATAATGACGGTACCTGACTA
AGAAGCCCCGGCTAACTACGTGCCANGCGCG
>009893_1688_2458 139       0      139
TGGGGAATATTGGACAATGGACCAAAAGTCTGATCCAGCAATTCTGTGTGCACGATGAAG
TTTTTCGGAATGTAAAGTGCTTTCAGTTGGGAAGGAGAAAGTGACGGTACCAACAGAAGA
AGCGACGGCTAAATACGTG
>009898_1870_3213 170       0      170
GCAGCAGTGGGGAATTTTGGACAATGGGGGCAACCCTGATCCAGCCATGCCGCGTGCAGG
ATGAAGGTCTTCGGATTGTAAACTGCTTTTGTCAGGGACGAAAAGGGTTGTGTTAATACC
ATGATCTGCTGACGGTACCTGAAGAATAAGCACCGGCTAACTACGTGCCC
>009918_2136_1948 155       0      155
TAGGGAATTTTCGGCAATGGGCGAAAGCCTGACCGAGCAATGCCGCGTGAGTGATGAAGG
TCTTCGGATTGTAAAGCTCTGTTGTAAAGGAAGAATATTACATATCAACTATGTAACTGA
CGGTACTTTACCAGAAAGTCACGGCTAACTTCGTG
>009926_1721_0937 162       0      162
TAGGGAATCTTCGGCAATGGGGGCAACCCTGACCGAGCAACGCCGCGTGAGTGAAGAAGG
TTTTCGGATCGTAAAGCTCTGTTGTAAGTGAAGAACGTGTGTGAGAGTGGAAAGTTCACA
CAGTGACGGTAACTTACCAGAAAGGGACGGCTAACTACGTGT
>009934_1877_1541 139       0      139
TGGGGAATATTGGACAATGGACCAAAAGTCTGATCCAGCAATTCTGTGTGCACGATGACG
GTCTTAGGATTGTAAAGTGCTTTCAATTGGGAAGAAAAAAATGACGGTACCAATAGAAGA
AGCGACGGCTAAATGCGTG
>009940_2284_1264 137       0      137
TGGGGAATATTGCACAATGGGGGAAACCCTGATGCAGCGACGCCGCGTGAGCGAAGAAGT
ATTTCGGTATGTAAAGCTCTATCAGCAGGGAAGAAGAAATGACGGTACCTGACTAAGAAG
CACCGGCTAAATACGTG
>009942_2044_3295 141       0      141
TGGGGAATATTGGACAATGGACCAAAGGTCTGATCCAGCAATTCTGTGTGCACGATGACG
GTCTTAGGATTGTAAAGTGCTTTCAATCGGGAAAAAGAAAGTGATGGTACCGATAGAAGA
AGCGACGGCTAAATACGTGCT
>009943_1715_2318 142       0      142
TGGGGAATATTGGACAATGGACCAAAAGTCTGATCCAGCAATTCTGTGTGCACGATGACG
GTCTTAGGATTGTAAAGTGCTTTCAATCGGGAAAAAGAAAGTGATGGTACCGATAGAAGA
AGCGACGGCTAAATACGTGCCA
>009954_2007_0870 139       0      139
TGGGGAATATTGGACAATGGACCAAAAGTCTGATCCAGCAATTCTGTGTGCACGATGACG
GTCTTAGGATTGTAAAGTGCTTTCAATTGGGAAGAAAAAAATGACGGTACCAATAGAAGA
AGCGACGGCTAAATACGTG
>009974_2172_1948 139       0      139
TGGGGAATATTGGACAATGGACCAAAAGTCTGATCCAGCAATTCTGTGTGCACGATGAAG
TTTTTCGGAATGTAAAGTGCTTTCAGTTGGGAAGAAGAAAGTGACGGTACCAACAGAAGA
AGCGACGGCTAAATACGTG
>009983_2248_3391 103       0      103
TGAGGGATATTGGTCAATGGACGAGAGTCTGAACCAGCCAAGTAGCGTGAAGGATGACTG
CCCTATGGGTTGTAAACTTCTTTTATATGGGAATAAAAAGAAG
>009984_1722_3320 142       0      142
GCAGCAGTGGGGAATATTGCACAATGGGGGAAACCCTGATGCAGCGACGCCGCGTGAGTG
AAGAAGTATTTCGGTATGTAAAGCTCTATCAGCAGGGAAGAAAGTGACGGTACCTGAATA
AGAAGCCCCGGCTAACTACGTG
>009993_2384_3101 139       0      139
TGGGGAATATTGGACAATGGACCAAAAGTCTGATCCAGCAATTCTGTGTGCACGATGACG
GTCTTAGGATTGTAAAGTGCTTTCAATCGGGAAAAAGAAAGTGATGGTACCGATAGAAGA
AGCGACGGCTAAATACGTG
>009994_1866_1627 139       0      139
TGGGGAATATTGGACAATGGACCAAAAGTCTGATCCAGCAATTCTGTGTGCACGATGACG
GTCTTAGGATTGTAAAGTGCTTTCAATCGGGAAAAAGAAAGTGATGGTACCGATAGAAGA
AGCGACGGCTAAATACGTG
>010511_1625_1313 156       0      156
TGAGGAATATTGGTCAATGGACGAGAGTCTGAACCAGCCAAGTAGCGTGCAGGATGACGG
CCCTATGGGTTGTAAACTGCTTTTATAAGGGAATAAAGTGAGCCTCGTGAGGCTTTTTGC
ATGTACCTTATGAATAAGGACCGGCTAATTCCGTGT
>010513_1604_2767 157       0      157
TAGGGAATTTTCGGCAATGGGCGAAAGCCTGACCGAGCAATGCCGCGTGAGTGATGAAGG
TCTTCGGATTGTAAAGCTCTGTTGTAAAGGGAGAATATTACATATCAACTATGTAACTGA
CGGTACTTTACCAGAAAGTCACGGCTAACTTCGTGCT
>010514_2179_2405 139       0      139
TGGGGAATATTGGACAATGGACCAAAAGTCTGATCCAGCAATTCTGTGTGCACGATGAAG
TTTTTCGGAATGTAAAGTGCTTTCAGTTGGGAAGAAGAAAGTGACGGTACCAACAGAAGA
AGCGACGGCTAAATACGTG
>010525_1609_3197 148       0      148
GCAGCAGTGGGGAATATTGGACAATGGACCAAAAGTCTGATCCAGCAATTCTGTGTGCAC
GATGACGGTCTTAGGATTGTAAAGTGCTTTCAATTGGGAAGAAAAAAATGACGGTACCAA
TAGAAGAAGCGGCGGCTAAATATGTGCC
>010526_2326_3122 79       0      79
TGGGGGAATATTGGACAATGGACCAAAAGTACTGATCCAGCAATTCTGTGTGCACGATGA
CGGTCTTAGGATTGTAAGT
>010542_1988_2974 139       0      139
TGGGGAATATTGGACAATGGACCAAAAGTCTGATCCAGCAATTCTGTGTGCACGATGAAG
TTTTTCGGAATGTAAAGTGCTTTCAGTTGGGAAGAAGAAAGTGACGGTACTAACAGAAGA
AGCGACGGCTAAATACGTG
>010543_2114_2701 144       0      144
GCAGTGGGGAATATTGGACAATGGACCAAAAGTCTGATCCAGCAATTCTGTGTGCACGAT
GACGGTCTTAGGATTGTAAAGTGCTTTCAATTGGGAAGAAAAAAAATGACGGTACCAATA
GAAGAAGCGACGGCTAAATACGTG
>010544_1959_1789 155       0      155
TGAGGAATATTGGTCAATGGACGAGAGTCTGAACCAGCCAAGTAGCGTGAAGGATGACTG
CCCTATGGGTTGTAAACTTCTTTTATACGGGAATAAAGTGAGCCACGTGTGGTTTTTTGT
ATGTACCGTATGAATAAGGATCGGCTAACTCCGTC
>010548_1954_3014 143       0      143
GCAGTGGGGAATATTGGACAATGGACCAAAAGTCTGATCCAGCAATTCTGTGTGCACGAT
GACGGTCTTAGGATTGTAAAGTGCTTTCAATCGGGAAAAAGAAAGTGATGGTACCGATAG
AAGAAGCGACGGCTAAATACGTG
>010559_2361_0571 139       0      139
TGGGGAATATTGGACAATGGACCAAAAGTCTGATCCAGCAATTCTGTGTGCACGATGACG
GTCTTAGGATTGTAAAGTGCTTTCAATTGGGAAGAAAAAAATGACGGTACCAATAGAAGA
AGCGACGGCTAAATACGTG
>010566_2491_1311 161       0      161
TGGGGAATCTTCCGCAATGGGCGAAAGCCTGACGGAGCAATGCCGCGTGAGTGATGAAGG
AATTCGTTCCGTAAAACTCTTTTGTTTATGACGAATGTGCAGATTGTGAATAATTATTTG
TAATGACGGTAGTAAACGAATAAGCCACGGCTAACTACGTG
>010568_2316_2425 160       0      160
TAGGGAATTTTCGGCAATGGGGGGAACCCTGACCGAGCAACGCCGCGTGAAGGAAGAAGG
AATTCGTTCTGTAAACTTCTGTTATAAAGGAAGAACGGCGGATATAGGGAATGATATCCG
AGTGACGGTACTTTATGAGAAAGCCACGGCTAACTACGTG
>010574_1870_2317 140       0      140
TGGGGAATATTGGACAATGGACCAAAAGTCTGATCCAGCAATTCTGTGTGCACGATGACG
GTCTTAGGATTGTAAAGTGCTTTCAATTGGGAAGAAAAAAATAGACGGTACCAATAGAAG
AAGCGACGGCTAAATACGTG
>010579_1975_1514 158       0      158
TGAGGAATATTGGTCAATGGACGAGAGTCTGAACCAGCCAAGTAGCGTGAAGGATGACTG
CCCTATGGGTTGTAAACTTCTTTTATACGGGAATAAAGTGTTCCACGCGTGGAATTTTGT
ATGTACCGTATGAATAAGGATCGGCTAACTCCGTGCCT
>010587_1973_1612 155       0      155
TAGGGAATTTTCGGCAATGGGCGAAAGCCTGACCGAGCAATGCCGCGTGAGTGATGAAGG
TCTTCGGATTGTAAAGCTCTGTTGTAAAGGAAGAATATTACATATCAACTATGTAACTGA
CGGTACTTTACCAGAAAGTCACGGCTAACTTCGTG
>010594_1916_3380 139       0      139
TGGGGAATATTGGACAATGGACCAAAAGTCTGATCCAGCAATTCTGTGTGCACGATGACG
GTCTTAGGATTGTAAAGTGCTTTCAATCGGGAAAAAGAAAGTGATGGTACCGATAGAAGA
AGCGACGGCTAAATACGTA
>010605_2224_2562 139       0      139
TGGGGAATATTGGACAATGGACCAAAAGTCTGATCCAGCAATTCTGTGTGCACGATGACG
GTCTTAGGATTGTAAAGTGCTTTCAATCGGGAAAAAGAAAGTGATGGTACCGATAGAAGA
AGCGACGGCTAAATACGTG
>010608_1729_0712 152       0      152
TGGGGAATATTGGACAATGGACCAAAAGTCTGATCCAGCAATTCTGTGTGCACGATGAAG
TTTTTCGGAATGTAAAGTGCTTTCAGTTGGGAAGAAGAAAGTGACGGTACCAACAGAAGA
AGCGACGGCTAAATACTTGCCANNCGCGAGTA
>010609_1653_1609 155       0      155
TGAGGAATATTGGTCAATGGACGAGAGTCTGAACCAGCCAAGTAGCGTGAAGGATGACTG
CCCTATGGGTTGTAAACTTCTTTTATATGGGAATAAAAAAGAGCACGTGTGCTCTATTGT
ATGTACCTTATGAATAAGCATCGGCTAATTCCGTG
>010613_1681_0870 138       0      138
TGGGGAATATTGCACAATGGGGGAAACCCTGATGCAGCGACGCCGCGTGAAGGAAGAAGT
ATCTCGGTATGTAAACTTCTATCAGCAGGGAAGATAATGACGGTACCTGACTAAGAAGCC
CCGGCTAACTACGTGCCC
>010626_2162_2214 161       0      161
TGGGGAATCTTCCGCAATGGGCGAAAGCCTGACGGAGCAATGCCGCGTGAGTGATGAAGG
AATTCGTTCCGTAAAACTCTTTTGTTTATGACGAATGTGCAGATTGTGAATAATTATTTG
TAATGACGGTAGTAAACGAATAAGCCACGGCTAACTACGTG
>010629_1743_2718 135       0      135
TGGGGAATATTGCACAATGGAGGAAACTCTGATGCAGCGACGCCGCGTGAGTGAAGAAGT
ATTTCGGTATGTAAAGCTCTATCAGCAGGGAAGATAATGACGGTACCTGACTAAGAAGCT
CCGGCTAAATACGTG
>010634_1748_2093 157       0      157
TAGGGAATTTTCGGCAATGGGCGAAAGCCTGACCGAGCAATGCCGCGTGAGTGATGAAGG
TCTTCGGATTGTAAAGCTCTGTTGTAAAGGGAGAATATTACATATCAACTATGTAACTGA
CGGTACTTTACCAGAAAGTCACGGCTAACTTCGTGCT
>010635_2272_0932 139       0      139
TGGGGAATATTGGACAATGGACCAAAAGTCTGATCCAGCAATTCTGTGTGCACGATGACG
GTCTTAGGATTGTAAAGTGCTTTCAATTGGGAAGAAAAAAATGACGGTACCAATAGAAGA
AGCGACGGCTAAATACGTG
>010640_2308_3402 137       0      137
TGGGGAATATTGCACAATGGGGGAAACCCTGATGCAGCGACGTCGCGTGAGCGAAGAAGT
ATTTCGGTATGTAAAGCTCTATCAGCAGGGAAGAAGAAATGACGGTACCTGACTAAGAAG
CACCGGCTAAATACGTA
>010645_1867_2084 139       0      139
TGGGGAATATTGGACAATGGACCAAAAGTCTGATCCAGCAATTCTGTGTGCACGATGAAG
TTTTTCGGAATGTAAAGTGCTTTCAGTTGGGAAGAAGAAAGTGACGGTACCAACAGAAGA
AGCGACGGCTAAATACGTG
>010665_1797_3309 139       0      139
GCAGTGGGGAATATTGCACAATGGGCGAAAGCCTGATGCAGCAACGCCGCGTGAAGGATG
AAGTATTTCGGTATGTAAACTTCTATCAGCAGGGAAGATAACGACGGTACCTGACTAAGA
AGCCCCGGCTAACTACGTA
>010670_2084_1220 181       0      181
TGGGGAATCTTCCGCAATGGGCGAAAGCCTGACGGAGCAATGCCGCGTGAGTGATGAAGG
AATTCGTTCCGTAAAACTCTTTTGTTTATGACGAATGTGCAGATTGTGAATAATTATTTG
TAATGACGGTAGTAAACGAATAAGCCACGGCTAACTACGTGCCAGCACGCCGGTAGGTAA
T
>010677_2006_2175 155       0      155
TGAGGAATATTGGTCAATGGACGAGAGTCTGAACCAGCCAAGTAGCGTGAAGGATGACTG
CCCTATGGGTTGTAAACTTCTTTTATACGGGAATAAAGTTAGCCACGTGTGGTTTTTTGT
ATGTACCGTATGAATAAGGATCGGCTAACTCCGTG
>010678_1967_0363 101       0      101
TGGGGAATATTGGACAATGGACCAAAAGTACTGATCCAGCAATTCTGTGTGCACGATGAC
GGTCTTAGGATTGTAAAGTGCTTTCAATTGGGAAGAAAAAA
>010686_1640_2062 135       0      135
TGGGGAATATTGCACAATGGGGGAAACCCTGATGCAGCGACGCCGCGTGAAGGAAGAAGT
ATCTCGGTATGTAAACTTCTATCAGCAGGGAAGAAAATGACGGTACCTGACTAAGAAGCC
CCGGCTAACTACGTG
>010692_2466_1558 71       0      71
TGGGGAATCTTCCGCAATGGGCGAAAGCCTGACGGAGCAATGCCGCGTGAGTGAAGAAGG
CCTGGTGTAAG
>010708_2459_0854 139       0      139
TGGGGAATATTGGACAATGGACCAAAAGTCTGATCCAGCAATTCTGTGTGCACGATGAAG
TTTTTCGGAATGTAAAGTGCTTTCAGTTGGGAAGAAGAAAGTGACGGTACCAACAGAAGA
AGCGACGGCTAAATACGTG
>010709_1894_1165 156       0      156
TGAGGAATATTGGTCAATGGGCGCGAGCCTGAACCAGCCAAGTAGCGTGAAGGATGACTG
CCCTATGGGTTGTAAACTTCTTTTGTCCGGGAATAAAACCGCCTACGTGTAGGCGCTTGT
ATGTACCGGTACGAATAAGCATCGGCTAACTCCGTG
>010713_2072_1488 140       0      140
TGGGGAATATTGGACAATGGACCAAAAGTCTGATCCAGCAATTCTGTGTGCACGATGAAG
TTTTTCGGAATGTAAAGTGCTTTCAGTTGGGAAGAAGAAAGTGACGGTACCAACAGAAGA
AGCGACGGCTAAATACGTGT
>010717_2110_2471 139       0      139
TGGGGAATATTGGACAATGGACCAAAAGTCTGATCCAGCAATTCTGTGTGCACGATGACG
GTCTTAGGATTGTAAAGTGCTTTCAATCGGGAAAAAGAAAGTGATGGTACCGATAGAAGA
AGCGACGGCTAAATACGTG
>010722_2142_3473 74       0      74
TGAGAATATTGCACAATAGGGCGCAAGCCTGATGCAGCAACGCCGCGTGAGCGTATGAAG
GCCTTGGTCGTTAA
>010723_2092_2916 135       0      135
TGGGGAATATTGCACAATGGGGGAAACCCTGATGCAGCGACGCCGCGTGAGCGATGAAGT
ATTTCGGTATGTAAAGCTCTATCAGCAGGGAAGATAATGACGGTACCTGACTAAGAAGCA
CCGGCTAAATACGTG
>010724_2441_0963 142       0      142
TGGGGAATATTGGACAATGGACCAAAAGTCTGATCCAGCAATTCTGTGTGCACGATGACG
GTCTTAGGATTGTAAAGTGCTTTCAATTGGGAAGAAAAAAATGACGGTACCAATAGAAGA
AGCGACGGCTAAATACGTGCCT
>010730_2147_0631 164       0      164
AGGCAGCAGTGAGGAATATTGGTCAATGGACGAGAGTCTGAACCAGCCAAGTAGCGTGAA
GGATGACTGCCCTATGGGTTGTAAACTTCTTTTATACGGGAATAAAGTGTTCCACGCGTG
GAATTTTGTATGTACCGTATGAATAAGGATCGGCTAACTCCGTG
>010736_1890_0909 140       0      140
TGGGGAATATTGGACAATGGACCAAAAGTCTGATCCAGCAATTCTGTGTGCACGATGAAG
TTTTTCGGAATGTAAAGTGCTTTCAGTTGGGAAGAAGAAAGTGACGGTACCAACAGAAGA
AGCGACGGCTAAATACGTGT
>010746_1855_2781 137       0      137
TAGGGAATATTGCACAATGGGGGAAACCCTGATGCAGCGACGCCGCGTGAAGGAAGAAGT
ATCTCGGTATGTAAACTTCTATCAGCAGGGAAGACAATGACGGTACCTGACTAAGAAGCC
CCGGCTAACTACGTGCT
>010756_1939_1416 146       0      146
GCAGCAGTGGGGAATATTGGACAATGGACCAAAAGTCTGATCCAGCAATTCTGTGTGCAC
GATGAAGTTTTTCGGAATGTAAAGTGCTTTCAGTTGGGAAGAAGAAAGTGACGGTACCAA
CAGAAGAAGCGACGGCTAAATACGTG
>010779_1633_2629 140       0      140
TGGGGAATATTGGACAATGGACCAAAAGTCTGATCCAGCAATTCTGTGTGCACGATGACG
GTCTTAGGATTGTAAAGTGCTTTCAATCGGGAAAAGAAAGTGATGGTACCGATAGAAGAA
GCGACGGCTAAATACGTGCA
>010801_1956_3074 137       0      137
GTGGGGAATCTTGCGCAATGGGGGGAACCCTGACGCAGCGACGCCGCGTGCGGGACGAAG
GCCCTCGGGTCGTAAACCGCTTTCAGCAGGGATGAGACAAGACGGTACCTGCAGAAGAAG
CCCCGGCTAACTACGTG
>010803_1911_2625 140       0      140
TGGGGAATATTGGACAATGGACCAAAAGTCTGATCCAGCAATTCTGTGTGCACGATGACG
GTCTTAGGATTGTAAAGTGCTTTCAATTGGGAAGAAAAAAAATGACGGTACCAATAGAAG
AAGCGACGGCTAAATACGTG
>010804_1626_3186 162       0      162
TGGGGAATTTTGGACAATGGGGGCAACCCTGATCCAGCCATGCCGCGTGCAGGATGAAGG
TCTTCGGATTGTAAACTGCTTTTGTCAGGGACGAAAAGGATTGTGTTAATACCATGATCT
GCTGACGGTACCTGAAGAATAAGCACCGGCTAACTACGTGCA
>010812_2132_2567 135       0      135
TGGGGAATATTGCACAATGGGGGAAACCCTGATGCAGCGACGCCGCGTGAGCGAAGAAGT
ATTTCGGTATGTAAAGCTCTATCAGCAGGGAAGAAAATGACGGTACCTGACTAAGAAGCC
CCGGCTAACTACGTG
>010846_2295_2817 141       0      141
TGGGGAATATTGGACAATGGACCAAAAGTCTGATCCAGCAATTCTGTGTGCACGATGAAG
TTTTTCGGAATGTAAAGTGCTTTCAGTTGGGAAGAAGAAAGTGACGGTACCAACAGAAGA
AGCGACGGCTAAATACGTGCT
>010848_2291_3068 136       0      136
TGGGGAATCTTGCGCAATGGGGGGAACCCTGACGCAGCGACGCCGCGTGCGGGACGAAGG
CCCTCGGGTCGTAAACCGCTTTCAGCAGGGATGAGACAAGACGGTACCCGCAGAAGAAGC
CCCGGCTAACTACGTG
>010850_1899_1279 157       0      157
TGAGGAATATTGGTCAATGGACGAGAGTCTGAACCAGCCAAGTAGCGTGAAGGATGACTG
CCCTATGGGTTGTAAACTTCTTTTATACGGGAATAAAGTGAGCCACGTGTGGTTTTTTGT
ATGTACCGTATGAATAAGGATCGGCTAACTCCGTGCA
>010860_2381_3083 158       0      158
TGAGGAATATTGGTCAATGGGCGCGAGCCTGAACCAGCCAAGTAGCGTGAAGGATGACTG
CCCTATGGGTTGTAAACTTCTTTTGTCCGGGAATAAAACCGCCTACGTGTAGGCGCTTGT
ATGTACCGGTACGAATAAGCATCGGCTAACTCCGTGCT
>010863_1779_1519 137       0      137
TGGGGAATATTGCACAATGGGGGAAACCCTGATGCAGCGACGCCGCGTGGAGGAAGAAGG
TCTTCGGATTGTAAACTCCTGTTGTTGGGGAAGATAATGACGGTACCCAACAAGGAAGTG
ACGGCTAACTACGTGCT
>010870_1676_3166 139       0      139
TGGGGAATATTGGACAATGGACCAAAAGTCTGATCCAGCAATTCTGTGTGCACGATGAAG
TTTTTCGGAATGTAAAGTGCGTTCAGTTGGGAAGAAGAAAGTGACGGTACCAACAGAAGA
AGCGACGGCTAAATACGTG
>010871_2114_0876 68       0      68
TGGGGAATTTTGGACAATGGGGGCAACCCTGATCCAGCCATGCCGCGTGCAGGAAGAAGG
CCTGTGTA
>010873_2485_0861 161       0      161
TGGGGAATTTTGGACAATGGGGGCAACCCTGATCCAGCCATGCCGCGTGCAGGATGAAGG
TCTTCGGATTGTAAACTGCTTTTGTCAGGGACGAAAAGGATTGTGCTAATACCATGATCT
GCTGACGGTACCTGAAGAATAAGCACCGGCTAACTACGTGT
>010878_1800_0937 137       0      137
TGGGGAATATTGCACAATGGGGGAAACCCTGATGCAGCGACGCCGCGTGAAGGAAGAAGT
ATCTCGGTATGTAAACTTCTATCAGCAGGGAAGAAAATGACGGTACCTGACTAAGAAGCC
CCGGCTAACTACGTGCT
>010883_2023_0491 162       0      162
TGGGGAATTTTGGACAATGGGGGCAACCCTGATCCAGCCATGCCGCGTGCAGGATGAAGG
TCTTCGGATTGTAAACTGCTTTTGTCAGGGACGAAAAGGATTGTGCTAATACCATGATCT
GCTGACGGTACCTGAAGAATAAGCACCGGCTAACTACGTGCC
>010894_2421_1557 139       0      139
TGGGGAATATTGGACAATGGACCAAAAGTCTGATCCAGCAATTCTGTGTGCACGATGACG
GTCTTAGGATTGTAAAGTGCTTTCAATCGGGAAAAAGAAAGTGATGGTACCGATAGAAGA
AGCGACGGCTAAATACGTG
>010896_2447_2546 39       0      39
GTGGGGAATATTGGACAATGGACCAAAAGTACTGATCCA
>010909_2079_1678 139       0      139
TGGGGAATATTGGACAATGGACCAAAAGTCTGATCCAGCAATTCTGTGTGCACGATGACG
GTCTTAGGATTGTAAAGTGCTTTCAATCGGGAAAAAGAAAGTGATGGTACCGATAGAAGA
AGCGACGGCTAAATACGTG
>010917_2137_2161 156       0      156
TGAGGAATATTGGCCAATGGGCGCGAGCCTGAACCAGCCAAGTAGCGTGAAGGATGACTG
CCCTATGGGTTGTAAACTTCTTTTGTCCGGGAATAAAACCGCCTACGTGTAGGCGCTTGT
ATGTACCGGTACGAATAAGCATCGGCTAACTCCGTG
>010924_2038_2693 141       0      141
TGGGGAATATTGGGCAATGGACCAAAAGTCTGATCCAGCAATTCTGTGTGCACGATGAAG
TTTTTCGGAATGTAAAGTGCTTTCAGTTGGGAAGAAGAAAGTGACGGTACCAACAGAAGA
AGCGACGGCTAAATACGTGCT
>010930_2183_2398 155       0      155
TGAGGAATATTGGTCAATGGACGAGAGTCTGAACCAGCCAAGTAGCGTGAAGGAAGACTG
CCCTATGGGTTGTAAACTTCTTTTATAAGGGAATAAAGTCAGGTACGTGTACCTGTTTGT
ATGTACCTTATGAATAAGCATCGGCTAACTCCGTA
>010954_1698_3094 110       0      110
TAGGGAATATTGCACAATGGGGGAAACCCTGATGCAGCCATGCCGCGTGTGTGAAGAAGG
CCTGGTGTAAGNACTTCTAGTGGGGAGGGGAAACGAACTAGACGTTACCC
>010957_2176_3496 166       0      166
GGAGCAGTGAGGAATATTGGTCAATGGGCGCGAGCCTGAACCAGCCAAGTAGCGTGAAGG
ATGACTGCCCTATGGGTTGTAAACTTCTTTTGTCCGGGAATAAAACCGCCTACGTGTAGG
CGCTTGTACGTACCGGTACGAATAAGCATCGGCTAACTCCGTGCCC
>010958_2239_2153 68       0      68
TGGGGAATTTTGGACAATGGGGGCAACCCTGATCCAGCCATGCCGCGTGCAGGAAGAAGG
CCTGTGTA
>010966_2450_1532 140       0      140
TGGGGAATATTGGACAATGGACCAAAAGTCTGATCCAGCAATTCTGTGTGCACGATGACG
GTCTTAGGATTGTAAAGTGCTTTCAATCGGGAAAAAGAAAGTGATGGTACCGATAGAAGA
AGCGACGGCTAAATACGTGA
>010971_1985_2914 156       0      156
TGAGGAATATTGGTCAATGGACGAGAGTCTGAACCAGCCAAGTAGCGTGAAGGATGACTG
CCCTATGGGTTGTAAACTTCTTTTATATGGGAATAAAAAAGAGCACGTGTGCTCTATTGT
ATGTACCTTATGAATAAGCATCGGCTAATTCCGTGT
>010989_1912_1768 145       0      145
CAGCAGTGGGGAATATTGGACAATGGACCAAAAGTCTGATCCAGCAATTCTGTGTGCACG
ATGAAGTTTTTCGGAATGTAAAGTGCTTTCAGTTGGGAAAAAGAAAGTGACGGTACCAAC
AGAAGAAGCGACGGCTAAATACGTG
>010990_1688_3377 87       0      87
GCAGTAGGGAATCTTCGGCAATGGGCGAAAGCCTGACCGAGCAACGCCGCGTGAATGATG
AAGGCCTGGTGTAATATNTNTAGAGAG
>010992_1802_1924 139       0      139
TGGGGAATATTGGACAATGGACCAAAAGTCTGATCCAGCAATTCTGTGTGCACGATGAAG
TTTTTCGGAATGTAAAGTGCTTTCAGTTGGGAAGAAGAAAGTGACGGTACCAACAGAAGA
AGCGACGGCTAAATACGTG
>011000_1673_1024 161       0      161
TGGGGAATCTTCCGCAATGGGCGAAAGCCTGACGGAGCAATGCCGCGTGAGTGATGAAGG
AATTCGTTCCGTAAAACTCTTTTGTTTATGACGAATGTGCAGATTGTGAATAATTATTTG
TAATGACGGTAGTAAACGAATAAGCCACGGCTAACTACGTG
>011006_1615_2263 69       0      69
TGGGGAATTTTGGACAATGGGGGCAACCCTGATCCAGCCATGCCGCGTGCAGGAAGAAGG
CCTGGTGTA
>011009_1751_1865 156       0      156
TGAGGAATATTGGTCAATGGGCGCGAGCCTGAACCAGCCAAGTAGCGTGAAGGATGACTG
CCCTATGGGTTGTAAACTTCTTTTGTCCGGGAATAAAACCGCCTACGTGTAGGCGCTTGT
ATGTACCGGTACGAATAAGCATCGGCTAACTCCGTG
>011018_2159_1278 160       0      160
TGGGGAATTTTGGACAATGGGGGCAACCCTGATCCAGCCATGCCGCGTGCAGGATGAAGG
TCTTCGGATTGTAAACTGCTTTTGTCAGGGACGAAAAGGATTGTGTTAATACCATGATCT
GCTGACGGTACCTGAAGAATAAGCACCGGCTAACTACGTG
>011020_2133_1949 176       0      176
TGAGGAATATTGGTCAATGGGCGCGAGCCTGAACCAGCCAAGTAGCGTGAAGGATGACTG
CCCTATGGGTTGTAAACTTCTTTTGTCCGGGAATAAAACCGCCTACGTGTAGGCGCTTGT
ATGTACCGGTACGAATAAGCATCGGCTAACTCCGTGCCAGCACGCCCGCAAGTAAT
>011024_1858_2485 136       0      136
TGGGGAATATTGCACAATGGGGGAAACCCTGATGCAGCAACGCCGCGTGAGTGAAGAAGT
ATTTCGGTATGTAAAGCTCTATCAGCAGGGAAGAAAGTGACGGTACCTGACTAAGAAGCC
CCGGCTAACTACGTGT
>011029_2200_0704 161       0      161
TGGGGAATCTTCCGCAATGGGCGAAAGCCTGACGGAGCAATGCCGCGTGAGTGATGAAGG
AATTCGTTCCGTAAAACTCTTTTGTTTATGACGAATGTGCAGATTGTGAATAATTATTTG
TAATGACGGTAGTAAACGAATAAGCCACGGCTAACTACGTG
>011031_2005_1595 139       0      139
TGGGGAATATTGGACAATGGACCAAAAGTCTGATCCAGCAATTCTGTGTGCACGATGAAG
TTTTTCGGAATGTAAAGTGCTTTCAGTTGGGAAGAAGAAAGTGACGGTACCAACAGAAGA
AGCGACGGCTAAATACGTG
>011038_1676_2087 157       0      157
TGAGGAATATTGGTCAATGGGCGCGAGCCTGAACCAGCCAAGTAGCGTGAAGGATGACTG
CCCTATGGGTTGTAAACTTCTTTTGTCCGGGAATAAAACCGCCTACGTGTAGGCGCTTGT
ATGTACCGGTACGAATAAGCATCGGCTAACTCCGTGT
>011043_1714_1473 156       0      156
TGGGGAATATTGGACAATGGACCGAAAAGTCTGATCCAGCAATTCTGTGTGCACGATGAC
GGTCTTAGGATTGTAAAGTGCTTTCAATCGGGAAAAAGAAAGTGATGGTACCGATAGAAG
AAGCGACGGCTAAATACGTGTCAGCAACCGCGGAAT
>011046_2134_2138 188       0      188
CAGCAGTGGGGAATCCTCCGCAATGGGCGAAAGCCTGACGGAGCAATGCCGCGTGAGTGA
TGAAGGAATTCGTTCCGTAAAACTCTTTTGTTTATGACGAATGTGCAGATTGTGAATAAT
TATTTGTAATGACGGTAGTAAACGAATAAGCCACGGCTAACTACGTTCCACGCAGCCGCC
GGTAAGTA
>011055_2138_3258 141       0      141
TGGGGAATATTGGACAATGGACCAAAAGTCTGATCCAGCAATTCTGTGTGCACGATGAAG
TTTTTCGGAATGTAAAGTGCTTTCAGTTGGGAAGAAGAAAGTGACGGTACCAACAGAAGA
AGCGACGGCTAAATACTTCNC
>011057_2067_0772 174       0      174
TGAGGAATATTGGTCAATGGACGCAAGTCTGAACCAGCCAAGTAGCGTGCAGGATGACGG
CCCTCCGGGTTGTAAACTGCTTTTAGTTGGGAATAAAGTGCAGCTCGTGAGCTGTTTTGT
ATGTACCATCAGAAAAAGGACCGGCTAATTCCGTCGCGCAGCCGCCGGTAAGTA
>011070_2464_2557 145       0      145
GCAGTGGGGAATATTGGACAATGGACCAAAAGTCTGATCCAGCAATTCTGTGTGCACGAT
GAAGTTTTTCGGAATGTAAAGTGCTTTCAGTTGGGAAGAAGAAAGTGACGGTACCAACAG
AAGAAGCGACGGCTAAATACGTGCT
>011072_2376_1679 156       0      156
TGAGGAATATTGGTCAATGGACGAGAGTCTGAACCAGCCAAGTAGCGTGCAGGAAGACGG
CCCTATGGGTTGTAAACTGCTTTTATAAGGGAATAAAGTGAGTCTCGTGAGACTTTTTGC
ATGTACCTTATGAATAAGGACCGGCTAATTCCGTGT
>011076_1937_1155 135       0      135
TGGGGAATATTGCACAATGGGGGAAACCCTGATGCAGCAACGCCGCGTGAGTGATGACGG
TCTTCGGATTGTAAAGCTCTGTCTTTGGGGACGATAATGACGGTACCCAAGGAGGAAGCC
ACGGCTAACTACGTG
>011077_2217_2021 135       0      135
TGGGGAATATTGCACAATGGAGGAAACTCTGATGCAGCGACGCCGCGTGAGTGAAGAAGT
ATTTCGGTATGTAAAGCTCTATCAGCAGGGAAGATAATGACGGTACCTGACTAAGAAGCT
CCGGCTAAATACGTA
>011078_2017_1647 155       0      155
TGAGGAATATTGGTCAATGGACGCAAGTCTGAACCAGCCAAGTAGCGTGCAGGATGACGG
CCCTCCGGGTTGTAAACTGCTTTTAGTTGGGAATAAAGTGCAGTTCGTGAGCTGTTTTGT
ATGTACCATCAGAAAAAGGACCGGCTAGTTCCGTG
>011079_2195_0837 158       0      158
TAGGGAATTTTCGGCAATGGGCGAAAGCCTGACCGAGCAATGCCGCGTGAGTGATGAAGG
TCTTCGGATTGTAAAGCTCTGTTGTAAAGGAAGAATATTACATATCAACTATGTAACTGA
CGGTACTTTACCTAGAAAGTACACGGCTAACTTCGTGT
>011083_2444_1199 157       0      157
TGAGGAATATTGGTCAATGGGCGCGAGCCTGAACCAGCCAAGTAGCGTGAAGGATGACTG
CCCTATGGGTTGTAAACTTCTTTTGTCCGGGAATAAAACCGCCTACGTGTAGGCGCTTGT
ATGTACCGGTACGAATAAGCATCGGCTAACTCCGTGT
>011091_2040_2610 179       0      179
TGGGGAATTTTGGACAATGGGGGCAACCCTGATCCAGCCATGCCGCGTGCAGGATGAAGG
TCTTCGGATTGTAAACTGCTTTTGTCAGGGACGAAAAGGATTGTGCTAATACCATGATCT
GCTGACGGTACCTGAAGAATAAGCACCGGCTAACTACGTGCCAGCACGCCGACGGTAAT
>011111_2071_1188 161       0      161
TGGGGAATTTTGGACAATGGGGGCAACCCTGATCCAGCCATGCCGCGTGCAGGATGAAGG
TCTTCGGATTGTAAACTGCTTTTGTCAGGGACGAAAAGGATTGTGTTAATACCATGATCT
GCTGACGGTACCTGAAGAATAAGCACCGGCTAACTACGTGT
>011117_2355_1539 141       0      141
TGGGGAATATTGGACAATGGACCAAAAGTCTGATCCAGCAATTCTGTGTGCACGATGACG
GTCTTAGGATTGTAAAGTGCTTTCAATCGGGAAAAAGAAAGTGATGGTACCGATAGAAGA
AGCGACGGCTAAATACGTGCA
>011120_2306_0645 143       0      143
TGGGGAATATTGGACAATGGACCAAAAGTCTGATCCAGCAATTCTGTGTGCACGATGACG
GTCTTAGGATTGTAAAGTGCTTTCAATTGGGAAGAAAAAAAATAGACGGTACCGAATAGA
AGAAGCGACGGCTAAATACGTGT
>011130_1771_1074 139       0      139
TGGGGAATATTGGACAATGGACCAAAAGTCTGATCCAGCAATTCTGTGTGCACGATGACG
GTCTTAGGATTGTAAAGTGCTTTCAATTGGGAAGAAAAAAATGACGGTACCAATAGAAGA
AGCGACGGCTAAATACGTG
>011142_2248_0813 155       0      155
TGAGGAATATTGGTCAATGGACGAGAGTCTGAACCAGCCAAGTAGCGTGAAGGATGACTG
CCCTATGGGTTGTAAACTTCTTTTATACGGGAATAAAGTGAGCCACGTGTGGTTTTTTGT
ATGTACCGTATGAATAAGGATCGGCTAACTCCGTG
>011143_1840_3151 136       0      136
TGGGGAATATTGCACAATGGGGGAAACCCTGATGCAGCGACGCCGCGTGAAGGAAGAAGT
ATCTCGGTATGTAAACTTCTGTCAGCAGGGAAGATAATGACGGTACCTGACTAAGAAGCC
CCGGCTAACTACGTGT
>011148_1853_0957 156       0      156
TGAGGAATATTGGTCAATGGACGAGAGTCTGAACCAGCCAAGTAGCGTGCAGGAAGACGG
CCCTATGGGTTGTAAACTGCTTTTATAAGGGAATAAAGTGAGTCTCGTGAGACTTTTTGC
ATGTACCTTATGAATAAGGACCGGCTAATTCCGTGT
>011153_1780_0972 157       0      157
TGAGGAATATTGGTCAATGGGCGCGAGCCTGAACCAGCCAAGTAGCGTGAAGGATGACTG
CCCTATGGGTTGTAAACTTCTTTTGTCCGGGAATAAAACCGCCTACGTGTAGGCGCTTGT
ATGTACCGGTACGAATAAGCATCGGCTAACTCCGTGT
>011160_1982_0587 141       0      141
TGGGGAATATTGGACAATGGACCAAAAGTCTGATCCAGCAATTCTGTGTGCACGATGAAG
TTTTTCGGAATGTAAAGTGCTTTCAGTTGGGAAGAAGAAAGTGACGGTACCAACAGAAGA
AGCGACGGCTAAATACGTGCT
>011161_1640_2141 139       0      139
TGGGGAATATTGGACAATGGACCAAAAGTCTGATCCAGCAATTCTGTGTGCACGATGACG
GTCTTAGGATTGTAAAGTGCTTTCAATCGGGAAAAAGAAAGTGATGGTACCGATAGAAGA
AGCGACGGCTAAATACGTG
>011164_1858_3273 170       0      170
GGCAGCAGTGGGAATTTTGGACAATGGGGGCAACCCTGATCCAGCCATGCCGCGTGCAGG
ATGAAGGTCTTCGGATTGTAAACTGCTTTTGTCAGGGACGAAAAGGATTCCGCTAATACC
GGGATCTGCTGACGGTACCTGAAGAATAAGCACCGGCTAACTACGTGCCT
>011165_1984_3312 156       0      156
TGAGGAATATTGGTCAATGGGCGCGAGCCTGAACCAGCCAAGTAGCGTGAAGGATGACTG
CCCTATGGGTTGTAAACTTCTTTTGTCCGGGAATAAAACCGCCTACGTGTAGGCGCTTGT
ATGTACCGGTACGAATAAGCATCGGCTAACTCCGTG
>011172_1999_0947 141       0      141
TGGGGAATATTGGACAATGGACCAAAAGTCTGATCCAGCAATTCTGTGTGCACGATGAAG
TTTTTCGGAATGTAAAGTGCTTTCAGTTGGGAAGAAGAAAGTGACGGTACCAACCAGAAG
AAGCGACGGCTAAATACGTGG
>011176_1693_2270 139       0      139
TGGGGAATATTGGACAATGGACCAAAAGTCTGATCCAGCAATTCTGTGTGCACGATGAAG
TTTTTCGGAATGTAAAGTGCTTTCAGTTGGGAAGAAGAAAGTGACGGTACCAACAGAAGA
AGCGACGGCTAAATACGTG
>011178_1950_3293 156       0      156
TGAGGAATATTGGTCAATGGACGAGAGTCTGAACCAGCCAAGTAGCGTGAAGGATGACTG
CCCTATGGGTTGTAAACTTCTTTTATACGGGAATAAAGTGTTCCACGCGTGGAATTTTGT
ATGTACCGTATGAATAAGGATCGGCTAACTCCGTGG
>011179_1751_1989 139       0      139
TCGGGAATATTGCGCAATGGAGGAAACTCTGACGCAGTGACGCCGCGTGCAGGAAGAAGG
TTTTCGGATTGTAAACTGCTTTAGACAGGGAAGAAACAAGACAGTACCTGTAGAATAAGC
TCCGGCTAACTACGTGCCA
>011191_1921_1724 138       0      138
TGGGGAATATTGCACAATGGGGGAAACCCTGATGCAGCAACGCCGCGTGAGTGAAGAAGT
ATTTCGGTATGTAAAGCTCTATCAGCAGGGAAGAAAGTGACGGTACCTGACTAAGAAGCC
CCGGCTAACTACGTCGCA
>011202_1826_3218 157       0      157
TGAGGAATATTGGTCAATGGACGAGAGTCTGAACCAGCCAAGTAGCGTGGGGATGACTGC
CCTATGGGTTGTAAACTTCTTTTATACGGGAATAAAGTGTTCCACGCGTGGAATTTTGTA
TGTACCGTATGAATAAGGATCGGCTAACTCCGTGCCC
>011204_2278_1303 139       0      139
TGGGGAATATTGGACAATGGACCAAAAGTCTGATCCAGCAATTCTGTGCGCACGATGAAG
TTTTTCGGAATGTAAAGTGCTTTCAGTTGGGAAGAAGAAAGTGACGGTACTAACAGAAGA
AGCGACGGCTAAATACGTG
>011206_1817_2471 139       0      139
TGGGGAATATTGGACAATGGACCAAAAGTCTGATCCAGCAATTCTGTGTGCACGATGAAG
TTTTTCGGAATGTAAAGTGCTTTCAGTTGGGAAGAAGAAAGTGACGGTACCAACAGAAGA
AGCGACGGCTAAATACGTG
>011207_2484_1040 136       0      136
TGGGGAATATTGCACAATGGGGGAAACCCTGATGCAGCGACGCCGCGTGAAGGAAGAAGT
ATCTCGGTATGTAAACTTCTATCAGCAGGGAAGAAAATGACGGTACCTGACTAAGAAGCC
CCGGCTAACTACGTGT
>011209_1710_0609 157       0      157
TGAGGAATATTGGTCAATGGACGAGAGTCTGAACCAGCCAAGTAGCGTGAAGGATGACTG
CCCTATGGGTTGTAAACTTCTTTTATATGGGAATAAAAAAGAGCACGTGTGCTCTATTGT
ATGTACCTTATGAATAAGCATCGGCTAATTCCGTGCT
>011215_1878_0960 139       0      139
TGGGGAATATTGGACAATGGACCAAAAGTCTGATCCAGCAATTCTGTGTGCACGATGAAG
TTTTTCGGAATGTAAAGTGCTTTCAGTTGGGAAGAAGAAAGTGACGGTACCAACAGAAGA
AGCGACGGCTAAATACGTG
>011226_2039_2153 135       0      135
TAGGGAATATTGCACAATGGGGGAAACCCTGATGCAGCGACGCCGCGTGAAGGAAGAAGT
ATCTCGGTATGTAAACTTCTATCAGCAGGGAAGACAATGACGGTACCCGACTAAGAAGCC
CCGGCTAACTACGTG
>011231_1864_1198 156       0      156
TGAGGAATATTGGTCAATGGGCGCGAGCCTGAACCAGCCAAGTAGCGTGAAGGATGACTG
CCCTATGGGTTGTAAACTTCTTTTGTCCGGGAATAAAACCGCCTACGTGTAGGCGCTTGT
ATGTACCGGTACGAATAAGCATCGGCTAACTCCGTA
>011241_1912_0759 143       0      143
TGGGGAAGTATTGGACAATGGACCAAAAGTACTGATCCAGCAATTCTGTGTGCACGATGA
AGTTTTTCGGTAATGTAAAGTAGCTTTCAGTTGGGAAGAAGAAAGTGACGGTACCAACAG
AAGAAGCGACGGCTAAATACGTG
>011242_1636_1960 139       0      139
TGGGGAATATTGGACAATGGACCAAAAGTCTGATCCAGCAATTCTGTGTGCACGATGAAG
TTTTTCGGAATGTAAAGTGCTTTCAGTTGGGAAGAAGAAAGTGACGGTACCAACAGAAGA
AGCGACGGCTAAATACGTG
>011245_1999_2822 138       0      138
TGGGGAATCTTGCGCAATGGGGGGAACCCTGACGCAGCGACGCCGCGTGCGGGACGAAGG
CCCTCGGGTCGTAAACCGCTTTCAGCAGGGATGAGACAAGACGGTACCTGCAGAAGAAGC
CCCGGCTAACTACGTGCA
>011251_1980_1185 137       0      137
TGGGGAATATTGCACAATGGGGGAAACCCTGATGCAGCGACGCCGCGTGAGCGAAGAAGT
ATTTCGGTATGTAAAGCTCTATCAGCAGGGAAGAAGAAATGACGGTACCTGACTAAGAAG
CACCGGCTAAATACGTG
>011252_2319_1947 135       0      135
TGGGGAATATTGCACAATGGGGGAAACCCTGATGCAGCGACGCCGCGTGGAGGAAGAAGG
TCTTCGGATTGTAAACTCCTGTTGTTGGGGAAGATAATGACGGTACCCAACAAGGAAGTG
ACGGCTAACTACGTG
>011257_2193_3225 151       0      151
CAGCAGTGGGGAATATTGGACAATGGACCAAAAGTCTGATCCAGCAATTCTGTGTGCACG
ATGACGGTCTTAGGATTGTAAAGTGCTTTCAATTGGGAAGAAAAAAATAGACGGTACCTA
TAGAAGAAGCGACGGCTAAATAACGTGCCAC
>011265_1934_2079 158       0      158
TAGGGAATTTTCGGCAATGGGCGAAAGCCTGACCGAGCAATGCCGCGTGAGTGATGAAGG
TCTTCGGATTGTAAAGCTCTGTTGTAAAGGAAGAATATTACATATCAACTATGTAACTGA
CGGTACTTTACCAGAAAGTACACGGCTAACTTCGTGCT
>011266_2170_3001 158       0      158
TGAGGAATATTGGTCAACGGGCGCGAGCCCGAACCAGCCAAGTAGCGTGAAGGATGACTG
CCCTACGGGTTGTAAACTTCTTTTGTCCGGGAATAAAACCGCCTACGTGTAGGCGCTTGT
ATGTACCGGTACGAATAAGCATCGGCTAACTCCGTGCG
>011269_1620_0797 137       0      137
TGGGGAATATTGCACAATGGGGGAAACCCTGATGCAGCGACGCCGCGTGAGTGAAGAAGT
ATTTCGGTATGTAAAGCTCTATCAGCAGGGAAGAAAGTGACGGTACCTGAATAAGAAGCC
CCGGCTAACTACGTGCG
>011292_2120_0500 136       0      136
TGGGGAATATTGCACAATGGGGGAAACCCTGATGCAGCAACGCCGCGTGGGTGAAGAAGT
ATTTCGGTATGTAAAGCTCTATCAGCAGGGAAGAAAGTGACGGTACCTGACTAAGAAGCC
CCGGCTAACTACGTGT
>011294_1939_1995 135       0      135
TGGGGAATATTGCACAATGGGGGAAACCCTGATGCAGCGACGCCGCGTGAGCGATGAAGT
ATTTCGGTATGTAAAGCTCTATCAGCAGGGAAGATAATGACGGTACCTGACTAAGAAGCA
CCGGCTAAATACGTG
>011295_2021_3281 160       0      160
TAGGGAATTTTCGGCAATGGGCGAAAGCCTGACCGAGCAACGCCGCGTGAGGGAGGAAGT
ACTTCGGTATGTAAACATCTGTTATAAAGGAAGAACGGTACATGGAGGGAATGCCATGTA
AGTGACGGTACTTTATGAGGAAGCCACGGCTAACTACGTG
>011296_2082_1683 142       0      142
TGGGGAATATTGGACAATGGACCAAAAGTCTGATCCAGCAATTCTGTGTGCACGATGACG
GTCTTAGGATTGTAAAGTGCTTTCAATCGGGAAAAAGAAAGTGATGGTACCGATAGAAGA
AGCGACGGCTAAATACGTGCCC
>011300_1653_1047 135       0      135
TGGGGAATATTGCACAATGGGGGAAACCCTGATGCAGCGACGCCGCGTGAGTGAAGAAGT
ATTTCGGTATGTAAAGCTCTATCAGCAGGGAAGAAAGTGACGGTACCTGAATAAGAAGCC
CCGGCTAACTACGTG
>011302_1673_2441 146       0      146
GGCAGCAGTGGGGAATATTGCACAATGGGGGAAACCCTGATGCAGCGACGCCGCGTGAGC
GAAGAAGTATTTCGGTATGTAAAGCTCTATCAGCAGGGAAGAAGAAATGACGGTACCTGA
CTAAGAAGCACCGGCTAAATACGTGA
>011304_1590_1239 140       0      140
TGGGGAATATTGGACAATGGACCAAAAGTCTGATCCAGCAATTCTGTGTGCACGATGACG
GTCTTAGGATTGTAAAGTGCTTTCAATTGGGAAGAAAAAAAATGACGGTACCAATAGAAG
AAGCGACGGCTAAATACGTG
>011307_1916_1555 157       0      157
TGAGGAATATTGGTCAATGGACGAGAGTCTGAACCAGCCAAGTAGCGTGAAGGATGACTG
CCCTATGGGTTGTAAACTTCTTTTATACGGGAATAAAGTGAGCCACGTGTGGTTTTTTGT
ATGTACCGTATGAATAAGGATCGGCTAACTCCGTGCT
>011310_1601_2403 139       0      139
TGGGGAATATTGGACAATGGACCAAAAGTCTGATCCAGCAATTCTGTGTGCACGATGACG
GTCTTAGGATTGTAAAGTGCTTTCAATCGGGAAAAAGAAAGTGATGGTACCGATAGAAGA
AGCGACGGCTAAATACGTG
>011314_1905_1243 139       0      139
TGGGGAATATTGGACAATGGACCAAAAGTCTGATCCAGCAATTCTGTGTGCACGATGAAG
TTTTTCGGAATGTAAAGTGCTTTCAGTTGGGAAGAAGAAAGTGACGGTACCAACAGAAGA
AGCGACGGCTAAATACGTG
>011323_1775_3189 163       0      163
TGGGGAATCTTCCGCAATGGGCGAAAGCCTGACGGAGCAATGCCGCGTGAGTGATGAAGG
AATTCGTTCCGTAAAACTCTTTTGTTTATGACGAATGTGCAGATTGTGAATAATTATTTG
TAATGACGGTAGTAAACGAATAAGCCACGGCTAACTACGTGCA
>011333_1948_1789 135       0      135
TGGGGAATATTGCACAATGGGGGAAACCCTGATGCAGCGACGCCGCGTGAAGGATGAAGT
ATTTCGGTATGTAAACTTCTATCAGCAGGGAAGAAAACGACGGTACCTGAGTAAGAAGCC
CCGGCTAACTACGTG
>011338_1622_1272 139       0      139
TGGGGAATATTGGACAATGGACCAAAAGTCTGATCCAGCAATTCTGTGTGCACGATGAAG
TTTTTCGGAATGTAAAGTGCTTTCAGTTGGGAAGAAGAAAGTGACGGTACCAACAGAAGA
AGCGACGGCTAAATACGTG
>011352_2096_2813 139       0      139
TGGGGAATATTGGACAATGGACCAAAAGTCTGATCCAGCAATTCTGTGTGCACGATGACG
GTCTTAGGATTGTAAAGTGCTTTCAATCGGGAAAAAGAAAGTGATGGTACCGATAGAAGA
AGCGACGGCTAAATACGTG
>011360_2320_0634 140       0      140
TTGGGGAATATTGGACAATGGACCAAAAGTCTGATCCAGCAATTCTGTGTGCACGATGAA
GTTTTTCGGAATGTAAAGTGCTTTCAGTTGGGAAGAAGAAAGTGACGGTACTAACAGAAG
AAGCGACGGCTAAATACGTG
>011372_2086_1982 139       0      139
TGGGGAATATTGGACAATGGACCAAAAGTCTGATCCAGCAATTCTGTGTGCACGATGAAG
TTTTTCGGAATGTAAAGTGCTTTCAGTTGGGAAGAAGAAAGTGACGGTACCAACAGAAGA
AGCGACGGCTAAATACGTA
>011374_1793_2044 160       0      160
TGGGGAATTTTGGACAATGGGGGCAACCCTGATCCAGCCATGCCGCGTGCAGGATGAAGG
TCTTCGGATTGTAGACTGCTTTTGTCAGGGACGAAAAGGATTCCGCTAATACCGGGATCT
GCTGACGGTACCTGAAGAATAAGCACCGGCTAACTACGTG
>011380_1615_1508 160       0      160
TGGGGAATTTTGGACAATGGGGGCAACCCTGATCCAGCCATGCCGCGTGCAGGATGAAGG
TCTTCGGATTGTAAACTGCTTTTGTCAGGGACGAAAAGGATTGTGCTAATACCATGATCT
GCTGACGGTACCTGAAGAATAAGCACCGGCTAACTACGTA
>011382_1614_1746 141       0      141
TGGGGAATATTGGACAATGGACCAAAAGTCTGATCCAGCAATTCTGTGTGCACGATGACG
GTCTTAGGATTGTAAGGTGCTTTCAATCGGGAAAAAGAAAGTGATGGTACCGATAGAAGA
AGCGACGGCTAAATACGTGCT
>011388_2297_0532 140       0      140
TGGGGAATATTGGACAATGGACCAAAAGTCTGATCCAGCAATTCTGTGTGCACGATGAAG
TTTTTCGGAATGTAAAGTGCTTTCAGTTGGGAAGAAGAAAGTGACGGTACCAACAGAAGA
AGCGACGGCTAAATACGTGT
>011394_2146_1369 68       0      68
TGGGGAATTTTGGACAATGGGGGCAACCCTGATCCAGCCATGCCGCGTGCAGGAAGAAGG
CCTGTGTA
>011397_2059_1971 28       0      28
TGGGGAATTTGTGANAGGGNGACCCAAG
>011402_1705_2629 69       0      69
TGGGGAATTTTGGACAATGGGGGCAACCCTGATCCAGCCATGCCGCGTGCAGGATGAAGG
CCTGGTGTA
>011404_2461_2218 136       0      136
TGGGGAATATTGCACAATGGGGGAAACCCTGATGCAGCGACGCCGCGTGAGTGAAGAAGT
ATTTCGGTATGTAAAGCTCTATCAGCAGGGAAGAGAATGACGGTACCTGACTAAGAAGCC
CCGGCTAACTACGTGT
>011418_2196_0882 156       0      156
TGGGGAATATTGGTCAATGGACGCAAGTCTGAACCAGCCAAGTAGCGTGCAGGACGACGG
CCCTCCGGGTTGTAAACTGCTTTTAGTTGGGAATAAAGTGCAGCTCGTGAGCTGTTTTGT
ATGTACCATCAGAAAAAGGACCGGCTAATTCCGTGT
>011422_2344_2052 139       0      139
TGGGGAATATTGGACAATGGACCAAAAGTCTGATCCAGCAATTCTGTGTGCACGATGAAG
TTTTTCGGAATGTAAAGTGCTTTCAGTTGGGAAGAAGAAAGTGACGGTACCAACAGAAGA
AGCGACGGCTAAATACGTG
>011423_1602_2372 164       0      164
GCAGTGGGGAATTTTGGACAATGGGGGCAACCCTGATCCAGCCATGCCGCGCGCAGGATG
AAGGTCTTCGGATTGTAAACTGCTTTTGTCAGGGACGAAAAGGATTCCGCTAATACCGGG
ATCTGCTGACGGTACCTGAAGAATAAGCACCGGCTAACTACGTT
>011456_1951_3309 155       0      155
TGAGGAATATTGGTCAATGGACGAGAGTCTGAACCAGCCAAGTAGCGTGAAGGATGACTG
CCCTATGGGTTGTAAACTTCTTTTATACGGGAATAAAGTATTCCACGTGTGGAATTTTGT
ATGTACCGTATGAATAAGGATCGGCTAACTCCGTG
>011458_1831_3453 160       0      160
TGGGGAATTTTGGACAATGGGGGCGAACCCCGATCCAGCCATGCCGCGTGCAGGATGAAG
ATCTTCGGATTGTAAACCGCTTTGTCAGGGACGAAAAGGATTGTGTTAATACCATGATCT
GCTGACGGTACCTGAAGAATAAGCACCGGCTAACTACGTA
>011477_1955_1002 167       0      167
GCAGCAGTGGGGAATTTTGGACAATGGGGGCAACCCTGATCCAGCCATGCCGCGTGCAGG
ATGAAGGTCTTCGGATTGTAAACTGCTTTTGTCAGGGACGAAAAGGATTGTGCTAATACC
ATGATCTGCTGACGGTACCTGAAGAATAAGCACCGGCTAACTACGTG
>011485_2347_1715 156       0      156
TGAGGAATATTGGTCAATGGGCGCGAGCCTGAACCAGCCAAGTAGCGTGAAGGATGACTG
CCCTATGGGTTGTAAACTTCTTTTGTCCGGGAATAAAACCGCCTACGTGTAGGCGCTTGT
ATGTACCGGTACGAATAAGCATCGGCTAACTCCGTG
>011489_1658_1225 139       0      139
TGGGGAATATTGGACAATGGACCAAAAGTCTGATCCAGCAATTCTGTGTGCACGATGAAG
TTTTTCGGAATGTAAAGTGCTTTCAGTTGGGAAGAAGAAAGTGACGGTACCAACAGAAGA
AGCGACGGCTAAATACGTG
>011493_2265_2109 156       0      156
TGAGGAATATTGGTCAATGGGCGCGAGCCTGAACCAGCCAAGTAGCGTGAAGGATGACTG
CCCTATGGGTTGTAAACTTCTTTTGTCCGGGAATAAAACCGCCTACGTGTAGGCGCTTGT
ATGTACCGGTACGAATAAGCATCGGCTAACTCCGTG
>011501_1649_1066 157       0      157
TGAGGAATATTGGTCAATGGGCGCGAGCCTGAACCAGCCAAGTAGCGTGAAGGATGACTG
CCCTACGGGTTGTAAACTTCTTTTGTCCGGGAATAAAACCGCCTACGTGTAGGCGCTTGT
ATGTACCGGTACGAATAAGCATCGGCTAACTCCGTGT
>011502_1921_1063 141       0      141
TGGGGAATATTGGACAATGGACCAAAAGTCTGATCCAGCAATTCTGTGTGCACGATGAAG
TTTTTCGGAATGTAAAGTGCTTTCAGTTGGGAAGAAGAAAGTGACGGTACCAACAGAAGG
AGCGACGGCTAAATACGTGCT
>011506_1882_1974 139       0      139
TGGGGAATATTGGACAATGGACCAAATGTCTGATCCAGCAATTCTGTGTGCACGATGAAG
TTTTTCGGAATGTAAAGTGCTTTCAGTTGGGAAGAAGAAAGTGACGGTACCAACAGAAGA
AGCGACGGCTAAATACGTG
>011508_2386_2482 142       0      142
TGGGGAATATTGGACAATGGACCAAAAGTACTGATCCAGCAATTCTGTGTGCACGATGAC
GGTCTTAGGATTGTAAAGTGCTTTCAATCGGGAAAAGAAGGTAGATGGTACCGATAGAAG
AAGCGACGGCTAAATACGTGCT
>011524_2203_1280 161       0      161
TAGGGAATTTTCGGCAATGGGGGGAACCCTGACCGAGCAACGCCGCGTGAAGGAAGAAGG
TCTTCGGATTGTAAACTTCTGTTATAAAGGAAGAACGGTATATATAGGGAATGATATATA
AGTGACGGTACTTTATGAGAAAGCCACGGCTAACTACGTGT
>011525_1853_2874 157       0      157
TGAGGAATATTGGTCAATGGGCGAGAGCCTGAACCAGCCAAGTAGCGTGAAGGATGAAGG
TTCTATGGATTGTAAACTTCTTTTATACGGGAATAAAACCTCCCACGTGTGGGAGCTTGT
ATGTACCGTATGAATAAGCATCGGCTAACTCCGTGCT
>011535_1882_1863 139       0      139
TGGGGAATATTGGACAATGGACCAAAAGTCTGATCCAGCAATTCTGTGTGCACGATGACG
GTCTTAGGATTGTAAAGTGCTTTCAATCGGGAAAAAGAAAGTGATGGTACCGATAGAAGA
AGCGACGGCTAAATACGTG
>011541_1718_1786 164       0      164
TGAGGAATATTGGTCAATGGACGAGAGTCTGAACCAGCCAAGTAGCGTGAAGGATGACTG
CCCTATGGGTTGTAAACTTCTTTTATACGGGAATAAAGTGTTCCACGCGTGGAATTTTGT
ATGTACCGTATGAATAAGGATCGGCTAACTCCGTGCCAGCAGCC
>011543_2233_0976 163       0      163
TGGGGAATTTTGGACAATGGGGGCAACCCTGATCCAGCCATGCCGCGTGCAGGATGAAGG
TCTTCGGATTGTAAACTGCTTTTGTCAGGGACGAAAAGGATTGTGTTAATACCATGATCT
GCTGACGGTACCTGAAGAATAAGCACCGGCTAACTACGTGCCT
>011544_1745_2497 160       0      160
TGGGGAATTTTGGACAATGGGGGCAACCCTGATCCAGCCATGCCGCGTGCAGGATGAAGG
TCTTCGGATTGTAAACTGCTTTTGTCAGGGACGAAAAGGATTGTGCTAATACCATGATCT
GCTGACGGTACCTGAAGAATAAGCACCGGCTAACTACGTA
>011547_2082_0820 170       0      170
GAGGCAGCAGTGGGGAATTTTGGACAATGGGGGCAACCCTGATCCAGCCATGCCGCGTGC
AGGATGAAGGTCTTCGGATTGTAAACTGCTTTTGTCAGGGACGAAAAGGATTCCGCTAAT
ACCGGGATCTACTGACGGTACCTGAAGAATAAGCACCGGCTAACTACGTG
>011555_1739_2321 155       0      155
TGAGGAATATTGGTCAATGGGCGAGAGCCTGAACCAGCCAAGTAGCGTGAAGGATGAAGG
TTCTATGGATTGTAAACTTCTTTTATAAGGGAATAACAGACATTACGTGTAGTGTTTTGC
ATGTACCTTATGAATAAGCATCGGCTAACTCCGTG
>011560_2433_2856 135       0      135
TGGGGAATATTGCACAATGGGGGAAACCCTGATGCAGCAACGCCGCGTGAGTGATGACGG
TCTTCGGATTGTAAAGCTCTGTCTTTGGGGACGATAACGACGGTACCCAAGGAGGAAGCC
ACGGCTAACTGCGTG
>011563_2470_1752 140       0      140
TGGGGAATATTGGACAATGGACCAAAAGTCTGATCCAGCAATTCTGTGTGCACGATGACG
GTCTTAGGATTGTAAAGTGCTTTCAATCGGGAAAAAGAAAGTGATGGTACCGATAGAAGA
AGCGACGGCTAAATACGTGT
>011585_1749_1396 142       0      142
TGGGGAATATTGGACAATGGACCAAAAGTCTGATCCAGCAATTCTGTGTGCACGATGACG
GTCTTAGGATTGTAAAGTGCTTTCAATTGGGAAGAAAAAAATGACGGTACCAATAGAAGA
AGCGACGGCTAAATACGTGCCG
>011590_2335_0485 159       0      159
TGAGGAATATTGGTCAATGGGCGCGAGCCTGAACCAGCCAAGTAGCGTGAAGGATGACTG
CCCTACGGGTTGTAAACTTCTTTTGTCCGGGAATAAAACCGCCTACGTGTAGGCGCTTGT
ATGTACCGGTACGAATAAGCATCGGCTAACTCCGTGCCA
>011592_1967_1193 154       0      154
TGAGGAATATTGGTCAATGGACGAGAGTCTGAACCAGCCAAGTAGTGTGAAGGATGACTG
CCCTATGGGTTGTAAACTTCTTTTATACGGGAATAAAGTGGGCCACGTGTGGTTTTTGTA
TGTACCGTATGAATAAGGATCGGCTAACTCCGTG
>011599_2464_1910 141       0      141
TGGGGAATATTGGACAATGGACCAAAAGTCTGATCCAGCAATTCTGTGTGCACGATGAAG
TTTTTCGGAATGTAAAGTGCTTTCAGTTGGGAAGAAGAAAGTGACGGTACCAACAGAAGA
AGCGACGGCTAAATAACGTGT
>011604_1918_0778 165       0      165
AGCAGCAGTGAGGAATATTGGTCAATGGACGAGAGTCTGAACCAGCCAAGTAGCGTGAAG
GATGACTGCCCTATGGGTTGTAAACTTCTTTTATACGGGAATAAAGTGAGCCACGTGTGG
TTTTTTGTATGTACCGTATGAATAAGGATCGGCTAACTCCGTGCT
>011620_2135_2758 145       0      145
CAGCAGTGGGGAATATTGGACAATGGACCAAAAGTCTGATCCAGCAATTCTGTGTGCACG
ATGAAGTTTTTCGGAATGTAAAGTGCTTTCAGTTGGGAAGAAGAAAGTGACGGTACCAAC
AGAAGAAGCGACGGCTAAATACGTG
>011621_2159_1460 139       0      139
TGGGGAATATTGGACAATGGACCGAAAGTCTGATCCAGCAATTCTGTGTGCACGATGAAG
TTTTTCGGAATGTAAAGTGCTTTCAGTTGGGAAGAAGAAAGTGACGGTACCAACAGAAGA
AGCGACGGCTAAATACGTG
>011624_2301_2815 157       0      157
TGGGGAATATTGGTCAATGGGCGAGAGCCTGAACCAGCCAAGTAGCGTGAAGGATGAAGG
TTCTATGGATTGTAAACTTCTTTTATAAGGGAATAACAGACATTACGTGTAGTGTTTTGC
ATGTACCTTATGAATAAGCATCGGCTAACTCCGTGCG
>011626_2472_2194 155       0      155
TGAGGAATATTGGTCAATGGACGAGAGTCTGAACCAGCCAAGTAGCGTGAAGGATGACTG
CCCTATGGGTTGTAAACTTCTTTTATACGGGAATAAAGTGAGCCACGTGTGGTTTTTTGT
ATGTACCGTATGAATAAGGATCGGCTAACTCCGTG
>011633_2176_2001 139       0      139
TGGGGAATATTGGACAATGGACCAAAAGTCTGATCCAGCAATTCTGTGTGCACGATGAAG
TTTTTCGGAATGTAAAGTGCTTTCAGTTGGGAAGAAGAAAGTGACGGTACCAACAGAAGA
AGCGACGGCTAAATACGTG
>011647_1900_1746 141       0      141
TGGGGAATATTGGACAATGGACCAAAAGTCTGATCCAGCAATTCTGTGTGCACGATGACG
GTCTTAGGATTGTAAAGTGCTTTCAATCGGGAAAAAGAAAGTGATGGTACCGATAGAAGA
AGCGACGGCTAAATACGTGCT
>011649_2436_1632 141       0      141
TGGGGAATATTGGACAATGGACCAAAAGTCTGATCCAGCAATTCTGTGTGCACGATGAAG
TTTTTCGGAATGTAAAGTGCTTTCAGTTGGGAAGAAGAAAGTGACGGTACCAACAGAAGA
AGCGACGGCTAAATACGTGCT
>011654_1784_2021 136       0      136
TGGGGAATCTTGCGCAATGGGGGGAACCCTGACGCAGCGACGCCGCGTGCGGGACGAAGG
CCCTCGGGTCGTAAACCGCTTTCAGCAGGGATGAGACAAGACGGTACCCGCAGAAGAAGC
CCCGGCTAACTACGTG
>011656_2328_0985 164       0      164
TGGGGAATCTTCCGCAATGGGCGAAAGCCTGACGGAGCAATGCCGCGTGAGTGATGAAGG
AATTCGTTCCGTAAAACTCTTTTGTTTATGACGAATGTGCAGATTGTGAATAATTATTTG
TAATGACGGTAGTAAACGAATAAGCCACGGCTAACTACGTGCCG
>011663_2020_1824 149       0      149
TGGGGAATATTGGACAATGGACCAAAAGTCTGATCCAGCAATTCTGTGTGCACGATGAAG
TTTTTCGGAATGTAAAGTGCTTTCAGTTGGGAAGAAGAAAGTGACGGTACCAACAGAAGA
AGCGACGGCTAAATACCTGCCAGCAGCCG
>011666_1620_1056 139       0      139
TGGGGAATATTGGACAATGGACCAAAAGTCTGATCCAGCAATTCTGTGTGCACGATGACG
GTCTTAGGATTGTAAAGTGCTTTCAATCGGGAAAAAGAAAGTGATGGTACCGATAGAAGA
AGCGACGGCTAAATACGTG
>011667_2410_2787 156       0      156
TGAGGAATATTGGTCAATGGGCGCGAGCCTGAACCAGCCAAGTAGCGTGAAGGATGACTG
CCCTATGGGTTGTAAACTTCTTTTGTCCGGGAATAAAACCGCCTACGTGTAGGCGCTTGT
ATGTACCGGTACGAATAAGCATCGGCTAACTCCGTG
>011668_1620_0937 160       0      160
TGGGGAATTTTGGACAATGGGGGCAACCCTGATCCAGCCATGCCGCGTGCAGGATGAAGG
TCTTCGGATTGTAAACTGCTTTTGTCGGGGACGAAAAGGATTGTGCTAATACCATGATCT
GCTGACGGTACCTGAAGAATAAGCACCGGCTAACTACGTG
>011672_2371_2945 156       0      156
TGAGGAATATTGGTCAATGGACGAGAGTCTGAACCAGCCAAGTAGCGTGAAGGATGACTG
CCCTATGGGTTGTAAACTTCTTTTATACGGGAATAAAGTGAAGCACGTGTGCTTTTTTGT
ATGTACCGTATGAATAAGGATCGGCTAACTCCGTGT
>011676_1809_1058 158       0      158
TGAGGAATATTGGCCAATGGGCGCGAGCCTGAACCAGCCAAGTAGCGTGAAGGATGACTG
CCCTACGGGTTGTAAACTTCTTTTGTCCGGGAATAAAACCGCCTACGTGTAGGCGCTTGT
ATGTACCGGTACGAATAAGCATCGGCTAACTCCGTGCT
>011677_1892_2423 142       0      142
TGGGGAATATTGGACAAGTGGACCAAAAGTCTGATCCAGCAATTCTGTGTGCACGATGAA
GTTTTTCGGAATGTAAAGTGCTTTCAGTTGGGAAGAAGAAAGTGACGGTACCAACAGAAG
AAGCGGCGGCTAAATACGTGCA
>011683_1595_2073 145       0      145
TGGGGAATATTGGACAATGGACCAAAAGTCTGATCCAGCAATTCTGTGTGCACGATGACG
GTCTTAGGATTGTAAAGTGCTTTCAATTGGGAAGAAAAAAAATAGACGGTACCAATAGAA
GAAGCGACGGCTAAATAACGTGCCT
>011698_1793_3160 140       0      140
TGGGGAATATTGGACAATGGACCAAAAGTACTGATCCAGCAATTCTGTGTGCACGATGAC
GGTCTTAGGATTGTAAAGTGCTTTCAATCGGGAAAAAGAAAGTGATGGTACCGATAGAAG
AAGCGACGGCTAAATACGTG
>011701_1940_0674 71       0      71
TAGGGAATATTGCACAATGGGGGAAACCCTGATGCAGCCATGCCGCGTGTGTGAAGAAGG
CCTGGTGTAAG
>011725_1613_1851 157       0      157
TGAGGAATATTGGTCAATGGGCGAGAGCCTGAACCAGCCAAGTAGCGTGAAGGATGAAGG
TCCTACGGATTGTAAACTTCTTTTATACGGGAATAAAGTTTCCTACGTGTAGGATTTTGT
ATGTACCGTATGAATAAGCATCGGCTAACTCCGTGCA
>011730_1762_1357 140       0      140
TGGGGAATATTGGACAATGGACCAAAAGTCTGATCCAGCAATTCTGTGTGCACGATGACG
GTCTTAGGATTGTGAAGTGCTTTCAATTGGGAAGAAAAAAAATGACGGTACCAATAGAAG
AAGCGACGGCTAAATACGTG
>011731_1898_3208 136       0      136
TGGGGAATATTGCACAATGGGGGAAACCCTGATGCAGCGACGCCGCGTGAGCGAAGAAGT
ATTTCGGTATGTAAAGCTCTATCAGCAGGGAAGAAAATGACGGTACCTGACTAAGAAGCC
CCGGCTAACTACGTGT
>011735_1677_2325 138       0      138
TGGGGAATCTTGCGCAATGGGGGGAACCCTGACGCAGCGACGCCGCGTGCGGGACGAAGG
CCCTCGGGTCGTAAACCGCTTTCAGCAGGGATGAGACAAGACGGTACCTGCAGAAGAAGC
CCCGGCTAACTACGTGCA
>011747_1905_3370 163       0      163
TGGGGAATCTTCCGCAATGGGCGAAAGCCTGACGGAGCAATGTCGCGTGAGTGATGAAGG
AATTCGTTCCGTAAAACTCTTTTGTTTATGACGAATGTGCAGATTGTGAATAATTATTGG
TAATGACGGTAGTAAACGAATAAGCCACTGCTAACTACGTGCG
>011748_2313_1976 139       0      139
TGGGGAATATTGGACAATGGACCAAAAGTCTGATCCAGCAATTCTGTGTGCACGATGACG
GTCTTAGGATTGTAAAGTGCTTTCAATCGGGAAAAAGAAAGTGATGGTACCGATAGAAGA
AGCGACGGCTAAATACGTG
>011752_2476_2278 139       0      139
TGGGGAATATTGGACAATGGACCAAAAGTCTGATCCAGCAATTCTGTGTGCACGATGACG
GTCTTAGGATTGTAAAGTGCTTTCAATTGGGAAGAAAAAAATGACGGTACCAATAGAAGA
AGCGACGGCTAAATACGTG
>011753_1597_1703 143       0      143
GCAGTGGGGAATATTGGACAATGGACCAAAAGTCTGATCCAGCAATTCTGTGTGCACGAT
GACGGTCTTAGGATTGTAAAGTGCTTTCAATTGGGAAGAAAAAAATGACGGTACCAATAG
AAGAAGCGACGGCTAAATACGTG
>011754_2410_2072 141       0      141
TGGGGAATATTGGACAATGGACCAAAAGCCTGATCCAGCAATTCTGTGTGCACGATGAAG
TTTTTCGGAATGTAAAGTGCTTTCAGTTGGGAAGAAGAAAGTGACGGTACCAACAGAAGA
AGCGACGGCTAAATACGTGCT
>011756_1641_0673 160       0      160
TGGGGAATTTTGGACAATGGGGGCAACCCTGATCCAGCCATGCCGCGTGCAGGATGAAGG
TCTTCGGATTGTAAACTGCTTTTGTCAGGGACGAAAAGGATTGTGTTAATACCATGATCT
GCTGACGGTACCTGAAGAATAAGCACCGGCTAACTACGTG
>011759_2431_2771 156       0      156
TGAGGAATATTGGTCAATGGGCGAGAGCCTGAACCAGCCAAGTAGCGTGAAGGATGAAGG
TTCTATGGATTGTAAACTTCTTTTATACGGGAATAAAACCTCCCACGTGTGGGAGCTTGT
ATGTACCGTATGAATAAGCATCGGCTAACTCCGTGT
>011763_1897_2716 136       0      136
TGGGGAATATTGCACAATGGGGGAAACCCTGATGCAGCGACGCCGCGTGAAGGAAGAAGT
ATCTCGGTATGTAAACTTCTATCAGCAGGGAAGAAAATGACGGTACCTGACTAAGAAGCC
CCGGCTAACTACGTGT
>011778_2171_2320 155       0      155
TGAGGAATATTGGTCAATGGACGAGAGTCTGAACCAGCCAAGTAGCGTGAGGGATGACTG
CCCTATGGGTTGTAAACTTCTTTTATACGGGAATAAAGTGTTCCACGCGTGGAATTTTGT
ATGTACCGTATGAATAAGGATCGGCTAACTCCGTG
>011781_2112_0712 156       0      156
TGAGGAATATTGGTCAATGGACGCAAGTCTGAACCAGCCAAGTAGCGTGCAGGATGACGG
CCCTCCGGGTTGTAAACTGCTTTTAGTTGGGAATAAAGTGCAGCTCGTGAGCTGTTTTGT
ATGTACCATCAGAAAAAGGACCGGCTAATTCCGTGT
>011795_2212_2004 141       0      141
TGGGGAATATTGGACAATGGACCAAAAGTACTGATCCAGCAATTCTGTGTGCACGATGAC
GGTCTTAGGATTGTAAAGTGCTTTCAATCGGGAAAAAGAAAGTGATGGTACCGATAGAAG
AAGCGACGGCTAAATACGTGG
>011809_1854_1483 139       0      139
TGGGGAATATTGGACAATGGACCAAAAGTCTGATCCAGCAATTCTGTGTGCACGATGACG
GTCTTAGGATTGTAAAGTGCTTTCAATCGGGAAAAAGAAAGTGATGGTACCGATAGAAGA
AGCGACGGCTAAATACGTG
>011812_2025_1051 137       0      137
TGGGGAATATTGCACAATGGGGGAAACCCTGATGCAGCGACGCCGCATGAAGGATGAAGT
ATTTCGGTATGTAAACTTCTATCAGCAGGGAAGAAAATGACGGTACCTGAGTAAGAAGCC
CCGGCTAACTACGTGCT
>011817_2323_2359 140       0      140
TGGGGAATATTGGACAATGGACCAAAAGTCTGATCCAGCAATTCTGTGTGCACGATGACG
GTCTTAGGATTGTAAAGTGCTTTCAATCGGGAAAAAGAAAGTGATGGTACCGATAGAAGA
AGCGACGGCTAAATACGTGT
>011825_1708_1316 140       0      140
TGGGGAATATTGGACAATGGACCAAAAGTCTGATCCAGCAATTCTGTGTGCACGATGAAG
TTTTTCGGAATGTAAAGTGCTTTCAGTTGGGAAGAAGAAAGTGACGGTACCAACAGAAGA
AGCGACGGCTAAATACGTGT
>011830_1914_0376 157       0      157
TGAGGAATATTGGTCAATGGACGAGAGTCTGAACCAGCCAAGTAGCGTGAAGGATGACTG
CCCTATGGGTTGTAAACTTCTTTTATACGGGAATAAAGTGAGCCACGTGTGGTTTTTTGT
ATGTACCGTATGAATAAGGATCGGCTAACTCCGTGCT
>011837_1699_1302 139       0      139
TGGGGAATATTGGACAATGGACCAAAAGTCTGATCCAGCAATTCTGTGTGCACGATGAAG
TTTTTCGGAATGTAAAGTGCTTTCAGTTGGGAAGAAGAAAGTGACGGTACCAACAGAAGA
AGCGACGGCTAAATACGTG
>011839_2408_2089 158       0      158
TGAGGAATATTGGTCAATGGGCGCGAGCCTGAACCAGCCAAGTAGCGTGAAGGATGACTG
CCCTATGGGTTGTAAACTTCTTTTGTCCGGGAATAAAACCGCCTACGTGTAGGCGCTTGT
ATGTACCGGTACGAATAAGCATCGGCTAACTCCGTGCT
>011840_2293_3215 168       0      168
GAGGCAGCAGTGAGGAATATTGGTCAATGGGCGCGAGCCTGAACCAGCCAAGTAGCGTGA
AGGATGACTGCCCTATGGGTTGTAAACTTCTTTTGTCCGGGAATAAAACCGCCTACGTGT
AGGCGCTTGTATGTACCGGTACGAATAAGCATCGGCTAACTCCGTGCA
>011843_2466_1054 148       0      148
GCAGCAGTGGGGAATATTGGACAATGGACCAAAAGTCTGATCCAGCAATTCTGTGTGCAC
GATGACGGTCTTAGGATTGTAAAGTGCTTTCAATTGGGAAGAAAAAAATGACGGTACCAA
TAGAAGAAGCGACGGCTAAATACGTGCT
>011848_1639_2515 135       0      135
TGGGGAATATTGCACAATGGGGGAAACCCTGATGCAGCAACGCCGCGTGAGTGAAGAAGT
ATTTCGGTATGTAAAGCTCTATCAGCAGGGAAGAAAGTGACGGTACCTGACTAAGAAGCC
CCGGCTAACTACGTG
>011849_2273_2175 139       0      139
TGGGGAATATTGGACAATGGACCAAAAGTCTGATCCAGCAATTCTGTGTGCACGATGACG
GTCTTAGGATTGTAAAGTGCTTTCAATCGGGAAAAAGAAAGTGATGGTACCGATAGAAGA
AGCGACGGCTAAATACGTG
>011852_2000_0562 68       0      68
TGGGGAATTTTGGACAATGGGGGCAACCCTGATCCAGCCATGCCGCGTGCAGGAAGAAGG
CCTGTGTA
>011854_1729_1139 163       0      163
TGGGGAATCTTCCGCAATGGGCGAAAGCCTGACGGAGCAATGCCGCGTGAGTGATGAAGG
AATTCGTTCCGTAAAACTCTTTTGTTTATGACGAATGTGCAGATTGTGAATAATTATTTG
TAATGACGGTAGTAAACGAATAAGCCACGGCTAACTACGTGCT
>011863_2359_2075 157       0      157
TGAGGAATATTGGTCAATGGACGAGAGTCTGAACCAGCCAAGTAGCGTGCAGGATGACGG
CCCTATGGGTTGTAAACTGCTTTTATAAGGGAATAAAGTGAGTCTCGTGAGACTTTTTGC
ATGTACCTTATGAATAAGGACCGGCTAATTCCGTGCC
>011866_1850_2197 139       0      139
TGGGGAATATTGGACAATGGACCAAAAGTCTGATCCAGCAATTCTGTGTGCACGATGAAG
TTTTTCGGAATGTAAAGTGCTTTCAGTTGGGAAGAAGAAAGTGACGGTACCAACAGAAGA
AGCGACGGCTAAATACGTG
>011868_1922_2766 158       0      158
TGAGGAATATTGGTCAATGGGCGCGAGCCTGAACCAGCCAAGTAGCGTGAAGGATGACTG
CCCTATGGGTTGTAAACTTCTTTTGTCCGGGAATAAAACCGCCTACGTGTAGGCGCTTGT
ATGTACCGGTACGAATAAGCATCGGCTAACTCCGTGCA
>011874_2372_1975 139       0      139
TGGGGAATATTGGACAATGGACCAAAAGTCTGATCCAGCAATTCTGTGTGCACGATGAAG
TTTTTCGGAATGTAAAGTGCTTTCAGTTGGGAAGAAGAAAGTGACGGTACCAACAGAAGA
AGCGACGGCTAAATACGTG
>011875_1741_2234 139       0      139
TGGGGAATATTGCACAATGGGGGAAACCCTGATGCAGCGACGCCGCGTGAAGGAAGAAGT
ATCTCGGTATGTAAACTTCTATCAGCAGGGAAGAAAAATGACGGTACCTGACTAAGAAGC
CCCGGCTAACTACGTGCCT
>011881_1723_1063 144       0      144
GTGGGGAATATTGGACAATGGACCAAAAGTCTGATCCAGCAATTCTGTGTGCACGATGAC
GGTCTTAGGATTGTAAAGTGCTTTCAATTGGGAAAGAAAAAAATGACGGTACCAATAGAA
GAAGCGACGGCTAAATACGTGCCT
>011886_1674_1682 139       0      139
TGGGGAATATTGGACAATGGACCAAAAGTCTGATCCAGCAATTCTGTGTGCACGATGAAG
TTTTTCGGAATGTAAAGTGCTTTCAGTTGGGAAGAAGAAAGTGACGGTACCAACAGAAGA
AGCGACGGCTAAATACGTG
>011889_2394_0687 155       0      155
TGAGGAATATTGGTCAATGGACGAGAGTCTGAACCAGCCAAGTAGCGTGAAGGATGACTG
CCCTATGGGTTGTAAACTTCTTTTATACGGGAATAAAGTGAAGCACGTGTGCTTTTTTGT
ATGTACCGTATGAATAAGGATCGGCTAACTCCTTG
>011893_2143_3368 98       0      98
TGGGGAATATTGGACAATGGACCAAAAGTCTGATCCAGCAATTCTGTGTGCACGATGACG
GTCTTAGGATTGTAAAGTGCTTTCAATTGGGAGAAAAA
>011900_1929_1890 142       0      142
TGGGGAATATTGGACAATGGACCAAAAGTCTGATCCAGCAATTCTGTGTGCACGATGACG
GTCTTAGGATTGTAAAGTGCTTTCAATCGGGAAAAAGAAAGTGATGGTACCGATAGAAGA
AGCGACGGCTAAATACGTGCCT
>011904_2052_3273 160       0      160
TCGGGAATTTTCGGCAATGGGGGGAACCCTGACCGAGCAACGCCGCGTGAAGGAAGAAGG
AATTCGTTCCGTAAACTTCTGTTATAAAGGAAGAACGGCGGATATAGGGAATGATATCCG
AGTGACGGTACTTTATGAGAAAGCCACGGCTAACTACGTG
>011908_1686_2804 139       0      139
TGGGGAATATTGGACAATGGACCAAAAGTCTGATCCAGCAATTCTGTGTGCACGATGAAG
TTTTTCGGAATGTAAAGTGCTTTCAGTTGGGAAGAAGAAAGTGACGGTACCAACAGAAGA
AGCGACGGCTAAATACGTG
>011915_2082_2434 139       0      139
TGGGGAATATTGGACAATGGACCAAAAGTCTGATCCAGCAATTCTGTGTGCACGATGACG
GTCTTAGGATTGTAAAGTGCTTTCAATCGGGAAAAAGAAAGTGATGGTACCGATAGAAGA
AGCGACGGCTAAATACGTG
>011916_2119_0868 155       0      155
TGGGGAATATTGGACAATGGACCAAAAGTCTGATCCAGCAATTCTGTGTGCACGATGACG
GTCTTAGGATTGTAAAGTGCTTTCAATCGGGAAAAAGAAAGTGATGGTACCGATAGAAGA
AGCGACGGCTAAATACGTGCCAACAGCCGCGTAAT
>011925_1710_2107 159       0      159
TGGGCAATATTGGACAATGGACCAAAAGTCTGATCCAGCAATTCTGTGTGCACGATGACG
GTCTTAGGATTGTAAAGTGCTTTCAATTGGGAAGAAAAAAATGACGGTACCAATAGAAGA
AGCGACGGCTAAATACGTGCCAACAGCCGCCGGTAAGTA
>011955_2104_2956 135       0      135
TGGGGAATATTGCACAATGGAGGAAACCCTGATGCAGCGACGCCGCGTGAGTGAAGAAGT
ATTTCGGTATGTAAAGCTCTATCAGCAGGGAAGAGAATGACGGTACCTGATTAAGAAGCC
CCGGCTAACTACGTG
>011963_1919_1916 157       0      157
TGAGGAATATTGGTCAATGGGCGCGAGCCTGAACCAGCCAAGTAGCGTGAAGGATGACTG
CCCTACGGGTTGTAAACTTCTTTTGTCCGGGAATAAAACCGCCTACGTGTAGGCGCTTGT
ATGTACCGGTACGAATAAGCATCGGCTAACTCCGTGT
>011966_1769_2748 155       0      155
TGAGGAATATTGGTCAATGGACGCAAGTCTGAACCAGCCAAGTAGCGTGCAGGATGACGG
CCCTCCGGGTTGTAAACTGCTTTTAGTTGGGAATAAAGTGCAGCTCGTGAGTTGTTTTGT
ATGTACCATCAGAAAAAGGACCGGCTAATTCCGTG
>011969_2162_1325 139       0      139
TGGGGAATATTGGACAATGGACCAAAAGTCTGATCCAGCAATTCTGTGTGCACGATGAAG
TTTTTCGGAATGTAAAGTGCTTTCAGTTGGGAAGAAGAAAGTGACGGTACCAACAGAAGA
AGCGACGGCTAAATACGTG
>011979_2121_1153 161       0      161
TGGGGAATCTTCCGCAATGGGCGAAAGCCTGACGGAGCAATGCCGCGTGAGTGATGAAGG
AATTCGTTCCGTAAAACTCTTTTGTTTATGACGAATGTGCAGATTGTGAATAATTATTTG
TAATGACGGTAGTAAACGAATAAGCCACGGCTAACTACGNG
>011983_2076_3442 146       0      146
GCAGTGGGGAATATTGGACAATGGACCAAAAGTCTGATCCAGCAATTCTGTGTGCACGAT
GACGGTCTTAGGATTGTAAAGTGCTTTCAATCGGGAAAAGAAAGTAGATGGTACCGATAG
AAGAAGCGACGGCTAAATACGTGCCA
>011984_1934_2039 161       0      161
TGGGGAATCTTCCGCAATGGGCGAAAGCCTGACGGAGCAATGCCGCGTGAGTGATGAAGG
AATTCGTTCCGTAAAACTCTTTTGTTTATGACGAATGTGCAGATTGTGAATAATTATTTG
TAATGACGGTAGTAAACGAATAAGCCACGGCTAACTACGTA
>011995_2283_1898 88       0      88
TAGGGAATCTTCGGCAATGGGCGAAAGCCTGACCGAGCAACGCCGCGTGAATGATGAAGG
CCTGTGTAATATNTNTAGAGAGATATAG
>011997_1738_2960 68       0      68
TGGGGAATTTTGGACAATGGGGGCAACCCTGATCCAGCCATGCCGCGTGCAGGAAGAAGG
CCTGTGTA
>011999_1605_0757 69       0      69
TGGGGAATTTTGGACAATGGGGGCAACCCTGATCCAGCCATGCCGCGTGCAGGATGAAGG
CCTGGTGTA
>012010_2007_2740 160       0      160
TGGGGAATTTTGGACAATGGGGGCAACCCTGATCCAGCCATGCCGCGTGCAGGATGAAGG
TCTTCGGATTGTAAACTGCTTTTGTCAGGGACGAAAAGGATTGTGCTAATACCATGATCT
GCTGACGGTACCTGAAGAATAAGCACCGGCTAACTACGTG
>012024_1598_1802 158       0      158
TGAGGAATATTGGTCAATGGGCGCGAGCCTGAACCAGCCAAGTAGCGTGAAGGATGACTG
CCCTATGGGTTGTAAACTTCTTTTGTCCGGGAATAAAACCGCCTACGTGTAGGCGCTTGT
ATGTACCGGTACGAATAAGCATTCGGCTAACTCCGTGT
>012025_2437_2074 158       0      158
TGAGGAATATTGGTCAATGGACGCAAGTCTGAACCAGCCAAGTAGCGTGCAGGATGACGG
CCCTCCGGGTTGTAAACTGCTTTTAGTTGGGAATAAAGTGCAGCTCGTGAGCTGTTTTGT
ATGTACCATCAGAAAAAGGACCGGCTAATTCCGTGCCT
>012028_2456_0977 139       0      139
TGGGGAATATTGGACAATGGACCAAAAGTCTGATCCAGCAATTCTGTGTGCACGATGAAG
TTTTTCGGAATGTAAAGTGCTTTCAGTTGGGAAGAAGAAAGTGACGGTACCAACAGAAGA
AGCGACGGCTAAATACGTG
>012033_1897_0539 161       0      161
TGGGGAATCTTCCGCAATGGGCGAAAGCCTGACGGAGCAATGCCGCGTGAGTGATGAAGG
AATTCGTTCCGTAAAACTCTTTTGTTTATGACGAATGTGCAGATTGTGAATAATTATTTG
TAATGACGGTAGTAAACGAATAAGCCACGGCTAACTACGTG
>012035_2069_1450 40       0      40
TGGGGGAATTTGTGANAGGGNGACCAAGNTCANCCANNCT
>012037_1643_2084 155       0      155
TGAGGAATATTGGTCAATGGACGAGAGTCTGAACCAGCCAAGTAGCGTGAAGGATGACTG
CCCTATGGGTTGTAAACTTCTTTTATACGGGAATAAAGTTAGCCACGTGTGGCTTTTTGT
ATGTACCGTATGAATAAGGATCGGCTAACTCCGTA
>012046_2075_0881 161       0      161
TGGGGAATCTTCCGCAATGGGCGAAAGCCTGACGGAGCAATGCCGCGTGAGTGATGAAGG
AATTCGTTCCGTAAAACTCTTTTGTTTATGACGAATGTGCAGATTGTGAATAATTATTTG
TAATGACGGTAGTAAACGAATAAGCCACGGCTAACTACGTG
>012047_1735_0846 140       0      140
TGGGGAATATTGGACAATGGACCAAAAGTCTGATCCAGCAATTCTGTGTGCACGATGACG
GTCTTAGGATTGTAAAGTGCTTTCAATTGGGAAGAAAAAAAATGACGGTACCAATAGAAG
AAGCGACGGCTAAATACGTG
>012067_1806_2902 155       0      155
TGAGGAATATTGGTCAATGGACGAGAGTCTGAACCAGCCAAGTAGCGTGCAGGAAGACGG
CCCTATGGGTTGTAAACTGCTTTTATAAGGGAATAAAGTGAGTCTCGTGAGACTTTTTGC
ATGTACCTTATGAATAAGGACCGGCTAATTCCGTG
>012070_2180_2847 140       0      140
TGGGGAATATTGGACAATGGACCAAAAGTCTGATCCAGCAATTCTGTGTGCACGATGACG
GTCTTAGGATTGTAAAGTGCTTTCAATCGGGAAAAAGAAAGTGATGGTACCGATAGAAGA
AGCGACGGCTAAATACGTGT
>012071_2436_1612 142       0      142
TGGGGAATATTGGACAATGGACCAAAAGTCTGATCCAGCAATTCTGTGTGCACGATGACG
GTCTTAGGATTGTAAAGTGCTTTCAATTGGGAAGAAAAAAATGACGGTACCAATAGAAGA
AGCGACGGCTAAATACGTGCCT
>012080_1688_2349 142       0      142
TGGGGAATATTGGACAATGGACCAAAAGTCTGATCCAGCAATTCTGTGTGCACGATGACG
GTCTTAGGATTGTAAAGTGCTTTCAATTGGGAAGAAAAAAAATAGACGGTACCAATAGAA
GAAGCGACGGCTAAATAACGTG
>012084_1987_0880 139       0      139
TGGGGAATATTGGACAATGGACCAAAAGTCTGATCCAGCAATTCTGTGTGCACGATGAAG
TTTTTCGGAATGTAAAGTGCTTTCAGTTGGGAAGAAGAAAGTGACGGTACCAACAGAAGA
AGCGACGGCTAAATACGNG
>012086_1741_2468 156       0      156
TGAGGAATATTGGTCAATGGACGAGAGTCTGAACCAGCCAAGTAGCGTGAAGGATGACTG
CCCTATGGGTTGTAAACTTCTTTTGTCCGGGAATAAAACCGCCTACGTGTAGGCGCTTGT
ATGTACCGGTACGAATAAGCATCGGCTAACTCCGTG
>012087_2391_1125 140       0      140
TGGGGAATATTGGACAATGGACCAAAAGTCTGATCCAGCAATTCTGTGTGCACGATGACG
GTCTTAGGATTGTAAAGTGCTTTCAATCGGGAAAAAGAAAGTGATGGTACCGATAGAAGA
AGCGACGGCTAAATACGTGT
>012095_1597_1423 139       0      139
TGGGGAATATTGGACAATGGACCAAAAGTCTGATCCAGCAATTCTGTGTGCACGATGACG
GTCTTAGGATTGTAAAGTGCTTTCAATCGGGAAAAAGAAAGTGATGGTACCGATAGAAGA
AGCGACGGCTAAATACGTG
>012102_2473_3051 116       0      116
GCAGCAGTGAGGAATATTGGTCAATGGACGAGAGTCTGAACCAGCCAAGTAGCGTGAAGG
ATGACTGCCCTATGGGTTGTAAACTTCTTTTATATGGGAATAAAAAGAGTAGTGTG
>012108_1810_2020 141       0      141
TGGGGAATATTGGACAATGGACCAAAAGTCCGATCCAGCAATTCTGTGTGCACGATGAAG
TTTTTCGGAATGTAAAGTGCTTTCAGTTGGGAAGAAGAAAGTGACGGTACCAACAGAAGA
AGCGACGGCTAAATACGTGCT
>012110_1658_1878 143       0      143
GCAGTGGGGAATATTGGACAATGGACCAAAAGTCTGATCCAGCAATTCTGTGTGCACGAT
GAAGTTTTTCGGAATGTAAAGTGCTTTCAGTTGGGAAGAAGAAAGTGACGGTACCAACAG
AAGAAGCGACGGCTAAATACGTG
>012128_1695_0935 143       0      143
GCAGTGGGGAATATTGGACAATGGACCAAAAGTCTGATCCAGCAATTCTGTGTGCACGAT
GAAGTTTTTCGGAATGTAAAGTGCTTTCAGTTGGGAAGAAGAAAGTGACGGTACCAACAG
AAGAAGCGACGGCTAAATACGTG
>012132_1841_2240 139       0      139
TGGGGAATATTGGACAATGGACCAAAAGTCTGATCCAGCAATTCTGTGTGCACGATGACG
GTCTTAGGATTGTAAAGTGCTTTCAATCGGGAAAAAGAAAGTGATGGTACCGATAGAAGA
AGCGACGGCTAAATACGTG
>012142_1947_3700 48       0      48
TAGGGGAATTTTCGTTCAATAGGGCGGGCCAAGACCTCGAACGGAAGC
>012153_1850_3125 139       0      139
TGGGGAATATTGGACAATGGACCAAAAGTCTGATCCAGCAATTCTGTGTGCACGATGACG
GTCTTAGGATTGTAAAGTGCTTTCAATCGGGAAAAAGAAAGTGATGGTACCGATAGAAGA
AGCGACGGCTAAATACTTG
>012156_2307_3059 135       0      135
TGGGGAATATTGCACAATGGGGGAAACCCTGATGCAGCGACGCCGCGTGAGTGAAGAAGT
ATTTCGGTATGTAAAGCTCTATCAGCAGGGAAGAAAGTGACGGTACCTGAATAAGAAGCC
CCGGCTAACTACGTG
>012157_1762_0975 156       0      156
TGAGGAATATTGGTCAATGGGCGCGAGCCTGAACCAGCCAAGTAGCGTGAAGGATGACTG
CCCTATGGGTTGTAAACTTCTTTTGTCCGGGAATAAAACCGCCTACGTGTAGGCGCTTGT
ATGTACCGGTACGAATAAGCATCGGCTAACTCCGTG
>012160_2018_2330 136       0      136
TGGGGAATATTGCACAATGGGGGAAACCCTGATGCAGCGACGCCGCGTGAGCGATGAAGT
ATTTCGGTATGTAAAGCTCTATCAGCAGGGAAGATAATGACGGTACCTGACTAAGAAGCA
CCGGCTAAATACGTGT
>012171_2059_1888 142       0      142
TGGGGAATATTGGACAATGGACCAAAAGTCTGATCCAGCAATTCTGTGTGCACGATGACG
GTCTTAGGATTGTAAAGTGCTTTCAATTGGGAAGAAAAAAAATAGACGGTACCAATAGAA
GAAGCGACGGCTAAATAACGTG
>012178_2038_1292 156       0      156
TGAGGAATATTGGTCAATGGGCACGAGCCTGAACCAGTCAAGTAGCGTGAAGGATGACTG
CCCTATGGGTTGTAAACTTCTTTTGTCCGGGAATAAAACCGCCTACGTGTAGGCGCTTGT
ATGTACCGGTACGAATAAGCATCGGCTAACTCCGCG
>012201_2002_0920 140       0      140
TGGGGAATATTGGACAATGGACCAAAAGTCTGATCCAGCAATTCTGTGTGCACGATGACG
GTCTTAGGATTGTAAAGTGCTTTCAATTGGGAAGAAAAAAAATGACGGTACCAATAGAAG
AAGCGACGGCTAAATACGTG
>012205_2279_2920 155       0      155
TGAGGAATATTGGTCAATGGACGAGAGTCTGAACCAGCCAAGTAGCGTGAAGGATGACTG
CCCTATGGGTTGTAAACTTCTTTTATACGGGAATAAAGTGAGCCACGTGTGGTTTTTTGT
ATGTACCGTATGAATAAGGATCGGCTAACTCCGTG
>012211_2160_3253 139       0      139
TGGGGAATATTGGACAATGGACCAAAAGTCTGATCCAGCAATTCTGTGTGCACGATGAAG
TTTTTCGGAATGTAAAGTGCTTTCAGTTGGGAAGAAGAAAGTGACGGTACCAACAGAAGA
AGCGACGGCTAAATACGTG
>012220_2441_2530 102       0      102
TGGGGAATATTGGACAAGTGGGACCAAAAGTACTGATCCAGCAATTCTGTGTGCACGATG
ACGGTCTTAGGATTGTAAAGTGTTTTCAATTGGGAGAAAAAA
>012231_2169_1007 141       0      141
TGGGGAATATTGGACAATGGACCAAAAGTCTGATCCAGCAATTCTGTGTGCACGATGACG
GTCTTAGGATTGTAAAGTGCTTTCAATCGGGAAAAAGAAAGTGATGGTACCGATAGAAGA
AGCGACGGCTAAATACGTGCT
>012233_2368_2094 139       0      139
TGGGGAATATTGGACAATGGACCAAAAGTCTGATCCAGCAATTCTGTGTGCACGATGAAG
TTTTTCGGAATGTAAAGTGCTTTCAGTTGGGAAGAAGAAAGTGACGGTACCAACAGAAGA
AGCGACGGCTAAATACGTG
>012239_2097_1709 136       0      136
TGGGGAATATTGCACAATGGGGGAAACCCTGATGCAGCGACGCCGCGTGAAGGATGAAGT
ATTTCGGTATGTAAACTTCTATCAGCAGGGAAGAAAATGACGGTACCTGACTAAGAAGCC
CCGGCTAACTACGTGT
>012244_2131_3141 138       0      138
TGGGGAATATTGCACAATGGGGGAAACCCTGATGCAGCGACGCCGCGTGGAGGAAGAAGG
TCTTCGGATTGTAAACTCCTGTTGTTGGGGAAGATAATGACGGTACCCAACAAGGAAGTG
ACGGCTAACTACGTGCAG
>012261_2307_1046 139       0      139
TGGGGAATATTGGACAATGGACCAAAAGTCTGATCCAGCAATTCTGTGTGCACGATGACG
GTCTTAGGATTGTAAAGTGCTTTCAATCGGGAAAAAGAAAGTGATGGTACCGATAGAAGA
AGCGACGGCTAAATACGTG
>012263_2141_1617 139       0      139
TGGGGAATATTGGACAATGGACCAAAAGTCTGATCCAGCAATTCTGTGTGCACGATGACG
GTCTTAGGATTGTAAAGTGCTTTCAATCGGGAAAAAGAAAGTGATGGTACCGATAGAAGA
AGCGACGGCTAAATACGTG
>012264_1996_2691 141       0      141
TGGGGAATATTGGACAATGGACCAAAAGTCTGATCCAGCAATTCTGTGTGCACGATGAAG
TTTTTCGGAATGTAAAGTGCTTTCAGTTGGGAAGAAGAAAGTGACGGTACCAACAGAAGA
AGCGACGGCTAAATACGTGCA
>012282_1634_1275 135       0      135
TGGGGAATATTGCACAATGGGGGAAACCCTGATGCAGCGACGCCGCGTGAAGGATGAAGT
ATTTCGGTATGTAAACTTCTATCAGCAGGGAAGAAAATGACGGTACCTGACTAAGAAGCC
CCGGCTAACTACGTG
>012283_1777_2460 137       0      137
TGGGGAATATTGCACAATGGGGGAAACCCTGATGCAGCGACGCCGCGTGAAGGAAGAAGT
ATCTCGGTATGTAAACTTCTATCAGCAGGGAAGATAATGACGGTACCTGACTAAGAAGCC
CCGGCTAACTACGTCGC
>012286_1984_0747 139       0      139
TGGGGAATATTGGACAATGGACCAAAAGTCTGATCCAGCAATTCTGTGTGCACGATGAAG
TTTTTCGGAATGTAAAGTGCTTTCAGTTGGGAAGAAGAAAGTGACGGTACCAACAGAAGA
AGCGACGGCTAAATACGTG
>012298_1648_0787 139       0      139
TGGGGAATATTGGACAATGGACCGAAAGTCTGATCCAGCAATTCTGTGTGCACGATGAAG
TTTTTCGGAATGTAAAGTGCTTTCAGTTGGGAAGAAGAAAGTGACGGTACCAACAGAAGA
AGCGACGGCTAAATACGNG
>012305_2127_0617 160       0      160
TAGGGAATTTTCGTCAATGGGGGGAACCCTGAACGAGCAATGCCGCGTGAGTGAGGAAGG
TCTTCGGATCGTAAAGCTCTGTTGTAAGAGAAAAACGGCACTCATAGGGAATGATGAGTG
AGTGATGGTATCTTACCAGAAAGTCACGGCTAACTACGTA
>012307_1816_2061 162       0      162
CAGCAGTGAGGAATATTGGTCAATGGGCGCGAGCCTGAACCAGCCAAGTAGCGTGAAGGA
TGACTGCCCTATGGGTTGTAAACTTCTTTTGTCCGGGAATAAAACCGCCTACGTGTAGGC
GCTTGTATGTACCGGTACGAATAAGCATCGGCTAACTCCGTG
>012309_2141_1320 155       0      155
TGAGGAATATTGGTCAATGGACGAGAGTCTGAACCAGCCAAGTAGCGTGAAGGATGACTG
CCCTATGGGTTGTAAACTTCTTTTATATGGGAATAAAAAAGAGCACGTGTGCTCTATTGT
ATGTACCTTATGAATAAGCATCGGCTAATTCCGTG
>012312_1981_1199 141       0      141
TGGGGAATATTGGACAATGGACCAAAAGTCTGATCCAGCAATTCTGTGTGCACGATGACG
GTCTTAGGATTGTAAAGTGCTTTCAATCGGGAAAAAGAAAGTGATGGTACCGATAGAAGA
AGCGACGGCTAAATACGTGCA
>012319_2026_1264 139       0      139
TGGGGAATATTGGACAATGGACCAAAAGTCTGATCCAGCAATTCTGTGTGCACGATGAAG
TTTTTCGGAATGTAAAGTGCTTTCAGTTGGGAAGAAGAAAGTGACGGTACCAACAGAAGA
AGCGACGGCTAAATACGTG
>012321_2475_0621 146       0      146
GCAGCAGTGGGGAATATTGGACAATGGACCAAAAGTCTGATCCAGCAATTCTGTGTGCAC
GATGAAGTTTTTCGGAATGTAAAGTGCTTTCAGTTGGGAAGAAGAAAGTGACGGTACCAA
CAGAAGAAGCGACGGCTAAATACGTG
>012326_2355_0609 139       0      139
TGGGGAATATTGGACAATGGACCAAAAGTCTGATCCAGCAATTCTGTGTGCACGATGACG
GTCTTAGGATTGTAAAGTGCTTTCAATCGGGAAAAAGAAAGTGATGGTACCGATAGAAGA
AGCGACGGCTAAATACGTG
>012333_2442_2186 156       0      156
TGAGGAATATTGGTCAATGGACGAGAGTCTGAACCAGCCAAGTAGCGTGAAGGATGACTG
CCCTATGGGTTGTAAACTTCTTTTATATGGGAATAAAAAAGAGCACGTGTGCTCTATTGT
ATGTACCTTATGAATAAGCATCGGCTAATTCCGTGT
>012346_1892_1060 157       0      157
TGAGGAATATTGGTCAATGGGCGCGAGCCTGAACCAGCCAAGTAGCGTGAAGGATGACTG
CCCTATGGGTTGTAAACTTCTTTTGTCCCGGAATAAAACCGCCTACGTGTAGGCGCTTGT
ATGTACCGGTACGAATAAGCATCGGCTAACTCCGTGT
>012349_2127_0343 141       0      141
TGGGGAATATTGGACAATGGACCAAAAGTCTGATCCAGCAATTCTGTGTGCACGATGAAG
TTTTTCGGAATGTAAAGTGCTTTCAGTTGGGAAGAAGAAAGTGACGGTACCAACAGAAGA
AGCGACGGCTAAATACGTGCT
>012355_2260_2709 91       0      91
TGAGGAATATTGGTCAATGGACGAGAGTCTGAACCAGCCAAGTAGCGCGAAGGATGACTG
CCCTATGGGTTGTAAACTTCTTTTAAGGAAG
>012356_1930_3186 156       0      156
TGAGGAATATTGGTCAATGGGCGCGAGCCTGAACCAGCCAAGTAGCGTGAAGGATGACTG
CCCTATGGGTTGTAAACTTCTTTTGTCCGGGAATAAAACCGCCTACGTGTAGGCGCTTGT
ATGTACCGGTACGAATAAGCATCGGCTAACTCCGTA
>012361_2117_1616 139       0      139
TGGGGAATATTGGACAATGGACCAAAAGTCTGATCCAGCAATTCTGTGTGCACGATGAAG
TTTTTCGGAATGTAAAGTGCTTTCAGTTGGGAAGAAGAAAGTGACGGTACCAACAGAAGA
AGCGACGGCTAAATACGTG
>012372_1909_2659 162       0      162
TGGGGAATTTTGGACAATGGGGGCAACCCTGATCCAGCCATGCCGCGTGCAGGATGAAGG
TCTTCGGATTGTAAACTGCTTTTGTCAGGGACGAAAAGGATTGTGTTAATACCATGATCT
GCCGACGGTACCTGAAGAATAAGCACCGGCTAACTACGTGCT
>012380_2208_0734 138       0      138
TGGGGAATATTGCACAATGGGGGAAACCCTGATGCAGCGACGCCGCGTGAGTGAAGAAGT
ATTTCGGTATGTAAAGCTCTATCAGCAGGGAAGAGAATGACGGTACCTGACTAAGAAGCC
CCGGCTAACTACGTGCCT
>012384_1644_1591 135       0      135
TAGGGAATATTGCACAATGGGGGAAACCCTGATGCAGCGACGCCGCGTGAAGGAAGAAGT
ATCTCGGTATGTAAACTTCTATCAGCAGGGAAGACAATGACGGTACCTGACTAAGAAGCC
CCGGCTAACTACGTG
>012390_1967_2548 163       0      163
TGGGGAATTTTGGACAATGGGGGCAACCCTGATCCAGCCATGCCGCGTGCAGGATGAAGG
TCTTCGGATTGTAAACTGCTTTTGTCAGGGACGAAAAGGATTGTGCTAATACCATGATCT
GCTGACGGTACCTGAAGAATAAGCACCGGCTAACTACGTGCCT
>012394_1723_1833 156       0      156
TGAGGAATATTGGTCAATGGGCGCGAGCCTGAACCAGCCAAGTAGCGTGAAGGATGACTG
CCCTATGGGTTGTAAACTTCTTTTGTCCGGGAATAAAACCGCCTACGTGTAGGCGCTTGT
ATGTACCGGTACGAATAAGCATCGGCTAACTCCGTG
>012398_1939_1778 155       0      155
TGAGGAATATTGGTCAATGGACGAGAGTCTGAACCAGCCAAGTAGCGTGAAGGATGACTG
CCCTATGGGTTGTAAACTTCTTTTATACGGGAATAAAGTGAGCCACGTGTGGTTTTTTGT
ATGTACCGTATGAATAAGGATCGGCTAACTCCGTG
>012413_2151_1006 140       0      140
TGGGGAATATTGGACAATGGACCAAAAGTCTGATCCAGCAATTCTGTGTGCACGATGACG
GTCTTAGGATTGTAAAGTGCTTTCAATTGGGGAGAAAAAAAATGACGGTACCAATAGAAG
AAGCGACGGCTAAATACGTA
>012414_1625_1020 160       0      160
TGGGGAATATTGGACAATGGACCAAAAGTCTGATCCAGCAATTCTGTGTGCACGATGACG
GTCTTAGGATTGTAAAGTGCTTTCAATCGGGAAAAAGAAAGTGATGGTACCGATAGAAGA
AGCGACGGCTAAATACGTGTCAGCACGCCGGTACGGTAAT
>012420_2082_0680 139       0      139
TGGGGAATATTGGACAATGGACCAAAAGTCTGATCCAGCAATTCTGTGTGCACGATGAAG
TTTTTCGGAATGTAAAGTGCTTTCAGTTGGGAAGAAGAAAGTGACGGTACCAACAGAAGA
AGCGACGGCTAAATACGTG
>012445_1688_2221 138       0      138
TGGGGAATATTGCACAATGGGGGAAACCCTGATGCAGCAACGCCGCGTGAAGGAAGAAGG
TTTTCGGATCGTAAACTTCTATCAATAGGGAAGAAAGAAATGACGGTACCTAAATAAGAA
GCCCCGGCTAACTACGTG
>012469_1711_1550 175       0      175
TGAGGAATATTGGTCAATGGACGAGAGTCTGAACCAGCCAAGTAGCGTGCAGGATGACGG
CCCTATGGGTTGTAAACTGCTTTTATAAGGGAATAAAGTGAGTCTCGTGAGACTTTTTGC
ATGTACCTTATGAATAAGGACCGGCTAATTCCGTGTCAGCACGCCGGACGGTAAT
>012475_1841_0506 139       0      139
TGGGGAATATTGGACAATGGACCAAAAGTCTGATCCAGCAATTCTGTGTGCACGATGAAG
TTTTTCGGAATGTAAAGTGCTTTCAGTTGGGAAGAAGAAAGTGACGGTACCAACAGAAGA
AGCGACGGCTAAATACGTG
>012481_1772_1751 155       0      155
TGAGGAATATTGGTCAATGGGCGAGAGCCTGAACCAGCCAAGTAGCGTGAAGGATGAAGG
TTCTATGGATTGTAAACTTCTTTTATAAGGGAATAACAGACATTACGTGTAGTGTTTTGC
ATGTACCTTATGAATAAGCATCGGCTAACTCCGTG
>012493_1706_0650 156       0      156
TGAGGAATATTGGTCAATGGGCGCGAGCCTGAACCAGCCAAGTAGCGTGAAGGATGACTG
CCCTATGGGTTGTAAACTTCTTTTGTCCGGGAATAAAACCGCCTACGTGTAGGCGCTTGT
ATGTACCGGTACGAATAAGCATCGGCTAACTCCGTG
>012498_2199_1929 139       0      139
TGGGGAATATTGGACAATGGACCAAAAGTCTGATCCAGCAATTCTGTGTGCACGATGAAG
TTTTTCGGAATGTAAAGTGCTTTCAGTTGGGAAGAAGAAAGTGACGGTACCAACAGAAGA
AGCGACGGCTAAATACGTG
>012505_2376_3259 162       0      162
TAGGGAATTTTCGTCAATGGGGGAACCCTGAACGAGCAATGCCGCGTGAGTGAGGAAGGT
CTTCGGATCGTAAAGCTCTGTTGTAAGAGAAAAACGGCACTCATAGGGAATGATGAGTGA
GTGATGGTATCTTACCAGAAAGTCACGGCTAACTACGTGCCC
>012515_1645_3244 162       0      162
GCAGTGAGGAATATTGGTCAATGGACGCAAGTCTGAACCAGCCAAGTAGCGTGCAGGACG
ACGGCCCTCCGGGTTGTAAACTGCTTTTAGTTGGGAATAAAGTGCAGCTCGTGAGCTGTT
TTGTATGTACCATCAGAAAAAGGACCGGCTAATTCCGTGCCG
>012520_2337_1269 177       0      177
TAGGGAATTTTCGTCAATGGGGGGAACCCTGAACGAGCAATGCCGCGTGAGTGAGGAAGG
TCTTCGGATCGTAAAGCTCTGTTGTAAGAGAAAAACGGCACTCATAGGGAATGATGAGTG
AGTGATGGTATCTTACCGGAAAGTCACGGCTAACTACGTGCCAGNGCGCGGTAAGTA
>012532_2162_2980 138       0      138
TAGGGAATATTGCACAATGGGGGAAACCCTGATGCAGCGACGCCGCGTGAAGGAAGAAGT
ATCTCGGTATGTAAACTTCTATCAGCAGGGAAGACAATGACGGTACCTGACTAAGAAGCC
CCGGCTAACTACGTGCCC
>012537_2419_2824 140       0      140
TGGGGAATATTGGACAATGGACCAAAAGTCTGATCCAGCAATTCTGTGTGCACGATGACG
GTCTTAGGATTGTAAAGTGCTTTCAATCGGGAAAAAGAAAGTGATGGTACCGATAGAAGA
AGCGACGGCTAAATACGTGT
>012551_2241_0697 139       0      139
TGGGGAATATTGGACAATGGACCAAAAGTCTGATCCAGCAATTCTGTGTGCACGATGAAG
TTTTTCGGAATGTAAAGTGCTTTCAGTTGGGAAGAAGAAAGTGACGGTACCAACAGAAGA
AGCGACGGCTAAATACGTA
>012555_1921_0773 139       0      139
TGGGGAATACTGGACAATGGACCAAAAGTCTGATCCAGCAATTCTGTGTGCACGATGAAG
TTTTTCGGAATGTAAAGTGCTTTCAGTTGGGAAGAAGAAAGTGACGGTACCAACAGAAGA
AGCGACGGCTAAATACGTG
>012562_1838_1493 157       0      157
TGAGGAATATTGGTCAATGGACGCAAGTCTGAACCAACCAAGTAGCGTGCAGGATGACGG
CCCTCCGGGTTGTAAACTGCTTTTAGTTGGGAATAAAGTGCAGCTCGTGAGCTGTTTTGT
ATGTACCATCAGAAAAAGGACCGGCTAATTCCGTGCA
>012568_2174_3489 133       0      133
TGGGGAATTTTGGACAATGGGGGCAACCCTGATCCAGCCATGCCGCGTGCAGGATGAAGG
TCTTCGGATTGTAAACTGCTTTTGTTCAGGGACGAAAAGGATTGTGCTAATACCATGATC
TGCTGACGGTACC
>012569_2190_0481 139       0      139
TGGGGAATATTGGACAATGGACCAAAAGTCTGATCCAGCAATTCTGTGTGCACGATGAAG
TTTTTCGGAATGTAAAGTGCTTTCAGTTGGGAAGAAGAAAGTGACGGTACCAACAGAAGA
AGCGACGGCTAAATACGTG
>012571_2416_3201 137       0      137
TGGGGAATATTGCACAATGGGGGAAACCCTGATGCAGCGACGCCGCGTGAGGGAAGAAGG
TTTTCGGATTGTAAACCTCTGTCCTTGGTGACGATAATGACGGTAGCCAAGGAGGAAGCC
ACGGCTAACTACGTGCT
>012579_2387_2186 151       0      151
AGGCAGCAGTGGGGAATATTGGACAATGGACCAAAAGTCTGATCCAGCAATTCTGTGTGC
ACGATGAAGTTTTTCGGAATGTAAAGTGCTTTCAGTTGGGAAGAAGAAAGTGACGGTACC
AACAGAAGAAGCGACGGCTAAATACGTGCCG
>012585_1821_1077 142       0      142
TGGGGAATATTGGACAATGGACCAAAAGTCTGATCCAGCAATTCTGTGTGCACGATGAAG
TTTTTCGGAATGTAAAGTGCTTTCAGTTGGGAAGAAGAAAGTGACGGTACCAACAGAAGA
AGCGACGGCTAAATACGTGCCG
>012595_1676_3339 139       0      139
TGGGGAATATTGGACAATGGACCAAAAGTCTGATCCAGCAATTCTGTGTGCACGATGACG
GTCTTAGGATTGTAAAGTGCTTTCAATCGGGAAAAAGAAAGTGATGGTACCGATAGAAGA
AGCGACGGCTAAATACGTG
>012605_2305_2078 140       0      140
TGGGGAATATTGGACAATGGACCGAAAAGTCTGATCCAGCAATTCTGTGTGCACGATGAC
GGTCTTAGGATTGTAAAGTGCTTTCAATTGGGAAGAAAAAAATAGACGGTACCAATAGAA
GAAGCGACGGCTAAATACGT
>012609_1906_0384 176       0      176
TAGGGAATTTTCGTCAATGGGCGCAAGCCTGAACGAGCAATGCCGCGTGGGTGAAGAAGG
TCTTCGGATCGTAAAGCTCTGTTGCGAGGGAAAAAGGAAGAGAAGAGGGAATGATTCTCT
TTTGATGGTACCTCGCCAGAAAGTCACGGCTAACTACGTGCCATCAGCGCGGTACT
>012618_1926_3471 107       0      107
TGAGGAATATTGGTCAATGGACGAGAGTCTGAACCAGCCAAGTAGCGTGAAGGATGACTG
CCCTATGGGTTGTAAACTTCTTTTATATGGGAATAAAAANAAGACGT
>012629_1948_2366 160       0      160
TAGGGAATTTTCGTCAATGGGCGCAAGCCTGAACGAGCAATGCCGCGTGGGTGAAGAAGG
TCTTCGGATCGTAAAGCTCTGTTGCGAGGGAAAAAGGAAGAGAAGAGGGAATGATTCTCT
TTTGATGGTACCTCGCCAGAAAGTCACGGCTAACTACGTG
>012633_2351_3371 155       0      155
TGAGGAATATTGGTCAATGGACGCAAGTCTGAACCAGCCAAGTAGCGTGCAGGATGACGG
CCCTCCGGGTTGTAAACTGCTTTTAGTTGGGAATAAAGTGCAGCTCGTGAGCTGTTTTGT
ATGTACCATCAGAAAAAGGACCGGCTAATTCCGTG
>012640_2179_2367 140       0      140
TGGGGAATATTGGACAATGGACCAAAAGTCTGATCCAGCAATTCTGTGTGCACGATGACG
GTCTTAGGATTGTAAAGTGCTTTCAATTGGGAAGAAAAAAATGACGGTACCAATAGAAGA
AGCGACGGCTAAATACGTGT
>012644_2390_0763 139       0      139
TGGGAAATATTGGACAATGGACCAAAAGTCTGATCCAGCAATTCTGTGTGCACGATGAAG
TTTTTCGGAATGTAAAGTGCTTTCAGTTGGGAAGAAGAAAGTGACGGTACCAACAGAAGA
AGCGACGGCTAAATACGTG
>012650_1678_0843 141       0      141
TGGGGAATATTGGACAATGGACCAAAAGTCTGATCCAGCAATTCTGTGTGCACGATGACG
GTCTTAGGATTGTAAAGTGCTTTCAATTGGGAAGAAAAAAATGACGGTACCAATAGAAGA
AGCGACGGCTAAATACGTGCC
>012664_2186_1292 160       0      160
TGGGGAATTTTGGACAATGGGGGCAACCCTGATCCAGCCATGCCGCGTGCAGGAAGAAGG
TCTTCGGGTTGTAAACTGCTTTTGTTAGGAACGAAACGGGTAGTACTAATAACACTGCCT
AATGACGGTACCTAAAGAATAAGCACCGGCTAACTACGTG
>012665_1883_0780 139       0      139
TGGGGAATATTGGACAATGGACCAAAAGTCTGATCCAGCAATTCTGTGTGCACGATGACG
GTCTTAGGATTGTAAAGTGCTTTCAATTGGGAAGAAAAAAATGACGGTACCAATAGAAGA
AGCGACGGCTAAATACGTG
>012667_2380_3150 156       0      156
TGAGGAATATTGGTCAATGGGCGCGAGCCTGAACCAGCCAAGTAGCGTGAAGGATGACTG
CCCTACGGGTTGTAAACTTCTTTTGTCCGGGAATAAAACCGCCTACGTGTAGGCGCTTGT
ATGTACCGGTACGAATAAGCATCGGCTAACTCCGTC
>012668_1984_1342 157       0      157
TGAGGAATATTGGTCAATGGACGAGAGTCTGAACCAGCCAAGTAGCGTGAAGGATGAAGG
TCCTACGGATTGTAAACTTCTTTTATAAGGGAATAAAACCTCCCACGTGTGGGAGCTTGT
ATGTACCTTATGAATAAGCATCGGCTAACTCCGTGCT
>012669_2162_2725 156       0      156
TGAGGAATATTGGTCAATGGGCGCGAGCCTGAACCAGCCAAGTAGCGTGAAGGATGACTG
CCCTATGGGTTGTAAACTTCTTTTGTCCGGGAATAAAACCGCCTACGTGTAGGCGCTTGT
ATGTACCGGTACGAATAAGCATCGGCTAACTCCGTG
>012670_1675_1882 139       0      139
TGGGGAATATTGGACAATGGACCAAAAGTCTGATCCAGCAATTCTGTGTGCACGATGACG
GTCTTAGGATTGTAAAGTGCTTTCAATCGGGAAAAAGAAAGTGATGGTACCGATAGAAGA
AGCGACGGCTAAATACGTG
>012674_1939_1088 156       0      156
TGAGGAATATTGGTCAATGGGCGCGAGCCTGAACCAGCCAAGTAGCGTGAAGGATGACTG
CCCTATGGGTTGTAAACTTCTTTTGTCCGGGAATAAAACCGCCTACGTGTAGGCGCTTGT
ATGTACCGGTACGAATAAGCATCGGCTAACTCCGTG
>012675_1859_2568 135       0      135
TGGGGAATATTGCACAATGGGGGAAACCCTGATGCAGCGACGCCGCGTGAAGGATGAAGT
ATTTCGGTATGTAAACTTCTATCAGCAGGGAAGAAAATGACGGTACCTGACTAAGAAGCC
CCGGCTAACTACGTG
>012677_2137_3613 113       0      113
GCAGCAGTGAGGAATATTGGTCAATGGACGAGAGTCTGAACCAGCCAAGTAGCGTGAAGG
ATGACTGCCCTATGGGTTGTAAACTTCTTTTATATGGGAATAAAAANAAGAGT
>012679_2073_1138 139       0      139
TGGGGAATATTGGACAATGGACCAAAAGTCTGATCCAGCAATTCTGTGTGCACGATGAAG
TTTTTCGGAATGTAAAGTGCTTTCAGTTGGGAAGAAGAAAGTGACGGTACCAACAGAAGA
AGCGACGGCTAAATACGTG
>012698_2139_2523 139       0      139
TGGGGAATATTGGACAATGGACCAAAAGTCTGATCCAGCAATTCTGTGTGCACGATGAAG
TTTTTCGGAATGTAAAGTGCTTTCAGTTGGGAAGAAGAAAGTGACGGTACCAACAGAAGA
AGCGACGGCTAAATACGTG
>012702_2201_0818 157       0      157
TGAGGAATATTGGTCAATGGGCGCGAGCCTGAACCAGCCAAGTAGCGTGAAGGATGACTG
CCCTATGGGTTGTAAACTTCTTTTGTCCGGGAATAAAACCGCCTACGTGTAGGCGCTTGT
ATGTACCGGTACGAATAAGCATCGGCTAACTCCGTGT
>012705_2478_1567 139       0      139
TGGGGAATATTGGACAATGGACCAGAAGTCTGATCCAGCAATTCTGTGTGCACGATGACG
GTCTTAGGATTGTAAAGTGCTTTCAATTGGGAAGAAAAAAATGACGGTACCAATAGAAGA
AGCGACGGCTAAATACGTG
>012713_2401_1706 141       0      141
CAGCAGTGGGGAATATTGCACAATGGGGGAAACCCTGATGCAGCGACGCCGCGTGAAGGA
AGAAGTATCTCGGTATGTAAACTTCTATCAGCAGGGAAGAAAATGACGGTACCTGACTAA
GAAGCCCCGGCTAACTACGTG
>012726_1733_1955 178       0      178
TGAGGAATATTGGTCAATGGGCGCGAGCCTGAACCAGCCAAGTAGCGTGAAGGATGACTG
CCCTATGGGTTGTAAACTTCTTTTGTCCGGGAATAAAACCGCCTACGTGTAGGCGCTCGT
ATGTACCGGTACGAATAAGCATCGGCTAACTCCGTGCCAACAGCCGCCGGGTAAGTTA
>012729_1973_1756 156       0      156
TGAGGAATATTGGTCAATGGACGCAAGTCTGAACCAGCCAAGTAGCGTGCAGGATGACGG
CCCTCCGGGTTGTAAACTGCTTTTAGTTGGGAATAAAGTGCAGCTCGTGAGCTGTTTTGT
ATGTACCATCAGAAAAAGGACCGGCTAATTCCGTGT
>012735_2274_3672 98       0      98
TGGGGAATATTGGACAATGGACCAAAAGTCTGATCCAGCAATTCTGTGTGCACGATGACG
GTCTTAGGATTGTAAAGTGCTTTCAATTGGGAGAAAAA
>012736_1920_2742 158       0      158
TGAGGAATATTGGTCAATGGGCGAGAGCCTGAACCAGCCAAGTAGCGTGAAGGATGAAGG
TCCTACGGATTGTAAACTTCTTTTATACGGGAATAAAGTTTCCTACGTGTAGGATTTTGT
ATGTACCGTATGAATAAGCATCGGCTAACTCCGTGCCC
>012741_1695_1739 136       0      136
TGGGGAATATTGCACAATGGGGGAAACCCTGATGCAGCAACGCCGCGTGAGTGAAGAAGT
ATTTCGGTATGTAAAGCTCTATCAGCAGGGAAGAAAGTGACGGTACCTGACTAAGAAGCC
CCGGCTAACTACGTGT
>012748_1994_0528 68       0      68
TGGGGAATTTTGGACAATGGGGGCAACCCTGATCCAGCCATGCCGCGTGCAGGATGAAGG
CCTGTGTA
>012753_2135_0411 68       0      68
TGGGGAATTTTGGACAATGGGGGCAACCCTGATCCAGCCATGCCGCGTGCAGGAAGAAGG
CCTGTGTA
>012761_2480_3144 139       0      139
TGGGGAATATTGCACAATGGGGGAAACCCTGATGCAGCGACGCCGCGTGAGCGAGGAAGT
ATTTCGGTATGTAAAGCTCTATCAGCAGGGAAGAAGAAATGACGGTACCTGACCAAGAAG
CACCGGCTAAATACGTCAC
>012762_2105_1474 140       0      140
TGGGGAATATTGGACAATGGACCAAAAGTCTGATCCAGCAATTCTGTGTGCACGATGAAG
TTTTTCGGAATGTAAAGTGCTTTCAGTTGGGAAGAAGAAAGTGACGGTACCAACAGAAGA
AGCGACGGCTAAATACGTGG
>012773_1877_1709 139       0      139
TGGGGAATATTGGACAATGGACCAAAAGTCTGATCCAGCAATTCTGTGTGCACGATGACG
GTCTTAGGATTGTAAAGTGCTTTCAATCGGGAAAAAGAAAGTGATGGTACCGATAGAAGA
AGCGACGGCTAAATACGTG
>012774_2226_2766 139       0      139
TGGGGAATATTGGACAATGGACCAAAAGTCTGATCCAGCAATTCTGTGTGCACGATGACG
GTCTTAGGATTGTAAAGTGCTGTCAATCGGGAAAAAGAAAGTGATGGTACCGATAGAAGA
AGCGACGGCTAAATACGTG
>012777_2152_2687 160       0      160
TAGGGAATTTTCGGCAATGGGGGGAACCCTGACCGAGCAGCGCCGCGTGAAGGAAGAAGG
AATTCGTTCTGTAAACTTCTGTTATAAAGGAAGAACGGCGGATATAGGGAATGATATCCG
AGTGACGGTACTTTATGAGAAAGCCACGGCTAACTATGTG
>012779_2023_1499 135       0      135
TGGGGAATATTGCACAATGGGGGAAACCCTGATGCAGCGACGCCGCGTGAAGGATGAAGT
ATTTCGGTATGTAAACTTCTATCAGCAGGGAAGAAAATGACGGTACCTGACTAAGAAGCC
CCGGCTAACTACGTG
>012780_1784_0428 70       0      70
TGGGGAATTTTTGGACAATGGGGGGCAACCCTGATCCAGCCATGCCGCGTGCAGGAAGAA
GGCCTGTGTA
>012786_2365_1076 158       0      158
TGAGGAATATTGGTCAATGGGCGCGAGCCTGAACCAGCCAAGTAGCGTGAAGGATGACTG
CCCTATGGGTTGTAAACTTCTTTTGTCCGGGAATAAAACCGCCTACGTGTAGGCGCTTGT
ATGTACCGGTACGAATAAGCATCGGCTAACTCCGTCGC
>012817_2225_0922 157       0      157
TGAGGAATATTGGTCAATGGACGCAAGTCTGAACCAGCCAAGTAGCGTGCAGGATGACGG
CCCTCTGGGTTGTAAACTGCTTTTAGTTGGGAATAAAGTGCAGCTCGTGAGCTGTTTTGT
ATGTACCATCAGAAAAAGGACCGGCTAATTCCGTGCA
>012837_2128_0838 136       0      136
TCGGGAATATTGCGCAATGGAGGAAACTCTGACGCAGTGACGCCGCGTGCAGGAAGAAGG
TTTTCGGATTGTAAACTGCTTTAGACAGGGAAGAAACAAGACAGTACCTGTAGAATAAGC
TCCGGCTAACTACGTG
>012846_2363_3100 155       0      155
TGAGGAATATTGGTCAATGGACGCAAGTCTGAACCAGCCAAGTAGCGTGCAGGACGACGG
CCCTCCGGGTTGTAAACTGCTTTTAGTTGGGAATAAAGTGCAGTTCGTGAGCTGTTTTGT
ATGTACCATCAGAAAAAGGACCGGCTAATTCCGTG
>012847_1638_0837 155       0      155
TGAGGAATATTGGTCAATGGACGAGAGTCTGAACCAGCCAAGTAGCGTGAAGGATGACTG
CCCTATGGGTTGTAAACTTCTTTTATACGGGAATAAAGTGAGCCACGTGTGGTTTTTTGT
ATGTACCGTATGAATAAGGATCGGCTAACTCCGTG
>012852_1909_0987 155       0      155
TGAGGAATATTGGTCAATGGACGAGAGTCTGAACCAGCCAAGTAGCGTGAAGGATGACTG
CCCTATGGGTTGTAAACTTCTTTTATATGGGAATAAAAAGAGCACGTGCGCTCTATTGTA
TGTACCTTATGAATAAGCATCGGCTAATTCCGTGT
>012859_2238_2089 137       0      137
TCGGGAATATTGCGCAATGGAGGAAACTCTGACGCAGTGACGCCGCGTGCAGGAAGAAGG
TTTTCGGATTGTAAACTGCTTTAGACAGGGAAGAAACAAGACAGTACCTGTAGAATAAGC
TCCGGCTAACTACGTGT
>012868_2471_2645 136       0      136
TAGGGAATATTGCACAATGGGGGAAACCCTGATGCAGCGACGCCGCGTGAAGGAAGAAGT
ATCTCGGTATGTAAACTTCTATCAGCAGGGAAGACAATGACGGTACCTGACTAAGAAGCC
CCGGCTAACTACGTGT
>012874_1804_2310 170       0      170
AGGCAGCAGTGGGGAATTTTGGACAATGGGGGCAACCCTGATCCAGCCATGCCGCGTGCA
GGATGAAGGTCTTCGGATTGTAAACTGCTTTTGTCAGGGACGAAAAGGATTGTGCTAATA
CCATGATCTGCTGACGGTACCTGAAGAATAAGCACCGGCTAACTACGTGT
>012881_2437_0597 160       0      160
TGGGGAATTTTGGACAATGGGGGCAACCCTGATCCAGCCATGCCGCGTGCAGGATGAAGG
TCTTCGGATTGTAAACTGCTTTTGTCAGGGACGAAAAGGATTGTGCTAATACCATGATCT
GCTGACGGTACCTGAAGAATAAGCACCGGCTAACTACGTG
>012884_1994_1285 155       0      155
TGAGGAATATTGGTCAATGGACGCAAGTCTGAACCAGCCAAGTAGCGTGCAGGATGACGG
CCCTCCGGGTTGTAAACTGCTTTTAGTTGGGAATAAAGTGCAGTTCGTGAGCTGTTTTGT
ATGTACCATCAGAAAAAGGACCGGCTAATTCCGTG
>012888_1946_1580 158       0      158
TGAGGAATATTGGTCAATGGACGGAAGTCTGAACCAGCCAAGTCGTGTGAAGGATGAAGG
TTCTATGGATTGTAAACTTCTTTTATAGGGGAATAAAAAAGTCCACGTGTGGATTCTTGT
ATGTACCCTACGAATAAGCATCGGCTAACTCCGTGCCG
>012894_2052_1770 24       0      24
GATGGGAATATTGGACAAGTACGG
>012895_1795_3326 139       0      139
TGGGGAATATTGGACAATGGACCAAAAGTCTGATCCAGCAATTCTGTGTGCACGATGACG
GTCTTAGGATTGTAAAGTGCTTTCAATCGGGAAAAAGAAAGTGATGGTACCGATAGAAGA
AGCGACGGCTAAATACGTG
>012897_1925_0783 160       0      160
TGGGGAATTTTGGACAATGGGGGCAACCCTGATCCAGCCATGCCGCGTGCAGGATGAAGG
TCTTCGGATTGTAAACTGCTTTTGTCAGGGACGAAAAGGATTGTGCTAATACCATGATCT
GCTGACGGTACCTGAAGAATAAGCACCGGCTAACTACGTG
>012899_2230_0953 161       0      161
TAGGGAATCTTCCACAATGGGCGAAAGCCTGATGGAGCAACGCCGCGTGGGTGAAGAAGG
TCTTCGGATCGTAAAACCCTGTTGTTAGAGAAGAAAGTGCGTGAGAGTAACTGTTCACGT
TTCGACGGTATCTAACCAGAAAGCCACGGCTAACTACGTGT
>012914_2033_0718 140       0      140
TGGGGAATATTGGACAATGGACCAAAAGTCTGATCCAGCAATTCTGTGTGCACGATGACG
GTCTTAGGATTGTAAAGTGCTTTCAATTGGGAAGAAAAAAAATGACGGTACCAATAGAAG
AAGCGACGGCTAAATACGTG
>012919_2374_3318 164       0      164
TGGGGAATCTTCCGCAATGGGCGAAAGCCTGACGGAGCAATGCCGCGTGAGTGATGGAGG
AATTCGTTCCGTAAAACTCTTTTGTTTATGACGAATGTGCAGATTGTGAATAATTATTTG
TAATGACGGTAGTAAACGAATAAGCCACGGCTAACTACGTGCCC
>012928_1834_1126 160       0      160
TGGGGAATTTTGGACAATGGGGGCAACCCTGATCCAGCCATGCCGCGTGCAGGATGAAGG
TCTTCGGATTGTAAACTGCTTTTGTCAGGGACGAAAAGGATTGTGTTAATACCATGATCT
GCTGACGGTACCTGAAGAATAAGCACCGGCTAACTACGTA
>012929_2081_1529 167       0      167
GCAGCAGTAGGGAATCTTCCACAATGGGCGAAAGCCTGATGGAGCAACGCCGCGTGGGTG
AAGAAGGTCTTCGGATCGTAAAACCCTGTTGTTAGAGAAGAAAGTGCGTGAGAGTAACTG
TTCACGTTTCGACGGTATCTAACCAGAAAGCCACGGCTAACTACGTG
>012935_2135_3334 139       0      139
TGGGGAATATTGGACAATGGACCAAAAGTCTGATCCAGCAATTCTGTGTGCACGATGACG
GTCTTAGGATTGTAAAGTGCTTTCAATCGGGAAAAAGAAAGTGATGGTACCGATAGAAGA
AGCGACGGCTAAATACGTG
>012938_2241_0802 142       0      142
TGGGGAATATTGGACAATGGACCAAAAGTCTGATCCAGCAATTCTGTGTGCACGATGACG
GTCTTAGGATTGTAAAGTGCTTTCAATTGGGAAGAAAAAAATGACGGTACCAATAGAAGA
AGCGACGGCTAAATACGTGCCG
>012939_2349_2548 155       0      155
TGGGGAATATTGCACAATGGGGGAAACCCTGATGCAGCAACGCCGCGTGAGTGAAGAAGT
ATTTCGGTATGTAAAGCTCTATCAGCAGGGAAGAAAGTGACGGTACCTGACTAAGAAGCC
CCGGCTAACTACGTGCCAGCACGCCGGACGGTAAT
>012942_1729_1221 139       0      139
TGGGGAATATTGGACAATGGACCAAAAGTCTGATCCAGCAATTCTGTGTGCACGATGACG
GTCTTAGGATTGTAAAGTGCTTTCAATTGGGAAGAAAAAAATGACGGTACCAATAGAAGA
AGCGACGGCTAAATACGTG
>012948_2298_2020 158       0      158
TGAGGAATATTGGTCAATGGGCGAGAGCCTGAACCAGCCAAGTAGCGTGAAGGATGAAGG
TTCTATGGATTGTAAACTTCTTTTATACGGGAATAAAACCTCCCACGTGTGGGAGCTTGT
ATGTACCGTATGAATAAGCATCGGCTAACTCCGTGCCC
>012951_1819_0450 139       0      139
TGGGGAATATTGGACAATGGACCAAAAGTCTGATCCAGCAATTCTGTGTGCACGATGAAG
TTTTTCGGAATGTAAAGTGCTTTCAGTTGGGAAGAAGAAAGTGACGGTACCAACAGAAGA
AGCGACGGCTAAATACGTG
>012952_1828_0455 156       0      156
TGAGGAATATTGGTCAATGGGCGCGAGCCTGAACCAGCCAAGTAGCGTGAAGGATGACTG
CCCTATGGGTTGTAAACTTCTTTTGTCCGGGAATAAAATCGCCTACGTGTAGGCGCTTGT
ATGTACCGGTACGAATAAGCATCGGCTAACTCCGTG
>012961_2109_1684 139       0      139
TGGGGAATATTGGACAATGGACCAAAAGTCTGATCCAGCAATTCTGTGTGCACGATGACG
GTCTTAGGATTGTAAAGTGCTTTCAATCGGGAAAAAGAAAGTGATGGTACCGATAGAAGA
AGCGACGGCTAAATACGTG
>012962_1901_0755 140       0      140
TGGGGAATATTGCACAATGGGGGAAACCCTGATGCAGCGATGCCGCGTGAGTGAAGAAGT
ATTTCGGTATGTAAAGCTCTATCAGCAGGGAAGAAAGTGACGGTACCTGAATAAGAAGCC
CCGGCTAACTACGTACACGA
>012964_1753_0977 161       0      161
TGGGGAATTTTGGACAATGGGGGCAACCCTGATCCAGCCATGCCGCGTGCAGGATGAAGG
TCTTCGGATTGTAAACTGCTTTTGTCAGGGACGAAAAGGATTGTGCTAATACCATGATCT
GCTGACGATACCTGAAGAATAAGCACCGGCTAACTACGTGT
>012969_1893_0877 161       0      161
TGGGGAATCTTCCGCAATGGGCGAAAGCCTGACGGAGCAATGCCGCGTGAGTGATGAAGG
AATTCGTTCCGTAAAACTCTTTTGTTTATGACGAATGTGCAGATTGTGAATAATTATTTA
TAATGACGGTAGTAAACGAATAAGCCACGGCTAACTACGTG
>012971_1782_0753 139       0      139
TGGGGAATATTGGACAATGGACCAAAAGTCTGATCCAGCAATTCTGTGTGCACGATGAAG
TTTTTCGGAATGTAAAGTGCTTTCAGTTGGGAAGAAGAAAGTGACGGTACCAACAGAAGA
AGCGACGGCTAAATACGTA
>012975_2403_1354 141       0      141
TGGGGAATATTGGACAATGGACCAAAAGTCTGATCCAGCAATTCTGTGTGCACGATGACG
GTCTTAGGATTGTAAAGTGCTTTCAATTGGGAAGAAAAAAATGACGGTACCAATAGAAGA
AGCGACGGCTAAATACGTGCT
>012978_2413_2589 135       0      135
TGGGGAATATTGCACAATGGGCGAAAGCCTGATGCAGCAACGCCGCGTGAAGGATGAAGT
ATTTCGGTATGTAAACTTCTATCAGCAGGGAAGATAACGACGGTACCTGACTAAGAAGCC
CCGGCTAACTACGTG
>012981_2179_1392 139       0      139
TGGGGAATATTGCACAATGGGGGAAACCCTGATGCAGCGACGCCGCGTGGAGGAAGAAGG
TCTTCGGATTGTAAACTCCTGTTGTTGGGGAAGATAATGACGGTACCCAACAAGGAAGTG
ACGGCTAACTACGTGCCGA
>012996_1777_2258 155       0      155
TGAGGAATATTGGTCAATGGACGCAAGTCTGAACCAGCCAAGTAGCGTGCAGGATGACGG
CCCTCCGGGTTGTAAACTGCTTTTAGTTGGGAATAAAGTGCAGCTCGTGAGCTGTTTTGT
ATGTACCATCAGAAAAAGGACCGGCTAATTCCGCG
>012999_2135_1689 155       0      155
TGAGGAATATTGGTCAATGGACGCAAGTCTGAACCAGCCAAGTAGCGTGCAGGATGACGG
CCCTCCGGGTTGTAAACTGCTTTTAGTTGGGAATAAAGTGCAGCTCGTGAGCTGTTTTGT
ATGTACCATCAGAAAAAGGACCGGCTAATTCCGTG
>013000_1949_1214 141       0      141
TGGGGAATATTGGACAATGGACCAAAAGTCTGATCCAGCAATTCTGTGTGCACGATGACG
GTCTTAGGATTGTAAAGTGCTTTCAATCGGGAAAAAGAAAGTGATGGTACCGATAGAAGA
AGCGACGACTAAATACGTGCT
>013504_2033_2294 156       0      156
TGAGGAATATTGGTCAATGGACGAGAGTCTGAACCAGCCAAGTAGCGTGAAGGATGACTG
CCCTATGGGTTGTAAACTTCTTTTATATGGGAATAAAAAAGAGCACGTGTGCTCTATTGT
ATGTACCTTATGAATAAGCATCGGCTAATTCCGTGT
>013517_1726_2306 137       0      137
TGGGGAATATTGCACAATGGGGGAAACCCTGATGCAGCAACGCCGCGTGAGTGAAGAAGT
ATTTCGGTATGTAAAGCTCTATCAGCAGGGAAGAAAGTGACGGTACCTGACTAAGAAGCC
CCGGCTAACTACGTGCT
>013532_2029_2445 139       0      139
TGGGGAATATTGGACAATGGACCAAAAGTCTGATCCAGCAATTCTGTGTGCACGATGACG
GTCTTAGGATTGTAAAGTGCTTTCAATCGAGAAAAAGAAAGTGATGGTACCGATAGAAGA
AGCGACGGCTAAATACGTG
>013536_2380_3461 68       0      68
TGGGGAATTTTGGACAATGGGGGCAACCCTGATCCAGCCATGCCGCGTGCAGGAAGAAGG
CCTGTGTA
>013543_1796_2470 139       0      139
TGGGGAATATTGGACAATGGACCAAAAGTCTGATCCAGCAATTCTGTGTGCACGATGACG
GTCTTAGGATTGTAAAGTGCTTTCAATCGGGAAAAAGAAAGTGATGGTACCGATAGAAGA
AGCGACGGCTAAATACGTG
>013551_2476_3409 137       0      137
TGGGGAATATTGCACAATGGGGGAAACCCTGATGCAGCGACGCCGCGTGGAGGAAGAAGG
TCTTCGGATTGTAAACTCCTGTTGTTGGGGAAGGATAATGACGGTACCCAACCAAGGAAG
TGACGGCTAACTACTTG
>013552_2335_0920 139       0      139
TGGGGAATATTGGACAATGGACCAAAAGTCTGATCCAGCAATTCTGTGTGCACGATGAAG
TTTTTCGGAATGTAAAGTGCTTTCAGTTGGGAAGAAGAAAGTGACGGTACCAACAGAAGA
AGCGACGGCTAAATACGTG
>013555_2456_2401 141       0      141
TGGGGAATATTGGACAATGGACCAAAAGTCTGATCCAGCAATTCTGTGTGCACGATGAAG
TTTTTCGGAATGTAAAGTGCTTTCAGTTGGGAAGAAGAAAGTGACGGTACCAACAGAAGA
AGCGACGGCTAAATACGTGCC
>013565_1651_0866 139       0      139
TGGGGAATATTGGACAATGGACCAAAGGTCTGATCCAGCAATTCTGTGTGCACGATGACG
GTCTTAGGATTGTAAAGTGCTTTCAATTGGGAAGAAAAAAATGACGGTACCAATAGAAGA
AGCGACGGCTAAATACGTG
>013575_2460_1674 149       0      149
GCAGCAGTGGGGAATATTGGACAATGGACCAAAAGTCTGATCCAGCAATTCTGTGTGCAC
GATGACGGTCTTAGGATTGTAAAGTGCTTTCAATCGGGAAAAAGAAAGTGATGGTACCGA
TAGAAGAAGCGACGGCTAAATACGTGCCT
>013579_2385_2392 137       0      137
TGGGGAATATTGCACAATGGGGGAAACCCTGATGCAGCGACGCCGCGTGAGCGATGAAGT
ATTTCGGTATGTAAAGCTCTATCAGCAGGGAAGAAAATGACGGTACCTGACTAAGAAGCC
CCGGCTAACTACGTGCT
>013585_2155_2098 140       0      140
TGGGGAATATTGGACAATGGACCAAAAGTCTGATCCAGCAATTCTGTGTGCACGATGACG
GTCTTAGGATTGTAAAGTGCTTTCAATCGGGAAAAAGAAAGTGATGGTACCGATAGAAGA
AGCGACGGCTAAATACGTGT
>013602_1616_1777 161       0      161
TGGGGAATTTTGGACAATGGGGGCAACCCTGATCCAGCCATGCCGCGTGCAGGATGAAGG
TCTTCGGATTGTAAACTGCTTTTGTCAGGGACGAAAAGGATTGTGCTAATACCATGATCT
GCTGACGGTACCTGAAGAATAAGCACCGGCTAACTACGTGT
>013610_2368_1563 162       0      162
TGGGGAATTTTGGACAATGGGGGCAACCCTGATCCAGCCATGCCGCGTGCAGGATGAAGG
TCTTCGGATTGTAAACTGCTTTTGTCAGGGACGAAAAGGATTGTGCTAATACCATGATCT
GCTGACGGTACCTGAAGAATAAGCACCGGCTAACTACGTGCC
>013612_1763_1824 160       0      160
TGGGGAATTTTGGACAATGGGGGCAACCCTGATCCAGCCATGCCGCGTGCAGGATGAAGG
TCTTCGGATTGTAAACTGCTTTTATCAGGGACGAAAAGGATTGTGCTAATACCATGATCT
GCTGACGGTACCTGAAGAATAAGCACCGGCTAACTACGTA
>013615_2377_2140 135       0      135
TAGGGAATATTGCACAATGGGGGAAACCCTGATGCAGCGACGCCGCGTGAAGGAAGAAGT
ATCTCGGTATGTAAACTTCTATCAGCAGGGAAGACAATGACGGTACCTGACTAAGAAGCC
CCGGCTAACTACGTG
>013618_1672_2932 140       0      140
TGGGGAATATTGCACAATGGGGGAAACCCTGATGCAGCGACGCCGCGTGAGCGAAGAAGT
ATTTCGGTATGTAAAGCTCTATCAGCAGGGAAGAAAATGACGGTACCTGACTAAGAAGCC
CCGGCTAACTACGTGCCCGA
>013628_2052_2739 160       0      160
TGGGGAATCTTCCGCAATGGGCGAAAGCCTGACGGAGCAATGCCGCGTGAGTGATGAAGG
AATTCGTTCCGTAAAACTCTTTTGTTATGACGAATGTGCAGATTGTGAATAATTATTTGT
AATGACGGTAGTAAACGAATAAGCCACGGCTAACTACGTG
>013630_2030_2167 156       0      156
TGAGGAATATTGGTCAATGGGCGCGAGCCTGAACCAGCCAAGTAGCGTGAAGGATGACTG
CCCTATGGGTTGTAAACTTCTTTTGTCCGGGAATAAAACCGCCTACGTGTAGGCGCTTGT
ATGTACCGGTACGAATAAGCATCGGCTAACTCCGTG
>013631_1619_1504 139       0      139
TGGGGAATATTGGACAATGGACCAAAAGTCTGATCCAGCAATTCTGTGTGCACGATGACG
GTCTTAGGATTGTAAAGTGCTTTCAATCGGGAAAAAGAAAGTGATGGTACCGATAGAAGA
AGCGACGGCTAAATACGTG
>013638_1969_1098 139       0      139
TGGGGAATATTGGACAATGGACCAAAAGTCTGATCCAGCAATTCTGTGTGCACGATGAAG
TTTTTCGGAATGTAAAGTGCTTTCAGTTGGGAAGAAGAAAGTGACGGTACCAACAGAAGA
AGCGACGGCTAAATACGTG
>013642_2170_2328 162       0      162
TGGGGAATTTTGGACAATGGGGGCGAACCCTGATCCAGCCATGCCGCGTGCAGGATGAAG
GTCTTCGGATTGTAAACTGCTTTTGTCAGGGACGAAAAGGATTGTGTTAATACCATGATC
TGCTGACGGTACCTGAAGAATAAGCACCGGCTAACTACGTGT
>013655_1736_1010 160       0      160
GTGAGGAATATTGGTCAATAGGGCGCGAGCCTGAACCAGCCAAGTAGCGTGAAGGATGAC
TGCCCTACGGGTTGTAAACTTCTTTTGTTCCGGGAATAAAACCGCCTAACGTGTAGGCGC
TTGTATGTACCGGTACGAATAAGCATCGGCTAACTCCGTA
>013657_1814_2175 157       0      157
TGAGGAATATTGGTCAATGGACGAGAGTCTGAACCAGCCAAGTAGCGTGAAGGGTGACTG
CCCTATGGGTTGTAAACTTCTTTTATACGGGAATAAAGTGAAGCACGTGTGCTTTTTTGT
ATGTACCGTATGAATAAGGATCGGCTAACTCCGTGCA
>013666_1898_0775 139       0      139
TGGGGAATATTGGACAATGGACCAAAAGTCTGATCCAGCAATTCTGTGTGCACGATGACG
GTCTTAGGATTGTAAAGTGCTTTCAATCGGGAAAAAGAAAGTGATGGTACCGATAGAAGA
AGCGACGGCTAAATACGTG
>013671_1875_0680 140       0      140
TGGGGAATATTGGACAATGGACCAAAAGTCTGATCCAGCAATTCTGTGTGCACGATGACG
GTCTTAGGATTGTAAAGTGCTTTCAATTGGGAAGAAAAAAATGACGGTACCAATAGAAGA
AGCGACGGCTAAATAACGTG
>013674_1763_1172 139       0      139
TGGGGAATATTGGACAATGGACCAAAAGTCTGATCCAGCAATTCTGTGTGCACGATGAAG
TTTTTCGGAATGTAAAGTGCTTTCAGTTGGGAAGAAGAAAGTGACGGTACCAACAGAAGA
AGCGACGGCTAAATACGTG
>013676_2129_2253 136       0      136
TCGGGAATATTGCGCAATGGAGGAAACTCTGACGCAGTGACGCCGCGTATAGGAAGAAGG
TCTTCGGATTGTAAACTATTGTAGACAGGGAAGAAACAAGACAGTACCTGAAAAGTAAGC
TCCGGCTAACTACGTG
>013678_2443_2830 156       0      156
TGAGGAATATTGGTCAATGGACGCAAGTCTGAACCAGCCAAGTAGCGTGCAGGATGACGG
CCCTCCGGGTTGTAAACTGCTTTTAGTTGGGAATAAAGTGCAGCTCGTGAGCTGTTTTGT
ATGTACCATCAGAAAAAGGACCGGCTAATTCCGTGT
>013681_1929_0884 161       0      161
TAGGGAATCTTCGGCAATGGGGGCAACCCTGACCGAGCAACGCCGCGTGAGTGAAGAAGG
TTTTCGGATCGTAAAGCTCTGTTGTAAGAGAAGAACGTGTGTGAGAGTGGAAAGTTCACA
CAGTGACGGTAACTTACCAGAAAGGGACGGCTAACTACGTG
>013691_2174_2223 101       0      101
TGAGGAATATTGGTCAATGGACGAGAGTCTGAACCAGCCAAGTAGCGTGCAGGAAGACGG
CCCTATGGGTTGTAAACTGCTTTTATAAGGGAATAAAGTGG
>013700_2209_2331 155       0      155
TGAGGAATATTGGTCAATGGGCGAGAGCCTGAACCAGCCAAGTAGCGTGAAGGATGAAGG
TTCTATGGATTGTAAACTTCTTTTATACGGGAATAAAACCTCCCACGTGTGGGAGCTTGT
ATGTACCGTATGAATAAGCATCGGCTAACTCCGTG
>013707_1828_2592 158       0      158
TGAGGAATATTGGTCAATGGGCGCGAGCCTGAACCAGCCAAGTAGCGTGAAGGATGACTG
CCCTATGGGTTGTAAACTTCTTTTGTCCGGGAATAAAACCGCCTACGTGTAGGCGCTTGT
ATGTACCGGTACGAATAAGCATCGGCTAACTCCGTGCA
>013712_2197_2135 160       0      160
TGGGGAATTTTGGACAATGGGGGCAACCCTGATCCAGCCATGCCGCGTGCAGGATGAAGG
TCTTCGGATTGTAAACTGCTTTTGTCAGGGACGAAAAGGATTGTGTTAATACCATGATCT
GCTGACGGTACCTGAAGAATAAGCACCGGCTAACTACGTA
>013714_1945_1788 139       0      139
TGGGGAATATTGGACAATGGACCAAAAGTCTGATCCAGCAATTCTGTGTGCACGATGACG
GTCTTAGGATTGTAAAGTGCTTTCAATTGGGAAGAAAAAAATGACGGTACCAATAGAAGA
AGCGACGGCTAAATACGTG
>013726_2403_2808 136       0      136
TGGGGAATATTGCACAATGGGGGAAACCCTGATGCAGCAACGCCGCGTGAGTGAAGAAGT
ATTTCGGTATGTAAAGCTCTATCAGCAGGGAAGAAAGTGACGGTACCTGACTAAGAAGCC
CCGGCTAACTACGTGT
>013728_2470_0802 160       0      160
TAGGGAATTTTCGGCAATGGGGGAAACCCTGACCGAGCAATGCCGCGTGAGCGAAGACAG
CCTTCGGGCTGTAAAGCTCTGTTGCGGGCGAAGAGAGGCTGCGGGAGGAAATGCCCGGAG
CAGGACGGTAGCCCGCCAGAAAGCCACGGCTAACTACGTG
>013735_2364_2690 139       0      139
TGGGGAATATTGGACAATGGACCAAAAGTCTGATCCAGCAATTCTGTGTGCACGATGAAG
TTTTTCGGAATGTAAAGTGCTTTCAGTTGGGAAGAAGAAAGTGACGGTACCAACAGAAGA
AGCGACGGCTAAATACGTG
>013745_2380_2274 160       0      160
TAGGGAATTTTCGGCAATGGGGGGAACCCTGACCGAGCAACGCCGCGTGAAGGAAGAAGG
TCTTCGGATTGTAAACTTCTGTTATAAAGGAAGAACGGTATATATAGGGAATGATATATA
AGTGACGGTACTTTACGAGAAAGCCACGGCTAACTACGTG
>013749_1690_1571 139       0      139
TGGGGAATATTGGACAATGGACCAAAAGTCTGATCCAGCAATTCTGTGTGCACGATGACG
GTCTTAGGATTGTAAAGTGCTTTCAATCGGGAAAAAGAAAGTGATGGTACCGATAGAAGA
AGCGACGGCTAAATACGCG
>013752_1856_3104 156       0      156
TGAGGAATATTGGTCAATGGACGAGAGTCTGAACCAGCCAAGTAGCGTGAAGGATGACTG
CCCTATGGGTTGTAAACTTCTTTTATACGGGAATAAAGTATTCCACGTGTGGAATTTTGT
ATGTACCGTATGAATAAGGATCGGCTAACTCCGTGT
>013754_1644_0672 155       0      155
TGAGGAATATTGGTCAATGGACGAGAGTCTGAACCAGCCAAGTAGCGTGAAGGATGACTG
CCCTATGGGTTGTAAACTTCTTTTATACGGGAATAAAGTGAGCCACGTGTGGTTTTTTGT
ATGTACCGTATGAATAAGGATCGGCTAACTCCGTG
>013758_1945_1498 139       0      139
TGGGGAATATTGGACAATGGACCAAAAGTCTGATCCAGCAATTCTGTGTGCACGATGAAG
TTTTTCGGAATGTAAAGTGCTTTCAGTTGGGAAGAAGAAAGTGACGGTACCAACAGAAGA
AGCGACGGCTAAATACGTG
>013759_2319_1205 155       0      155
TGAGGAATATTGGTCAATGGACGAGAGTCTGAACCAGCCAAGTAGCGTGAAGGATGACTG
CCCTATGGGTTGTAAACTTCTTTTATATGGGAATAATAAAGAGCACGTGTGCTCTATTGT
ATGTACCTTATGAATAAGCATCGGCTAATTCCGTG
>013777_2197_0638 159       0      159
TGGGGAATATTGGACAATGGACCAAAAGTCTGATCCAGCAATTCTGTGTGCACGATGAAG
TTTTTCGGAATGTAAAGTGCTTTCAGTTGGGAAGAAGAAAGTGACGGTACCAACAGAAGA
AGCGACGGCTAAATACGTGCCAACAGCCGCCGGTAAGTA
>013794_1947_1165 146       0      146
GCAGCAGTGGGGAATATTGGACAATGGACCAAAAGTCTGATCCGGCAATTCTGTGTGCAC
GATGAAGTTTTTCGGAATGTAAAGTGCTTTCAGTTGGGAAGAAGAAAGTGACGGTACCAA
CAGAAGAAGCGACGGCTAAATACGTG
>013798_2495_2268 106       0      106
TGAGGAATATTGGTCAATGGACGAGAGTCTGAACCAGCCAAGTAGCGTGCAGGAAGACGG
CCCTATGGGTTGTAAACTGCTTTTATAAGGGAATAAAGTGAGTTCT
>013808_2139_3369 100       0      100
TGGGGAATATTGGACAATGGACCAAAAGTCTGATCCAGCAATTCTGTGTGCACGATGACG
GTCTTAGGATTGTAAAGTGCTTTCAATTGGGAGAAAAATA
>013813_2132_2252 143       0      143
GCAGTGGGGAATATTGGACAATGGACCAAAAGTCTGATCCAGCAATTCTGTGTGCACGAT
GACGGTCTTAGGATTGTAAAGTGCTTTCAATCGGGAAAAAGAAAGTGATGGTACCGATAG
AAGAAGCGACGGCTAAATACGTG
>013824_2168_3261 135       0      135
TGGGGAATATTGCACAATGGGGGAAACCCTGATGCAGCGACGCCGCGTGAAGGATGAAGT
ATTTCGGTATGTAAACTTCTATCAGCAGGGAAGAAAATGACGGTACCTGACTAAGAAGCC
CCGGCTAACTACGTG
>013846_2477_3038 160       0      160
TGGGGAATTTTGGACAATGGGGGCAACCCTGATCCAGCCATGCCGCGTGCAGGAAGAAGG
TCTTCGGGTTGTAAACTGCTTTTGTTAGGAACGAAACGGGTAGTACTAATAATACTGCCT
AATGACGGTACCTAAAGAATAAGCACCGGCTAACTACGTG
>013850_1656_1669 137       0      137
TGGGGAATATTGCACAATGGGGGAAACCCTGATGCAGCGACGCCGCGTGAGCGAGGAAGT
ATTTCGGTATGTAAAGCTCTATCAGCAGGGAAGAAGAAATGACGGTACCTGACCAAGAAG
CACCGGCTAAATACGCG
>013870_1951_3209 156       0      156
TGAGGAATATTGGTCAATGGGCGCGAGCCTGAACCAGCCAAGTAGCGTGAAGGATGACTG
CCCTATGGGTTGTAAACTTCTTTTGTCCGGGAATAAAACCGCCTACGTGTAGGCGCTTGT
ATGTACCGGTACGAATAAGCATCGGCTAACTCCGTG
>013872_2163_2993 128       0      128
GTAGGGTAATTTTCGTTCAATGGGCGCGAACGCCTGAACGAGCAATGCCGCGTGGGTGAA
GAAGGTCTTCGGNTCGTAAGCTCTGTTGCGAGGGAAAAAGGAAGAGAAGAGGGAATGATT
CTTCTTTT
>013879_2443_1882 161       0      161
TGGGGAATTTTGGACAATGGGGGCAACCCTGATCCAGCCATGCCGCGTGCAGGATGAAGG
TCTTCGGATTGTAAACTGCTTTTATCAGGGACGAAAAGGATTGTGCTAATACCATGATCT
GCTGACGGTACCTGACTAAGAAGCCTCGGCTAACTACGTGT
>013882_2262_0619 138       0      138
TGGGGAATATTGGACAATGGACCAAAAGTCTGATCCAGCAATTCTGTGTGCACGATGACG
GTCTTAGGATTGTAAAGTGCTTTCAATTGGGAAGAAAAAAATGCGGTACCAATAGAAGAA
GCGACGGCTAAATACGTG
>013888_2241_2460 142       0      142
TGGGGAATATTGGACAATGGACCAAAAGTCTGATCCAGCAATTCTGTGTGCACGATGACG
GTCTTAGGATTGTAAAGTGCTTTCAATTGGGAAGAAAAAAAATAGACGGTACCAATAGAA
GAAGCGACGGCTAAATACGTGT
>013893_2450_2670 157       0      157
TGAGGAATATTGGTCAATGGACGAGAGTCTGAACCAGCCAAGTAGCGTGAAGGATGACTG
CCCTATGGGTTGTAAACTTCTTTTATACGGGAATAAGGTGAAGCACGTGTGCTTTTTTGT
ATGTACCGTATGAATAAGGATCGGCTAACTCCGTGCT
>013909_2006_2134 142       0      142
TGGGGAATATTGGACAATGGACCAAAAGTCTGATCCAGCAATTCTGTGTGCACGATGACG
GTCTTAGGATTGTAAAGTGCTTTCAATCGGGAAAAAGAAAGTGATGGTACCGATAGAAGA
AGCGACGGCTAAATACGTGCCG
>013916_2198_1283 138       0      138
TGGGGAATATTGCACAATGGGGGAAACCCTGATGCAGCGACGCCGCGTGGAGGAAGAAGG
TCTTCGGATTGTAAACTCCTGTTGTTGGGGAAGATAATGACGGTACCCAACAAGGAAGTG
ACGGCTAACTACGTGCCC
>013925_1973_1713 135       0      135
TGGGGAATATTGCACAATGGGGGAAACCCTGATGCAGCGACGCCGCGTGAGTGAAGAAGT
ATTTCGGTATGTAAAGCTCTATCAGCAGGGAAGAGAATGACGGTACCTGACTAAGAAGCC
CCGGCTAACTACGTG
>013926_1709_0746 139       0      139
TGGGGAATATTGGACAATGGACCAAAAGTCTGATCCAGCAATTCTGTGTGCACGATGACG
GTCTTAGGATTGTAAAGTGCTTTCAATCGGGAAAAAGAAAGTGATGGTACCGATAGAAGA
AGCGACGGCTAAATACGTA
>013936_1663_3403 160       0      160
TGGGGAATTTTGGACAATGGGGGCAACCCTGATCCAGCCATGCCGCGTGCAGGATGAAGG
TCTTCGGATTGTAAACTGCTTTTGTCAGGGACGAAAAGGATTCCGCTAATACCGGGATCT
GCTGACGGTACCTGAAGAATAAGCACCGGCTAACTACGTG
>013940_1898_2186 137       0      137
TGGGGAATATTGCACAATGGGGGAAACCCTGATGCAGCGACGCCGCGTGAGCGAAGAAGT
ATTTCGGTATGTAAAGCTCTATCAGCAGGGAAGAAGAAATGACGGTACCTGACTAAGAAG
CACCGGCTAAATACGTA
>013943_1861_2442 135       0      135
TGGGGAATATTGCACAATGGGGGAAACCCTGATGCAGCGACGCCGCGTGGAGGAAGAAGG
TCTTCGGATTGTAAACTCCTGTTGTTGGGGAAGATAATGACGGTACCCAACAAGGAAGTG
ACGGCTAACTACGTG
>013962_1793_1659 139       0      139
TGGGGAATATTGGACAATGGACCAAAAGTCTGATCCAGCAATTCTGTGTGCACGATGACG
GTCTTAGGATTGTAAAGTGCTTTCAATTGGGAAGAAAAAAATGACGGTACCAATAGAAGA
AGCGACGGCTAAATACGTG
>013965_1840_0867 135       0      135
TGGGGAATATTGCACAATGGGGGAAACCCTGATGCAGCGACGCCGCGTGAGCGATGAAGT
ATTTCGGTATGTAAAGCTCTATCAGCAGGGAAGATAATGACGGTACCTGACTAAGAAGCA
CCGGCTAAATACGCG
>013966_1709_1750 155       0      155
TGAGGAATATTGGTCAATGGACGAGAGTCTGAACCAGCCAAGTAGCGTGAAGGATGACTG
CCCTATGGGTTGTAAACTTCTTTTATATGGGAATAAAAAAGAGCACGTGTGCTCTATTGT
ATGTACCTTATGAATAAGCATCGGCTAATTCCGTA
>013969_1738_1223 156       0      156
TGAGGAATATTGGTCAATGGGCGCGAGCCTGAACCAGCCAAGTAGCGTGAAGGATGACTG
CCCTATGGGTTGTAAACTTCTTTTATACGGGAATAAAGTGAGCCACGTGTGGTTTTTTGT
ATGTACCGTATGAATAAGGATCGGCTAACTCCGTGT
>013974_2211_0451 136       0      136
TGGGGAATATTGCACAATGGGGGAAACCCTGATGCAGCGACGCCGCGTGAGTGAAGAAGT
ATTTCGGTATGTAAAGCTCTATCAGCAGGGAAGAAAGTGACGGTACCTGAATAAGAAGCC
CCGGCTAACTACGTGT
>013980_1886_1004 161       0      161
TAGGGAATTTTCGTCAATGGGGGGAACCCTGAACGAGCAATGCCGCGTGAGTGAAGACGG
TCTTCGGATTGTAAAGCTCTGTTGTAAGTTAGAAATGATATGGATAGGGAATGATCCATA
AATGATCAGCTTACCAGAAAGTCACGGCTAACTACGTGCCA
>013986_2378_3022 137       0      137
TGGGGAATATTGCACAATGGGGGAAACCCTGATGCAGCGACGCCGCGTGAAGGAAGAAGT
ATCTCGGTATGTAAACTTCTATCAGCAGGGAAGAAAATGACGGTACCTGACTAAGAAGCC
CCGGCTAACTACGTGCT
>013988_1732_1335 158       0      158
TGGGGAATATTGGACAATGGACCAAAAGTCTGATCCAGCAATTCTGTGTGCACGATGACG
GTCTTAGGATTGTAAAGTGCTTTCAATCGGGAAAAAGAAAGTGATGGTACCGATAGAAGA
AGCGACGGCTAAATACGTGCCACAGCCGCCGGTAAGTA
>013995_1715_1693 139       0      139
TGGGGAATATTGGACAATGGACCAAAAGTCTGATCCAGCAATTCTGTGTGCACGATGACG
GTCTTAGGATTGTAAAGTGCTTTCAATCGGGAAAAAGAAAGTGATGGTACCGATAGAAGA
AGCGACGGCTAAATACGTG
>014000_1690_0810 156       0      156
TGAGGAATATTGGTCAATGGACGAGAGTCTGAACCAGCCAAGTAGCGTGAAGGATGACTG
CCCTATGGGTTGTAAACTTCTTTTATACGGGAATAAAGTGAGCCACGTGTGGTTTTTTGT
ATGTACCGTATGAATAAGGATCGGCTAACTCCGTGT
>013003_2484_2545 141       0      141
TGGGGAATATTGGACAATGGACCAAAAGTCTGATCCAGCAATTCTGTGTGCACGATGAAG
TTTTTCGGAATGTAAAGTGCTTTCAGTTGGGAAGAAGAAAGTGACGGTACCAACAGAAGA
AGCGACGGCTAAATACGTGCA
>013013_1844_0744 162       0      162
TGGGGAATCTTCCGCAATGGGCGAAAGCCTGACGGAGCAATGCCGCGTGAGTGATGAAGG
AATTCGTTCCGTAAAACTCTTTTGTTTATGACGAATGTGCAGATTGTGAATAATTATTTG
TAATGACGGTAGTAAACGAATAAGCCACGGCTAACTACGTGT
>013029_1649_2039 140       0      140
TGGGGAATATTGGACAATGGACCAAAAGTCTGATCCAGCAATTCTGTGTGCACGATGAAG
TTTTTCGGAATGTAAAGTGCTTTCAGTTGGGAAGAAGAAAGTGACAGTACCAACAGAAGA
AGCGACGGCTAAATACGTGT
>013031_1987_0979 159       0      159
GCAGTGAGGAATATTGGTCAATGGACGAGAGTCTGAACCAGCCAAGTAGCGTGCAGGAAG
ACGGCCCTATGGGTTGTAAACTGCTTTTATAAGGGAATAAAGTGAGTCTCGTGAGACTTT
TTGCATGTACCTTATGAATAAGGACCGGCTAATTCCGTG
>013039_1680_1086 158       0      158
TGAGGAATATTGGTCAATGGACGAGAGTCTGAACCAGCCAAGTAGCGTGAAGGATGAAGG
TCCTACGGATTGTAAACTTCTTTTATAAGGGAATAAAACCTCCCACGTGTGGGAGCTTGT
ATGTACCTTATGAATAAGCATCGGCTAACTCCGTGCCC
>013045_2089_0534 139       0      139
TGGGGAATATTGGACAATGGACCAAAAGTCTGATCCAGCAATTCTGTGTGCACGATGAAG
TTTTTCGGAATGTAAAGTGCTTTCAGTTGGGAAGAAGAAAGTGACGGTACCAACAGAAGA
AGCGACGGCTAAATACGTG
>013050_2102_1449 140       0      140
TGGGGAATATTGGACAATGGACCAAAAGTCTGATCCAGCAATTCTGTGTGCACGATGAAG
TTTTTCGGAATGTAAAGTGCTTTCAGTTGGGAAGAAGAAAGTGACGGTACCAACAGAAGA
AGCGACGGCTAAATACGTGT
>013053_1654_0572 139       0      139
TGGGGAATATTGGACAATGGACCAAAAGTCTGATCCAGCAATTCTGTGTGCACGATGACG
GTCTTAGGATTGTAAAATGCTTTCAATTGGGAAGAAAAAAATGACGGTACCAATAGAAGA
AGCGACGGCTAAATACGTG
>013061_2265_2811 142       0      142
TGGGGAATATTGGACAATGGACCAAAAGTCTGATCCAGCAATTCTGTGTGCACGATGACG
GTCTTAGGATTGTAAAGTGCTTTCAATTGGGAAGAAAAAAAATAGACGGTACCAATAGAA
GAAGCGACGGCTAAATAACGTG
>013074_2102_1339 155       0      155
TGAGGAATATTGGTCAATGGACGAGAGTCTGAACCAGCCAAGTAGCGTGAAGGATGACTG
CCCTATGGGTTGTAAACTTCTTTTATACGGGAATAAAGTGAGCCACGTGTGGTTTTTTGT
ATGTACCGTATGAATAAGGATCGGCTAACTCCGTG
>013085_1681_0790 160       0      160
TAGGGAATCTTCCACAATGGGCGCAAGCCTGATGGAGCAACACCGCGTGAGTGAAGAAGG
GTTTCGGCTCGTAAAGCTCTGTTGTTGGAGAAGAACGTGCGTGAGAGTAACTGTTCACGC
AGTGACGGTATCCAACCAGAAAGTCACGGCTAACTACGTG
>013090_1946_2580 139       0      139
TGGGGAATATTGGACAATGGACCAAAAGTCTGATCCAGCAATTCTGTGTGCACGATGACG
GTCTTAGGATTGTAAAGTGCTTTCAATCGGGAAAAAGAAAGTGATGGTACCGATAGAAGA
AGCGACGGCTAAATACGTG
>013094_2087_0558 139       0      139
TGGGGAATATTGGACAATGGACCAAAAGTCTGATCCAGCAATTCTGTGTGCACGATGAAG
TTTTTCGGAATGTAAAGTGCTTTCAGTTGGGAAGAAGAAAGTGACGGTACCAACAGAAGA
AGCGACGGCTAAATACGTG
>013104_1659_2329 161       0      161
TGGGGAATCTTCCGCAATGGGCGAAAGCCTGACGGAGCAATGCCGCGTGAGTGATGAAGG
AATTCGTTCCGTAAAACTCTTTTGTTTATGACGAATGTGCAGATTGTGAATAATTATTTG
TAATGACGGTAGTAAACGAATAAGCCACGGCTAACTACGTG
>013112_1622_3215 136       0      136
TGGGGGATATTGCACAATGGGGGAAACCCTGATGCAGCGACGCCGCGTGAGTGAAGAAGT
ACTTCGGTACGTAAAGCTCTATCAGCAGGGAAGAGAATGACGGTACCTGACTAAGAAGCC
CCGGCTAACTACGTGT
>013119_1633_3145 135       0      135
TGGGGAATATTGCACAATGGGGGAAACCCTGATGCAGCGACGCCGCGTGGAGGAAGAAGG
TCTTCGGATTGTAAACTCCTGTTGTTGGGGAAGATAATGACGGTACCCAACAAGGAAGTG
ACGGCTAACTACGTG
>013120_2103_2785 140       0      140
TGGGGAATATTGGACAATGGACCAAAAGTACTGATCCAGCAATTCTGTGTGCACGATGAA
GTTTTTCGGAATGTAAAGTGCTTTCAGTTGGGAAGAAGAAAGTGACGGTACCAACAGAAG
AAGCGACGGCTAAATACGTG
>013126_1860_1382 135       0      135
TGGGGAATATTGCACAATGGGGGAAACCCTGATGCAGCGACGCCGCGTGAAGGATGAAGT
ATTTCGGTATGTAAACTTCTATCAGCAGGGAAGAAAATGACGGTACCTGACTAAGAAGCC
CCGGCTAACTACGTG
>013128_2103_3100 141       0      141
GCAGTGGGGAATCTTGCGCAATGGGGGAAACCCTGATGCAGCGACGCCGCGTGAGCGAAG
AAGTATTTCGGTATGTAAAGCTCTATCAGCAGGGAAGAAAATGACGGTACCTGACTAAGA
AGCCCCGGCTAACTACGTGCT
>013129_1953_1772 142       0      142
TGGGGAATATTGGACAATGGACCAAAAGTCTGATCCAGCAATTCTGTGTGCACGATGAAG
TTTTTCGGAATGTAAAGTGCTTTCAGTTGGGAAGAAGAAAGTGACGGTACCAACAGAAGA
AGCGACGGCTAAATACGTGCCG
>013159_2061_0754 139       0      139
TGGGGAATATTGGACAATGGACCAAAAGTCTGATCCAGCAATTCTGTGTGCACGATGAAG
TTTTTCGGAATGTAAAGTGCTTTCAGTTGGGAAGAAGAAAGTGACGGTACCAACAGAAGA
AGCGACGGCTAAATACGTG
>013173_2098_0554 142       0      142
TGGGGAATATTGGACAATGGACCAAAAGTCTGATCCAGCAATTCTGTGTGCACGATGAAG
TTTTTCGGAATGTAAAGTGCTTTCAGTTGGGAAGAAGAAAGTGACGGTACCAACAGAAGA
AGCGACGGCTAAATACGTGCCA
>013181_1979_3105 139       0      139
TGGGGAATATTGGACAATGGACCAAAAGTCTGATCCAGCAATTCTGTGTGCACGATGACG
GTCTTAGGATTGTAAAGTGCTTTCAATCGGGAAAAAGAAAGTGATGGTACCGATAGAAGA
AGCGACGGCTAAATACGTG
>013186_2271_3341 138       0      138
TGGGGAATATTGCACAATGGGGGAAACCCTGATGCAGCGACGCCGCGTGGAGGAAGAAGG
TCTTCGGATTGTAAACTCCTGTTGTTGGGGAAGATAATGACGGTACCCAACAAGGAAGTG
ACGGCTAACTACGTGCCT
>013200_1640_2128 143       0      143
TGGGGAATATTGGACAATGGACCAAAAGTACTGATCCAGCAATTCTGTGTGCACGATGAA
GTTTTTCGGAATGTAAAGTGCTTTCAGTTGGGAAGAAGAAAGTGACGGTACCAACAGAAG
AAGCGACGGCTAAATACGTGCCT
>013228_2215_0569 135       0      135
TGGGGAATATTGCACAATGGAGGAAACTCTGATGCAGCGACGCCGCGTGAGTGAAGAAGT
ATTTCGGTATGTAAAGCTCTATCAGCAGGGAAGATAATGACGGTACCTGACTAAGAAGCT
CCGGCTAAATACGTG
>013231_2137_0431 145       0      145
TGAGGAATATTGGTCAATGGACGCAAGTCTGAACCAGCCAAGTAGCGTGCAGGATGACGG
CCCTCCGGGTTGTAAACTGCTTTTAGTTGGGAATAAAGTGCAGCTCGTGAGCTGTTTTGT
ATGTACCATCAGAAAAGACGGCATC
>013240_1832_3098 156       0      156
TGAGGAATATTGGTCAATGGGCGCGAGCCTGAACCAGCCAAGTAGCGTGAAGGATGACTG
CCCTACGGGTTGTAAACTTCTTTTGTCCGGGAATAAAACCGCCTACGTGTAGGCGCTTGT
ATGTACCGGTACGAATAAGCATCGGCTAACTCCGTG
>013241_2030_3241 137       0      137
TGGGGAATATTGCACAATGGGGGAAACCCTGATGCAGCGACGCCGCGTGGAGGAAGAAGG
TCTTCGGATTGTAAACTCCTGTTGTTGGGGAAGATAATGACGGTACCCAACAAGGAAGTG
ACGGCTAACTACGTGCT
>013252_2166_1891 137       0      137
TGGGGAATATTGCACAATGGGGGAAACCCTGATGCAGCAACGCCGCGTGAGTGAAGAAGT
ATTTCGGTATGTAAAGCTCTATCAGCAGGGAAGAAAGTGACGGTACCTGACTAAGAAGCC
CCGGCTAACTACGTGCA
>013254_1938_1710 160       0      160
GCAGTGAGGAATATTGGTCAATGGACGCAAGTCTGAACCAGCCAAGTAGCGTGCAGGATG
ACGGCCCTCCGGGTTGTAAACTGCTTTTAGTTGGGAATAAAGTGCAGCTCGTGAGCTGTT
TTGTATGTACCATCAGAAAAAGGACCGGCTAATTCCGTGT
>013255_1902_0645 156       0      156
TGAGGAATATTGGTCAATGGGCGCGAGCCTGAACCAGCCAAGTAGCGTGAAGGATGACTG
CCCTATGGGTTGTAAACTTCTTTTGTCCGGGAATAAAACCGCCTACGTGTAGGCGCTTGT
ATGTACCGGTACGAATAAGCATCGGCTAACTCCGTG
>013256_1924_1644 135       0      135
TGGGGAATATTGCACAATGGGGGAAACCCTGATGCAGCGACGCCGCGTGAGTGAAGAAGT
ATCTCGGTATGTAAAGCTCTATCAGCAGGGAAGAAAATGACGGTACCTGACTAAGAAGCC
CCGGCTAACTACGTG
>013258_1871_1511 156       0      156
TGAGGAATATTGGTCAATGGACGAGAGTCTGAACCAGCCAAGTAGCGTGAAGGATGACTG
CCCTATGGGTTGTAAACTTCTTTTATATGGGAATAAAAAAGAGCACGTGTGCTCTATTGT
ATGTACCTTATGAATAAAGCATCGGCTAATTCCGTG
>013260_2111_0770 161       0      161
TGGGGAATCTTCCGCAATGGGCGAAAGCCTGACGGAGCAATGCCGCGTGAGTGATGAAGG
AATTCGTTCCGTAAAACTCTTTTGTTTATGACGAATGTGCAGATTGTGAATAATTATTTG
TAATGACGGTAGTAAACGAATAAGCCACGGCTAACCACGTG
>013261_1690_0533 135       0      135
TGGGGAATATTGCACAATGGGGGAAACCCTGATGCAGCAACGCCGCGTGAGTGAAGAAGT
ATTTCGGTATGTAAAGCTCTATCAGCAGGGAAGAAAGTGACGGTACCTGACTAAGAAGCC
CCGGCTAACTACGTG
>013262_2396_2762 157       0      157
TGAGGAATATTGGTCAATGGGCGCGAGCCTGAACCAGCCAAGTAGCGTGAAGGATGACTG
CCCTATGGGTTGTAACTTCTTTTGTCCGGGAATAAAACCGCCTACGTGTAGGCGCTTGTA
TGTACCGGTACGAATAAGCATCGGCTAACTCCGTGCC
>013263_1812_3270 136       0      136
TGGGGAATATTGCACAATGGGGGAAACCCTGATGCAGCAACGCCGCGTGAGTGAAGAAGT
ATTTCGGTATGTAAAGCTCTATCAGCAGGGAAGAAAGTGACGGTACCTGACTAAGAAGCC
CCGGCTAACTACGTGT
>013276_2439_1538 139       0      139
TGGGGAATATTGGACAATGGACCAAAAGTCTGATCCAGCAATTCTGTGTGCACGATGAAG
TTTTTCGGAATGTAAAGTGCTTTCAGTTGGGAGGAAGAAAGTGACGGTACTAACAGAAGA
AGCGACGGCTAAATACGTG
>013277_1905_2366 139       0      139
TGGGGAATATTGGACAATGGACCAAAAGTCTGATCCAGCAATTCTGTGTGCACGATGAAG
TTTTTCGGAATGTAAAGTGCTTCCAGTTGGGAAGAAGAAAGTGACGGTACCAACAGAAGA
AGCGACGGCTAAATACGTG
>013281_1654_0587 156       0      156
TGAGGAATATTGGTCAATGGGCGCGAGCCTGAACCAGCCAAGTAGCGTGAAGGATGACTG
CCCTATGGGTTGTAAACTTCTTTTGTCCGGGAATAAAACCGCCTACGTGTAGGCGCTTGT
ATGTACCGGTACGAATAAGCATCGGCTAACTCCGTG
>013285_2077_3353 155       0      155
TGAGGAATATTGGTCAATGGACGCAAGTCTGAACCAGCCAAGTAGCGTGCAGGATGACGG
CCCTCCGGGTTGTAAACTGCTTTTAGTTGGGAATAAAGTGCAGCTCGTGAGCTGTTTTGT
ATGTACCATCAGAAAAAGGACCGGCTAATTCCGTG
>013286_1820_2529 68       0      68
TGGGGAATTTTGGACAATGGGGGCAACCCTGATCCAGCCATGCCGCGTGCAGGAAGAAGG
CCTGTGTA
>013291_1814_2363 139       0      139
TGGGGAATATTGGACAATGGACCAAAAGTCTGATCCAGCAATTCTGTGTGCACGATGAAG
TTTTTCGGAATGTAAAGTGCTTTCAGTTGGGAAGAAGAAAGTGACGGTACCAACAGAAGA
AGCGACGGCTAAATACGTG
>013311_1740_0769 156       0      156
TGAGGAATATTGGTCAATGGACGAGAGTCTGAACCAGCCAAGTAGCGTGCAGGATGACGG
CCCTATGGGTTGTAAACTGCTTTTATAAGGGAATAAAGTGAGCCTCGTGAGGCTTTTTGC
ATGTACCTTATGAATAAGGACCGGCTAATTCCGTGT
>013314_1935_0585 69       0      69
TGGGGAATTTTGGACAATGGGGGCAACCCTGATCCAGCCATGCCGCGTGCAGGATGAAGG
CCTGGTGTA
>013316_2128_2239 139       0      139
TGGGGAATATTGGACAATGGACCAAAAGTCTGATCCAGCAATTCTGTGTGCACGATGAAG
TTTTTCGGAATGTAAAGTGCTTTCAGTTGGGAAGAAGAAAGTGACGGTACCAACAGAAGA
AGCGACGGCTAAATACGTG
>013318_1685_2043 157       0      157
TGAGGAATATTGGTCAATGGGCGAGAGCCTGAACCAGCCAAGTAGCGTGAAGGATGAAGG
TTCTATGGATTGTAAACTTCTTTTATACGGGAATAAAACCTCCCACGTGTGAGAGCTTGT
ATGTACCGTATGAATAAGCATCGGCTAACTCCGCGCT
>013325_1672_1608 139       0      139
TGGGGAATATTGGACAATGGACCAAAAGTCTGATCCAGCAATTCTGTGTGCACGATGACG
GTCTTAGGATTGTAAAGTGCTTTCAATTGGGAAGAAAAAAATGACGGTACCAATAGAAGA
AGCGACGGCTAAATACGTG
>013339_2263_0450 110       0      110
TGAGGAATATTGGTCAATGGACGAGAGTCTGAACCAGCCAAGTAGCGTGAAGGATGACTG
CCCTATGGGTTGTAAACTTCTTTTATATGGGAATAAAAANAGTACGTGTG
>013342_2412_1419 135       0      135
TGGGGAATATTGCACAATGGGGGAAACCCTGATGCAGCGACGCCGCGTGAAGGAAGAAGT
ATCTCGGTATGTAAACCTCTATCAGCAGGGAAGAAAATGACGGTACCTGACTAAGAAGCC
CCGGCTAACTACGTG
>013353_2314_0854 139       0      139
TGGGGAATATTGGACAATGGACCAAAAGTCTGATCCAGCAATTCTGTGTGCACGATGAAG
TTTTTCGGAATGTAAAGTGCTTTCAGTTGGGAAGAAGAAAGTGACGGTACCAACAGAAGA
AGCGACGGCTAAATACGTG
>013354_1817_0885 159       0      159
TGGGGAATATTGGACAATGGACCCAAAGTCTGATCCAGCAATTCTGTGTGCACGATGAAG
TTTTTCGGAATGTAAAGTGCTTTCAGTTGGGAAGAAGAAAGTGACGGTACCAACAGAAGA
AGCGACGGCTAAATACGTGCCGACAGCCGCCGGTAAGTA
>013356_2080_2621 141       0      141
GTGGGGAATATTGGACAATGGACCAAAAGTCTGATCCAGCAATTCTGTGTGCACGATGAC
GGTCTTAGGATTGTAAAGTGCTTTCAATACGGGAAAAAGAAAGTGATGGTACCGATAGAA
GAAGCGACGGCTAAATACGTG
>013373_1830_0796 155       0      155
TGAGGAATATTGGTCAATGGACGAGAGTCTGAACCAGCCAAGTAGCGTGCAGGATGACGG
CCCTATGGGTTGTAAACTGCTTTTATAAGGGAATAAAGTGAGTCTCGTGAGACTTTTTGC
ATGTCCCTTATGAATAAGGACCGGCTAATTCCGTG
>013376_1859_0478 140       0      140
TGGGGAATATTGGACAATGGACCAAAAGTCTGATCCAGCAATTCTGTGTGCACGATGACG
GTCTTAGGATTGTAAAGTGCTTTCAATCGGGAAAAAGAAAGTGATGGTACCGATAGAAGA
AGCGACGGCTAAATAACGTG
>013386_2313_1147 139       0      139
TGGGGAATATTGGACAATGGACCAAAAGTCTGATCCAGCAATTCTGTGTGCACGATGACG
GTCTTAGGATTGTAAAGTGCTTTCAATTGGGAAGAAAAAAATGACGGTACCAATAGAAGA
AGCGACGGCTAAATACGTG
>013395_2447_1614 161       0      161
GCAGTGAGGAATATTGGTCAATGGACGAGAGTCTGAACCAGCCAAGTAGCGTGAAGGATG
ACTGCCCTATGGGTTGTAAACTTCTTTTATACGGGAATAAAGTGAGCCACGTGTGGTTTT
TTGTATGTACCGTATGAATAAGGATCGGCTAACTCCGTGCT
>013399_1691_0716 139       0      139
TGGGGAATATTGGACAATGGACCAAAAGTCTGATCCAGCAATTCTGTGTGCACGATGAAG
TTTTTCGGAATGTAAAGTGCTTTCAGTTGGGAAGAAGAAAGTGACGGTACCAACAGAAGA
AGCGACGGCTAAATACGTG
>013404_2224_0643 153       0      153
TGGGGAATATTGGACAATGGACCAGAAGTCTGATCCAGCAATTCTGTGTGCACGATGAAG
TTTTTCGGAATGTAAAGTGCTTTCAGTTGGGAAGAAGAAAGTGACGGTACCAACAGAAGA
AGCGACGGCTAAATACGTGCCANNCGCCGAGTA
>013407_2076_2881 140       0      140
TGGGGAATATTGGACAATGGACCAAAAGTCTGATCCAGCAATTCTGTGTGCACGATGACG
GTCTTAGGATTGTAAAGTGCTTTCAATTGGGAAGAAAAAAAATAGCGGTACCAATAGAAG
AAGCGACGGCTAAATACGTG
>013419_1881_2549 159       0      159
GCAGTGAGGAATATTGGTCAATGGGCGCGAGCCTGAACCAGCCAAGTAGCGTGAAGGATG
ACTGCCCTATGGGTTGTAAACTTCTTTTGTCCGGGAATAAAACCGCCTACGTGTAGGCGC
TTGTATGTACCGGTACGAATAAGCATCGGCTAACTCCGT
>013422_1702_1912 141       0      141
TGGGGAATATTGGACAATGGACCAAGAGTCTGATCCAGCAATTCTGTGTGCACGATGAAG
TTTTTCGGAATGTAAAGTGCTTTCAGTTGGGAAGAAGAAAGTGACGGTACCAACAGAAGA
AGCGACGGCTAAATACGTGCT
>013429_1922_1288 162       0      162
TGAGGAATATTGGTCAATGGACGCAAGTCTGAACCAGCCAAGTAGCGTGCAGGACGACGG
CCCTCCGGGTTGTAAACTGCTTTTAGTTGGGAATAAAGTGCAGTTCGTGAGCTGTTTTGT
ATGTACCATCAGAAAAAGGACCGGCTAATTCCGTGCCACCAC
>013434_2023_0941 141       0      141
TGGGGAATATTGGACAATGGACCAAAAGTCTGATCCAGCAATTCTGTGTGCACGATGAAG
TTTTTCGGAATGTAAAGTGCTTTCAGTTGGGAAGAAGAAAGTGACGGTACCAACAGAAGA
AGCGACGGCTAAATACGTGCT
>013444_1850_1356 139       0      139
TGGGGAATATTGGACAATGGACCAAAAGTCTGATCCAGCAATTCTGTGTGCACGATGACG
GTCTTAGGATTGTAAAGTGCTTTCAATTGGGAAGAAAAAAATGACGGTACCAATAGAAGA
AGCGACGGCTAAATACGTG
>013447_2006_2642 159       0      159
TGAGGAATATTGGTCAATGGACGAGAGTCTGAACCAGCCAAGTAGCGTGAAGGATGACTG
CCCTATGGGTTGTAAACTTCTTTTATACGGGAATAAAGTGAGCCACGTGTGGTTTTTTGT
ATGTACCGTATGAATAAGGATCGGCTAACTCCGTGCCAC
>013450_1613_2435 164       0      164
GCAGCAGTGAGGAATATTGGTCAATGGACGAGAGTCTGAACCAGCCAAGTAGCGTGAAGG
ATGACTGCCCTATGGGTTGTAAACTTCTTTTATACGGGAATAAAGTTAGCCACGTGTGGC
TTTTTGTATGTACCGTATGAATAAGGATCGGCTAACTCCGTGCC
>013451_1979_0502 139       0      139
TGGGGAATATTGCACAATGGGCGCAAGCCTGATCCAGCAATTCTGTGTGCACGATGACGG
TCTTAGGATTGTAAAGTGCTTTCAATCGGGAAAAAGAAAGTGATGGTACCGATAGAAGAA
GCGGCGGCTAAATACGTGT
>013459_2252_3483 110       0      110
AGGCAGCAGTGAGGAATATTGGTCAATGGACGAGAGTCTGAACCAGCCAAGTAGCGTGAA
GGATGACTGCCCTATGGGTTGTAAACTTCTTTTATATGGGAATAAAAAGA
>013468_2223_2097 157       0      157
TGAGGAATATTGTTCAATGGACGAGAGTCTGAACCAGCCAAGTAGCGTGCAGGATGACGG
CCCTATGGGTTGTAAACTGCTTTTATAAGGGAATAAAGTGAGAGTCGTGACTCTTTTTGC
ATGTACCTTATGAATAAGGACCGGCTAATTCCGTGCT
>013485_2332_1687 156       0      156
TGAGGAATATTGGTCAATGGGCGCGAGCCTGAACCAGCCAAGTAGCGTGAAGGATGACTG
CCCTATGGGTTGTAAACTTCTTTTGTCCGGGAATAAAACCGCCTACGTGTAGGCGCTTGT
ATGTACCGGTACGAATAAGCATCGGCTAACTCCGTA
>013489_2170_0363 157       0      157
TGAGGAATATTGGTCAATGGGCGCGAGCCTGAACCAGCCAAGTAGCGTGAAGGATGACTG
CCCTATGGGTTGTAAACTTCTTTTGTCCGGGAATAAAACCGCCTACGTGTAGGCGCTTGT
ATGTACCGGTACGAATAAGCATCGGCTAACTCCGTGT
>013490_2054_1855 155       0      155
TGAGGAATATTGGTCAATGGACGCAAGTCTGAACCAGCCAAGTAGCGTGCAGGATGACGG
CCCTCCGGGTTGTAAACTGCTTTTAGTTGGGAATAAAGTGCAGCTCGTGAGCTGTTTTGT
ATGTACCATCAGAAAAAGGACCGGCTAATTCCGTG
>013498_1803_0948 155       0      155
TGAGGAATATTGGTCAATGGACGAGAGTCTGAACCAGCCAAGTAGCGTGCAGGATGACGG
CCCTATGGGTTGTAAACTGCTTTTATAAGGGAATAAAGTGAGCCTCGTGAGGCTTTTTGC
ATGTACCTTATGAATAAGGACCGGCTAATTCCGTG
>014001_2272_2765 140       0      140
TGGGGAATATTGGACAATGGACCAAAAGTCTGATCCAGCAATTCTGTGTGCACGATGAAG
TTTTTCGGAATGTAAAGTGCTTTCAGTTGGGAAAAGAAAGTGACGGTACCAACAGAAGAA
GCGACGGCTAAATACGTCGC
>014005_1754_1808 139       0      139
TGGGGAATATTGGACAATGGACCAAAAGTCTGATCCAGCAATTCTGTGTGCACGATGACG
GTCTTAGGATTGTAAAGTGCTTTCAATTGGGAAGAAAAAAATGACGGTACCAATAGAAGA
AGCGACGGCTAAATACGTG
>014012_2232_0659 138       0      138
TGGGGAATCTTGCGCAATGGGGGGAACCCTGACGCAGCGACGCCGCGTGCGGGACGAAGG
CCCTCGGGTCGTAAACCGCTTTCAGCAGGGATGAGACAAGACGGTACCTGCAGAAGAAGC
CCCGGCTAACTACGTGCA
>014017_2275_2085 148       0      148
TGGGGAATATTGGACAATGGACCAAAAGTCTGATCCAGCAATTCTGTGTGCACGATGACG
GTCTTAGGATTGTAAAGTGCTTTCAATCGGGAAAAAGAAAGTGATGGTACCGATAGAAGA
AGCGACGGCTAAATACGTGCCAGCAGCC
>014019_1689_2677 139       0      139
TGGGGAATATTGGACAATGGACCAAAAGTCTGATCCAGCAATTCTGTGTGCACGATGACG
GTCTTAGGATTGTAAAGTGCTTTCAATCGGGAAAAAGAAAGTGATGGTACCGATAGAAGA
AGCGACGGCTAAATACGTG
>014020_2275_2482 157       0      157
TGAGGAATATTGGTCAATGGGCGCGAGCCTGAACCAGCCAAGTAGCGTGAAGGATGACTG
CCCTATGGGTTGTAAACTTCTTTTGTCCGGGAATAAAACCGCCTACGTGTAGGCGCTTGT
ATGTACCGGTACGAATAAGCATCGGCTAACTCCGTGT
>014028_2451_1565 145       0      145
CAGCAGTGGGGAATATTGGACAATGGACCAAAAGTCTGATCCAGCAATTCTGTGTGCACG
ATGACGGTCTTAGGATTGTAAAGTGCTTTCAATCGGGAAAAAGAAAGTGATGGTACCGAT
AGAAGAAGCGACGGCTAAATACGTG
>014039_2298_2678 140       0      140
TGGGGAATATTGGACAATGGACCAAAAGTACTGATCCAGCAATTCTGTGTGCACGATGAA
GTTTTTCGGAATGTAAAGTGCTTTCAGTTGGGAAGAAGAAAGTGACGGTACCAACAGAAG
AAGCGACGGCTAAATACGTG
>014050_1640_2977 156       0      156
TGAGGAATATTGGTCAATGGGCGCGAGCCTGAACCAGCCAAGTAGCGTGAAGGATGACTG
CCCTATGGGTTGTAAACTTCTTTTGTCCGGGAATAAAACCGCCTACGTGTAGGCGCTTGT
ATGTACCGGTACGAATAAGCATCGGCTAACTCCGTG
>014057_2227_1687 139       0      139
TGGGGAATATTGGACAATGGACCAAAAGTCTGATCCAGCAATTCTGTGTGCACGATGAAG
TTTTTCGGAATGTAAAGTGCTTTCAGTTGGGAAGAAGAAAGTGACGGTACCAACAGAAGA
AGCGACGGCTAAATACGTA
>014061_1948_2038 139       0      139
TGGGGAATATTGGACAATGGACCAAAAGTCTGATCCAGCAATTCTGTGTGCACGATGAAG
TTTTTCGGAATGTAAAGTGCTTTCAGTTGGGAAGAAGAAAGTGACGGTACCAACAGAAGA
AGCGACGGCTAAATACGTG
>014062_2002_0957 158       0      158
TGAGGAATATTGGTCAATGGACGAGAGTCTGAACCAGCCAAGTAGCGTGAAGGATGACTG
CCCTATGGGTTGTAAACTTCTTTTATACGGGAATAAAGTGAAGCACGTGTGCTTTTTTGT
ATGTACCGTATGAATAAGGATCGGCTAACTCCGTGCCA
>014068_1642_1386 136       0      136
TGGGGAATATTGCACAATGGGGGAAACCCTGATGCAGCGACGCCGCGTGAGCGATGAAGT
ATTTCGGTATGTAAAGCTCTATCAGCAGGGAAGAAAATGACGGTACCTGACTAAGAAGCC
CCGGCTAACTACGTGT
>014070_1888_0540 140       0      140
TGGGGAATATTGGACAATGGACCAAAAGTCTGATCCAGCAATTCTGTGTGCACGATGAAG
TTTTTCGGAATGTAAAGTGCTTTCAGTTGGGAAGAAGAAAGTGACGGTATCCAACCAGAA
AGTCACGGCTAACTACGTGT
>014077_2311_3343 158       0      158
TGAGGAATATTGGTCAATGGACGAGAGTCTGAACCAGCCAAGTAGCGTGAAGGATGACTG
CCCTATGGGTTGTAAACTTCTTTTATACGGGAATAAAGTATTCCACGTGTGGAATTTTGT
ATGTACCGTATGAATAAGGATCGGCTAACTCCGTGCCT
>014082_2436_2758 139       0      139
TGGGGAATATTGGACAATGGACCAAAAGTCTGATCCAGCAATTCTGTGTGCACGATGACG
GTCTTAGGATTGTAAAGTGCTTTCAATCGGGAAAAAGAAAGTGATGGTACCGATAGAAGA
AGCGACGGCTAAATACGTG
>014084_2180_1537 142       0      142
TGGGGAATATTGGACAATGGACCAAAAGTCTGATCCAGCAATTCTGTGTGCACGATGAAG
TTTTTCGGAATGTAAAGTGCTTTCAGTTGGGAAGAAGAAAGTGACGGTACCAACAGAAGA
AGCGACGGCTAAATACGTGCCT
>014085_1886_2011 141       0      141
TGGGGAATATTGGACAATGGACCAAAAGTCTGATCCAGCAATTCTGTGTGCACGATGAAG
TTTTTCGGAATGTAAAGTGCTTTCAGTTGGGAAGAAGAAAGTGACGGTACCAACAGAAGA
AGCGACGGCTAAATACGTGCT
>014092_2459_1179 142       0      142
TGGGGAATATTGGACAATGGACCAAAAGTCTGATCCAGCAATTCTGTGTGCACGATGACG
GTCTTAGGATTGTAAAGTGCTTTCAATCGGGAAAAAGAAAGTGATGGTACCGATAGAAGA
AGCGACGGCTAAATACGTGCCC
>014099_1982_2193 135       0      135
TGGGGAATATTGCACAATGGGGGAAACCCTGATGCAGCGACGCCGCGTGAGTGAAGAAGT
ATTTCGGTATGTAAAGCTCTATCAGCAGGGAAGAAAGTGACGGTACCTGAATAAGAAGCC
CCGGCTAACTACGTG
>014103_1839_2868 153       0      153
TGGGGAATATTGGACAATGGACCAAAAGTCTGATCCAGCAATTCTGTGTGCACGATGAAG
TTTTTCGGAATGTAAAGTGCTTTCAGTTGGGAAGAAGAAAGTGACGGTACCAACAGAAGA
AGCGACGGCTAAATACGTGCCAGNGCGCGAGTA
>014106_2027_1077 142       0      142
TGGGGAATATTGGACAATGGACCAAAAGTCTGGTCCAGCAATTCTGTGTGCACGATGAAG
TTTTTCGGAATGTAAAGTGCTTTCAGTTGGGAAGAAGAAAGTGACGGTACCAACAGAAGA
AGCGACGGCTAAATACGTGCCC
>014111_1783_2309 135       0      135
TGGGGAATATTGCACAATGGGGGAAACCCTGATGCAGCAACGCCGCGTGAGTGAAGAAGT
ATTTCGGTATGTAAAGCTCTATCAGCAGGGAAGAAAGTGACGGTACCTGACTAAGAAGCC
CCGGCTAACTACGTA
>014123_1968_1206 139       0      139
TGGGGAATATTGGACAATGGACCAAAAGTCTGATCCAGCAATTCTGTGTGCACGATGAAG
TTTTTCGGAATGTAAAGTGCTTTCAGTTGGGAAGAAGAAAGTGACGGTACCAACAGAAGA
AGCGACGGCTAAATACGTG
>014133_2108_2545 135       0      135
TGGGGAATATTGCACAATGGGGGAAACCCTGATGCAGCGACGCCGCGTGGAGGAAGAAGG
TCTTCGGATTGTAAACTCCTGTTGTTGGGGAANATAATGACGGTACCCAACAAGGAAGTG
ACGGCTAACTACGTG
>014138_1891_2282 139       0      139
TGGGGAATATTGGACAATGGACCAAAAGTCTGATCCAGCAATTCTGTGTGCACGATGAAG
TTTTTCGGAATGTAAAGTGCTTTCAGTTGGGAAGAAGAAAGTGACGGTACCAACAGAAGA
AGCGACGGCTAAATACGTG
>014145_2363_2676 157       0      157
TGAGGAATATTGGTCAATGGGCGCGAGCCTGAACCAGCCAAGTAGCGTGAAGGATGACTG
CCCTATGGGTTGTAAACTTCTTTTGTCCGGGAATAAAACCGCCTGCGTGTAGGCGCTTGT
ATGTACCGGTACGAATAAGCATCGGCTAACTCCGTGT
>014146_1728_2697 155       0      155
TGAGGAATATTGGTCAATGGACGCAAGTCTGAACCAGCCAAGTAGCGTGCAGGATGACGG
CCCTCCGGGTTGTAAACTGCTTTTAGTTGGGAATAAAGTGCAGCTCGTGAGTTGTTTTGT
ATGTACCATCAGAAAAAGGACCGGCTAATTCCGTA
>014147_1845_0701 140       0      140
TGGGGAATATTGGACAATGGACCAAAAGTCTGATCCAGCAATTCTGTGTGCACGATGAAG
TTTTTCGGAATGTAAAGTGCTTTCAGTTGGGAAGAAGAAAGTGACGGTACCAACAGAAGA
AGCGACGGCTAAATACGTGT
>014154_2284_1536 141       0      141
TGGGGAATATTGGACAATGGACCAAAAGTCTGATCCAGCAATTCTGTGTGCACGATGACG
GTCTTAGGATTGTAAAGTGCTTTCAATTGGGAAGAAAAAAATAGACGGTACCAATAGAAG
AAGCGACGACTAAATAACGTG
>014155_2450_1841 146       0      146
TGGGGAATATTGGACAATGGACCAAAAGTCTGATCCAGCAATTCTGTGTGCACGATGACG
GTCTTAGGATTGTAAAGTGCTTTCAATTGGGAAGAAAAAAAAATAGACGGGTACCCAATA
GAAGAAGCGACGGCTAAATAACGTGT
>014162_1751_2432 138       0      138
TGGGGAATATTGCACAATGGGGGAAACCCTGATGCAGCAACGCCGCGTGAAGGAAGACGG
TTTTCGGATTGTAAACTTCTATCAATAGGGACGAAGAAAGTGACTGTACCTAAATAAGAA
GCCCCGGCTAACTACGTG
>014163_2199_0363 139       0      139
TGGGGAATATTGGACAATGGACCAAAAGTCTGATCCAGCAATTCTGTGTGCACGATGACG
GTCTTAGGATTGTAAAGTGCTTTCAATCGGGAAAAAGAAAGTGATGGTACCGATAGAAGA
AGCGACGGCTAAATACGTG
>014171_2101_2800 140       0      140
TGGGGAATATTGGACAATGGACCAAAAGTCTGATCCAGCAATTCTGTGTGCACGATGACG
GTCTTAGGATTGTAAAGTGCTTTCAATCGGGAAAAAGAAAGTGATGGTACCGATAGAAGA
AGCGACGGCTAAATACGTGT
>014191_2159_1596 155       0      155
TGAGGAATATTGGTCAATGGACGCAAGTCTGAACCAGCCAAGTAGCGTGCAGGATGACGG
CCCTCCGGGTTGTAAACTGCTTTTAGTTGGGAATAAAGTGCAGCTCGTGAGCTGTTTTGT
ATGTACCATCAGAAAAAGGACCGGCTAATTCCGTG
>014212_2429_1069 41       0      41
TGGGGAATATTGGACAATGGACCAAAAGTCTGATCCAGCAA
>014217_2019_3251 140       0      140
TGGGGAATATTGGACAATGGACCAAAAGTCTGATCCAGCAATTCTGTGTGCACGATGAAG
TTTTTCGGAATGTAAAGTGCTTTCAGTTGGGAAGAAGAAAGTGACGGTACCAACAGAAGA
AGCGACGGCTAAATACGTGT
>014221_2116_1191 139       0      139
TGGGGAATATTGGACAATGGACCAGAAGTCTGATCCAGCAATTCTGTGTGCACGATGACG
GTCTTAGGATTGTAAAGTGCTTTCAATTGGGAAGAAAAAAATGACGGTACCAATAGAAGA
AGCGACGGCTAAATACGTG
>014223_2411_1809 156       0      156
TGAGGAATATTGGTCAATGGACGCAAGTCTGAACCAGCCAAGTAGCGTGCAGGATGACGG
CCCTCCGGGTTGTAAACTGCTTTTAGTTGGGAATAAAGTGCAGCTCGTGAGCTGTTTTGT
ATGTACCATCAGAAAAGGACCGGCTAATTCCGTGCC
>014233_2016_1144 141       0      141
TGGGGAATATTGGACAATGGACCAAAAGTCTGATCCAGCAATTCTGTGTGCACGATGACG
GTCTTAGGATTGTAAAGTGCTTTCAATCGGGAAAAAGAAAGTGATGGTACCGATAGAAGA
AGCGACGGCTAAATACGTGCT
>014237_1725_2791 155       0      155
TGAGGAATATTGGTCAATGGACGAGAGTCTGAACCAGCCAAGTAGCGTGAAGGAAGACTG
CCCTATGGGTTGTAAACTTCTTTTATAAGGGAATAAAGTCAGGTACGTGTACCTGTTTGT
ATGTACCTTATGAATAAGCATCGGCTAACTCCGTG
>014240_2110_3156 170       0      170
TGAGGAATATTGGTCAATGGACGCAAGTCTGAACCAGCCAAGTAGCGTGCAGGACGACGG
CCCTCCGGGTTGTAAACTGCTTTTAGTTGGGAATAAAGTGCAGTTCGTGAGCTGTTTTGT
ATGTACCATCAGAAAAAGGACCGGCTAATTCCGTGCCGCNNCGCGTAGTA
>014253_2093_1045 140       0      140
TGGGGAATATTGGACAATGGACCAAAAGTCTGATCCAGCAATTCTGTGTGCACGATGACG
GTCTTAGGATTGTAAAGTGCTTTCAATTGGGAAGAAAAAAAATGACGGTACCAATAGAAG
AAGCGACGGCTAAATACGTG
>014257_2029_1659 136       0      136
TGGGGAATCTTGCGCAATGGGGGGAACCCTGACGCAGCGACGCCGCGTGCGGGACGAAGG
CCCTCGGGTCGTAAACCGCTTTCAGCAGGGATGAGACAAGACGGTACCTGCAGAAGAAGC
CCCGGCTAACTACGTG
>014274_1937_1636 142       0      142
TGGGGAATATTGGACAATGGACCAAAAGTCTGATCCAGCAATTCTGTGTGCACGATGAAG
TTTTTCGGAATGTAAAGTGCTTTCAGTTGGGAAGAAGAAAGTGACGGTACCAACAGAAGA
AGCGACGGCTAAATACGTGCCA
>014279_1829_1847 139       0      139
TGGGGAATATTGGACAATGGACCAAAAGTCTGATCCAGCAATTCTGTGTGCACGATGACG
GTCTTAGGATTGTAAAGTGCTTTCAATTGGGAAGAAAAAAATGACGGTACCAATAGAAGA
AGCGACGGCTAAATACGTG
>014281_1801_2125 160       0      160
TAGGGAATTTTCGTCAATGGGGGGAACCCTGAACGAGCAATGCCGCGTGAGTGAGGAAGG
TCTTCGGATCGTAAAGCTCTGTTGTAAGAGAAAAACGGCACTCATAGGGAATGATGAGTG
AGTGATGGTATCTTACCAGAAAGTCACGGCTAACTACGTG
>014282_2225_2858 176       0      176
TGAGGAATATTGGTCAATGGGCGCGAGCCTGAACCAGCCAAGTAGCGTGAAGGATGACTG
CCCTATGGGTTGTAAACTTCTTTTGTCCGGGAATAAAACCGCCTACGTGTAGGCGCTTGT
ATGTACCGGTACGAATAAGCATCGGCTAACTCCGTGCCAGCACGCGGACGGTAATT
>014292_1596_0762 156       0      156
TGAGGAATATTGGTCAATGGGCGCGAGCCTGAACCAGCCAAGTAGCGTGAAGGATGACTG
CCCTATGGGTTGTAAACTTCTTTTGTCCGGGAATAAAACCGCCTACGTGTAGGCGCTTGT
ATGTACCGGTACGAATAAGCATCGGCTAACTCCGCG
>014294_1927_1141 139       0      139
TGGGGAATATTGGACAATGGACCAAAAGTCTGATCCAGCAATTCTGTGTGCACGATGACG
GTCTTAGGATTGTAAAGTGCTTTCAATCGGGAAAAAGAAAGTGATGGTACCGATAGAAGA
AGCGACGGCTAAATACGTG
>014296_2105_0755 139       0      139
TGGGGAATATTGGACAATGGACCAAAGGTCTGATCCAGCAATTCTGTGTGCACGATGACG
GTCTTAGGATTGTAAAGTGCTTTCAATCGGGAAAAAGAAAGTGATGGTACCGATAGAAGA
AGCGACGGCTAAATACGTA
>014303_2007_2279 135       0      135
TGGGGAATATTGCACAATGGGGGAAACCCTGATGCAGCGACGCCGCGTGAGCGAAGAAGT
ATTTCGGTATGTAAAGCTCTATCAGCAGGGAAGAAAATGACGGTACCTGACTAAGAAGCC
CCGGCTAACTACGTG
>014311_2382_3138 159       0      159
TGGGGAATATTGGACAATGGACCAAAAGTCTGATCCAGCAATTCTGTGTGCACGATGAAG
TTTTTCGGAATGTAAAGTGCTTTCAGTTGGGAAGAAGAAAGTGACGGTACCAACAGAAGA
AGCGACGGCTAAATACGTGCCAACAGCCGCCGGTAAGTA
>014312_1682_0708 139       0      139
TGGGGAATATTGGACAATGGACCAAAAGTCTGATCCAGCAATTCTGTGTGCACGATGAAG
TTTTTCGGAATGTAAAGTGCTTTCAGTTGGGAAGAAGAAAGTGACGGTACCAACAGAAGA
AGCGACGGCTAAATACGTG
>014318_2175_3278 70       0      70
TAGGGAATATTGCACAATGGGGGAAACCCTGATGCAGCCATGCCGCGTGTGTGAAGAAGG
CCTGGTGTAG
>014322_2345_3117 139       0      139
TGGGGAATATTGGACAATGGACCAAAAGTCTGATCCAGCAATTCTGTGTGCACGATGACG
GTCTTAGGATTGTAAAGTGCTTTCAATCGGGAAAAAGAAAGTGATGGTACCGATAGAAGA
AGCGACGGCTAAATACGTG
>014324_1695_1093 156       0      156
TGAGGAATATTGGTCAATGGACGCAAGTCTGAACCAGCCAAGTAGCGTGCAGGATGACGG
CCCTCCGGGTTGTAAACTGCTTTTAGTTGGGAATAAAGTGCAGCTCGTGAGCTGTTTTGT
ATGTACCATCAGAAAAAGGCCGGCTAATTCCGTGCT
>014327_2462_3063 138       0      138
TGGGGAATATTGCACAATGGGCGCAAGCCTGATGCAGCAACGCCGCGTGAGCGATGAAGG
CCTTTGGGTCGTAAAGCTCTGTCCTTGGGGAAGAAACAAATGACGGTACCCTTGGAGGAA
GCCCCGGCTAACTCCGTG
>014330_2334_1148 142       0      142
TGGGGAATATTGGACAATGGACCAAAAGTCTGATCCAGCAATTCTGTGTGCACGATGAAG
TTTTTCGGAATGTAAAGTGCTTTCAGTTGGGAAGAAGAAAGTGACGGTACCAACAGAAGA
AGCGACGGCTAAATACGTGCCT
>014331_1996_1804 139       0      139
TGGGGAATATTGGACAATGGACCAAAAGTCTGATCCAGCAATTCTGTGTGCACGATGACG
GTCTTAGGATTGTAAAGTGCTTTCAATCGGGAAAAAGAAAGTGATGGTACCGATAGAAGA
AGCGACGGCTAAATACGTG
>014340_1611_0954 142       0      142
TGGGGAATATTGGACAATGGACCAAAAGTCTGATCCAGCAATTCTGTGTGCACGATGACG
GTCTTAGGATTGTAAAGTGCTTTCAATTGGGAAGAAAAAAATGACGGTACCAATAGAAGA
AGCGACGGCTAAATACGTGCCC
>014346_1598_1773 139       0      139
TGGGGAATATTGGACAATGGACCAAAAGTCTGATCCAGCAATTCTGTGTGCACGATGAAG
TTTTTCGGAATGTAAAGTGCTTTCAGTTGGGAAGAAGAAAGTGACGGTACCAACAGAAGA
AGCGACGGCTAAATACGTG
>014349_1789_3102 140       0      140
TGGGGAATATTGGACAATGGACCAAAAGTCTGATCCAGCAATTCTGTGTGCACGATGACG
GTCTTAGGATTGTAAAGTGCTTTCAATCGGGAAAAAGAAAGTGATGGTACCGATAGAAGA
AGCGACGGCTAAATACGTGT
>014350_1608_3164 163       0      163
CAGCAGTGAGGAATATTGGTCAATGGACGAGAGTCTGAACCAGCCAAGTAGCGTGAAGGA
TGACTGCCCTATGGGTTGTAAACTTCTTTTATACGGGAATAAAGTTAGCCACGTGTGGTT
TTTTGTATGTACCGTATGAATAAGGATCGGCTAACTCCGTGCC
>014351_2287_2141 110       0      110
TGAGGAATATTGGTCAATGGACGAGAGTCTGAACCAGCCAAGTAGCGTGAAGGATGACTG
CCCTATGGGTTGTAAACTTCTTTTATATGGGAATAAAAAGAGTACGTGTG
>014355_2328_0883 139       0      139
TGGGGAATATTGGACAATGGACCAAAAGTCTGATCCAGCAATTCTGTGTGCACGATGACG
GTCTTAGGATTGTAAAGTGCTTTCAATCGGGAAAAAGAAAGTGATGGTACCGATAGAAGA
AGCGACGGCTAAATACGTG
>014358_2276_0843 139       0      139
TGGGGAATATTGGACAATGGACCAAAAGTCTGATCCAGCAATTCTGTGTGCACGATGAAG
TTTTTCGGAATGTAAAGTGCTTTCAGTTGGGAAGAAGAAAGTGACGGTACCAACAGAAGA
AGCGACGGCTAAATACGTG
>014372_1833_1304 135       0      135
TGGGGAATATTGCACAATGGGGGAAACCCTGATGCAGCGACGCCGCGTGGAGGAAGAAGG
TCTTCGGATTGTAAACTCCTGTTGTTGGGGAAGATAATGACGGTACCCAACAAGGAAGTG
ACGGCTAACTACGTA
>014380_1593_0957 156       0      156
TGAGGAATATTGGTCAATGGGCGCGAGCCTGAACCAGCCAAGTAGCGTGAAGGATGACTG
CCCTATGGGTTGTAAACTTCTTTTGTCCGGGAATAAAACCGCCTACGTGTAGGCGCTTGT
ATGTACCGGTACGAATAAGCATCGGCTAACTCCGTA
>014384_1872_2886 158       0      158
TGAGGAATATTGGTCAATGGACGAGAGTCTGAACCAGCCAAGTAGCGTGCAGGATGACGG
CCCTATGGGTTGTAAACTGCTTTTATAAGGGAATAAAGTGAGCCACGTGAGGCTTTTTGC
ATGTACCTTATGAATAAGGACCGGCTAATTCCGTGCCG
>014392_1827_1486 161       0      161
TAGGGAATTTTCGTCAATGGGGGGAACCCTGAACGAGCAATGCCGCGTGAGTGAGGAAGG
TCTTCGGATCGTAAAGCTCTGTTGTAAGAGAAAAACGGCACTCATAGGGAATGATGAGTG
AGTGATGGTATCTTACCAGAAAGTCACGGCTAACTACGTGG
>014397_2464_1124 155       0      155
TGAGGAATATTGGTCAATGGACGAGAGTCTGAACCAGCCAAGTAGCGTGAAGGATGACTG
CCCTATGGGTTGTAAACTTCTTTTATACGGGAATAAAGTTAGCCACGTGTGGTTTTTTGT
ATGTACCGTATGAATAAGGATCGGCTAACTCCGTG
>014402_2059_1995 139       0      139
TGGGGAATATTTGACAATGGACCAAAAGTCTGATCCAGCAATTCTGTGTGCACGATGACG
GTCTTAGGATTGTAAAGTGCTTTCAATTGGGAAGAAAAAAATGACGGTACCAATAGAAGA
AGCGACGGCTAAATACGTG
>014412_2209_0610 142       0      142
TGGGGAATATTGGACAATGGACCAAAAGTCTGATCCAGCAATTCTGTGTGCACGATGAAG
TTTTTCGGAATGTAAAGTGCTTTCAGTTGGGAAGAAGAAAGTGACGGTACCAACAGAAGA
AGCGACGGCTAAATACGTGCCC
>014417_1770_0870 156       0      156
TGAGGAATATTGGTCAATGGACGGAAGTCTGAACCAGCCAAGTAGCGTGCAGGATGACGG
CCCTCTGGGTTGTAAACTGCTTTTAGTTGGGAATAAAGTGCGGTACGTGTACCGTTTTGT
ATGTACCATCAGAAAAAGGACCGGCTAATTCCGTGT
>014428_2488_2396 71       0      71
TAGGGAATATTGCACAATGGGGGAAACCCTGATGCAGCCATGCCGCGTGTGTGAAGAAGG
CCTGGTGTAAG
>014432_1634_1208 140       0      140
TGGGGAATATTGGACAATGGACCAAAAGTCTGATCCAGCAATTCTGTGTGCACGATGAAG
TTTTTCGGAATGTAAAGTGCTTTCAGTTGGGAAGAAGAAAGTGACGGTACCAACAGAAGA
AGCGACGGCTAAATACGTGT
>014436_2274_2126 156       0      156
TGAGGAATATTGGTCAATGGACGCAAGTCTGAACCAGCCAAGTAGCGTGCAGGACGACGG
CCCTCCGGGTTGTAAACTGCTTTTAGTTGGGAATAAAGTGCAGTTCGTGAGCTGTTTTGT
ATGTACCATCAGAAAAAGGACCGGCTAATTCCGTGG
>014440_1702_0521 138       0      138
TGGGGAATCTTGCGCAATGGGGGGAACCCTGACGCAGCGACGCCGCGTGCGGGACGAAGG
CCCTCGGGTCGTAAACCGCTTTCAGCAGGGATGAGACAAGACGGTACCTGCAGAAGAAGC
CCCGGCTAACTACGTGCT
>014442_2217_1559 135       0      135
TGGGGAATATTGCACAATGGGCGAAAGCCTGATGCAGCAACGCCGCGTGAAGGATGAAGT
ATTTCGGTATGTAAACTTCTATCAGCAGGGAAGATAACGACGGTACCTGACTAAGAAGCC
CCGGCTAACTACGTG
>014448_2020_2758 160       0      160
TGGGGAATTTTGGACAATGGGGGCAACCCTGATCCAGCCATGCCGCGTGCAGGATGAAGG
TCTTCGGATTGTAAACTGCTTTTGTCAGGGACGAAAAGGATTGTGTTAATACCATGATCT
GCTGACGGTACCTGAAGAATAAGCACCGGCTAACTACGTG
>014452_1673_2623 157       0      157
GCAGTGGGGAATATTGGACAATGGACCAAAAGTCTGATCCAGCAATTCTGTGTGCACGAT
GAAGTTTTTCGGAATGTAAAGTGCTTTCAGTTGGGAAGAAGAAAGTGACGGTACCAACAG
AAGAAGCGACGGCTGAATACGTGCCANNCGCGAGTAT
>014466_2496_3183 159       0      159
TGAGGAATATTGGTCAATGGGCGCGAGCCTGAACCAGCCAAGTAGCGTGAAGGATGACTG
CCCTATGGGTTGTAAACTTCTTTTGTCCGGGAATAAAACCGCCTACGTGTAGGCGCTTGT
ATGTACCGGTACGAATAAGCATCGGCTAACTCCGTGCCT
>014467_2063_2245 158       0      158
TGAGGAATATTGGTCAATGGGCGCGAGCCTGAACCAGCCAAGTAGCGTGAAGGATGACTG
CCCTATGGGTTGTAAACTTCTTTTGTCCGGGAATAAAACCGCCTACGTGTAGGCGCTTGT
ATGTACCGGTACGAATAAGCATCGGCTAACTCCGTGCA
>014473_2316_3493 129       0      129
TGAGGAATATTGGTCAATGGACGAGAGTCTGAACCAGCCAAGTAGCGTGAAGGATGACTG
CCCTATGGGTTGTAAACTTCTTTTATACGGGAATAAAGTGAGCCACGTGTGGTTTTTGTT
ATGTACGTA
>014475_1706_2112 161       0      161
TGGGGAATCTTCCGCAATGGGCGAAAGCCTGACGGAGCAATGCCGCGTGAGTGATGAAGG
AATTCGTTCCGTAAAACTCTTTTGTTTATGACGAATGTGCAGATTGTGAATAATTATTTG
TAATGACGGTAGTAAACGAATAAGCCACGGCTAACTACGTG
>014476_1587_0990 145       0      145
CAGCAGTGGGGAATATTGGACAATGGACCAAAAGTCTGATCCAGCAATTCTGTGTGCACG
ATGAAGTTTTTCGGAATGTAAAGTGCTTTCAGTTGGGAAGAAGAAAGTGACGGTACCAAC
AGAAGAAGCGACGGCTAAATACGTG
>014480_1866_2769 156       0      156
TGAGGAATATTGGTCAATGGACGAGAGTCTGAACCAGCCAAGTAGCGTGCAGGAAGACGG
CCCTATGGGTTGTAAACTGCTTTTATAAGGGAATAAAGTGAGTCTCGTGAGACTTTTTGC
ATGTACCTTATGAATAAGGACCGGCTAATTCCGTGT
>014502_1914_2290 155       0      155
TGAGGAATATTGGTCAATGGACGCAAGTCTGAACCAGCCAAGTAGCGTGCAGGATGACGG
CCCTCCGGGTTGTAAACTGCTTTTAGTTGGGAATAAAGTGCAGCTCGTGAGCTGTTTTGT
ATGTACCATCAGAAAAAGGACCGGCTAATTCCGTG
>014506_2477_3246 74       0      74
TGGGGGATATTGCACAATGGGCGAAAGCCTGATGCAGCGACGCCGCGTGAGGGAAGACGG
CCTGTGTACTCTGT
>014540_1988_0516 141       0      141
TGGGGAATATTGGACAATGGACCAAAAGTCTGATCCAGCAATTCTGTGTGCACGATGAAG
TTTTTCGGAATGTAAAGTGCTTTCAGTTGGGAAGAAGAAAGTGACGGTACCAACAGAAGA
AGCGACGGCTAAATACGTGCT
>014545_2331_2840 141       0      141
TGGGGAATATTGGACAATGGACCAAAAGTCTGATCCAGCAATTCTGTGTGCACGATGAAG
TTTTTCGGAATGTAAAGTGCTTTCAGTTGGGAAGAAGAAAGTGACGGTACCAACAGAAGA
AGCGACGGCTAAATACGTGCT
>014558_2129_0804 158       0      158
TGAGGAATATTGGTCAATGGACGAGAGTCTGAACCAGCCAAGTAGCGTGAAGGATGACTG
CCCTATGGGTTGTAAACTTCTTTTATACGGGAATAAAGTTAGCCACGTGTGGCTTTTTGT
ATGTACCGTATGAATAAGGATCGGCTAACTCCGTGCCA
>014564_2350_2880 139       0      139
TGGGGAATATTGGACAATGGACCAAAAGTCTGATCCAGCAATTCTGTGTGCACGATGACG
GTCTTAGGATTGTAAAGTGCTTTCAATCGGGAAAAAGAAAGTGATGGTACCGATAGAAGA
AGCGACGGCTAAATACGTG
>014569_1774_2405 160       0      160
TAGGGAATCTTCCACAATGGGCGAAAGCCTGATGGAGCAACGCCGCGTGGGTGAAGAAGG
TCTTCGGATCGTAAAACCCTGTTGTTAGAGAAGAAAGTGCGTGAGAGTAACTGTTCACGT
TTCGACGGTATCTAACCAGAAAGCCACGGCTAACTACGTG
>014583_2226_1795 135       0      135
TGGGGAATATTGCACAATGGGGGAAACCCTGATGCAGCGACGCCGCGTGGAGGAAGAAGG
TCTTCGGGTTGTAAACTCCTGTTGTTGGGGAAGATAATGACGGTACCCAACAAGGAAGTG
ACGGCTAACTACGTG
>014589_2194_2887 135       0      135
TGGGGAATATTGCACAATGGGGGAAACCCTGATGCAGCGACGCCGCGTGAGTGAAGAAGT
ATTTCGGTATGTAAAGCTCTATCAGCAGGGAAGAAAGTGACGGTACCTGAATAAGAAGCC
CCGGCTAACTACGTG
>014599_1856_0505 142       0      142
TGGGGAATATTGGACAATGGACCAAAAGTCTGATCCAGCAATTCTGCGTGCACGATGAAG
TTTTTCGGAATGTAAAGTGCTTTCAGTTGGGAAGAAGAAAGTGACGGTACCAACAGAAGA
AGCGACGGCTAAATAACGTGCT
>014602_1632_1553 139       0      139
TGGGGAATATTGGACAATGGACCAAAAGTCTGATCCAGCAATTCTGTGTGCACGATGAAG
TTTTTCGGAATGTAAAGTGCTTTCAGTTGGGAAGAAGAAAGTGACGGTACCAACAGAAGA
AGCGACGGCTAAATACGTG
>014608_2079_2549 148       0      148
AGGCAGCAGTGGGGAATATTGGACAATGGACCAAAAGTCTGATCCAGCAATTCTGTGTGC
ACGATGACGGTCTTAGGATTGTAAAGTGCTTTCAATCGGGAAAAAGAAAGTGATGGTACC
GATAGAAGAAGCGACGGCTAAATACGTG
>014619_2059_0481 139       0      139
TGGGGAATATTGGACAATGGACCAAAAGTCTGATCCAGCAATTCTGTGTGCACGATGACG
GTCTTAGGATTGTAAAGTGCTTTCAATCGGGAAAAAGAAAGTGATGGTACCGATAGAAGA
AGCGACGGCTAAATACGTG
>014625_1661_1030 160       0      160
GCAGTGAGGAATATTGGTCAATGGACGCAAGTCTGAACCAGCCAAGTAGCGTGCAGGATG
ACGGCCCTCCGGGTTGTAAACTGCTTTTAGTTGGGAATAAAGTGCAGCTCGTGAGCTGTT
TTGTATGTACCATCAGAAAAAGGACCGGCTAATTCCGTGT
>014631_1976_2551 155       0      155
TGAGGAATATTGGTCAATGGACGCAAGTCTGAACCAGCCAAGTAGCGTGCAGGATGACGG
CCCTCCGGGTTGTAAACTGCTTTTAGTTGGGAATAAAGTGCAGCTCGTGAGCTGTTTTGT
ATGTACCATCAGAAAAAGGACCGGCTAATTCCGTG
>014642_2353_2387 68       0      68
TGGGGAATTTTGGACAATGGGGGCAACCCTGATCCAGCCATGCCGCGTGCAGGAAGAAGG
CCTGTGTA
>014646_1969_1872 142       0      142
TGGGGAAGTATTGGACAATGGACCAAAAGTACTGATCCAGCAATTCTGTGTGCACGATGA
AGTTTTTCGGTAATGTAAAGTGCTTTCAGTTGGGAAGAAGAAAGTGACGGTACCAACAGA
AGAAGCGGCGGCTAAATACGTA
>014655_1790_0609 142       0      142
TGGGGAATATTGGACAATGGACCAAAAGTCTGATCCAGCAATTCTGTGTGCACGATGACG
GTCTTAGGATTGTAAAGTGCTTTCAATTGGGAAGAAAAAAATGACGGTACCAATAGAAGA
AGCGACGGCTAAATAACGTGCT
>014665_2309_1614 155       0      155
TGAGGAATATTGGTCAATGGACGAGAGTCTGAACCAGCCAAGTAGCGTGAAGGATGACTG
CCCTATGGGTTGTAAACTTCTTTTATATGGGAATAAAAAAGAGCACGTGTGCTCTATTGT
ATGTACCTTATGAATAAGCATCGGCTAATTCCGTG
>014672_2190_2717 162       0      162
TAGGGAATTTTCGGCAATGGGCGAAAGCCTGACCGAGCAACGCCGCGTGAGGGAGGAAGT
ACTTCGGTATGTAAACCTCTGTTATAAAGGAAGAACGGTACATGGAGGGAATGCCATGTA
AGTGACGGTACTTTATGAGGAAGCCACGGCTAACTACGTGCC
>014674_1935_1671 159       0      159
TGGGGAATTTTGGACAATGGGGCAACCCTGATCCAGCCATGCCGCGTGCAGGATGAAGGT
CTTCGGATTGTAAACTGCTTTTGTCAGGGACGAAAAGGATTCCGCTAATACCGGGATCTG
CTGACGGTACCTGAAGAATAAGCACCGGCTAACTACGTG
>014678_2304_1450 156       0      156
TGAGGAATATTGGTCAATGGACGCAAGTCTGAACCAGCCAAGTAGCGTGCAGGATGACGG
CCCTCCGGGTTGTAAACTGCTTTTAGTTGGGAATAAAGTGCAGCTCGTGAGCTGTTTTGT
ATGTACCATCAGAAAAAGGACCGGCTAATTCCGTGT
>014698_2298_3059 139       0      139
TGGGGAATATTGGACAATGGACCAAAAGTCTGATCCAGCAATTCTGTGTGCACGATGAAG
TTTTTCGGAATGTAAAGTGCTTTCAGTTGGGAAGAAGAAAGTGACGGTACCAACAGAAGA
AGCGACGGCTAAATACGTG
>014703_2440_3394 185       0      185
TGGGGAATCTTCCGCAATGGGCGAAAGCCTGACGGAGCAATGCCGCGTGAGTGATGAAGG
AATTCGTTCCGTAAAACTCTTTTGTTTATGACGAATGTGCAGATTGTGAATAATTATTTG
TAATGACGGTAGTAAACGAATAAGCCACGGCTAAATAACGTACCACGCGAGCCGCCGGGT
AAGTA
>014704_2262_3195 103       0      103
TGAGGAATATTGGTCAATGGACGAGAGTCTGAACCAGCCAAGTAGCGTGAAGGATGACTG
CCCTATGGGTTGTAAACTTCTTTTATATGGGAATAAAAANAAG
>014716_2321_2923 84       0      84
[truncated: 2,180,303 more chars]
