# Supplementary material for: Phylogenetic Characterization of Fecal Microbial Communities of Dogs Fed Diets with or without Supplemental Dietary Fiber Using 454 Pyrosequencing
Source: PLoS One. 2010 Mar 22;5(3):e9768. doi: 10.1371/journal.pone.0009768 (PMC2842427; doi:10.1371/journal.pone.0009768)
Supplement: Sequence Data S2 — Sequences derived from dogs fed the Beet pulp diet, individual animals (5) and a pooled DNA sample. (0.61 MB ZIP) [file pone.0009768.s003.zip › S_BP.fasta.txt]

>FBMWY7P01EGTOZ 137       0      137
TGGGGAATATTGCACAATGGGGGAAACCCTGATGCAGCGACGCCGCGTGGAGGAAGAAGG
TCTTCGGATTGTAAACTCCTGTTGTTGGGAAGATAATGACGGTACCCAACAAGGAAGTGA
CGGCTAACTACGTGCCC
>FBMWY7P01BFWKD 142       0      142
TGGGGAATATTGGACAATGGACCAAAAGTCTGATCCAGCAATTCTGTGTGCACGATGACG
GTCTTAGGATTGTAAAGTGCTTTCAATCGGGAAAAAGGAAAAGTGATGGTACCGATAGAA
GAAGCGACGGCTAAATAACGTG
>FBMWY7P01DROML 136       0      136
TGGGGAATATTGCACAATGGGGAAACCCTGATGCAGCGACGCCGCGTGAAGGAAGAAGTA
TCTCGGTATGTAAACTTCTATCAGCAGGGAAGATAATGACGGTACCTGACTAAGAAGCCC
CGGCTAACTACGTGCT
>FBMWY7P01CGVNK 135       0      135
TGGGGAATATTGCACAATGGGGGAAACCCTGATGCAGCGACGCCGCGTGAAGGATGAAGT
ATTTCGGTATGTAAACTTCTATCAGCAGGGAAGAAAATGACGGTACCTGACTAAGAAGCC
CCGGCTAACTACGTA
>FBMWY7P01ES8XZ 161       0      161
TAGGGAATTTTCGTCAATGGGCGCAAGCCTGAACGAGCAATGCCGCGTGGGTGAAGAAGG
TCTTCGGATCGTAAAGCTCTGTTGCGAGGGAAAAAGGAAGAGAAGAGGGAATGATTCTCT
TTTGATGGTACCTCGCCAGAAAGTCACGGCTAACTACGTGG
>FBMWY7P01C5QDD 141       0      141
TGGGGAATATTGGACAATGGACCAAAAGTCTGATCCAGCAATTCTGTGTGCACGATGACG
GTCTTAGGATTGTAAAGTGCTTTCAATCGGGAAAAAGAAAAGTGATGGTACCGATAGAAG
AAGCGACGGCTAAATACGTGT
>FBMWY7P01C6RLV 135       0      135
TGGGGAATATTGCACAATGGGGGAAACCCTGATGCAGCGACGCCGCGTGAGTGATGAAGT
ATTTCGGTATGTAAAGCTCTATCAGCAGGGAAGATAATGACGGTACCTGACTAAGAAGCA
CCGGCTAAATACGTG
>FBMWY7P01B8GDV 158       0      158
TGAGGAATATTGGTCAATGGGCGCGAGCCTGAACCAGCCAAGTAGCGTGAAGGATGACTG
CCCTATGGGTTGTAAACTTCTTTTGTCCGGGAATAAAACCGCCTACGTGTAGGCGCTTGT
ATGTACCGGTACGAATAAGCATCGGCTAACTCCGTGCT
>FBMWY7P01BV8RR 140       0      140
TGGGGAGTATTGGACAATGGACCAAAAGTCTGATCCAGCAATTCTGTGTGCACGATGACG
GTCTTAGGATTGTAAAGTGCTTTCAATCGGGAAAAAGAAAAGTGATGGTACCGATAGAAG
AAGCGACGGCTAAATACGTG
>FBMWY7P01DQ2N0 135       0      135
TAGGGAATATTGCACAATGGGGGAAACCCTGATGCAGCGACGCCGCGTGAAGGAAGAAGT
ATCTCGGTATGTAAACTTCTATCAGCAGGGAAGACAATGACGGTACCTGACTAAGAAGCC
CCGGCTAACTACGTG
>FBMWY7P01B8ZCD 142       0      142
TGGGGAATATTGGACAATGGACCAAAAGTCTGATCCAGCAATTCTGTGTGCACGATGACG
GTCTTAGGATTGTAAAGTGCTTTCAATTGGGAAGAAAAAAAATAGCGGTACCAATAGAAG
AAGCGACGGCTAAATACGTGCT
>FBMWY7P01D35ET 153       0      153
TGGGGAATATTGCACAATGGGGGAAACCCTGATGCAGCGACGCCGCGTGAGCGATGAAGT
ATTTCGGTATGTAAAGCTCTATCAGCAGGGAAGATAATGACGGTACCTGACTAAGAAGCA
CCGGCTAAATACGTCNGCAGCCGCCGGTAAGTA
>FBMWY7P01EF6C8 139       0      139
TGGGGAATATTGGACAATGGACCAAAAGTCTGATCCAGCAATTCTGTGTGCACGATGACG
GTCTTAGGATTGTAAAGTGCTTTCAATCGGGAAAAAGAAAGTGATGGTACCGATAGAAGA
AGCGACGGCTAAATACGTC
>FBMWY7P01C6MNP 155       0      155
TGAGGAATATTGGTCAATGGGCGAGAGCCTGAACCAGCCAAGTAGCGTGAAGGATGAAGG
TCCTACGGATTGTAAACTTCTTTTATACGGGAATAAAGTTTCCTACGTGTAGGATTTTGT
ATGTACCGTATGAATAAGCATCGGCTAACTCCGTA
>FBMWY7P01DL5LM 170       0      170
CCTACGAGGCAGCAGTGAGGAATATTGGTCAATGGACGCAAGTCTGAACCAGCCAAGTAG
CGTGCAGGATGACGGCCCTCCGGGTTGTAAACTGCTTTTAGTTGGGAATAAAGTGCAGCT
CGTGAGCTGTTTTGTATGTACCATCAGAAAAAGGACCGGCTAATTCCGTG
>FBMWY7P01BL5BE 137       0      137
TGGGGAATATTGCACAATGGGGGAAACCCTGATGCAGCGACGCCGCGTGAAGGAAGAAGT
ATCTCGGTATGTAAACTTCTATCAGCAGGGAAGAAAAATGACGGTACCTGACTAAGAAGC
CTCGGCTAACTACGTGT
>FBMWY7P01DKXJI 155       0      155
TGAGGAATATTGGTCAATGGGCGAGAGCCTGAACCAGCCAAGTAGCGTGAAGGATGAAGG
TTCTATGGATTGTAAACTTCTTTTATAAGGGAATAACAGACATTACGTGTAGTGTTTTGC
ATGTACCTTATGAATAAGCATCGGCTAACTCCGTA
>FBMWY7P01DQZOA 135       0      135
TGGGGAATATTGCACAATGGGGGAAACCCTGATGCAGCGACGCCGCGTGAGTGAAGAAGT
ATCTCGGTATGTAAAGCTCTATCAGCAGGGAAGAAAATGACGGTACCTGACTAAGAAGCC
CCGGCTAACTACGTG
>FBMWY7P01A6FPP 136       0      136
TGGGGAATATTGCACAATGGGGGAAACCCTGATGCAGCAACGCCGCGTGAGTGATGAAGG
TTTTCGGATCGTAAAGCTCTGTCTTTGGGGAAGGATAATGACGGTACCCAAGGAGGAAGC
CACGGCTAACTACGTG
>FBMWY7P01CHRB7 135       0      135
TGGGGAATATTGCACAATGGGGGAAACCCTGATGCAGCGACGCCGCGTGAGCGAAGAAGT
ATTTCGGTATGTAAAGCTCTATCAGCAGGGAAGAAAATGACGGTACCTGACTAAGAAGCC
CCGGCTAACTACGTG
>FBMWY7P01C97UJ 117       0      117
TGAGGAATATTGGTCAATGGACGAGAGTCTGAACCAGCCAAGTAGCGTGAAGGATGACTG
CCCTATGGGTTGTAAACTTCTTTTATACGGGAATAAAGTGAAGCACGTGTGCTTTTT
>FBMWY7P01CECBY 155       0      155
TGAGGAATATTGGTCAATGGGCGAGAGCCTGAACCAGCCAAGTAGCGTGAAGGATGAAGG
TTCTATGGATTGTAAACTTCTTTTATAAGGGAATAACAGACATTACGTGTAGTGTTTTGC
ATGTACCTTATGAATAAGCATCGGCTAACTCCGTG
>FBMWY7P01D9ZP5 72       0      72
TGGGGGATATTGCACAATGGGCGAAAGCCTGATGCAGCGACGCCGCGTGAGGGAAGACGG
CCTGTGTACTCT
>FBMWY7P01D2H0N 137       0      137
TGGGGAATATTGCACAATGGGGGAAACCCTGATGCAGCGACGCCGCGTGAGCGAAGAAGT
ATTTCGGTATGTAAAGCTCTATCAGCAGGGAAGAAAATGACGGTACCTGACTAAGAAGCC
CCGGCTAACTACGTGCC
>FBMWY7P01EG4UH 162       0      162
TGGGGAATTTTGGACAATGGGGGCAACCCTGATCCAGCCATGCCGCGTGCAGGATGAAGG
TCTTCGGATTGTAAACTGCTTTTGTCAGGGACGAAAAGGATTCCGCTAATATCGGGATCT
GCTGACGGTACCTGAAGAATAAGCACCGGCTAACTACGTGCA
>FBMWY7P01ESTJE 135       0      135
TGGGGAATATTGCACAATGGAGGAAACTCTGATGCAGCGACGCCGCGTGAGTGAAGAAGT
ATTTCGGTATGTAAAGCTCTATCAGCAGGGAAGATAATGACGGTACCTGACTAAGAAGCT
CCGGCTAAATACGTA
>FBMWY7P01BRPFG 135       0      135
TGGGGAATATTGCACAATGGGGGAAACCCTGATGCAGCGACGCCGCGTGAGTGAAGAAGT
ATTTCGGTATGTAAAGCTCTATCAGCAGGGAAGAAAGTGACGGTACCTGAATAAGAAGCC
CCGGCTAACTACGCG
>FBMWY7P01D0WMO 163       0      163
TGGGGAATTTTGGACAATGGGGGCAACCCTGATCCAGCCATGCCGCGTGCAGGATGAAGG
TCTTCGGATTGTAAACTGCTTTTGTCAGGGACGAAAAGGATTGTGCTAATACCATGATCT
GCTGACGGTACCTGAAGAATAAGCACCGGCTAACTACGTCNCA
>FBMWY7P01DOO2K 143       0      143
TGGGGAATATTGGACAATGGACCAAAAGTCTGATCCAGCAATTCTGTGTGCACGATGACG
GTCTTAGGATTGTAAAGTGCTTTCAATTGGGAAGAAAAAAAATAGACGGTACCAATAGAA
GAAGCGACGGCTAAATACGTGCT
>FBMWY7P01EYLMP 136       0      136
TGGGGAATATTGCACAATGGGGGAAACCCTGATGCAGCGACGCCGCGTGAAGGAAGAAGT
ATCTCGGTATGTAAACTTCTATCAGCAGGGAAGATAATGACGGTACCTGACTAAGAAGCC
CCGGCTAACTACGTGT
>FBMWY7P01EB4A2 139       0      139
TGGGGAATATTGGACAATGGACCAAAAGTCGGATCCAGCAATTATGTGTGCACGATGACG
GTCTTAGGATTGTAAAGTGCTTTCAATCGGGAAAAAGAAAGTGATGGTACCGATAGAAGA
AGCGACGGCTAAACACGTG
>FBMWY7P01DA5MO 180       0      180
TGGGGAATCTTCCGCAATGGGCGAAAGCCTGACGGAGCAATGCCGCGTGAGTGATGAAGG
AATTCGTTCCGTAAAACTCTTTTGTTTATGACGAATGTGCAGATTGTGAATAATTATTTG
TAATGACGGTAGTAAACGAATAAGCCACGGCTAACTACGTGCNNCACGCCGGTAGGTAAT
>FBMWY7P01D3I0X 156       0      156
TGAGGAATATTGGTCAATGGACGCAAGTCTGAACCAGCCAAGTAGCGTGCAGGATGACGG
CCCTCCGGGTTGTAAACTGCTTTTAGTTGGGAATAAAGTGCAGCTCGTGAGCTGTTTTGT
ATGTACCATCAGAAAAAGGACCGGCTAATTCCGTGG
>FBMWY7P01BHCF2 68       0      68
TGGGGAATATTGGGCAATGGGGGAAACCCTGACCCAGCAACGCCGCGTGAAGGAAGAAGG
CCTGTGTA
>FBMWY7P01EPZ82 155       0      155
TGAGGAATATTGGTCAATGGGCGAGAGCCTGAACCAGCCAAGTAGCGTGAAGGATGAAGG
TTCTATGGATTGTAAACTTCTTTTATAAGGGAATAACAGACATTACGTGTAGTGTTTTGC
ATGTACCTTATGAATAAGCATCGGCTAACTCCGTG
>FBMWY7P01BP3TP 177       0      177
CCTACGGGGCAGCAGTGGGGAATCTTCCGCAATGGGCGAAAGCCTGACGGAGCAATGCCG
CGTGAGTGATGAAGGAATTCGTTCCGTAAAACTCTTTTGTTTATGACGAATGTGCAGATT
GTGAATAATTATTTGTAATGACGGTAGTAAACGAATAAGCCACGGCTAACTACGTGT
>FBMWY7P01EZZT4 153       0      153
CCTACGGGGCAGCAGTGGGGAATATTGCACAATGGGGGAAACCCTGATGCAGCGACGCCG
CGTGGAGGAAGAAGGTCTTCGGATTGTAAACTCCTGTTGTTGGGGAAGATAATGACGGTA
CCCAACAAGGAAGTGACGGCTAACTACGTGCCT
>FBMWY7P01DA6IO 92       0      92
TGGGGAATTTTGGACAATGGGGGCAACCCTGATCCAGCCATGCCGCGTGCAGGATGAAGG
CCTGTGTATNNTTNTNGNGAAGACGNGTATAC
>FBMWY7P01BVD7V 170       0      170
CCTACGGGCAGCAGTGAGGAATATTGGTCAATGGACGAGAGTCTGAACCAGCCAAGTAGC
GTGAAGGATGACTGCCCTATGGGTTGTAAACTTCTTTTATATGGGAATAAAAAAGAAGCA
CGTGTGCTCTATTGTATGTACCTTATGAATAAGCATCGGCTAATTCCGTG
>FBMWY7P01B97PH 137       0      137
TGGGGAATATTGCACAATGGGGGAAACCCTGATGCAGCGACGCCGCGTGGAGGAAGAAGG
TCTTCGGATTGTAAACTCCTGTTGTTGGGGAAGATAATGACGGTACCCAACAAGGAAGTG
ACGGCTAACTACGTGCT
>FBMWY7P01EI4VE 157       0      157
CCTAGGGAGACAGCAGTGGGGAATATTGGACAATGGACCAAAAGTCTGATCCAGCAATTC
TGTGTGCACGATGACGGTCTTAGGATTGTAAAGTGCTTTCAATCGGGAAAAAGAAAGTGA
TGGTACCGATAGAAGAAGCGACGGCTAAATACGTGCA
>FBMWY7P01EXBJ9 136       0      136
TGGGGGATATTGCACAATGGGGGAAACCCTGATGCAGCGACGCCGCGTGAGTGAAGAAGT
ACTTCGGTACGTAAAGCTCTATCAGCAGGGAAGAGAATGACGGTACCTGACTAAGAAGCC
CCGGCTAACTACGTGG
>FBMWY7P01C147V 137       0      137
TGGGGAATATTGCACAATGGGGGAAACCCTGATGCAGCGACGCCGCGTGGAGGAAGAAGG
TCTTCGGATTGTAAACTCCTGTTGTTGGGGAAGATAATGACGGTACCCAACAAGGAAGTG
ACGGCTAACTACGTGCT
>FBMWY7P01ETMO8 135       0      135
TGGGGAATATTGCACAATGGGGGAAACCCTGATGCAGCGACGCCGCGTGAGTGATGAAGT
ATTTCGGTATGTAAAGCTCTATCAGCAGGGAAGATAATGACGGTACCTGACTAAGAAACA
CCGGCTAAATACGTG
>FBMWY7P01DWZFO 170       0      170
CCTACGGGCAGCAGTGAGGAATATTGGTCAATGGGCGAGAGCCTGAACCAGCCAAGTAGC
GTGAAGGATGAAGGTCCTACGGATTGTAAACTTCTTTTATACGGGAATAAAGTTTCCTAC
GTGTAGGATTTTGTATGTACCGTATGAATAAGCATCGGCTAACTCCGTGT
>FBMWY7P01DJEQU 68       0      68
TGGGGAATTTTGGACAATGGGGGCAACCCTGATCCAGCCATGCCGCGTGCAGGAAGAAGG
CCTGTGTA
>FBMWY7P01DGF49 157       0      157
TGAGGAATATTGGTCAATGGGCGAGAGCCTGAACCAGCCAAGTAGCGTGAAGGATGAAGG
TTCTATGGATTGTAAACTTCTTTTATAAGGGAATAACAGACATTACGTGTAGTGTTTTGC
ATGTACCTTATGAATAAGCATCGGCTAACTCCGTGCA
>FBMWY7P01A93W6 120       0      120
TGAGGAATATTGGTCAATGGACGAGAGTCTGAACCAGCCAAGTAGCGTGAAGGATGACTG
CCCTATGGGTTGTAAACTTCTTTTATACGGGAATAAAGTGAGCCACGTGTGGTTTTTGTT
>FBMWY7P01ETYC8 140       0      140
TGGGGAATATTGGACAATGGACCAGAAGTCTAATCCAGCAATTCTGTGTGCACGATGACG
GTCTTAGGATTGTAAAGTGCTTTCAATTGGGAAGAAAAAAATAGACGGTACCAATAGAAG
AAGCGACGGCTAAATACGTG
>FBMWY7P01CZUG2 136       0      136
TGGGGAATATTGCACAATGGGGGAAACCCTGATGCAGCGACGCCGCGTGAAGGAAGAAGT
ATCTCGGTATGTAAACTTCTATCAGCAGGGAAGATAATGACGGTACCTGACTAAGAAGCC
CCGGCTAACTACGTGG
>FBMWY7P01D10X7 156       0      156
TGAGGAATATTGGTCAATGGACGAGAGTCTGAACCAGCCAAGTAGCGTGAAGGATGAAGG
TCCTACGGATTGTAAACTTCTTTTATAAGGGAATAAAACCTCCCACGTGTGGGAGCTTGT
ATGTACCTTATGAATAAGCATCGGCTAACTCCGTGT
>FBMWY7P01CDT30 155       0      155
TGAGGAATATTGGTCAATGGGCGAGAGCCTGAACCAGCCAAGTAGCGTGAAGGATGAAGG
TTCTATGGATTGTAAACTTCTTTTATAAGGGAATAACAGACATTACGTGTAGTGTTTTGC
ATGTACCTTATGAATAAGCATCGGCTAACTCCGTA
>FBMWY7P01EME67 136       0      136
TGGGGAATATTGCACAATGGGGGAAACCCTGATGCAGCGACGCCGCGTGAAGGAAGAAGT
ATCTCGGTATGTAAACTTCTATCAGCAGGGAAGATAATGACGGTACCTGACTAAGAAGCC
CCGGCTAACTACGTGA
>FBMWY7P01B9VGV 156       0      156
TGAGGAATATTGGTCAATGGGCGCGAGCCTGAACCAGCCAAGTAGCGTGAAGGATGACTG
CCCTATGGGTTGTAAACTTCTTTTGTCCGGGAATAAAACCGCCTACGTGTAGGCGCTTGT
ATGTACCGGTACGAATAAGCATCGGCTAACTCCGTA
>FBMWY7P01EUE5O 141       0      141
TGGGGAATATTGGACAATGGACCAAAAGTCTGATCCAGCAATTCTGTGTGCACGATGACG
GTCTTAGGATTGTAAAGTGCTTTCAATCGGGAAAAAGAAAAGTGATGGTACCGATAGAAG
AAGCGACGGCTAAATACGTGT
>FBMWY7P01ELITP 135       0      135
TGGGGAATATTGCACAATGGGGGAAACCCTGATGCAGCGACGCCGCGTGAGCGATGAAGT
ATTTCGGTATGTAAAGCTCTATCAGCAGGGAAGATAATGACGGTACCTGACTAAGAAGCA
CCGGCTAAATACGTG
>FBMWY7P01DJM7V 139       0      139
TGGGGAATATTGGACAATGGACCAAAAGTCTGATCCAGCAATTCTGTGTGCACGATGACG
GTCTTAGGATTGTAAAGTGCTTTCAATTGGGAAGAAAAAAATGACGGTACCAATAGAAGA
AGCGACGGCTAAATACGTG
>FBMWY7P01B4B9T 155       0      155
TGAGGAATATTGGTCAATGGACGCAAGTCTGAACCAGCCAAGTAGCGTGCAGGATGACGG
CCCTCCGGGTTGTAAACTGCTTTTAGTTGGGAATAAAGTGCAGCTCGTGAGCTGTTTTGT
ATGTACCATCAGAAAAAGGACCGGCTAATTCCGTT
>FBMWY7P01EB8ES 155       0      155
TGAGGAATATTGGTCAATGGGCGAGAGCCTGAACCAGCCAAGTAGCGTGAAGGATGAAGG
TTCTATGGATTGTAAACTTCTTTTATAAGGGAATAACAGACATTACGTGTAGTGTTTTGC
ATGTACCTTATGAATAAGCATCGGCTAACTCCGTA
>FBMWY7P01BPQ1J 141       0      141
TGGGGAATATTGGACAATGGACCAAAAGTCTGATCCAGCAATTCTGTGTGCACGATGACG
GTCTTAGGATTGTAAAGTGCTTTCAATTGGGAAGAAAAAAATAGACGGTACCAATAGAAG
AAGCGACGGCTAAATACGTGG
>FBMWY7P01DOCMQ 135       0      135
TGGGGAATATTGCACAATGGGGGAAACCCTGATGCAACGACGCCGCGTGAGCGATGAAGT
ATTTCGGTATGTAAAGCTCTATCAGCAGGGAAGATAATGACGGTACCTGACTAAGAAGCA
CCGGCTAAATACGTA
>FBMWY7P01BVM6C 140       0      140
TGGGGAATATTGGACAATGGACCAAAAGTCTGATCCAGCAATTCTGTGTGCACGATGACG
GTCTTAGGATTGTAAAGTGCTTTCAATCGGGAAAAAGAAAAGTGATGGTACCGATAAAAG
AAGCGACGGCTAAATACGTG
>FBMWY7P01BVNA3 21       0      21
CTCCCTGCNNNCGNNGCAGGC
>FBMWY7P01DU3H7 135       0      135
TGGGGAATATTGCACAATGGGGGAAACCCTGATGCAGCGACGCCGCGTGAGTGAAGAAGT
ATTTCGGTATGTAAAGCTCTATCAGCAGGGAAGAAAGTGACGGTACCTGAATAAGAAGCC
CCGGCTAACTACGTG
>FBMWY7P01CAUZ6 160       0      160
TGGGGAATTTTGGACAATGGGGGCAACCCTGATCCAGCCATGCCGCGTGCAGGATGAAGG
TCTTCGGATTGTAAACTGCTTTTGTCAGGGACGAAAAGGATTGTGCTAATACCATGATCT
GCTGACGGTACCTGAAGAATAAGCACCGGCTAACTACGTG
>FBMWY7P01EI9CE 158       0      158
TGAGGAATATTGGTCAATGGGCGAGAGCCTGAACCAGCCAAGTAGCGTGAAGGATGAAGG
TCCTACGGATTGTAAACTTCTTTTATACGGGAATAAAGTTTCCTACGTGTAGGATTTTGT
ATGTACCGTATGAATAAGCATCGGCTAACTCCGTGCCC
>FBMWY7P01BZOI6 177       0      177
CCTACGGGGGCGAGCAGTGAGGAATATTGGTCAATGGGCGGCGAGCCTGAACCAGCCAAG
TAGCGTGAAGGATGACTGCCCTATGGGTTGTAAACTTCTTTTGTCCGGGAATAAAACCGC
CTACGTGTAGGCGCTTGTATGTACCGGTACGAATAAGCATCGGCTAACTCCGTGCCT
>FBMWY7P01DTU35 140       0      140
TGGGGAATATTGGACAATGGACCAAAAGTCTGATCCAGCAATTCTGTGTGCACGATGACG
GTCTTAGGATTGTAAAGTGCTTTCAATCGGGAAAAAGAAAGTGATGGTACCGATAGAAGA
AGCGACGGCTAAATACGTGG
>FBMWY7P01B2IRB 156       0      156
TGAGGAATATTGGTCAATGGACGAGAGTCTGAACCAGCCAAGTAGCGTGAAGGATGACTG
CCCTATGGGTTGTAAACTTCTTTTATATGGGAATAAAACCGCCTACGTGTAGGCGCTTGT
ATGTACCGGTACGAATAAGCATCGGCTAACTCCGTG
>FBMWY7P01C3QMN 142       0      142
TGGGGAATATTGGACAATGGACCAAAAGTCTGATCCAGCAATTCTGTGTGCACGATGACG
GTCTTAGGATTGTAAAGTGCTTTCAATCGGGAAAAAGAAAGTGATGGTACCGATAGAAGA
AGCGACGGCTAAATACGTGCCC
>FBMWY7P01EG22N 156       0      156
TGAGGAATATTGGTCAATGGGCGAGAGCCTGAACCAGCCAAGTAGCGTGAAGGATGAAGG
TTCTATGGATTGTAAACTTCTTTTATAAGGGAATAACAGACATTACGTGTAGTGTTTTGC
ATGTACCTTATGAATAAGCATCGGCTAACTCCGTGT
>FBMWY7P01B14UA 136       0      136
TGGGGAATATTGCACAATGGGGGAAACCCTGATGCAGCGACGCCGCGTGAGCGAAGAAGT
ATTTCGGTATGTAAAGCTCTATCAGCAGGGAAGAAAATGACGGTACCTGACTAAGAAGCC
CCGGCTAACTACGTGT
>FBMWY7P01ESYWN 137       0      137
TGGGGAATATTGGACAATGGACCAAAAGTCTGATCCAGCAATTCTGTGTGCACGATGACG
GTCTTAGGATTGTAAAGTGCTTTCAATTGGGAAGAAAAAAATGCGGTACCAATGGAAGAA
GCGACGGCTAAATACGT
>FBMWY7P01BCHWS 157       0      157
TGAGGAATATTGGTCAATGGACGAGAGTCTGAACCAGCCAAGTAGCGTGAAGGAAGACTG
CCCTATGGGTTGTAAACTTCTTTTATAAGGGAATAAAGTCAGGTACGTGTACCTGTTTGT
ATGTACCTTATGAATAAGCATCGGCTAACTCCGTCNC
>FBMWY7P01D2686 136       0      136
TGGGGAATATTGCACAATGGGGGAAACCCTGATGCAGCGACGCCGCGTGAGCGATGAAGT
ATTTCGGTATGTAAAGCTCTATCAGCAGGGAAGATAATGACGGTACCTGACTAAGAAGCA
CCGGCTAAATACGTGT
>FBMWY7P01A4P1I 137       0      137
TAGGGAATATTGCACAATGGGGAAACCCGTGATGCAGCGACGCCGCGTGAAGGAAGAAGT
ATCTCGGTATGTAAACTTCTATCAGCAGGGAAGACAATGACGGTACCTGACTAAGAAGCC
CCGGCTAACTACGTGCT
>FBMWY7P01A0EZP 117       0      117
TGAGGAATATTGGTCAATGGACGAGAGTCTGAACCAGCCAAGTAGCGTGAAGGATGACTG
CCCTATGGGTTGTAAACTTCTTTTATACGGGAATAAAGTGAAGCACGTGTGCTTTTT
>FBMWY7P01C3PYJ 142       0      142
TGGGGAATATTGGACAATGGACCAAAAGTCTGATCCAGCAATTCTGTGTGCACGATGAAG
TTTTTCGGAATGTAAAGTGCTTTCAGTTGGGAAGAAGAAAGTGACGGTACCAACAGAAGA
AGCGACGGCTAAATACGTGCCC
>FBMWY7P01D9V1P 139       0      139
TGGGGAATATTGGACAATGGACCAGAAGTCTGATCCAGCAATTCTGTGTGCACGATGACG
GTCTTAGGATTGTAAAGTGCTTTCAATTGGGAAGAAAAAAATGACGGTACCAATAGAAGA
AGCGACGGCTAAATACGTG
>FBMWY7P01A68GU 149       0      149
CCTACGAGGCAGCAGTGGGGAATATTGCACAATGGGGGAAACCCTGATGCAGCAACGCCG
CGTGAGTGATGAAGGTTTTCGGATCGTAAAGCTCTGTCTTTGGGAAGATAATGACGGTAC
CCAAGGAGGAAGCCACGGCTAACTACGTG
>FBMWY7P01BL6VY 157       0      157
TGAGGAATATTGGTCAATGGACGGAAGTCTGAACCAGCCAAGTCGCGTGAAGGAAGACGG
CCCTACGGGTTGTAAACTTCTTTAGTGCGGGAACAAAGGAGGGGACGTGTCCCCTTATGA
GTGTACCGCAAGAATAAGCATCGGCTAACTCCGGTGT
>FBMWY7P01EONEI 178       0      178
CCTACGGGGCAGCAGTAGGGAATCTTCCACAATGGGCGAAAGCCTGATGGAGCAACGCCG
CGTGGGTGAAGAAGGTCTTCGGATCGTAAAACCCTGTTGTTAGAGAAGAAAGTGCGTGAG
AGTAACTGTTCACGTTTCGACGGTATCTAACCAGAAAGCCACGGCTAACTACGTGCCG
>FBMWY7P01DSWT4 139       0      139
TGGGGAATATTGGACAATGGACCAAAAGTCTGATCCAGCAATTCTGTGTGCACGATGACG
GTCTTAGGATTGTAAAGTGCTTTCAATTGGGAAGAAAAAAATGACGGTACCAATAGAAGA
AGCGACGGCTAAATACGTG
>FBMWY7P01BTP7S 145       0      145
TGGGGAATATTGGACAATGGACCAAAAGTCTGATCCAGCAATTCTGTGTGCACGATGACG
GTCTTAGGATTGTAAAGTGCTTTCAATTGGGAAGGAAAAAAAATAAGACGGTACCAATAG
AAGAAGCGACGGCTAAATAACGTGG
>FBMWY7P01DUEMR 135       0      135
TGGGGAATATTGCACAATGGGGGAAACCCTGATGCAGCGACGCCGCGTGAGCGAAGAAGT
ATTTCGGTATGTAAAGCTCTATCAGCAGGGAAGAAAATGACGGTACCTGACTAAGAAGCC
CCGGCTAACTACGTA
>FBMWY7P01CCN0R 160       0      160
TGGGGAATTTTGGACAATGGGGGCAACCCTGATCCAGCCATGCCGCGTGCAGGATGAAGG
TCTTCGGATTGTAAACCGCTTTTGTCAGGGACGAAAAGGATTGTGTTAATACCATGATCT
GCTGACGGTACCTGAAGAATAAGCACCGGCTAACTACGTG
>FBMWY7P01BR1G8 158       0      158
TGAGGAATATTGGTCAATGGACGCAAGTCTGAACCAGCCAAGTAGCGTGCAGGATGACGG
CCCTCCGGGTTGTAAACTGCTTTTAGTTGGGAATAAAGTGCAGCTCGTGAGCTGTTTTGT
ATGTACCATCAGAAAAAGGAACCGGCTAATTCCGTGCT
>FBMWY7P01B8QUC 129       0      129
TGAGGAATATTGGTCAATGGACGAGAGTCTGAACCAGCCAAGTAGCGTGAAGGATGACTG
CCCTATGGGTTGTAAACTTCTTTTATACGGGAATAAAGTGAGCCACGTGTGGTTTTTTGT
TNTNTCGTA
>FBMWY7P01C38BV 152       0      152
TGGGGAATATTGCACAATGGGGGAAACCCTGATGCAGCGACGCCGCGTGAAGGAAGAAAT
ATCTCGGTATGTAAACTTCTATCAGCAGGGAAGAAAATGACGGTACCTGACTAAGAAGCC
CCGGCTAACTACGTGCCAANNCGCGTANCGTA
>FBMWY7P01EK0YT 70       0      70
TGGGGAATATTGCACAATGGGGGAAACCCTGATGCAGCCATGCCGCGTGTGTGAAGAAGG
CCTGTGTAAG
>FBMWY7P01B3M3I 155       0      155
TGAGGAATATTGGTCAATGGGCGAGAGCCTGAACCAGCCAAGTAGCGTGAAGGATGAAGG
TTCTATGGATTGTAAACTTCTTTTATAAGGGAATAACAGACATTACGTGTAGTGTTTTGC
ATGTACCTTATGAATAAGCATCGGCTAACTCCGTG
>FBMWY7P01CWMDB 135       0      135
TGGGGAATATTGCACAATGGGGGAAACCCTGATGCAGCGACGCCGCGTGGAGGAAGAAGG
TCTTCGGATTGTAAACTCCTGTTGTTGGGGAAGATAATGACGGTACCCAACAAGGAAGTG
ACGGCTAACTACGTG
>FBMWY7P01A1VA8 139       0      139
TGGGGAATATTGGACAATGGACCAAAAGTCTGATCCAGCAATTCTGTGTGCACGATGACG
GTCTTAGGATTGTAAAGTGCTTTCAATCGGGAAAAAGAAAGTGATGGTACCGATAGAAGA
AGCGATGGCTAAATACGTG
>FBMWY7P01EJ6TB 139       0      139
TGGGGAATATTGGACAATGGACCAAAAGTCTGATCCAGCAATTCTGTGTGCACGATGACG
GTCTTAGGATTGTAAAGTGCTTTCAATCGGGAAAAAGAAAGTGATGGTACCGATAGAAGA
AGCGACGGCTAAATACGTG
>FBMWY7P01D6T0X 139       0      139
TGGGGAATATTGGACAATGGACCAAAAGTCTGATCCAGCAATTCTGTGTGCACGATGACG
GTCTTAGGATTGTAAAGTGCTTTCAATCGGGAAAAAGAAAGTGATGGTACCGATAGAAGA
AGCGACGGCTAAATACGTG
>FBMWY7P01D0ZWN 139       0      139
TGGGGAATATTGGACAATGGACCAAAAGTCTGATCCAGCAATTCTGTGTGCACGATGAAG
TTTTTCGGAATGTAAAGTGNTTTCAGTTGGGAAGAAGAAAGTGACGGTACCAACAGAAGA
AGCGACGGCTAAATACGTG
>FBMWY7P01CFMYL 130       0      130
TGAGGAATATTGGTCAATGGACGAGAGTCTGAACCAGCCAAGTAGCGTGAAGGATGACTG
CCCTATGGGTTGTAAACTTCTTTTATACGGGAATAAAGTTAGCCACGTGTGGTTTTTGTT
NTNTCGTACT
>FBMWY7P01EHLHE 160       0      160
TGGGGAATTTTGGACAATGGGGGCAACCCTGATCCAGCCATGCCGCGTGCAGGATGAAGG
TCTTCGGATTGTAAACTGCTTTTGTCAGGGACGAAAAGGATTGTGCTAATACCATGATCT
GCTGACGGTACCTGAAGAATAAGCACCGGCTAACTACGTG
>FBMWY7P01BT13K 139       0      139
TGGGGAATATTGGACAATGGACCAAAAGTCTGATCCAGCAATTCTGTGTGCACGATGACG
GTCTTAGGATTGTAAAGTGCTTTCAATCGGGAAAAAGAAAGTGATGGTACCGATAGAAGA
AGCGACGGCTAAATACGTA
>FBMWY7P01BZ3LU 155       0      155
TGAGGAATATTGGTCAATGGACGAGAGTCTGAACCAGCCAAGTAGCGTGAAGGATGACTG
CCCTATGGGTTGTAAACTTCTTTTATATGGGAATAAAAAAGAGTACGTGTGCTCTATTGT
ATGTACCTTATGAATAAGCATCGGCTAATTCCGTA
>FBMWY7P01DUOQB 155       0      155
TGAGGAATATTGGTCAATGGGCGAGAGCCTGAACCAGCCAAGTAGCGTGAAGGATGAAGG
TCCTACGGATTGTAAACTTCTTTTATACGGGAATAAAGTTTCCTACGTGTAGGATTTTGT
ATGTACCGTATGAATAAGCATCGGCTAACTCCGTG
>FBMWY7P01DF2X5 162       0      162
TGGGGAATTTTGGACAATGGGGGCAACCCTGATCCAGCCATGCCGCGTGCAGGATGAAGG
TCTTCGGATTGTAAACTGCTTTTGTCAGGGACGAAAAGGATTGTGTTAATACCATGATCT
GCTGACGGTACCTGAAGAATAAGCACCGGCTAACTACGTGCT
>FBMWY7P01CE1AC 140       0      140
TGGGGAATATTGGACAATGGGCCAAAAGTCTGATCCAGCAATTCTGTGTGCACGATGACG
GTCTTAGGATTGTAAAGTGCTTTCAATTGGGAAGAAAAAAATAGACGGTACCAATAGAAG
AAGCGACGGCTAAATACGTG
>FBMWY7P01BEYSA 135       0      135
TGGGGAATATTGCACAATGGAGGAAACTCTGATGCAGCGACGCCGCGTGAGTGAAGAAGT
ATTTCGGTATGTAAAGCTCTATCAGCAGGGAAGATAATGACGGTACCTGACTAAGAAGCT
CCGGCTAAATACGTG
>FBMWY7P01D5CPC 135       0      135
TGGGGAATATTGCACAATGGGGGAAACCCTGATGCAGCGACGCCGCGTGGAGGAAGAAGG
TCTTCGGATTGTAAACTCCTGTTGTTGGGGAAGATAATGACGGTACCCAACAAGGAAGTG
ACGGCTAACTACGTT
>FBMWY7P01DVJH2 135       0      135
TGGGGAATATTGCACAATGGGGGAAACCCTGATGCAGCGACGCCGCGTGAGCGAAGAAGT
ATTTCGGTATGTAAAGCTCTATCAGCAGGGAAGAAAATGACGGTACCTGACTAAGAAGCC
CCGGCTAACTACGTG
>FBMWY7P01B1WJV 142       0      142
TGGGGAATATTGGACAATGGACCAAAAGTCTGATCCAGCAATTCTGTGTGCACGATGACG
GTCTTAGGATTGTAAAGTGCTTTCAATCGGGAAAAAGAAAGTGATGGTACCGATAGAAGA
AGCGACGGCTAAATACGTGCCC
>FBMWY7P01C4GN3 32       0      32
CGTCGTTAGTAGCGGGGCGTGGGCAAGGGCAG
>FBMWY7P01BY89U 120       0      120
TGAGGAATATTGGTCAATGGACGAGAGTCTGAACCAGCCAAGTAGCGTGAAGGATGACTG
CCCTATGGGTTGTAAACTTCTTTTATACGGGAATAAAGTGAGCCACGTGTGGTTTTTGTT
>FBMWY7P01BZYEP 70       0      70
TGGGGAAGTATTGCACAATGGAGGAAACTCTGATGCAGCGACGCCGCGTGAGGGAAGAAG
ATTTTCGGTA
>FBMWY7P01ERILR 139       0      139
TGGGGAATATTGGACAATGGACCAAAAGTCTGATCCAGCAATTCTGTGTGCACGATGACG
GTCTTAGGATTGTAAAGTGCTTTCAATTGGGAAGAAAAAAATGACGGTACCAATAGAAGA
AGCGACGGCTAAATACGTG
>FBMWY7P01EWFDW 143       0      143
TGGGGAATATTGGACAATGGACCAAAAGTCTGATCCAGCAATTCTGTGTGCACGATGACG
GTCTTAGGATTGTAAAGTGCTTTCAATTGGGAAGAAAAAAATAGACGGTACCAATAGAAG
AAGCGACGGCTAAATACGTGCCC
>FBMWY7P01CI3VJ 135       0      135
TGGGGAATATTGCACAATGGGGGAAACCCTGATGCAGCGACGCCGCGTGAAGGAAGAAGT
ATCTCGGTATGTAAACTTCTATCAGCAGGGAAGATAATGACGGTACCTGACTAAGAAGCC
CCGGCTAACTACGTG
>FBMWY7P01EK11Z 140       0      140
TGGGGAATATTGGACAATGGACCAAAAGTCTGATCCAGCAATTCTGTGTGCACGATGACG
GTCTTAGGATTGTAAAGTGCTTTCAATCGGGAAAAAGAAAAGTGATGGTACCGATAGAAG
AAGCGACGGCTAAATACGTG
>FBMWY7P01EUBTY 137       0      137
TGGGGGATATTGCACAATGGGGGAAACCCTGATGCAGCGACGCCGCGTGAGTGAAGAAGT
ACTTCGGTACGTAAAGCTCTATCAGCAGGGAAGAGAATGACGGTACCTGACTAAGAAGCC
CCGGCTAACTACGTGCA
>FBMWY7P01CD81C 136       0      136
TGGGGAATATTGCACAATGGGGGAAACCCTGATGCAGCGACGCCGCGTGAGCGAAGAAGT
ATTTCGGTATGTAAAGCTCTATCAGCAGGGAAGAAAATGACGGTACCTGACTAAGAAGCC
CCGGCTAACTACGTGT
>FBMWY7P01DNPR0 139       0      139
TGGGGAATATTGGACAATGGACCAAAAGTCTGATCCAGCAATTCTGTGTGCACGATGACG
GTCTTAGGATTGTAAAGTGCTTTCAATCGGGAAAAAGAAAGTGATGGTACCGATAGAAGA
AGCGACGGCTAAATACGTG
>FBMWY7P01DQNW3 141       0      141
TGGGGAATATTGGACAATGGACCAAAAATCTGATCCAGCAATTCTGTGTGCACGATGAAG
TTTTTCGGAATGTAAAGTGCTTTCAGTTGGGAAGAAGAAAGTGACGGTACCAACAGAAGA
AGCGACGGCTAAATACGTGCT
>FBMWY7P01B4LHC 161       0      161
TGGGGAATCTTCCGCAATGGGCGAAAGCCTGACGGAGCAATGCCGCGTGAGTGATGAAGG
AATTCGTTCCGTAAAACTCTTTTGTTTATGACGAATGCGCAGATTGTGAATAATTATTTG
TAATGACGGTAGTAAACGAATAAGCCACGGCTAACTACGTG
>FBMWY7P01DPACB 157       0      157
TGAGGAATATTGGTCAATGGGCGCGAGCCTGAACCAGCCAAGTAGCGTGAAGGATGACTG
CCCTATGGGTTGTAAACTTCTTTTGTCCGTGAATAAAACCGCCTACGTGTAGGCGCTTGT
ATGTACCGGTACGAATAAGCATCGGCTAACTCCGTGT
>FBMWY7P01C4R71 138       0      138
TGGGGAATATTGCACAATGGGGGAAACCCTGATGCAGCGACGCCGCGTGAAGGAAGAAGT
ATCTCGGTATGTAAACTTCTATCAGCAGGGAAGAAAATGACGGTACCTGACTAAGAAGCC
CCGGCTAACTACGTGCCG
>FBMWY7P01CJ47J 139       0      139
TGGGGAATATTGGACAATGGACCAATAGTCTGATCCAGCAATTCTGTGTGCACGATGACG
GTCTTAGGATTGTAAAGTGCTTTCAATTGGGAAGAAAAAAATGACGGTACCAATAGAAGA
AGCGACGGCTAAATACGTG
>FBMWY7P01CIHG7 143       0      143
TGGGGAATATTGGACAATGGACCAAAAGTCTGATCCAGCAATTCTGTGTGCACGATGACG
GTCTTAGGATTGTAAAGTGCTTTCAATTGGGAAGGAAAAAAAATAGACGGTACCAATAGA
AGAAGCGACGGCTAAATACGTGG
>FBMWY7P01B9DGI 157       0      157
TGAGGAATATTGGTCAATAGGCGCGAGCCTGAACCAGCCAAGTAGCGTGAAGGATGACTG
CCCTATGGGTTGTAAACTTCTTTTGTCCGGGAATAAAACCGCCTACGTGTAGGCGCTTGT
ATGTACCGGTACGAATAAGCATCGGCTAACTCCGTGT
>FBMWY7P01DQII6 139       0      139
TGGGGAATATTGGACAATGGACCAAAAGTCTGATCCAGCAATTCTGTGTGCACGATGACG
GTCTTAGGATTGTAAAGTGCTTTCAATCGGGAAAAAGAAAGTGATGGTACCGATAGAAGA
AGCGACGGCTAAATACGTG
>FBMWY7P01CD0YI 128       0      128
TGAGGAATATTGGTCAATGGACGAGAGTCTGAACCAGCCAAGTAGCGTGAAGGATGACTG
CCCTATGGGTTGTAAACTTCTTTTATACGGGAATAAAGTGAGCCACGTGTGGTTTTTGTT
NTNTCGTA
>FBMWY7P01B08PD 135       0      135
TGGGGAATATTGCACAATGGGGGAAACCCTGATGCAGCGACGCCGCGTGAGTGAAGAAGT
ATTTCGGTATGTAAAGCTCTATCAGCAGGGAAGAAAGTGACGGTACCTGAATAAGAAGCC
CCGGCTAACTACGTG
>FBMWY7P01DSJ9Q 141       0      141
TGGGGAATATTGGACAATGGACCAAAAGTCTGATCCAGCAATTCTGTGTGCACGATGACG
GTCTTAGGATTGTAAAGTGCTTTCAATTGGGAAGAAAAAAAATAGACGGTACCAATAGAA
GAAGCGACGGCTAAATACGTG
>FBMWY7P01C9VHK 162       0      162
TGGGGAATCTTCCGCAATGGGCGAAAGCCTGACGGAGCAATGCCGCGTGAGTGATGAAGG
AATTCGTTCCGTAAAACTCTTTTGTTTATGACGAATGTGCAGATTGTGAATAATTATTTG
TAATGACGGTAGTAAACGAATAAGCCACGGCTAACTACGTGG
>FBMWY7P01EDIP9 68       0      68
TGGGGAATTTTGGACAATGGGGGCAACCCTGATCCAGCCATGCCGCGTGCAGGAAGAAGG
CCTGTGTA
>FBMWY7P01D8ALD 142       0      142
TGGGGAATATTGGACAATGGACCAAAAGTCTGATCCAGCAATTCTGTGCGCACGATGACG
GTCTTAGGATTGTAAAGTGCTTTCAATTGGGAAGAAAAAAATGACGGTACCAATAGAAGA
AGCGACGGCTAAATACGTGCCG
>FBMWY7P01DUQY5 138       0      138
TGGGGAATATTGGACAATGGACCAAAAGTCTGATCCAGCAATTCTGTGTGCACGATGACG
GTCTTAGGATTGTAAAGTGCTTTCAATCGGGAAAAAGAAAGTGATGGTACCGATAGAAGA
AGCGACGGCTAAATACGT
>FBMWY7P01DGG9V 140       0      140
TGGGGAATATTGGACAATGGACCAAAAGTCTGATCCAGCAATTCTGTGTGCACGATGACG
GTCTTAGGATTGTAAAGTGCTTTCAATCGGGAAAAAGAAAGTGATGGTACCGATAGAAGA
AGCGACGGCTAAATACGTGT
>FBMWY7P01DMLVI 139       0      139
TGGGGAATATTGGACAATGGACCAAAAGTCTGATCCAGCAATTCTGTGTGCACGATGAAG
TTTTTCGGAATGTAAAGTGCTTTCAGTTGGGAAGAAGAAAGTGACGGTACCAACGGAAGA
AGCGACGGCTAAATACGTG
>FBMWY7P01EM0BS 135       0      135
TGGGGAATATTGCACAATGGGGGAAACCCTGATGCAGCAACGCCGCGTGAGTGAAGAAGT
ATTTCGGTATGTAAAGCTCTATCAGCAGGGAAGAAAATGACGGTACCTGACTAAGAAGCC
CCGGCTAACTACGTA
>FBMWY7P01AU38J 55       0      55
CCTACGTGTAGGCGCTTGTATGTACCGGTACGAATAAGCATCGGCTAACTCCGTG
>FBMWY7P01DUA4W 140       0      140
TGGGGAATATTGGACAATGGACCAAAAGTCTGATCCAGCAATTCTGTGTGCACGATGACG
GTCTTAGGATTGTAAAGTGCTTTCAATTGGGAAGAAAAAAATAGACGGTACCAATAGAAG
AAGCGACGGCTAAATACGTG
>FBMWY7P01DOCS7 155       0      155
CCTACGGAAGCAGCAGTGGGGAATATTGCACAATGGGGGAAACCCTGATGCAGCGACGCC
GCGTGAGCGATGAAGTATTTCGGTATGTAAAGCTCTATCAGCAGGGAAGATAATGACGGT
ACCTGACTAAGAAGCACCGGCTAAATACGTGCCCN
>FBMWY7P01EMFR9 159       0      159
TGAGGAATATTGGTCAATGGGCGCGAGCCTGAACCAGCCAAGTAGCGTGAAGGATGACTG
CCCTATGGGTTGTAAACTTCTTTTGTCCGGGAATAAAACCGCCTACGTGTAGGCGCTTGT
ATGTACCGGTACGAATAAGCATCGGCTAACTCCGTGCCC
>FBMWY7P01CJR7C 160       0      160
TGGGGAATTTTGGACAATGGGGGCAACCCTGATCCAGCCATGCCGCGTGCAGGATGAAGA
TCTTCGGATTGTAAACTGCTTTTGTCAGGGACGAAAAGGATTGTGTTAATACCATGATCT
GCTGACGGTACCTGAAGAATAAGCACCGGCTAACTACGTG
>FBMWY7P01ENYVS 138       0      138
TGGGGAATATTGCACAATGGGGGAAACCCTGATGCAGCGACGCCGCGTGAGTGAAGAAGT
ATTTCGGTATGTAAAGCTCTATCAGCAGGGAAGAAAATGACGGTACCTGACTAAGAAGCC
CCGGCTAACTACGTGCCT
>FBMWY7P01D0A8T 154       0      154
CCTACGGGACAGCAGTGGGGAATATTGGACAATGGACCAAAAGTCTGATCCAGCAATTCT
GTGTGCACGATGACGGTCTTAGGATTGTAAAGTGCTTTCAATCGGGAAAAAGAAAGTGAT
GGTACCGATAGAAGAAGCGACGGCTAAATACGTA
>FBMWY7P01D1ZAQ 136       0      136
TGGGGAATATTGCACAATGGGGGAAACCCTGATGCAGCAACGCCGCGTGAGTGATGAAGG
TTTTCGGATCGTAAAGCTCTGTCTTTGGGGAAGATAATGACGGTACCCAAGGAGGAAGCC
ACGGCTAACTACGTGT
>FBMWY7P01D8D7M 142       0      142
TGGGGAATATTGGACAATGGACCAAAAGTCTGATCCAGCAATTCTGTGTGCACGATGAAG
TTTTTCGGAATGTAAAGTGCTTTCAGTTGGGAAGAAGAAAGTGACGGTACCAACAGAAGA
AGCGACGGCTAAATACGTGCCC
>FBMWY7P01DN6OZ 154       0      154
TGGGGAATATTGGACAATGGACCAAAAGTCTGATCCAGCAATTCTGTGTGCACGATGACG
GTCTTAGGATTGTAAAGTGCTTTCAATCGGGAAAAAGAAAGTGATGGTACCGATAGAAGA
AGCGACGGCTAAATACGTGCCAGCAGCCGGTAAT
>FBMWY7P01B9SVC 157       0      157
TGAGGAATATTGGTCAATGGACGAGAGTCTGAACCAGCCAAGTAGCGTGAAGGAAGACTG
CCCTATGGGTTGTAAACTTCTTTTATAAGGGAATAAAGTCAGGTACGTGTACCTGTTTGT
ATGTACCTTATGAATAAGCATCGGCTAACTCCGTGCG
>FBMWY7P01AX7DD 135       0      135
TGGGGAATATTGCACAATGGGGGAAACCCTGATGCAGCGACGCCGCGTGAGCGAAGAAGT
ATTTCGGTATGTAAAGCTCTATCAGCAGGGAAGAAAATGACGGTACCTGACTAAGAAGCC
CCGGCTAACTACGTG
>FBMWY7P01EA7FW 160       0      160
TGGGGAATTTTGGACAATGGGGGCAACCCTGATCCAGCCATGCTGCGTGCAGGATGAAGG
TCTTCGGATTGTAAACTGCTTTTGTCAGGGACGAAAAGGATTGTGCTAATACCATGATCT
GCTGACGGTACCTGAAGAATAAGCACCGGCTAACTACGTG
>FBMWY7P01EJSW9 136       0      136
TGGGGGATATTGCACAATGGGGGAAACCCTGATGCAGCGACGCCGCGTGAGTGAAGAAGT
ACTTCGGTACGTAAAGCTCTATCAGCAGGGAAGAGAATGACGGTACCTGACTAAGAAGCC
CCGGCTAACTACGTGT
>FBMWY7P01BJS5N 156       0      156
TGAGGAATATTGGTCAATGGACGCAAGTCTGAACCAGCCAAGTAGCGTGCAGGATGACGG
CCCTCCGGGTTGTAAACTGCTTTTAGTTGGGAATAAAGTGCAGCTCGTGAGCTGTTTTGT
ATGTACCATCAGAAAAAGGACCGGCTAATTCCGTGT
>FBMWY7P01CJXYK 161       0      161
TGGGGAATTTTGGACAATGGGGGCAACCCTGATCCAGCCATGCCGCGTGCAGGATGAAGA
TCTTCGGATTGTAAACTGCTTTTGTCAGGGACGAAAAGGATTGTGTTAATACCATGATCT
GCTGACGGTACCTGAAGAATAAGCACCGGCTAACTACGTGT
>FBMWY7P01EZ51D 135       0      135
TGGGGAATATTGCACAATGGGGGAAACCCTGATGCAGCAACGCCGCGTGAGTGATGAAGG
TTTTCGGATCGTAAAGCTCTGTCTTTGGGGAAGATAATGACGGTACCCAAGGAGGAAGCC
ACGGCTAACTACGTG
>FBMWY7P01EHEHK 160       0      160
TGGGGAATTTTGGACAATGGGGGCAACCCTGATCCAGCCATGCCGCGTGCAGGATGAAGG
TCTTCGGATTGTAAACTGCTTTTGTCAGGGACGAAAAGGATTGTGCTAATACCATGATCT
GCTGACGGTACCTGAAGAATAAGCACCGGCTAACTACGTG
>FBMWY7P01DZU0Q 160       0      160
TGGGGAATTTTGGACAATGGGGGCAACCCTGATCCAGCCATGCCGCGTGCAGGATGAAGG
TCTTCGGATTGTAAACTGCTTTTGTCAGGGACGAAAAGGATTGTGTTAATACCATGATCT
GCTGACGGTACCTGAAGAATAAGCACCGGCTAACTACGTG
>FBMWY7P01E2ZVZ 163       0      163
TGGGGGAATTTTGGACAATGGGGGCAACCCTGATCCAGCCATGCCGCGTGCAGGATGAAG
GTCTTCGGATTGTAAACTGCTTTTGTTCAGGGACGAAAAGGATTGTGCTAATACCATGAT
CTGCTGACGGTACCTGAAGAATAAGCACCGGCTAACTACGTGT
>FBMWY7P01CROTZ 171       0      171
CCTACGAGGCAGCAGTGAGGAATATTGGTCAATGGGCGCGAGCCTGAACCAGCCAAGTAG
CGTGAAGGATGACTGCCCTATGGGTTGTAAACTTCTTTTGTCCGGGAATAAAACCGCCTA
CGTGTAGGCGCTTGTATGTACCGGTACGAATAAGCATCGGCTAACTCCGTG
>FBMWY7P01DSU1B 135       0      135
TGGGGAATATTGCACAATGGGGGAAACCCTGATGCAGCGACGCCGCGTGGAGGAAGAAGG
TCTTCGGATTGTAAACTCCTGTTGTTGGGGAAGATAATGACGGTACCCAACAAGGAAGTG
ACGGCTAACTACGTG
>FBMWY7P01DE0UF 149       0      149
TGGGGAATATTGCACAATGGGGGAAACCCTGATGCAGCGACGCCGCGTGGAGGAAGAAGG
TCTTCGGATTGTAAACTCCTGTTGTTGGGGAAGATAATGACGGTACCCAACAAGGAAGTG
ACGGCTAACTACGTGCCAGCACGCGCGTA
>FBMWY7P01DW6NL 157       0      157
TGAGGAATATTGGTCAATGGACGAGAGTCTGAACCAGCCAAGTAGCGTGAAGGATGACTG
CCCTATGGGTTGTAAACTTCTTTTATATGGGAATAAAAAAGAGTACGTGTGCTCTATTGT
ATGTACCTTATGAATAAGCATCGGCTAATTCCGTGCT
>FBMWY7P01BJYJI 136       0      136
TGGGGGATATTGCACAATGGGGGAAACCCTGATGCAGCGACGCCGCGTGAGTGAAGAAGT
ACTTCGGTACGTAAAGCTCTATCAGCAGGGAAGAGAATGACGGTACCTGACTAAGAAGCC
CCGGCTAACTACGTGT
>FBMWY7P01B1ZCT 139       0      139
TGGGGAATATTGGACAATGGACCAAAAGTCTGATCCAGCAATTCTGTGTGCACGATGACG
GTCTTAGGATTGTAAAGTGCTTTCAATCGGGAAAAAGAAAGTGATGGTACCGATAGAAGA
AGCGACGGCTAAATACGTG
>FBMWY7P01CQW5P 157       0      157
CCTACGGGCAGCAGTGGGGAATATTGGACAATGGACCAAAAGTCTGATCCAGCAATTCTG
TGTGCACGATGACGGTCTTAGGATTGTAAAGTGCTTTCAATTGGGAAGAAAAAAATAGAC
GGTACCAATAGAAGAAGCGACGGCTAAATACGTGCCT
>FBMWY7P01B59EG 138       0      138
TGGGGAATATTGCACAATGGGGGAAACCCTGATGCAGCGACGCCGCGTGAAGGAAGAAGT
ATCTCGGTATGTAAACTTCTATCAGCAGGGAAGATAATGACGGTACCTGACTAAGAAGCC
CCGGCTAACTACGNGCCA
>FBMWY7P01ERHU0 135       0      135
TGGGGAATATTGCACAATGGAGGAAACTCTGATGCAGCGACGCCGCGTGAGTGAAGAAGT
ATTTCGGTATGTAAAGCTCTATCAGCAGGGAAGATAATGACGGTACCTGACTAAGAAGCT
CCGGCTAAATACGTG
>FBMWY7P01DSDV6 157       0      157
TGAGGAATATTGGTCAATGGACGAGAGTCTGAACCAGCCAAGTAGCGTGAAGGATGACTG
CCCTATGGGTTGTAAACTTCTTTTATACGGGAATAAAGTGAAGCACGTGTGCTTTTTTGT
ATGTACCGTATGAATAAGGATCGGCTAACTCCGTGCA
>FBMWY7P01EVMVY 155       0      155
TGAGGAATATTGGTCAATGGACGAGAGTCTGAACCAGCCAAGTGGCGTGAAGGAAGACTG
CCCTATGGGTTGTAAACTTCTTTTATAAGGGAATAAAGTCAGGTACGTGTACCTGTTTGT
ATGTACCTTATGAATAAGCATCGGCTAACTCCGTG
>FBMWY7P01DRE2W 128       0      128
TGAGGAATATTGGTCAATGGGCGCGAGCCTGAACCAGCCAAGTAGCGTGAAGGATGACTG
CCCTATGGGTTGTAAACTTCTTTTGTCCGGGAATAAAACCGCCTACGTGTAGGCGCTTGT
ATGTACCG
>FBMWY7P01D7XQT 138       0      138
TGGGGGATATTGCACAATGGGGGAAACCCTGATGCAGCGACGCCGCGTGAGTGAAGAAGT
ACTTCGGTACGTAAAGCTCTATCAGCAGGGAAGAGAATGACGGTACCTGACTAAGAAGCC
CCGGCTAACTACGTGCCT
>FBMWY7P01C935C 140       0      140
TGGGGAATATTGGACAATGGACCAAAAGTCTGATCCAGCAATTCTGTGTGCACGATGAAG
TTTTTCGGAATGTAAAGTGCTTTCAGTTGGGAAGAAGAAAGTGACGGTACCAACAGAAGA
AGCGACGGCTAAATAACGTG
>FBMWY7P01CQBOD 163       0      163
TGGGGAATTTTGGACAATGGGGGCAACCCTGATCCAGCCATGCCGCGTGCAGGATGAAGG
TCTTCGGATTGTAAACTGCTTTTGTCAGGGACGAAAAGGAATTCCGCTAATATCGGGATC
TGCTGACGGTACCTGAAGAATAAGCACCGGCTAACTACGTGCT
>FBMWY7P01A1I2Z 140       0      140
TGGGGAATATTGGACAATGGACTAAAAGTCTGATCCAGCAATTCTGTGTGCACGATGACG
GTCTTAGGATTGTAAAGTGCTTTCAATCGGGAAAAAGAAAAGTGATGGTACCGATAGAAG
AAGCGACGGCTAAATACGTG
>FBMWY7P01DJ730 140       0      140
TGGGGAATATTGGACAATGGACCAAAAGTCTGATCCAGCAATTCTGTGTGCACGATGACG
GTCTTAGGATTGTAAAGTGCTTTCAATTGGGAAGAAAAAAATGACGGTACCAATAGAAGA
AGCGACGGCTAAATACGTGT
>FBMWY7P01CS91V 158       0      158
TGAGGAATATTGGTCAATGGGCGCGAGCCTGAACCAGCCAAGTAGCGTGAAGGATGACTG
CCCTATGGGTTGTAAACTTCTTTTGTCCGGGAATAAAACCGCCTACGTGTAGGCGCTTGT
ATGTACCGGTACGAATAAGCATCGGCTAACTCCGTGCT
>FBMWY7P01BP7LG 156       0      156
TGAGGAATATTGGTCAATGGGCGAGAGCCTGAACCAGCCAAGTAGCGTGAAGGATGAAGG
TCCTACGGATTGTAAACTTCTTTTATACGGGAATAAAGTTTCCTACGTGTAGGATTTTGT
TATGTACCGTATGAATAAGCATCGGCTAACTCCGTG
>FBMWY7P01D0FW7 157       0      157
TGAGGAATATTGGTCAATGGACGAGAGTCTGAACCAGCCAAGTAGCGTGAAGGATGACTG
CCCTATGGGTTGCAAACTTCTTTTATACGGGAATAAAGTGTTCCACGTGTGGAATTTTGT
ATGTACCGTATGAATAAGGATCGGCTAACTCCGTGCT
>FBMWY7P01DJGC4 141       0      141
TGGGGAATATTGGACAATGGACCAAAAGTCTGATCCAGCAATTCTGTGTGCACGATGACG
GTCTTAGGATTGTAAAGTGCTTTCAATTGGGAAGAAAAAAATGACGGTACCAATAGAAGA
AGCGACGGCTAAATACGTGCT
>FBMWY7P01CLL42 136       0      136
TAGGGAATATTGCACAATGGGGGAAACCCTGATGCAGCGACGCCACGTGAAGGAAGAAGT
ATCTCGGTATGTAAACTTCTATCAGCAGGGAAGACAATGACGGTACCTGACTAAGAAGCC
CCGGCTAACTACGTGT
>FBMWY7P01DDR91 160       0      160
TGGGGAATTTTGGACAATGGGGGCAACCCTGATCCGGCCATGCCGCGTGCAGGATGAAGG
TCTTCGGATTGTAAACTGCTTTTGTCAGGGACGAAAAGGATTGTGCTAATACCATGATCT
GCTGACGGTACCTGAAGAATAAGCACCGGCTAACTACGTG
>FBMWY7P01EU3Y0 68       0      68
TGGGGAATTTTGGACAATGGGGGCAACCCTGATCCAGCCATGCCGCGTGCAGGAAGAAGG
CCTGTGTA
>FBMWY7P01EF6NC 136       0      136
TGGGGAATATTGCACAATGGGGGAAACCCTGATGCAGCGACGCCGCGTGAAGGAAGAAGT
ATCTCGGTATGTAAACTTCTATCAGCAGGGAAGATAATGACGGTACCTGACTAAGAAGCC
CCGGCTAACTACGTGT
>FBMWY7P01BM1QH 170       0      170
CCTACGGGGCAGCAGTGAGGAATATTGGTCAATGGGCGAGAGCCTGAACCAGCCAAGTAG
CGTGAAGGATGAAGGTCCTACGGATTGTAAACTTCTTTTATACGGGAATAAAGTTTCCTA
CGTGTAGGATTTTGTATGTACCGTATGAATAAGCATCGGCTAACTCCGTG
>FBMWY7P01CGKVK 135       0      135
TGGGGAATATTGCACAATGGGGGAAACCCTGATGCAGCGACGCCGCGTGGAGGAAGAAGG
TCTTCGGATTGTAAACTCCTGTTGTTGGGGAAGATAATGACGGTACCCAACAAGGAAGTG
ACGGCTAACTACGTG
>FBMWY7P01EMAQE 139       0      139
TGGGGAATATTGGACAATGGACCAAAAGTCTGATCCAGCAATTCTGTGTGCACGATGACG
GTCTTAGGATTGTAAAGTGCTTTCAATTGGGAAGAAAAAAATGACGGTACCAATAGAAGA
AGCGACGGCTAAATACGTG
>FBMWY7P01D2Y4A 142       0      142
TGGGGAATATTGGACAATGGACCAAAAGTCTGATCCAGCAATTCTGTGTGCACGATGACG
GTCTTAGGATTGTAAAGTGCTTTCAATCGGGAAAAAGAAAAGTGATGGTACCGATAGAAG
AAGCGACGGCTAAATAACGTGT
>FBMWY7P01ERKAC 156       0      156
TGAGGAATATTGGTCAATGGGCGCGAGCCTGAACCAGCCAAGTAGCGTGAAGGATGACTG
CCCTATGGGTTGTAAACTTCTTTTGTCCGGGAATAAAACCGCCTACGTGTAGGCGCTTGT
ATGTACCGGTACGAATAAGCATCGGCTAACTCCGTG
>FBMWY7P01EYDHU 135       0      135
TGGGGAATATTGCACAATGGGGGGGACCCTGATGCAGCGACGCCGCGTGGAGGAAGAAGG
TCTTCGGATTGTAAACTCCTGTTGTTGGGGAAGATAATGACGGTACCCAACAAGGAAGTG
ACGGCTAACTACGCG
>FBMWY7P01BXHXY 141       0      141
TGGGGAATATTGGACAATGGACCAAAAGTCTGATCCAGCAATTCTGTGTGCACGATGACG
GTCTTAGGATTGTAAAGTGCTTTCAATCGGGAAAAAGAAAGTGATGGTACCGATAGAAGA
AGCGACGGCTAAATACGTGCT
>FBMWY7P01EG3JF 156       0      156
TGAGGAATATTGGTCAATGGGCGAGAGCCTGAACCAGCCAAGTAGCGTGAAGGGTGAAGG
TTCTATGGATTGTAAACTTCTTTTATAAGGGAATAACAGACATTACGTGTAGTGTTTTGC
ATGTACCTTATGAATAAGCATCGGCTAACTCCGTGT
>FBMWY7P01DFANL 161       0      161
TGGGGAATTTTGGACAATGGGGGCAACCCTGATCCAGCCATGCCGCGTGCAGGATGAAGA
TCTTCGGATTGTAAACTGCTTTTGTCAGGGACGAAAAGGATTGTGTTAATACCATGATCT
GCTGACGGTACCTGAAGAATAAGCACCGGCTAACTACGTGG
>FBMWY7P01C3CWV 157       0      157
TGAGGAATATTGGTCAATGGACGAGAGTCTGAACCAGCCAAGTAGCGTGAAGGATGACTG
CCCTATGGGTTGTAAACTTCTTTTATATGGGAATAAAAAAGAGCACGTGTGCTCTATTGT
ATGTACCTTATGAATAAGCATCGGCTAATTCCGTGCA
>FBMWY7P01BN3I6 142       0      142
TGGGGAATATTGCACAATGGGGGGAACCCTGATGCAGCAACGCCGCGTGAAGGAAGAAGT
ATTTCGGTATGTAAACTTCTATCGACAGGGAAGAAATAGATGACGGTACCTGAATAAGAA
GCACCGGCTAAATACGTGCCGA
>FBMWY7P01D5NG4 161       0      161
TGGGGAATCTTCCGCAATGGGCGAAAGCCTGACGGAGCAATGCCGCGTGAGTGATGAAGG
AATTCGTTCCGTAAAACTCTTTTGTTTATGACGAATGTGCAGATTGTGAATAATTATTTG
TAATGACGGTAGTAAACGAATAAGCCACGGCTAACTACGTG
>FBMWY7P01ERJAQ 135       0      135
TGGGGGATATTGCACAATGGGGGAAACCCTGATGCAGCGACGCCGCGTGAGTGAAGAAGT
ACTTCGGTACGTAAAGCTCTATCAGCAGGGAAGAGAATGACGGTACCTGACTAAGAAGCC
CCGGCTAACTACGTG
>FBMWY7P01BI6O1 156       0      156
TGAGGAATATTGGTCAATGGGCGAGAGCCTGAACCAGCCAAGTAGCGTGAAGGATGAAGG
TTCTATGGATTGTAAACTTCTTTTATAAGGGAATAACAGACATTACGTGTAGTGTTTTGC
ATGTACCTTATGAATAAGCATCGGCTAACTCCGTGT
>FBMWY7P01D5CAP 140       0      140
TGGGGAATATTGGACAATGGACCAAAAGTCTGATCCAGCAATTCTGTGTGCACGATGACG
GTCTTAGGATTGTAAAGTGCTTTCAATTGGGAAGAAAAAAATAGACGGTACCAATAGAAG
AAGCGACGGCTAAATACGTA
>FBMWY7P01CV9JB 160       0      160
TGGGGAATTTTGGACAATGGGGGCAACCCTGATCCAGCCATGCCGCGTGCAGGATGAAGG
TCTTCGGATTGTAAACTGCTTTTGTCAGGGACGAAAAGGATTGTGCTAATACCATGATCT
GCTGACGGTACCTGAAGAATAAGCACCGGCTAACTACGTG
>FBMWY7P01CQJS1 140       0      140
TGGGGAATATTGGACAATGGACCAAAAATCTGATCCAGCAATTCTGTGTGCACGATGAAG
TTTTTCGGAATGTAAAGTGCTTTCAGTTGGGAAGAAGAAAGTGACGGTACCAACAGAAGA
AGCGACGGCTAAATAACGTG
>FBMWY7P01EPFVU 143       0      143
TGGGGAATATTGGACAATGGACCAAAAGTCTGATCCAGCAATTCTGTGTGCACGATGACG
GTCTTAGGATTGTAAAGTGCTTTCAATTGGGAAGAAAAAAAATAGACGGTACCAATAGAA
GAAGCGACGGCTAAATACGTGCC
>FBMWY7P01DTSV9 135       0      135
TGGGGAATATTGCACAATGGGGGAAACCCTGATGCAGCGACGCCGCGTGAGCGAAGAAGT
ATTTCGGTATGTAAAGCTCTATCAGCAGGGAAGAAAATGACGGTACCTGACTAAGAAGCC
CCGGCTAACTACGTG
>FBMWY7P01CR4PM 138       0      138
TGGGGAATATTGCACAATGGGGGAAACCCTGATGCAGCGACGCCGCGTGAGTGAAGAAGT
ATTTCGGTATGTAAAGCTCTATCAGCAGGGAAGAAAGTGACGGTACCTGAATAAGAAGCC
CCGGCTAACTACGTGCCT
>FBMWY7P01CQ0NC 157       0      157
TGAGGAATATTGGTCAATGGACGAGAGTCTGAACCAGCCAAGTAGCGTGAAGGATGACTG
CCCTATGGGTTGTAAACTTCTTTTATACGGGAATAAAGTGAGCCACGTGTGGTTTTTTGT
ATGTACCGTATGAATAAGGATCGGCTAACTCCGTGCT
>FBMWY7P01B7IN5 135       0      135
TGGGGAATATTGCACAATGGGGGAAACCCTGATGCAGCGACGCCGCGTGGAGGAAGAAGG
TCTTCGGATTGTAAACTCCTGTTGTTGGGGAAGATAATGACGGTACCCAACAAGGAAGTG
ACGGCTAACTACGTG
>FBMWY7P01DLS9K 139       0      139
TGGGGAATATTGGACAATGGACCAAAAGTCTGATCCAGCAATTCTGTGTGCACGATGACG
GTCTTAGGATTGTAAAGTGCTTTCAATCGGGAAAAAGAAAGTGATGGTACCGATAGAAGA
AGCGGCGGCTAAATACGTG
>FBMWY7P01C9JQI 156       0      156
TGAGGAATATTGGTCAATGGACGAGAGTCTGAACCAGCCAAGTAGCGTGAAGGATGACTG
CCCTATGGGTTGTAAACTTCTTTTATATGGGAATAAAAAAGAGCACGTGTGCTCTATTGT
ATGTACCTTATGAATAAGCATCGGCTAATTCCGTGT
>FBMWY7P01EEXGX 140       0      140
TGGGGAATATTGGACAATGGACCAAAAGTCTGATCCAGCAATTCTGTGTGCACGATGACG
GTCTTAGGATTGTAAAGTGCTTTCAATCGGGAAAAAGAAAGTGATGGTACCGATAGAAGA
AGCGACGGCTAAATACGTGT
>FBMWY7P01DM1D3 156       0      156
TGAGGAATATTGGTCAATGGACGAGAGTCTGAACCAGCCAAGTAGCGTGAAGGATGACTG
CCCTATGGGTTGTAAACTTCTTTTATATGGGAATAAAAAAGAGCACGTGTGCTCTATTGT
ATGTACCTTATGAATAAGCATCGGCTAATTCCGTGT
>FBMWY7P01BFHII 142       0      142
TGGGGAATATTGGACAATGGACCAAAAGTCTGATCCAGCAATTCTGTGTGCACGATGACG
GTCTTAGGATTGTAAAGTGCTTTCAATTGGGAAGGAAAAAAAATAGACGGTACCAATAGA
AGAAGCGACGGCTAAATACGTG
>FBMWY7P01DAM33 139       0      139
TGGGGAATATTGGACAATGGACCAAAAGTCTGATCCAGCAATTCTGTGTGCACGATGACG
GTCTTAGGATTGTAAAGTGCTTTCAATTGGGAAGAAAAAAATGACGGTACCAACAGAAGA
AGCGACGGCTAAATACGCG
>FBMWY7P01D7DS9 139       0      139
TGGGGAATATTGGACAATGGACCAGAAGTCTGATCCAGCAATTCTGTGTGCACGATGACG
GTCTTAGGATTGTAAAGTGCTTTCAATTGGGAAGAAAAAAATGACGGTACCAATAGAAGA
AGCGACGGCTAAATACGTG
>FBMWY7P01CGYTX 142       0      142
TGGGGAATATTGGACAATGGACCAAAAGTCTGATCCAGCAATTCTGTGTGCACGATGAAG
TTTTTCGGAATGTAAAGTGCTTTCAGTTGGGAAGAAGAAAGTGACGGTACCAACAGAAGA
AGCGACGGCTAAATACGTGCCG
>FBMWY7P01CTI70 128       0      128
TGAGGAATATTGGTCAATGGACGAGAGTCTGAACCAGCCAAGTAGCGTGAAGGATGACTG
CCCTATGGGTTGTAAACTTCTTTTATACGGGAATAAAGTTAGCCACGTGTGGTTTTTGTT
NTNTCGTA
>FBMWY7P01DRJAB 140       0      140
TGGGGAATATTGGACAATGGACCAAAAGTCTGATCCAGCAATTCTGTGTGCACGATGACG
GTCTTAGGATTGTAAAGTGCTTTCAATCGGGAAAAAGAAAGTGATGGTACCGATAGAAGA
AGCGACGGCTAAATACGTGT
>FBMWY7P01ELKYK 136       0      136
TGGGGAATATTGCACAATGGGGGAAACCCTGATGCAGCAACGCCGCGTGAGCGAAGAAGT
ATTTCGGTTATGTAAAGCTCTATCAGCAGGGAAGAAAATGACGGTACCTGACTAAGAAGC
ACCGGCTAAATACGTG
>FBMWY7P01EL5Z5 144       0      144
GCAGTGGGGAATATTGGACAATGGACCAAAAGTCTGATCCAGCAATTCTGTGTGCACGAT
GACGGTCTTAGGATTGTAAAGTGCTTTCAATTGGGAAGAAAAAAATAGACGGTACCAATA
GAAGAAGCGACGGCTAAATACGTG
>FBMWY7P01EESSK 139       0      139
TGGGGAATATTGGACAATGGACCAAAAGTCTGATCCAGCAATTCTGTGTGTACGATGAAG
TTTTTCGGAATGTAAAGTGCTTTCAGTTGGGAAGAAGAAAGTGACGGTACCAACAGAAGA
AGCGACGGCTAAATACGTG
>FBMWY7P01EJVLC 135       0      135
TGGGGAATATTGCACAATGGGGGAAACCCTGATGCAGCGACGCCGCGTGGAGGAAGAAGG
TCTTCGGATTGTAAACTCCTGTTGTTGGGGAAGATAATGACGGTACCCAACAAGGAAGTG
ACGGCTAACTACGTG
>FBMWY7P01DEK9B 155       0      155
TGAGGAATATTGGTCAATGGACGAGAGTCTGAACCAGCCAAGTAGCGTGAAGGATGACTG
CCCTATGGGTTGTAAACTTCTTTTATACGGGAATAAAGTGAGCCACGTGTGGTTTTCTGT
ATGTACCGTATGAATAAGGATCGGCTAACTCCGTG
>FBMWY7P01CESFP 130       0      130
TAGGGAATTTTCGGCAATGGGCGAAAGCCTGACCGAGCAACGCCGCGTGAGGGAGGAAGT
ACTTCGGTATGTAAACCTCTGTTATAAAGGAAGAACGGTACATGGAGGGAATGCCNTAGT
AGNGACGTTA
>FBMWY7P01A8C3X 135       0      135
TGGGGAATATTGCACAATGGGGGAAACCCTGATGCAGCAACGCCGCGTGAGTGATGAAGG
TTTTCGGATCGTAAAGCTCTGTCTTTGGGGAAGATAATGACGGTACCCAAGGAGGAAGCC
ACGGCTAACTACGTA
>FBMWY7P01CMKO2 155       0      155
TGAGGAATATTGGTCAATGGACGAGAGTCTGAACCAGCCAAGTAGCGTGAAGGATGACTG
CCCTATGGGTTGTAAACTTCTTTTATATGGGAATAAAAAAGAGCACGTGTGCTCTATTGT
ATGTACCTTATGAATAAGCATCGGCTAATTCCGTG
>FBMWY7P01C44DX 139       0      139
TGGGGAATATTGGACAATGGACCAAAAGTCTGATCCAGCAATTCTGTGTGCACGATGACG
GTCTTAGGATTGTAAAGTGCTTTCAATCGGGAAAAAGAATGTGATGGTACCGATAGAAGA
AGCGACGGCTAAATACGTG
>FBMWY7P01EWUGR 139       0      139
TGGGGAATATTGGACAATGGACCAAAAGTCTGATCCAGCAATTCTGTGTGCACGATGACG
GTCTTAGGATTGTAAAGTGCTTTCAATTGGGAAGAAAAAAATGACGGTACCAATAGAAGA
AGCGACGGCTAAATACGTG
>FBMWY7P01BMKYA 157       0      157
TGAGGAATATTGGTCAATGGGCGAGAGCCTGAACCAGCCAAGTAGCGTGAAGGATGAAGG
TTCTATGGATTGTAAACTTCTTTTATAAGGGAATAACAGACATTACGTGTAGTGTTTTGC
ATGTACCTTATGAATAAGCATCGGCTAACTCCGTGCT
>FBMWY7P01EDPBT 156       0      156
TGAGGAATATTGGTCAATGGGCGCGAGCCTGAACCAGCCAAGTAGCGTGAAGGATGACTG
CCCTATGGGTTGTAAACTTCTTTTGTCCGTGAATAAAACCGCCTACGTGTAGGCGCTTGT
ATGTACCGGTACGAATAAGCATCGGCTAACTCCGTG
>FBMWY7P01DV4LH 158       0      158
TGAGGAATATTGGTCAATGGGCGCGAGCCTGAACCAGCCAAGTAGCGTGAAGGATGACTG
CCCTATGGGTTGTAAACTTCTTTTGTCCGGGAATAAAACCGCCTACGTGTAGGCGCTTGT
ATGTACCGGTACGAATAAGCATCGGCTAACTCCGTGCA
>FBMWY7P01C0FWO 158       0      158
TGAGGAATATTGGTCAATGGGCGCGAGCCTGAACCAGCCAAGTAGCGTGAAGGATGACTG
CCCTATGGGTTGTAAACTTCTTTTGTCCGGGAATAAAACCGCCTACGTGTAGGCGCTTGT
ATGTACCGGTACGAATAAGCATCGGCTAACTCCGTGCA
>FBMWY7P01DQHCT 139       0      139
TGGGGAATATTGCACAATGGGGGAAACCCTGATGCAGCGACGCCGCGTGAGTGAAGAAGT
ATTTCGGTATGTAAAGCTCTATCAGCAGGGAAGAAAGTGGCGGTACCTGAATAAGAAGCC
CCGGCTAACTACGTGCCAA
>FBMWY7P01DZ8BS 158       0      158
TGAGGAATATTGGTCAATGGACGAGAGTCTGAACCAGCCAAGTAGCGTGAAGGATGACTG
CCCTATGGGTTGTAAACTTCTTTTATACGGGAATAAAGTGAGCCACGTGTGGTTTTTTGT
ATGTACCGTATGAATAAGGATCGGCTAACTCCGTGCCG
>FBMWY7P01CA96K 168       0      168
CCTACGGCAGCAGTGAGGAATATTGGTCAATGGGCGAGAGCCTGAACCAGCCAAGTAGCG
TGAAGGATGAAGGTTCTATGGATTGTAAACTTCTTTTATAAGGGAATAACAGACATTACG
TGTAGTGTTTTGCATGTACCTTATGAATAAGCATCGGCTAACTCCGTG
>FBMWY7P01B0EDX 135       0      135
TGGGGAATATTGCACAATGGAGGAAACTCTGATGCAGCGACGCCGCGTGAGTGAAGAAGT
ATTTCGGTATGTAAAGCTCTATCAGCAGGGAAGATAATGACGGTACCTGACTAAGAAGCT
CCGGCTAAATACGTG
>FBMWY7P01C3FIK 161       0      161
TGGGGAATCTTCCGCAATGGGCGAAAGCCTGACGGAGCAATGCCGCGTGAGTGATGAAGG
AATTCGTTCCGTAAAACTCTTTTGTTTATGACGAATGTGCAGATTGTGAATAATTATTTG
TAATGACGGTAGTAAACGAATAAGCCACGGCTAACTACGTG
>FBMWY7P01A9F0M 139       0      139
TGGGGAATATTGGACAATGGACCAAAAGTCTGATCCAGCAATTCTGTGTGCACGATGAAG
TTCTTCGGAATGTAAAGTGCTTTCAGTTGGGAAGAAGAAAGTGACGGTACCAACAGAAGA
AGCGACGGCTAAATACGTA
>FBMWY7P01EXD3Y 160       0      160
TGGGGAATTTTGGACAATGGGGGCAACCCTGATCCAGCCATGCCGCGTGCAGGATGAAGG
TCTTCGGATTGTAAACTGCTTTTGTCAGGGACGAAAAGGATTGTGTTAATACCATGATCT
GCTGACGGTACCTGAAGAATAAGCACCGGCTAACTACGTG
>FBMWY7P01EDWBA 141       0      141
TGGGGAATATTGGACAATGGACCAAAAGTCTGATCCAGCAATTCTGTGTGCACGATGAAG
TTTTTCGGAATGTAAAGTGCTTTCAGTTGGGAAGAAGAAAGTGACGGTACCAACAGAAGA
AGCGACGGCTAAATACGTGCT
>FBMWY7P01E0P1Y 156       0      156
TGAGGAATATTGGTCAATGGACGAGAGTCTGAACCAGCCAAGTAGCGTGAAGGATGACTG
CCCTATGGGTTGTAAACTTCTTTTATATGGGAATAAAAAGAGTACGTGTGCTCTATTGTA
TGTACCTTATGAATAAGCATCGGCTAATTCCGTGCT
>FBMWY7P01AXNHK 141       0      141
TGGGGAATATTGGACAATGGACCAAAAGTCTGATCCAGCAATTCTGTGTGCACGATGACG
GTCTTAGGATTGTAAAGTGCTTTCAATCGGGAAAAAGAAAAGTGATGGTACCGATAGAAG
AAGCGACGGCTAAATAACGTG
>FBMWY7P01CZCDU 157       0      157
TGAGGAATATTGGTCAATGGACGCAAGTCTGAACCAGCCAAGTAGCGTGCAGGATGACGG
CCCTCCGGGTTGTAAACTGCTTTTAGTTGGGAATAAAGTGCAGCTCGTGAGCTGTTTTGT
ATGTACCATCAGAAAAAGGACCGGCTAATTCCGTGCT
>FBMWY7P01BS3AQ 158       0      158
TGAGGAATATTGGTCAATGGGCGAGAGCCTGAACCAGCCAAGTAGCGTGAAGGATGAAGG
TCCTACGGATTGTAAACTTCTTTTATACGGGAATAAAGTTTCCTACGTGTAGGATTTTGT
ATGTACCGTATGAATAAGCATCGGCTAACTCCGTGCCC
>FBMWY7P01EC0ZK 157       0      157
TGAGGAATATTGGTCAATGGACGAGAGTCTGAACCAGCCAAGTAGCGTGAAGGATGACTG
CCCTATGGGTTGTAAACTTCTTTTATACGGGAATAAAGTGAAGCACGTGTGCTTTTTTGT
TATGTACCGTATGAATAAGGATCGGCTAACTCCGTGT
>FBMWY7P01CDFUV 135       0      135
TGGGGAATATTGCACAATGGGGGAAACCCTGATGCAGCGACGCCGCGTGGAGGAAGAAGG
TCTTCGGATTGTAAACTCCTGTTGTTGGGGAAGATAATGACGGTACCCAACAAGGAAGTG
ACGGCTAACTACGTA
>FBMWY7P01DOWPU 156       0      156
CCTACGAGGCAGCAGTGGGGAATATTGGACAATGGACCAAAAGTCTGATCCAGCAATTCT
GTGTGCACGATGAAGTTTTTCGGAATGTAAAGTGCTTTCAGTTGGGAAGAAGAAAGTGAC
GGTACCAACAGAAGAAGCGACGGCTAAATACGTGCA
>FBMWY7P01DT4EG 140       0      140
TGGGGAATATTGGACAATGGACCAAAAGTCTGATCCAGCAATTCTGTGTGCACGATGACG
GTCTTAGGATTGTAAAGTGCTTTCAATTGGGAAGAAAAAAATGACGGTACCAATAGAAGA
AGCGACGGCTAAATACGTGT
>FBMWY7P01C148Q 155       0      155
TGAGGAATATTGGTCAATGGGCGAGAGCCTGAACCAGCCAAGTAGCGTGAAGGATGAAGG
TTCTATGGATTGTAAACTTCTTTTATAAGGGAATAACAGACATTACGTGTAGTGTTTTGC
ATGTACCTTATGAATAAGCATCGGCTAACTCCGTG
>FBMWY7P01DMHOB 135       0      135
TGGGGAATATTGCACAATGGGGGAAACCCTGATGCAGCGACGCCGCGTGGAGGAAGAAGG
TCTTCGGATTGTAAACTCCTGTTGTTGGGGAAGATAATGACGGTACCCAACAAGGAAGTG
ACGGCTAACTACGTG
>FBMWY7P01DLEES 135       0      135
TGGGGAATATTGCACAATGGGGGAAACCCTGATGCAGCGACGCCGCGTGAAGGATGAAGT
ATTTCGGTATGTAAACTTCTATCAGCAGGGAAGAAAATGACGGTACCTGAGTAAGAAGCC
CCGGCTAACTACGTG
>FBMWY7P01B5XFI 136       0      136
TGGGGAATATTGCACAATGGGGGAAACCCTGATGCAGCGACGCCGCGTGAGCGATGAGGT
ATTTCGGTATGTAAAGCTCTATCAGCAGGGAAGATAATGACGGTACCCAACAAGGAAGTG
ACGGCTAACTACGTGA
>FBMWY7P01DUOZA 136       0      136
TGGGGAATATTGCACAATGGGGGAAACCCTGATGCAGCGACGCCGCGTGAGCGATGAAGT
ATTTCGGTATGTAAAGCTCTATCAGCAGGGAAGATAATGACGGTACCTGACTAAGAAGCA
CCGGCTAAATACGTGG
>FBMWY7P01EVM7B 157       0      157
TGAGGAATATTGGTCAATGGGCGCGAGCCTGAACCAGCCAAGTAGCGTGAAGGATGACTG
CCCTATGGGTTGTAAACTTCTTTTGTCCGGGAATAAAACCGCCTACGTGTAGGCGCTTGT
ATGTACCGGTACGAATAAGCATCGGCTAACTCCGTGG
>FBMWY7P01BIA1T 155       0      155
TGAGGAATATTGGTCAATGGACGAGAGTCTGAACCAGCCAAGTAGCGTGAAGGATGACTG
CCCTATGGGTTGTAAACTTCTTTTATATGGGAATAAAAAAGAGTACGTGTGCTCTATTGT
ATGTACCTTATGAATAAGCATCGGCTAATTCCGTG
>FBMWY7P01EJO3B 139       0      139
TGGGGAATATTGGACAATGGACCAAAAGTCTGATCCAGCAATTCTGTGTGCACGATGACG
GTCTTAGGATTGTAAAGTGCTTTCAATCGGGAAAAAGAAAGTGATGGTACCGATAGAAGA
AGCGACGGCTAAATACGTG
>FBMWY7P01DIRHP 136       0      136
TGGGGGATATTGCACAATGGGGGAAACCCTGATGCAGCGACGCCGCGTGAGTGAAGAAGT
ATTTCGGTATGTAAAGCTCTATCAGCAGGGAAGAAAGTGACGGTACCTGAATAAGAAGCC
CCGGCTAACTACGTGT
>FBMWY7P01CEYCU 170       0      170
CCTACGGGACAGCAGTGAGGAATATTGGTCAATGGGCGAGAGCCTGAACCAGCCAAGTAG
CGTGAAGGATGAAGGTTCTATGGATTGTAAACTTCTTTTATAAGGGAATAACAGACATTA
CGTGTAGTGTTTTGCATGTACCTTATGAATAAGCATCGGCTAACTCCGTG
>FBMWY7P01B7VUI 158       0      158
TGAGGAATATTGGTCAATGGGCGCGAGCCTGAACCAGCCAAGTAGCGTGAAGGATGACTG
CCCTATGGGTTGTAAACTTCTTTTGTCCGGGAATAAAACCGCCTACGTGTAGGCGCTTGT
ATGTACCGGTACGAATAAGCATCGGCTAACTCCGTGCT
>FBMWY7P01EMI28 156       0      156
TGAGGAATATTGGTCAATGGACGAGAGTCTGAACCAGCCAAGTAGCGTGAAGGAAGACTG
CCCTATGGGTTGTAAACTTCTTTTATAAGGGAATAAAGTCAGGTACGTGTACCTGTTTGT
ATGTACCTTATGAATAAGCATCGGCTAACTCCGTGT
>FBMWY7P01EB7M4 166       0      166
CAGCGGTAGGGAATTTTCGGCAATGGGGGGAACCCTGACCGAGCAACGCCGCGTGAAGGA
AGAAGGAATTCGTTCTGTAAACTTCTGTTATAAAGGAAGAACGGCGGATATAGGGAATGA
TATCCGAGTGACGGTACTTTATGAGAAAGCCACGGCTAACTACGTG
>FBMWY7P01EE1MO 155       0      155
TGAGGAATATTGGTCAATGGGCGAGAGCCTGAACCAGCCAAGTAGCGTGAAGGATGAAGG
TTCTATGGATTGTAAACTTCTTTTATAAGGGAATAACAGACATTACGTGTAGTGTTTTGC
ATGTACCTTATGAATAAGCATCGGCTAACTCCGTG
>FBMWY7P01CS0G6 155       0      155
TGAGGAATATTGGTCAATGGACGAGAGTCTGAACCAGCCAAGTAGCGTGAAGGATGACTG
CCCTATGGGTTGTAAACTTCTTTTATACGGGAATAAAGTGAAGCACGTGTGCTTTTTTGT
ATGTACCGTATGAATAAGGATCGGCTAACTCCGTG
>FBMWY7P01EDKBB 140       0      140
TGGGGAATATTGGACAATGGACCAAAAGTCTGATCCAGCAATTCTGTGTGCACGATGACG
GTCTTAGGATTGTAAAGTGCTTTCAATTGGGAAGAAAAAAATGACGGTACCAATAGAAGA
AGCGACGGCTAAATACGTGT
>FBMWY7P01DP4C1 139       0      139
TGGGGAATATTGGACAATGGACCAAAAGTCTGATCCAGCAATTCTGTATGCACGATGACG
GTCTTAGGATTGTAAAGTGCTTTCAATTGGGAAGAAAAAAATGACGGTACCAATAGAAGA
AGCGACGGCTAAATACGTG
>FBMWY7P01DJVPT 139       0      139
TGGGGAATATTGGACAATGGACCAAAAGTCTGATCCAGCAATTCTGTGTGCACGATGAAG
TTTTTCGGAATGTAAAGTGCTTTCAGTTGGGAAGAAGAAAGTGACGGTACCAACAGAAGA
AGCGACGGCTAAATACGTG
>FBMWY7P01AYDOA 161       0      161
TGGGGAATCTTCCGCAATGGGCGAAAGCCTGACGGAGCAATGCCGCGTGAGTGATGAAGG
AATTCGTTCCGTAAAACTCTTTTGTTTATGACGAATGTGCAGATTGTGAATAATTATTTG
TAATGACGGTAGTAAACGAATAAGCCACGGCTAACTACGTG
>FBMWY7P01DS6JZ 155       0      155
TGAGGAATATTGGTCAATGGACGAGAGTCTGAACCAGCCAAGTAGCGTGAAGGATGACTG
CCCTATGGGTTGTAAACTTCTTTTATACGGGAATAAAGTGAAGCACGTGTGCTTTTTTGT
ATGTACCGTATGAATAAGGATCGGCTAACTCCGTG
>FBMWY7P01EXEIY 159       0      159
TGAGGAATATTGGTCAATGGGCGCGAGCCTGAACCAGCCAAGTAGCGTGAAGGATGACTG
CCCTATGGGTTGTAAACTTCTTTTGTCCGGGAATAAAACCGCCTACGTGTAGGCGCTTGT
ATGTACCGGTACGAATAAGCATCGGCTAACTCCGTGCCT
>FBMWY7P01BPWO4 117       0      117
TGAGGAATATTGGTCAATGGACGAGAGTCTGAACCAGCCAAGTAGCGTGAAGGATGACTG
CCCTATGGGTTGTAAACTTCTTTTATACGGGAATAAAGTGAAGCACGTGTGCTTTTT
>FBMWY7P01A7CT2 144       0      144
TGGGGAATATTGGACAATGGACCAAAAGTCTGATCCAGCAATTCTGTGTGCACGATGACG
GTCTTAGGATTGTAAAGTGCTTTCAATCGGGAAAAAGAAAAGTGATGGTACCGATAGAAG
AAGCGACGGCTAAATAACGTGCCC
>FBMWY7P01EWIQ0 162       0      162
AAGTGAGGAATATTGGTCAATGGGCGCGAGCCTGAACCAGCCAAGTAGCGTGAAGGATGA
CTGCCCTATGGGTTGTAAACTTCTTTTGTCCGGGAATAAAACCGCCTACGTGTAGGCGCT
TGTATGTACCGGTACGAATAAGCATCGGCTAACTCCGTGCCC
>FBMWY7P01DG5BA 137       0      137
TGGGGAATATTGGACAATGGACCAAAAGTCTGATCCAGCAATTCTGTGTGCACGATGACG
GTCTTAGGATTGTAAAGTGCTTTCAATCGGGAAAAAGAAAGTGATGGTACCGATAGAAGA
AGCGACGGCTAAATACG
>FBMWY7P01D9YOU 135       0      135
TGGGGAATATTGCACAATGGAGGAAACTCTGATGCAGCGACGCCGCGTGAGTGAAGAAGT
ATTTCGGTATGTAAAGCTCTATCAGCAGGGAAGATAATGACGGTACCTGACTAAGAAGCT
CCGGCTAAATACGTG
>FBMWY7P01AV850 150       0      150
CCTACGGGGCAGCAGTGGGGAATATTGCACAATGGGGGAAACCCTGATGCAGCGACGCCG
CGTGAAGGAAGAAGTATCTCGGTATGTAAACTTCTATCAGCAGGGAAGAAAATGACGGTA
CCTGACTAAGAAGCCCCGGCTAACTACGTG
>FBMWY7P01C3JT9 138       0      138
TGGGGAATATTGCGCAATGGGGGCAACCCTGACGCAGCAACGCCGCGTGATTGATGAAGG
TCTTCGGATTGTAAAAATCTTTAATCAGGGACGAAGAAAATGACGGTACCTGAAGAATAA
GCTCCGGCTAACTACGTG
>FBMWY7P01C6F4O 141       0      141
TGGGGAATATTGGACAATGGACCAAAAGTCTGATCCAGCAATTCTGTGTGCACGATGAAG
TTTTTCGGAATGTAAAGTGCTTTCAGTTGGGAAGAAGAAAGTGACGGTACCAACAGAAGA
AGCGACGGCTAAATACGTGCA
>FBMWY7P01DMCKR 151       0      151
CCTACGAGGCAGCAGTGGGGAATATTGCACAATGGGGGAAACCCTGATGCAGCGACGCCG
CGTGAAGGAAGAAGGTCTTCGGATTGTAAACTCCTGTTGTTGGGGAAGATAATGACGGTA
CCCAACAAGGAAGTGACGGCTAACTACGTGA
>FBMWY7P01CWTHW 68       0      68
TGGGGAATTTTGGACAATGGGGGCAACCCTGATCCAGCCATGCCGCGTGCAGGAAGAAGG
CCTGTGTA
>FBMWY7P01CM029 162       0      162
TGGGGAATCTTCCGCAATGGGCGAAAGCCTGACGGAGCAATGCCGCGTGAGTGATGAAGG
AATTCGTTCCGTAAAACTCTTTTGTTTATGACGAATGTGCAGATTGTGAATAATTATTTG
TAATGACGGTAGTAAACGAATAAGCCACGGCTAACTACGTGG
>FBMWY7P01DM0AE 161       0      161
TGGGGAATTTTGGACAATGGGGGCAACCCTGATCCAGCCATGCCGCGTGCAGGATGAAGG
TCTTCGGATTGTAAACTGCTTTTGTCAGGGACGAAAAGGATTCCGCTAATACCGGGATCT
GCTGACGGTACCTGAAGAATAAGCACCGGCTAACTACGTGT
>FBMWY7P01D7QYF 137       0      137
TGGGGAATATTGCACAATGGGGGAAACCCTGATGCAGCGACGCCGCGTGAAGGAAGAAGT
ATCTCGGTATGTAAACTTCTATCAGCAGGGAAGAAAATGACGGTACCTGACTAAGAAACC
CCGGCTAACTACGTGCT
>FBMWY7P01CDW7F 161       0      161
GCAGTGAGGAATATTGGTCAATGGACGAGAGTCTGAACCAGCCAAGTAGCGTGAAGGATG
AAGGTCCTACGGATTGTAAACTTCTTTTATAAGGGAATAAAACCTCCCACGTGTGGGAGC
TTGTATGTACCTTATGAATAAGCATCGGCTAACTCCGTGCT
>FBMWY7P01ESQXA 135       0      135
TGGGGAATATTGCACAATGGGGGAAACCCTGATGCAGCGACGCCGCGTGAGCGAAGAAGT
ATTTCGGTATGTAAAGCTCTATCAGCAGGGAAGAAAATGACGGTACCTGACTAAGAAGCC
CCGGCTAACTACGTG
>FBMWY7P01D6W7L 154       0      154
CCTACGGGGCAGCAGTGGGGAATATTGGACAATGGACCAAAAGTCTGATCCAGCAATTCT
GTGTGCACGATGACGGTCTTAGGATTGTAAAGTGCTTTCAATCGGGAAAAAGAAAGTGAT
GGTACCGATAGAAGAAGCGACGGCTAAATACGTG
>FBMWY7P01D8EIB 135       0      135
TGGGGGATATTGCACAATGGGGGAAACCCTGATGCAGCGGCGCCGCGTGAGTGAAGAAGT
ACTTCGGTACGTAAAGCTCTATCAGCAGGGAAGAGAATGACGGTACCTGACTAAGAAGCC
CCGGCTAACTACGTG
>FBMWY7P01BAXI6 160       0      160
TGGGGAATTTTGGACAATGGGGGCAACCCTGATCCAGCCATGCCGCGTGCAGGATGAAGG
TCTTCGGATTGTAAACTGCTTTTGTCAGGGACGAAAAGGATTGTGTTAATACCATGATCT
GCTGACGGTACCTGAAGAATAAGCACCGGCTAACTACGTG
>FBMWY7P01B025O 160       0      160
TGGGGAATTTTGGACAATGGGGGCAACCCTGATCCAGCCATGCCGCGTGCAGGATGAAGG
TCTTCGGATTGTAAACCGCTTTTGTCAGGGACGAAAAGGATTGTGTTAATACCATGATCT
GCTGACGGTACCTGAAGAATAAGCACCGGCTAACTACGTG
>FBMWY7P01CR8AN 166       0      166
AGCGGTGGGGAATCTTCCGCAATGGGCGAAAGCCTGACGGAGCAATGCCGCGTGAGTGAT
GAAGGAATTCGTTCCGTAAAACTCTTTTGTTTATGACGAATGTGCAGATTGTGAATAATT
ATTTGTAATGACGGTAGTAAACGAATAAGCCACGGCTAACTACGTG
>FBMWY7P01EFAPK 139       0      139
TGGGGAATATTGGACAATGGACCAAAAGTCTGATCCAGCAATTCTGTGTGCACGATGAAG
TTTTTCGGAATGTAAAGTGCTTTCAGTTGGGAAGAAGAAAGTGACGGTACCAACAGAAGA
AGCGACGGCTAAATACGTG
>FBMWY7P01D87NP 135       0      135
TAGGGAATATTGCACAATGGGGGAAACCCTGATGCAGCGACGCCGCGTGAAGGAAGAAGT
ATCTCGGTATGTAAACTTCTATCAGCAGGGAAGACAATGACGGTACCTGACTAAGAAGCC
CCGGCTAACTACGTA
>FBMWY7P01BXU9B 68       0      68
TGGGGAATTTTGGACAATGGGGGCAACCCTGATCCAGCCATGCCGCGTGCAGGAAGAAGG
CCTGTGTA
>FBMWY7P01DP9C6 140       0      140
TGGGGAATATTGGACAATGGACCAAAAGTCCGATCCAGCAATTCTGTGTGCACGATGACG
GTCTTAGGATTGTAAAGTGCTTTCAATTGGGAAGAAAAAAATAGACGGTACCAATAGAAG
AAGCGACGGCTAAATACGTG
>FBMWY7P01BYNGX 156       0      156
TGAGGAATATTGGTCAATGGGCGAGAGCCTGAACCAGCCAAGTAGCGTGAAGGATGAAGG
TCCTACGGATTGTAAACTTCTTTTATACGGGAATAAAGTTTCCTACGTGTAGGATTTTGT
ATGTACCGTATGAATAAGCATCGGCTAACTCCGTGT
>FBMWY7P01D6LXU 136       0      136
TGGGGAATATTGCACAATGGGGGAAACCCTGATGCAGCGACGCCGCGTGGAGGAAGAAGG
TCTTCGGATTGTAAACTCCTGTTGTTGGGGAAGATAATGACGGTACCCAACAAGGAAGTG
ACGGCTAACTACGTGA
>FBMWY7P01A4E96 156       0      156
TGAGGAATATTGGTCAATGGACGAGAGTCTGAACCAGCCAAGTAGCGTGAAGGATGACTG
CCCTATGGGTTGTAAACTTCTTTTATATGGGAATAAAAAAGAAGCACGTGTGCTCTATTG
TATGTACCTTATGAATAAGCATCGGCTAATTCCGTG
>FBMWY7P01DUKGT 139       0      139
TGGGGAATATTGGACAATGGACCAAAAGTCTGATCCAGCAATTCTGTGTGCACGATGACG
GTCTTAGGATTGTAAAGTGCTTTCAATCGGGAAAAAGAAAGTGATGGTACCGATAGAAGA
AGCGATGGCTAAATACGTG
>FBMWY7P01COPOC 135       0      135
TGGGGAATATTGCACAATGGGGGAAACCCTGATGCAGCGACGCCGCGTGAGTGAAGAAGT
ATCTCGGTATGTAAAGCTCTATCAGCAGGGAAGAAAATGACGGTACCTGACTAAGAAGCC
CCGGCTAACTACGTG
>FBMWY7P01CB798 136       0      136
TGGGGAATATTGCACAATGGGGGAAACCCTGATGCAGCGACGCCGCGTGAGCGATGAAGT
ATTTCGGTATGTAAAACTCTATCAGCAGGGAAGATAATGACGGTACCTGACTAAGAAGCA
CCGGCTAAATACGTGT
>FBMWY7P01CM43L 135       0      135
TGGGGAATATTGCACAATGGGGGAAACCCTGATGCAGCGACGCCGCGTGAGCGATGAAGT
ATTTCGGTATGTAAAGCTCTATCAGCAGGGAAGAAAATGACGGTACCTGACTAAGAAGCC
CCGGCTAACTACGTG
>FBMWY7P01EVGFG 155       0      155
CCTACGGGCAGCAGTGGGGAATATTGGACAATGGGACCAAAAGTCTGATCCAGCAATTCT
GTGTGCACGATGAAGTTTTTCGGAATGTAAAGTGCTTTCAGTTGGGAAGAAGAAAGTGAC
GGTACCAACAGAAGAAGCGACGGCTAAATACGTGT
>FBMWY7P01EDGM2 157       0      157
TGAGGAATATTGGTCAATGGACGAGAGTCTGAACCAGCCAAGTAGCGTGAAGGAAGACTG
CCCTATGGGTTGTAAACTTCTTTTATAAGGGAATAAAGTCAGGTACGTGTACCTGTTTGT
ATGTACCTTATGAATAAGCATCGGCTAACTCCGTGCT
>FBMWY7P01EK1L5 142       0      142
TGGGGAATATTGGACAATGGACCAAAAGTCTGATCCAGCAATTCTGTGTGCACGATGACG
GTCTTAGGATTGTAAAGTGCTTTCAATTGGGAAGAAAAAAATGACGGTACCAATAGAAGA
AGCGACGGCTAAATACGTGCCT
>FBMWY7P01DD3JS 142       0      142
TGGGGAATATTGGACAATGGACCAAAAGTCTGATCCAGCAATTCTGTGTGCACGATGAAG
TTTTTCGGAATGTAAAGTGCTTTCAGTTGGGAAGAAGAAAGTGACGGTACCAACAGAAGA
AGCGACGGCTAAATACGTGCCT
>FBMWY7P01D2U9W 165       0      165
GCAGTGGGGAATTTTGGACAATGGGGGCAACCCTGATCCAGCCATGCCACGTGCAGGATG
AAGGTCTTCGGATTGTAAACTGCTTTTGTCAGGGACGAAAAGGATTGTGCTAATACCATG
ATCTGCTGACGGTACCTGAAGAATAAGCACCGGCTAACTACGTGT
>FBMWY7P01DJ0TI 136       0      136
TGGGGAATATTGCACAATGGGGGAAACCCTGATGCAGCGACGCCGCGTGGAGGAAGAAGG
TCTTCGGATTGTAAACTCCTGTTGTTGGGGAAGATAATGACGGTACCCAACAAGGAAGTG
ACGGCTAACTACGTGT
>FBMWY7P01A2UGL 140       0      140
TGGGGAATATTGGACAATGGACCAAAAGTCTGATCCAGCAATTCTGTGTGCACGATGACG
GTCTTAGGATTGTAAAGTGCTTTCAATCGGGAAAAAGAAAAGTGATGGTACCGATAGAAG
AAGCGACGGCTAAATACGTG
>FBMWY7P01BZRJR 155       0      155
CCTACGGAGACAGCAGTGGGGAATATTGGACAATGGACCAAAAGTCTGATCCAGCAATTC
TGTGTGCACGATGAAGTTTTTCGGAATGTAAAGTGCTTTCAGTTGGGAAGAAGAAAGTGA
CGGTACCAACAGAAGAAGCGACGGCTAAATACGTG
>FBMWY7P01DNR3A 136       0      136
TGGGGAATATTGCACAATGGGGGAAACCCTGATGCAGCGACGCCGCGTGGAGGAAGAAGG
TCTTCGGATTGTAAACTCCTGTTGTTGGGGAAGATAATGACGGTACCCAACAAGGAAGTG
ACGGCTAACTACGTGT
>FBMWY7P01C3IRI 163       0      163
TGGGGAATTTTGGACAATGGGGGCAACCCTGATCCAGCCATGCCGCGTGCAGGATGAAGA
TCTTCGGATTGTAAACTGCTTTTGTCAGGGACGAAAAGGATTGTGTTAATACCATGATCT
GCTGACGGTACCTGAAGAATAAGCACCGGCTAACTACGTGCCG
>FBMWY7P01DBP1U 142       0      142
TGGGGAATATTGGACAATGGACCAAAAATCTGATCCAGCAATTCTGTGTGCACGATGAAG
TTTTTCGGAATGTAAAGTGCTTTCAGTTGGGAAGAAGAAAGTGACGGTACCAACAGAAGA
AGCGACGGCTAAATACGTGCGA
>FBMWY7P01CZ42K 153       0      153
CCTACGGGGAGGCGGCAGTGGGGAATATTGCACAATGGGGGAAACCCTGATGCAGCGACG
CCGCGTGGAGGAAGAAGGTCTTCGGATTGTAAACTCCTGTTGTTGGGGAAGATAATGACG
GTACCCAACAAGGAAGTGACGGCTAACTACGTG
>FBMWY7P01ERHFS 141       0      141
TGGGGAATATTGGACAATGGACCAAAAGTCTGATCCAGCAATTCTGTGTGCACGATGACG
GTCTTAGGATTGTAAAGTGCTTTCAATCGGGAAAAAGAAAGTGATGGTACCGATAGAAGA
AGCGACGGCTAAATACGTGCA
>FBMWY7P01B3V2X 138       0      138
TGGGGAATATTGGACAATGGACCAAAAGTCTGATCCAGCAATTCTGTGTGCACGATGACG
GTCTTAGGATTGTAAAGTGCTTTCAATTGGGAAGAAAAAATGACGGTACCAATAGAAGAA
GCGACGGCTAAATACGTG
>FBMWY7P01CW3G3 140       0      140
TGGGGAATATTGGACAATGGACCAAAAGTCCGATCCAGCAATTCTGTGTGCACGATGACG
GTCTTAGGATTGTAAAGTGCTTTCAATTGGGAAGAAAAAAATAGACGGTACCAATAGAAG
AAGCGACGGCTAAATACGTG
>FBMWY7P01EDMND 136       0      136
TGGGGAATATTGCACAATGGGGGAAACCCTGATGCAGCAACGCCGCGTGAGTGAAGAAGT
ATTTCGGTATGTAAAGCTCTATCAGCAGGGAAGAAAATGACGGTACCTGACTAAGAAGCC
CCGGCTAACTACGTGT
>FBMWY7P01B6IG3 135       0      135
TGGGGAATATTGCACAATGGGGGAAACCCTGATGCAGCAACGCCGCGTGAGTGATGAAGG
TTTTCGGATCGTAAAGCTCTGTCTTTGGGGAAGATAATGACGGTACCCAAGGAGGAAGCC
ACGGCTAACTACGTG
>FBMWY7P01C21ZP 175       0      175
CCTACGGGCAGCAGTGGGGAATTTTGGACAATGGGGGCAACCCTGATCCAGCCATGCCGC
GTGCAGGATGAAGGTCTTCGGATTGTAAACTGCTTTTGTCAGGGACGAAAAGGATTGTGT
TAATACCATGATCTGCTGACGGTACCTGAAGAATAAGCACCGGCTAACTACGTGG
>FBMWY7P01BGZUU 138       0      138
TAGGGAATATTGCTCAATGGGGGAAACCCTGAAGCAGCAACGCCGCGTGGAGGATGAAGG
TTTTAGGATTGTAAACTCCTTTTGTTAGAGAAGATTATGACGGTATCTTACGAATAAGCG
CCGGCTAACTCCGTGCCG
>FBMWY7P01D2LYB 150       0      150
TGGGGAATATTGCACAATGGGGGAAACCCTGATGCAGCGACGCCGCGTGGAGGAAGAAGG
TCTTCGGATTGTAAACTCCTGTTGTTGGGGAAGATAATGACGGTACCCAACAAGGAAGTG
ACGGCTAACTACGTGCCAGNCGCCGAGTAT
>FBMWY7P01CX35E 140       0      140
TGGGGAATATTGGACAATGGACCAAAAGTCTGATCCAGCAATTCTGTGTGCACGATGACG
GTCTTAGGATTGTAAAGTGCTTTCAATTGGGAAGAAAAAAATGACGGTACCAATAGAAGA
AGCGACGGCTAAATACGTGT
>FBMWY7P01B2R2B 136       0      136
TGGGGAATATTGCACAATGGGGGAAACCCTGATGCAGCGACGCCGCGTGGAGGAAGAAGG
TCTTCGGATTGTAAACTCCTGTTGTTGGGGAAGATAATGACGGTACCCAACAAGGAAGTG
ACGGCTAACTACGTGT
>FBMWY7P01CMN8X 155       0      155
TGAGGAATATTGGTCAATGGGCGAGAGCCTGAACCAGCCAAGTAGCGTGAAGGATGAAGG
TTCTATGGATTGTAAACTTCTTTTATAAGGGAATAACAGACATTACGTGTAGTGTTTTGC
ATGTACCTTATGAATAAGCATCGGCTAACTCCGTG
>FBMWY7P01EOID1 148       0      148
TGGGGAATATTGCACAATGGGGGAAACCCTGATGCAGCGACGCCGCGTGAAGGATGAAGT
ATTTCGGTATGTAAACTTCTATCAGCAGGGAAGAAAATGACGGTACCTGAGTAAGAAGCC
CCGGCTAACTACGTGCCANNCGCGAGTA
>FBMWY7P01BIXTM 162       0      162
TGGGGAATTTTGGACAATGGGGGCAACCCTGATCCAGCCATGCCGCGTGCAGGATGAAGG
TCTTCGGATTGTAAACTGCTTTTGTCAGGGACGAAAAGGATTGTGCTAATACCATGATCT
GCTGACGGTACCTGAAGAATAAGCACCGGCTAACTACGTGCT
>FBMWY7P01E0JND 163       0      163
TGGGGAATCTTCCGCAATGGGCGAAAGCCTGACGGAGCAATGCCGCGTGAGTGATGAAGG
AATTCGTTCCGTAAAACTCTTTTGTTTATGACGAATGTGCAGATTGTGAATAATTATTTG
TAATGACGGTAGTAAACGAATAAGCCACGGCTAACTACGTGCT
>FBMWY7P01DY6AD 150       0      150
CCTACGAGGCAGCAGTGGGGAATATTGCACAATGGGGGAAGCCCTGATGCAGCAACGCCG
CGTGAGTGATGAAGGTTTTCGGATCGTAAAGCTCTGTCTTTGGGGAAGATAATGACGGTA
CCCAAGGAGGAAGCCACGGCTAACTACGTG
>FBMWY7P01DQNCR 154       0      154
CCTCGGGGGCAGCAGTGGGGAATATTGGACAATGGACCAAAAGTCTGATCCAGCAATTCT
GTGTGCACGATGACGGTCTTAGGATTGTAAAGTGCTTTCAATCGGGAAAAAGAAAGTGAT
GGTACCGATAGAAGAAGCGACGGCTAAATACGTG
>FBMWY7P01D5SJM 154       0      154
TGGGGAATATTGGACAATGGACCAAAAGTCTGATCCAGCAATTCTGTGTGCACGATGACG
GTCTTAGGATTGTAAAGTGCTTTCAATTGGGAAGAAAAAAATGACGGTACCAATAGAAGA
AGCGACGGCTAAATACGTGCCAGCAGTCGCATAT
>FBMWY7P01D9YVA 141       0      141
TGGGGAATATTGGACAATGGACCAAAAGTCTGATCCAGCAATTCTGTGTGCACGATGAAG
TTTTTCGGAATGTAAAGTGCTTTCAGTTGGGAAGAAGAAAGTGACGGTACCAACAGAAGA
AGCGACGGCTAAATACGTGCT
>FBMWY7P01C23QD 158       0      158
TGAGGAATATTGGTCAATGGGCGCGAGCCTGAACCAGCCAAGTAGCGTGAAGGATGACTG
CCCTATGGGTTGTAAACTTCTTTTGTCCGGGAATAAAACCGCCTACGTGTAGGCGCTTGT
ATGTACCGGTACGAATAAGCATCGGCTAACTCCGTGCT
>FBMWY7P01BDKLS 136       0      136
TCGGGAATATTGCGCAATGGAGGAAACTCTGACGCAGTGACGCCGCGTGCAGGAAGAAGG
TTTTCGGATTGTAAACTGCTTTAGACAGGGAAGAAACAAGACAGTACCTGTAGAATAAGC
TCCGGCTAACTACGTG
>FBMWY7P01DW6P2 139       0      139
TGGGGAATATTGGACAATGGACCAAAAGTCTGATCCAGCAATTCTGTGTGCACGATGACG
GTCTTAGGATTGTAAAGTGCTTTCAATTGGGAAGAAAAAAATGACGGTACCAATAGAAGA
AGCGACGGCTAAATACGTG
>FBMWY7P01DTLID 136       0      136
TGGGGAATATTGCACAATGGAGGAAACTCTGATGCAGCGACGCCGCGTGAGTGAAGAAGT
ATTTCGGTATGTAAAGCTCTATCAGCAGGGAAGATAATGACGGTACCTGACTAAGAAGCT
CCGGCTAAATACGTGT
>FBMWY7P01CY4UG 140       0      140
TGGGAATATTGGACAATGGACCAAAAGTCTGATCCAGCAATTCTGTGTGCACGATGATGG
TCTTAGGATTGTAAAGTGCTTTCAATCGGGAAAAAGAAAGTGATGGTACCGATAGAAGAA
GCGACGGCTAAATACGTGCT
>FBMWY7P01C9HHQ 138       0      138
TGGGGAATATTGCACAATGGGGGAAACCCTGATGCAGCGACGCCGCGTGGAGGAAGAAGG
TCTTCGGATTGTAAACTCCTGTTGTTGGGGAAGACAATGACGGTACCCAACAAGGAAGTG
ACGGCTAACTACGTGCCA
>FBMWY7P01EO96W 120       0      120
TGAGGAATATTGGTCAATGGACGAGAGTCTGAACCAGCCAAGTAGCGTGAAGGATGACTG
CCCTATGGGTTGTAAACTTCTTTTATACGGGAATAAAGTGAGCCACGTGTGGTTTTTGTT
>FBMWY7P01ERVQ6 160       0      160
TGAGGAATATTGGTCAATGGGCGCGAGCCTGAACCAGCCAAGTAGCGTGAAGGATGACTG
CCCTATGGGTTGTAAACTTCTTTTGTCCGGGAATAAAACCGCCTACGTGTAGGCGCTTGT
ATGTACCGGTACGAATAAGCATCGGCTAACTCCGTGCCAG
>FBMWY7P01DA3OV 170       0      170
CCTACGGAGCAGCAGTGAGGAATATTGGTCAATGGACGAGAGTCTGAACCAGCCAAGTAG
CGTGAAGGAAGACTGCCCTATGGGTTGTAAACTTCTTTTATAAGGGAATAAAGTCAGGTA
CGTGTACCTGTTTGTATGTACCTTATGAATAAGCATCGGCTAACTCCGTG
>FBMWY7P01EZO49 155       0      155
TGAGGAATATTGGTCAATGGGCGAGAGCCTGAACCAGCCAAGTAGCGTGAAGGATGAAGG
TTCTATGGATTGTAAACTTCTTTTATAAGGGAATAACAGACATTACGTGTAGTGTTTTGC
ATGTACCTTATGAATAAGCATCGGCTAACTCCGTG
>FBMWY7P01DEWIY 176       0      176
CCTACGGGGCAGCAGTGGGGAATCTTCCGCAATGGGCGAAAGCCTGACGGAGCAACGCCG
CGTGAACGATGAAGGTCTTAGGATCGTAAAGTTCTGTTGTTAGGGACGAAGGGTAAGAAT
CATAATAAGGTTTTTATTTGACGGTACCTAACGAGGAAGCCACGGCTAACTACGTG
>FBMWY7P01DOAM2 163       0      163
GCAGTGAGGAATATTGGTCAATGGACGAGAGTCTGAACCAGCCAAGTAGCGTGAAGGATG
ACTGCCCTATGGGTTGTAAACTTCTTTTATATGGGAATAAAAAAGAGTACGTGTGCTCTA
TTGTATGTACCTTATGAATAAGCATCGGCTAATTCCGTCGCCA
>FBMWY7P01CEH02 156       0      156
TGAGGAATATTGGTCAATGGGCGCGAGCCTGAACCAGCCAAGTAGCGTGAAGGATGACTG
CCCTATGGGTTGTAAACTTCTTTTGTCCGGGAATAAAACCGCCTACGTGTAGGCGCTTGT
ATGTACCGGTACGAATAAGCATCGGCTAACTCCGTG
>FBMWY7P01CQT5H 156       0      156
TGAGGAATATTGGTCAATGGACGAGAGTCTGAACCAGCCAAGTAGCGTGAAGGATGACTG
CCCTATGGGTTGTAAACTTCTTTTATACGGGAATAAAGTATTCCACGTGTGGAATTTTGT
ATGTACCGTATGAATAAGGATCGGCTAACTCCGTGT
>FBMWY7P01C4AZL 162       0      162
TGGGGAATTTTGGACAATGGGGGCAACCCTGATCCAGCCATGCCGCGTGCAGGATGAAGG
TCTTCGGATTGTAAACTGCTTTTGTCAGGGACGAAAAGGATTCCGCTAATATCGGGATCT
GCTGACGGTACCTGAAGAATAAGCACCGGCTAACTACGTGCT
>FBMWY7P01CLZRX 155       0      155
TGAGGAATATTGGTCAATGGACGAGAGTCTGAACCAGCCAAGTAGCGTGAAGGATGACTG
CCCTATGGGTTGTAAACTTCTTTTATACGGGAATAAAGTGAAGCACGTGTGCTTTTTTGT
ATGTACCGTATGAATAAGGATCGGCTAACTCCGTC
>FBMWY7P01D77OX 155       0      155
TGAGGAATATTGGTCAATGGACGAGAGTCTGAACCAGCCAAGTAGCGTGAAGGATGACTG
CCCTACGGGTTGTAAACTTCTTTTATACGGGAATAAAGTGAAGCACGTGTGCTTTTTTGT
ATGTACCGTATGAATAAGGATCGGCTAACTCCGTG
>FBMWY7P01D3TWZ 136       0      136
TGGGGAATATTGCACAATGGGGGAAACCCTGATGCAGCGACGCCGCGTGGAGGAAGAAGG
TCTTCGGATTGTAAACTCCTGTTGTTGGGGAAGATAATGACGGTACCCAACAAGGAAGTG
ACGGCTAACTACGTGC
>FBMWY7P01B8ECF 136       0      136
TGGGGAATATTGCACAATGGGGGAAACCCTGATGCAGCGACGCCGCGTGAGTGAAGAAGT
ATTTCGGTATGTAAAGCTCTATCAGCAGGGAAGAAAGTGACGGTACCTGAATAAGAAGCC
CCGGCTAACTACGTGA
>FBMWY7P01DO4CF 156       0      156
TGAGGAATATTGGTCAATGGACGCAAGTCTGAACCAGCCAAGTAGCGTGCAGGATGACGG
CCCTCCGGGTTGTAAACTGCTTTTAGTTGGGAATAAAGTGCAGCTCGTGAGCTGTTTTGT
ATGTACCATCAGAAAAAGGACCGGCTAATTCCGTGT
>FBMWY7P01EAWQ0 143       0      143
TAGGGAATTTTCGGCAATGGACGAAAGTCTGACCGAGCAATGCCGCGTGAGTGAAGAAGT
TATTCGTAATGTAAAGTTCTTTTATTAGGGACGAAAACTCGTATTGACGGTACCTAATGA
ATAAGCCCCGGCTAACTACGTGT
>FBMWY7P01D31NX 80       0      80
TGAGGAATATTGGTCAATGGACGAGAGTCTGAACCAGCCAAGTAGCGTGAAGGATGACTG
CCCTATGGGTTGTAATCTTT
>FBMWY7P01CLZH2 176       0      176
CCTACGGCAGCAGTGGGGAATTTTGGACAATGGGGGCAACCCTGATCCAGCCATGCCGCG
TGCAGGATGAAGATCTTCGGATTGTAAACTGCTTTTGTCAGGGACGAAAAGGATTGTGTT
AATACCATGATCTGCTGACGGTACCTGAAGAATAAGCACCGGCTAACTACGTCNCA
>FBMWY7P01DPXUR 155       0      155
CCTACGGGACAGCAGTGGGGAATATTGGACAATGGACCAAAAGTCTGATCCAGCAATTCT
GTGTGCACGATGACGGTCTTAGGATTGTAAAGTGCTTTCAATTGGGAAGAGAAAAAATGA
CGGTACCAATAGAAGAAGCGACGGCTAAATACGTG
>FBMWY7P01AUVCH 145       0      145
TGGGGAATATTGGACAATGGACCAAAAGTCTGATCCAGCAATTCTGTGTGCACGATGACG
GTCTTAGGATTGTAAAGTGCTTTCAATCGGGAAAAAGGAAAAAGTAGATGGTACCGATAG
AAGAAGCGACGGCTAAATAACGTGT
>FBMWY7P01C7NFN 160       0      160
TGGGGAATTTTGGACAATGGGGGCAACCCTGATCCAGCCATGCCGCGTGCAGGATGAAGG
TCTTCGGATTGTAAACTGCTTTTGTCAGGGACGAAAAGGATTGTGCTAATACCATGATCT
GCTGACGGTACCTGAAGAATAAGCACCGGCTAACTACGTA
>FBMWY7P01EA1EX 142       0      142
TGGGGAATATTGGACAATGGACCAAAAGTCTGATCCAGCAATTCTGTGTGCACGATGACG
GTCTTAGGATTGTAAAGTGCTTTCAATTGGGAAGAAAAAAAATAGACGGTACCAATAGAA
GAAGCGACGGCTAAATACGTGT
>FBMWY7P01DFYP8 157       0      157
TGAGGAATATTGGTCAATGGACGAGAGTCTGAACCAGCCAAGTAGCGTGAAGGATGACTG
CCCTATGGGTTGTAAACTTCTTTTATACGGGAATAAAGTGAAGCACGTGTGCTTTTTTGT
TATGTACCGTATGAATAAGGATCGGCTAACTCCGTGT
>FBMWY7P01ERMCZ 138       0      138
TGGGGAATATTGCACAATGGGGGAAACCCTGATGCAGCGACGCCGCGTGGAGGAAGAAGG
TCTTCGGATTGTAAACTCCTGTTGTTGGGGAAGATAATGACGGTACCCAACAAGGAAGTG
ACGGCTAACTACGTGCCT
>FBMWY7P01ER9XR 136       0      136
TGGGGAATATTGCACAATGGGGGAAACCCTGATGCAGCGACGCCGCGTGGAGGAAGAAGG
TCTTCGGATTGTAAACTCCTGTTGTTGGGGAAGATAATGAACGGTACCCAACAAGGAAGT
GACGGCTAACTACGTG
>FBMWY7P01BVWEH 135       0      135
TGGGGAATATTGCACAATGGGGGAAACCCTGATGCAGCGACGCCGCGTGGAGGAAGAAGG
TCTTCGGATTGTAAACTCCTGTTGTTGGGGAAGATAATGACGGTACCCAACAAGGAAGTG
ACGGCTAACTACGTG
>FBMWY7P01A8UIF 159       0      159
TGAGGAATATTGGTCAATGGGCGCGAGCCTGAACCAGCCAAGTAGCGTGAAGGATGACTG
CCCTATGGGTTGTAAACTTCTTTTGTCCGGGAATAAAACCGCCTACGTGTAGGCGCTTGT
ATGTACCGGTACGAATAAGCATCGGCTAACTCCGTGCCC
>FBMWY7P01EHV5R 142       0      142
TGGGGAATATTGGACAATGGACCAAAAGTCTGATCCAGCAATTCTGTGTGCACGATGACG
GTCTTAGGATTGTAAAGTGCTTTCAATCGGGAAAAAGAAAGTGATGGTACCGATAGAAGA
AGCGACGGCTAAATACGTGCCG
>FBMWY7P01BLQW6 150       0      150
CCTACGGGGCAGCAGTGGGGAATATTGCACAATGGGGGAAACTCTGATGCAGCGACGCCG
CGTGGAGGAAGAAGGTCTTCGGATTGTAAACTCCTGTTGTTGGGGAAGATAATGACGGTA
CCCAACAAGGAAGTGACGGCTAACTACGTG
>FBMWY7P01D0QQP 161       0      161
TGGGGAATCTTCCGCAATGGGCGAAAGCCTGACGGAGCAATGCCGCGTGAGTGATGAAGG
AATTCGTTCCGTAAAACTCTTTTGTTTATGACGAATGTGCAGATTGTGAATAATTATTTG
TAATGACGGTAGTAAACGAATAAGCCACGGCTAACTACGTG
>FBMWY7P01ECKD2 163       0      163
TGGGGAATCTTCCGCAATGGGCGAAAGCCTGACGGAGCAATGCCGCGTGAGTGATGAAGG
AATTCGTTCCGTAAAACTCTTTTGTTTATGACGAATGTGCAGATTGTGAATAATTATTTG
TAATGACGGTAGTAAACGAATAAGCCACGGCTAACTACGTGCT
>FBMWY7P01D56N1 137       0      137
TGGGGAATATTGCACAATGGGGGGAACCCTGATGCAGCAACGCCGCGTGAGTGATGAAGG
TTTTCGGATCGTAAAGCTCTGTCTTTGGGGAAGATAATGACGGTACCCAAGGAGGAAGCC
ACGGCTAACTACGTGCT
>FBMWY7P01C5ZRY 139       0      139
TGGGGAATATTGGACAATGGACCAAAAGTCTGATCCAGCAATTCTGTGTGCACGATGACG
GTCTTAGGATTGTAAAGTGCTTTCAATTGGGAAGAAAAAAATGACGGTACCAATAGAAGA
AGCGACGGCTAAATACGTG
>FBMWY7P01EOXH0 159       0      159
TGAGGAATATTGGTCAATGGGCGAGAGCCTGAACCAGCCAAGTAGCGTGAAGGATGAAGG
TCCTACGGATTGTAAACTTCTTTTATACGGGAATAAAGTTTCCTACGTGTAGGATTTTGT
ATGTACCGTATGAATAAGCATCGGCTAACTCCGTGCCAC
>FBMWY7P01EYANI 135       0      135
TGGGGAATATTGCACAATGGGGGAAACCCTGATGCAGCGACGCCGCGTGAGTGAAGAAGT
ATTTCGGTATGTAAAGCTCTATCAGCAGGGAAGAAAGTGACGGTACCTGAATAAGAAGCC
CCGGCTAACTACGTG
>FBMWY7P01EBMRS 155       0      155
TGAGGAATATTGGTCAATGGACGCAAGTCTGAACCAGCCAAGTAGCGTGCAGGATGACGG
CCCTCCGGGTTGTAAACTGCTTTTAGTTGGGAATAAAGTGCAGCTCGTGAGCTGTTTTGT
ATGTACCATCAGAAAAAGGACCGGCTAATTCCGTG
>FBMWY7P01DI54X 162       0      162
TGGGGAATCTTCCGCAATGGGCGAAAGCCTGACGGAGCAATGCCGCGTGAGTGATGAAGG
AATTCGTTCCGTAAAACTCTTTTGTTTATGACGAATGTGCAGATTGTGAATAATTATTTG
TAATGACGGTAGTAAACGAATAAGCCACGGCTAACTACGTGG
>FBMWY7P01C4BD9 178       0      178
CCTACGGGGCAGCAGTGGGGAATCTTCCGCAATGGGCGAAAGCCTGACGGAGCAATGCCG
CGTGAGTGATGAAGGAATTCGTTCCGTAAAACTCTTTTGTTTATGACGAATGTGCAGATT
GTGAATAATTATTTGTAATGACGGTAGTAAACGAATAAGCCACGGCTAACTACGTGCA
>FBMWY7P01EV0NC 139       0      139
TGGGGAATATTGGACAATGGACCAAAAGTCTGATCCAGCAATTCTGTGTGCACGATGACG
GTCTTAGGATTGTAAAGTGCTTTCAATCGGGAAAAAGAAAGTGATGGTACCGATAGAAGA
AGCGACGGCTAAATACGTA
>FBMWY7P01EUAVH 35       0      35
TGAGGAATATTGGTCAATGGGCGCGAGCCACANCA
>FBMWY7P01EQQVA 138       0      138
TGGGGAATATTGCACAATGGGGGAAACCCTGATGCAGCGACGCCGCGTGAGCGATGAAGT
ATTTCGGTATGTAAAGCTCTATCAGCAGGGAAGATAATGACGGTACCTGACTAAGAAGCA
CCGGCTAAATACGTGCCG
>FBMWY7P01BLMV2 161       0      161
TAGGGAATTTTCGTCAATGGGCGCAAGCCTGAACGAGCAATGCCGCGTGGGTGAAGAAGG
TCTTCGGATCGTAAAGCTCTGTTGCGAGGGAAAAAGGAAGAGAAGAGGGAATGATTCTCT
TTTGATGGTACCTCGCCAGAAAGTCACGGCTAACTACGTGT
>FBMWY7P01DVYTR 136       0      136
TGGGGAATCTTGCGCAATGGGGGGAACCCTGACGCAGCGACGCCGCGTGCGGGACGAAGG
CCCTCGGGTCGTAAACCGCTTTCAGCAGGGATGAGACAAGACGGTACCTGCAGAAGAAGC
CCCGGCTAACTACGTG
>FBMWY7P01B5UGO 156       0      156
TGAGGAATATTGGTCAATGGGCGCGAGCCTGAACCAGCCAAGTAGCGTGAAGGATGACTG
CCCTATGGGTTGTAAACTTCTTTTGTCCGGGAATAAAACCGCCTACGTGTAGGCGCTTGT
ATGTACCGGTACGAATAAGCATCGGCTAACTCCGTG
>FBMWY7P01DLNVW 136       0      136
TGGGGAATATTGCACAATGGGGGAAACCCTGATGCAGCGACGCCGCGTGGAGGAAGAAGG
TCTTCGGATTGTAAACTCCTGTTGTTGGGGAAGATAATGACGGTACCCAACAAGGAAGTG
ACGGCTAACTACGTGT
>FBMWY7P01CUT2P 164       0      164
TGGGGAATCTTCCGCAATGGGCGAAAGCCTGACGGAGCAATGCCGCGTGAGTGATGAAGG
AATTCGTTCCGTAAAACTCTTTTGTTTATGACGAATGTGCAGATTGTGAATAATTATTTG
TAATGACGGTAGTAAACGAATAAGCCACGGCTAACTACGTGCCC
>FBMWY7P01CPI14 136       0      136
TGGGGAATATTGCACAATGGGGGAAACCCTGATGCAGCGACGCCGCGTGAGCGATGAAGT
ATTTCGGTATGTAAAGCTCTATCAGCAGGGAAGAAAATGACGGTACCTGACTAAGAAGCC
CCGGCTAACTACGTGG
>FBMWY7P01CCH1I 142       0      142
TGGGGAATATTGGACAATGGACCAAAAGTCTGATCCAGCAATTCTGTGTGCACGATGACG
GTCTTAGGATTGTAAAGTGCTTTCAATTGGGAAGAAAAAAATGACGGTACCAATAGAAGA
AGCGACGGCTAAATACGTGCCG
>FBMWY7P01BBE9J 139       0      139
GCAGTGGGGAATATTGCACAATGGAGGAAACTCTGATGCAGCGACGCCGCGTGAGTGAAG
AAGTATTTCGGTATGTAAAGCTCTATCAGCAGGGAAGATAATGACGGTACCTGACTAAGA
AGCTCCGGCTAAATACGTA
>FBMWY7P01DHV6J 140       0      140
TGGGGAATATTGGACAATGGACCAAAAGTCTGATCCAGCAATTCTGTGTGCACGATGACG
GTCTTAGGATTGTAAAGTGCTTTCAATTGGGAAGAAAAAAATGACGGTACCAATAGAAGA
AGCGACGGCTAAATACGTGG
>FBMWY7P01CY9DV 153       0      153
CCTAGAGGCAGCAGTGGGGAATATTGGACAATGGACCAAAAATCTGATCCAGCAATTCTG
TGTGCACGATGAAGTTTTTCGGAATGTAAAGTGCTTTCAGTTGGGAAGAAGAAAGTGACG
GTACCAACAGAAGAAGCGACGGCTAAATACGTG
>FBMWY7P01DDZMP 156       0      156
TGAGGAATATTGGTCAATGGGCGCGAGCCTGAACCAGCCAAGTAGCGTGAAGGATGACTG
CCCTATGGGTTGTAAACTTCTTTTGTCCGGGAATAAAACCGCCTACGTGTAGGCGCTTGT
ATGTACCGGTACGAATAAGCATCGGCTAACTCCGTA
>FBMWY7P01DLKKA 155       0      155
TGGGGAATATTGGACAATGGACCAAAAGTCTGATCCAGCAATTCTGTGTGCACGATGAAG
TTTTTCGGAATGTAAAGTGCTTTCAGTTGGGAAGAAGAAAGTGACGGTACCAACAGAAGA
AGCGACGGCTAAATACGTGCCAGNAGCGAGCGTAT
>FBMWY7P01DVDFX 138       0      138
TGGGGAATATTGCGCAATGGGGGCAACCCTGACGCAGCAACGCCGCGTGATTGATGAAGG
TCTTCGGATTGTAAAAATCTTTAATCAGGGACGAAGAAAATGACGGTACCTGAAGAATAA
GCTCCGGCTAACTACGTG
>FBMWY7P01ETLH0 153       0      153
CCTACGGGGCAGCAGTGGGGAATATTGCACAATGGAGGAAACTCTGATGCAGCGACGCCG
CGTGAGTGAAGAAGTATTTCGGTATGTAAAGCTCTATCAGCAGGGAAGATAATGACGGTA
CCTGACTAAGAAGCTCCGGCTAAATACGTGCCG
>FBMWY7P01AYICL 94       0      94
CCTAGGCAGCAGTGGGGAATATTGGACAATGGACCAAAAGTACTGATCCAGCAATTCTGT
GTGCACGATGAAGTTTTGTAGATAAGTAGNTTCT
>FBMWY7P01ARVQF 69       0      69
TAGGGAATATTGCACAATGGGGGAAACCCTGATGCAGCCATGCCGCGTGTGTGAAGAAGG
CCTGTGTAG
>FBMWY7P01DFMW6 139       0      139
TGGGGAATATTGGACAATGGACCAAAAGTCTGATCCAGCAATTCTGTGTGCACGATGACG
GTCTTAGGATTGTAAAGTGCTTTCAATTGGGAAGAAAAAAATGACGGTACCAATAGAAGA
AGCGACGGCTAAATACGTG
>FBMWY7P01C8HOE 143       0      143
TGGGGAATATTGGACAATGGACCGAAAGTCTGATCCAGCAATTCTGTGTGCACGATGAAG
TTTTTCGGAATGTAAAGTGCTTTCAGTTGGGAAGAAGAAAGTGACGGTACCAACAGAAGA
AGCGACGGCTAAATAACGTGCCA
>FBMWY7P01BV8H8 149       0      149
CCTACGGGCAGCAGTGGGGAATATTGCACAATGGAGGAAACTCTGATGCAGCGACGCCGC
GTGAGTGAAGAAGTATTTCGGTATGTAAAGCTCTATCAGCAGGGAAGATAATGACGGTAC
CTGACTAAGAAGCTCCGGCTAAATACGTG
>FBMWY7P01CJWDW 138       0      138
TGGGGAATATTGCACAATGGGGGAAACCCTGATGCAGCGACGCCGCGTGGAGGAAGAAGG
TCTTCGGATTGTAAACTCCTGTTGTTGGGGAAGATAATGACGGTACCCAACAAGGAAGTG
ACGGCTAACTACGTGCCA
>FBMWY7P01A255W 157       0      157
TGAGGAATATTGGTCAATGGGCGCGAGCCTGAACCAGCCAAGTAGCGTGAAGGATGACTG
CCCTATGGGTTGTAAACTTCTTTTGTCCGGGAATAAAACCGCCTACGTGTAGGCGCTTGT
ATGTACCGGTACGAATAAGCATCGGCTAACTCCGTGT
>FBMWY7P01BXHFF 156       0      156
TGAGGAATATTGGTCAATGGACGAGAGTCTGAACCAGCCAAGTAGCGTGAAGGAAGACTG
CCCTATGGGTTGTAAACTTCTTTTATAAGGGAATAAAGTCAGGTACGTGTACCTGTTTGT
ATGTACCTTATGAATAAGCATCGGCTAACTCCGTGT
>FBMWY7P01DGFJJ 136       0      136
TGGGGAATATTGCACAATGGGGGAAACCCTGATGCAGCGACGCCGCGTGGAGGAAGAAGG
TCTTCGGATTGTAAACTCCTGTTGTTGGGGAAGATAATGACGGTACCCAACAAGGAAGTG
ACGGCTAACTACGTGT
>FBMWY7P01CYAM8 160       0      160
TGGGGAATTTTGGACAATGGGGGCAACCCTGATCCAGCCATGCCGCGTGCAGGATGAAGG
TCTTCGGATTGTAAACTGCTTTTGTCAGGGACGAAAAGGATTGTGCTAATACCACGATCT
GCTGACGGTACCTGAAGAATAAGCACCGGCTAACTACGTA
>FBMWY7P01DWA6U 156       0      156
TGAGGAATATTGGTCAATGGGCGCGAGCCTGAACCAGCCAAGTAGCGTGAAGGATGACTG
CCCTATGGGTTGTAAACTTCTTTTGTCCGGGAATAAAACCGCCTACGTGTAGGCGCTTGT
ATGTACCGGTACGAATAAGCATCGGCTAACTCCGTG
>FBMWY7P01CIYHY 161       0      161
TGAGGAATATTGGTCAATGGGCGCGAGCCTGAACCAGCCAAGTAGCGTGAAGGATGAAGG
TCCTACGGATTGTAAACTGCTTTTGTCAGGGACGAAAAGGATTCCGCTAATACCGGGATC
TGCTGACGGTACCTGAAGAATAAGCACCGGCTAACTACGTG
>FBMWY7P01EQQ3K 135       0      135
TGGGGAATATTGCACAATGGGGGAAACCCTGATGCAGCGACGCCGCGTGAGTGAAGAAGT
ATTTCGGTATGTAAAGCTCTATCAGCAGGGAAGAAAGTGACGGTACCTGAATAAGAAGCC
CCGGCTAACTACGTG
>FBMWY7P01CWI8I 139       0      139
TGGGGAATATTGGACAATGGACCAAAAGTCTGATCCAGCAATTCTGTGTGCACGATGAAG
TTTTTCGGAATGTAAAGTGCTTTCAGTTGGGAAGAAGAAAGTGACGGTACCGACAGAAGA
AGCGACGGCTAAATACGTG
>FBMWY7P01B5M22 135       0      135
TGGGGGATATTGCACAATGGGGGAAACCCTGATGCAGCGACGCCGCGTGAGTGAAGAAGT
ACTTCGGTACGTAAAGCTCTATCAGCAGGGAAGAGAATGACGGTACCTGACTAAGAAGCC
CCGGCTAACTACGTG
>FBMWY7P01BZDBB 156       0      156
TGAGGAATATTGGTCAATGGACGAGAGTCTGAACCAGCCAAGTAGCGTGAAGGAAGACTG
CCCTATGGGTTGTAAACTTCTTTTATAAGGGAATAAAGTCAGGTACGTGTACCTGTTTGT
ATGTACCTTATGAATAAGCATCGGCTAACTCCGTGT
>FBMWY7P01EE75J 141       0      141
CGGGGAATATTGGACAATGGACCAAAAGTCTGATCCAGCAATTCTGTGTGCACGATGACG
GTCTTAGGATTGTAAAGTGCTTTCAATTGGGAAGAAAAAATGACGGTACCAATAGAAGAA
GCGACGGCTAAATACGTGCCG
>FBMWY7P01DYZ7B 156       0      156
TGAGGAATATTGGTCAATGGGCGCGAGCCTGAACCAGCCAAGTAGCGTGAAGGATGACTG
CCCTATGGGTTGTAAACTTCTTTTGTCCGGGAATAAAACCGCCTACGTGTAGGCGCTTGT
ATGTACCGGTACGAATAAGCATCGGCTAACTCCGTG
>FBMWY7P01CZYU7 163       0      163
TGGGGAATTTTGGACAATGGGGGCAACCCTGATCCAGCCATGCCGCGTGCAGGATGAAGA
TCTTCGGATTGTAAACTGCTTTTGTCAGGGACGAAAAGGATTGTGTTAATACCATGATCT
GCTGACGGTACCTGAAGAATAAGCACCGGCTAACTACGTGCCG
>FBMWY7P01AY5N9 155       0      155
TGAGGAATATTGGTCAATGGGCGAGAGCCTGAACCAGCCAAGTAGCGTGAAGGATGAAGG
TTCTATGGATTGTAAACTTCTTTTATAAGGGAATAACAGACATTACGTGTAGTGTTTTGC
ATGTACCTTATGAATAAGCATCGGCTAACTCCGTA
>FBMWY7P01AVNSK 161       0      161
TAGGGAATTTTCGGCAATGGGCGAAAGCCTGACCGAGCAACGCCGCGTGAGGGAGGAAGT
ACTTCGGTATGTAAACCTCTGTTATAAAGGAAGAACGGTACATGGAGGGAATGCCATGTA
AGTGACGGTACTTTATGAGGAAGCCACGGCTAACTACGTGT
>FBMWY7P01CXFE1 135       0      135
TGGGGAATATTGCACAATGGGGGAAACCCTGATGCAGCGACGCCGCGTGAGCGATGAAGT
ATTTCGGTATGTAAAGCTCTATCAGCAGGGAAGATAATGACGGTACCTGACTAAGAAGCA
CCGGCTAAATACGTG
>FBMWY7P01BGK66 180       0      180
CCTCGGGGGCAGCAGTGGGGGAATTTTGGACAATGGGGGCAACCCTGATCCAGCCATGCC
GCGTGCAGGATGAAGGTCTTCGGATTGTAAACTGCTTTTGTTCAGGGACGGAAAAGGAAT
TGTGTTAATACCATGATCTGCTGACGGTACCTGAAGAATAAGCACCGGCTAACTACGTGT
>FBMWY7P01DOSK6 139       0      139
GGTGGGGAATATTGCACAATGGGGGAAACCCTGATGCAGCGACGCCGCGTGGAGGAAGAA
GGTCTTCGGATTGTAAACTCCTGTTGTTGGGGAAGATAATGACGGTACCCAACAAGGAAG
TGACGGCTAACTACGTGCA
>FBMWY7P01D3LLM 135       0      135
TGGGGAATATTGCACAATGGGGGGAACCCTGATGCAGCGACGCCGCGTGAGTGAAGAAGT
ATTTCGGTATGTAAAGCTCTATCAGCAGGGAAGAAAGTGACGGTACCTGAATAAGAAGCC
CCGGCTAACTACGTG
>FBMWY7P01DT2AQ 139       0      139
TGGGGAATATTGGACAATGGACCAAAAGTCTGATCCAGCAATTCTGTGTGCACGATGACG
GTCTTAGGATTGTAAAGTGCTTTCAATTGGGAAGAAAAAAATGACGGTACCAATAGAAGA
AGCGACGGCTAAATACGTG
>FBMWY7P01DS2G4 158       0      158
TGGGGAATATTGGACAATGGACCAAAAGTCTGATCCAGCAATTCTGTGTGCACGATGACG
GTCTTAGGATTGTAAAGTGCTTTCAATCGGGAAAAAGAAAGTGATGGTACCGATAGAAGA
AGCGACGGCTAAATACGTGCCCGCAGCCGCCGGTAAGT
>FBMWY7P01E05I7 136       0      136
TGGGGAATATTGCACAATGGGGGAAACCCTGATGCAGCGACGCCGCGTGGAGGAAGAAGG
TCTTCGGATTGTAAACTCCTGTTGTTGGGGAAGATAATGACGGTACCCAACAAGGAAGTG
ACGGCTAACTACGTGT
>FBMWY7P01D5QVE 135       0      135
TGGGGAATATTGCACAATGGGGGAAACCCTGATGCAGCGACGCCGCGTGGAGGAAGAAGG
TCTTCGGATTGTAAACTCCTGTTGTTGGGGAAGATAATGACGGTACCCAACAAGGAAGTG
ACGGCTAACTACGTA
>FBMWY7P01B2UP7 155       0      155
TGAGGAATATTGGTCAATGGGCGCGAGCCTGAACCAGCCAAGTAGCGTGAAGGATGACTG
CCCTATGGGTTGTAAACTTCTTTTGTCCGGGAATAAAACCGCCTACGTGTAGGCGCTCGT
ATGTACCGGTACAATAAGCATCGGCTAACTCCGTG
>FBMWY7P01DSPYQ 139       0      139
TGGGGAATATTGGACAATGGACCAAAAGTCTGATCCAGCAATTCTGTGTGCACGATGAAG
TTTTTCGGAATGTAAAGTGCTTTCAGTTGGGAAGAAGAAAGTGACGGTACCAACAGAAGA
AGCGACGGCTAAATACGTG
>FBMWY7P01EH5AR 140       0      140
TGGGGAATATTGGACAATGGACCAAAAGTCTGATCCAGCAATTCTGTGTGCACGATGACG
GTCTTAGGATTGTAAAGTGCTTTCAATCGGGAAAAAGAAAGTGATGGTACCGATAGAAGA
AGCGACGGCTAAATACGTGG
>FBMWY7P01DSSRA 135       0      135
TGGGGAATATTGCACAATGGGGGAAACCCTGATGCAGCGACGCCGCGTGGAGGAAGAAGG
TCTTCGGATTGTAAACTCCTGTTGTTGGGGAAGATAATGACGGTACCCAACAAGGAAGTG
ACGGCTAACTACGTG
>FBMWY7P01DP1YR 137       0      137
TGGGGAATATTGCACAATGGGGGAAACCCTGATGCAGCGACGCCGCGTGAAGGAAGAAGT
ATCTCGGTATGTAAACTTCTATCAGCAGGGAAGATAATGACGGTACCTGACTAAGAAGCC
CCGGCTAACTACGTGCT
>FBMWY7P01B406Y 160       0      160
TAGGGAATTTTCGTCAATGGGGGGAACCCTGAACGAGCAATGCCGCGTGAGTGAGGAAGG
TCTTCGGATCGTAAAGCTCTGTTGTAAGAGAAAAACGGCACTCATAGGGAATGATGAGTG
AGTGATGGTATCTTACCAGAAAGTCACGGCTAACTACGTG
>FBMWY7P01BCS58 34       0      34
CGTCCGTTAGTAGCGGGGCGTGGGGCAAGGGCAG
>FBMWY7P01C1JQU 156       0      156
TAGGGAATTTTCGGCAATGGGCGAAAGCCTGACCGAGCAATGCCGCGTGAGTGATGAAGG
TCTTCGGATTGTAAAGCTCTGTTGTAAAGGAAGAATATTACATATCAACTATGTAACTGA
CGGTACCCAAGGAGGAAGCCACGGCTAACTACGTGT
>FBMWY7P01C06EZ 140       0      140
TGGGGAATATTGGACAATGGACCAAAAGTCTGATCCAGCAATTCTGTGTGCACGATGAAG
TTTTTCGGAATGTAAAGTGCTTTCAGTTGGGAAGAAAGAAAGTGACGGTACCAACAGAAG
AAGCGACGGCTAAATACGTG
>FBMWY7P01EBA5B 138       0      138
TGGGGAATATTGCACAATGGGGGAAACCCTGATGCAGCGACGCCGCGTGGAGGAAGAAGG
TCTTCGGATTGTAAACTCCTGTTGTTGGGGAAGATAATGACGGTACCCAACAAGGAAGTG
ACGGCTAACTACGTGCCG
>FBMWY7P01AYVGF 161       0      161
TGAGGAATATTGGTCAATGGGCGCGAGCCTGAACCAGCCAAGTAGCGTGAAGGATGACTG
CCCTATGGGTTGTAAACTTCTTTTGTCCGGGAATAAAAACCGACCTACGTGTAGGCGCTT
GTATGTACCGGTACGAATAAGCATCGGCTAACTCCGTGCCT
>FBMWY7P01DE17I 159       0      159
TGAGGAATATTGGTCAATGGGCGCGAGCCTGAACCAGCCAAGTAGCGTGAAGGATGACTG
CCCTATGGGTTGTAAACTTCTTTTGTCCGGGAATAAAACCGCCTACGTGTAGGCGCTTGT
ATGTACCGGTACGAATAAGCATCGGCTAACTCCGTGCCC
>FBMWY7P01EVOU3 160       0      160
TGGGGAATTTTGGACAATGGGGGCAACCCTGATCCAGCCATGCCGCGTGCAGGATGAAGG
TCTTCGGATTGTAAACTGCTTTTGTCAGGGACGAAAAGGATTGTGCTAATACCATGATCT
GCTGACGGTACCTGAAGAATAAGCACCGGCTAACTACGTG
>FBMWY7P01C4E9Q 135       0      135
TGGGAAATATTGCACAATGGGGGAAACCCTGATGCAGCGACGCCGCGTGAGTGAAGAAGT
ACTTCGGTACGTAAAGCTCTATCAGCAGGGAAGAGAATGACGGTACCTGACTAAGAAGCC
CCGGCTAACTACGCG
>FBMWY7P01B8GO3 137       0      137
TAGGGAATATTGCACAATGGGGGAAACCCTGATGCAGCGACGCCGCGTGAAGGAAGAAGT
ATCTCGGTATGTAAACTTCTATCAGCAGGGAAGACAATGACGGTACCTGACTAAGAAGCC
CCGGCTAACTACGTGCC
>FBMWY7P01BSRVK 160       0      160
TGGGGAATTTTGGACAATGGGGGCAACCCTGATCCAGCCATGCCGCGTGCAGGATGAAGG
TCTTCGGATTGTAAACTGCTTTTGTCAGGGACGAAAAGGATTGTGTTAATACCATGATCT
GCTGACGGTACCTGAAGAATAAGCACCGGCTAACTACGTG
>FBMWY7P01C62A6 157       0      157
TGAGGAATATTGGTCAATGGACGAGAGTCTGAACCAGCCAAGTAGCGTGAAGGATGACTG
CCCTATGGGTTGTAAACTTCTTTTATACGGGAATAAAGTGAAGCACGTGTGCTTTTTTGT
ATGTACCGTATGAATAAGGATCGGCTAACTCCGTGCC
>FBMWY7P01A7VGX 137       0      137
TGGGGAATATTGCACAATGGGGGAAACCCTGATGCAGCGACGCCGCGTGGAGGAAGAAGG
TCTTCGGATTGTAAACTCCTGTTGTTGGGGAAGATAATGACGGTACCCAACAAGGAAGTG
ACGGCTAACTACGTGCT
>FBMWY7P01BBFPJ 130       0      130
TGAGGAATATTGGTCAATGGACGAGAGTCTGAACCAGCCAAGTAGCGTGAAGGATGACTG
CCCTATGGGTTGTAAACTTCTTTTATACGGGAATAAAGTGAAGCACGTGTGCTTTTTNTT
NTNTCGTACT
>FBMWY7P01EJTA7 139       0      139
TGGGGAATATTGGACAATGGACCAAAAGTCTGATCCAGCAATTCTGTGTGCACGATGACG
GTCTTAGGATTGTAAAGTGCTTTCAATTGGGAAGAAAAAAATAGACGGTACCAATAGAAG
AAGCGACGGCTAAATACGT
>FBMWY7P01B2A3E 136       0      136
TGGGGAATATTGCACAATGGGGGAAACCCTGATGCAGCGACGCCGCGTGAGTGAAGAAGT
ATTTCGGTATGTAAAGCTCTATCAGCAGGGAAGAAAGTGACGGTACCTGAATAAGAAGCC
CCGGCTAAATACGTGT
>FBMWY7P01EAOD5 135       0      135
TGGGGAATATTGCACAATGGGGGAAACCCTGATGCAGCGACGCCGCGTGAGTGAAGAAGT
ATTTCGGTATGTAAAGCTCTATCAGCAGGGAAGAAAGTGACGGTACCTGAATAAGAAGCC
CCGGCTAACTACGTG
>FBMWY7P01DMLPU 155       0      155
TGGGGAATATTGCACAATGGGGGAAACCCTGATGCAGCAACGCCGCGTGAGTGATGAAGG
TTTTCGGATCGTAAAGCTCTGTCTTTGGGGAAGATAATGACGGTACCCAAGGAGGAAGCC
ACGGCTAACTACGTGCCGANAGCCGCCGGTAAGTA
>FBMWY7P01DIZ9V 137       0      137
TGGGGAATATTGCACAATGGGGGAAACCCTGATGCAGCGACGCCGCGTGAGCGATGAAGT
ATTTCGGTATGTAAAGCTCTATCAGCAGGGAAGATAATGACGGTACCTGACTAAGAAGCA
CCGGCTAAATACGTGCA
>FBMWY7P01DLUTP 162       0      162
TGGGGAATTTTGGACAATGGGGGCAACCCTGATCCAGCCATGCCGCGTGCAGGATGAAGG
TCTTCGGATTGTAAACTGCTTTTATTCAGGGACGAAAAGGATTGTGCTAATACCACGATC
TGCTGACGGTACCTGAAGAATAAGCACCGGCTAACTACGTGT
>FBMWY7P01AFQV0 66       0      66
TGGGGAATATTGGACAATGGACCGAAAGGTACTGATCCAGCAATTCTGTGTGCACGATGA
AGTTTT
>FBMWY7P01CQHE3 156       0      156
TGAGGAATATTGGTCAATGGGCGCGAGCCTGAACCAGCCAAGTAGCGTGAAGGATGACTG
CCCTATGGGTTGTAAACTTCTTTTGTCCGTGAATAAAACCGCCTACGTGTAGGCGCTTGT
ATGTACCGGTACGAATAAGCATCGGCTAACTCCGTA
>FBMWY7P01ELJ4I 136       0      136
TGGGGAATATTGCACAATGGGGGAAACCCTGATGCAGCGACGCCGCGTGGAGGAAGAAGG
TCTTCGGATTGTAAACTCCTGTTGTTGGGAAGATAATGACGGTACCCAACAAGGAAGTGA
CGGCTAACTACGTCAC
>FBMWY7P01DK9V6 138       0      138
TGGGGAATATTGCACAATGGGGGAAACCCTGATGCAGCGACGCCGCGTGAAGGAAGAAGT
ATCTCGGTATGTAAACTTCTATCAGCAGGGGAGAAAATGACGGTACCTGACTAAGAAGCC
CCGGCTAACTACGTGCCT
>FBMWY7P01DXA5O 161       0      161
TAGGGAATTTTCGTCAATGGGCGCAAGCCTGAACGAGCAATGCCGCGTGGGTGAAGAAGG
TCTTCGGATCGTAAAGCTCTGTTGCGAGGGAAAAAGGAAGAGAAGAGGGAATGATTCTCT
TTTGATGGTACCTCGCCAGAAAGTCACGGCTAACTACGTGT
>FBMWY7P01C5RFI 141       0      141
TGGGGAATATTGGACAATGGACCAAAAGTCTGATCCAGCAATTCTGTGTGCACGATGAAG
TTTTTCGGAATGTAAAGTGCTTTCAGTTGGGAAGAAGAAAGTGACGGTACCAACAGAAGA
AGCGACGGCTAAATACGTGCT
>FBMWY7P01BFLB7 176       0      176
CCTACGGGGCAGCAGTGGGGAATCTTCCGCAATGGGCGAAAGCCTGACGGAGCAATGCCG
CGTGAGTGATGAAGGAATTCGTTCCGTAAAACTCTTTTGTTTATGACGAATGTGCAGATT
GTGAATAATTATTTGTAATGACGGTAGTAAACGAATAAGCCACGGCTAACTACGTG
>FBMWY7P01C1YXJ 135       0      135
TGGGGGATATTGCACAATGGGGGAAACCCTGATGCAGCGACGCCGCGTGAGTGAAGAAGT
ACTTCGGTACGTAAAGCTCTATCAGCAGGGAAGAGAATGACGGTACCTGACTAAGAAGCC
CCGGCTAACTACGTG
>FBMWY7P01B4LCD 161       0      161
TGGGGAATCTTCCGCAATGGGCGAAAGCCTGACGGAGCAACGCCGCGTGAACGATGAAGG
TCTTAGGATCGTAAAGTTCTGTTGTTAGGGACGAAGGGTAAGAATCATAATAAGGTTTTT
ATTTGACGGTACCTAACGAGGAAGCCACGGCTAACTACGTG
>FBMWY7P01EMSPU 157       0      157
TGAGGAATATTGGTCAATGGGCGCGAGCCTGAACCAGCCAAGTAGCGTGAAGGATGACTG
CCCTATGGGTTGTAAACTTCTTTTGTCCGGGAATAAAACCGCCTACGTGTAGGCGCTTGT
ATGTACCGGTACGAATAAGCATCGGCTAACTCCGTGT
>FBMWY7P01DOIOW 135       0      135
TGGGGAATATTGCACAATGGGGGAAACCCTGATGCAGCGACGCCGCGTGGAGGAAGAAGG
TCTTCGGATTGTAAACTCCTGTTGTTGGGGAAGATAATGACGGTACCCAACAAGGAAGTG
ACGGCTAACTACGTC
>FBMWY7P01ER306 135       0      135
TGGGGGATATTGCACAATGGGGGAAACCCTGATGCAGCGACGCCGCGTGAGTGAAGAAGT
ACTTCGGTACGTAAAGCTCTATCAGCAGGGAAGAGAATGACGGTACCTGACTAAGAAGCC
CCGGCTAACTACGTA
>FBMWY7P01EFQB3 142       0      142
TGGGGAATATTGGACAATGGACCAAAAGTCTGATCCAGCAATTCTGTGTGCACGATGACG
GTCTTAGGATTGTAAAGTGCTTTCAATCGGGAAAAAGAAAAGTGATGGTACCGATAGAAG
AAGCGACGGCTAAATACGTGCT
>FBMWY7P01CY5AA 166       0      166
GCAGTGAGGAATATTGGTCAATGGGCGCGAGCCTGAACCAGCCAAGTAGCGTGAAGGATG
ACTGCCCTATGGGTTGTAAACTTCTTTTGTCCGGGAATAAAACCGCCTACGTGTAGGCGC
TTGTATGTACCGGTACGAATAAGCATCGGCTAACTCCGTGCCCGCG
>FBMWY7P01DR38D 140       0      140
TGGGGAATATTGGACAATGGACCAAAAGTCTGATCCAGCAATTCTGTGTGCACGATGAAG
TTTTTCGGAATGTAAAGTGCTTTCAGTTGGGAAGAAGAAAGTGACGGTACCAACAGAAGA
AGCGACGGCTAAATACGTGG
>FBMWY7P01CMUEV 155       0      155
TGAGGAATATTGGTCAATGGACGAGAGTCTGAACCAGCCAAGTAGCGTGAAGGATGACTG
CCCTGTGGGTTGTAAACTTCTTTTATACGGGAATAAAGTGAAGCACGTGTGCTTTTTTGT
ATGTACCGTATGAATAAGGATCGGCTAACTCCGTG
>FBMWY7P01BP9X2 160       0      160
TGGGGAATTTTGGACAATGGGGGCAACCCTGATCCAGCCATGCCGCGTGCAGGATGAAGG
TCTTCGGATTGTAAACTGCTTTTGTCAGGGACGAAAAGGATTGTGCTAATACCATGATCT
GCTGACGGTACCTGAAGAATAAGCACCGGCTAACTACGTG
>FBMWY7P01BBJHD 139       0      139
TGGGGAATATTGGACAATGGACCAAAAGTCTGATCCAGCAATTCTGTGTGCACGATGACG
GTCTTAGGATTGTAAAGTGCTTTCAATCGGGAAAAAGAAAGTGATGGTACCGATAGAAGA
AGCGACGGCTAAATACGTG
>FBMWY7P01EG8JP 156       0      156
TGAGGAATATTGGTCAATGGGCGCGAGCCTGAACCAGCCAAGTAGCGTGAAGGATGACTG
CCCTATGGGTTGTAAACTTCTTTTGTCCGGGAATAAAACCGCCTACGTGTAGGCGCTTGT
ATGTACCGGTACGAATAAGCATCGGCTAACTCCGTG
>FBMWY7P01D6WEO 160       0      160
TGGGGAATTTTGGACAATGGGGGCAACCCTGATCCAGCCATGCCGCGTGCAGGATGAAGG
TCTTCGGATTGTAAACTGCTTTTGTCAGGGACGAAAAGGATTGTGCTAATACCATGATCT
GCTGACGGTACCTGAAGAATAAGCACCGGCTAACTACGTG
>FBMWY7P01E0R6N 135       0      135
TGGGGAATATTGCACAATGGGGGAAACCCTGATGCAGCGACGCCGCGTGGAGGAAGAAGG
TCTTCGGATTGTAAACTCCTGTTGTTGGGGAAGATAATGACGGTACCCAACAAGGAAGTG
ACGGCTAACTACGTG
>FBMWY7P01DT1SL 139       0      139
TGGGGAATATTGGACAATGGACCGAAAGTCTGATCCAGCAATTCTGTGTGCACGATGAAG
TTTTTCGGAATGTAAAGTGCTTTCAGTTGGGAAGAAGAAAGTGACGGTACCAACAGAAGA
AGCGACGGCTAAATACGTG
>FBMWY7P01DEH68 155       0      155
TGAGGAATATTGGTCAATGGACGAGAGTCTGAACCAGCCAAGTAGCGTGAAGGATGACTG
CCCTATGGGTTGTAAACTTCTTTTATACGGGAATAAAGTGAAGCACGTGTGCTTTTTTGT
ATGTACCGTATGAATAAGGATCGGCTAACTCCGTG
>FBMWY7P01ER2QQ 143       0      143
TGGGGAATATTGGACAATGGACCAAAAGTCTGATCCAGCAATTCTGTGTGCACGATGACG
GTCTTAGGATTGTAAAGTGCTTTCAATTGGGGAGGAAAAAAAATAGACGGTACCAATAGA
AGAAGCGACGGCTAAATAACGTG
>FBMWY7P01EMMMH 155       0      155
TGAGGAATATTGGTCAATGGACGAGAGTCTGAACCAGCCAAGTAGCGTGAAGGATGACTG
CCCTATGGGTTGTAAACTTCTTTTATACGGGAATAAAGTGAAGCACGTGTGCTTTTTTGT
ATGTACCGTATGAATAAGGATCGGCTAACTCCGCG
>FBMWY7P01EHUNA 143       0      143
GGTGGGGAATATTGGACAATGGACCAAAAGTCTGATCCAGCAATTCTGTGTGCACGATGA
AGTTTTTCGGAATGTAAAGTGCTTTCAGTTGGGAAGAAGAAAGTGACGGTACCAACAGAA
GAAGCGACGGCTAAATAACGTGG
>FBMWY7P01CXWN0 142       0      142
TGGGGAATATTGGACAATGGACCAAAAGTCTGATCCAGCAATTCTGTGTGCACGATGAAG
TTTTTCGGAATGTAAAGTGCTTTCAGTTGGGAAGAAGAAAGTGACGGTACCAACAGAAGA
AGCGACGGCTAAATACGTGCCC
>FBMWY7P01BOZJA 156       0      156
TGAGGAATATTGGTCAATGGACGAGAGTCTGAACCAGCCAAGTAGCGTGAAGGATGACTG
CCCTATGGGTTGTAAACTTCTTTTATACGGGAATAAAGTATTCCACGTGTGGAATTTTGT
ATGTACCGTATGAATAAGGATCGGCTAACTCCGTGT
>FBMWY7P01BGWVR 135       0      135
TGGGGAATATTGCACAATGGGGGAAACCCTGATGCAGCGACGCCGCGTGAGCGAAGAAGT
ATTTCGGTATGTAAAGCTCTATCAGCAGGGAAGAAAATGACGGTACCTGACTAAGAAGCC
CCGGCTAACTACGTG
>FBMWY7P01DBD4K 140       0      140
TGGGGAATATTGGACAATGGACCAAAAGTCTGATCCAGCAATTCTGTGTGCACGATGACG
GTCTTAGGATTGTAAAGTGCTTTCAATTGGGAAGAAAAAAATGACGGTACCAATAGAAGA
AGCGACGGCTAAATACGTGT
>FBMWY7P01BJYPO 136       0      136
TGGGGAATATTGCACAATGGGGGAAACCCTGATGCAGCGACGCCGCGTGAGCGATGAAGT
ATTTCGGTATGTAAAGCTCTATCAGCAGGGAAGATAATGACGGTACCTGACTAAGAAGCA
CCGGCTAAATACGTGT
>FBMWY7P01BMA8N 157       0      157
TGAGGAATATTGGTCAATGGGCGCGAGCCTGAACCAGCCAAGTAGCGTGAAGGATGACTG
CCCTATGGGTTGTAAACTTCTTTTGTCCGGGAATAAAACCGCCTACGTGTAGGCGCTTGT
ATGTACCGGTACGAATAAGCATCGGCTAACTCCGTGT
>FBMWY7P01D60RS 156       0      156
TGAGGAATATTGGTCAATGGGCGCGAGCCTGAACCAGCCAAGTAGCGTGAAGGATGACTG
CCCTATGGGTTGTAAACTTCTTTTGTCCGGGAATAAAACCGCCTACGTGTAGGCGCTTGT
ATGTACCGGTACGAATAAGCATCGGCTAACTCCGTG
>FBMWY7P01B89IO 160       0      160
TGGGGAATTTTGGACAATGGGGGCAACCCTGATCCAGCCATGCCGCGTGCAGGATGAAGG
TCTTCGGATTGTAAACTGCTTTTGTCAGGGACGAAAAGGATTGTGCTAATACCATGATCT
GCTGACGGTACCTGAAGAATAAGCACCGGCTAACTACGTG
>FBMWY7P01EHZIF 164       0      164
TGGGGAATCTTCCGCAATGGGCGAAAGCCTGACGGAGCAATGCCGCGTGAGTGATGAAGG
AATTCGTTCCGTAAAACTCTTTTGTTTATGACGAATGTGCAGATTGTGAATAATTATTTG
TAATGACGGTAGTAAACGAATAAGCCACGGCTAACTACGTGCCT
>FBMWY7P01DTUWZ 140       0      140
TGGGGAATATTGGACAATGGACCAAAAGTCTGATCCAGCAATTCTGTGTGCACGATGAAG
TTTTTCGGAATGTAAAGTGCTTTCAGTTGGGAAGAAGAAAGTGACGGTACCAACAGAAGA
AGCGACGGCTAAATACGTGT
>FBMWY7P01CDJCO 162       0      162
TGGGGAATCTTCCGCAATGGGCGAAAGCCTGACGGAGCGATGCCGCGTGAGTGATGAAGG
AATTCGTTCCGTAAAACTCTTTTGTTTATGACGAATGTGCAGATTGTGAATAATTATTTG
TAATGACGGTAGTAAACGAATAAGCCACGGCTAACTACGTGT
>FBMWY7P01BRLRX 135       0      135
TAGGGAATATTGCACAATGGGGGAAACCCTGATGCAGCGACGCCGCGTGAAGGAAGAAGT
ATCTCGGTACGTAAACTTCTATCAGCAGGGAAGACAATGACGGTACCTGACTAAGAAGCC
CCGGCTAACTACGTG
>FBMWY7P01ECB1G 161       0      161
TGGGGAATTTTGGACAATGGGGGCAACCCTGATCCAGCCATGCCGCGTGCAGGATGAAGG
TCTTCGGATTGTAAACTGCTTTTGTCAGGGACGAAAAGGATTGTGCTAATACCATGATCT
GCTGACGGTACCTGAAGAATAAGCACCGGCTAACTACGTGT
>FBMWY7P01EPDXA 160       0      160
TGAGGAATATTGGTCAATGGACGAGAGTCTGAACCAGCCAAGTAGCGTGAAGGATGACTG
CCCTATGGGTTGTAAACTTCTTTTATACGGGAATAAAGTATTCCACGTGTGGAATTTTGT
ATGTACCGTATGAATAAGGATCGGCTAACTCCGTGCAAGA
>FBMWY7P01AH0KR 69       0      69
TGGGGAATATTGGACAATGGACCAAAAGTACTGATCCAGCAATTCTGTGTGCACGATGAA
GTTTTGTTA
>FBMWY7P01BVWAD 159       0      159
TGAGGAATATTGGTCAATGGACGAGAGTCTGAACCAGCCAAGTAGCGTGAAGGATGACTG
CCCTATGGGTTGTAAACTTCTTTTATACGGGAATAAAGTGAGCCACGTGTGGTTTTTTGT
ATGTACCGGTACGAATAAGCATCAGCTAACTCCGTGCAA
>FBMWY7P01DURFS 69       0      69
TGGGGAATATTGGGCAATGGGGGAAACCCTGACCCAGCAACGCCGCGTGAAGGAAGAAGG
CCTGTGTAT
>FBMWY7P01CZMKB 155       0      155
CCTACGGAGGCGCAGTGGGGAATATTGGACAATGGACCAAAAGTCTGATCCAGCAATTCT
GTGNGCACGATGACGGTCTTAGGATTGTAAAGTGCTTTCAATTGGGAAGAAAAAAATGAC
GGTACCAACAGAAGAAGCGACGGCTAAATACGTGT
>FBMWY7P01CZMX3 157       0      157
GTGAGGAATATTGGTCAAGTGGGCGAGAGCCTGAACCAGCCAAGTAGCGTGAAGGATGAA
GGTCCTACGGATTGTAAACTTCTTTTATACGGGAATAAAGTTTCCTACGTGTAGGATTTG
TATGTACCGTATGAATAAGCATCGGCTAACTCCGTGT
>FBMWY7P01CAW8D 141       0      141
TGGGGAATATTGGACAATGGACCGAAAGTCTGATCCAGCAATTCTGTGTGCACGATGAAG
TTTTTCGGAATGTAAAGTGCTTTCAGTTGGGAAGAAGAAAGTGACGGTACCAACAGAAGA
AGCGACGGCTAAATAACGTGT
>FBMWY7P01A735R 140       0      140
TGGGGAATATTGGACAATGGACCAAAAGTCTGATCCAGCAATTCTGTGTGCACGATGACG
GTCTTAGGATTGTAAAGTGCTTTCAATCGGGAAAAAGAAAAGTGATGGTACCGATAGAAG
AAGCGACGGCTAAATACGTT
>FBMWY7P01DJ9H8 154       0      154
CCTACGGGGCAGCAGTGGGGAATATTGGACAATGGACCAAAAGTCTGATCCAGCAATTCT
GTGTGCACGATGACGGTCTTAGGATTGTAAAGTGCTTTCAATTGGGAAGAAAAAAATGAC
GGTACCAATAGAAGAAGCGACGGCTAAATACGTG
>FBMWY7P01BWO8E 155       0      155
TGAGGAATATTGGTCAATGGACGAGAGTCTGAACCAGCCAAGTAGCGTGAAGGATGACTG
CCCTATGGGTTGTAAACTTCTTTTATACGGGAATAAAGTGAAGCACGTGTGCTTTTTTGT
ATGTACCGTATGAATAAGGATCGGCTAACTACGTG
>FBMWY7P01C7EOA 136       0      136
TGGGGAATATTGCACAATGGGGGAAACCCGTGATGCAGCGACGCCGCGTGAAGGATGAAG
TATTTCGGTATGTAAACTTCTATCAGCAGGGAAGAAAATGACGGTACCTGACTAAGAAGC
CCCGGCTAACTACGTA
>FBMWY7P01C4BK3 155       0      155
TGAGGAATATTGGTCAATGGACGAGAGTCTGAACCAGCCAAGTAGCGTGAAGGATGAAGG
TCCTACGGATTGTAAACTTCTTTTATAAGGGAATAAAACCTCCCACGTGTGGGAGCTTGT
ATGTACCTTATGAATAAGCATCGGCTAACTCCGTA
>FBMWY7P01B6ZVV 156       0      156
TGAGGAATATTGGTCAATGGACGAGAGTCTGAACCAGCCAAGTAGCGTGAAGGATGACTG
CCCTATGGGTTGTAAACTTCTTTTATACGGGAATAAAGTGAAGCACGTGTGCTTTTTTGT
TATGTACCGTATGAATAAGGATCGGCTAACTCCGTG
>FBMWY7P01CW7SK 139       0      139
TGGGGAATATTGGACAATGGACCAAAAGTCTGATCCAGCAATTCTGTGTGCACGATGACG
GTCTTAGGATTGTAAAGTGCTTTCAATTGGGAAGAAAAAAATGACGGTACCAATAGAAGA
AGCGACGGCTAAATACGTG
>FBMWY7P01EWUBP 170       0      170
CCTACGGGGCAGCAGTGAGGAATATTGGTCAATGGACGAGAGTCTGAACCAGCCAAGTAG
CGTGAAGGAAGACTGCCCTATGGGTTGTAAACTTCTTTTATAAGGGAATAAAGTCAGGTA
CGTGTACCTGTTTGTATGTACCTTATGAATAAGCATCGGCTAACTCCGTG
>FBMWY7P01B26RL 154       0      154
CCTACGGAGACAGCAGTGGGAATATTGGACAATGGACCAAAAGTCTGATCCAGCAATTCT
GTGTGCACGATGAAGTTTTTCGGAATGTAAAGTGCTTTCAGTTGGGAAGAAGAAAGTGAC
GGTACCAACAGAAGAAGCGACGGCTAAATACGTG
>FBMWY7P01DDHRI 164       0      164
TGGGGAATCTTCCGCAATGGGCGAAAGCCTGACGGAGCAATGCCGCGTGAGTGATGAAGG
AATTCGTTCCGTAAAACTCTTTTGTTTATGACGAATGTGCAGATTGTGAATAATTATTTG
TAATGACGGTAGTAAACGAATAAGCCACGGCTAACTACGTGCCT
>FBMWY7P01DQ825 138       0      138
TGGGGAATATTGCACAATGGAGGAAACTCTGATGCAGCGACGCCGCGTGAGGGAAGAAGA
TTTTCGGATTGTAAACCTCTGTCTTCGGGGACGAAGTATGACGGTACCCGAGGAGGAAGC
CACGGCTAACTACGTGCT
>FBMWY7P01CF4VK 141       0      141
TGGGGAATATTGGACAATGGACCAAAAGTCTGATCCAGCAATTCTGTGTGCACGATGACG
GTCTTAGGATTGTAAAGTGCTTTCAATTGGGAAGAAAAAAAATAGACGGTACCAATAGAA
GAAGCGACGGCTAAATACGTG
>FBMWY7P01D5J4T 139       0      139
TGGGGAATATTGGACAATGGACCAAAAGTCTGATCCAGCAATTCTGTGTGCACGATGACG
GTCTTAGGATTGTAAAGTGCTTTCAATTGGGAAGAAAAAAATGACGGTACCAATAGAAGA
AGCGACGGCTAAATACGTG
>FBMWY7P01BZ6RV 160       0      160
TGGGGAATTTTGGACAATGGGGGCAACCCTGATCCAGCCATGCCGCGTGCAGGATGAAGG
TCTTCGGATTGTAAACTGCTTTTGTCAGGGACGAAAAGGATTGTGTTAATACCATGATCT
GCTGACGGTACCTGAAGAATAAGCACCGGCTAACTACGTG
>FBMWY7P01CBMCS 152       0      152
CCTACGAGGCAGCAGTAGGGAATATTGCACAATGGGGGAAACCCTGATGCAGCGACGCCG
CGTGAAGGAAGAAGTATCTCGGTATGTAAACTTCTATCAGCAGGGAAGACAATGACGGTA
CCTGACTAAGAAGCCCCGGCTAACTACGTGCA
>FBMWY7P01D7ZHI 157       0      157
TGAGGAATATTGGTCAATGGACGAGAGTCTGAACCAGCCAAGTAGCGTGAAGGAAGACTG
CCCTATGGGTTGTAAACTTCTTTTATAAGGGAATAAAGTCAGGTACGTGTACCTGTTTGT
ATGTACCTTATGAATAAGCATCGGCTAACTCCGTGCT
>FBMWY7P01C5WI6 162       0      162
TAGGGAATTTTCGTCAATGGGCGCAAGCCTGAACGAGCAATGCCGCGTGGGTGAAGAAGG
TCTTCGGATCGTAAAGCTCTGTTGCGAGGGAAAAAGGAAGAGAAGAGGGAATGATTCTCT
TTTGATGGTACCTCGCCAGAAAGTCACGGCTAACTACGTGCT
>FBMWY7P01A5NFD 135       0      135
TGGGGAATATTGCACAATGGGGGAAACCCTGATGCAGCGACGCCGCGTGAAGGAAGAAGT
ATCTCGGTATGTAAACTTCTATCAGCAGGGAAGAAAATGACGGTACCTGACTAAGAAGCC
CCGGCTAACTACGTG
>FBMWY7P01A73QB 140       0      140
TGGGGAATATTGGACAATGGACCAAAAGTCTGATCCAGCAATTCTGTGTGCACGATGACG
GTCTTAGGATTGTAAAGTGCTTTCAATCGGGAAAAGAAAGTGATGGTACCGATAGAAGAA
GCGACGGCTAAATACGTGCA
>FBMWY7P01CUCQC 162       0      162
TGGGGAATTTTGGACAATGGGGGCAACCCTGATCCAGCCATGCCGCGTGCAGGATGAAGG
TCTTCGGATTGTAAACTGCCTTTGTCAGGGACGAAAAGGATTGTGTTAATACCATGATCT
GCTGACGGTACCTGAAGAATAAGCACCGGCTAACTACGTGCA
>FBMWY7P01AJENJ 60       0      60
TGGGGAATATTGCACAATGGGGAACCGGTACGATGCAGCGACGCCGCCGTGAGTGAGAAG
>FBMWY7P01BEBNV 155       0      155
TGAGGAATATTGGTCAATGGACGAGAGTCTGAACCAGCCAAGTAGCGTGAAGGATGACTG
CCCTATGGGTTGTAAACTTCTTTTATATGGGAATAAAAAAGAGCACGTGTGCTCTATTGT
ATGTACCTTATGAATAAGCATCGGCTAATTCCGTA
>FBMWY7P01BKBG4 155       0      155
TGAGGAATATTGGTCAATGGACGAGAGTCTGAACCAGCCAAGTAGCGTGAAGGAAGACTG
CCCTATGGGTTGTAAACTTCTTTTATAAGGGAATAAAGTCAGGTACGTGTACCTGTTTGT
ATGTACCTTATGAATAAGCATCGGCTAACTCCGTG
>FBMWY7P01DLPDB 139       0      139
TGGGGAATATTGGACAATGGACCAAAAGTCTGATCCAGCAATTCTGTGTGCACGATGACG
GTCTTAGGATTGTAAAGTGCTTTCAATTGGGGAGAAAAAAATGACGGTACCAATAGAAGA
AGCGACGGCTAAATACGTG
>FBMWY7P01CO7S5 139       0      139
TGGGGAATATTGGACAATGGACCAAAAGTCTGATCCAGCAATTCTGTGTGCACGATGACG
GTCTTAGGATTGTAAAGTGCTTTCAATTGGGAAGAAAAAAATGACGGTACCAATAGAAGA
AGCGACGGCTAAATACGTG
>FBMWY7P01E0ISU 36       0      36
GTAGGGTAAGTTTTCGGACAAGTGGGACGAAAGCCT
>FBMWY7P01EGX4W 139       0      139
TGGGGAATATTGGACAATGGACCAAAAGTCTGATCCAGCAATTCTGTGTGCACGATGACG
GTCTTAGGATTGTAAAGTGCTTTCAATTGGGAAGAAAAAAATGACGGTACCAATAGAAGA
AGCGACGGCTAAATACGTG
>FBMWY7P01ECXD0 140       0      140
TGGGGAATATTGGACAATGGACCAAAAGTCTGATCCAGCAATTCTGTGTGCACGATGACG
GTCTTAGGATTGTAAAGTGCTTTCAATTGGGAAGAAAAAAATGACGGTACCAATAGAAGA
AGCGACGGCTAAATACGTGT
>FBMWY7P01BRFS8 71       0      71
TGGGGAATATTGCACAATGGGACGCAAGCCTGATACAGCAACGCCGCGTGAGCGATGAAG
GCCTGTGTAAG
>FBMWY7P01CZNJR 139       0      139
TGGGGAATATTGGACAATGGACCAAAAGTCTGATCCAGCAATTCTGTGTGCACGATGACG
GTCTTAGGATTGTAAAGTGCTTTCAATCGGGAAAAAGAAAGTGATGGTACCGATAGAAGA
AGCGACGGCTAAATACGTG
>FBMWY7P01CVV61 158       0      158
TGAGGAATATTGGTCAATGGACGAGAGTCTGAACCAGCCAAGTAGCGTGAAGGATGACTG
CCCTATGGGTTGTAAACTTCTTTTATACGGGAATAAAGTGAAGCACGTGTGCTTTTTTGT
ATGTACCGTATGAATAGGGATCGGCTAACTCCGTGCCG
>FBMWY7P01C1MAL 161       0      161
TGGGGAATCTTCCGCAATGGGCGAAAGCCTGACGGAGCAACGCCGCGTGAACGATGAAGG
TCTTAGGATCGTAAAGTTCTGTTGTTAGGGACGAAGGGTAAGAATCATAATAAGGTTTTT
ATTTGACGGTACCTAACGAGGAAGCCACGGCTAACTACGTG
>FBMWY7P01CJB1C 168       0      168
TGAGGAATATTGGTCAATGGACGAGAGTCTGAACCAGCCAAGTAGCGTGAAGGATGACTG
CCCTATGGGTTGTAAACTTCTTTTATATGGGAATAAAAAAGAGTACGTGTGCTCTATTGT
ATGTACCTTATGAATAAGCATCGGCTAATTCCGTGCANNCGCGGAGTA
>FBMWY7P01BZOBH 136       0      136
TGGGGAATATTGCACAATGGGGGAAACCCTGATGCAGCAACGCCGCGCGAGTGATGAAGG
TTTTCGGATCGTAAAGCTCTGTCTTTGGGGAAGATAATGACGGTACCCAAGGAGGAAGCC
ACGGCTAACTACGTGA
>FBMWY7P01CY3HH 140       0      140
TGGGGAATATTGGACAATGGACCAAAAGTCTGATCCAGCAATTCTGTGTGCACGATGACG
GTCTTAGGATTGTAAAGTGCTTTCAATTGGGAAGAAAAAAATGACGGTACCAATAGAAGA
AGCGACGGCTAAATACGTGT
>FBMWY7P01C8VSR 162       0      162
TAGGGAATTTTCGGCAATGGGGGGAACCCTGACCGAGCAACGCCGCGTGAAGGAAGAAGG
TCTTCGGATTGTAAACTTCTGTTATAAAGGAAGAACGGTATATATAGGGAATGATATATA
AGTGACGGTACTTTATGAGAAAGCCACGGCTAACTACGTGCC
>FBMWY7P01C448Y 71       0      71
TAGGGAATATTGCACAATGGGGGAAACCCTGATGCAGCCATGCCGCGTGTGTGAAGAAGG
CCTGGTGTAAG
>FBMWY7P01CK00A 135       0      135
TGGGGAATATTGCACAATGGGGGAAACCCTGATGCAGCGACGCCGCGTGGAGGAAGAAGG
TCTTCGGATTGTAAACTCCTGTTGTTGGGGAAGATAATGACGGTACCCAACAAGGAAGTG
ACGGCTAACTACGTA
>FBMWY7P01BDF8J 141       0      141
TGGGGAATATTGGACAATGGACCAAAAGTCTGATCCAGCAATTCTGTGTGCACGATGACG
GTCTTAGGATTGTAAAGTGCTTTCAATCGGGAAAAAGAAAGTGATGGTACCGATAGAAGA
AGCGACGGCTAAATACGTGCA
>FBMWY7P01ED618 135       0      135
TGGGAAATATTGCACAATGGGGGAAACCCTGATGCAGCGACGCCGCGTGGAGGAAGAAGG
TCTTCGGATTGTAAACTCCTGTTGTTGGGGAAGATAATGACGGTACCCAACAAGGAAGTG
ACGGCTAACTACGTG
>FBMWY7P01E22GV 142       0      142
TGGGGAATATTGGACAATGGACCAAAAGTCTGATCCAGCAATTCTGTGTGCACGATGACG
GTCTTAGGATTGTAAAGTGCTTTCAATCGGGAAAAAGAAAAGTGATGGTACCGATAGAAG
AAGCGACGGCTAAATAACGTGG
>FBMWY7P01EQIOB 160       0      160
TGGGGAATTTTGGACAATGGGGGCAACCCTGATCCAGCCATGCCGCGTGCAGGATGAAGG
TCTTCGGATTGTAAACTGCTTTTGTCAGGGACGAAAAGGATTGTGTTAATACCATGATCT
GCTGACGGTACCTGAAGAATAAGCACCGGCTAACTACGTG
>FBMWY7P01DKBUE 150       0      150
CCTACGGGGCAGCAGTGGGGGATATTGCACAATGGGGGAAACCCTGATGCAGCGACGCCG
CGTGAGTGAAGAAGTACTTCGGTACGTAAAGCTCTATCAGCAGGGAAGAGAATGACGGTA
CCTGACTAAGAAGCCCCGGCTAACTACGTG
>FBMWY7P01D1ILV 139       0      139
TGGGGAATATTGGACAATGGACCAAAAGTCTGATCCAGCAATTCCGTGTGCACGATGAAG
TTTTTCGGAATGCAAAGTGCTTTCAGTTGGGAAGAAGAAAGTGACGGTACCAACAGAAGA
AGCGACGGCTAAATACGTG
>FBMWY7P01C0WD5 135       0      135
TGGGGAATATTGCACAATGGGGGAAACCCTGATGCAGCGACGCCGCGTGGAGGAAGAAGG
TCTTCGGATTGTAAACTCCTGTTGTTGGGGAAGATAATGACGGTACCCAACAAGGAAGTG
ACGGCTAACTACGTG
>FBMWY7P01ELIS1 137       0      137
TGGGGAATATTGCACAATGGGGGAAACCCTGATGCAGCGACGCCGCGTGGAGGAAGAAGG
TCTTCGGATTGTAAACTCCTGTTGTTGGGGAAGATAATGACGGTACCCAACAAGGAAGTG
ACGGCTAACTACGTGCT
>FBMWY7P01EW2TG 170       0      170
CCTACGAGGCAGCAGTGAGGAATATTGGTCAATGGACGAGAGTCTGAACCAGCCAAGTAG
CGTGAAGGATGACTGCCCTATGGGTTGTAAACTTCTTTTATACGGGAATAAAGTGTTCCA
CGCGTGGAATTTTGTATGTACCGTATGAATAAGGATCGGCTAACTCCGTA
>FBMWY7P01EDJ97 161       0      161
TGGGGAATCTTCCGCAATGGGCGAAAGCCTGACGGAGCAATGCCGCGTGAGTGATGAAGG
AATTCGTTCCGTAAAACTCTTTTGTTTATGACGAATGTGCAGATTGTGAATAATTATTTG
TAATGACGGTAGTAAACGAATAAGCCACGGCTAACTACGTG
>FBMWY7P01CSZPO 160       0      160
TAGGGAATTTTCGGCAATGGGGGGAACCCTGACCGAGCAACGCCGCGTGAAGGAAGAAGG
TCTTCGGATTGTAAACTTCTGTTATAAAGGAAGAACGGTATATATAGGGAATGATATATA
AGTGACGGTACTTTATGAGAAAGCCACGGCTAACTACGTG
>FBMWY7P01DRCGX 158       0      158
TGAGGAATATTGGTCAATGGGCGCGAGCCTGAACCAGCCAAGTAGCGTGAAGTATGACTG
CCCTATGGGTTGTAAACTTCTTTTGTCCGGGAATAAAACCGCCTACGTGTAGGCGCTTGT
ATGTACCGGTACGAATAAGCATCGGCTAACTCCGTGCT
>FBMWY7P01E048V 142       0      142
TGGGGAATATTGGACAATGGACCAAAAGTCTGATCCAGCAATTCTGTGTGCACGATGACG
GTCTTAGGATTGTAAAGTGCTTTCAATCGGGAAAAAGAAAGTGATGGTACCGATAGAAGA
AGCGACGGCTAAATACGTGCCA
>FBMWY7P01A86JO 160       0      160
TGGGGAATTTTGGACAATGGGGGCAACCCTGATCCAGCCATGCCGCGTGCAGGATGAAGG
TCTTCGGATTGTAAACTGCTTTTGTCAGGGACGAAAAGGATTGTGCTAATACCATGATCT
GCTGACGGTACCTGAAGAATAAGCACCGGCTAACTACGTA
>FBMWY7P01EVY3I 140       0      140
TGGGGAATATTGGACAATGGACCAAAAGTCTGATCCAGCAATTCTGTGTGCACGATGAAG
TTTTTCGGAATGTAAAGTGCTTTCAGTTGGGAAGAAGAAAGTGACGGTACCAACAGAAGA
AGCGACGGCTAAATACGTGT
>FBMWY7P01CV5SW 155       0      155
TGAGGAATATTGGTCAATGGACGAGAGTCTGAACCAGCCAAGTAGCGTGAAGGATGACTG
CCCTATGGGTTGTAAACTTCTTTTATACGGGAATAAAGTGAGCCACGTGTGGTTTTTTGT
ATGTACCGTATGAATAAGGATCGGCTAACTCCGTG
>FBMWY7P01EG2WJ 139       0      139
TGGGGAATATTGGACAATGGACCAAAAGTCTGATCCAGCAATTCTGTGTGCACGATGACG
GTCTTAGGATTGTAAAGTGCTTTCAATTGGGAAGAAAAAAATGACGGTACCAGTAGAAGA
AGCGACGGCTAAATACGTG
>FBMWY7P01BNDRG 155       0      155
TGAGGAATATTGGTCAATGGGCGAGAGCCTGAACCAGCCAAGTAGCGTGAAGGATGAAGG
TCCTACGGATTGTAAACTTCTTTTATACGGGAATAAAGTTTCCTACGTGTAGGATTTTGT
ATGTACCGTATGAATAAGCATCGGCTAACTCCGTG
>FBMWY7P01EJAFO 140       0      140
GTGGGGAATATTGCGCAATGGGGGCAACCCTGACGCAGCAACGCCGCGTGATTGATGAAG
GACTTCGGATTGTAAAAATCTTTAATCAGGGACGAAGAAAATGACGGTACCTGAAGAATA
AGCTCCGGCTAACTACGTGT
>FBMWY7P01CGO8O 158       0      158
TGAGGAATATTGGTCAATGGACGAGAGTCTGAACCAGCCAAGTAGCGTGAAGGATGACTG
CCCTATGGGTTGTAAACTTCTTTTATACGGGAATAAAGTGAGCCACGTGTGGTTTTTTGT
ATGTACCGTATGAATAAGGATCGGCTAACTCCGTGCCT
>FBMWY7P01BKY0M 156       0      156
TGGGGAATATTGGACAATGGACCAAAAGTCTGATCCAGCAATTCTGTGTGCACGATGACG
GTCTTAGGATTGTAAAGTGCTTTCAATTGGGAAGAAAAAAAATGACGGTACCAATAGAAG
AAGCGACGGCTAAATACGTGCCTGCAGCGCGGTAAT
>FBMWY7P01DHS1Q 138       0      138
TGGGGAATATTGGACAATGGACCAAAGTCTGATCCAGCAATTCTGTGTGCACGATGAAGT
TTTTCGGAATGTAAAGTGCTTTCAGTTGGGAAGAAGAAAGTGACGGTACCAACAGAAGAA
GCGACGGCTAAATACGTG
>FBMWY7P01E0P5Q 135       0      135
TGGGGAATATTGCACAATGGGGGAAACCCTGATGCAGCAACGCCGCGTGAGCGAAGAAGT
ATTTCGGTATGTAAAGCTCTATCAGCAGGGAAGAAAATGACGGTACCTGACTAAGAAGCA
CCGGCTAAATACGTG
>FBMWY7P01DZDII 155       0      155
CGGGGAATATTGGACAATGGACCAAAAGTCTGATCCAGCAATTCTGTGTGCACGATGACG
GTCTTAGGATTGTAAAGTGCTTTCAATCGGGAAAAAGAAAGTGATGGTACCGATAGAAGA
AGCGACGGCTAAATACGTGCCCACAGCCCGGTAAT
>FBMWY7P01EYEEA 138       0      138
TGGGGAATATTGCACAATGGGGGAAACCCTGATGCAGCGACGCCGCGTGAAGGAAGAAGT
ATCTCGGTATGTAAACTTCTATCAGCAGGGAAGAAAATGACGGTACCTGACTAAGAAGCC
CCGGCTAACTACGTGCCC
>FBMWY7P01AXE7E 147       0      147
CCTACAGGCAGCAGTGGGGAATATTGCACAATGGGGGAAACCCTGATGCAGCGACGCCGC
GTGGAGGAAGAAGGTCTTCGGATTGTAAACTCCTGTTGTTGGGAAGATAATGACGGTACC
CAACAAGGAAGTGACGGCTAACTACGT
>FBMWY7P01EGFK4 162       0      162
TGGGGAATTTTGGACAATGGGGGCAACCCTGATCCAGCCATGCCGCGTGCAGGATGAAGG
TCTTCGGATTGTAAACTGCTTTTGTCAGGGACGAAAAGGATTGTGTTAATACCATGATCT
GCTGACGGTACCTGAAGAATAAGCACCGGCTAACTACGTGCT
>FBMWY7P01B1MXZ 135       0      135
TGGGGAATATTGCACAATGGGGGAAACCCTGATGCAGCGACGCCGCGTGGAGGAAGAAGG
TCTTCGGATTGTAAACTCCTGTTGTTGGGGAAGATAATGACGGTACCCAACAAGGAAGTG
ACGGCTAACTACGTG
>FBMWY7P01BRTEO 135       0      135
TGGGGAATATTGCACAATGGGGGAAACCCTGATGCAGCGACGCCGCGTGAGCGATGAAGT
ATTTCGGTATGTAAAGCTCTATCAGCAGGGAAGATAATGACGGTACCTGACTAAGAAGCA
CCGGCTAAATACGTG
>FBMWY7P01COD2A 146       0      146
TGGGGAATATTGCACAATGGAGGAAACTCTGATGCAGCGACGCCGCGTGAGTGAAGAAGT
ATTTCGGTATGTAAAGCTCTATCAGCAGGGAAGATAATGACGGTACCTGACTAAGAAGCT
CCGGCTAAATACGTGCCAGNCGCGTA
>FBMWY7P01EZHYD 135       0      135
TGGGGAATATTGCACAATGGGGGAAACCCTGATGCAGCGACGCCGCGTGGAGGAAGAAGG
TCTTCGGATTGTAAACTCCTGTTGTTGGGGAAGATAATGACGGTACCCAACAAGGAAGTG
ACGGCTAACTACGCG
>FBMWY7P01BQJHQ 138       0      138
TGGGGAATATTGCACAATGGGGGAAACCCTGATGCAGCGACGCCGCGTGGAGGAAGAAGG
TCTTCGGATTGTAAACTCCTGTTGTTGGGGAAGATAATGACGGTACCCAACAAGGAAGTG
ACGGCTAACTACGTGCCT
>FBMWY7P01DBDPS 139       0      139
TGGGGAATATTGGACAATGGACCAAAAGTCTGATCCAGCAATTCTGTGTGCACGATGAAG
TTTTTCGGAATGTAAAGTGCTTTCAGTTGGGAAGAAGAAAGTGACGGTACCAACAGAAGA
AGCGACGGCTAAATACGTG
>FBMWY7P01DL2KY 155       0      155
TGAGGAATATTGGTCAATGGACGAGAGTCTGAACCAGCCAAGTAGCGTGAAGGATGACTG
CCCTATGGGTTGTAAACTTCTTTTATACGGGAATAAAGTTAGCCACGTGTGGTTTTTTGT
ATGTACCGTATGAATAAGGATCGGCTAACTCCGTG
>FBMWY7P01CAAAJ 139       0      139
TGGGGAATATTGGACAATGGACCAAAAGTCTGATCCAGCAATTCTGTGTGCACGATGAAG
TTTTTCGGAATGTAAAGTGCTTTCAGTTGGGAAGAAGAAAGTGACGGTACCAACAGAAGA
AGCGACGGCTAAATACGTA
>FBMWY7P01BR734 139       0      139
TGGGGAATATTGGACAATGGACCAAAAGTCTGATCCAGCAATTCTGTGTGCACGATGACG
GTCTTAGGATTGTAAAGTGCTTTCAATTGGGAAGAAAAAAATGACGGTACCAATAGAAGA
AGCGACGGCTAAATACGTG
>FBMWY7P01D9FX4 58       0      58
GTGGGGAATATTGGACAATGGACCAAAAGTCTGATCCAGCAATTCTGTGTGCACGATG
>FBMWY7P01EDUTT 140       0      140
TGGGGAATATTGGACAATGGACCAAAAGTCTGATCCAGCAATTCTGTGTGCACGATGACG
GTCTTAGGATTGTAAAGTGCTTTCAATCGGGAAAAAGAAAGTGATGGTACCGATAGAAGA
AGCGACGGCTAAATACGTGG
>FBMWY7P01E20QJ 135       0      135
TGGGGAATATTGCACAATGGGGGAAACCCTGATGCAGCGACGCCGCGTGAAGGAAGAAGT
ATCTCGGTATGTAAACTTCTATCAGCAGGGAAGATAATGACGGTACCTGACTAAGAAGCC
CCGGCTAACTACGTG
>FBMWY7P01B0AVD 141       0      141
TGGGGAATATTGGACAATGGACCAAAAGTCTGATCCAGCAATTCTGTGTGCACGATGACG
GTCTTAGGATTGTAAAGTGCTTTCAATTGGGAAGAAAAAAAATAGACGGTACCAATAGAA
GAAGCGACGGCTAAATACGTA
>FBMWY7P01ES9M4 157       0      157
TGAGGAATATTGGTCAATGGACGAGAGTCTGAACCAGCCAAGTAGCGTGAAGGATGACTG
CCCTATGGGTTGTAAACTTCTTTTATACGGGAATAAAGTGAAGCACGTGTGCTTTTTTGT
ATGTACCGTATGAATAAGGATCGGCTAACTCCGTGCA
>FBMWY7P01ATGY7 138       0      138
TGGGGAATATTGCACAATGGGGGAAACCCTGATGCAGCGACGCCGCGTGAGCGATGAAGT
ATTTCGGTATGTAAAGCTCTATCAGCAGGGAAGATAATGACGGTACCTGACTAAGAAGCA
CCGGCTAAATACGTGCCC
>FBMWY7P01CVGEY 176       0      176
TGAGGAATATTGGTCAATGGGCGCGAGCCTGAACCAGCCAAGTAGCGTGAAGGATGACTG
CCCTATGGGTTGTAAACTTCTTTTGTCCGGGAATAAAACCGCCTACGTGTAGGCGCTTGT
ATGTACCGGTACGAATAAGCATCGGCTAACTCCGTGCCAGCAGCTGGACGGTTAAT
>FBMWY7P01BRID9 135       0      135
TGGGGAATATTGCACAATGGGGGAAACCCTGATGCAGCAACGCCGCGTGAGTGATGAAGG
TTTTCGGATCGTAAAGCTCTGTCTTTGGGGAAGATAATGACGGTACCCAAGGAGGAAGCC
ACGGCTAACTACGTG
>FBMWY7P01DIM3I 139       0      139
TGGGGAATATTGGACAATGGACCAAAAGTCTGATCCAGCAATTCTGTGTGCACGATGACG
GTCTTAGGATTGTAAAGTGCTTTCAATTGGGAAGAAAAAAATGACGGTACCAATAGAAGA
AGCGACGGCTAAATACGTG
>FBMWY7P01ERFDL 137       0      137
TGGGGAATATTGCACAATGGAGGAAACTCTGATGCAGCGACGCCGCGTGAGTGAAGAAGT
ATTTCGGTATGTAAAGCTCTATCAGCAGGGAAGATAATGACGGTACCTGACTAAGAAGCT
CCGGCTAAATACGTGCA
>FBMWY7P01EED51 140       0      140
TGGGGAATATTGGACAATGGACCAAAAGTCTGATCCAGCAATTCTGTGTGCACGATGACG
GTCTTAGGATTGTAAAGTGCTTTCAATTGGGAAGAAAAAAATGACGGTACCAATAGAAGA
AGCGACGGCTAAATACGTGT
>FBMWY7P01E3S56 144       0      144
CCTACGGGGCAGCAGTGAGGAATATTGGTCAATGGACGAGAGTCTGAACCAGCCAAGTAG
CGTGAAGGATGACTGCCCTATGGGTTGTAAACTTCTTTTATACGGGAATAAAGTGAAGCA
CGTGTGCTTTTTNTTNTNTCGTAC
>FBMWY7P01DQMPF 160       0      160
TGGGGAATTTTGGACAATGGGGGCAACCCTGATCCAGCCATGCCGCGTGCAGGATGAAGG
TCTTCGGATTGTAAACTGCTTTTGTCAGGGACGAAAAGGATTGTGCTAATACCATGATCT
GCTGACGGTACCTGAAGAATAAGCACCGGCTAACTACGTT
>FBMWY7P01DV9L2 149       0      149
CCTAGAGGCAGCAGTAGGGAATATTGCACAATGGGGGAAACCCTGATGCAGCGACGCCGC
GTGAAGGAAGAAGTATCTCGGTATGTAAACTTCTATCAGCAGGGAAGACAATGACGGTAC
CTGACTAAGAAGCCCCGGCTAACTACGTG
>FBMWY7P01DNXKN 137       0      137
TGGGGGAGTATTGCACAATGGGGGAAACCCGTGATGCAGCGACGCCGCGTGAGTGAAGAA
GTACTTCGGTACGTAAAGCTCTATCAGCAGGGAAGAGAATGACGGTACCTGACTAAGAAG
CCCCGGCTAACTACGTG
>FBMWY7P01A6IJB 155       0      155
TGAGGAATATTGGTCAATGGGCGAGAGCCTGAACCAGCCAAGTAGCGTGAAGGATGAAGG
TCCTACGGATTGTAAACTTCTTTTATACGGGAATAAAGTTTCCTACGTGTAGGATTTTGT
ATGTACCGTATGAATAAGCATCGGCTAACTCCGTG
>FBMWY7P01BSKIZ 87       0      87
TAGGGAATTTTCGGCAATGGGGGAAACCCTGACCGAGCAATGCCGCGTGAGCGAAGACGG
CCTGGCGTGTAAGACTCTGTTGTCGGG
>FBMWY7P01B0AK3 139       0      139
TGGGGAATATTGGACAATGGACCAAAAGTCTGATCCAGCAATTCTGTGTGCACGATGAAG
TTTTTCGGAATGTAAAGTGCTTTCAGTTGGGAAGAAGAAAGTGACGGTACCAACAGAAGA
AGCGACGGCTAAATACGTG
>FBMWY7P01CY2NB 141       0      141
GCAGTGGGGAATATTGCACAATGGGGGAAACCCTGATGCAGCGACGCCGCGTGAGTGAAG
AAGTATTTCGGTATGTAAAGCTCTATCAGCAGGGAAGAAATTGACGGTACCTGACTAAGA
AGCCCCGGCTAACTACGTGCT
>FBMWY7P01B9LTL 162       0      162
TAGGGAATTTTCGTCAATGGGCGCAAGCCTGAACGAGCAATGCCGCGTGGGTGAAGAAGG
TCTTCGGATCGTAAAGCTCTGTTGCGAGGGAAAAAGGAAGAGAAGAGGGAATGATTCTCT
TTTGATGGTACCTCGCCAGAAAGTCACGGCTAACTACGTGCT
>FBMWY7P01BQ44D 135       0      135
TGGGGAATATTGCACAATGGGGGAAACCCTGATGCAGCAACGCCGCGTGAGTGATGAAGG
TTTTCGGATCGTAAAGCTCTGTCTTTGGGGAAGATAATGACGGTACCCAAGGAGGAAGCC
ACGGCTAACTACGTG
>FBMWY7P01DD43K 157       0      157
TGAGGAATATTGGTCAATGGACGAGAGTCTGAACCAGCCAAGTAGCGTGAAGGATGACTG
CCCTATGGGTTGTAAACTTCTTTTATACGGGAATAAAGTGAGCCACGTGTGGTTTTTTGT
ATGTACCGTATGAATAAGGATCGGCTAACTCCGTGCT
>FBMWY7P01DFK8E 174       0      174
CCTAGAGGCAGCAGTGGGGAATTTTGGACAATGGGGGCAACCCTGATCCAGCCATGCCGC
GTGCAGGATGAAGGTCTTCGGATTGTAAACTGCTTTTGTCAGGGACGAAAAGGATTGTGC
TAATACCATGATCTGCTGACGGTACCTGAAGAATAAGCACCGGCTAACTACGNG
>FBMWY7P01CA394 139       0      139
TGGGGAATATTGGACAATGGACCAAAAGTCTGATCCAGCAATTCTGTGTGCACGATGACG
GTCTTAGGATTGTAAAGTGCTTTCAATCGGGAAAAAGAAAGTGATGGTACCGATAGAAGA
AGCGACGGCTAAATACGTG
>FBMWY7P01DXEWR 135       0      135
TGGGGAATATTGCACAATGGGGGAAACCCTGATGCAGCGACGCCGCGTGGAGGAAGAAGG
TCTTCGGATTGTAAACTCCTGTTGTTGGGGAAGATAATGACGGTACCCAACAAGGAAGTG
ACGGCTAACTACGTG
>FBMWY7P01B32C4 155       0      155
TGAGGAATATTGGTCAATGGACGAGAGTCTGAACCAGCCAAGTAGCGTGAAGGATGACTG
CCCTATGGGTTGTAAACTTCTTTTATACGGGAATAAAGTGAAGCACGTGTGCTTTTTTGT
ATGTACCGTATGAATAAGGATCGGCTAACTCCGTG
>FBMWY7P01CEPNO 139       0      139
TGGGGAATATTGGACAATGGACCAAAAGTCTGATCCAGCAATTCTATGTGCACGATGAAG
TTTTTCGGAATGTAAAGTGCTTTCAGTTGGGAAGAAGAAAGTGACGGTACCAACAGAAGA
AGCGACGGCTAAATACGTG
>FBMWY7P01D02QL 138       0      138
TGGGGAATATTGCACAATGGGGGAAACCCGTGATGCAGCGACGCCGCGTGAGCGATGAAG
TATTTCGGTATGTAAAGCTCTATCAGCAGGGAAGATAATGACGGTACCTGACTAAGAAGC
ACCGGCTAAATACGTGCT
>FBMWY7P01DW35M 150       0      150
CCTACGGGGCAGCAGTGGGGGATATTGCACAATGGGGGAAACCCTGATGCAGCGACGCCG
CGTGAGTGAAGAAGTACTTCGGTACGTAAAGCTCTATCAGCAGGGAAGAGAATGACGGTA
CCTGACTAAGAAGCCCCGGCTAACTACGTG
>FBMWY7P01EM5K2 136       0      136
TGGGGAATATTGCACAATGGGGGAAACCCTGATGCAGCGACGCCGCGTGGAGGAAGAAGG
TCTTCGGATTGTAAACTCCTGTTGTTGGGGAAGATAATGACGGTACCCAACAAGGAAGTG
ACGGCTAACTACGTGG
>FBMWY7P01DSPQG 142       0      142
TGGGGAATATTGGACAATGGACCAAAAGTCTGATCCAGCAATTCTGTGTGCACGATGAAG
TTTTTCGGAATGTAAAGTGCTTTCAGTTGGGAAGAAGAAAGTGACGGTACCAACAGAAGA
AGCGACGGCTAAATACGTGCCA
>FBMWY7P01E3CR1 157       0      157
TGAGGAATATTGGTCAATGGGCGCGAGCCTGAACCAGCCAAGTAGCGTGAAGGATGACTG
CCCTATGGGTTGTAAACTTCTTTTGTCCGGGAATAAAACCGCCTACGTGTAGGCGCTTGT
ATGTACCGGTACGAATAAGCATCGGCTAACTCCGTGT
>FBMWY7P01C5GV8 160       0      160
TAGGGAATTTTCGTCAATGGGCGCAAGCCTGAACGAGCAATGCCGCGTGGGTGAAGAAGG
TCTTCGGATCGTAAAGCTCTGTTGCGAGGGAAAAAGGAAGAGAAGAGGGAATGATTCTCT
TTTGATGGTACCTCGCCAGAAAGTCACGGCTAACTACGTG
>FBMWY7P01DWFMM 139       0      139
TGGGGAATATTGGACAATGGACCAAAAGTCTGATCCAGCAATTCTGTGTGCACGATGAAG
TTTTTCGGAATGTAAAGTGCTTTCAGTTGGGAAGAAGAAAGTGACGGTACCAACAGAAGA
AGCGACGGCTAAATACGTG
>FBMWY7P01CSH2A 139       0      139
GCAGTGGGGAATATTGCACAATGGGGGAAACCCTGATGCAGCGACGCCGCGTGGAGGAAG
AAGGTCTTCGGATTGTAAACTCCTGTTGTTGGGGAAGATAATGACGGTACCCAACAAGGA
AGTGACGGCTAACTACGTA
>FBMWY7P01A3MR7 161       0      161
TGGGGAATTTTGGACAATGGGGGCAACCCTGATCCAGCCATGCCGCGTGCAGGATGAAGA
TCTTCGGATTGTAAACTGCTTTTGTCAGGGACGAAAAGGATTGTGTTAATACCATGATCT
GCTGACGGTACCTGAAGAATAAGCACCGGCTAACTACGTGT
>FBMWY7P01EXW21 136       0      136
TGGGGGATATTGCACAATGGGGGAAACCCTGATGCAGCGACGCCGCGTGAGTGAAGAAGT
ACTTCGGTACGTAAAGCTCTATCAGCAGGGAAGAGAATGACGGTACCTGACTAAGAAGCC
CCGGCTAACTACGTGT
>FBMWY7P01BM4PP 138       0      138
TGGGGAATATTGCACAATGGGGGAAACCCTGATGCAGCGACGCCGCGTGGAGGAAGAAGG
TCTTCGGATTGTAAACTCCTGTTGTTGGGGAAGATAATGACGGTACCCAACAAGGAAGTG
ACGGCTAACTACGTGCCG
>FBMWY7P01BMJNP 142       0      142
TGGGGAATATTGGACAATGGACCAAAAGTCTGATCCAGCAATTCTGTGTGCACGATGACG
GTCTTAGGATTGTAAAGTGCTTTCAATCGGGAAAAAGAAAGTGATGGTACCGATAGAAGA
AGCGACGGCTAAATACGTGCCC
>FBMWY7P01DVD8Y 139       0      139
TGGGGAATATTGGACAATGGACCAAAAGTCTGATCCAGCAATTCTGTGTGCACGATGACG
GTCTTAGGATTGTAAAGTGCTTTCAATTGGGAAGAAAAAAATGACGGTACCAATAGAAGA
AGCGACGGCTAAATACGCG
>FBMWY7P01DEK0N 158       0      158
TGAGGAATATTGGTCAATGGACGAGAGTCTGAACCAGCCAAGTAGCGTGAAGGATGACTG
CCCTATGGGTTGTAAACTTCTTTTATATGGGAATAAAAAAGAGCACGTGTGCTCTATTGT
ATGTACCTTATGAATAAGCATCGGCTAATTCCGTGCCC
>FBMWY7P01BUEPC 161       0      161
TGGGGAATTTTGGACAATGGGGGCAACCCTGATCCAGCCATGCCGCGTGCAGGATGAAGG
TCTTCGGATTGTAAACTGCTTTTGTCAGGGACGAAAAGGATTGTGTTAATACCATGATCT
GCTGACGGTACCTGAAGAATAAGCACCGGCTAACTACGTGT
>FBMWY7P01CROPB 157       0      157
TGAGGAATATTGGTCAATGGGCGCGAGCCTGAACCAGCCAAGTAGCGTGAAGGATGACTG
CCCTATGGGTTGTAAACTTCTTTTGTCCGGGAATAAAACCGCCTACGTGTAGGCGCTTGT
ATGTACCGGTACGAATAAGCATCGGCTAACTCCGTGT
>FBMWY7P01ESBVO 139       0      139
TGGGGAATATTGGACAATGGACCAAAAGTCTGATCCAGCAATTCTGTGTGCACGATGAAG
TTTTTCGGAATGTAAAGTGCTTTCAGTTGGGAAGAAGAAAGTGACGGTACCAACAGAAGA
AGCGACGGCTAAATACGTG
>FBMWY7P01CRXYM 157       0      157
TGAGGAATATTGGTCAATGGACGCAAGTCTGAACCAGCCAAGTAGCGTGCAGGATGACGG
CCCTCCGGGTTGTAAACTGCTTTTATAAGGGAATAAAGTCAGGTACGTGTACCTGTTTGT
ATGTACCTTATGAATAAGCATCGGCTAACTCCGTGCA
>FBMWY7P01DXNUD 135       0      135
TGGGGAATATTGCACAATGGGGGAAACCCTGATGCAGCGACGCCGCGTGGAGGAAGAAGG
TCTTCGGATTGTAAACTCCTGTTGTTGGGGAAGATAATGACGGTACCCAACAAGGAAGTG
ACGGCTAACTACGTG
>FBMWY7P01EAUYZ 155       0      155
TGAGGAATATTGGTCAATGGACGAGAGTCTGAACCAGCCAAGTAGCGTGAAGGATGACTG
CCCTATGGGTTGTAAACTTCTTTTATACGGGAATAAAGTGAAGCACGTGTGCTTTTTTGT
ATGTACCGTATGAATAAGGATCGGCTAACTCCGTG
>FBMWY7P01EBXGE 137       0      137
TAGGGAATATTGCACAATGGGGGAAACCCTGATGCAGCGACGCCGCGTGAAGGAAGAAGT
ATCTCGGTATGTAAACTTCTATCAGCAGGGAAGACAATGACGGTACCTGACTAAGAAGCC
CCGGCTAACTACGTGCT
>FBMWY7P01ER8SO 135       0      135
TGGGGAATATTGCACAATGGGGGAAACCCTGATGCAGCGACGCCGCGTGAGTGAAGAAGT
ATCTCGGTATGTAAAGCTCTATCAGCAGGGAAGAAAATGACGGTACCTGACTAAGAAGCC
CCGGCTAACTACGTA
>FBMWY7P01BMBCO 134       0      134
TGGGGATATTGCACAATGGGGGAAACCCTGATGCAGCGACGCCGCGTGAAGGAAGAAGTA
TCTCGGTATGTAAACTTCTATCAGCAGGGAAGAAAATGACGGTACCTGACTAAGAAGCCC
CGGCTAACTACGTG
>FBMWY7P01CIN5S 139       0      139
TGGGGAATATTGGACAATGGACCAAAAGTCTGATCCAGCAATTCTGTGTGCACGATGAAG
TTTTTCGGAATGTAAAGTGCTTTCAGTTGGGAAGAAGAAAGTGACGGTACCAACAGAAGA
AGCGACGGCTAAATACGTG
>FBMWY7P01DQF25 155       0      155
TGAGGAATATTGGTCAATGGACGAGAGTCTGAACCAGCCAAGTAGCGTGAAGGATGACTG
CCCTATGGGTTGTAAACTTCTTTTATACGGGAATAAAGTGAAGCACGTGTGCTTTTTTGT
ATGTACCGTATGAATAAGGATCGGCTAACTCCGTG
>FBMWY7P01EYV2B 149       0      149
CTACGGGGCAGCAGTGGGGGATATTGCACAATGGGGGAAACCCTGATGCAGCGACGCCGC
GTGAGTGAAGAAGTACTTCGGTACGTAAAGCTCTATCAGCAGGGAAGAGAATGACGGTAC
CTGACTAAGAAGCCCCGGCTAACTACGTG
>FBMWY7P01CE7UM 139       0      139
TGGGGAATATTGGACAATGGACCAAAAGTCTGATCCAGCAATTCTGTGTGCACGATGACG
GTCTTAGGATTGTAAAGTGCTTTCAATCGGGAAAAAGAAAGTGATGGTACCGATAGAAGA
AGCGACGGCTAAATACGTA
>FBMWY7P01DLIIQ 139       0      139
TGGGGAATATTGGACAATGGACCAAAAGTCTGATCCAGCAATTCTGTGTGCACGATGAAG
TTTTTCGGAATGTAAAGTGCTTTCAGTTGGGAAGAAGAAAGTGACGGTACCAACAGAAGA
AGCGACGGCTAAATACGCG
>FBMWY7P01D2VIE 164       0      164
TGGGGAATCTTCCGCAATGGGCGAAAGCCTGACGGAGCAATGCCGCGTGAGTGATGAAGG
AATTCGTTCCGTAAAACTCTTTTGTTTATGACGAATGTGCAGATTGTGAATAATTATTTG
TAATGACGGTAGTAAACGAATAAGCCACGGCTAACTACGTGCCT
>FBMWY7P01EV6W9 155       0      155
TGAGGAATATTGGTCAATGGACGAGAGTCTGAACCAGCCAAGTAGCGTGAAGGATGACTG
CCCTATGGGTTGTAAACTTCTTTTATACGGGAATAAAGTGAGCCACGTGTGGTTTTTTGT
ATGTACCGTATGAATAAGGATCGGCTAACTCCGTG
>FBMWY7P01B9R14 135       0      135
TGGGGAATATTGCACAATGGGGGAAACCCTGATGCAGCGACGCCGCGTGGAGGAAGAAGG
TCTTCGGATTGTAAACTCCTGTTGTTGGGGAAGATAATGACGGTACCCAACAAGGAAGTG
ACGGCTAACTACGTG
>FBMWY7P01DXA6H 157       0      157
TGAGGAATATTGGTCAATGGGCGCGAGCCTGAACCAGCCAAGTAGCGTGAAGGATGACTG
CCCTATGGGTTGTAAACTTCTTTTGTCCGGGAATAAAACCGCCTACGTGTAGGCGCTTGT
ATGTACCGGTACGAATAAGCATCGGCTAACTCCGTGT
>FBMWY7P01BW6FE 135       0      135
TGGGGAATATTGCACAATGGGGGAAACCCTGATGCAGCGACGCCGCGTGAAGGAAGAAGT
ATCTCGGTATGTAAACTTCTATCAGCAGGGAAGAAAATGACGGTACCTGACTAAGAAGCC
CCGGCTAACTACGTG
>FBMWY7P01EWTBX 156       0      156
TGAGGAATATTGGTCAATGGACGAGAGTCTGAACCAGCCAAGTAGCGTGAAGGATGACTG
CCCTATGGGTTGTAAACTTCTTTTATACGGGAATAAAGTGAAGCACGTGTGCTTTTTTGT
ATGTACCGTATGAATAAGGATCGGCTAACTCCGTGT
>FBMWY7P01EBOQ1 142       0      142
TGGGGAATATTGGACAATGGACCAAAAGTCTGATCCAGCAATTCTGTGTGCACGATGACG
GTCTTAGGATTGTAAAGTGCTTTCAATCGGGAAAAAGAAAGTGATGGTACCGATAGAAGA
AGCGACGGCTAAATACGTGCCT
>FBMWY7P01D6980 169       0      169
CCTACGGCAGCAGTGAGGAATATTGGTCAATGGGCGCGAGCCTGAACCAGCCAAGTAGCG
TGAAGGATGACTGCCCTATGGGTTGTAAACTTCTTTTGTCCGGGAATAAAACCGCCTACG
TGTAGGCGCTTGTATGTACCGGTACGAATAAGCATCGGCTAACTCCGTG
>FBMWY7P01EHNPA 140       0      140
TGGGGAATATTGGACAATGGACCAAAAGTCTGATCCAGCAATTCTGTGTGCACGATGACG
GTCTTAGGATTGTAAAGTGCTTTCAATTGGGAAGAAAAAAATGACGGTACCAATAGAAGA
AGCGACGGCTAAATACGTGT
>FBMWY7P01C1KNB 136       0      136
TGGGGAATCTTGCGCAATGGGGGGAACCCTGACGCAGCGACGCCGCGTGCGGGACGAAGG
CCCTCGGGTCGTAAACCGCTTTCAGCAGGGATGAGACAAGACGGTACCTGCAGAAGAAGC
CCCGGCTAACTACGTG
>FBMWY7P01BIJC6 155       0      155
TGAGGAATATTGGTCAATGGGCGAGAGCCTGAACCAGCCAAGTAGCGTGAAGGATGAAGG
TCCTACGGATTGTAAACTTCTTTTATACGGGAATAAAGTTTCCTACGTGTAGGATTTTGT
ATGTACCGTATGAATAAGCATCGGCTAACTCCGCG
>FBMWY7P01DAJ2V 156       0      156
TGAGGAATATTGGTCAATGGGCGCGAGCCTGAACCAGCCAAGTAGCGTGAAGGATGACTG
CCCTATGGGTTGTAAACTTCTTTTGTCCGGGAATAAAACCGCCTACGTGTAGGCGCTTGT
ATGTACCGGTACGAATAAGCATCGGCTAACTCCGTG
>FBMWY7P01CRUQF 157       0      157
TGAGGAATATTGGTCAATGGACGAGAGTCTGAACCAGCCAAGTAGCGTGAAGGATGACTG
CCCTATGGGTTGTAAACTTCTTTTATACGGGAATAAAGTTAGCCACGTGTGGTTTTTTGT
ATGTACCTTATGAATAAGCATCGGCTAATTCCGTGCT
>FBMWY7P01A43PZ 135       0      135
TGGGGAATATTGCACAATGGGGGAAACCCTGATGCAGCGACGCCGCGTGGAGGAAGAAGG
TCTTCGGATTGTAAACTCCTGTTGTTGGGGAAGATAATGACGGTACCCAACAAGGAAGTG
ACGGCTAACTACGTA
>FBMWY7P01DH4GB 139       0      139
TGGGGAATATTGGACAATGGACCAAAAGTCTGATCCAGCAATTCTGTGTGCACGATGAAG
TTTTTCGGAATGTAAAGTGCTTTCAGTTGGGAAGAAGAAAGTGACGGTACCAACAGAAGA
AGCGACGGCTAAATACGTG
>FBMWY7P01D8F7N 136       0      136
TGGGGAATATTGCACAATGGAGGAAACTCTGATGCAGCGACGCCGCGTGAGTGAAGAAGT
ATTTCGGTATGTAAAGCTCTATCAGCAGGGAAGATAATGACGGTACCTGACTAAGAAGCT
CCGGCTAAATACGTGT
>FBMWY7P01DWRKB 141       0      141
TGGGGAATATTGGACAATGGACCAAAAGTCTGATCCAGCAATTCTGTGTGCACGATGAAG
TTTTTCGGAATGTAAAGTGCTTTCAGTTGGGAAGAAGAAAGTGACGGTACCAACAGAAGA
AGCGACGGCTAAATACGTGCA
>FBMWY7P01DTIT0 139       0      139
TGGGGAATATTGGACAATGGACCAAAAGTCTGATCCAGCAATTCTGTGTGCACGATGAAG
TTTTTCGGAATGTAAAGTGCTTTCAGTTGGGAAGAAGAAAGTGACGGTACCAACAGAAGA
AGCGACGGCTAAATACGTA
>FBMWY7P01CQ60L 155       0      155
TGAGGAATATTGGTCAATGGACGAGAGTCTGAACCAGCCAAGTAGCGTGAAGGATGACTG
CCCTATGGGTTGTAAACTTCTTTTATATGGGAATAAAAAAGAGTACGTGTGCTCTATTGT
ATGTACCTTATGAATAAGCATCGGCTAATTCCGTG
>FBMWY7P01DZZV0 174       0      174
TGAGGAATATTGGTCAATGGGCGAGAGCCTGAACCAGCCAAGTAGCGTGAAGGATGAAGG
TCCTACGGATTGTAAACTTCTTTTATACGGGAATAAAGTTTCCTACGTGTAGGATTTTGT
ATGTACCGTATGAATAAGCATCGGCTAACTCCGTGCCAGAGCCGCCGGTAAGTA
>FBMWY7P01D7U1D 154       0      154
CCTACGAGGCAGCAGTGGGGAATATTGGACAATGGACCAAAAGTCTGATCCAGCAATTCT
GTGTGCACGATGACGGTCTTAGGATTGTAAAGTGCTTTCAATCGGGAAAAAGAAAGTGAT
GGTACCGATAGAAGAAGCGACGGCTAAATACGTG
>FBMWY7P01B8SMC 148       0      148
CCTACGGCAGCAGTGGGGGATATTGCACAATGGGGGAAACCCTGATGCAGCGACGCCGCG
TGAGTGAAGAAGTACTTCGGTACGTAAAGCTCTATCAGCAGGGAAGAGAATGACGGTACC
TGACTAAGAAGCCCCGGCTAACTACGTG
>FBMWY7P01BO81H 157       0      157
TGAGGAATATTGGTCAATGGGCGCGAGCCTGAACCAGCCAAGTAGCGTGAAGGATGACTG
CCCTATGGGTTGTAAACTTCTTTTGTCCGTGAATAAAACCGCCTACGTGTAGGCGCTTGT
ATGTACCGGTACGAATAAGCATCGGCTAACTCCGTGT
>FBMWY7P01BAT06 135       0      135
TGGGGAATATTGCACAATGGGGGAAACCCTGATGCAGCAACGCCGCGTGAGTGATGAAGG
TTTTCGGATCGTAAAGCTCTGTCTTTGGGGAAGATAATGACGGTACCCAAGGAGGAAGCC
ACGGCTAACTACGTG
>FBMWY7P01EMVNZ 156       0      156
TGAGGAATATTGGTCAATGGGCGCGAGCCTGAACCAGCCAAGTAGCGTGAAGGATGACTG
CCCTATGGGTTGTAAACTTCTTTTGTCCGGGAATAAAACCGCCTACGTGTAGGCGCTTGT
ATGTACCGGTACGAATAAGCATCGGCTAACTCCGTG
>FBMWY7P01CCYR0 158       0      158
TGAGGAATATTGGTCAATGGACGAGAGTCTGAACCAGCCAAGTAGCGTGAAGGATGACTG
CCCTATGGGTTGTAAACTTCTTTTATACGGGAATAAAGTGAAGCACGTGTGCTTTTTTGT
ATGTACCGTATGAATAAGGATCGACTAACTCCGTGCCT
>FBMWY7P01DS2ZI 52       0      52
TGAGGAATATTGGTCAATGGACGNAGTCTGAACCAGCCAAGTAGCGTGAGAG
>FBMWY7P01EJRZJ 140       0      140
TGGGGAATATTGGACAATGGACCAAAAGTCTGATCCAGCAATTCTGTGTGCACGATGACG
GTCTTAGGATTGTAAAGTGCTTTCAATCGGGAAAAAGAAAGTGATGGTACCGATAGAAGA
AGCGACGGCTAAATACGTGT
>FBMWY7P01B35M5 136       0      136
TGGGGAATATTGCACAATGGGGGAAACCCTGATGCAGCGACGCCGCGTGGAGGAAGAAGG
TCTTCGGATTGTAAACTCCTGTTGTTGGGGAAGATAATGACGGTACCCAACAAGGAAGTG
ACGGCTAACTACGTGT
>FBMWY7P01B31BG 129       0      129
TGAGGAATATTGGTCAATGGACGAGAGTCTGAACCAGCCAAGTAGCGTGAAGGATGACTG
CCCTATGGGTTGTAAACTTCTTTTATACGGGAATAAAGTGAGCCACGTGTGGTTTTTGTT
NTNTACGTA
>FBMWY7P01BYZXP 157       0      157
TGAGGAATGTTGGTCAATGGGCGCGAGCCTGAACCAGCCAAGTAGCGTGAAGGATGACTG
CCCTATGGGTTGTAAACTTCTTTTGTCCGTGAATAAAACCGCCTACGTGTAGGCGCTTGT
ATGTACCGGTACGAATAAGCATCGGCTAACTCCGTGT
>FBMWY7P01D26FP 139       0      139
TGGGGAATATTGGACAATGGACCAAAAGTCTGATCCAGCAATTCTGTGTGCACGATGACG
GTCTTAGGATTGTAAAGTGCTTTCAATCGGGAAAAAGAAAGTGATGGTACCGATAGAAGA
AGCGACGGCTAAATACGTG
>FBMWY7P01DP7MX 139       0      139
TGGGGAATATTGGACAATGGACCAAAAGCCTGATCCAGCAATTCTGTGTGCACGATGAAG
TTTTTCGGAATGTAAAGTGCTTTCAGTTGGGAAGAAGAAAGTGACGGTACCAACAGAAGA
AGCGACGGCTAAATACGTG
>FBMWY7P01ETO5A 161       0      161
TGGGGAATTTTGGACAATGGGGGCAACCCTGATCCAGCCATGCCGCGTGCAGGATGAAGG
TCTTCGGATTGTAAACTGCTTTTGTCAGGGACGAAAAGGATTGTGCTAATACCATGATCT
GCTGACGGTACCTGAAGAATAAGCACCGGCTAACTACGTGT
>FBMWY7P01ENWKV 139       0      139
TGGGGAATATTGGACAATGGACCAAAAGTCTGATCCAGCAATTCTGTGTGCACGATGACG
GTCTTAGGATTGTAAAGTGCTTTCAATTGGGAAGAAAAAAATGACGGTACCAATAGAAGA
AGCGACGGCTAAATACGTG
>FBMWY7P01EK2O2 162       0      162
TAGGGAATTTTCGTCAATGGGCGCAAGCCTGAACGAGCAATGCCGCGTGGGTGAAGAAGG
TCTTCGGATCGTAAAGCTCTGTTGCGAGGGAAAAAGGAAGAGAAGAGGGAATGATTCTCT
TTTGATGGTACCTCGCCAGAAAGTCACGGCTAACTACGTGCG
>FBMWY7P01BSXF2 140       0      140
TGGGGAATATTGGACAATGGACCAAAGTCTGATCCAGCAATTCTGTGTGCACGATGACGG
TCTTAGGATTGTAAAGTGCTTTCAATTGGGAAGAAAAAAAATAGACGGTACCAATAGAAG
AAGCGACGGCTAAATACGTG
>FBMWY7P01CDVCN 135       0      135
TGGGGAATATTGCACAATGGGGGAAACCCTGATGCAGCGACGCCGCGTGGAGGAAGAAGG
TCTTCGGATTGTAAACTCCTGTTGTTGGGGAAGATAATGACGGTACCCAACAAGGAAGTG
ACGGCTAACTACGTG
>FBMWY7P01CV3HD 135       0      135
TGGGGGATATTGCACAATGGGGGAAACCCTGATGCAGCGACGCCGCGTGAGTGAAGAAGT
ACTTCGGTACGTAAAGCTCTATCAGCAGGGAAGAGAATGACGGTACCTGACTAAGAAGCC
CCGGCTAACTACGCG
>FBMWY7P01B88RZ 140       0      140
TGGGGAATATTGGACAATGGACCGAAAAGTCTGATCCAGCAATTCTGTGTGCACGATGAA
GTTTTTCGGAATGTAAAGTGCTTTCAGTTGGGAAGAAGAAAGTGACGGTACCAACAGAAG
AAGCGACGGCTAAATACGTG
>FBMWY7P01B2TSF 156       0      156
TGAGGAATATTGGTCAGTGGGCGCGAGCCTGAACCAGCCAAGTAGCGTGAAGGATGACTG
CCCTATGGGTTGTAAACTTCTTTTGTCCGGGAATAAAACCGCCTACGTGTAGGCGCTTGT
ATGTACCGGTACGAATAAGCATCGGCTAACTCCGCG
>FBMWY7P01CMC5C 161       0      161
TGGGGAATCTTCCGCAATGGGCGAAAGCCTGACGGAGCAACGCCGCGTGAACGATGAAGG
TCTTAGGATCGTAAAGTTCTGTTGTTAGGGACGAAGGGTAAGAATCATAATAAGGTTTTT
ATTTGACGGTACCTAACGAGGAAGCCACGGCTAACTACGTG
>FBMWY7P01ECKTW 160       0      160
TGGGGAATTTTGGACAATGGGGGCAACCCTGATCCAGCCATGCCGCGTGCAGGATGAAGG
TCTTCGGATTGTAAACTGCCTTTGTCAGGGACGAAAAGGATTCCGCTAATATCGGGATCT
GCTGACGGTACCTGAAGAATAAGCACCGGCTAACTACGTG
>FBMWY7P01BCRYM 162       0      162
TGGGGAATCTTCCGCAATGGGCGAAAGCCTGACGGAGCAATGCCGCGTGAGTGATGAAGG
AATTCGTTCCGTAAAACTCTTTTGTTTATGACGAATGTGCAGATTGTGAATAATTATTTG
TAATGACGGTAGTAAACGAATAAGCCACGGCTAACTACGTGT
>FBMWY7P01DU4Y7 139       0      139
TGGGGAATATTGGACAATGGACCGAAAGTCTGATCCAGCAATTCTGTGTGCACGATGAAG
TTTTTCGGAATGTAAAGTGCTTTCAGTTGGGAAGAAGAAAGTGACGGTACCAACAGAAGA
AGCGACGGCTAAATACGTG
>FBMWY7P01CC68D 140       0      140
TGGGGAATATTGGACAATGGACCAAAAGTCTGATCCAGCAATTCTGTGTGCACGATGACG
GTCTTAGGATTGTAAAGTGCTTTCAATTGGGAAGAAAAAAATAGACGGTACCAATAGAAG
AAGCGACGGCTAAATACGTG
>FBMWY7P01CLSSN 155       0      155
TGAGGAATATTGGTCAATGGGCGAGAGCCTGAACCAGCCAAGTAGCGTGAAGGATGAAGG
TCCTACGGATTGTAAACTTCTTTTATACGGGAATAAAGTTTCCTACGTGTAGGATTTTGT
ATGTACCGTATGAATAAGCATCGGCTAACTCCGTG
>FBMWY7P01BTPYJ 138       0      138
TGGGGAATATTGGACAATGGACCAAAAGTCTGATCCAGCAATTCTGTGTGCACGATGACG
GTCTTAGGATTGTAAAGTGCTTTCAATTGGGAAGAAAAAAATGCGGTACCAATAGAAGAA
GCGACGGCTAAATACGTG
>FBMWY7P01D026U 160       0      160
TGGGGAATTTTGGACAATGGGGGCAACCCTGATCCAGCCATGCCGCGTGCAGGATGAAGG
TCTTCGGATTGTAAACTGCTTTTGTCAGGGACGAAAAGGATTGTGCTAATACCATGATCT
GCTGACGGTACCTGAAGAATAAGCACCGGCTAACTACGTG
>FBMWY7P01D93CR 139       0      139
TGGGGAATATTGGACAATGGACCAAAAGTCTGATCCAGCAATTCTGTGTGCACGATGACG
GTCTTAGGATTGTAAAGTGCTTTCAATCGGGAAAAAGAAAGTGATGGTACCGATAGAAGA
AGCGACGGCTAAATACGTG
>FBMWY7P01BE4T1 83       0      83
TAGGGAATCTTCGGCAATGGGCGAAAGCCTGACCGAGCAACGCCGCGTGAATGATGAAGG
CCTGTGTAATATNTNTAGAGAGA
>FBMWY7P01DN95Q 139       0      139
TGGGGAATATTGGACAATGGACCAAAAGTCTGATCCAGCAATTCTGTGTGCACGATGAAG
TTTTTCGGAATGTAAAGTGCTTTCAGTTGGGAAGAAGAAAGTGACGGTACCAACAGAAGA
AGCGACGGCTAAATACGTA
>FBMWY7P01BSBKN 135       0      135
TGGGGAATATTGCACAATGGAGGAAACTCTGATGCAGCGACGCCGCGTGAGTGAAGAAGT
ATTTCGGTATGTAAAGCTCTATCAGCAGGGAAGATAATGACGGTACCTGACTAAGAAGCT
CCGGCTAAATACGTG
>FBMWY7P01EORN2 156       0      156
TGAGGAATATTGGTCAATGGACGAGAGTCTGAACCAGCCAAGTAGCGTGAAGGATGACTG
CCCTATGGGTTGTAAACTTCTTTTATACGGGAATAAAGTGAGCCACGTGTGGTTTTTTGT
ATGTACCGTATGAATAAGGATCGGCTAACTCCGTGT
>FBMWY7P01BZVAG 75       0      75
TAGGGAATATTGCACAATGGGGGGAAACCCGTGATGCAGCCATGCCGCGTGTGTGAAGAA
GGCCTGGTTGGTAAG
>FBMWY7P01CL4CO 155       0      155
TGAGGAATATTGGTCAATGGACGAGAGTCTGAACCAGCCAAGTAGCGTGAAGGATGACTG
CCCTATGGGTTGTAAACTTCTTTTATATGGGAATAAAAAAGAGCACGTGTGCTCTATTGT
ATGTACCTTATGAATAAGCATCGGCTAATTCCGTG
>FBMWY7P01CV3B8 139       0      139
TGGGGAATATTGGACAATGGACCAAAAGTCTGATCCAGCAATTCTGTGTGCACGATGAAG
TTTTTCGGAATGTAAAGTGCTTTCAGTTGGGAAGAAGAAAGTGACGGTACCAACAGAAGA
AGCGACGGCTAAATACGTG
>FBMWY7P01DTVIH 139       0      139
TGGGGAATATTGCACAATGGGGGAAACCCTGATGCAGCGACGCCGCGTGAGCGATGAAGT
ATTTCGGTATGTAAAGCTCTATCAGCAGGGAAGAAAATGACGGTACCTGACTAAGAAGCC
CCGGCTAACTACGTGCCAA
>FBMWY7P01DYVNH 139       0      139
TGGGGAATATTGGACAATGGACCAAAAGTCTGATCCAGCAATTCTGTGTGCACGATGACG
GTCTTAGGATTGTAAAGTGCTTTCAATCGGGAAAAAGAAAGTGATGGTACCGATAGAAGA
AGCGACGGCTAAATACGTG
>FBMWY7P01ED3RS 173       0      173
CCTATGGGGGCAGCAGTGAGGAATATTGGTCAATGGGCGAGAGCCTGAACCAGTCAAGTA
GCGTGAAGGATGAAGGTCCTACGGATTGTAAACTTCTTTTATACGGGAATAAAGTTTCCT
ACGTGTAGGATTTTGTATGTACCGTATGAATAAGCATCGGCTAACTCCGTGCT
>FBMWY7P01EOURU 137       0      137
TGGGGAATATTGCACAATGGGGGAAACCCTGATGCAGCGACGCCGCGTGAAGGAAGAAGT
ATCTCGGTATGTAAACTTCTATCAGCAGGGAAGAAAAATGACGGTACCTGACTAAGAAGC
CCCGGCTAACTACGTGT
>FBMWY7P01BG9S0 71       0      71
TGGGGGAAGTTTTGGACAATGGGGGCAACCCTGGATCCAGCCATGCCGCGTGCAGGATGA
AGGCCTGTGTA
>FBMWY7P01DLVYY 135       0      135
TGGGGAATATTGCACAATGGGGGAAACCCTGATGCAGCAACGCCGCGTGAGTGATGAAGG
TTTTCGGATCGTAAAGCTCTGTCTTTGGGGAAGATAATGACGGTACCCAAGGAGGAAGCC
ACGGCTAACTACGTA
>FBMWY7P01CWNHR 135       0      135
TGGGGGATATTGCACAATGGGGGAAACCCTGATGCAGCGACGCCGCGTGAGTGAAGAAGT
ACTTCGGTGCGTAAAGCTCTATCAGCAGGGAAGAGAATGACGGTACCTGACTAAGAAGCC
CCGGCTAACTACGTG
>FBMWY7P01EQAQO 139       0      139
TGGGGAATATTGGACAATGGACCAAAAGTCTGATCCAGCAATTCTGTGTGCACGATGACG
GTCTTAGGATTGTAAAGTGCTTTCAATTGGGAAGAAAAAAATGACGGTACCAATAGAAGA
AGCGACGGCTAAATACGTG
>FBMWY7P01DFPYE 156       0      156
TGAGGAATATTGGTCAATGGACGAGAGTCTGAACCAGCCAAGTAGCGTGAAGGATGACTG
CCCTATGGGTTGTAAACTTCTTTTATACGGGAATAAAGTGAAGCACGTGTGCTTTTTTGT
ATGTACCGTATGAATAAGGATCGGCTAACTCCGTGT
>FBMWY7P01CJDLD 135       0      135
TGGGGAATATTGCACAATGGGGGAAACCCTGATGCAGCGACGCCGCGTGAGCGATGAAGT
ATTTCGGTATGTAAAGCTCTATCAGCAGGGAAGATAATGACGGTACCTGACTAAGAAGCA
CCGGCTAAATACGTA
>FBMWY7P01EOMPJ 138       0      138
TGGGGAATATTGCGCAATGGGGGCAACCCTGACGCAGCAACGCCGCGTGATTGATGAAGG
TCTTCGGATTGTAAAAATCTTTAATCAGGGACGAAGAAAATGACGGTACCTGAAGAATAA
GCTCCGGCTAACTACGTG
>FBMWY7P01CD4UM 141       0      141
TGGGGAATATTGGACAATGGACCAAAAGTCTGATCCAGCAATTCTGTGTGCACGATGACG
GTCTTAGGATTGTAAAGTGCTTTCAATCGGGAAAAAGAAAGTGATGGTACCGATAGAAGA
AGCGACGGCTAAATACGTGCA
>FBMWY7P01CVNM3 162       0      162
TGGGGAATTTTGGACAATGGGGGCAACCCTGATCCAGCCATGCCGCGTGCAGGATGAAGG
TCTTCGGATTGTAAACTGCTTTTGTCAGGGACGAAAAGGATTGTGCTAATACCATGATCT
GCTGACGGTACCTGAAGAATAAGCACCGGCTAACTACGTGCA
>FBMWY7P01DV3HS 155       0      155
TGAGGAATATTGGTCAATGGACGAGAGTCTGAACCAGCCAAGTAGCGTGAAGGATGACTG
CCCTATGGGTTGTAAACTTCTTTTATACGGGAATAAAGTATTCCACGTGTGGAATTTTGT
ATGTACCGTATGAATAGGGATCGGCTAACTCCGTG
>FBMWY7P01DR350 139       0      139
TGGGGAATATTGGACAATGGACCAAAAGTCTGATCCAGCAATTCTGTGTGCACGATGAAG
TTTTTCGGAATGTAAAGTGCTTTCAGTTGGGAAGAAGAAAGTGACGGTACCAACAGAAGA
AGCGACGGCTAAATACGTA
>FBMWY7P01BLKE3 142       0      142
TGGGGAATATTGGACAATGGACCAAAAGTCTGATCCAGCAATTCTGTGTGCACGATGACG
GTCTTAGGATTGTAAAGTGCTTTCAATTGGGAAGGAAAAAAAATAGACGGTACCAATAGA
AGAAGCGACGGCTAAATACGTG
>FBMWY7P01EXNKI 160       0      160
TAGGGAATTTTCGGCAATGGGGGGAACCCTGACCGAGCAACGCCGCGTGAAGGAAGAAGG
TCTTCGGATTGTAAACTTCTGTTATAAAGGAAGAACGGTATATATAGGGAATGATATATA
AGTGACGGTACTTTATGAGAAAGCCACGGCTAACTACGTG
>FBMWY7P01D14LH 139       0      139
TGGGGAATATTGGACAATGGACCAAAAGTCTGATCCAGCAATTCTGTGTGCACGATGACG
GTCTTAGGATTGTAAAGTGCTTTCAATCGGGAAAAAGAAAGTGATGGTACCGATAGAAGA
AGCGACGGCTAAATACGTG
>FBMWY7P01D6Z22 155       0      155
TGAGGAATATTGGTCAATGGGCGAGAGCCTGAACCAGCCAAGTAGCGTGAAGGATGAAGG
TCCTACGGATTGTAAACTTCTTTTATACGGGAATAAAGTTTCCTACGTGTAGGATTTTGT
ATGTACCGTATGAATAAGCATCGGCTAACTCCGTG
>FBMWY7P01CHHSQ 161       0      161
TGAGGAATATTGGTCAATGGACGAGAGTCTGAACCAGCCAAGTAGCGTGAAGGATGACTG
CCCTATGGGTTGTAAACTTCTTTTGTCCGGGAATAAAACCGCCTACGTGTAGGCGCTTGT
ATGTACCGGTACGAATAAGCATCGGCTAACTCCGTGCCTGT
>FBMWY7P01CE36N 156       0      156
TGAGGAATATTGGTCAATGGGCGCGAGCCTGAACCAGCCAAGTAGCGTGAAGGATGACTG
CCCTATGGGTTGTAAACTTCTTTTGTCCGGGAATAAAACCGCCTACGTGTAGGCGCTTGC
ATGTACCGGTACGAATAAGCATCGGCTAACTCCGTG
>FBMWY7P01DK6UZ 70       0      70
TAGGGAATATTGCACAATGGGGGAAACCCTGATGCAGCCATGCCGCGTGTGTGAAGAAGG
CCTGGTGTAG
>FBMWY7P01B61OG 156       0      156
TGAGGAATATTGGTCAATGGGCGCGAGCCTGAACCAGCCAAGTAGCGTGAAGGATGACTG
CCCTATGGGTTGTAAACTTCTTTTGTCCGGGAATAAAACCGCCTACGTGTAGGCGCTTGT
ATGTACCGGTACGAATAAGCATCGGCTAACTCCGTG
>FBMWY7P01CS8WI 156       0      156
TGAGGAATATTGGTCAATGGACGCAAGTCTGAACCAGCCAAGTAGCGTGCAGGACGACGG
CCCTCCGGGTTGTAAACTGCTTTTAGTTGGGAATAAAGTGCAGTTCGTGAGCTGTTTTGT
ATGTACCATCAGAAAAAGGACCGGCTAATTCCGTGT
>FBMWY7P01DYLPH 138       0      138
TGGGGAATATTGCACAATGGGGGAAACCCTGATGCAGCGACGCCGCGTGGAGGAAGAAGG
TCTTCGGATTGTAAACTCCTGTTGTTGGGGAAGATAATGACGGTACCCAACAAGGAAGTG
ACGGCTAACTACGTGCCG
>FBMWY7P01BNNBB 157       0      157
TAGGGAATTTTCGGCAATGGGCGAAAGCCTGACCGAGCAATGCCGCGTGAGTGATGAAGG
TCTTCGGATTGTAAAGCTCTGTTGTAAAGGAAGAATATTACATATCAACTATGTAACTGA
CGGTACTTTACCAGAAAGTACACGGCTAACTTCGTCG
>FBMWY7P01EI9Y6 136       0      136
TGGGGAATATTGCACAATGGGGGAAACCCTGATGCAGCAACGCCGCGTGAGTGATGAAGG
TTTTCGGATCGTAAAGCTCTGTCTTTGGGGAAGATAATGACGGTACCCAAGGAGGAAGCC
ACGGCTAACTACGTGT
>FBMWY7P01D6FAZ 156       0      156
TGAGGAATATTGGTCAATGGGCGCGAGCCTGAACCAGCCAAGTAGCGTGAAGGATGACTG
CCCTATGGGTTGTAAACTTCTTTTGTCCGGGAATAAAACCGCCTACGTGTAGGCGCTTGT
ATGTACCGGTACGAATAAGCATCGGCTAACTCCGTG
>FBMWY7P01D3QBB 138       0      138
TGGGGAATATTGCACAATGGGGGAAACCCTGATGCAGCGACGCCGCGTGAGTGAAGAAGT
ATTTCGGTATGTAAAGCTCTATCAGCAGGGAAGAAAGTGACGGTACCTGAATAAGAAGCC
CCGGCTAACTACGTGCCG
>FBMWY7P01CNGL7 138       0      138
TGGGGAATATTGGACAATGGACCAGGAGTCTGATCCAGCAATTCTGTGTGCACGATGACG
GTCTTAGGATTGTAAAGTGCTTTCAATTGGGAAGAAAAAATGACGGTACCAATAGAAGAA
GCGACGGCTAAATACGTG
>FBMWY7P01BCCVN 83       0      83
TAGGGAATCTTCGGCAATGGGCGAAAGCCTGACCGAGCAACGCCGCGTGAATGATGAAGG
CCTGTGTAATATNTNTAGAGAGA
>FBMWY7P01B9GAF 156       0      156
TGAGGAATATTGGTCAATGGGCGCGAGCCTGAACCAGCCAAGTAGCGTGAAGGATGACTG
CCCTATGGGTTGTAAACTTCTTTTGTCCGTGAATAAAACCGCCTACGTGTAGGCGCTTGT
ATGTACCGGTACGAATAAGCATCGGCTAACTCCGTG
>FBMWY7P01CWPJO 139       0      139
TGGGGAATATTGGACAATGGACCAAAAGTCTGATCCAGCAATTCTGTGTGCACGATGACG
GTCTTAGGATTGTAAAGTGCTTTCAATCGGGAAAAAGAAAGTGATGGTACCGATAGAAGA
AGCGACGGCTAAATACGTG
>FBMWY7P01CXWC9 155       0      155
TGAGGAATATTGGTCAATGGACGAGAGTCTGAACCAGCCAAGTAGCGTGAAGGATGACTG
CCCTATGGGTTGTAAACTTCTTTTATACGGGAATAAAGTGAAGCACGTGTGCTTTTTTGT
ATGTACCGTATGAATAAGGATCGGCTAACTCCGTG
>FBMWY7P01B79F5 156       0      156
CCTACGGGGCAGCAGTGGGGAATATTGGACAATGGACCAAAAGTCTGATCCAGCAATTCT
GTGTGCACGATGACGGTCTTAGGATTGTAAAGTGCTTTCAATTGGGAAGAAAAAAAATAG
ACGGTACCAATAGAAGAAGCGACGGCTAAATACGTG
>FBMWY7P01ES46K 155       0      155
TGAGGAATATTGGTCAATGGACGAGAGTCTGAACCAGCCAAGTAGCGTGAAGGATGACTG
CCCTATGGGTTGTAAACTTCTTTTATACGGGAATAAAGTGAAGCACGTGTGCTTTTTTGT
ATGTACCGTATGAATAAGGATCGGCTAACTCCGTG
>FBMWY7P01E4BTL 76       0      76
TGGGGAATATTGGACAATGGACCAAAAGTCTGATCCAGCAATTCTGTGTGCACGATGAAG
TTTTGTAGATAAGTAG
>FBMWY7P01DLIU6 141       0      141
TGGGGAATATTGGACAATGGACCAAAAGTCTGATCCAGCAATTCTGTGTGCACGATGACG
GTCTTAGGATTGTAAAGTGCTTTCAATCGGGAAAAAGAAAGTGATGGTACCGATAGAAGA
AGCGACGGCTAAATACGTGCT
>FBMWY7P01DMHHC 138       0      138
TGGGGAATATTGCACAATGGGGGAAACCCTGATGCAGCGACGCCGCGTGAGCGAAGAAGT
ATTTCGGTATGTAAAGCTCTATCAGCAGGGAAGAAAATGACGGTACCTGACTAAGAAGCC
CCGGCTAACTACGTGCCG
>FBMWY7P01CC1IW 172       0      172
CCTACGGGGCAGCAGTGAGGAATATTGGTCAATGGACGAGAGTCTGAACCAGCCAAGTAG
CGTGAAGGATGACTGCCCTATGGATTGTAAACTTCTTTTATACGGGAATAAAGTGAGCCA
CGTGTGGTTTTTTGTATGTACCGTATGAATAAGGATCGGCTAACTCCGTGCC
>FBMWY7P01CCENW 160       0      160
TGGGGAATATTGGACAATGGACCAAAAGTCTGATCCAGCAATTCTGTGTGCACGATGACG
GTCTTAGGATTGTAAAGTGCTTTCAATTGGGAAGAAAAAAATGACGGTACCAATAGAAGA
AGCGACGGCTAAATACGTGCCAGCACGCCGGACGGTAATT
>FBMWY7P01B06XE 135       0      135
TGGGGAATATTGCACAATGGGGGAAACCCTGATGCAGCGACGCCGCGTGGAGGAAGAAGG
TCTTCGGATTGTAAACTCCTGTTGTTGGGGAAGATAATGACGGTACCCAACAAGGAAGTG
ACGGCTAACTACGTA
>FBMWY7P01BRELU 156       0      156
TGAGGAATATTGGTCAATGGACGAGAGTCTGAACCAGCCAAGTAGCGTGAAGGATGACTG
CCCTATGGGTTGTAAACTTCTTTTATACGGGAATAAAGTGAGCCACGTGTGGTTTTTTGT
ATGTACCGTATGAATAAGGATCGGCTAACTCCGTGT
>FBMWY7P01C7V5K 160       0      160
GCAGTGAGGAATATTGGTCAATGGGCGCGAGCCTGAACCAGCCAAGTAGCGTGAAGGATG
ACTGCCCTATGGGTTGTAAACTTCTTTTGTCCGGGAATAAAACCGCCTACGTGTAGGCGC
TTGTATGTACCGGTACGAATAAGCATCGGCTAACTCCGTG
>FBMWY7P01EJB75 136       0      136
TGGGGAATATTGCACAATGGGGGAAACCCTGATGCAGCAACGCCGCGTGAGTGATGAAGG
TTTTCGGATCGTAAAGCTCTGTCTTTGGGGAAGATAATGACGGTACCCAAGGAGGAAGCC
ACGGCTAACTACGTGT
>FBMWY7P01B98GS 175       0      175
CCTACGGGGCAGCAGTGGGGAATTTTGGACAATGGGGGCAACCCTGATCCAGCCATGCCG
CGTGCAGGATGAAGGTCTTCGGATTGTAAACTGCTTTTGTCAGGGACGAAAAGGATTGTG
CTAATACCATGATCTGCTGACGGTACCTGAAGAATAAGCACCGGCTAACTACGTA
>FBMWY7P01DVSWG 135       0      135
TGGGGAATATTGCACAATGGGGGAAACCCTGATGCAGCGACGCCGCGTGGAGGAAGAAGG
TCTTCGGATTGTAAACTCCTGTTGTTGGGGAAGATAATGACGGTACCCAACAAGGAAGTG
ACGGCTAACTACGTG
>FBMWY7P01DZ0W2 136       0      136
TGGGGAATATTGCACAATGGGGGAAACCCTGATGCAGCGACGCCGCGTGAGCGATGAAGT
ATTTCGGTATGTAAAGCTCTATCAGCAGGGAAGATAATGACGGTACCTGACTAAGAAGCA
CCGGCTAAATACGTGG
>FBMWY7P01DLC76 136       0      136
TGGGGAATATTGCACAATGGAGGAAACTCTGATGCAGCGACGCCGCGTGAGTGAAGAAGT
ATTTCGGTATGTAAAGCTCTATTCAGCAGGGAAGATAATGACGGTACCTGACTAAGAAGC
TCCGGCTAAATACGTG
>FBMWY7P01CPU91 139       0      139
TGGGGAATATTGGACAATGGACCAAAAGTCTGATCCAGCAATTCTGTGTGCACGATGAAG
TTTTTCGGAATGTAAAGTGCTTTCAGTTGGGAAGAAGAAAGTGACGGTACCAACAGAAGA
AGCGACGGCTAAATACGTG
>FBMWY7P01C1HI5 142       0      142
TGGGGAATATTGGACAATGGACCAAAAGTCTGATCCAGCAATTCTGTGTGCACGATGACG
GTCTTAGGATTGTAAAGTGCTTTCAATCGGGAAAAAGAAAGTGATGGTACCGATAGAAGA
AGCGACGGCTAAATACGTGCCC
>FBMWY7P01CSCLI 139       0      139
TGGGGAATATTGGACAATGGACCAAAAGTCTGATCCAGCAATTCTGTGTGCACGATGACG
GTCTTAGGATTGTAAAGTGCTTTCAATCGGGAAAAAGAAAGTGATGGTACCGATAGAAGA
AGCGACGGCTAAATACGTG
>FBMWY7P01BRV11 163       0      163
TGGGGAATCTTCCGCAATGGGCGAAAGCCTGACGGAGCAATGCCGCGTGAGTGATGAGGG
AATTCGTTCCGTAAAACTCTTTTGTTTATGACGAATGTGCAGATTGTGAATAATTATTTG
TAATGACGGTAGTAAACGAATAAGCCACGGCTAACTACGTGCT
>FBMWY7P01DUHTI 138       0      138
TGGGGAATATTGCACAATGGAGGAAACTCTGATGCAGCGACGCCGCGTGAGGGAAGAAGA
TTTTCGGATTGTAAACCTCTGTCTTCGGGGACGAAGTATGACGGTACCCGAGGAGGAAGC
CACGGCTAACTACGTGCA
>FBMWY7P01BOFG2 141       0      141
TGGGGAATATTGGACAATGGACCAAAAGTCTGATCCAGCAATTCTGTGTGCACGATGAAG
TTTTTCGGAATGTAAAGTGCTTTCAGTTGGGAAGAAGAAAGTGACGGTACCAACAGAAGA
AGCGACGGCTAAATACGTCNC
>FBMWY7P01AKXYV 65       0      65
TGGGGAATATTGGACAATGGACCAAAAGTACTGATCCAGCAATTCTGTGTGCACGATGAA
GTTTT
>FBMWY7P01BWK7N 157       0      157
TGAGGAATATTGGTCAATGGGCGCGAGCCTGAACCAGCCAAGTAGCGTGAAGGATGACTG
CCCTATGGGTTGTAAACTTCTTTTGTCCGGGAATAAAACCGCCTACGTGTAGGCGCTTGT
ATGTACCGGTACGAATAAGCATCGGCTAACTCCGTGT
>FBMWY7P01CNKMI 147       0      147
GCTGCAGTGGGGAATATTGGACAATGGACCGAAAAGTCTGATCCAGCAATTCTGTGTGCA
CGATGACGGTCTTAGGATTGTAAAGTGCTTTCAATTGGGAAGAAAAAAATGACGGTACCA
ATAGAAGAAGCGACGGCTAAATACGTG
>FBMWY7P01C6I1T 137       0      137
TGGGGAATATTGCACAATGGGGGAAACCCTGATGCAGCGACGCCGCGTGGAGGAAGAAGG
TCTTCGGATTGTAAACTCCTGTTGTTGGGGAAGATAATGACGGTACCCAACAAGGAAGTG
ACGGCTAACTACGTGCT
>FBMWY7P01CWX9A 139       0      139
TGGGGAATATTGGACAATGGACCAAAAGTCTGATCCAGCAATTCTGTGTGCACGATGACG
GTCTTAGGATTGTAAAGTGCTTTCAATCGGGAAAAAGAAAGTGATGGTACCGATAGAAGA
AGCGACGACTAAATACGNG
>FBMWY7P01EQQ5Y 161       0      161
TGGGGAATCTTCCGCAATGGGCGAAAGCCTGACGGAGCAACGCCGCGTGAACGATGAAGG
TCTTAGGATCGTAAAGTTCTGTTGTTAGGGACGAAGGGTAAGAATCATAATAAGGTTTTT
ATTTGACGGTACCTAACGAGGAAGCCACGGCTAACTACGTG
>FBMWY7P01C7Z5Y 159       0      159
TGAGGAATATTGGTCAATGGACGAGAGTCTGAACCAGCCAAGTAGCGTGAAGGATGACTG
CCCTATGGGTTGTAAACTTCTTTTGTCCGGGAATAAAACCGCCTACGTGTAGGCGCTTGT
ATGTACCGGTACGAATAAGCATCGGCTAACTCCGTGCCT
>FBMWY7P01BYEXH 140       0      140
TGGGGAATATTGGACAATGGACCAAAAGTCTGATCCAGCAATTCTGTGTGCACGATGACG
GTCTTAGGATTGTAAAGTGCTTTCAATCGGGAAAAAGAAAGTGATGGTACCGATAGAAGA
AGCGACGGCTAAATACGTGT
>FBMWY7P01DKIT4 163       0      163
TGGGGAAGTCTTCCGCAATGGGCGAAAGGCCTGACGGAGCAATGCCGCGTGAGTGATGAA
GGAATTCGTTCCGTAAAACTCTTTTGTTTATGACGAATGTGCAGATTGTGAATAATTATT
TGTAATGACGGTAGTAAACGAATAAGCCGCGGCTAACTACGTG
>FBMWY7P01BPMB7 139       0      139
TGGGGAATATTGGACAATGGACCAAAAGTCTGATCCAGCAATTCTGTGTGCACGATGACG
GTCTTAGGATTGTAAAGTGCTTTCAATCGGGAAAAAGAAAGTGATGGTACCGATAGAAGA
AGCGACGGCTAAATACGTG
>FBMWY7P01CUNPL 142       0      142
TGGGGAATATTGGACAATGGACCAAAAGTCTGATCCAGCAATTCTGTGTGCACGATGACG
GTCTTAGGATTGTAAAGTGCTTTCAATTGGGAAGAAAAAAATGACGGTACCAATAGAAGA
AGCGACGGCTAAATACGTGCCG
>FBMWY7P01CHNU2 140       0      140
TGGGGAATATTGGACAATGGACCAAAAGTCTGATCCAGCAATTCTGTGTGCACGATGACG
GTCTTAGGATTGTAAAGTGCTTTCAATTGGGAAGAAAAAAATGACGGTACCAATAGAAGA
AGCGACGGCTAAATACGTGT
>FBMWY7P01BY9AE 141       0      141
TGGGGAATATTGGACAATGGACCAAAAGTCTGATCCAGCAATTCTGTGTGCACGATGAAG
TTTTTCGGAATGTAAAGTGCTTTCAGTTGGGAAGAAGAAAGTGACGGTACCAACAGAAGA
AGCGACGGCTAAATACGTGCT
>FBMWY7P01EO5H1 156       0      156
TGAGGAATATTGGTCAATGGGCGCGAGCCTGAACCAGCCAAGTAGCGTGAAGGATGACTG
CCCTATGGGTTGTAAACTTCTTTTGTCCGGGAATAAAACCGCCTACGTGTAGGCGCTTGT
ATGTACCGGTACGAATAAGCATCGGCTAACTCCGTG
>FBMWY7P01DJV5Q 140       0      140
TGGGGAATATTGGACAATGGACCAAAAATCTGATCCAGCAATTCTGTGTGCACGATGAAG
TTTTTCGGAATGTAAAGTGCTTTCAGTTGGGAAGAAGAAAGTGACGGTACCAACAGAAGA
AGCGACGGCTAAATACGTGT
>FBMWY7P01D12E8 170       0      170
CCTACGGGGCAGCAGTGAGGAATATTGGTCAATGGGCGAGAGCCTGAACCAGCCAAGTAG
CGTGAAGGATGAAGGTTCTATGGATTGTAAACTTCTTTTATAAGGGAATAACAGACATTA
CGTGTAGTGTTTTGCATGTACCTTATGAATAAGCATCGGCTAACTCCGTG
>FBMWY7P01C9SP5 139       0      139
TGGGGAATATTGGACAATGGACCAAAAGTCTGATCCAGCAATTCTGTGTGCACGATGAAG
TTTTTCGGAATGTAAAGTGCTTTCAGTTGGGAAGAAGAAAGTGACGGTACCAACAGAAGA
AGCGACGGCTAAATACGTG
>FBMWY7P01BRFJH 160       0      160
TGGGGAATTTTGGACAATGGGGGCAACCCTGATCCAGCCATGCCGCGTGCAGGATGAAGG
TCTTCGGATTGTAAACTGCTTTTGTCAGGGACGAAAAGGATTGTGCTAATACCATGATCT
GCTGACGGTACCTGAAGAATAAGCACCGGCTAACTACGTG
>FBMWY7P01BBQDF 179       0      179
TGGGGAATTTTGGACAATGGGGGCAACCCTGATCCAGCCATGCCGCGTGCAGGATGAAGG
TCTTCGGATTGTAAACTGCTTTTGTCAGGGACGAAAAGGATTGTGTTAATACCATGATCT
GCTGACGGTACCTGAAGAATAAGCACCGGCTAACTACGTGCCAGCACGCCGCAAGTAAT
>FBMWY7P01DYDDY 155       0      155
TGAGGAATATTGGTCAATGGACGAGAGTCTGAACCAGCCAAGTAGCGTGAAGGATGACTG
CCCTATGGGTTGTAAACTTCTTTTATACGGGAATAAAGTGAAGCACGTGTGCTTTTTTGT
ATGTACCGTATGAATAAGGATCGGCTAACTCCGTG
>FBMWY7P01A03GW 135       0      135
TGGGGAATATTGCACAATGGGGGAAACCCTGATGCAGTGACGCCGCGTGAGCGATGAAGT
ATTTCGGTATGTAAAGCTCTATCAGCAGGGAAGATAATGACGGTACCTGACTAAGAAGCA
CCGGCTAAATACGTG
>FBMWY7P01CTNNO 156       0      156
TGAGGAATATTGGTCAATGGGCGCGAGCCTGAACCAGCCAAGTAGCGTGAAGGATGACTG
CCCTATGGGTTGTAAACTTCTTTTGTCCGGGAATAAAACCGCCTACGTGTAGGCGCTTGT
ATGTACCGGTACGAATAAGCATCGGCTAACTCCGTG
>FBMWY7P01C3API 139       0      139
TGGGGAATATTAGACAATGGACCAAAAGTCTGATCCAGCAATTCTGTGTGCACGATGACG
GTCTTAGGATTGTAAAGTGCTTTCAATCGGGAAAAAGAAAGTGATGGTACCGATAGAAGA
AGCGACGGCTAAATACGTG
>FBMWY7P01DZGIS 156       0      156
TGAGGAATATTGGTCAATGGGCGCGAGCCTGAACCAGCCAAGTAGCGTGAAGGATGACTG
CCCTATGGGTTGTAAACTTCTTTTGTCCGGGAATAAAACCGCCTACGTGTAGGCGCTTGT
ATGTACCGGTACGAATAAGCATCGGCTAACTCCGTG
>FBMWY7P01EYWYK 135       0      135
TGGGGAATATTGCACAATGGGGGAAACCCTGATGCAGCAACGCCGCGTGAGTGATGAAGG
TTTTCGGATCGTAAAGCTCTGTCTTTGGGGAAGATAATGACGGTACCCAAGGAGGAAGCC
ACGGCTAACAACGTG
>FBMWY7P01DTQLV 135       0      135
TGGGGAATATTGCACAATGGGGGAAACCCTGATGCAGCGACGCCGCGTGAGCGATGAAGT
ATTTCGGTATGTAAAGCTCTATCAGCAGGGAAGATAATGACGGTACCTGACTAAGAAGCA
CCGGCTAAATACGTG
>FBMWY7P01CH2HD 139       0      139
TGGGGAATATTGGACAATGGACCAAAAGTCTGATCCAGCAATTCTGTGTGCACGATGAAG
TTTTTCGGAATGTAAAGTGCTTTCAGTTGGGAAGAAGAAAGTGATGGTACCGATAGAAGA
AGCGACGGCTAAATACGTG
>FBMWY7P01C1DM7 139       0      139
TGGGGAATATTGGACAATGGACCAAAAGTCTGATCCAGCAATTCTGTGTGCACGATGAAG
TTTTTCGGAATGTAAAGTGCTTTCAGTTGGGAAGAAGAAAGTGACGGTACCAACAGAAGA
AGCGACGGCTAAATACGTG
>FBMWY7P01ETMMO 159       0      159
TGAGGAATATTGGTCAATGGGCGCGAGCCTGAACCAGCCAAGTAGCGTGAAGGATGACTG
CCCTATGGGTTGTAAACTTCTTTTGTCCGGGAATAAAACCGCCTACGTGTAGGCGCTTGT
ATGTACCGGTACGAATAAGCATCGGCTAACTCCGTGCCC
>FBMWY7P01EZ5GG 156       0      156
TGGGGAATATTGGTCAATGGGCGCGAGCCTGAACCAGCCAAGTAGCGTGAAGGATGACTG
CCCTATGGGTTGTAAACTTCTTTTGTCCGGGAATAAAACCGCCTACGTGTAGGCGCTTGT
ATGTACCGGTACGAATAAGCATCGGCTAACTCCGTG
>FBMWY7P01DHDX2 161       0      161
TGGGGAATTTTGGACAATGGGGGCAACCCTGATCCAGCCATGCCGCGTGCAGGATGAAGG
TCTTCGGATTGTAAACTGCTTTTGTCAGGGACGAAAAGGATTGTGCTAATACCATGATCT
GCTGACGGTACCTGAAGAATAAGCACCGGCTAACTACGTGT
>FBMWY7P01ENYSI 158       0      158
TGAGGAGTATTGGTCAATGGGCGCGAGCCTGAACCAGCCAAGTAGCGTGAAGGATGACTG
CCCTATGGGTTGTAAACTTCTTTTGTCCGAGAATAAAACCGCCTACGTGTAGGCGCTTGT
ATGTACCGGTACGAATAAGCATCGGCTAACTCCGTGCT
>FBMWY7P01ENW1E 141       0      141
TGGGGAATATTGGACAATGGACCGAAAGTCTGATCCAGCAATTCTGTGTGCACGATGAAG
TTTTTCGGAATGTAAAGTGCTTTCAGTTGAGAAGAAGAAAGTGACGGTACCAACAGAAGA
AGCGACGGCTAAATACGTGCC
>FBMWY7P01C0P0K 161       0      161
TGGGGAATCTTCCGCAATGGGCGAAAGCCTGACGGAGCAACGCCGCGTGAACGATGAAGG
TCTTAGGATCGTAAAGTTCTGTTGTTAGGGACGAAGGGTGAGAATCATAATAAGGTTTTT
ATTTGACGGTACCTAACGAGGAAGCCACGGCTAACTACGTG
>FBMWY7P01BN31V 162       0      162
TGGGGAATTTTGGACAATGGGGGCAACCCTGATCCAGCCATGCCGCGTGCAGGATGAAGG
TCTTCGGATTGTAAACTGCTTTTGTCAGGGACGAAAAGGATTGTGCTAATACCATGATCT
GCTGACGGTACCTGAAGAATAAGCACCGGCTAACTACGTGCT
>FBMWY7P01ECX3A 139       0      139
TGGGGAATATTGGACAATGGACCAAAAGTCTGATCCAGCAATTCTGTGTGCACGATGACG
GTCTTAGGATTGTAAAGTGCTTTCAATTGGGAAGAAAAAAATGACGGTACCAATAGAAGA
AGCGACGGCTAAATACGTG
>FBMWY7P01ENA8J 138       0      138
TGGGGAATATTGGACAATGGACCAAAGTCTGATCCAGCAATTCTGTGTGCACGATGACGG
TCTTAGGATTGTAAAGTGCTTTCAATTGGGAAGAAAAAAATGACGGTACCAATAGAAGAA
GCGACGGCTAAATACGTA
>FBMWY7P01AHHVS 110       0      110
CCTACGAGGCAGCAGTGAGGAATATTGGTCAATGGGCGCGAGCCTGAACCAGCCAAGTAG
CGTGAAGGATGACTGCCCTATGGGTTGTAAACTTCTTTNTTCGGAGAAAC
>FBMWY7P01EAU5H 160       0      160
TGGGGAATTTTGGACAATGGGGGCAACCCTGATCCAGCCATGCCGCGTGCAGGATGAGGG
TCTTCGGATTGTAAACTGCTTTTGTCAGGGACGAAAAGGATTGTGCTAATACCATGATCT
GCTGACGGTACCTGAAGAATAAGCACCGGCTAACTACGTG
>FBMWY7P01EQWRT 156       0      156
TGAGGAATATTGGTCAATGGACGAGAGTCTGAACCAGCCAAGTAGCGTGAAGGATGACTG
CCCTATGGGTTGTAAACTTCTTTTATACGGGAATAAAGTGAAGCACGTGTGCTTTTTTGT
ATGTACCGTATGAATAAGGATCGGCTAACTCCGTGT
>FBMWY7P01BXEMT 139       0      139
TGGGGAATATTGCACAATGGGGGAAACCCGTGATGCAGCGACGCCGCGTGGAGGAAGAAG
GTCTTCGGATTGTAAACTCCTGTTGTTGGGGAAGATAATGACGGTACCCAACAAGGAAGT
GACGGCTAACTACGTGCCG
>FBMWY7P01B2BJE 157       0      157
TGAGGAATATTGGTCAATGGACGAGAGTCTGAACCAGCCAAGTAGCGTGAAGGATGACTG
CCCTATGGGTTGTAAACTTCTTTTATACGGGAATAAAGTGAAGCACGTGTGCTTTTTTGT
ATGTACCGTATGAATAAGGATCGGCTAACTCCGTGCT
>FBMWY7P01CSM1G 138       0      138
TGGGGAATATTGCACAATGGGGGAAACCCTGATGCAGCGACGCCGCGTGGAGGAAGAAGG
TCTTCGGATTGTAAACTCCTGTTGTTGGGGAAGATAATGACGGTAACCCAACAAGGAAGT
GACGGCTAACTACGTGCT
>FBMWY7P01D4M41 172       0      172
TGAGGAATATTGGTCAATGGCCGAGAGCCTGAACCAGCCAAGTAGCGTGAAGGATGAAGG
TCCTACGGATTGTAAACTTCTTTTATACGGGAATAAAGTTTCCTACGTGTAGGATTTTGT
TATGTACCGTATGAATAAGCATCGGCTAACTCCGTGCCGGCAGTGCGGTAAT
>FBMWY7P01C32AV 157       0      157
TGAGGAATATTGGTCAATGGACGAGAGTCTGAACCAGCCAAGTAGCGTGAAGGATGAAGG
TCCTACGGATTGTAAACTTCTTTTATAAGGGAATAAAACCTCCCACGTGTGGGAGCTTGT
ATGTACCTTATGAATAAGCATCGGCTAACTCCGTGCA
>FBMWY7P01D5GQ6 157       0      157
TGAGGAATATTGGTCAATGGACGAGAGTCTGAACCAGCCAAGTAGCGTGAAGGATGACTG
CCCTATGGGTTGTAGACTTCTTTTATACGGGAATAAAGTGAGCCACGTGTGGTTTTTTGT
ATGTACCGTATGAATAAGGATCGGCTAACTCCGTGCT
>FBMWY7P01DDTY3 139       0      139
TGGGGAATATTGGACAATGGACCAAAAGTCTGATCCAGCAATTCTGTGTGCACGATGACG
GTCTTAGGATTGTAAAGTGCTTTCAATCGGGAAAAAGAAAGTGATGGTACCGATAGAAGA
AGCGACGGCTAAATACGCG
>FBMWY7P01D36Q4 155       0      155
TGAGGAATATTGGTCAATGGACGCAAGTCTGAACCAGCCAAGTAGCGTGCAGGACGACGG
CCCTCTGGGTTGTAAACTGCTTTTAGTTGGGAATAAAGTGCAGCTCGTGAGCTGTTTTGT
ATGTACCATCAGAAAAAGGACCGGCTAATTCCGTG
>FBMWY7P01BME28 68       0      68
TGGGGAATTTTGGACAATGGGGGCAACCCTGATCCAGCCATGCCGCGTGCAGGAAGAAGG
CCTGTGTA
>FBMWY7P01ELZK3 135       0      135
TGAGGAATATTGGTCAATGGGGGAAACCCTGATGCAGCAACGCCGCGTGAGTGATGAAGT
ATTTCGGTATGTAAAGCTCTATCAGCAGGGAAGATAATGACGGTACCTGACTAAGAAGCA
CCGGCTAAATACGTG
>FBMWY7P01AU0IR 143       0      143
TGGGGAATATTGGACAATGGACCAAAAGTCTGATCCAGCAATTCTGTGTGCACGATGACG
GTCTTAGGATTGTAAAGTGCTTTCAATCGGGAAAAAGAAAAGTGATGGTACCGATAGAAG
AAGCGACGGCTAAATAACGTGCT
>FBMWY7P01D42W2 157       0      157
TGAGGAATATTGGTCAATGGGGCGCGAGCCTGAACCAGCCAAGTAGCGTGAAGGATGACT
GCCCTATGGGTTGTAAACTTCTTTTGTCCGGGAATAAAACCGCCTACGTGTAGGCGCTTG
TATGTACCGGTACGAATAAGCATCGGCTAACTCCGTA
>FBMWY7P01EKXRM 135       0      135
TAGGGAATATTGCACAATGGGGGAAACCCTGATGCAGCGACGCCGCGTGAAGGAAGAAGT
ATCTCGGTATGTAAACTTCTATCAGCAGGGAAGACAATGACGGTACCTGACTAAGAAGCC
CCGGCTAACTACGTA
>FBMWY7P01D3797 156       0      156
TGAGGAATATTGGTCAATGGACGAGAGTCTGAACCAGCCAAGTAGCGTGAAGGATGACTG
CCCTATGGGTTGTAAACTTCTTTTATACGGGAATAAAGTGAAGCACGTGTGCTTTTTTGT
ATGTACCGTATGAATAAGGATCGGCTAACTCCGTGT
>FBMWY7P01A0MPC 179       0      179
CCTACGGGGCAGCAGCGGGGAATTTTGGACAATGGGGGCAACCCTGATCCAGCCATGCCG
CGTGCAGGATGAAGGTCTTCGGATTGTAAACTGCTTTTATTCAGGGACGGAAAAGGAATT
GTGCTAATACCATGATCTGCTGACGGTACCTGAAGAATAAGCACCGGCTAACTACGTGT
>FBMWY7P01A7FSQ 141       0      141
TGGGGAATATTGGACAATGGACCAAAAGTCTGATCCAGCAATTCTGTGTGCACGATGACG
GTCTTAGGATTGTAAAGTGCTTTCAATTGGGAAGAAAAAAAATAGACGGTACCAATAGAA
GAAGCGACGGCTAAATACGTG
>FBMWY7P01CQ1UI 156       0      156
TGAGGAATATTGGTCAATGGGCGCGAGCCTGAACCAGCCAAGTAGCGTGAAGGATGACTG
CCCTATGGGTTGTAAACTTCTTTTGTCCGGGAATAAAACCGCCTACGTGTAGGCGCTTGT
ATGTACCGGTACGAATAAGCATCGGCTAACTCCGTG
>FBMWY7P01A0W4D 161       0      161
TAGGGAATTTTCGTCAATGGGCGCAAGCCTGAACGAGCAATGCCGCGTGGGTGAAGAAGG
TCTTCGGATCGTAAAGCTCTGTTGCGAGGGAAAAAGGAAGAGAAGAGGGAATGATTCTCT
TTTGATGGTACCTCGCCAGAAAGTCACGGCTAACTACGTGT
>FBMWY7P01C1SOD 155       0      155
TGAGGAATATTGGTCAATGGGCGAGAGCCTGAACCAGCCAAGTAGCGTGAAGGATGAAGG
TCCTACGGATTGTAAACTTCTTTTATACGGGAATAAAGTTTCCTACGTGTAGGATTTTGT
ATGTACCGTATGAATAAGCATCGGCTAACTCCGTG
>FBMWY7P01BAA8X 72       0      72
TGGGGGATATTGCACAATGGGCGAAAGCCTGATGCAGCGACGCCGCGTGAGGGAAGACGG
CCTGTGTACTCT
>FBMWY7P01BZB1B 137       0      137
TGGGAATATTGGACAATGGACCAAAATCTGATCCAGCAATTCTGTGTGCACGATGAAGTT
TTTCGGAATGTAAAGTGCTTTCAGTTGGGAAGAAGAAAGTGACGGTACCAACAGAAGAAG
CGACGGCTAAATACGTA
>FBMWY7P01CWUVA 156       0      156
TGAGGAATATTGGTCAATGGGCGCGAGCCTGAACCAGCCAAGTAGCGTGAAGGATGACTG
CCCTATGGGTTGTAAACTTCTTTTGTCCGGGAATAAAACCGCCTACGTGTAGGCGCTTGT
ATGTACCGGTACGAATAAGCATCGGCTAACTCCGTG
>FBMWY7P01BE7ES 162       0      162
TGGGGAATCTTCCGCAATGGGCGAAAGCCTGACGGAGCAATGCCGCGTGAGTGATGAAGG
AATTCGTTCCGTAAAACTCTTTTGTTTATGACGAATGTGCAGATTGTGAATAATTATTTG
TAATGACGGTAGTAAACGAATAAGCCACGGCTAACTACGTGT
>FBMWY7P01A24BL 136       0      136
TGGGGAATATTGCACAATGGAGGAAACTCTGATGCAGCGACGCCGCGTGAGGGAAGAAGA
TTTTCGGATTGTAAACCTCTGTCTTCGGGGACGAAGTATGACGGTACCCGAGGAGGAAGC
CACGGCTAACTACGTG
>FBMWY7P01AROY5 137       0      137
TGGGGGATATTGCACAATGGGGGAAACCCTGATGCAGCGACGCCGCGTGAGTGAAGAAGT
ACTTCGGTACGTAAAGCTCTATCAGCAGGGAAGAGAATGACGGTACCTGACTAAGAAGCC
CCGGCTAACTACGTGCA
>FBMWY7P01E26DP 159       0      159
TGAGGAATATTGGTCAATGGGCGCGAGCCTGAACCAGCCAAGTAGCGTGAAGGATGACTG
CCCTATGGGTTGTAAACTTCTTTTGTCCGTGAATAAAACCGCCTACGTGTAGGCGCTTGT
ATGTACCGGTACGAATAAGCATCGGCTAACTCCGTGCCC
>FBMWY7P01COYO2 134       0      134
TGGGAATATTGCACAATGGGGGAAACCCTGATGCAGCGACGCCGCGTGGAGGAAGAAGGT
CTTCGGATTGTAAACTCCTGTTGTTGGGGAAGATAATGACGGTACCCAACAAGGAAGTGA
CGGCTAACTACGTG
>FBMWY7P01A0HIX 171       0      171
CCTACGAGGCAGCAGTGAGGAATATTGGTCAAGTGGACGAGAGTCTGAACCAGCCAAGTA
GCGTGAAGGATGACTGCCCTATGGGTTGTAAACTTCTTTTATACGGGAATAAAGTGAAGC
ACGTGTGCTTTTTTGTATGTACCGTATGAATAAGGATCGGCTAACTCCGTG
>FBMWY7P01EHNMM 142       0      142
TGGGGAATATTGGACAATGGACCAAAAGTCTGATCCAGCAATTCTGTGTGCACGATGAAG
TTTTTCGGAATGTAAAGTGCTTTCAGTTGGGAAGAAGAAAGTGACGGTACCAACAGAAGA
AGCGACGGCTAAATACGTGCCG
>FBMWY7P01CAW7S 141       0      141
TGGGGAATATTGGACAATGGACCAAAAGTCCGATCCAGCAATTCTGTGTGCACGATGACG
GTCTTAGGATTGTAAAGTGCTTTCAATTGGGAAGAAAAAAAATAGACGGTACCAATAGAA
GAAGCGACGGCTAAATACGTG
>FBMWY7P01EZXZ7 88       0      88
TGGGGAATATTGCACAATGGGCGCAAGCCTGATGCAGCAACGCCGCGTGAGCGATGAAGG
CCTGGTCGTAAGACTCTNTCCTCAGAGA
>FBMWY7P01ED2O8 141       0      141
GTGGGGAATATTGGACAATGGACCAAAAGTCTGATCCAGCAATTCTGTGTGCACGATGAC
GGTCTTAGGATTGTAAAGTGCTTTCAATTGGGAAAGAAAAAATGACGGTACCAATAGAAG
AAGCAACGGCTAAATACGTGT
>FBMWY7P01AVUBJ 160       0      160
TAGGGAATCTTCCACAATGGGCGAAAGCCTGATGGAGCAACGCCGCGTGGGTGAAGAAGG
TCTTCGGATCGTAAAACCCTGTTGTTAGAGAAGAAAGTGCGTGAGAGTAACTGTTCACGT
TTCGACGGTATCTAACCAGAAAGCCACGGCTAACTACGTG
>FBMWY7P01E0FII 155       0      155
TGAGGAATATTGGTCAATGGACGAGAGTCTGAACCAGCCAAGTAGCGTGAAGGATGACTG
CCCTATGGGTTGTAAACTTCTTTTATACGGGAATAAAGTGAAGCACGTGTGCTTTTTTGT
ATGTACCGTATGAATAAGGATCGGCTAACTCCGTG
>FBMWY7P01A85VK 139       0      139
TGGGGAATATTGGACAATGGACCAAAGTCTGATCCAGCAATTCTGTGTGCACGATGACGG
TCTTAGGATTGTAAAGTGCTTTCAATTGGGAAGAAAAAAATGCGGTACCAATAGAAGAAG
CGACGGCTAAATACGTGCA
>FBMWY7P01CF7IG 155       0      155
TGAGGAATATTGGTCAATGGACGAGAGTCTGAACCAGCCAAGTAGCGTGAAGGATGACTG
CCCTATGGGTTGTAAACTTCTTTTATACGGGAATAAAGTATTCCACGTGTGGAATTTTGT
ATGTACCGTATGAATAGGGATCGGCTAACTCCGTG
>FBMWY7P01DGMF3 156       0      156
TGAGGAATATTGGTCAATGGGCGCGAGCCTGAACCAGCCAAGTAGCGTGAAGGATGACTG
CCCTATGGGTTGTAAACTTCTTTTGTCCGGGAATAAAACCGCCTACGTGTAGGCGCTTGT
ATGTACCGGTACGAATAAGCATCGGCTAACTCCGCG
>FBMWY7P01EBNBB 155       0      155
TGAGGAATATTGGTCAATGGGCGAGAGCCTGAACCAGCCAAGTAGCGTGAAGGATGAAGG
TCCTACGGATTGTAAACTTCTTTTATACGGGAATAAAGTTTCCTACGTGTAGGATTTTGT
ATGTACCGTATGAATAAGCATCGGCTAACTCCGTG
>FBMWY7P01C4IOD 163       0      163
TGGGGAATCTTCCGCAATGGGCGAAAGCCTGACAGAGCAATGCCGCGTGAGTGATGAAGG
AATTCGTTCCGTAAAACTCTTTTGTTTATGACGAATGTGCAGATTGTGAATAATTATTTG
TAATGACGGTAGTAAACGAATAAGCCACGGCTAACTACGTGCT
>FBMWY7P01A3JLC 155       0      155
TGAGGAATATTGGTCAATGGACGAGAGTCTGAACCAGCCAAGTAGCGTGAAGGATGACTG
CCCTATGGGTTGTAAACTTCTTTTATATGGGAATAAAAAAGAGCACGTGTGCTCTATTGT
ATGTACCTTATGAATAAGCATCGGCTAATTCCGTG
>FBMWY7P01DHHOI 160       0      160
TAGGGAATCTTCCACAATGGGCGGAAGCCTGATGGAGCAACGCCGCGTGGGTGAAGAAGG
TCTTCGGATCGTAAAACCCTGTTGTTAGAGAAGAAAGTGCGTGAGAGTAACTGTTCACGT
TTCGACGGTATCTAACCAGAAAGCCACGGCTAACTACGTT
>FBMWY7P01DIFTA 60       0      60
CCTACGGTGGAGGCAGCAGGGTGGGGAATTATTGACACGAATAGGGGGAACCCTGATGCA
>FBMWY7P01DES6Q 135       0      135
TGGGGAATATTGCACAATGGGGGAAACCCTGATGCAGCGACGCCGCGTGAGCGAAGAAGT
ATTTCGGTATGTAAAGCTCTATCAGCAGGGAAGAAAATGACGGTACCTGACTAAGAAGCC
CCGGCTAACTACGTG
>FBMWY7P01AXIQ7 135       0      135
TGGGGAATATTGCACAATGGGGGAAACCCTGATGCAGCGACGCCGCGTGAGCGATGAAGT
ATTTCGGTATGTAAAGCTCTATCAGCAGGGAAGATAATGACGGTACCTGACTAAGAAGCA
CCGGCTAAATACGTG
>FBMWY7P01DYG8T 135       0      135
TGGGGGATATTGCACAATGGGGGAAACCCTGATGCAGCGACGCCGCGTGAGTGAAGAAGT
ACTTCGGTACGTAAAGCTCTATCAGCAGGGAAGAGAATGACGGTACCTGACTAAGAAGCC
CCGGCTAACTACGTG
>FBMWY7P01C72GM 135       0      135
TGGGGAATATTGCACAATGGGGGAAACCCTGATGCAGCGACGCCGCGTGGAGGAAGAAGG
TCTTCGGATTGTAAACTCCTGTTGTTGGGGAAGATAATGACGGTACCCAACAAGGAAGTG
ACGGCTAACTACGTG
>FBMWY7P01EZSN7 160       0      160
TGGGGAATTTTGGACAATGGGGGCAACCCTGATCCAGCCATGCCGCGTGCAGGATGAAGG
TCTTCGGATTGTAAACTGCTTTTGTCAGGGACGAAAAGGATTGTGTTAATACCATGATCT
GCTGACGGTACCTGAAGAATAAGCACCGGCTAACTACGTG
>FBMWY7P01EB7S6 148       0      148
TGGGGAATATTGCACAATGGGGGAAACCCTGATGCAGCGACGCCGCGTGAAGGAAGAAGT
ATCTCGGTATGTAAACTTCTATCAGCAGGGAAGAAAATGACGGTACCTGACTAAGAAGCC
CCGGCTAACTACGTGCCANNCGCGAGTA
>FBMWY7P01DZPGZ 136       0      136
TGGGGAATATTGCACAATGGGGGAAACCCTGATGCAGCGACGCCGCGTGAAGGAAGAAGT
ATTTCGGTATGTAAACTTCTATCAGCAGGGAAGAAAATGACGGTACCTGACTAAGAAGCC
CCGGCTAACTACGTGT
>FBMWY7P01EMPWS 139       0      139
TGGGGAATATTGGACAATGGACCAAAAGTCTGATCCAGCAATTCTGTGTGCACGATGACG
GTCTTAGGATTGTAAAGTGCTTTCAATCGGGAAAAAGAAAGTGATGGTACCGATAGAAGA
AGCGACGGCTAAATACGTA
>FBMWY7P01BQHCF 156       0      156
TGAGGAATATTGGTCAATGGGCGCGAGCCTGAACCAGCCAAGTAGCGTGAAGGATGACTG
CCCTATGGGTTGTAAACTTCTTTTGTCCGGGAATAAAACCGCCTACGTGTAGGCGCTTGT
ATGTACTGGTACGAATAAGCATCGGCTAACTCCGTG
>FBMWY7P01B7ENN 55       0      55
TGAGGAATATTGGTCAATGGCGAGAGCTGAACCAGCCAAGTAGCGTGAAGGATGA
>FBMWY7P01EM6DP 136       0      136
TGGGGAATATTGCACAATGGGGGAAACCCTGATGCAGCGACGCCGCGTGGAGGAAGAAGG
TCTTCGGATTGTAAACTCCTGTTGTTGGGGAAGATAATGACGGTACCCAACAAGGAAGTG
ACGGCTAACTACGTGG
>FBMWY7P01EIFV8 139       0      139
TGGGGAATATTGGACAATGGACCAAAAGTCTGATCCAGCAATTCTGTGTGCACGATGACG
GTCTTAGGATTGTAAAGTGCTTTCAATCGGGAAAAAGAAAGTGATGGTACCGATAGAAGA
AGCGACGGCTAAATACGTG
>FBMWY7P01A8TL9 137       0      137
TAGGGAATATTGCACAATGGGGGAAACCCTGATGCAGCGACGCCGCGTGAAGGAAGAAGT
ATCTCGGTATGTAAACTTCTATCAGCAGGGAAGACAATGACGGTACCTGACTAAGAAGCC
CCGGCTAACTACGTGCT
>FBMWY7P01BK7JY 136       0      136
TGGGGAATATTGCACAATGGGGGAAACCCTGATGCAGCGACGCCGCGTGAGCGATGAAGT
ATTTCGGTATGTAAAGCTCTATCAGCAGGGAAGATAATGACGGTACCTGACTAAGAAGCA
CCGGCTAAATACGTGT
>FBMWY7P01BA4NQ 158       0      158
TGAGGAATATTGGTCAATGGGCGCGAGCCTGAACCAGCCAAGTAGCGTGAAGGATGACTG
CCCTATGGGTTGTAAACTTCTTTTGTCCGGGAATAAAACCGCCTACGTGTAGGCGCTTGT
ATGTACCGGTACGAATAAGCATCGGCTAACTCCGTGCT
>FBMWY7P01DJVPC 137       0      137
TAGGGAATATTGCACAAGTGGGGGAAACCCTGATGCAGCGACGCCGCGTGAAGGAAGAAG
TATCTCGGTATGTAAACTTCTATCAGCAGGGAAGACAATGACGGTACCTGACTAAGAAGC
CCCGGCTAACTACGTGT
>FBMWY7P01DP8G7 142       0      142
TGGGGAATATTGGACAATGGACCAAAAGTCTGATCCAGCAATTCTGTGTGCACGATGACG
GTCTTAGGATTGTAAAGTGCTTTCAATCGGGAAAAAGAAAGTGATGGTACCGATAGAAGA
AGCGACGGCTAAATACGTGCCG
>FBMWY7P01DAWQI 158       0      158
TGAGGAATATTGGTCAATGGGCGCGAGCCTGAACCAGCCAAGTAGCGTGAAGGATGACTG
CCCTATGGGTTGTAAACTTCTTTTGTCCGGAAATAAAACCGCCTACGTGTAGGCGCTTGT
GTGTACCGGTACGAATAAGCATCGGCTAACTCCGTGCA
>FBMWY7P01EWJL0 137       0      137
TGGGGAATATTGCACAATGGAGGAAACCCTGATGCAGCGACGCCGCGTGAGTGAAGAAGT
ATTTCGGTATGTAAAGCTCTATCAGCAGGGAAGATAATGACGGTACCTGACTAAGAAGCT
CCGGCTAAATACGTGCT
>FBMWY7P01DZHVT 141       0      141
TGGGGAATATTGGACAATGGACCAAAAGTCTGATCCAGCAATTCTGTGTGCACGATGACG
GTCTTAGGATTGTAAAGTGCTTTCAATTGGGAAGAAAAAAATGACGGTACCAATAGAAGA
AGCGACGGCTAAATACGTGCT
>FBMWY7P01D72RQ 170       0      170
CCTACGGGGCAGCAGTGAGGAATATTGGTCAATGGACGAGAGTCTGAACCAGCCAAGTAG
CGTGAAGGAAGACTGCCCTATGGGTTGTAAACTTCTTTTATAAGGGAATAAAGTCAGGTA
CGTGTACCTGTTTGTATGTACCTTATGAATAAGCATCGGCTAACTCCGTG
>FBMWY7P01C2YP5 156       0      156
TGAGGAATATTGGTCAATGGGCGAGAGCCTGAACCAGCCAAGTAGCGTGAAGGATGAAGG
TTCTATGGATTGTAAACTTCTTTTATAAGGGAATAACAGACATTACGTGTAGTGTTTTGC
ATGTACCTTATGAATAAGCATCGGCTAACTCCGTGT
>FBMWY7P01CT5W5 139       0      139
TGGGGAATATTGGACAATGGACCAAAAGTCTGATCCAGCAATTCTGTGTGCACGATGAAG
TTTTTCGGAATGTAAAGTGCTTTCAGTTGGGAAGAAGAAAGTGACGGTACCAACAGAAGA
AGCGACGGCTAAATACGTG
>FBMWY7P01COAIZ 141       0      141
TGGGGAATATTGGACAATGGACCAAAAGTCTGATCCAGCAATTCTGTGTGCACGATGAAG
TTTTTCGGAATGTAAAGTGCTTTCAGTTGGGAAGAAGAAAGTGACGGTACCAACAGAAGA
AGCGACGGCTAAATACGTGCT
>FBMWY7P01DCNWZ 140       0      140
TGGGGAATATTGGACAATGGACCAAAAGTCTGATCCAGCAATTCTGTGTGCACGATGAAG
TTTTTCGGAATGTAAAGTGCTTTCAGTTGGGAAGAAGAAAGTGACGGTACCAACAGAAGA
AGCGACGGCTAAATACGTGA
>FBMWY7P01EN08M 140       0      140
TGGGGAATATTGGACAATGGACCAAAAGTCTGATCCAGCAATTCTGTGTGCACGATGACG
GTCTTAGGATTGTAAAGTGCTTTCAATCGGGAAAAAGAAAGTGATGGTACCGATAGAAGA
AGCAACGGCTAAATACGTGT
>FBMWY7P01A4OV1 155       0      155
TGAGGAATATTGGTCAATGGACGCAAGTCTGAACCAGCCAAGTAGCGTGCAGGATGACGG
CCCTCTGGGTTGTAAACTGCTTTTAGTTGGGAATAAAGTGCAGCTCGTGAGCTGTTTTGT
ATGTACCATCAGAAAAAGGACCGGCTAATTCCGTG
>FBMWY7P01DGPL4 143       0      143
TGGGGAATATTAGACAATGGACCAAAAGTCTGATCCAGCAATTCTGTGTGCACGATGACG
GTCTTAGGATTGTAAAGTGCTTTCAATTGGGAAGAAAAAAAATGACGGTACCAATAGAAG
AAGCGACGGCTAAATACGTGCCG
>FBMWY7P01CD3M8 135       0      135
TGGGGAATATTGCACAATGGGGGAAACCCTGATGCAGCGACGCCGCGTGGAGGAAGAAGG
TCCTCGGATTGTAAACTCCTGTTGTTGGGGAAGATAATGACGGTACCCAACAAGGAAGTG
ACGGCTAACTACGTA
>FBMWY7P01CZ4KH 162       0      162
TGGGGAATTTTGGACAATGGGGGCAACCCTGATCCAGCCATGCCGCGTGCAGGATGAAGG
TCTTCGGATTGTAAACTGCTTTTGTCAGGGACGAAAAGGATTGTGCTAATACCATGACCT
GCTGACGGTACCTGAAGAATAAGCACCGGCTAACTACGTGCT
>FBMWY7P01D9CXZ 140       0      140
TGGGGAATATTGGACAATGGACCAAAAGTCTGATCCAGCAATTCTGTGTGCACGATGACG
GTCTTAGGATTGTAAAGTGCTTTCAATTGGGAAGAAAAAAATGACGGTACCAATAGAAGA
AGCGACGGCTAAATACGTGT
>FBMWY7P01AZ7GL 144       0      144
TGGGGAATATTGGACAATGGACCAAAAGTCTGATCCAGCAATTCTGTGTGCACGATGACG
GTCTTAGGATTGTAAAGTGCTTTCAATTGGGAAGGAAAAAAATAGACGGTACCAATAGAA
GAAGCGACGGCTAAATAACGTGCT
>FBMWY7P01BIAL3 149       0      149
CCTAGAGGCAGCAGTAGGGAATATTGCACAATGGGGGAAACCCTGATGCAGCGACGCCGC
GTGAAGGAAGAAGTATCTCGGTATGTAAACTTCTATCAGCAGGGAAGACAATGACGGTAC
CTGACTAAGAAGCCCCGGCTAACTACGTG
>FBMWY7P01C4FHG 156       0      156
TGAGGAATATTGGTCAATGGGCGCGAGCCTGAACCAGCCAAGTAGCGTGAAGGATGACTG
CCCTATGGGTTGTAAACTTCTTTTGTCCGGGAATAAAACCGCCTACGTGTAGGCGCTTGT
ATGTACCGGTACGAATAAGCATCGGCTAACTCCGTG
>FBMWY7P01A8Y43 157       0      157
TGAGGAATATTGGTCAATGGGCGCGAGCCTGAACCAGCCAAGTAGCGTGAAGGATGACTG
CCCTATGGGTTGTAAACTTCTTTTGTCCGGGAATAAAACCGCCTACGTGTAGGCGCTTGT
ATGTACCGGTACGAATAAGCATCGGCTAACTCCGTGT
>FBMWY7P01CMSS0 139       0      139
TGGGGAATATTGGACAATGGACCAAAAGTCTGATCCAGCAATTCTGTGTGCACGATGACG
GTCTTAGGATTGTAAAGTGCTTTCAATTGGGAAGAAAAAAATGACGGTACCAATAGAAGA
AGCGACGGCTAAATACGTG
>FBMWY7P01A7E07 157       0      157
TGAGGAATATTGGTCAATGGGCGCGAGCCTGAACCAGCCAAGTAGCGTGAAGGATGACTG
CCCTATGGGTTGTAAACTTCTTTTGTCCGGGAATAAAACCGCCTACGTGTAGGCGCTTGT
ATGTACCGGTACGAATAAGCATCGGCTAACTCCGTGG
>FBMWY7P01CG6TB 155       0      155
TGAGGAATATTGGTCAACGGACGAGAGTCTGAACCAGCCAAGTAGCGTGAAGGATGACTG
CCCTATGGGTTGTAAACTTCTTTTATACGGGAATAAAGTGAAGCACGTGTGCTTTTTTGT
ATGTACCGTATGAATAAGGATCGGCTAACTCCGTG
>FBMWY7P01CP0HZ 142       0      142
TGGGGAATATTGGACAATGGACCAAAAGTCTGATCCAGCAATTCTGTGTGCACGATGACG
GTCTTAGGATTGTAAAGTGCTTTCAATTGGGAAGAAAAAAATGACGGTACCAATAGAAGA
AGCGACGGCTAAATACGTGCCG
>FBMWY7P01BNZ1O 155       0      155
TGAGGAATATTGGTCAATGGACGAGAGTCTGAACCAGCCAAGTAGCGTGAAGGAAGACTG
CCCTATGGGTTGTAAACTTCTTTTATAAGGGAATAAAGTCAGGTACGTGTACCTGTTTGT
ATGTACCTTATGAATAAGCATCGGCTAACTCCGTA
>FBMWY7P01BD0YS 157       0      157
TGAGGAATATTGGTCAATGGACGAGAGTCTGAACCAGCCAAGTAGCGTGAAGGATGACTG
CCCTATGGGTTGTAAACTTCTTTTATACGGGAATAAAGTGAAGCACGTGTGCTTTTTTGT
ATGTACCGTATGAATAAGGATCGGCTAACTCCGTGCT
>FBMWY7P01BX2OG 138       0      138
TGGGGAATATTGCACAATGGGGGAAACCCTGATGCAGCGACGCCGCGTGAAGGATGAAGT
ATTTCGGTATGTAAACTTCTATCAGCAGGGAAGAAAATGACGGTACCTGAGTAAGAAGCC
CCGGCTAACTACGTGCCT
>FBMWY7P01BKH09 155       0      155
TGAGGAACATTGGTCAATGGACGAGAGTCTGAACCAGCCAAGTAGCGTGAAGGATGACTG
CCCTATGGGTTGTAAACTTCTTTTATATGGGAATAAAAAAGAGTACGTGTGCTCTATTGT
ATGTACCTTATGAATAAGCATCGGCTAATTCCGTG
>FBMWY7P01DXTVY 162       0      162
TGGGGAATCTTCCGCAATGGACGAAAGCCTGACGGAGCAACGCCGCGTGAACGATGAAGG
TCTTAGGATCGTAAAGTTCTGTTGTTAGGGACGAAGGGTAAGAATCATAATAAGGTTTTT
ATTTGACGGTACCTAACGAGGAAGCCACGGCTAACCACGTGT
>FBMWY7P01B4IWU 157       0      157
TGAGGAATATTGGTCAATGGACGCAAGTCTGAACCAGCCAAGTAGCGTGCAGGATGACGG
CCCTCCGGGTTGTAAACTGCTTTTATAAGGGAATAAAGTCAGGTACGTGTACCTGTTTGT
ATGTACCTTATGAATAAGCATCGGCTAACTCCGTGCA
>FBMWY7P01CAZJT 135       0      135
TGGGGAATATTGCACAATGGGGGAAACCCTGATGCAGCGACGCCGCGTGAAGGAAGAAGT
ATCTCGGTATGTAAACTTCTATCAGCAGGGAANATAATGACGGTACCTGACTAAGAAGCC
CCGGNTAACTACGTA
>FBMWY7P01CVVJ1 156       0      156
TGAGGAATATTGGTCAATGGGCGCGAGCCTGAACCAGCCAAGTAGCGTGAAGGATGACTG
CCCTATGGGTTGTAAACTTCTTTTGTCCGTGAATAAAACCGCCTACGTGTAGGCGCTTGT
ATGTACCGGTACGAATAAGCATCGGCTAACTCCGTG
>FBMWY7P01CWQI6 156       0      156
TGAGGAATATTGGTCAATGGGCGCGAGCCTGAACCAGCCAAGTAGCGTGAAGGATGACTG
CCCTATGGGTTGTAAACTTCTTTTGTCCGGGAATAAAACCGCCTACGTGTAGGCGCTTGT
ATGTACCGGTGCGAATAAGCATCGGCTAACTCCGTG
>FBMWY7P01DGJ2T 156       0      156
TGAGGAATATTGGTCAATGGGCGCGAGCCTGAACCAGCCAAGTAGCGTGAAGGATGACTG
CCCTATGGGTTGTAAACTTCTTTTGTCCGGGAATAAAACCGCCTACGTGTAGGCGCTTGT
ATGTACCGGTACGAATAAGCATCGGCTAACTCCGTG
>FBMWY7P01DY27K 160       0      160
TAGGGAATTTTCGGCAATGGGGGGAACCCTGACCGAGCAACGCCGCGTGAAGGAAGAAGG
AATTCGTTCTGTAAACTTCTGTTATAAAGGAAGAACGGCGGATATAGGGAATGATATCCG
AGTGACGGTACTTTATGAGAAAGCCACGGCTAACTACGTG
>FBMWY7P01CF99G 157       0      157
TGAGGAATATTGGTCAATGGACGAGAGTCTGAACCAGCCAAGTAGCGTGAAGGAAGACTG
CCCTATGGGTTGTAAACTTCTTTTATAAGGGAATAAAGTCAGGTACGTGTACCTGTTTGT
ATGTACCTTATGAATAAGCATCGGCTAACTCCGTGCT
>FBMWY7P01DQZ6P 157       0      157
TGAGGAATATTGGTCAATGGACGAGAGTCTGAACCAGCCAAGTAGCGTGAAGGATGACTG
CCCTATGGGTTGTAAACTTCTTTTATACGGGAATAAAGTGTTCCACGCGTGGAATTTTGT
ATGTACCGTATGAATAAGGATCGGCTAACTCCGTGCC
>FBMWY7P01CPRFM 135       0      135
TGGGGAATATTGCACAATGGGGGAAACCCTGATGCAGCGACGCCGCGTGGAGGAAGAAGG
TCTTCGGATTGTAAACTCCTGTTGTTGGGGAAGATAATGACGGTACCCAACAAGGAAGTG
ACGGCTAACTACGTG
>FBMWY7P01EOHWV 137       0      137
TGGGGGATATTGCACAATGGGGGAAACCCTGATGCAGCGACGCCGCGTGAGTGAAGAAGT
ACTTCGGTACGTAAAGCTCTATCAGCAGGGAAGAGAATGACGGTACCTGACTAAGAAGCC
CCGGCTAACTACGTGCG
>FBMWY7P01D7GZM 154       0      154
CCTACGGGGCAGCAGTGGGGAATATTGGACAATGGACCAAAAGTCTGATCCAGCAATTCT
GTGTGCACGATGACGGTCTTAGGATTGTAAAGTGCTTTCAATTGGGAAGAAAAAAATGAC
GGTACCAATAGAAGAAGCGACGGCTAAATACGTG
>FBMWY7P01C5M6P 135       0      135
TGGGGAATATTGCACAATGGGGGAAACCCTGATGCAGCGACGCCGCGTGAGCGATGAAGT
ATTTCGGTATGTAAAGCTCTATCAGCAGGGAAGATAATGACGGTACCTGACTAAGAAGCA
CCGGCTAAATACGTG
>FBMWY7P01DDCN4 138       0      138
TGGGGAATATTGCACAATGGGGGAAACCCTGATGCAGCAACGCCGCGTGAAGGAAGACGG
TTTTCGGATTGTAAACTTCTATCGATGGGGAAGAAAAGAATGACGGTACCCAAATAAGAA
GCCCCGGCTAACTACGTG
>FBMWY7P01B94M0 163       0      163
TGGGGAATCTTCCGCAATGGGCGAAAGCCTGACGGAGCAATGCCGCGTGAGTGATGAAGG
AATTCGTTCCGTAAAACTCTTTTGTTTATGACGAATGTGCAGATTGTGAATAATTATTTG
TAATGACGGTAGTAAACGAATAAGCCACGGCTAACTACGTGCA
>FBMWY7P01CCE77 139       0      139
TGGGGAATATTGGACAATGGACCAAAAGTCTGATCCAGCAATTCTGTGTGCACGATGACG
GTCTTAGGATTGTAAAGTGCTTTCAATTGGGAAGAAAAAAATGACGGTACCAATAGAAGA
AGCGACGGCTAAATACGTG
>FBMWY7P01BDCXF 135       0      135
TGGGGAATATTGCACAATGGGGGAAACCCTGATGCAGCGACGCCGCGTGGAGGAAGAAGG
TCTTCGGATTGTAAACTCCTGTTGTTGGGGAAGATAATGACGGTACCCAACAAGGAAGTG
ACGGCTAACTACGTG
>FBMWY7P01D38MS 139       0      139
TGGGGAATATTGGACAATGGACCAAAAGTCTGATCCAGCAATTCTGTGTGCACGATGACG
GTCTTAGGATTGTAAAGTGCTTTCAATTGGGAAGAAAAAAATGACGGTACCAATAGAAGA
AGCGACGGCTAAATACGTG
>FBMWY7P01CV4LZ 138       0      138
TGGGGAATATTGCACAATGGGGGAAACCCTGATGCAGCGACGCCGCGTGGAGGAAGAAGG
TCTTCGGATTGTAAACTCCTGTTGTTGGGGAAGATAATGACGGTACCCAACAAGGAAGTG
ACGGCTAACTACGTGCCA
>FBMWY7P01BULZK 141       0      141
TGGGGAATATTGGACAATGGACCAAAAGTCTGATCCAGCAATTCTGTGTGCACGATGACG
GTCTTAGGATTGTAAAGTGCTTTCAATTGGGAAGAAAAAAATAGACGGTACCAATAGAAG
AAGCGACGGCTAAATACGTGT
>FBMWY7P01C4GNO 137       0      137
TGGGGAATATTGCACAATGGGGGAAACCCTGATGCAGCGACGCCGCGTGGAGGAAGAAGG
TCTTCGGATTGTAAACTCCTGTTGTTGGGGAAGATAATGACGGTACCCAACAAGGAAGTG
ACGGCTAACTACGTGCT
>FBMWY7P01BYAPW 154       0      154
CCTACGGGGCAGCAGTGGGGAATATTGGACAATGGACCAAAAGTCTGATCCAGCAATTCT
GTGCGCACGATGAAGTTTTTCGGAATGTAAAGTGCTTTCAGTTGGGAAGAAGAAAGTGAC
GGTACCAACAGAAGAAGCGACGGCTAAATACGTG
>FBMWY7P01DVJ5I 71       0      71
TAGGGAATATTGCACAATGGGGGAAACCCTGATGCAGCCATGCCGCGTGTGTGAAGAAGG
CCTGGTGTAAG
>FBMWY7P01EKF5O 157       0      157
TGAGGAATATTGGTCAATGGGCGCGAGCCTGAACCAGCCAAGTAGCGTGAAGGATGACTG
CCCTATGGGTTGTAAACTTCTTTTGTCCGGGAATAAAACCGCCTACGTGTAGGCGCTTGT
ATGTACCGGTACGAATAAGCATCGGCTAACTCCGTGT
>FBMWY7P01C2VFC 160       0      160
TGGGGAATTTTGGACAATGGGGGCAACCCTGATCCAGCCATGCCGCGTGCAGGATGAAGG
TCTTCGGATTGTAAACTGCTTTTGTCAGGGACGAAAAGGATTGTGCTAATACCATGATCT
GCTGACGGTACCTGAAGAATAAGCACCGGCTAACTACGTG
>FBMWY7P01ETJ7W 69       0      69
TAGGGAATATTGCACAATGGGGGAAACCCTGATGCAGCCATGCCGCGTGTGTGAAGAAGG
CCTGTGTAG
>FBMWY7P01C7IN5 156       0      156
TGGGGAATATTGGACAATGGACCAAAAGTCTGATCCAGCAATTCTGTGTGCACGATGACG
GTCTTAGGATTGTAAAGTGCTTTCAATCGGGAAAAAGAAAGTGATGGTACCGATAGAAGA
AGCGACGGCTAAATACGTGCCAGCAGCCGGGAGTAT
>FBMWY7P01CW3UO 161       0      161
TGGGGAATTTTGGACAATGGGGGCAACCCTGATCCAGCCATGCCGCGTGCAGGATGAAGG
TCTTCGGATTGTAAACTGCTTTTGTCAGGGACGAAAAGGATTGTGCTAATACCATGATCT
GCTGACGGTACCTGAAGAATAAGCACCGGCTAACTACGTGG
>FBMWY7P01ENWOC 134       0      134
TGGGAATATTGCACAATGGGGGAAACCCTGATGCAGCGACGCCGCGTGGAGGAAGAAGGT
CTTCGGATTGTAAACTCCTGTTGTTGGGGAAGATAATGACGGTACCCAACAAGGAAGTGA
CGGCTAACTACGTG
>FBMWY7P01D0L5P 155       0      155
TGAGGAATATTGGTCAATGGGCGAGAGCCTGAACCAGCCAAGTAGCGTGAAGGATGAAGG
TCCTACGGATTGTAAACTTCTTTTATACGGGAATAAAGTTTCCTACGTGTAGGATTTTGT
ATGTACCGTATGAATAAGCATCGGCTAACTCCGTG
>FBMWY7P01DL2FA 155       0      155
TGAGGAATATTGGTCAATGGGCGAGAGCCTGAACCAGCCAAGTAGCGTGAAGGATGAAGG
TCCTACGGATTGTAAACTTCTTTTATACGGGAATAAAGTTCCCTACGTGTAGGATTTTGT
ATGTACCGTATGAATAAGCATCGGCTAACTCCGTG
>FBMWY7P01DBCQZ 155       0      155
TGAGGAATATTGGTCAATGGACGCAAGTCTGAACCAGCCAAGTAGCGTGCAGGATGACGG
CCCTCCGGGTTGTAAACTGCTTTTAGTTGGGAATAAAGTGCAGCTCGTGAGCTGTTTTGT
ATGTACCATCAGAAAAAGGACCGGCTAATTCCGTG
>FBMWY7P01BV5YG 160       0      160
TAGGGAATTTTCGGCAATGGGGGGAACCCTGACCGAGCAACGCCGCGTGAAGGAAGAAGG
TCTTCGGATTGTAAACTTCTGTTATAAAGGAAGAACGGTATATATAGGGAATGATATATA
AGTGACGGTACTTTATGAGAAAGCCACGGCTAACTACGTG
>FBMWY7P01DI9BF 157       0      157
TGAGGAATATTGGTCAATGGGCGCGAGCCTGAACCAGCCAAGTAGCGTGAAGGATGACTG
CCCTATGGGTTGTAAACTTCTTTTGTCCGGGAATAAAACCGCCTACGTGTAGGCGCTTGT
ATGTACCGGTACGAATAAGCATCGGCTAACTCCGTGT
>FBMWY7P01D35LF 141       0      141
TGGGAATATTGGACAATGGACCAAAAGTCTGATCCAGCAATTCTGTGTGCACGATGACGG
TCTTAGGATTGTAAAGTGCTTTCAATTGGGAAGAAAAAAATGACGGTACCAATAGAAGAA
GCGACGGCTAAATACGTGCCG
>FBMWY7P01EAP6P 134       0      134
TGGGGAATATTGCACAATGGGGGAAACCCTGATGCAGCGACGCCGCGTGGAGGAAGAAGG
TCTTCGGATTGTAAACTCCTGTTGTTGGGAAGATAATGACGGTACCCAACAAGGAAGTGA
CGGCTAACTACGTG
>FBMWY7P01DP6W1 158       0      158
TGAGGAATATTGGTCAATGGACGAGAGTCTGAACCAGCCAAGTAGCGTGAAGGATGACTG
CCCTATGGGTTGTAAACTTCTTTTATACGGGAATAAAGTGAAGCACGTGTGCTTTTTTGT
ATGTACCGTATGAATAAGGATCGGCTAACTCCGTGCCT
>FBMWY7P01E2JS4 136       0      136
TGGGGGATATTGCACAATGGGGGAAACCCTGATGCAGCGACGCCGCGTGAGTGAAGAAGT
ACTTCGGTACGTAAAGCTCTATCAGCAGGGAAGAGAATGACGGTACCTGACTAAGAAGCC
CCGGCTAACTACGTGT
>FBMWY7P01DH3YT 156       0      156
TGAGGAATATTGGTCAATGGGCGCGAGCCTGAACCAGCCAAGTAGCGTGAAGGATGACTG
CCCTATGGGTTGTAAACTTCTTTTGTCCGGGAATAAAACCGCCTACGTGTAGGCGCTTGT
ATGTACCGGTACGAATAAGCATCGGCTAACTCCGTG
>FBMWY7P01CYIXJ 164       0      164
TGGGGAATCTTCCGCAATGGGCGAAAGCCTGACGGAGCAACGCCGCGTGAACGATGAAGG
TCTTAGGATCGTAAAGTTCTGTTGTTAGGGACGAAGGGTAAGAATCATAATAAGGTTTTT
ATTTGACGGTACCTAACGAGGAAGCCACGGCTAACTACGTGCCC
>FBMWY7P01EOQ07 160       0      160
TGGGGAATTTTGGACAATGGGGGCAACCCTGATCCAGCCATGCCGCGTGCAGGATGAAGG
TCTTCGGATTGTAAACTGCTTTTGTCAGGGACGAAAAGGATTGTGTTAATACCATGATCC
GCTGACGGTACCTGAAGAATAAGCACCGGCTAACTACGTG
>FBMWY7P01BC19H 137       0      137
TGGGGAATATTGCACAATGGGGGAAACCCTGATGCAGCGACGCCGCGTGAGTGAAGAAGT
ATCTCGGTATGTAAAGCTCTATCAGCAGGGAAGAAAATGACGGTACCTGACTAAGAAGCC
CCGGCTAACTACGTGCT
>FBMWY7P01AUEQP 157       0      157
TGAGGAATATTGGTCAATGGGCGCGAGCCTGAACCAGCCAAGTAGCGTGAAGGATGACTG
CCCTGTGGGTTGTAAACTTCTTTTGTCCGGGAATAAAACCGCCTACGTGTAGGCGCTTGT
ATGTACCGGTACGAATAAGCATCGGCTAACTCCGTGT
>FBMWY7P01C0VWK 161       0      161
GTGGGGAATTTTGGACAATGGGGGCAACCCTGATCCAGCCATGCCGCGTGCAGGATGAAG
GTCTTCGGATTGTAAACTGCTTTTGTCAGGGACGAAAAGGATTGTGCTAATACCATGATC
TGCTGACGGTACCTGAAGAATAAGCACCGGCTAACTACGTA
>FBMWY7P01EHMNC 155       0      155
TGAGGAATATTGGTCAATGGACGAGAGTCTGAACCAGCCAAGTAGCGTGAAGGATGACTG
CCCTATGGGTTGTAAACTTCTTTTATATGGGAATAAAAAAGAGTACGTGTGCTCTATTGT
ATGTACCTTATGAATAAGCATCGGCTAATTCCGTG
>FBMWY7P01BDAAG 136       0      136
TGGGGAATATTGCACAATGGGGGAAACCCGTGATGCAGCGACGCCGCGTGAAGGATGAAG
TATTTCGGTATGTAAACTTCTATCAGCAGGGAAGAAAATGACGGTACCTGACTAAGAAGC
CCCGGCTAACTACGTA
>FBMWY7P01B46PV 158       0      158
TGAGGAATATTGGTCAATGGACGAGAGTCTGAACCAGCCAAGTAGCGTGAAGGATGACTG
CCCTATGGGTTGTAAACTTCTTTTGTCCGGGAATAAAACCGCCTACGTGTAGGCGCTTGT
ATGTACCGGTACGAATAAGCATCGGCTAACTCCGTGCT
>FBMWY7P01ED1H2 141       0      141
TGGGGAATATTGGACAATGGACCAAAAGTCTGATCCAGCAATTCTGTGTGCACGATGACG
GTCTTAGGATTGTAAAGTGCTTTCAATTGGGAAGAAAAAAATAGACGGTACCAATAGAAG
AAGCGACGGCTAAATACGTGT
>FBMWY7P01BVEFR 156       0      156
TGGGGAATATTGGTCAATGGGCGCGAGCCTGAACCAGCCAAGTAGCGTGAAGGATGACTG
CCCTATGGGTTGTAAACTTCTTTTGTCCGGGAATAAAACCGCCTACGTGTAGGCGCTTGT
ATGTACCGGTACGAATAAGCATCGGCTAACTCCGTG
>FBMWY7P01EOYO8 158       0      158
TGAGGAATATTGGTCAATGGACGAGAGTCTGAACCAGCCAAGTAGCGTGAAGGAAGACTG
CCCTATGGGTTGTAAACTTCTTTTATAAGGGAATAAAGTCAGGTACGTGTACCTGTTTGT
ATGTACCTTATGAATAAGCATCGGCTAACTCCGTGCCT
>FBMWY7P01EFTVC 160       0      160
TGGGGAATTTTGGACAATGGGGGCAACCCTGATCCAGCCATGCCGCGTGCAGGATGAAGG
TCTTCGGATTGTAAACTGCTTTTGTCAGGGACGAAAAGGATTGTGCTAATACCATGATCT
GCTGACGGTACCTGAAGAATAAGCACCGGCTAACTACGTG
>FBMWY7P01EYX33 156       0      156
TGAGGAATATTGGTCAATGGGCGCGAGCCTGAACCAGCCAAGTAGCGTGAAGGATGACTG
CCCTATGGGTTGTAAACTTCTTTTGTCCGGGAATAAAACCGCCTACGTGTAGGCGCTTGT
ATGTACCGGTACGAATAAGCATCGGCTAACTCCGTA
>FBMWY7P01C2XN9 139       0      139
TGGGGAATATTGGACAATGGACCAAAAGTCTGATCCAGCAATTCTGTGTGCACGATGAAG
TTTTTCGGAATGTAAAGTGCTTTCAGTTGGGAAGAAGAAAGTGACGGTACCAACAGAAGA
AGCGACGGCTAAATACGTA
>FBMWY7P01CVRBW 140       0      140
TGGGGAATATTGGACAATGGACCAAAAGTCTGATCCAGCAATTCTGTGTGCACGATGAAG
TTTTTCGGAATGTAAAGTGCTTTCAGTTGGGAAGAAGAAAGTGACGGTACCAACAGAAGA
AGCGACGGCTAAATACGTGT
>FBMWY7P01DQVU7 139       0      139
TGGGGAATATTGGACAATGGACCAAAAGTCTGATCCAGCAATTCTGTGTGCACGATGACG
GTCTTAGGATTGTAAAGTGCTTTCAATTGGGAAGAAAAAATGACGGTACCAATTAGAAGA
AGCGACGGCTAAATACGTG
>FBMWY7P01C0817 138       0      138
TGGGAATATTGGACAATGGACCAAAAGTCTGATCCAGCAATTCTGTGTGCACGATGACGG
TCCTAGGATTGTAAAGTGCTTCCAATCGGGAAAAAGAAAGTGATGGTACCGATAGAAGAA
GCGACGGCTAAATACGTA
>FBMWY7P01AWIV3 152       0      152
CCTACGGGGCAGCAGTGGGGAATATTGCACAATGGGGGAAACCCTGATGCAGCAACGCCG
CGTGAGTGATGAAGGTTTTCGGATCGTAAAGCTCTGTCTTTGGGGAAGATAATGACGGTA
CCCAAGGAGGAAGCCACGGCTAACTACGTGCC
>FBMWY7P01B471Q 171       0      171
CCTACGGGGCAGCAGTGAGGAATATTGGTCAATGGGCGCGAGCCTGAACCAGCCAAGTAG
CGTGAAGGATGACTGCCCTATGGGTTGTAAACTTCTTTTGCCCGGGAATAAAACCGCCTA
CGTGTAGGCGCTTGTATGTACCGGTACGAATAAGCATCGGCTAACTCCGTG
>FBMWY7P01C17I3 136       0      136
TGGGGAATATTGCACAATGGAGGAAACTCTGATGCAGCGACGCCGCGTGAGGGAAGAAGA
TTTTCGGATTGTAAACCTCTGTCTTCGGGGACGAAGTATGACGGTACCCGAGGAGGAAGC
CACGGCTAACTACGTG
>FBMWY7P01C71J5 135       0      135
TGGGGAATATTGCACAATGGGGGAAACCCTGATGCAGCGACGCCGCGTGGAGGAAGAAGG
TCTTCGGATTGTAAACTCCTGTTGTTGGGGAAGATAATGACGGTACCCAACAAGGAAGTG
ACGGCTAACTACGTG
>FBMWY7P01CYIZ4 148       0      148
TGGGGAATATTGCACAATGGGGGAAACCCTGATGCAGCGACGCCGCGTGAGCGATGAAGT
ATTTCGGTATGTAAAGCTCTATCAGCAGGGAAGATAATGACGGTACCTGACTAAGAAGCA
CCGGCTAAATACGTGCCAGNCGCGAGTA
>FBMWY7P01EOW07 142       0      142
TGGGGAATATTGGACAATGGACCAAAAGTCTGATCCAGCAATTCTGTGTGCACGATGAAG
TTTTTCGGAATGTAAAGTGCTTTCAGTTGGGAAGAAGAAAGTGACGGTACCAACAGAAGA
AGCGACGGCTAAATACGTGCCC
>FBMWY7P01BBM32 64       0      64
GACCGGCCCGGGTAACGGTTAACTTCGTAGGGACGGGGCCGGGGTCGGTCGGGAACGGAA
CGGC
>FBMWY7P01C7NGJ 139       0      139
TGGGGAATATTGGACAATGGACCAAAAGTCTGATCCAGCAATTCTGTGTGCACGATGAAG
TTTTTCGGAATGTAAAGTGCTTTCAGTTGGGAAGAAGAAAGTGACGGTACCAACAGAAGA
AGCGACGGCTAAATACGTG
>FBMWY7P01DGNS8 160       0      160
TGGGGAATTTTGGACAATGGGGGCAACCCTGATCCAGCCATGCCGCGTGCAGGATGAAGG
TCTTCGGATTGTAAACCGCTTTTGTCAGGGACGAAAAGGATTGTGTTAATACCATGATCT
GCTGACGGTACCTGAAGAATAAGCACCGGCTAACTACGTG
>FBMWY7P01B4TRF 155       0      155
TGAGGAATATTGGTCAATGGACGAGAGTCTGAACCAGCCAAGTAGCGTGAAGGAAGACTG
CCCTATGGGTTGTAAACTTCTTTTATAAGGGAATAAAGTCAGGTACGTGTACCTGTTTGT
ATGTACCTTATGAATAAGCATCGGCTAACTCCGTG
>FBMWY7P01EIDAV 155       0      155
TGAGGAATATTGGTCAATGGGCGAGAGCCTGAACCAGCCAAGTAGCGTGAAGGATGAAGG
TCCTACGGATTGTAAACTTCTTTTATACGGGAATAAAGTTTCCTACGTGTAGGATTTTGT
ATGTACCGTATGAATAAGCATCGGCTAACTCCGTG
>FBMWY7P01DJFA3 135       0      135
TAGGGAATATTGCACAATGGGGGAAACCCTGATGCAGCGACGCCGCGTGAAGGAAGAAGT
ATCTCGGTATGTAAACTTCTATCAGCAGGGAAGACAATGACGGTACCTGACTAAGAAGCC
CCGGCTAACTACGTG
>FBMWY7P01ELYBS 135       0      135
TGGGGAATATTGCACAATGGGGGAAACCCTGATGCAGCGACGCCGCGTGAGCGAAGAAGT
ATTTCGGTATGTAAAGCTCTATCAGCAGGGAAGAAAATGACGGTACCTGACTAAGAAGCC
CCGGCTAACTACGTG
>FBMWY7P01BGWEI 139       0      139
TGGGGAATATTGGACAATGGACCAAAAGTCTGATCCAGCAATTCTGTGTGCACGATGAAG
TTTTTCGGAATGTAAAGTGCTTTCAGTTGGGAAGAAGAAAGTGACGGTACCAACAGAAGA
AGCGACGGCTAAATACGTG
>FBMWY7P01DY7RW 156       0      156
TGAGGAATATTGGTCAATGGACGAGAGTCTGAACCAGCCAAGTAGCGTGAAGGATGACTG
CCCTATGGGTTGTAAACTTCTTTTATACGGGAATAAAGTGAGCCACGTGTGGTTTTTTGT
ATGTACCGTATGAATAAGGATCGGCTAACTCCGTGT
>FBMWY7P01CHK1O 135       0      135
TGGGGAATATTGCACAATGGGGGAAACCCTGATGCAGCGACGCCGCGTGAGCGAAGAAGT
ATTTCGGTATGTAAAGCTCTATCAGCAGGGAAGAAAATGACGGTACCTGACTAAGAAGCC
CCGGCTAACTACGTG
>FBMWY7P01C7ULZ 139       0      139
TGGGGAATATTGGACAATGGACCAAAAGTCTGATCCAGCAATTCTGTGTGCACGATGAAG
TTTTTCGGAATGTAAAGTGCTTTCAGTTGGGAAGAAGAAAGTGACGGTACCAACAGAAGA
AGCGACGGCTAAATACGTG
>FBMWY7P01D1H40 155       0      155
TGAGGAATATTGGTCAATGGGCGAGAGCCTGAACCAGCCAAGTAGCGTGAAGGATGAAGG
TTCTATGGATTGTAAACTTCTTTTATAAGGGAATAACAGACATTACGTGTAGTGTTTTGC
ATGTACCTTATGAATAAGCATCGGCTAACTCCGTA
>FBMWY7P01EMNEM 139       0      139
GTGGGGAATATTGCACAATGGGGGAAACCCTGATGCAGCGACGCCGCGTGGAGGAAGAAG
GTCTTCGGATTGTAAACTCCTGTTGTTGGGGAAGATAATGACGGTACCCAACAAGGAAGT
GACGGCTAACTACGTGCCA
>FBMWY7P01CXWHL 137       0      137
TGGGGAATATTGCACAATGGAGGAAACTCTGATGCAGCGACGCCGCGTGAGTGAAGAAGT
ATTTCGGTATGTAAAGCTCTATCAGCAGGGAAGATAATGACGGTACCTGACTAAGAAGCT
CCGGCTAAATACGTGCT
>FBMWY7P01D2O76 142       0      142
TGGGGAATATTGGACAATGGACCAAAAATCTGATCCAGCAATTCTGTGTGCACGATGAAG
TTTTTCGGAATGTAAAGTGCTTTCAGTTGGGAAGAAGAAAGTGACGGTACCAACAGAAGA
AGCGACGGCTAAATACGTGCCA
>FBMWY7P01D71NH 140       0      140
TGGGGAATATTGGACAATGGACCAAAAGTCTGATCCAGCAATTCTGTGTGCACGATGACG
GTCTTAGGATTGTAAAGTGCTTTCAATTGGGAAGAAAAAAATGACGGTACCAATAGAAGA
AGCGACGGCTAAATACGTGT
>FBMWY7P01EOV0N 156       0      156
TGAGGAATATTGGTCAATGGGCGCGAGCCTGAACCAGCCAAGTAGCGTGAAGGATGACTG
CCCTATGGGTTGTAAACTTCTTTTGTCCGTGAATAAAACCGCCTACGTGTAGGCGCTTGT
ATGTACCGGTACGAATAAGCATCGGCTAACTCCGTA
>FBMWY7P01BCA0C 142       0      142
GTGGGGAATATTGGACAATGGACCAAAAGTCTGATCCAGCAATTCTGTGTGCACGATGAC
GGTCTTAGGATTGTAAAGTGCTTTCAATCGGGAAAAAGAAAGTGATGGTACCGATAGAAG
AAGCGACGGCTAAATACGTGCT
>FBMWY7P01EVP0G 207       0      207
TGGGGAATTTTGGACAATGGGGGCAACCCTGATCCAGCCATGCCGCGTGCAGGATGAAGG
TCTTCGGATTGTAAACTGCTTTTGTCAGGGACGAAAAGGATTGTGCTAATACCATGATCT
GCTGACGGTACCTGAAGAATAAGCACCGGCTAACTACGTGCCAGCGACGCCGGACGGTAA
TCTGGAGGGCCGGGCGTGGACGAAGGC
>FBMWY7P01DIQ33 155       0      155
TGAGGAATATTGGTCAATGGGCGAGAGCCTGAACCAGCCAAGTAGCGTGAAGGATGAAGG
TTCTATGGATTGTAAACTTCTTTTATAAGGGAATAACAGACATTACGTGTAGTGTTTTGC
ATGTACCTTATGAATAAGCATCGGCTAACTCCGTG
>FBMWY7P01DR72R 138       0      138
TGGGGAATATTGCACAATGGGGGAAACCCTGATGCAGCGACGCCGCGTGGAGGAAGAAGG
TCTTCGGATTGTAAACTCCTGTTGTTGGGGAAGATAATGACGGTACCCAACAAGGAAGTG
ACGGCTAACTACGTGCCT
>FBMWY7P01CL4SD 102       0      102
TGGGGAATATTGGACAATGGACCAAAAGTCTGATCCAGCAATTCTGTGTGCACGATGACG
GTCTTAGGATTGTAAAGTGCTTTCAATCGAAAGGAAAAGAAG
>FBMWY7P01EIYW0 69       0      69
TAGGGAATATTGCACAATGGGGGAAACCCTGATGCAGCCATGCCGCGTGTGTGAAGAAGG
CCTGTGTAG
>FBMWY7P01BEP4G 139       0      139
TGGGGAATATTGGACAATGGACCAAAAGTCTGATCCAGCAATTCTGTGTGCACGATGAAG
TTTTTCGGAATGTAAAGTGCTTTCAGTTGGGAAGAAGAAAGTGACGGTACCAACAGAAGA
AGCGACGGCTAAATACGTG
>FBMWY7P01BAUXF 173       0      173
CCTACGGCAGCAGTGGGGAATTTTGGACAATGGGGGCAACCCTGATCCAGCCATGCCGCG
TGCAGGATGAAGGTCTTCGGATTGTAAACTGCTTTTGTCAGGGACGAAAAGGATTCCGCT
AATACCGGGATCTGCTGACGGTACCTGAAGAATAAGCACCGGCTAACTACGTG
>FBMWY7P01CPKZH 140       0      140
TGGGGAATATTGGACAATGGACCAAAAGTCTGATCCAGCAATTCTGTGTGCACGATGAAG
TTTTTCGGAATGTAAAGTGCTTTCAGTTGGGAAGAAGAAAGTGACGGTACCAACAGAAGA
AGCGACGGCTAAATACGTGT
>FBMWY7P01EFGOF 161       0      161
TGGGGAATTTTGGACAATGGGGGCAACCCTGATCCAGCCATGCCGCGTGCAGGATGAAGG
TCTTCGGATTGTAAACTGCTTTTGTCAGGGACGAAAAGGATTGTGCTAATACCATGATCT
GCTGACGGTACCTGAAGAATAAGCACCGGCTAACTACGTGA
>FBMWY7P01C8KDK 136       0      136
TGGGGAATATTGCACAATGGGGGAAACCCTGATGCAGCGACGCCGCGTGAAGGAAGAAGT
ATCTCGGTATGTAAACTTCTATCAGCAGGGAAGATAATGACGGTACCTGACTAAGAAGCC
CCGGCTAACTACGTGT
>FBMWY7P01E1X2P 138       0      138
TGGGGAATATTGCACAATGGGGGAAACCCTGATGCAGCGACGCCGCGTGAAGGAAGAAGT
ATCTCGGTATGTAAACTTCTATCAGCAGGGAAGATAATGACGGTACCTGACTAAGAAGCC
CCGGCTAACTACGTGCCC
>FBMWY7P01EW0JD 139       0      139
TGGGGAATATTGGACAATGGACCAGAAGTCTGATCCAGCAATTCTGTGTGCACGATGACG
GTCTTAGGATTGTAAAGTGCTTTCAATTGGGAAGAAAAAAATGACGGTACCAATAGAAGA
AGCGACGGCTAAATACGTG
>FBMWY7P01B6JDT 141       0      141
GGTGGGGAATATTGGACAATGGACCAAAAGTCTGATCCAGCAATTCTGTGTGCACGATGA
CGGTCTTAGGATTGTAAAGTGCTTTCAATCGGGAAAAAGAAAGTGATGGTACCGATAGAA
GAAGCGACGGCTAAATACGTG
>FBMWY7P01DBAFG 154       0      154
TGAGGAATATTGGTCGATGGACGCAAGTCTGAACCAGCCAAGTAGCGTGCAGGATGACGG
CCCTCCGGGTTGTAAACTGCTTTTAGTTGGGAATAAAGTGCAGCTCGTGAGCTGTTTTGT
ATGTACCATCAGAAAAGGACCGGCTAATTCCGTG
>FBMWY7P01EPW12 139       0      139
TGGGGAATATTGGACAATGGACCAAAAGTCTGATCCAGCAATTCTGTGTGCACGATGAAG
TTTTTCGGAATGTAAAGTGCTTTCAGTTGGGAAGAAGAAAGTGACGGTACCAACAGAAGA
AGCGACGGCTAAATACGTG
>FBMWY7P01ECBEV 137       0      137
TGGGGAATATTGCACAATGGGGGAAACCCTGATGCAGCGACGCCGCGTGAGTGAAGAAGT
ATTTCGGTATGTAAAGCTCTATCAGCAGGGAAGAAAGTGACGGTACCTGAATAAGAAGCC
CCGGCTAACTACGTGCA
>FBMWY7P01DGHSO 168       0      168
GGTGGGGAATTTTGGAACAATGGGGGCAACCCGTGATCCAAGCCATGCCGCGTGCAGGAT
GAAGGTCTTCGGATTGTAAACTGCTTTTGTCAGGGACGAAAAGGATTGTGCTAATACCAT
GATCTGCTGACGGTACCTGAAGAATAAGCACCGGCTAACTACGTGCCG
>FBMWY7P01DI5T7 156       0      156
TGAGGAATATTGGTCAATGGACGAGAGTCTGAACCAGCCAAGTAGCGTGAAGGATGACTG
CCCTATGGGTTGTAAACTTCTTTTATACGGGAATAAAGTGAAGCACGTGTGCTTTTTTGT
ATGTACCGTATGAATAAGGATCGGCTAACTCCGTGT
>FBMWY7P01EUJAM 155       0      155
TGAGGAATATTGGTCAATGGACGAGAGTCTGAACCAGCCAAGTAGCGTGAAGGATGACTG
CCCTATGGGTTGTAAACTTCTTTTATACGGGAATAAAGTGTTCCACGCGTGGAATTTTGT
ATGTACCGTATGAATAAGGATCGGCTAACTCCGTG
>FBMWY7P01EPI2O 169       0      169
CCTAGAGGCAGCAGTGAGGAATATTGGTCAATGGGCGCGAGCCTGAACCAGCAAGTAGCG
TGAAGGATGACTGCCCTATGGGTTGTAAACTTCTTTTGTCCGGGAATAAAACCGCCTACG
TGTAGGCGCTTGTATGTACCGGTACGAATAAGCATCGGCTAACTCCGTG
>FBMWY7P01BLF51 152       0      152
CCTACGAGGCAGCAGTGGGAATATTGCACAATGGGGGAAACCCTGATGCAGCGACGCCGC
GTGGAGGAAGATGGTCTTCGGATTGTAAACTCCTGTTGTTGGGGAAGATAATGACGGTAC
CCAACAAGGAAGTGACGGCTAACTACGTGCCA
>FBMWY7P01EJ4NO 156       0      156
TGAGGAATATTGGTCAATGGACGAGAGTCTGAACCAGCCAAGTAGCGTGAAGGATGACTG
CCCTATGGGTTGTAAACTTCTTTTATACGGGAATAAAGTGAAGCACGTGTGCTTTTTTGT
ATGTACCGTATGAATAAGGATCGGCTAACTCCGTGT
>FBMWY7P01A0H3U 136       0      136
TGGGGAATATTGCACAATGGGGGAAACCCTGATGCAGCGACGCCGCGTGGAGGAAGAAGG
TCTTCGGATTGTAAACTCCTGTTGTTGGGGAAGATAATGACGGTACCCAACAAGGAAGTG
ACGGCTAACTACGTGT
>FBMWY7P01B0P9D 138       0      138
TGGGGAATATTGCACAATGGGGGAAACCCTGATGCAGCGACGCCGCGTGAAGGAAGAAGT
ATCTCGGTATGTAAACTTCTATCAGCAGGGAAGAAAATGACGGTACCTGACTAAGAAGTC
CCGGCTAACTACGTGCCG
>FBMWY7P01ANVHB 109       0      109
TGGGGAATATTGCACAATGGGGAAACCCGTGATGCAGCAACGCCGCGTGAGTGAAGAAGT
ATTTCGGTATGTAAAGCTCTATCAGCAGGGAAGGAAAAATGACGGTACC
>FBMWY7P01BTP3Q 141       0      141
TGGGGAATATTGGACAATGGACCAAAAGTCTGATCCAGCAATTCTGTGTGCACGATGACG
GTCTTAGGATTGTAAAGTGCTTTCAATTGGGAAGAAAAAAAATAGACGGTACCAATAGAA
GAAGCGACGGCTAAATACGTG
>FBMWY7P01BN9D2 138       0      138
TGGGGAATATTGCACAATGGGGGAAACCCTGATGCAGCGACGCCGCGTGGAGGAAGAAGG
TCTTCGGATTGTAAACTCCTGTTGTTGGGGAAGATAATGACGGTACCCAACAAGGAAGTG
ACGGCTAACTACGTGCCT
>FBMWY7P01BKQ41 155       0      155
TGAGGAATATTGGTCAATGGGCGAGAGCCTGAACCAGCCAAGTAGCGTGAAGGATGAAGG
TTCTATGGATTGTAAACTTCTTTTATAAGGGAATAACAGACATTACGTGTAGTGTTTTGC
ATGTACCTTATGAATAAGCATCGGCTAACTCCGTG
>FBMWY7P01BYXTK 157       0      157
TGAGGAATATTGGTCAATGGACGAGAGTCTGAACCAGCCAAGTAGCGTGAAGGATGACTG
CCCTATGGGTTGTAAACTTCTTTTATACGGGAATAAAGTGAAGCACGTGTGCTTTTTTGT
TATGTACCGTATGAATAAGGATCGGCTAACTCCGTGT
>FBMWY7P01CZSGS 153       0      153
CCTACGGGCAGCAGTGGGGAATATTGGACAATGGACCAAAAGTCTGATCCAGCAATTCTG
TGTGCACGATGACGGTCTTAGGATTGTAAAGTGCTTTCAATTGGGAAGAAAAAAATGACG
GTACCAATAGAAGAAGCGACGGCTAAATACGTG
>FBMWY7P01C5BDD 135       0      135
TGGGGAATATTGCACAATGGGGGAAACCCTGATGCAGCAACGCCGCGTGAGTGATGAAGG
TTTTCGGATCGTAAAGCTCTGTCTTTGGGGAAGATAATGACGGTACCCAAGGAGGAAGCC
ACGGCTAACTACGTG
>FBMWY7P01B0EBT 139       0      139
TGGGGAATATTGGACAATGGACCAAAAGTCTGATCCAGCAATTCTGTGTGCACGATGACG
GTCTTAGGATTGTAAAGTGCTTTCAATCGGGAAAAAGAAAGTGATGGTACCGATAGAAGA
AGCGACGGCTAAATACGTG
>FBMWY7P01B9LDF 139       0      139
TGGGGAATATTGGACAATGGACCAAAAGTCTGATCCAGCAATTCTGTGTGCACGATGAAG
TTTTTCGGAATGTAAAGTGCTTTCAGTTGGGAAGAAGAAAGTGACGGTACCAACAGAAGA
AGCGACGGCTAAATACGTG
>FBMWY7P01BAP9W 140       0      140
TGGGGAATATTGGACAATGGACCAAAAGTCTGATCCAGCAATTCTGTGTGCACGATGACG
GTCTTAGGATTGTAAAGTGCTTTCAATCGGGAAAAAGAAAAGTGATGGTACTGATAGAAG
AAGCGACGGCTAAATACGTG
>FBMWY7P01BO6KV 158       0      158
TGAGGAATATTGGTCAATGGGCGAGAGCCTGAACCAGCCAAGTAGCGTGAAGGATGAAGG
TTCTATGGATTGTAAACTTCTTTTATAAGGGAATAACAGACATTACGTGTAGTGTTTTGC
ATGTACCTTATGAATAAGCATCGGCTAACTCCGTCGCN
>FBMWY7P01E3LJF 135       0      135
TGGGGAATATTGCACAATGGAGGAAACTCTGATGCAGCGACGCCGCGTGAGTGAAGAAGT
ATTTCGGTATGTAAAGCTCTATCAGCAGGGAAGATAATGACGGTACCTGACTAAGAAGCT
CCGGCTAAATACGTG
>FBMWY7P01B09BZ 159       0      159
TGAGGAATATTGGTCAATGGGCGCGAGCCTGAACCAGCCAAGTAGCGTGAAGGATGACTG
CCCTATGGGTTGTAAACTTCTTTTGTCCGGGAATAAAACCGCCTACGTGTAGGCGCTTGT
ATGTACCGGTACGAATAAGCATCGGCTAACTCCGTGCCA
>FBMWY7P01BVJUS 139       0      139
TGGGGAATATTGGACAATGGACCAAAAGTCTGATCCAGCAATTCTGTGTGCACGATGACG
GTCTTAGGATTGTAAAGTGCTTTCAATCGGGAAAAAGAAAGTGATGGTACCGATAGAAGA
AGCGACGGCTAAATACGTG
>FBMWY7P01CWCBO 140       0      140
TGGGGAATATTGGACAATGGACCAGAAGTCTGATCCAGCAATTCTGTGTGCACGATGACG
GTCTTAGGATTGTAAAGTGCTTTCAATTGGGAAGAAAAAAATGACGGTACCAATAGAAGA
AGCGACGGCTAAATACGTGT
>FBMWY7P01BUOUP 139       0      139
TGGGGAATATTGGACAATGGACCAAAAGTCTGATCCAGCAATTCTGTGTGCACGATGACG
GTCTTAGGATTGTAAAGTGCTTTCAATCGGGAAAAAGAAAGTGATGGTACCGATAGAAGA
AGCGACGGCTAAATACGTG
>FBMWY7P01EP9ZW 160       0      160
TGGGGAATTTTGGACAATGGGGGCAACCCTGATCCAGCCATGCCGCGTGCAGGATGAAGG
TCTTCGGATTGTAAACTGCTTTTGTCAGGGACGAAAAGGATTGTGCTAATACCATGATCT
GCTGACGGTACCTGAAGAATAAGCACCGGCTAACTACGTG
>FBMWY7P01CW8FQ 142       0      142
TGGGGAATATTGGACAATGGACCAAAAGTCTGATCCAGCAATTCTGTGTGCACGATGAAG
TTTTTCGGAATGTAAAGTGCTTTCAGTTGGGAAGAAGAAAGTGACGGTACCAACAGAAGA
AGCGACGGCTAAATACGTGCCC
>FBMWY7P01AM4XV 137       0      137
TGGGGAATATTGCACAATGGGGGAAACCCGTGATGCAGCGACGCCGCGTGAGCGATGAAG
TATTTCGGTATGTAAAGCTCTATCAGCAGGGAAGATAATGACGGTACCTGACTAAGAAGC
ACCGGCTAAATACGTGT
>FBMWY7P01CZ7ND 155       0      155
TGGGGAATATTGGACAATGGACCAAAAGTCTGATCCAGCAATTCTGTGTGCACGATGACG
GTCTTAGGATTGTAAAGTGCTTTCAATTGGGAAGAAAAAAATGACGGTACCAATAGAAGA
AGCGACGGCTAAATACGTGCCAGCAGTGCGGTAAT
>FBMWY7P01D8SSY 142       0      142
TGGGGAATATTGGACAATGGACCAAAAGTCTGATCCAGCAATTCTGTGTGCACGATGACG
GTCTTAGGATTGTAAAGTGCTTTCAATCGGGAAAAAGAAAGTGATGGTACCGATAGAAGA
AGCGACGGCTAAATACGTGCCG
>FBMWY7P01BY1OF 170       0      170
TGAGGAATATTGGTCAATGGACGAGGGTCTGAACCAGCCAAGTAGCGTGAAGGATGAAGG
TCCTACGGATTGTAAACTTCTTTTATAAGGGAATAAAACCTCCCACGTGTGGGAGCTTGT
ATGTACCTTATGAATAAGCATCGGCTAACTCCGTGCCGAGCGCCGGAGTA
>FBMWY7P01CY0ZV 135       0      135
TAGGGAATATTGCACAATGGGGGAAACCCTGATGCAGCGACGCCGCGTGAAGGAAGAAGT
ATCTCGGTATGTAAACTTCTATCAGCAGGGAAGACAATGACGGTACCTGACTAAGAAGCC
CCGGCTAACTACGTG
>FBMWY7P01BZVMW 138       0      138
TGGGGAATATTGCACAATGGGGGAAACCCTGATGCAGCGACGCCGCGTGAGTGAAGAAGT
ATTTCGGTATGTAAAGCTCTATCAGCAGGGAAGAAAATGACGGTACCTGACTAAGAAGCC
CCGGCTAACTACGTGCCG
>FBMWY7P01BZTG2 156       0      156
TGAGGAATATTGGTCAATGGGCGCGAGCCTGAACCAGCCAAGTAGCGTGAAGGATGACTG
CCCTATGGGTTGTAAACTTCTTTTGTCCGGGAATAAAACCGCCTACGTGTAGGCGCTTGT
ATGTACCGGTACGAATAAGCATCGGCTAACTCCGTG
>FBMWY7P01BRUEE 139       0      139
TGGGGAATATTGGACAATGGACCAAAAGTCTGATCCAGCAATTCTGTGTGCACGATGAAG
TTTTTCGGAATGTAAAGTGCTTTCAGTTGGGAAGAAGAAAGTGACGGTACCAACAGAAGA
AGCGACGGCTAAATACGTG
>FBMWY7P01ELC5Z 162       0      162
TGGGGAATCTTCCGCAATGGGCGAAAGCCTGGCGGAGCAATGCCGCGTGAGTGATGAAGG
AATTCGTTCCGTAAAACTCTTTTGTTTATGACGAATGTGCAGATTGTGAATAATTATTTG
TAATGACGGTAGTAAACGAATAAGCCACGGCTAACTACGTGT
>FBMWY7P01EEB3O 154       0      154
CCTAGGAGGCAGCAGTGGGGAATATTGGACAATGGACCAAAAGTCTGATCCAGCAATTCT
GTGTGCACGATGACGGTCTTAGGATTGTAAAGTGCTTTCAATTGGGAAGAAAAAAATGAC
GGTACCAATAGAAGAAGCGACGGCTAAATACGTG
>FBMWY7P01CFXLT 155       0      155
TGAGGAATATTGGTCAATGGACGAGAGTCTGAACCAGCCAAGTAGCGTGAAGGAAGACTG
CCCTATGGGTTGTAAACTTCTTTTATAAGGGAATAAAGTCAGGTACGTGTACCTGTTTGT
ATGTACCTTATGAATAAGCATCGGCTAACTCCGTG
>FBMWY7P01BW8FE 157       0      157
TGAGGAATATTGGTCAACGGGCGCGAGCCTGAACCAGCCAAGTAGCGTGAAGGATGACTG
CCCTATGGGTTGTAAACTTCTTTTGTCCGGGAATAAAACCGCCTACGTGTAGGCGCTTGT
ATGTACCGGTACGAATAAGCATCGGCTAACTCCGTGT
>FBMWY7P01C3ZPP 140       0      140
TGGGGAATATTGGACAATGGACCAAAAGTCTGATCCAGCAATTCTGTGTGCACGATGACG
GTCTTAGGATTGTAAAGTGCTTTCAATCGGGAAAAAGAAAGTGATGGTACCGATAGAAGA
AGCGACGGCTAAATACGTGG
>FBMWY7P01EDZL2 140       0      140
ATGGGGAATATTGGACAATGGACCAGAAGTCTGATCCAGCAATTCTGTGTGCACGATGAC
GGTCTTAGGATTGTAAAGTGCTTTCAATTGGGAAGAAAAAAATGACGGTACCAATAGAAG
AAGCGACGGCTAAATACGTG
>FBMWY7P01D2EOY 156       0      156
TGAGGAATATTGGTCAATGGGCGCGAGCCTGTACCAGCCAAGTAGCGTGAAGGATGACTG
CCCTATGGGTTGTAAACTTCTTTTGTCCGGGAATAAAACCGCCTACGTGTAGGCGCTTGT
ATGTACCGGTACGAATAAGCATCGGCTAACTCCGTG
>FBMWY7P01A9SAJ 135       0      135
TGGGGAATATTGCACAATGGGGGAAACCCTGATGCAGCGACGCCGCGTGGAGGAAGAAGG
TCTTCGGATTGTAAACTCCTGTTGTTGGGGAAGATAATGACGGTACCCAACAAGGAAGTG
ACGGCTAACTACGTG
>FBMWY7P01D3XRO 135       0      135
TGGGGAATATTGCACAATGGGGGAAACCCTGATGCAGCGACGCCGCGTGAAGGAAGAAGT
ATCTCGGTATGTAAACTTCTATCAGCAGGGAAGATAATGACGGTACCTGACCAAGAAGCC
CCGGCTAACTACGTG
>FBMWY7P01ARUSF 161       0      161
TGGGGAATCTTCCGCAATGGGCGAAAGCCTGACGGAGCAATGCCGCGTGAGTGATGAAGG
AATTCGTTCCGTAAAACTCTTTTGTTTATGACGAATGTGCAGATTGTGAATAATTATTTG
TAATGACGGTAGTAAACGAATAAGCCACGGCTAACTACGTA
>FBMWY7P01DDQUP 139       0      139
TGGGGAATATTGGACAATGGACCAAAAGTCTGATCCAGCAATTCTGTGTGCACGATGACG
GTCTTAGGATTGTAAAGTGCTTTCAATTGGGAAGAAAAAAATGACGGTACCAATAGAAGA
AGCGACGGCTAAATACGTG
>FBMWY7P01A88AO 155       0      155
TGAGGAATATTGGTCAATGGGCGAGAGCCTGAACCAGCCAAGTAGCGTGAAGGATGAAGG
TCCTACGGATTGTAAACTTCTTTTATACGGGAATAAAGTTTCCTACGTGTAGGATTTTGT
ATGTACCGTATGAATAAGCATCGGCTAACTCCGTG
>FBMWY7P01DIOL8 160       0      160
TGGGGAATTTTGGACAATGGGGGCAACCCTGATCCAGCCATGCCGCGTGCAGGATGAAGG
TCTTCGGATTGTAAACTGCTTTTGTCAGGGACGAAAAGGATTGTGCTAATACCATGATCT
GCTGACGGTACCTGAAGAATAAGCACCGGCTAACTACGTG
>FBMWY7P01ELAI4 140       0      140
TGGGGAATATTGGACAATGGACCAAAAGTCTGATCCAGCAATTCTGTGTGCACGATGACG
GTCTTAGGATTGTAAAGTGCTTTCAATTGGGAAGAAAAAAATGACGGTACCAATAGAAGA
AGCGACGGCTAAATACGTGG
>FBMWY7P01B5OCO 136       0      136
TGGGGAATATTGCACAATGGGGGAAACCCTGATGCAGCGACGCCGCGTGGAGGAAGAAGG
TCTTCGGATTGTAAACTCCTGTTGTTGGGGAAGATAATGACGGTACCCAACAAGGAAGTG
ACGGCTAACTACGTGT
>FBMWY7P01CD386 140       0      140
TGGGGAATATTGGACAATGGACCAAAAGTCTGATCCAGCAATTCTGTGTGCACGATGACG
GTCTTAGGATTGTAAAGTGCTTTCAATCGGGAAAAAGAAAGTGATGGTACCGATAGAAGA
AGCGACGGCTAAATACGTGG
>FBMWY7P01B7IUM 135       0      135
TGGGGAATATTGCACAATGGGGGAAACCCTGATGCAGCAACGCCGCGTGAGTGAAGAAGT
ATTTCGGTATGTAAAGCTCTATCAGCAGGGAAGAAAATGACGGTACCTGACTAAGAAGCC
CCGGCTAACTACGTG
>FBMWY7P01C1KL2 136       0      136
TGGGGAATATTGCACAATGGGGGAAACCCTGATGCAGCGACGCCGCGTGGAGGAAGAAGG
TCTTCGGATTGTAAACTCCTGTTGTTGGGGAAGATAATGACGGTACCCAACAAGGAAGTG
ACGGCTAACTACGTGT
>FBMWY7P01EL11I 160       0      160
TGGGGAATTTTGGACAATGGGGGCAACCCTGATCCAGCCATGCCGCGTGCAGGATGAAGG
TCTTCGGATTGTAAACTGCTTTTGTCAGGGACGAAAAGGATTCCGCTAATACCGGGATCT
GCTGACGGTACCTGAAGAATAAGCACCGGCTAACTACGCG
>FBMWY7P01ESO0W 139       0      139
TGGGGAATATTGCACAATGGGGGAAACCCGTGATGCAGCGACGCCGCGTGAAGGAAGAAG
TATCTCGGTATGTAAACTTCTATCAGCAGGGAAGAAAATGACGGTACCTGACTAAGAAGC
CCCGGCTAACTACGTGCCC
>FBMWY7P01BR3DD 135       0      135
TGGGGAATATTGCACAATGGGGGAAACCCTGATGCAGCGACGCCGCGTGGAGGAAGAAGG
TCTTCGGATTGTAAACTCCTGTTGTTGGGGAAGATAATGACGGTACCCAACAAGGAAGTG
ACGGCTAACTACGTG
>FBMWY7P01C3284 157       0      157
TGAGGAATATTGGTCAATGGACGAGAGTCTGAACCAGCCAAGTAGCGTGAAGGATGAAGG
TCCTACGGATTGTAAACTTCTTTTATAAGGGAATAAAACCTCCCACGTGTGGGAGCTTGT
ATGTACCTTATGAATAAGCATCGGCTAACTCCGTGCA
>FBMWY7P01D0VFV 137       0      137
TGGGGAATATTGCACAATGGGGGAAACCCTGATGCAGCGACGCCGCGTGAGTGAAGAAGT
ATTTCGGTATGTAAAGCTCTATCAGCAGGGAAGAAAGTGACGGTACCTGAATAAGAAGCC
CCGGCTAACTACGTGCA
>FBMWY7P01BRYKS 141       0      141
TGGGGAATATTGGACAATGGACCAAAAGTCTGATCCAGCAATTCTGTGTGCACGATGACG
GTCTTAGGATTGTAAAGTGCTTTCAATTGGGAAGAAAAAATAGACGGTACCAATAGAAGA
AGCGACGGCTAAATACGTGCA
>FBMWY7P01DQC0M 160       0      160
TGGGGAATTTTGGACAATGGGGGCAACCCTGATCCAGCCATGCCGCGTGCAGGATGAAGG
TCTTCGGATTGTAAACTGCTTTTGTCAGGGACGAAAAGGATTCCGCTAATACCGGGATCT
GCTGACGGTACCTGAAGAATAAGCACCGGCTAACTACGTG
>FBMWY7P01DCZDK 139       0      139
TGGGGAATATTGGACAATGGACCAAAAGTCTGATCCAGCAATTCTGTGTGCACGATGAAG
TTTTTCGGAATGTAAAGTGCTTTCAGTTGGGAAGAAGAAAGTGACGGTACCAACAGAAGA
AGCGACGGCTAAATACGTG
>FBMWY7P01ETH45 155       0      155
TGAGGAATATTGGTCAATGGGCGCGAGCCTGAACCAGCCAAGTAGCGTGAAGGATGACTG
CCCTATGGGTTGTAAACTTCTTTTGTCCGGGAATAAAGTGCAGTTCGTGAGCTGTTTTGT
ATGTACCATCAGAAAAAGGACCGGCTAATTCCGTG
>FBMWY7P01EDE5T 142       0      142
TGGGGAATATTGGACAATGGACCAAAAGTCTGATCCAGCAATTCTGTGTGCACGATGACG
GTCTTAGGATTGTAAAGTGCTTTCAATCGGGAAAAAGAAAAGTGATGGTACCGATAGAAG
AAGCGACGGCTAAATAACGTGT
>FBMWY7P01DOWML 160       0      160
TGGGGAATTTTGGACAATGGGGGCAACCCTGATCCAGCCATGCCGCGTGCAGGATGAAGG
TCTTCGGATTGTAAACTGCTTTTGTCAGGGACGAAAAGGATTGTGCTAATACCATGATCT
GCTGACGGTACCTGAAGAATAAGCACCGGCTAACTACGTG
>FBMWY7P01CVAVY 160       0      160
TAGGGAATTTTCGTCAATGGGCGCAAGCCTGAACGAGCAATGCCGCGTGGGTGAAGAAGG
TCTTCGGATCGTAAAGCTCTGTTGCGAGGGAAAAAGGAAGAGAAGAGGGAATGATTCTCT
TTTGATGGTACCTCGCCAGAAAGTCACGGCTAACTACGTG
>FBMWY7P01EO89Z 159       0      159
TGAGGAATATTGGTCAATGGGCGCGAGCCTGAACCAGCCAAGTAGCGTGAAGGATGACTG
CCCTATGGGTTGTAAACTTCTTTTGTCCGGGAATAAAACCGCCTACGTGTAGGCGCTTGT
ATGTACCGGTACGAATAAGCATCGGCTAACTCCGTGCCG
>FBMWY7P01B13JO 154       0      154
CCTAAGGAGGCAGCAGTGGGGAATATTGCACAATGGGGGAAACCCTGATGCAGCGACGCC
GCGTGAGCGATGAAGTATTTCGGTATGTAAAGCTCTATCAGCAGGGAAGATAATGACGGT
ACCTGACTAAGAAGCACCGGCTAAATACGTGCCA
>FBMWY7P01BDMIB 155       0      155
TGAGGAATATTGGTCAATGGGCGAGAGCCTGAACCAGCCAAGTAGCGTGAAGGATGAAGG
TCCTACGGATTGTAAACTTCTTTTATACGGGAATAAAGTTTCCTACGTGTAGGATTTTGT
ATGTACCGTATGAATAAGCATCGGCTAACTCCGTG
>FBMWY7P01CFWSW 155       0      155
TGAGGAATATTGGTCAATGGACGAGAGTCTGAACCAGCCAAGTAGCGTGAAGGATGACTG
CCCTATGGGTTGTAAACTTCTTTTATACGGGAATAAAGTTAGCCACGTGTGGTTTTTTGT
ATGTACCGTATGAATAAGGATCGGCTAACTCCGTG
>FBMWY7P01DLZT5 156       0      156
TGAGGAATATTGGTCAATGGACGAGAGTCTGAACCAGCCAAGTAGCGTGAAGGATGGCTG
CCCTATGGGTTGTAAACTTCTTTTATACGGGAATAAAGTGAAGCACGTGTGCTTTTTTGT
TATGTACCGTATGAATAAGGATCGGCTAACTCCGTG
>FBMWY7P01B2K5F 138       0      138
TGGGGAATATTGCACAATGGGGGAAACCCTGATGCAGCGACGCCGCGTGAGCGAAGAAGT
ATTTCGGTATGTAAAGCTCTATCAGCAGGGAAGAAAATGACGGTACCTGACTAAGAAGCC
CCGGCTAACTACGTGCCA
>FBMWY7P01EO5WN 160       0      160
TGGGGAATTTTGGACAATGGGGGCAACCCTGATCCAGCCATGCCGCGTGCAGGATGAAGG
TCTTCGGATTGTAAACTGCTTTTGTCAGGGACGAAAAGGATTGTGCTAATACCATGATCT
GCTGACGGTACCTGAAGAATAAGCACCGGCTAACTACGTA
>FBMWY7P01DVE6T 156       0      156
TGAGGAATATTGGTCAATGGACGAGAGTCTGAACCAGCCAAGTAGCGTGAAGGATGACTG
CCCTATGGGTTGTAAACTTCTTTTATACGGGAATAAAGTGAAGCACGTGTGCTTTTTTGT
TATGTACCGTATGAATAAGGATCGGCTAACTCCGTG
>FBMWY7P01CTFMF 156       0      156
TGAGGAATATTGGTCAATGGACGAGAGTCTGAACCAGCCAAGTAGCGTGAAGGATGACTG
CCCTATGGGTTGTAAACTTCTTTTATACGGGAATAAAGTGAGCCACGTGTGGTTTTTTGT
ATGTACCGTATGAATAAGGATCGGCTAACTCCGTGT
>FBMWY7P01A8NF1 136       0      136
TGGGGAATATTGCACAATGGGGGAAACCCTGATGCAGCGACGCCGCGTGGAGGAAGAGGG
TCTTCGGATTGTAAACTCCTGTTGTTGGGGAAGATAATGACGGTACCCAACAAGGAAGTG
ACGGCTAACTACGTGT
>FBMWY7P01CV53T 69       0      69
TGGGGGATATTGCACAATGGGCGAAAGCCTGATGCAGCGACGCCGCGTGAGGGAAGACGG
CCTGTGTAC
>FBMWY7P01CDGUW 139       0      139
TGGGGAATATTGGACAATGGACCAAAAGTCTGATCCAGCAATTCTGTGTGCACGATGAAG
TTTTTCGGAATGTAAAGTGCTTTCAGTTGGGAAGAAGAAAGTGACGGTACCAACAGAAGA
AGCGACGGCTAAATACGTG
>FBMWY7P01D9LZ6 161       0      161
TGGGGAATTTTGGACAATGGGGGCAACCCTGATCCAGCCATGCCGCGTGCAGGACGAAGG
TCTTCGGATTGTAAACTGCTTTTGTCAGGGACGAAAAGGATTCCGCTAATACCGGGATCT
GCTGACGGTACCTGAAGAATAAGCACCGGCTAACTACGTGT
>FBMWY7P01AUSO1 135       0      135
TAGGGAATATTGCACAATGGGGGAAACCCTGATGCAGCGACGCCGCGTGAAGGAAGAAGT
ATCTCGGTATGTAAACTTCTATCAGCAGGGAAGACAATGACGGTACCTGACTAAGAAGCC
CCGGCTAACTACGTG
>FBMWY7P01BPD0C 157       0      157
TGAGGAATATTGGTCAATGGACGAGAGTCTGAACCAGCCAAGTAGCGTGAAGGATGACTG
CCCTATGGGTTGTAAACTTCTTTTATACGGGAATAAAGTGAAGCACGTGTGCTTTTTTGT
TATGTACCGTATGAATAAGGATCGGCTAACTCCGTGA
>FBMWY7P01AXLK9 166       0      166
CAGCGGTAGGGAATTTTCGGCAATGGGGGGAACCCTGACCGAGCAACGCCGCGTGAAGGA
AGAAGGAATTCGTTCTGTAAACTTCTGTTATAAAGGAAGAACGGCGGATATAGGGAATGA
TATCCGAGTGACGGTACTTTATGAGAAAGCCACGGCTAACTACGTG
>FBMWY7P01CFNFA 135       0      135
TGGGGAATATTGCACAATGGGGGAAACCCTGATGCAGCGACGCCGCGTGGAGGAAGAAGG
TCTTCGGATTGTAAACTCCTGTTGTTGGGGAAGATAATGACGGTACCCAACAAGGAAGTG
ACGGCTAACTACGTG
>FBMWY7P01DZ36V 139       0      139
TGGGGAATATTGGACAATGGACCAAAAGTCTGATCCAGCAATTCTGTGTGCACGATGACG
GTCTTAGGATTGTAAAGTGCTTTCAATTGGGAAGAAAAAAATGACGGTACCAATAGAAGA
AGCGACGGCTAAATACGTG
>FBMWY7P01ECCT5 143       0      143
TGGGGAATATTGGACAATGGACCAAAAGTCTGATCCAGCAATTCTGTGTGCACGATGACG
GTCTTAGGATTGTAAAGTTGCTTTCAATCGGGAAAAAGAAAGTGATGGTACCGATAGAAG
AAGCGACGGCTAAATACGTGCCC
>FBMWY7P01EIFWN 141       0      141
TGGGGAATATTGGACAATGGACCAAAAGTCTGATCCAGCAATTCTGTGTGCACGATGACG
GTCTTAGGATTGTAAAGTGCTTTCAATCGGGAAAAAGAAAGTGATGGTACCGATAGAAGA
AGCGACGGCTAAATACGTGCT
>FBMWY7P01E0LVV 135       0      135
TGGGGAATATTGCACAATGGGGGAAACCCTGATGCAGCAACGCCGCGTGAGTGATGAAGG
TTTTCGGATCGTAAAGCTCTGTCTTTGGGGAAGATAATGACGGTACCCAAGGAGGAAGCC
ACGGCTAACTACGTG
>FBMWY7P01CRSTG 139       0      139
TGGGGAATATTGGACAATGGACCAAAAGTCTGATCCAGCAATTCTGTGTGCACGATGACG
GTCTTAGGATTGTAAAGTGCTTTCAATTGGGAAGAAAAAAATGACGGTACCAATAGAAGA
AGCGACGGCTAAATACGTG
>FBMWY7P01C8ELI 143       0      143
TGGGGAATATTGGACAATGGACCAAAAGTCTGATCCAGCAATTCTGTGTGCACGATGAAG
TTTTTCGGAATGTAAAGTGCTTTCAGTTGGGAAGAAGAAAGTGACGGTACCAACAGAAGA
AGCGACGGCTAAATACGTGCCAG
>FBMWY7P01DZNW8 161       0      161
TGGGGAATCTTCCGCAATGGGCGAAAGCCTGACGGAGCAATGCCGCGTGAGTGATGAAGG
AATTCGTTCCGTAAAACTCTTTTGTTTATGACGAATGTGCAGATTGTGAATAATTATTTG
TAATGACGGTAGTAAACGAATAAGCCACGGCTAACTACGTG
>FBMWY7P01EAJB4 161       0      161
TGAGGAATATTGGTCAATGGGACGCGAGCCTGAACCAGCCAAGTAGCGTGAAGGATGACT
GTCCCTATGGGTTGTAAACTTCTTTTGTCCGGGAATAAAACCGCCTACGTGTAGGCGCTT
GTATGTACCGGTACGAATAAGCATCGGCTAACTCCGTGCCG
>FBMWY7P01BXDVP 135       0      135
TGGGGGATATTGCACAATGGGGGAAACCCTGATGCAGCGACGCCGCGTGAGTGAAGAAGT
ACTTCGGTACGTAAAGCTCTATCAGCAGGGAAGAGAATGACGGTACCTGACTAAGAAGCC
CCGGCTAACTACGTG
>FBMWY7P01CFNBF 136       0      136
TGGGGAATATTGCACAATGGGGGAAACCCTGATGCAGCGACGCCGCGTGGAGGAAGAAGG
TCTTCGGATTGTAAACTCCTGTTGTTGGGGAAGATAATGACGGTACCCAACAAGGAAGTG
ACGGCTAACTACGTGT
>FBMWY7P01D39U2 155       0      155
TGAGGAATATTGGTCAATGGACGAGAGTCTGAACCAGCCAAGTAGCGTGAAGGATGACTG
CCCTATGGGTTGTAAACTTCTTTTATACGGGAATAAAGTGAAGCACGTGTGCTTTTTTGT
ATGTACCGTATGAATAAGGATCGGCTAACTCCGTG
>FBMWY7P01DL0NZ 136       0      136
TGGGGAATATTGCACAATGGGGGAAACCCTGATGCAGCGACGCCGCGTGAGCGAAGAAGT
ATTTCGGTATGTAAAGCTCTATCAGCAGGGAAGAAAATGACGGTACCTGACTAAGAAGCC
CCGGCTAACTACGTGT
>FBMWY7P01DMOWQ 179       0      179
TGGGGAATTTTGGACAATGGGGGCAACCCTGATCCAGCCATGCCGCGTGCAGGATGAAGG
TCTTCGGATTGTAAACTGCTTTGTCAGGGACGAAAAGGATTGTGCTAATACCATGATCTG
CTGACGGTACCTGAAGAATAAGCACCGGCTAACTACGTGCAGCACGCCGGACGGTTAAT
>FBMWY7P01BAUN4 153       0      153
CCTACGGCAGCAGTGGGGAATATTGGACAATGGACCAAAAGTCTGATCCAGCAATTCTGT
GTGCACGATGACGGTCTTAGGATTGTAAAGTGCTTTCAATCGGGAAAAAGAAAAGTGATG
GTACCGATAGAAGAAGCGACGGCTAAATACGTA
>FBMWY7P01CDVXP 155       0      155
TGGGGAATATTGCACAATGGGGGAAACCCTGATGCAGCGACGCCGCGTGGAGGAAGAAGG
TCTTCGGATTGTAAACTCCTGTTGTTGGGGAAGATAATGACGGTACCCAACAAGGAAGTG
ACGGCTAACTACGTGCCAACNNCCGCCGGTAAGTA
>FBMWY7P01A00WI 158       0      158
TGAGGAATATTGGTCAATGGGCGAGAGCCTGAACCAGCCAAGTAGCGTGAAGGATGAAGG
TTCTATGGATTGTAAACTTCTTTTATAAGGGAATAACAGACATTACGTGTAGTGTTTTGC
ATGTACCTTATGAATAAGCATCGGCTAACTCCGTGCCG
>FBMWY7P01A2FLQ 136       0      136
TGGGGGATATTGCACAATGGGGGAAACCCTGATGCAGCGACGCCGCGTGAGTGAAGAAGT
ACTTCGGTACGTAAAGCTCTATCAGCAGGGAAGAGAATGACGGTACCTGACTAAGAAGCC
CCGGCTAACTACGTGT
>FBMWY7P01C4EES 155       0      155
TGAGGAATATTGGTCAATGGGCGAGAGCCTGAACCAGCCAAGTAGCGTGAAGGATGAAGG
TTCTATGGATTGTAAACTTCTTTTATAAGGGAATAACAGACATTACGTGTAGTGTTTTGC
ATGTACCTTATGAATAAGCATCGGCTAACTCCGCG
>FBMWY7P01EXLOP 160       0      160
TGGGGAATTTTGGACAATGGGGGCAACCCTGATCCAGCCATGCCGCGTGCAGGATGAAGA
TCTTCGGATTGTAAACTGCTTTTGTCAGGGACGAAAAGGATTGTGTTAATACCATGATCT
GCTGACGGTACCTGAAGAATAAGCACCGGCTAACTACGTG
>FBMWY7P01DBS76 135       0      135
TGGGGAATATTGCACAATGGGGGAAACCCTGATGCAGCGACGCCGCGTGGAGGAAGAAGG
TCTTCGGATTGTAAACTCCTGTTGTTGGGGAAGATAATGACGGTACCCAACAAGGAAGTG
ACGGCTAACTACGTG
>FBMWY7P01ESD3O 160       0      160
TGGGGAATTTTGGACAATGGGGGCAACCCTGATCCAGCCATGCCGCGTGCAGGATGAAGG
TCTTCGGATTGTAAACTGCTTTTGTCAGGGACGAAAAGGATTGTGCTAATACCATGATCT
GCTGACGGTACCTGAAGAATAAGCACCGGCTAACTACGTA
>FBMWY7P01BTXNT 156       0      156
TGAGGAATATTGGTCAATGGGCGCGAGCCTGAACCAGCCAAGTAGCGTGAAGGATGACTG
CCCTATGGGTTGTAAACTTCTTTTGTCCGGGAATAAAACCGCCTACGTGTAGGCGCTTGT
ATGTACCGGTACGAATAAGCATCGGCTAACTCCGTA
>FBMWY7P01DM4B7 161       0      161
GTGGGGAATTTTGGACAATGGGGGCAACCCTGATCCAGCCATGCCGCGTGCAGGATGAAG
GTCTTCGGATTGTAAACTGCTTTTGTCAGGGACGAAAAGGATTGTGTTAATACCATGATC
TGCTGACGGTACCTGAAGAATAAGCACCGGCTAACTACGTC
>FBMWY7P01C8N53 156       0      156
TGAGGAATATTGGTCAATGGACGAGAGTCTGAACCAGCCAAGTAGCGTGAAGGATGACTG
CCCTATGGGTTGTAAACTTCTTTTATACGGGAATAAAGTGAAGCACGTGTGCTTTTTTGT
ATGTACCGTATGAATAAGGATCGGCTAACTCCGTGT
>FBMWY7P01D4XGA 161       0      161
TGGGGAATCTTCCGCAATGGGCGAAAGCCTGACGGAGCAACGCCGCGTGAACGATGAAGG
TCTTAGGATCGTAAAGTTCTGTTGTTAGGGACGAAGGGTAAGAATCATAATAAGGTTTTT
ATTTGACGGTACCTAACGAGGAAGCCACGGCTAACTACGTG
>FBMWY7P01ED88L 135       0      135
TGGGGAATATTGCACAATGGGGGAAACCCTGATGCAGCGACGCCGCGTGGAGGAAGAAGG
TCTTCGGATTGTAAACTCCTGTTGTTGGGGAAGATAATGACGGTACCCAACAAGGAAGTG
ACGGCTAACTACGTT
>FBMWY7P01BX40B 139       0      139
TGGGGAATATTGGACAATGGACCAAAAGTCTGATCCAGCAATTCTGTGTGCACGATGACG
GTCTTAGGATTGTAAAGTGCTTTCAATCGGGAAAAAGAAAGTGATGGTACCGATAGAAGA
AGCGACGGCTAAATACGCG
>FBMWY7P01CSRGU 136       0      136
TTGGGGAATATTGCACAATGGGGGAAACCCTGATGCAGCGACGCCGCGTGAAGGAAGAAG
TATCTCGGTATGTAAACTTCTATCAGCAGGGAAGAAAATGACGGTACCTGACTAAGAAGC
CCCGGCTAACTACGTG
>FBMWY7P01CGT4T 155       0      155
TGAGGAATATTGGTCAATGGACGAGAGTCTGAACCAGCCAAGTAGCGTGAAGGATGACTG
CCCTATGGGTTGTAAACTTCTTTTATACGGGAATAAAGTGAAGCACGTGTGCTTTTTTGT
ATGTACCGTATGAATAAGGATCGGCTAACTCCGTG
>FBMWY7P01EBKH1 136       0      136
TGGGGAATATTGCACAATGGGGGAAACCCTGATGCAGCGACGCCGCGTGAGTGAAGAAGT
ATTTCGGTATGTAAAGCTCTATCAGCAGGGAAGAGAATGACGGTACCTGACTAAGAAGCC
CCGGCTAACTACGTGT
>FBMWY7P01DBEKC 141       0      141
TGGGGAATATTGGACAATGGACCAAAAGTCTGATCCAGCAATTCTGTGTGCACGATGACG
GTCTTAGGATTGTAAAGTGCTTTCAATCGGGAAAAAGAAAGTGATGGTACCGATAGAAGA
AGCGACGGCTAAATACGTGCA
>FBMWY7P01B8QYR 135       0      135
TGGGGAATATTGCACAATGGGGGAAACCCTGATGCAGCAACGCCGCGTGAGCGAAGAAGT
ATTTCGGTATGTAAAGCTCTATCAGCAGGGAAGAAAATGACGGTACCTGACTAAGAAGCA
CCGGCTAAATACGTG
>FBMWY7P01BUL6L 140       0      140
TGGGGAATATTGGACAATGGACCAAAAGTCTGATCCAGCAATTCTGTGTGCACGATGACG
GTCCTAGGATTGTAAAGTGCTTTCAATCGGGAAAAAGAAAGTGATGGTACCGATAGAAGA
AGCGACGGCTAAATACGTGT
>FBMWY7P01EJQ7O 159       0      159
TGGGGAATTTTGGCAATGGGGGCAACCCTGATCCAGCCATGCCGCGTGCAGGATGAAGGT
CTTCGGATTGTAAACTGCTTTTGTCAGGGACGAAAAGGATTGTGTTAATACCATGATCTG
CTGACGGTACCTGAAGAATAAGCACCGGCTAACTACGTG
>FBMWY7P01DK5DC 139       0      139
TGGGGAATATTGGACAATGGACCAAAAGTCTGATCCAGCAATTCTGTGTGCACGATGAAG
TTTTTCGGAATGTAAAGTGCTTTCAGTTGGGAAGAAGAAAGTGACGGTACCAACAGAAGA
AGCGACGGCTAAATACGTG
>FBMWY7P01DJ1UP 174       0      174
TGGGGAATTTTGGACAATGGGGGCAACCCTGATCCAGCCATGCCGCGTGCAGGATGAAGG
TCTTCGGATTGTAAACTGCTTTTGTCAGGGACGAAAAGGATTGTGCTAATACCATGATCT
GCTGACGGTACCTGAAGAATAAGCACCGGCTAACTACGTGCCANNCGCGAGTAT
>FBMWY7P01BJZJA 157       0      157
TGAGGAATATTGGTCAATGGGCGCGAGCCTGAACCAGCCAAGTAGCGTGAAGGATGACTG
CCCTATGGGTTGTAAACTTCTTTTGTCCGGGAATAAAACCGCCTACGTGTAGGCGCTTGT
ATGTACCGGTACGAATAAGCATCGGCTAACTCCGTGT
>FBMWY7P01BYPO4 139       0      139
TGGGGAATATTGGACAATGGACCAAAAGTCTGATCCAGCAATTCTGTGTGCACGATGACG
GTCTTAGGATTGTAAAGTGCTTTCAATTGGGAAGAAAAAAATGACGGTACCAATAGAAGA
AGCGACGGCTAAATACGTG
>FBMWY7P01AZVF3 161       0      161
TGGGGAATCTTCCGCAATGGGCGAAAGCCTGACGGAGCAACGCCGCGTGAACGATGAAGG
TCTTAGGATCGTAAAGTTCTGTTGTTAGGGACGAAGGGTAAGAATCATAATAAGGTTTTT
ATTTGACGGTACCTAACGAGGAAGCCACGGCTAACTACGTG
>FBMWY7P01CGAMY 175       0      175
TGAGGAATATTGGTCAATGGGCGCGAGCCTGAACCAGCCAAGTAGCGTGAAGGATGACTG
CCCTATGGGTTGTAAACTTCTTTTGTCCGGGAATAAAACCGCCTACGTGTAGGCGCTTGT
ATGTACCGGTACGAATAAGCATCGGCTAACTCCGTGCCNGCAGCTGGACGGTAAT
>FBMWY7P01C0XEB 154       0      154
CCTAGGAGGCAGCAGTGGGGAATATTGGACAATGGACCAAAAGTCTGATCCAGCAATTCT
GTGTGCACGATGACGGTCTTAGGATTGTAAAGTGCTTTCAATTGGGAAGAAAAAAATGAC
GGTACCAATAGAAGAAGCGACGGCTAAATACGTG
>FBMWY7P01D30KB 171       0      171
TGAGGAATATTGGTCAATGGACGAGAGTCTGAACCAGCCAAGTAGCGTGAAGGATGACTG
CCCTATGGGTTGTAAACTTCTTTTATACGGGAATAAAGTGGAGCACGTGTGCTTTTTTGT
ATGTACCGTATGAATAAGGATCGGCTAACTCCGTGCCAGCGGCGCGGTAAT
>FBMWY7P01A1ZO6 138       0      138
TGGGGAAGTATTGCACAATGGGGGAAACCCGTGATGCAGCGACGCCGCGTGAAGGAAGAA
GGTCTTCGGATTGTAAACTCCTGTTGTTGGGGAAGATAATGACGGTACCCAACAAGGAAG
TGACGGCTAACTACGTGA
>FBMWY7P01DZ4KP 139       0      139
TGGGGAATATTGGACAATGGACCAAAAGTCTGATCCAGCAATTCTGTGTGCACGATGAAG
TTTTTCGGAATGTAAAGTGCTTTCAGTTGGGAAGAAGAAAGTGACGGTACCAACAGAAGA
AGCGACGGCTAAATACGTG
>FBMWY7P01A3NKH 157       0      157
TGAGGAATATTGGCCAATGGGCGCGAGCCTGAACCAGCCAAGTAGCGTGAAGGATGACTG
CCCTATGGGTTGTAAACTTCTTTTGTCCGGGAATAAAACCGCCTACGTGTAGGCGCTTGT
ATGTACCGGTACGAATAAGCATCGGCTAACTCCGTGT
>FBMWY7P01C8Y8H 88       0      88
TGGGGAATATTGCACAATGGGCGCAAGCCTGATGCAGCAACGCCGCGTGAGCGATGAAGG
CCTGGTCGTAAGACTCTGTCCTCAGAGA
>FBMWY7P01BM5GB 156       0      156
TGAGGAATATTGGTCAATGGGCGAGAGCCTGAACCAGCCAAGTAGCGTGAAGGATGAAGG
TTCTATGGATTGTAAACTTCTTTTATAAGGGAATAACAGACATTACGTGTAGTGTTTTGC
ATGTACCTTATGAATAAGCATCGGCTAACTCCGTGT
>FBMWY7P01BWNEO 140       0      140
TGGGGAATATTGGACAATGGACCAAAAGTCTGATCCAGCAATTCTGTGTGCACGATGAAG
TTTTTCGGAATGTAAAGTGCTTTCAGTTGGGAAGAAGAAAGTGACGGTACCAACAGAAGA
AGCGACGGCTAAATAACGTG
>FBMWY7P01ESSOA 156       0      156
TGAGGAATATTGGTCAATGGGCGCGAGCCTGAACCAGCCAAGTAGCGTGAAGGATGACTG
CCCTATGGGTTGTAAACTTCTTTTGTCCGGGAATAAAACCGCCTACGTGTAGGCGCTTGT
ATGTACCGGTACGAATAAGCATCGGCTAACTCCGTG
>FBMWY7P01C4E1H 138       0      138
TGGGGAATATTGCGCAATGGGGGCAACCCTGACGCAGCAACGCCGCGTGATTGATGAAGG
TCTTCGGATTGTAAAAATCTTTAATCAGGGACGAAGAAAATGACGGTACCTGAAGAATAA
GCTCCGGCTAACTACGTG
>FBMWY7P01CW9R3 162       0      162
TAGGGAATTTTCGTCAATGGGCGCAAGCCTGAACGAGCAATGCCGCGTGGGTGAAGAAGG
TCTTCGGATCGTAAAGCTCTGTTGCGAGGGAAAAAGGAAGAGAAGAGGGAATGATTCTCT
TTTGATGGTACCTCGCCAGAAAGTCACGGCTAACTACGTGCT
>FBMWY7P01BIJG7 177       0      177
CCACGGGAGGCGGCAGTGGGGAATCTTCCGCAATGGGCGAAAGCCTGACGGAGCAATGCC
GCGTGAGTGATGAAGGAATTCGTTCCGTAAAACTCTTTTGTTTATGACGAATGTGCAGAT
TGTGAATAATTATTTGTAATGACGGTAGTAAACGAATAAGCCACGGCTAACTACGTG
>FBMWY7P01BMTEC 163       0      163
TGGGGAATCTTCCGCAATGGGCGAAAGCCTGACGGAGCAATGCCGCGTGAGTGATGAAGG
AATTCGTTCCGTAAAACTCTTTTGTTTATGACGAATGTGCAGATTGTGAATAATTATTTG
TAATGACGGTAGTAAACGAATAAGCCACGGCTAACTACGTGCT
>FBMWY7P01EL5CE 139       0      139
TGGGGAATATTGGACAATGGACCAAAAGTCTGATCCAGCAATTCTGTGTGCACGATGAAG
TTTTTCGGAATGTAAAGTGCTTTCAGTTGGGAAGAAGAAAGTGACGGTACCAACAGAAGA
AGCGACGGCTAAATACGTG
>FBMWY7P01AZ8DN 136       0      136
TGGGGAATATTGCACAATGGGGGAAACCCTGATGCAGCGACGCCGCGTGAGCGATGAAGT
ATTTCGGTATGTAAAGCTCTATCAGCAGGGAAGATAATGACGGTACCTGACTAAGAAGCA
CCGGCTAAATACGTGT
>FBMWY7P01EWHFA 135       0      135
TGGGGAATATTGCACAATGGGGGAAACCCTGATGCAGCGACGCCGCGTGAGCGATGAAGT
ATTTCGGTATGTAAAGCTCTATCAGCAGGGAAGATAATGACGGTACCTGACTAAGAAGCA
CCGGCTAAATACGTG
>FBMWY7P01DAB6W 166       0      166
TGGGGGAAGTTTTGGTACAATGGGGGCGAACCCTGATCCAGCCATGCCGCGTGCAGGATG
AAGGTCTTCGGATTGTAAACTGCTTTTGTTCAGGGACGAAAAGGATTGTGCTAATACCAT
GATCTGCTGACGGTACCTGAAGAATAAGCACCGGCTAACTACGTGA
>FBMWY7P01DUEYP 155       0      155
TGAGGAATATTGGTCAATGGACGAGAGTCTGAACCAGCCAAGTAGCGTGAAGGATGACTG
CCCTATGGGTTGTAAACTTCTTTTATACGGGAATAAAGTTAGCCACGTGTGGTTTTTTGT
ATGTACCGTATGAATAAGGATCGGCTAACTCCGTG
>FBMWY7P01BA6MH 151       0      151
CCGGAGGCAGCAGTGGGGAATATTGCACAATGGAGGAAACTCTGATGCAGCGACGCCGCG
TGAGGGAAGAAGATTTTCGGATTGTAAACCTCTGTCTTCGGGGACGAAGTATGACGGTAC
CCGAGGAGGAAGCCACGGCTAACTACGTGCT
>FBMWY7P01EE024 138       0      138
TGGGGAATATTGCGCAATGGGGGCAACCCTGACGCAGCAACGCCGCGTGATTGATGAAGG
TCTTCGGATTGTAAAAATCTTTAATCAGGGACGAAGAAAATGACGGTACCTGAAGAATAA
GCTCCGGCTAACTACGTG
>FBMWY7P01BY7MM 160       0      160
TGAGGAATATTGGTCAATGGGCGCGAGCCTGAACCAGCCAAGTAGCGTGAAGGATGACTG
CCCTATGGGTTGTAAACTTCTTTTGTCCGGGAATAAAAACCGACCTACGTGTAGGCGCTT
GTATGTACCGGTACGAATAAGCATCGGCTAACTCCGTCGC
>FBMWY7P01DB1WY 161       0      161
TGGGGAATTTTGGACAATGGGGGCAACCCTGATCCAGCCATGCCGCGTGCAGGATGAAGG
TCTTCGGATTGTAAACTGCTTTTGTCAGGGACGAAAAGGATTGTGTTAATACCATGATCT
GCTGACGGTACCTGAAGAATAAGCACCGGCTAACTACGTGT
>FBMWY7P01EEXDX 138       0      138
TGGGGAATATTGCACAATGGGCGAAAGCCTGATGCAGCGACGCCGCGTGGGTGAAGAAGT
TTTTCGGAATGTAAAGCCCTATCAGCAGGGAAGAAAATGACGGTACCTGACTAAGAAGCC
CCGGCTAACTACGTGCCA
>FBMWY7P01EYCS8 161       0      161
TGGGGAATTTTGGACAATGGGGGCAACCCTGATCCAGCCATGCCGCGTGCAGGATGAAGG
TCTTCGGATTGTAAACTGCTTTTGTCAGGGACGAAAAGGATTGTGTTAATACCATGATCT
GCTGACGGTACCTGAAGAATAAGCACCGGCTAACTACGTGT
>FBMWY7P01DQ15K 139       0      139
TGGGGAATATTGGACAATGGACCAAAAGTCTGATCCAGCAATTCTGTGTGCACGATGACG
GTCTTAGGATTGTAAAGTGCTTTCAATCGGGAAAAAGAAAGTGATGGTACCGATAGAAGA
AGCGACGGCTAAATACGTG
>FBMWY7P01EB5M5 137       0      137
TAGGGAATATTGCACAATGGGGGAAACCCTGATGCAGCGACGCCGCGTGAAGGAAGAAGT
ATCTCGGTATGTAAACTTCTATCAGCAGGGAAGACAATGACGGTACCTGACTAAGAAGCC
CCGGCTAACTACGTGCT
>FBMWY7P01ER1W3 155       0      155
TGAGGAATATTGGTCAATGGACGAGAGTCTGAACCAGCCAAGTAGCGTGAAGGATGACTG
CCCTATGGGTTGTAAACTTCTTTTATACGGGAATAAAGTGAAGCACGTGTGCTTTTTTGT
ATGTACCGTATGAATAAGGATCGGCTAACTCCGTA
>FBMWY7P01EHQ2S 161       0      161
TGGGGAATCTTCCGCAATGGGCGAAAGCCTGACGGAGCAATGCCGCGTGAGTGATGAAGG
AATTCGTTCCGTAAAACTCTTTTGTTTATGACGAATGTGCAGATTGTGAATAATTATTTG
TAATGACGGTAGTAAACGAATAAGCCGCGGCTAACTACGTG
>FBMWY7P01BW7PH 139       0      139
TGGGGAATATTGGACAATGGACCAAAAGTCTGATCCAGCAATTCTGTGTGCACGATGAAG
TTTTTCGGAATGTAAAGTGCTTTCAGTTGGGAAGAAGAAAGTGACGGTACCAACAGAAGA
AGCGACGGCTAAATACGTG
>FBMWY7P01C4HTQ 133       0      133
TGGGAATATTGCACAATGGGGAAACCCTGATGCAGCGACGCCGCGTGGAGGAAGAAGGTC
TTCGGATTGTAAACTCCTGTTGTTGGGGAAGATAATGACGGTACCCAACAAGGAAGTGAC
GGCTAACTACGTG
>FBMWY7P01D6BVP 136       0      136
TGGGGAATATTGCACAATGGGGGAAACCCTGATGCAGCGACGTCGCGTGGAGGAAGAAGG
TCTTCGGATTGTAAACTCCTGTTGTTGGGGAAGATAATGACGGTACCCAACAAGGAAGTG
ACGGCTAACTACGTGG
>FBMWY7P01D3SKV 139       0      139
TGGGGAATATTGGACAATGGACCAAAAGTCTGATCCAGCAATTCTGTGTGCACGATGAAG
TTTTTCGGAATGTAAAGTGCTTTCAGTTGGGAAGAAGAAAGTGACGGTACCAACAGAAGA
AGCGACGGCTAAATACGTG
>FBMWY7P01CZ0RL 78       0      78
CCTACGGGGAGGCGAGCACGGCCCGGGTAACGGTTAACTTCGTAGGACGGGGCCGGGGTC
GGTCGGGAACGGAACGGC
>FBMWY7P01C7RMH 140       0      140
TGGGGAATATTGGACAATGGACCAAAAGTCTGATCCAGCAATTCTGTGTGCACGATGACG
GTCTTAGGATTGTAAAGTGCTTTCAATCGGGAAAAAGAAAGTGATGGTACCGATAGAAGA
AGCGACGGCTAAATACGTGT
>FBMWY7P01BA937 138       0      138
TGGGGAATATTGGACAATGGACCAAAAGTCTGATCCAGCAATTCTGTGTGCACGATGACG
GTCTTAGGATTGTAAAGTGCTTTCAATTGGGAAGAAAAAAATGCGGTACCAATAGAAGAA
GCGACGGCTAAATACGTA
>FBMWY7P01BAZW8 140       0      140
TGGGGAATATTGGACAATGGACCAAAAGTCTGATCCAGCAATTCTGTGTGCACGATGACG
GTCTTAGGATTGTAAAGTGCTTTCAATTGGGAAGAAAAAAATAGACGGTACCAATAGAAG
AAGCGACGGCTAAATACGTG
>FBMWY7P01D3XC3 48       0      48
CGGCCCGGTACGGTTAATTCGTAGGACGGGCCGGGTCTGGACGAAGGC
>FBMWY7P01BNS6D 140       0      140
GCAGTGGGGAATATTGCACAATGGGGGAAACCCTGATGCAGCGACGCCGCGTGGAGGAAG
AAGGTCTTCGGATTGTAAACTCCTGTTGTTGGGGAAGATAATGACGGTACCCAACAAGGA
AGTGACGGCTAACTACGTGG
>FBMWY7P01BJRNL 139       0      139
TGGGGAATATTGGACAATGGACCAAAAGTCTGATCCAGCAATTCTGTGTGCACGATGACG
GTCTTAGGATTGTAAAGTGCTTTCAATTGGGAAGAAAAAAATGACGGTACCAATAGAAGA
AGCGACGGCTAAATACGTG
>FBMWY7P01DBJJX 138       0      138
TGGGGAATATTGGACAATGGACCAAAAGTCTGATCCAGCAATTCTGTGTGCACGATGACG
GTCTTAGGATTGTAAAGTGCTTTCAATTGGGAAGAAAAAATGACGGTACCAATAGAAGAA
GCGACGGCTAAATACGTG
>FBMWY7P01B515A 139       0      139
TAGGGAATATTGCACAATGGGGGAAACCCGTGATGCAGCGACGCCGCGTGAAGGAAGAAG
TATCTCGGTATGTAAACTTCTATCAGCAGGGAAGACAATGACGGTACCTGACTAAGAAGC
CCCGGCTAACTACGTGCCG
>FBMWY7P01EEMHD 139       0      139
GTGGGGAATATTGCACAATGGGGGAAACCCTGATGCAGCGACGCCGCGTGAGTGAAGAAG
TATTTCGGTATGTAAAGCTCTATCAGCAGGGAAGAAAGTGACGGTACCTGAATAAGAAGC
CCCGGCTAACTACGTGCCA
>FBMWY7P01EG5A0 158       0      158
TGAGGAATATTGGTCAATGGGCGCGAGCCTGAACCAGCCAAGTAGCGTGAAGGATGACTG
CCCTATGGGTTGTAAACTTCTTTTGTCCGGGAATAAAACCGCCTACGTGTAGGCGCTTGT
ATGTACCGGTACGAATAAGCATCGGCTAACTCCGTGCT
>FBMWY7P01D2LA6 156       0      156
TGAGGAATATTGGTCAATGGACGAGAGTCTGAACCAGCCAAGTAGCGTGAAGGAAGACTG
CCCTATGGGTTGTAAACTTCTTTTATAAGGGAATAAAGTCAGGTACGTGTACCTGTTTGT
ATGTACCTTATGAATAAGCATCGGCTAACTCCGTGA
>FBMWY7P01CUXKZ 155       0      155
TGAGGAATATTGGTCAATGGGCGAGAGCCTGAACCAGCCAAGTAGCGTGAAGGATGAAGG
TTCTATGGATTGTAAACTTCTTTTATAAGGGAATAACAGACATTACGTGTAGTGTTTTGC
ATGTACCTTATGAATAAGCATCGGCTAACTCCGTG
>FBMWY7P01DD8VG 138       0      138
TGGGGAATATTGCACAATGGGGGAAACCCTGATGCAGCGACGCCGCGTGAAGGAAGAAGT
ATCTCGGTATGTAAACTTCTATCAGCAGGGAAGAAAATGACGGTACCTGACTAAGAAGCC
CCGGCTAACTACGTGCCT
>FBMWY7P01C23FN 140       0      140
TGGGGAATATTGGACAATGGACCAAAAGTCTGATCCAGCAATTCTGTGTGCACGATGACG
GTCTTAGGATTGTAAAGTGCTTTCAATTGGGAAGAAAAAAATGACGGTACCAATAGAAGA
AGCGACGGCTAAATACGTGG
>FBMWY7P01B2CQN 135       0      135
TGGGGAATATTGCACAATGGAGGAAACTCTGATGCAGCGACGCCACGTGAGTGAAGAAGT
ATTTCGGTATGTAAAGCTCTATCAGCAGGGAAGATAATGACGGTACCTGACTAAGAAGCT
CCGGCTAAATACGTG
>FBMWY7P01DUTU8 135       0      135
TGGGGAATATTGCACAATGGGGGAAACCCTGATGCAGCGACGCCGCGTGAAGGATGAAGT
ATTTCGGTATGTAAACTTCTATCAGCAGGGAAGAAAATGACGGTACCTGACTAAGAAGCC
CCGGCTAACTACGTG
>FBMWY7P01CXWC6 136       0      136
TGGGGAATATTGCACAATGGGGGAAACCCTGATGCAGCAACGCCGCGTGAGTGATGAAGG
TTTTCGGATCGTAAAGCTCTGTCTTTGGGGAAGATAATGACGGTACCCAAGGAGGAAGCC
ACGGCTAACTACGTGT
>FBMWY7P01A5ERA 140       0      140
TGGGGAATATTGGACAATGGACCAAAAGTCTGATCCAGCAATTCTGTGTGCACGATGACG
GTCTTAGGATTGTAAAGTGCTTTCAATCGGGAAAAAGAAAAGTGATGGTACCGATAGAAG
AAGCGACGGCTAAATACGTG
>FBMWY7P01BMPGF 139       0      139
TGGGGAATATTGGACAATGGACCAAAAGTCTGATCCAGCAATTCTGTGTGCACGATGGCG
GTCTTAGGATTGTAAAGTGCTTTCAATCGGGAAAAAGAAAGTGATGGTACCGATAGAAGA
AGCGACGGCTAAATACGTG
>FBMWY7P01CV01F 155       0      155
TGAGGAATATTGGTCAATGGACGAGAGTCTGAACCAGCCAAGTAGCGTGAAGGATGACTG
CCCTATGGGTTGTAAACTTCTTTTATACGGGAATAAAGTATTCCACGTGTGGAATTTTGT
ATGTACCGTATGAATAAGGATCGGCTAACTCCGTT
>FBMWY7P01DZ1C9 141       0      141
TGGGGAATATTGGACAATGGACCAAAAGTCTGATCCAGCAATTCTGTGTGCACGATGACG
GTCTTAGGATTGTAAAGTGCTTTCAATTGGGAAGAAAAAAATGACGGTACCAATAGAAGA
AGCGACGGCTAAATACGTGCT
>FBMWY7P01BYXA3 155       0      155
TGAGGAATATTGGTCAATGGGCGAGAGCCTGAACCAGCCAAGTAGCGTGAAGGATGAAGG
TTCTATGGATTGTAAACTTCTTTTATAAGGGAATAACAGACATTACGTGTAGTGTTTTGC
ATGTACCTTATGAATAAGCATCGGCTAACTCCGTA
>FBMWY7P01BQUO6 157       0      157
TGAGGAATATTGGTCAATGGGCGCGAGCCTGAACCAGCCAAGTAGCGTGAAGGATGACTG
CCCTATGGGTTGTAAACTTCTTTTGTCCGGGAATAAAACCGCCTACGTGTAGGCGCTTGT
ATGTACCGGTACGAATAAGCATCGGCTAACTCCGTGT
>FBMWY7P01B1D24 135       0      135
TAGGGAATATTGCACAATGGGGGAAACCCTGATGCAGCGACGCCGCGTGAAGGAAGAAGT
ATCTCGGTATGTAAACTTCTATCAGCAGGGAAGACAATGACGGTACCTGACTAAGAAGCC
CCGGCTAACTACGTA
>FBMWY7P01B0JQ8 138       0      138
TGGGGAATATTGCACAATGGGGGAAACCCTGATGCAGCGACGCCGCGTGGAGGAAGAAGG
TCTTCGGATTGTAAACTCCTGTTGTTGGGGAAGATAATGACGGTACCCAACAAGGAAGTG
ACGGCTAACTACGTGCCG
>FBMWY7P01EVXLC 139       0      139
TGGGGAATATTGGACAATGGACCAAAAGTCTGATCCAGCAATTCTGTGTGCACGATGACG
GTCTTAGGATTGTAAAGTGCTTTCAATCGGGAAAAAGAAAGTGATGGTACCGATAGAAGA
AGCGACGGCTAAATACGTG
>FBMWY7P01BLZJY 161       0      161
TGGGGAATCTTCCGCAATGGGCGAAAGCCTGACGGAGCAATGCCGCGTGAGTGATGAAGG
AATTCGTTCCGTAAAACTCTTTTGTTTATGACGAATGTGCAGATTGTGAATAATTATTTG
TAATGACGGTAGTAAACGAATAAGCCACGGCTAACTACGAG
>FBMWY7P01AO8TC 153       0      153
CCTACGGGGGCGAGCAGTAGGGAATATTGCACAATGGGGGAAACCCTGATGCAGCGACGC
CGCGTGAAGGAAGAAGTATCTCGGTATGTAAACTTCTATCAGCAGGGAAGACAATGACGG
TACCTGACTAAGAAGCCCCGGCCTAACTACGTG
>FBMWY7P01D6TPI 163       0      163
TGGGGAATTTTGGACAATGGGGGCAACCCTGATCCAGCCATGCCGCGTGCAGGATGAAGG
TTTTCGGATTGTAAACTGCTTTTGTCAGGGACGAAAAGGATTGTGTTAATACCATGATCT
GCTGACGGTACCTGAAGAATAAGCACCGGCTAACTACGTGCCG
>FBMWY7P01CGV9J 140       0      140
TGGGGAATATTGGACAATGGACCAAAAGTCTGATCCAGCAATTCTGTGTGCACGATGGAG
TTTTTCGGAATGTAAAGTGCTTTCAGTTGGGAAGAAGAAAGTGACGGTACCAACAGAAGA
AGCGACGGCTAAATACGTGT
>FBMWY7P01E04XD 155       0      155
TGAGGAATATTGGTCAATGGACGAGAGTCTGAACCAGCCAAGTAGCGTGAAGGATGACTG
CCCTATGGGTTGTAAACTTCTTTTATACGGGAATAAAGTGAAGCACGTGTGCTTTTTTGT
ATGTACCGTATGAATAAGGATCGGCTAACTACGTG
>FBMWY7P01EWFJX 148       0      148
TGGGGAATATTGGACAATGGACCAAAAGTCTGATCCAGCAATTCTGTGTGCACGATGACG
GTCTTAGGATTGTAAAGTGCTTTCAATTGGGAAGAAAAAAATGACGGTACCAATAGAAGA
AGCGACGGCTAAATACGTGCCAGCAGCG
>FBMWY7P01BONTG 158       0      158
TGAGGAATATTGGTCAATGGGCGAGAGCCTGAACCAGCCAAGTAGCGTGAAGGATGAAGG
TTCTATGGATTGTAAACTTCTTTTATAAGGGAATAACAGACATTACGTGTAGTGTTTTGC
ATGTACCTTATGAATAAGCATCGGCTAACTCCGTGCCC
>FBMWY7P01CT307 160       0      160
TGGGGAATTTTGGACAATGGGGGCAACCCTGATCCAGCCATGCCGCGTGCAGGATGAAGA
TCTTCGGATTGTAAACTGCTTTTGTCAGGGACGAAAAGGATTGTGTTAATACCATGATCT
GCTGACGGTACCTGAAGAATAAGCACCGGCTAACTACGTG
>FBMWY7P01EVUHH 175       0      175
TGAGGAATATTGGTCAATGGGCGAGAGCCTGAACCAGCCAAGTAGCGTGAAGGATGAAGG
TTCTATGGATTGTAAACTTCTTTTATAAGGGAATAACAGACATTACGTGTAGTGTTTTGC
ATGTACCTTATGAATAAGCATCGGCTAACTCCGTGCCAGTAGCCGCCGGTAAGTA
>FBMWY7P01CGJY1 138       0      138
TGGGGAATCTTGCGCAATGGGGGGAACCCTGACGCAGCGACGCCGCGTGCGGGACGAAGG
CCCTCGGGTCGTAAACCGCTTTCAGCAGGGATGAGACAAGACGGTACCTGCAGAAGAAGC
CCCGGCTAGCTACGTGCC
>FBMWY7P01AJVK2 83       0      83
CCTACGGGCAGCAGTAGGGAATATTGCACAATGGGGGAAACCCTGATGCAGCCATGCCGC
GTGTGTGAAGAAGGCCTGTGTAG
>FBMWY7P01EYKKQ 140       0      140
TGGGGAATATTGGACAATGGACCAAAAGTCTGATCCAGCAATTCTGTGTGCACGATGACG
GTCTTAGGATTGTAAAGTGCTTTCAATCGGGAAAAAGAAAGTGATGGTACCGATAGAAGA
AGCGACGGCTAAATACGTGT
>FBMWY7P01AL43U 69       0      69
TGGGGAATATTGCACAATGGGCGCAAGCCTGATGCAGCAACGCCGCGTGAGCGATGAAGG
CCTGTGTAA
>FBMWY7P01C58JP 164       0      164
TGGGGAATTTTGGACAATGGGGGGCAGCCCTGATCCAGCCATGCCGCGTGCAGGATGAAG
GTCTTCGGATTGTAAACTGCTTTTGTCAGGGACGAAAAGGATTGTGTTAATACCATGATC
TGCTGACGGTACCTGAAGAATAAGCACCGGCTAACTACGTGCCG
>FBMWY7P01EJ7U9 135       0      135
TGGGGAATATTGCACAATGGGGGAAACCCTGATGCAGCGACGCCGCGTGGAGGAAGAAGG
TCTTCGGATTGTAAACTCCTGTTGTTGGGGAAGATAATGACGGTACCCAACAAGGAAGTG
ACGGCTAACTACGTG
>FBMWY7P01B6D85 141       0      141
TGGGGAATATTGGACAATGGACCAAAAGTCTGATCCAGCAATTCTGTGTGCACGATGACG
GTCTTAGGATTGTAAAGTGCTTTCAATTGGGAAGAAAAAAAATAGACGGTACCAATAGAA
GAAGCGACGGCTAAATACGTG
>FBMWY7P01DPJDO 160       0      160
TAGGGAATCTTCCACAATGGGCGAAAGCCTGATGGAGCAACGCCGCGTGGGTGAAGAAGG
TCTTCGGATCGTAAAACCCTGTTGTTAGAGAAGAAAGTGCGTGAGAGTAACTGTTCACGT
TTCGACGGTATCTAACCAGAAAGCCACGGCTAACTACGTG
>FBMWY7P01DNHSE 140       0      140
TGGGGAATATTGGACAATGGACCAAAAGTCTGATCCAGCAATTCTGTGTGCACGATGACG
GTCTTAGGATTGTAAAGTGCTTTCAATTGGGAAGAAAAAAATGACGGTACCAATAGAAGA
AGCGACGGCTAAATACGTGT
>FBMWY7P01DPTYH 141       0      141
TGGGGAATATTGGACAATGGACCAAAAGTCTGATCCAGCAATTCTGTGTGCACGATGACG
GTCTTAGGATTGTAAAGTGCTCTCAATTGGGAAGAAAAAAATGACGGTACCAATAGAAGA
AGCGACGGCTAAATACGTGCA
>FBMWY7P01DSML1 163       0      163
TGGGGAATCTTCCGCAATGGGCGAAAGCCTGACGGAGCAATGCCGCGTGAGTGATGAAGG
AATTCGTTCCGTAAAACTCTTTTGTTTATGACGAATGTGCAGATTGTGAATAATTATTTG
TAATGACGGTAGTAAACGAATAAGCCACGGCTAACTACGTGCT
>FBMWY7P01CMPJO 157       0      157
TGAGGAATATTGGTCAATGGACGAGAGTCTGAACCAGCCAAGTAGCGTGAAGGATGACTG
CCCTATGGGTTGTAAACTTCTTTTATATGGGAATAAAAAAGAGTACGTGTGCTCTATTGT
ATGTACCTTATGAATAAGCATCGGCTAATTCCGTGCA
>FBMWY7P01B4K4B 157       0      157
TGAGGAATATTGGTCAATGGACGCAAGTCTGAACCAGCCAAGTAGCGTGCAGGATGACGG
CCCTCCGGGTTGTAAACTGCTTTTAGTTGGGAATAAAGTGCAGCTCGTGAGCTGTTTTGT
ATGTACCATCAGAAAAAGGACCGGCTAATTCCGTGCT
>FBMWY7P01AS4GP 135       0      135
TGGGGAATATTGCACAATGGGGGAAACCCTGATGCAGCGACGCCGCGTGGAGGAAGAAGG
TCTTCGGATTGTAAACTCCTGTTGTTGGGGAAGATAATGACGGTACCCAACAAGGAAGTG
ACGGCTAACTACGTG
>FBMWY7P01C2FNE 139       0      139
TGGGGAATATTGGACAATGGACCAAAAGTCTGATCCAGCAATTCTGTGTGCACGATGAAG
TTTTTCGGAATGTAAAGTGCTTTCAGTTGGGAAGAAGAAAGTGACGGTACCAACAGAAGA
AGCGACGGCTAAATACGTG
>FBMWY7P01A878F 139       0      139
TGGGGAATATTGGACAATGGACCAAAAGTCTGATCCAGCAATTCTGTGTGCACGATGACG
GTCTTAGGATTGTAAAGTGCTTTCAATCGGGAAAAAGAAAGTGATGGTACCGATAGAAGA
AGCGACGGCTAAATACGTG
>FBMWY7P01BJOWX 136       0      136
TGGGGAACTATTGCACAATGGGGGAAACCCTGATGCAGCGACGCCGCGTGGAGGAAGAAG
GTCTTCGGATTGTAAACTCCTGTTGTTGGGGAAGATAATGACGGTACCCAACAAGGAAGT
GACGGCTAACTACGTG
>FBMWY7P01B6IV5 157       0      157
TGAGGAATATTGGTCAATGGGCGAGAGCCTGAACCAGCCAAGTAGCGTGAAGGATGACGG
CCCTACGGGTTGTAAACTTCTTTTGTGCGGGAATAAAGGAGCCTACGTGTAGGCTTTTGC
ATGTACCGTAACGAATAAGCATCGGCTAACTCCGTGT
>FBMWY7P01CAZE3 155       0      155
TGAGGAATATTGGTCAATGGGCGAGAGCCTGAACCAGCCAAGTAGCGTGAAGGATGAAGG
TTCTATGGATTGTAAACTTCTTTTATAAGGGAATAACAGACATTACGTGTAGTGTTTTGC
ATGTACCTTATGAATAAGCATCGGCTAACTCCGTG
>FBMWY7P01A3EF7 142       0      142
TGGGGAATATTGGACAATGGACCAAAAGTCTGATCCAGCAATTCTGTGTGCACGATGACG
GTCTTAGGATTGTAAAGTGCTTTCAATTGGGAAGGAAAAAAAATAGACGGTACCAATAGA
AGAAGCGACGGCTAAATACGTG
>FBMWY7P01EKSZW 140       0      140
TGGGGAATATTGGACAATGGACCAAAAGTCTGATCCAGCAATTCTGTGTGCACGATGACG
GTCTTAGGATTGTAAAGTGCTTTCAATCGGGAAAAAGAAAGTGATGGTACCGATAGAAGA
AGCGACGGCTAAATACGTGG
>FBMWY7P01APG4Y 137       0      137
TGGGGAATCTTGCGCAAGTGGGGGGAACCCTGACGCAGCGACGCCGCGTGCGGGACGAAG
GCCCTCGGGTCGTAAACCGCTTTCAGCAGGGATGAGACAAGACGGTACCTGCAGAAGAAG
CCCCGGCTAACTACGTG
>FBMWY7P01ENPN9 139       0      139
TGGGGAATATTGGACAATGGACCAAAAATCTGATCCAGCAATTCTGTGTGCACGATGAAG
TTTTTCGGAATGTAAAGTGCTTTCAGTTGGGAAGAAGAAAGTGACGGTACCAACAGAAGA
AGCGACGGCTAAATACGTG
>FBMWY7P01BK3Y8 68       0      68
TGGGGAATTTTGGACAATGGGGGCAACCCTGATCCAGCCATGCCGCGTGCAGGAAGAAGG
CCTGTGTA
>FBMWY7P01C2RLV 135       0      135
TGGGGGATATTGCACAATGGGGGAAACCCTGATGCAGCGACGCCGCGTGAGTGAAGAAGT
ACTTCGGTACGTAAAGCTCTATCAGCAGGGAAGAGAATGACGGTACCTGACTAAGAAGCC
CCGGCTAACTACGTG
>FBMWY7P01DOJAC 139       0      139
TGGGGAATATTGGACAATGGACCAAAAGTCTGATCCAGCAATTCTGTGTGCACGATGACG
GTCTTAGGATTGTAAAGTGCTTTCAATCGGGAAAAAGAAAGTGATGGTACCGATAGAAGA
AGCGACGGCTAAATACGTA
>FBMWY7P01BF1GE 135       0      135
TGGGGAATATTGCACAATGGGGGAAACCCTGATGCAGCGACGCCGCGTGAGCGATGAAGT
ATTTCGGTATGTAAAGCTCTATCAGCAGGGAAGATAATGACGGTACCTGACTAAGAAGCA
CCGGCTAAATACGCG
>FBMWY7P01DI2SX 139       0      139
TGGGGAATATTGGACAATGGACCAAAAGTCTGATCCAGCAATTCTGTGTGCACGATGAAG
TTTTTCGGAATGTAAAGTGCTTTCAGTTGGGAAGAAGAAAGTGACGGTACCAACAGAAGA
AGCGACGGCTAAATACGTG
>FBMWY7P01EHZR1 151       0      151
TGGGGAATATTGCACAATGGGGGAAACCCTGATGCAGCGACGCCGCGTGGAGGAAGAAGG
TCTTCGGATTGTAAACTCCTGTTGTTGGGGAAGATAATGACGGTACCCAACAAGGAAGTG
ACGGCTAACTACGTGCCAACAGCCGGGTAAT
>FBMWY7P01ERJQR 155       0      155
TGAGGAATATTGGTCAATGGACGCAAGTCTGAACCAGCCAAGTAGCGTGCAGGACGACGG
CCCTCCGGGTTGTAAACTGCTTTTAGTTGGGAATAAAGTGCAGTTCGTGAGCTGTTTTGT
ATGTACCATCAGAAAAAGGACCGGCTAATTCCGTG
>FBMWY7P01EHEZ8 158       0      158
TGAGGAATATTGGTCAATGGGCGCGAGCCTGAACCAGCCAAGTAGCGTGAAGGATGACTG
CCCTATGGGTTGTAAACTTCTTTTGTCCGGGAATAAAACCGCCTACGTGTAGGCGCTTGT
ATGTACCGGTACGAATAAGCATCGGCTAACTCCGTGCT
>FBMWY7P01CVB9O 142       0      142
TGGGGAATATTGGACAATGGACCAAAAGTCTGATCCAGCAATTCTGTGTGCACGATGACG
GTCTTAGGATTGTAAAGTGCTTTCAATCGGGAAAAAGAAAGTGATGGTACCGATAGAAGA
AGCGACGGCTAAATACGTGCCG
>FBMWY7P01A312G 140       0      140
TGGGGAATATTGGACAATGGACCAAAAGTCTGATCCAGCAATTCTGTGTGCACGATGACG
GTCTTAGGATTGTAAAGTGCTTTCAATTGGGAAGAAAAAAATAGACGGTACCAATAGAAG
AAGCGACGGCTAAATACGTG
>FBMWY7P01D125I 139       0      139
TGGGGAATATTGGACAATGGACCAAAAGTCTGATCCAGCAATTCTGTGTGCACGATGAAG
TTTTTCGGAATGTAAAGTGCTTTCAGTTGGGAAGAAGAAAGTGACGGTACCAACAGAAGA
AGCGACGGCTAAATACGCG
>FBMWY7P01EINLP 139       0      139
TGGGGAATATTGGACAATGGACCAAAAGTCTGATCCAGCAATTCTGTGTGCACGATGAAG
TTTTTCGGAATGTAAAGTGCTTTCAGTTGGGAAGAAAAAAGTGACGGTACCAACAGAAGA
AGCGACGGCTAAATACGTG
>FBMWY7P01D1364 135       0      135
TGGGGAATATTGCACAATGGGGGAAACCCTGATGCAGCGACGCCGCGTGAAGGAAGAAGT
ATCTCGGTATGTAAACTTCTATCAGCAGGGAAGATAATGACGGTACCTGACTAAGAAGCC
CCGGCTAACTACGTG
>FBMWY7P01DZYM7 139       0      139
TGGGGAATATTGCGCAATGGGGGCAACCCTGACGCAGCAACGCCGCGTGATTGAAGAAGG
TCTTCGGATTGTAAAAATCTTTAATTAGGGACGAAAAAAATAGACGGTACCTAAAGAAAT
AAGCTCCGGCTAACTACGT
>FBMWY7P01CX5RR 163       0      163
TGGGGAATTTTGGACAATGGGGGCAACCCTGATCCAGCCATGCCGCGTGCAGGATGAAGG
TCTTCGGATTGTAAACTGCTTTTGTCAGGGACGAAAAGGATTGTGCTAATACCATGATCT
GCTGACGGTACCTGAAGAATAAGCACCGGCTAACTACGTGCCG
>FBMWY7P01EGP1T 140       0      140
TGGGGAATATTGGACAATGGACCAAAAGTCTGATCCAGCAATTCTGTGTGCACGATGAAG
TTTTTCGGAATGTAAAGTGCTTTCAGTTGGGAAGAAGAAAGTGGCGGTACCAACAGAAGA
AGCGACGGCTAAATACGTGA
>FBMWY7P01EFGT2 156       0      156
TGAGGAATATTGGTCAATGGGCGCGAGCCTGAACCAGCCAAGTAGCGTGAAGGATGACTG
CCCTATGGGTTGTAAACTTCTTTTGTCCGGGAATAAAACCGCCTACGTGTAGGCGCTTGT
ATGTACCGGTACGAATAAGCATCGGCTAACTCCGTG
>FBMWY7P01CRFK7 141       0      141
GTGGGGAATATTGGACAATGGACCAAAAGTCTGATCCAGCAATTCTGTGTGCACGATGAA
GTTTTTCGGAATGTAAAGTGCTTTCAGTTGGGAAGAAGAAAGTGACGGTACCAACAGAAG
AAGCGACGGCTAAATACGTGT
>FBMWY7P01DBQ71 164       0      164
GCAGTAGGGAATTTTCGTCAATGGGCGCAAGCCTGAACGAGCAATGCCGCGTGGGTGAAG
AAGGTCTTCGGATCGTAAAGCTCTGTTGCGAGGGAAAAAGGAAGAGAAGAGGGAATGATT
CTCTTTTGATGGTACCTCGCCAGAAAGTCACGGCTAACTACGTG
>FBMWY7P01DOYJ3 135       0      135
TGGGGAATATTGCACAATGGGGGAAACCCTGATGCAGCGACGCCGCGTGGAGGAAGAAGG
TCTTCGGATTGTAAACTCCTGTTGTTGGGGAAGATAATGACGGTACCCAACAAGGAAGTG
ACGGCTAACTACGTG
>FBMWY7P01CLZAF 135       0      135
TGGGGGATATTGCACAATGGGGGAAACCCTGATGCAGCGACGCCGCGTGAGTGAAGAAGT
ACTTCGGTACGTAAAGCTCTATCAGCAGGGAAGAGAATGACGGTACCTGACTAAGAAGCC
CCGGCTAACTACGTG
>FBMWY7P01B9328 157       0      157
TGAGGAATATTGGTCAATGGGCGCGAGCCTGAACCAGCCAAGTAGCGTGAAGGATGACTG
CCCTATGGGTTGTAAACTTCTTTTGTCCGGGAATAAAACCGCCTACGTGTAGGCGCTTGT
ATGTACCGGTACGAATAAGCATCGGCTAACTCCGTGT
>FBMWY7P01BUUOJ 135       0      135
TGGGGAATATTGCACAATGGGGGAAACCCTGATGCAGCGACGCCGCGTGGAGGAAGAAGG
TCTTCGGATTGTAAACTCCTGTTGTTGGGGAAGATAATGACGGTACCCAACAAGGAAGTG
ACGGCTAACTACGTG
>FBMWY7P01C30AC 134       0      134
TGGGGAATATTGCACAATGGGGGAAACCCTGATGCAGCGACGCCGCGTGGAGGAAGAAGG
TCTTCGGATTGTAAACTCCTGTTGTTGGGAAGATAATGACGGTACCCAACAAGGAAGTGA
CGGCTAACTACGTG
>FBMWY7P01EURBG 142       0      142
TGGGGAATATTGGACAATGGACCAAAAGTCTGATCCAGCAATTCTGTGTGCACGATGAAG
TTTTTCGGAATGTAAAGTGCTTTCAGTTGGGAAGAAGAAAGTGACGGTACCAACAGAAGA
AGCGACGGCTAAATACGTGCCC
>FBMWY7P01CYNC6 141       0      141
TGGGGAATTATTGGACAAGTGGACCAAAAGTCTGATCCAGCAATTCTGTGTGCACGATGA
CGGTCTTAGGATTGTAAAGTGCTTTCAATTGGGAAGAAAAAAATGACGGTACCAATAGAA
GAAGCGACGGCTAAATACGTG
>FBMWY7P01DEPSY 135       0      135
TGGGGGATATTGCACAATGGGGGAAACCCTGATGCAGCGACGCCGCGTGAGTGAAGAAGT
ACTTCGGTACGTAAAGCTCTATCAGCAGGGAAGAGAATGACGGTACCTGACTAAGAAGCC
CCGGCTAACTACGTG
>FBMWY7P01CCN5U 155       0      155
TGAGGAATATTGGTCAATGGACGAGAGTCTGAACCAGCCAAGTAGCGTGAAGGATGACTG
CCCTATGGGTTGTAAACTTCTTTTATATGGGAATAAAAAAGAGCACGTGTGCTCTATTGT
ATGTACCTTATGAATAAGCATCGGCTAATTCCGTG
>FBMWY7P01DCS5Q 139       0      139
TGGGGAATATTGGACAATGGACCAAAAGTCTGATCCAGCAATTCTGTGTGCACGATGAAG
TTTTTCGGAATGTAAAGTGCTTTCAGTTGGGAAGAAGAAAGTGACGGTACCAACAGAAGA
AGCGACGGCTAAATACGTA
>FBMWY7P01D74BK 140       0      140
TGGGGAATATTGGACAATGGACCAAAAGTCTGATCCAGCAATTCTGTGTGCACGATGAAG
TTTTTCGGAATGTAAAGTGCTTTCAGTTGGGAAGAAGAAAGTGACGGTACCAACAGAAGA
AGCGACGGCTAAATACGTGT
>FBMWY7P01DOWSI 135       0      135
TGGGGAATATTGCACAATGGAGGAAACTCTGATGCAGCGACGCCGCGTGAGTGAAGAAGT
ATTTCGGTATGTAAAGCTCTATCAGCAGGGAAGATAATGACGGTACCTGACTAAGAAGCT
CCGGCTAAATACGTG
>FBMWY7P01D326X 152       0      152
TGGGGAATATTGGACAATGGACCAAAAGTCTGATCCAGCAATTCTGTGTGCACGATGACG
GTCTTAGGATTGTAAAGTGCTTTCAATTGGGAAGAAAAAAATGACGGTACCAATAGAAGA
AGCGACGGCTAAATACGTGCCGNNCGCGAGTA
>FBMWY7P01DH847 171       0      171
CCTACGAGGCAGCAGTGAGGAATATTGGTCAATGGGCGAGAGCCTGAACCAGCCAAGTAG
CGTGAAGGATGAAGGTTCTATGGATTGTAAACTTCTTTTATAAGGGAATAACAGACATTA
CGTGTAGTGTTTTGCATGTACCTTATGAATAAGCATCGGCTAACTCCGTGT
>FBMWY7P01BCRRK 135       0      135
TGGGGAATATTGCACAATGGGGGAAACCCTGATGCAGCGACGCCGCGTGGAGGAAGAAGG
TCTTCGGATTGTAAACTCCTGTTGTTGGGGAAGATAATGACGGTACCCAACAAGGAAGTG
ACGGCTAACTACGTG
>FBMWY7P01CXFWS 140       0      140
CCTAGAGGCAGCAGTGGGGAATATTGGGCAATGGGGGAAACCCTGACCCAGCAACGCCGC
GTGAAGGAAGAACGGTATATATAGGGAATGATATATAAGTGACGGTACTTTATGAGAAAG
CCACGGCTAACTACGTGCCT
>FBMWY7P01EA7FQ 141       0      141
TGGGGAATATTGGACAATGGACCAAAAGTCTGATCCAGCAATTCTGTGTGCACGATGACG
GTCTTAGGATTGTAAAGTGCTTTCAATCGGGAAAAAGAAAGTGATGGTACCGATAGAAGA
AGCGACGGCTAAATACGTGCT
>FBMWY7P01ET17E 137       0      137
TGGGGAATATTGCACAATGGGGGAAACCCTGATGCAGCAACGCCGCGTGAGTGATGAAGG
TTTTCGGATCGTAAAGCTCTGTCTTTGGGGAAGATAATGACGGTACCCAAGGAGGAAGCC
ACGGCTAACTACGTGCC
>FBMWY7P01C4XY9 137       0      137
TGGGGAATATTGCACAATGGGGGAAACCCTGATGCAGCGACGCCGCGTGAGCGAAGAAGT
ATTTCGGTATGTAAAGCTCTATCAGCAGGGAAGAAAATGACGGTACCTGACTAAGAAGCC
CCGGCTAACTACGTGCA
>FBMWY7P01EWKLE 171       0      171
CCTCGGGAGACAGCAGTGAGGAATATTGGTCAATGGACGAGAGTCTGAACCAGCCAAGTA
GCGTGAAGGATGACTGCCCTATGGGTTGTAAACTTCTTTTATACGGGAATAAAGTGAAGC
ACGTGTGCTTTTTTGTATGTACCGTATGAATAAGGATCGGCTAACTCCGTG
>FBMWY7P01D6ESM 139       0      139
TGGGAATATTGGACAATGGACCAAAGTCTGATCCAGCAATTCTGTGTGCACGATGACGGT
CTTAGGATTGTAAAGTGCTTTCAATCGGGAAAAAGAAAGTGATGGTACCGATAGAAGAAG
CGACGGCTAAATACGTGCT
>FBMWY7P01BZE1K 136       0      136
TGGGGAATATTGCACAATGGGGGAAACCCTGATGCAGCGACGCCGCGTGAGCGATGAAGT
ATTTCGGTATGTAAAGCTCTATCAGCAGGGAAGATAATGACGGTACCTGACTAAGAAGCA
CCGGCTAAATACGTGT
>FBMWY7P01B3YIF 137       0      137
TGGGGGATATTGCACAATGGGGGAAACCCTGATGCAGCGACGCCGCGTGAGTGAAGAAGT
ACTTCGGTACGTAAAGCTCTATCAGCAGGGAAGAGAATGACGGTACCTGACTAAGAAGCC
CCGGCTAACTACGTGCA
>FBMWY7P01ERYLY 155       0      155
TGAGGAATATTGGTCAATGGACGAGAGTCTGAACCAGCCAAGTAGCGTGAAGGAAGACTG
CCCTATGGGTTGTAAACTTCTTTTATAAGGGAATAAAGTCAGGTACGTGTACCTGTTTGT
ATGTACCTTATGAATAAGCATCGGCTAACTCCGTA
>FBMWY7P01EE4XR 139       0      139
TGGGGAATATTGGACAATGGACCAAAAGTCTGATCCAGCAATTCTGTGTGCACGATGACG
GTCTTAGGATTGTAAAGTGCTTTCAATTGGGAAGAAAAAAATGACGGTACCAATAGAAGA
AGCGACGGCTAAATACGCG
>FBMWY7P01BWLON 138       0      138
TGGGGAATATTGGGCAATGGGGGAAACCCTGACCCAGCAACGCCGCGTGAAGGAAGAAGG
CCCTCGGGTTGTAAACTTCTTTTACCAGGGACGAAGAACGTGACGGTACCTGGAGAAAAA
GCAACGGCTAACTACGTG
>FBMWY7P01BK6F7 160       0      160
TGGGGAATTTTGGACAATGGGGGCAACCCTGATCCAGCCATGCCGCGTGCAGGATGAAGA
TCTTCGGATTGTAAACTGCTTTTGTCAGGGACGAAAAGGATTGTGTTAATACCATGATCT
GCTGACGGTACCTGAAGAATAAGCACCGGCTAACTACGTG
>FBMWY7P01DASVR 161       0      161
TAGGGAATTTTCGGCAATGGGCGAAAGCCTGACCGAGCAACGCCGCGTGAGGGAGGAAGT
ACTTCGGTATGTAAACCTCTGTTATAAAGGAAGAACGGTACATGGAGGGAATGCCATGTA
AGTGACGGTACTTTATGAGGAAGCCACGGCTAACTACGTGG
>FBMWY7P01C4YGJ 157       0      157
TGAGGAATATTGGTCAATGGACGCAAGTCTGAACCAGCCAAGTAGCGTGCAGGATGACGG
CCCTCCGGGTTGTAAACTGCTTTTAGTTGGGAATAAAGTGCAGCTCGTGAGCTGTTTTGT
ATGTACCATCAGAAAAAGGACCGGCTAATTCCGTGCA
>FBMWY7P01DKWUE 135       0      135
TGGGGAATATTGCACAATGGGGGAAACCCTGATGCAGCGACGCCGCGTGGAGGAAGAAGG
TCTTCGGATTGTAAACTCCTGTTGTTGGGGAAGATAATGACGGTACCCAACAAGGAAGTG
ACGGCTAACTACGTG
>FBMWY7P01B74OH 156       0      156
TAGGGAATTTTCGGCAATGGGCGAAAGCCTGACCGAGCAATGCCGCGTGAGTGATGAAGG
TCTTCGGATTGTAAAGCTCTGTTGTAAAGGAAGAATATTACATATCAACTATGTAACTGA
CGGTACTTTACCAGAAAGTCACGGCTAACTTCGTGT
>FBMWY7P01EQIDR 157       0      157
TGAGGAATATTGGTCAATGGACGCAAGTCTGAACCAGCCAAGTAGCGTGCAGGATGACGG
CCCTCCGGGTTGTAAACTGCTTTTAGTTGGGAATAAAGTGCAGCTCGTGAGCTGTTTTGT
ATGTACCATCAGAAAAAGGACCGGCTAATTCCGTGCT
>FBMWY7P01BCBDK 156       0      156
TGAGGAATATTGGTCAATGGGCGCGAGCCTGAACCAGCCAAGTAGCGTGAAGGATGACTG
CCCTATGGGTTGTAAACTTCTTTTGTCCGGGAATAAAACCGCCTACGTGTAGGCGCTTGT
ATGTACCGGTACGAATAAGCATCGGCTAACTCCGTA
>FBMWY7P01DL8CB 139       0      139
TGGGAATATTGGACAATGGACCAAAAGTCTGATCCAGCAATTCTGTGTGCACGATGACGG
TCTTAGGATTGTAAAGTGCTTTCAATTGGGAAGAAAAAAATGACGGTACCAATAGAAGAA
GCGACGGCTAAATACGTGT
>FBMWY7P01EOG9T 161       0      161
TGGGGAATCTTCCGCAATGGGCGAAAGCCTGACGGAGCAATGCCGCGTGAGTGATGAAGG
AATTCGTTCCGTAAAACTCTTTTGTTTATGACGAATGTGCAGATTGTGAATAATTATTTG
TAATGACGGTAGTAAACGAATAAGCCACGGCTAACTACGTG
>FBMWY7P01D8YUR 135       0      135
TGGGGAATATTGCACAATGGGGGAAACCCTGATGCAGCGACGCCGCGTGAGTGAAGAAGT
ATTTCGGTATGTAAAGCTCTATCAGCAGGGAAGAAAGTGACGGTACCTGAATAAGAAGCC
CCGGCTAACTACGTG
>FBMWY7P01ENG9W 156       0      156
TGAGGAATATTGGTCAATGGGCGCGAGCCTGAACCAGCCAAGTAGCGTGAAGGATGACTG
CCCTATGGGTTGTAAACTTCTTTTGTCCGGGAATAAAACCGCCTACGTGTAGGCGCTTGT
ATGTACCGGTACGAATAAGCATCGGCTAACTCCGTA
>FBMWY7P01CGKE3 155       0      155
TGAGGAATATTGGTCAATGGACGAGAGTCTGAACCAGCCAAGTAGCGTGAAGGATGACTG
CCCTATGGGTTGTAAACTTCTTTTATACGGGAATAAAGTGAAGCACGTGTGCTTTTTTGT
ATGTACCGTATGAATAAGGATCGGCTAACTCCGTA
>FBMWY7P01D7PBL 137       0      137
TAGGGAATATTGCACAATGGGGGAAACCCTGATGCAGCGACGCCGCGTGAAGGAAGAAGT
ATCTCGGTATGTAAAGCTCTATCAGCAGGGAAGAAAATGACGGTACCTGACTAAGAAGCC
CCGGCTAACTACGTGCT
>FBMWY7P01AWFJM 154       0      154
CCTACGGCAGCAGTGGGGAATATTGGACAATGGACCAAAAGTCTGATCCAGCAATTCTGT
GTGCACGATGACGGTCTTAGGATTGTAAAGTGCTTTCAATCGGGAAAAAGAAAAGTGATG
GTACCGATAGAAGAAGCGACGGCTAAATAACGTA
>FBMWY7P01BR1A2 139       0      139
TGGGGAATATTGGACAATGGACCAAAAGTCTGATCCAGCAATTCTGTGTGCACGATGACG
GTCTTAGGATTGTAAAGTGCTTTCAATCGGGAAAAAGAAAGTGATGGTACCGATAGAAGA
AGCGACGACTAAATACGNG
>FBMWY7P01D3Z7I 178       0      178
TGAGGAATATTGGTCAATGGGCGCGAGCCTGAACCAGCCAAGTAGCGTGAAGGATGACTG
CCCTATGGGTTGTAAACTTCTTTTGTCCGGGAATAAAACCGCCTACGTGTAGGCGCTTGT
ATGTACCGGTACGAATAAGCATCGGCTAACTCCGTGCCAGCACGGCCGGACGGTTAAT
>FBMWY7P01AV3QG 136       0      136
TGGGGAATATTGCACAATGGGGGAAACCCTGATGCAGCGACGCCGCGTGGAGGAAGAAGG
TCTTCGGATTGTAAACTCCTGTTGTTGGGGAAGATAATGACGGTACCCAACAAGGAAGTG
ACGGCTAACTACGTGT
>FBMWY7P01DEBLA 171       0      171
CGGAGGCAGCAGTGAGGAATATTGGTCAATGGGCGCGAGCCTGAACCAGCCAAGTAGCGT
GAAGGATGACTGCCCTATGGGTTGTAAACTTCTTTTGTCCGGGAATAAAACCGCCTACGT
GTAGGCGCTTGTATGTACCGGTACGAATAAGCATCGGCTAACTCCGTGCCC
>FBMWY7P01CWY8V 140       0      140
TGGGGAATATTGGACAATGGACCAAAAGTCTGATCCAGCAATTCTGTGTGCACGATGACG
GTCTTAGGATTGTAAAGTGCTTTCAATCGGGAAAAAGAAAGTGATGGTACCGATAGAAGA
AGCGACGGCTAAATACGTGT
>FBMWY7P01CFACZ 160       0      160
TGGGGAATTTTGGACAATGGGGGCAACCCTGATCCAGCCATGCCGCGTGCAGGATGAAGG
TCTTCGGATTGTAAACTGCTTTTGTCAGGGACGAAAAGGATTGTGTTAATACCATGATCT
GCTGACGGTACCTGAAGAATAAGCACCGGCTAACTACGTG
>FBMWY7P01CRT79 140       0      140
TGGGGAATATTGGACAATGGACCAAAAGTCTGATCCAGCAATTCTGTGTGCACGATGACG
GTCTTAGGATTGTAAAGTGCTTTCAATCGGGAAAAAGAAAGTGATGGTACCGATAGAAGA
AGCGACGGCTAAATACGTGT
>FBMWY7P01CJHIE 139       0      139
TGGGGAATATTGGACAATGGACCAAAAGTCTGATCCAGCAATTCTGTGTGCACGATGAAG
TTTTTCGGAATGTAAAGTGCTTTCAGTTGGGAAGAAGAAAGTGACGGTACCAACAGAAGA
AGCGACGGCTAAATACGTG
>FBMWY7P01ERLEL 135       0      135
TGGGGAATATTGCACAATGGGGGAAACCCTGATGCAGCGACGCCGCGTGAGTGATGAAGT
ATTTCGGTATGTAAAGCTCTATCAGCAGGGAAGATAATGACGGTACCTGACTAAGAAGCA
CCGGCTAAATACGTA
>FBMWY7P01A11V2 158       0      158
TGAGGAATATTGGTCAATGGGCGAGAGCCTGAACCAGCCAAGTAGCGTGAAGGATGAAGG
TTCTATGGATTGTAAACTTCTTTTATAAGGGAATAACAGACATTACGTGTAGTGTTTTGC
ATGTACCTTATGAATAAGCATCGGCTAACTCCGTGCCT
>FBMWY7P01A35Z8 155       0      155
TGAGGAATATTGGTCAATGGGCGAGAGCCTGAACCAGCCAAGTAGCGTGAAGGATGAAGG
TCCTACGGATTGTAAACTTCTTTTATACGGGAATAAAGTTTCCTACGTGTAGGATTTTGT
ATGTACCGTATGAATAAGCATCGGCTAACTCCGTG
>FBMWY7P01DSM49 138       0      138
TGGGGAATATTGCACAATGGGGGAAACCCTGATGCAGCAACGCCGCGTGAGTGATGAAGG
TTTTCGGATCGTAAAGCTCTGTCTTTGGGGAAGATAATGACGGTACCCAAGGAGGAAGCC
ACGGCTAACTACGTGCCG
>FBMWY7P01D5BNR 160       0      160
TGGGGAATTTTGGACAATGGGGGCAACCCTGATCCAGCCATGCCGCGTGCAGGATGAAGG
TCTTCGGATTGTAAACTGCTTTTGTCAGGGACGAAAAGGATTGTGCTAATACCATGATCT
GCTGACGGTACCTGAAGAATAAGCACCGGCTAACTACGTA
>FBMWY7P01D0WL3 139       0      139
TGGGGAATATTGGACAATGGACCAAAAGTCTGATCCAGCAATTCTGTGTGCACGATGACG
GTCTTAGGATTGTAAAGTGCTTTCAATTGGGAAGAAAAAAATGACGGTACCAATAGAAGA
AGCGACGGCTAAATACGTG
>FBMWY7P01BVKLB 136       0      136
TGGGGGATATTGCACAATGGGGGAAACCCTGATGCAGCGACGCCGCGTGAGTGAAGAAGT
ATTTCGGTATGTAAAGCTCTATCAGCAGGGAAGAAAGTGACGGTACCTGAATAAGAAGCC
CCGGCTAACTACGTGT
>FBMWY7P01DZWPW 155       0      155
TGAGGAATATTGGTCAATGGACGAGAGTCTGAACCAGCCAAGTAGCGTGAAGGATGACTG
CCCTATGGGTTGTAAACTTCTTTTATATGGGAATAAAAAAGAGCACGTGTGCTCTATTGT
ATGTACCTTATGAATAAGCATCGGCTAATTCCGTG
>FBMWY7P01D9N0S 154       0      154
CCTACGGGGCAGCAGTGGGGAATATTGGACAATGGACCAAAAGTCTGATCCAGCAATTCT
GTGTGCACGATGACGGTCTTAGGATTGTAAAGTGCTTTCAATCGGGAAAAAGAAAGTGAT
GGTACCGATAGAAGAAGCGACGGCTAAATACGTG
>FBMWY7P01C89ID 161       0      161
TGGGGAATCTTCCGCAATGGGCGAAAGCCTGACGGAGCAATGCCGCGTGAGTGATGAAGG
AATTCGTTCCGTAAAACTCTTTTGTTTATGACGAATGTGCAGATTGTGAATAATTATTTG
TAATGACGGTAGTAAACGAATAAGCCACGGCTAACTACGTG
>FBMWY7P01EI1YK 140       0      140
TGGGGAATATTGGACAATGGACCAAAAGTCTGATCCAGCAATTCTGTGTGCACGATGAAG
TTTTTCGGAATGTAAGTGCTTTTCAGTTGGGAAGAAAGAAAGTGACGGTACCAACAGAAG
AAGCGACGGCTAAATACGTG
>FBMWY7P01ESG7R 155       0      155
TGAGGAATATTGGTCAATGGACGAGAGTCTGAACCAGCCAAGTAGCGTGAAGGATGACTG
CCCTATGGGTTGTAAACTTCTTTTATACGGGAATAAAGTGAAGCACGTGTGCTTTTTTGT
ATGTACCGTATGAATAAGGATCGGCTAACTCCGTG
>FBMWY7P01END55 139       0      139
TGGGGAATATTGGACAATGGACCAAAAGTCTGATCCAGCAATTCTGTGTGCACGATGAAG
TTTTTCGGAATGTAAAGTGCTTTCAGTTGGGAAGAAGAAAGTGACGGTACCAACAGAAGA
AGCGACGGCTAAATACGTG
>FBMWY7P01A5KCE 137       0      137
TGGGGAATATTGCACAATGGGGGAAACCCTGATGCAGCGACGCCGCGTGAGTGAAGAAGT
ATTTCGGTATGTAAAGCTCTATCAGCAGGGAAGAAAGTGACGGTACCTGAATAAGAAGCC
CCGGCTAACTACGTGCA
>FBMWY7P01C4VQ6 142       0      142
TGGGGAATATTGGACAATGGACCAAAAGTCTGATCCAGCAATTCTGTGTGCACGATGAAG
TTTTTCGGAATGTAAAGTGCTTTCAGTTGGGAAGAAGAAAGTGACGGTACCAACAGAAGA
AGCGACGGCTAAATACGTGCCG
>FBMWY7P01CUDBH 158       0      158
TGAGGAATATTGGTCAATGGACGAGAGTCTGAACCAGCCAAGTAGCGTGAAGGATGACTG
CCCTATGGGTTGTAAACTTCTTTTATACGGGAATAAAGTTAGCCACGTGTGGTTTTTTGT
ATGTACCGTATGAATAAGGATCGGCTAACTCCGTGCCG
>FBMWY7P01CTQIF 155       0      155
TGAGGAATATTGGTCAATGGACGAGAGTCTGAACCAGCCAAGTAGCGTGAAGGATGACTG
CCCTATGGGTTGTAAACTTCTTTTATACGGGAATAAAGTGAAGCACGTGTGCTTTTTTGT
ATGTACCGTATGAATAAGGATCGGCTAACTCCGTG
>FBMWY7P01C23LU 135       0      135
TGGGGAATATTGCACAATGGGGGAAACCCTGATGCAGCGACGCCGCGTGGAGGAAGAAGG
TCTTCGGATTGTAAACTCCTGTTGTTGGGGAAGATAATGACGGTACCCAACAAGGAAGTG
ACGGCTAACTACGTG
>FBMWY7P01CB9EQ 160       0      160
TAGGGAATTTTCGGCAATGGGGGGAACCCTGACCGAGCAACGCCGCGTGAAGGAAGAAGG
AATTCGTTCTGTAAACTTCTGTTATAAAGGAAGAACGGCGGATATAGGGAATGATATCCG
AGTGACGGTACTTTATGAGAAAGCCACGGCTAACTACGTG
>FBMWY7P01DDH7A 137       0      137
TGGGGGAGTATTGCACAATGGGGGAAACCCGTGATGCAGCGACGCCGCGTGAGTGAAGAA
GTACTTCGGTACGTAAAGCTCTATCAGCAGGGAAGAGAATGACGGTACCTGACTAAGAAG
CCCCGGCTAACTACGTG
>FBMWY7P01BHLVQ 158       0      158
TGAGGAATATTGGTCAATGGGCGCGAGCCTGAACCAGCCAAGTAGCGTGAAGGATGACTG
CCCTATGGGTTGTAAACTTCTTTTGTCCGGGAATAAAACCGCCTACGTGTAGGCGCTTGT
ATGTACCGGTACGAATAAGCATCGGCTAACTCCGTNCA
>FBMWY7P01BK3IB 139       0      139
TGGGGAATATTGGACAATGGACCAAAAGTCTGATCCAGCAATTCTGTGTGCACGATGACG
GTCTTAGGATTGTAAAGTGCTTTCAATCGGGAAAAAGAAAGTGATGGTACCGATAGAAGA
AGCGACGGCTAAATACGTG
>FBMWY7P01D6RLD 159       0      159
TGGGGAATATTGGACAATGGACCAGAAGTCTGATCCAGCAATTCTGTGTGCACGATGACG
GTCTTAGGATTGTAAAGTGCTTTCAATTGGGAAGAAAAAAAATGACGGTACCAATAGAAG
AAGCGACGGCTAAATACGTGCCAGCACGCCGACGGTAAT
>FBMWY7P01EU4CC 156       0      156
TGAGGAATATTGGTCAATGGACGCGAGTCTGAACCAGCCAAGTAGCGTGAAGGATGACTG
CCCTATGGGTTGTAAACTTCTTTTATATGGGAATAAAAAAGAGCACGTGTGCTCTATTGT
ATGTACCTTATGAATAAGCATCGGCTAATTCCGTGT
>FBMWY7P01CNBEA 156       0      156
TGAGGAATATTGGTCAATGGACGAGAGTCTGAACCAGCCAAGTAGCGTGAAGGATGACTG
CCCTATGGGTTGTAAACTTCTTTTATACGGGAATAAAGTGAAGCACGTGTGCTTTTTTGT
ATGTACCGTATGAATAAGGATCGGCTAACTCCGTGT
>FBMWY7P01CBAG1 157       0      157
TGAGGAATATTGGTCAATGGACGAGAGTCTGAACCAGCCAAGTAGCGTGAAGGATGACTG
CCCTATGGGTTGTAAACTTCTTTTATACGGGAATAAAGTGAAGCACGTGTGCTTTTTTGT
ATGTACCGTATGAATAAGGATCGGCTAACTCCGTGCT
>FBMWY7P01DFWEM 154       0      154
TGAGGAATATTGGTCAATGGACGCAAGTCTGAACCAGCCAAGTAGCGTGCAGGATGACGG
CCCTCTGGGTTGTAAACTGCTTTTAGTTGGGAATAAAGTGCAGCTCGTGAGCTGTTTTGT
ATGTACCATCAGAAAAAGGCCGGCTAATTCCGTG
>FBMWY7P01BT86Y 155       0      155
TGAGGAATATTGGTCAATGGGCGAGAGCCTGAACCAGCCAAGTAGCGTGAAGGATGAAGG
TTCTATGGATTGTAAACTTCTTTTATAAGGGAATAACAGACATTACGTGTAGTGTTTTGC
ATGTACCTTATGAATAAGCATCGGCTAACTCCGTG
>FBMWY7P01DAGST 175       0      175
CCTGGGAGGCAGCAGTGGGGAATTTTGGACAATGGGGGCAACCCTGATCCAGCCATGCCG
CGTGCAGGATGAAGGTCTTCGGATCGTAAACTGCTTTTGTCAGGGACGAAAAGGATTGTG
CTAATACCATGATCTGCTGACGGTACCTGAAGAATAAGCACCGGCTAACTACGNG
>FBMWY7P01EUW37 156       0      156
TGGGGAATATTGGTCAATGGGCGCGAGCCTGAACCAGCCAAGTAGCGTGAAGGATGACTG
CCCTATGGGTTGTAAACTTCTTTTGTCCGGGAATAAAACCGCCTACGTGTAGGCGCTTGT
ATGTACCGGTACGAATAAGCATCGGCTAACTCCGTG
>FBMWY7P01E199C 157       0      157
CCTAGGAGGCAGCAGTGGGGAATATTGGACAATGGACCAAAAGTCTGATCCAGCAATTCT
GTGTGCACGATGACGGTCTTAGGATTGTAAAGTGCTTTCAATTGGGAAGAAAAAAAATAG
ACGGTACCAATAGAAGAAGCGACGGCTAAATAACGTG
>FBMWY7P01BLVTM 138       0      138
TGGGGAATATTGGACAATGGACCAAAAGTCTGATCCAGCAATTCTGTGTGCACGATGACG
GTCTTAGGATTGTAAAGTGCTTTCAATTGGGAAGAAAAAAATGCGGTACCAATAGAAGAA
GCGACGGCTAAATACGTG
>FBMWY7P01D9073 139       0      139
TGGGGAATATTGGACAATGGACCAAAAGTCTGATCCAGCAATTCTGTGTGCACGATGACG
GTCTTAGGATTGTAAAGTGCTTTCAATCGGGAAAAAGAAAGTGATGGTACCGATAGAAGA
AGCGACGGCTAAATACGTG
>FBMWY7P01D5FPL 159       0      159
TGAGGAATATTGGTCAATGGGACGCGAGCCTGAACCAGCCAAGTAGCGTGAAGGATGCTG
CCCTATGGGTTGTAAACTTCTTTTGTCCGGGAATAAAACCGCCTACGTGTAGGCGCTTGT
ATGTACCGGTACGAATAAGCATCGGCTAACTCCGTGCCT
>FBMWY7P01D0S1N 142       0      142
TGGGGAATATTGGACAATGGACCAAAAGTCTGATCCAGCAATTCTGTGTGCACGATGAAG
TTTTTCGGAATGTAAAGTGCTTTCAGTTGGGAAGAAGAAAGTGACGGTACCAACAGAAGT
AGCGACGGCTAAATACGTGCCG
>FBMWY7P01CKNGM 158       0      158
TGAGGAATATTGGTCAATGGGCGAGAGCCTGAACCAGCCAAGTAGCGTGAAGGATGAAGG
TTCTATGGATTGTAAACTTCTTTTATAAGGGAATAACAGACATTACGTGTAGTGTTTTGC
ATGTACCTTATGAATAAGCATCGGCTAACTCCGTGCCG
>FBMWY7P01CSIYS 160       0      160
TGGGGAATTTTGGACAATGGGGGCAACCCTGATCCAGCCATGCCGCGTGCAGGATGAAGG
TCTTCGGATTGTAAACTGCTTTTGTCAGGGACGAAAAGGATTGTGCTAATACCATGATCT
GCTGACGGTACCTGAAGAATAAGCACCGGCTAACTACGTG
>FBMWY7P01DLREF 160       0      160
TAGGGAATTTTCGTCAATGGGGGGAACCCTGAACGAGCAATGCCGCGTGAGTGAGGAAGG
TCTTCGGATCGTAAAGCTCTGTTGTAAGAGAAAAACGGCACTCATAGGGAATGATGAGTG
AGTGATGGTATCTTACCAGAAAGTCACGGCTAACTACGTG
>FBMWY7P01EE3RM 138       0      138
TGGGGAATATTGGACAATGGACCAAAGTCTGATCCAGCAATTCTGTGTGCACGATGACGG
TCTTAGGATTGTAAAGTGCTTTCAATCGGGAAAAAGAAAGTGATGGTACCGATAGAAGAA
GCGACGGCTAAATACGTG
>FBMWY7P01D5XSL 139       0      139
TGGGGAATATTGGACAATGGACCAAAAGTCTGATCCAGCAATTCTGTGTGCACGATGACG
GTCTTAGGATTGTAAAGTGCTTTCAATCGGGAAAAAGAAAGTGATGGTACCGATAGAAGA
AGCGACGGCTAAATACGTG
>FBMWY7P01DB46R 139       0      139
TGGGGAATATTGCGCAATGGGGGCAACCCTGACGCAGCAACGCCGCGTGATTGAAGAAGG
TCTTCGGATTGTAAAAATCTTTAATTAGGGACGAAAAAATGACGGTACCTAAAGAATAAG
CTCCGGCTAACTACGTGCG
>FBMWY7P01AW9M7 137       0      137
TGGGGAATATTGCACAATGGGGGAAACCCTGATGCAGCAACGCCGCGTGAGTGATGAAGG
TTTTCGGATCGTAAAGCTCTGTCTTTGGGGAAGATAATAGACGGTACCCAAGGAGGAAGC
CACGGCTAACTACGTGT
>FBMWY7P01EDF30 155       0      155
TGAGGAATATTGGTCAATGGACGAGAGTCTGAACCAGCCAAGTAGCGTGAAGGATGACTG
CCCTATGGGTTGTAAACTTCTTTTATACGGGAATAAAGTGAAGCACGTGTGCTTTTTTGT
ATGTACCGTATGAATAAGGATCGGCTAACTCCGTG
>FBMWY7P01DTVQX 160       0      160
TGGGGAATTTTGGACAATGGGGGCAACCCTGATCCAGCCATGCCGCGTGCAGGATGAAGA
TCTTCGGATTGTAAACTGCTTTTGTCAGGGACGAAAAGGATTGTGTTAATACCATGATCT
GCTGACGGTACCTGAAGAATAAGCACCGGCTAACTACGTA
>FBMWY7P01DCOXM 136       0      136
TGGGGAATATTGCACAATGGGGGAAACCCTGATGCAGCGACGCCGCGTGAGTGAAGAAGT
ATTTCGGTATGTAAAGCTCTATCAGCAGGGAAGAAAGTGACGGTACCTGAATAAGAAGCC
CCGGCTAACTACGTGT
>FBMWY7P01C4VWH 152       0      152
CCTACGGGGCGGAGCAGTGGGGAATATTGCACAATGGGGGAAACCCTGATGCAGCGACGC
CGCGTGAGTGAAGAAGTATTTCGGTATGTAAAGCTCTATCAGCAGGGAAGAGAATGACGG
TACCTGACTAAGAAGCCCCGGCTAACTACGTG
>FBMWY7P01AT4QN 158       0      158
CCGTACGGGGGCGAGCAGGTGGGGAATATTGCACAAGTGGGGGAAACCCTGATGCAGCGA
CGCCGCGTGGAGGAAGAAGGTCTTCGGATTGTAAACTCCTGTTGTTGGGGAAGATAATGA
CGGTACCCAACAAGGAAGTGACGGCTAACTACGTGCCG
>FBMWY7P01DMOWD 155       0      155
CCTACGGAGCAGCAGTGGGGAATATTGGACAATGGACCAAAAGTCTGATCCAGCAATTCT
GTGTGCACGATGAAGTTTTTCGGAATGTAAAGTGCTTTCAGTTGGGAAGAAGAAAGTGAC
GGTACCAACAGAAGAAGCGACGGCTAAATACGTGT
>FBMWY7P01EFJ6R 136       0      136
TGGGGAATATTGCACAATGGAGGAAACTCTGATGCAGCGACGCCGCGTGAGTGAAGAAGT
ATTTCGGTATGTAAAGCTCTATCAGCAGGGAAGATAATGACGGTACCTGACTAAGAAGCT
CCGGCTAAATACGTGT
>FBMWY7P01D2BA9 161       0      161
TGGGGAATTTTGGACAATGGGGGCAACCCTGATCCAGCCATGCCGCGTGCAGGATGAAGA
TCTTCGGATTGTAAACTGCTTTTGTCAGGGACGAAAAGGATTGTGTTAATACCATGATCT
GCTGACGGTACCTGAAGAATAAGCACCGGCTAACTACGTGT
>FBMWY7P01A97NB 161       0      161
TGGGGAATATTGGACAATGGACCAAAAGTCTGATCCAGCAATTCTGTGTGCACGATGACG
GTCTTAGGATTGTAAAGTGCTTTCAATTGGGAAGAAAAAAATGACGGTACCAATAGAAGA
AGCGACGGCTAAATACGTGCCAGCACGCCGGACGGTTAATT
>FBMWY7P01EXLX2 161       0      161
TGGGGAATCTTCCGCAATGGGCGAAAGCCTGACGGAGCAATGCCGCGTGAGTGATGAAGG
AATTCGTTCCGTAAAACTCTTTTGTTTATGACGAATGTGCAGATTGTGAATAATTATTTG
TAATGACGGTAGTAAACGAATAAGCCACGGCTAACTACGTA
>FBMWY7P01C08ZP 138       0      138
TGGGGAATATTGCACAATGGGGGAAACCCTGATGCAGCGACGCCGCGTGGAGGAAGAAGG
TCTTCGGATTGTAAACTCCTGTTGTTGGGGAAGATAATGACGGTACCCAACAAGGAAGTG
ACGGCTAACTACGTGCCT
>FBMWY7P01DDS6M 159       0      159
TGAGGAATATTGGTCAATGGGCGCGAGCCTGAACCAGCCAAGTAGCGTGAAGGATGACTG
CCCTATGGGTTGTAAACTTCTTTTGTCCGGGAATAAAACCGCCTACGTGTAGGCGCTTGT
ATGTACCGGTACGAATTAGCATCGGCTAACTCCGTGCCT
>FBMWY7P01A1LNC 156       0      156
TGAGGAATATTGGTCAATGGACGCAAGTCTGAACCAGCCAAGTAGCGTGCAGGATGACGG
CCCTCCGGGTTGTAAACTGCTTTTAGTTGGGAATAAAGTGCAGCTCGTGAGCTGTTTTGT
ATGTACCATCAGAAAAGGACCGGCTAATTCCGTGCT
>FBMWY7P01B9VOA 143       0      143
TGGGGAATATTGGACAATGGACCAAAAGTCTGATCCAGCAATTCTGTGTGCACGATGACG
GTCTTAGGATTGTAAAGTGCTTTCAATTGGGAAGAAAAAAAATAGACGGTACCAATAGAA
GAAGCGACGGCTAAATACGTGCT
>FBMWY7P01EE7TK 157       0      157
TGAGGAATATTGGTCAATGGGCGAGAGTCTGAACCAGCCAAGTAGCGTGAAGGATGAAGG
TCCTACGGATTGTAAACTTCTTTTATAAGGGAATAAAACCTCCCACGTGTGGGAGCTTGT
ATGTACCTTATGAATAAGCATCGGCTAACTCCGTGCG
>FBMWY7P01C1H1I 163       0      163
TGGGGAATTTTGGACAATGGGGGCAACCCTGATCCAGCCATGCCGCGTGCAGGATGAAGG
TCTTCGGATTGTAAACAGCTTTTGTCAGGGACGAAAAGGATTGTGCTAATACCATGATCT
GCTGACGGTACCTGAAGAATAAGCACCGGCTAACTACGTGCCG
>FBMWY7P01DFM8V 150       0      150
TGGGGAATATTGCACAATGGGGGAAACCCTGATGCAGCGACGCCGCGTGGAGGAAGAAGG
TCTTCGGATTGTAAACTCCTGTTGTTGGGGAAGATAATGACGGTACCCAACAAGGAAGTG
ACGGCTAACTACGTGCCAGCAGCCGGTAAT
>FBMWY7P01D8ERX 137       0      137
TGGGGAATATTGCACAATGGGGGAAACCCTGATGCAGCGACGCCGCGTGAGCGATGAAGT
ATTTCGGTATGTAAAGCTCTATCAGCAGGGAAGATAATGACGGTACCTGACTAAGAAGCA
CCGGCTAAATACGTGCT
>FBMWY7P01DIMR9 165       0      165
TGGGGAATTTTGGACAATGGGGGCGAACCCTGATCCAGCCATGCCGCGTGCAGGATGAAG
GTCTTCGGATTGTAAACTGCTTTTGTTCAGGGACGGAAAAGGATTGTGCTAATACCATGA
TCTGCTGACGGTACCTGAAGAATAAGCACCGGCTAACTACGTGCT
>FBMWY7P01D326H 162       0      162
TGGGGAATTTTGGACAATGGGGGCAACCCTGATCCAGCCATGCCGCGTGCAGGATGAAGG
TCTTCGGATTGTAAACTGCTTTTGTCAGGGACGAAAAGGATTGTGCTAATACCATGATCT
GCTGACGGTACCTGAAGAATAAGCACCGGCTAACTACGTGCA
>FBMWY7P01CMGMI 139       0      139
TGGGGAATATTGGACAATGGACCAAAAATCTGATCCAGCAATTCTGTGTGCACGATGAAG
TTTTTCGGAATGTAAAGTGCTTTCAGTTGGGAAGAAGAAAGTGACGGTACCAACAGAAGA
AGCGACGGCTAAATACGTG
>FBMWY7P01BAJ06 136       0      136
TGGGGAATATTGCACAATGGGGGAAACCCTGATGCAGCGACGCCGCGTGAAGGAAGAAGT
ATCTCGGTATGTAAACTTCTATCAGCAGGGAAGATAATGACGGTACCTGACTAAGAAGCC
CCGGCTAACTACGTGT
>FBMWY7P01BDT99 155       0      155
TGAGGAATATTGGTCAATGGGCGAGAGCCTGAACCAGCCAAGTAGCGTGAAGGATGAAGG
TTCTATGGATTGTAAACTTCTTTTATACGGGAATAAAACCTCCCACGTGTGGGAGCTTGT
ATGTACCGTATGAATAAGCATCGGCTAACTCCGTG
>FBMWY7P01BSH0M 158       0      158
TGAGGAATATTGGTCAATGGGCGCGAGCCTGAACCAGCCAAGTAGCGTGAAGTATGACTG
CCCTATGGGTTGTAAACTTCTTTTGTCCGGGAATAAAACCGCCTACGTGTAGGCGCTTGT
ATGTACCGGTACGAATAAGCATCGGCTAACTCCGTGCT
>FBMWY7P01A5TO2 141       0      141
TGGGGAATATTGGACAATGGACCAAAAGTCTGATCCAGCAATTCTGTGTGCACGATGACG
GTCTTAGGATTGTAAAGTGCTTTCAATTGGGAAGAAAAAAATGCGGTACCAATAGAAGAA
GCGACGGCTAAATACGTGCCC
>FBMWY7P01B03NL 139       0      139
TGGGGAATATTGGACAATGGACCAAAAGTCTGATCCAGCAATTCTGTGTGCACGATGACG
GTCTTAGGATTGTAAAGTGCTTTCAATTGGGAAGAAAAAAATGACGGTACCAATAGAAGA
AGCGACGGCTAAATACGTG
>FBMWY7P01EMYBQ 139       0      139
TGGGGAATATTGGACAATGGACCAAAAGTCTGATCCAGCAATTCTGTGTGCACGATGACG
GTCTTAGGATTGTAAAGTGCTTTCAATTGGGAAGAAAAAAATGGCGGTACCAATAGAAGA
AGCGACGGCTAAATACGTG
>FBMWY7P01C8LB8 137       0      137
TGGGGAATATTGCACAATGGGGGAAACCCTGATGCAGCAACGCCGCGTGAGTGATGAAGG
TTTTCGGATCGTAAAGCTCTGTCTTTGGGGAAGATAATGACGGTACCCAAGGAGGAAGCC
ACGGCTAACTACGTGCT
>FBMWY7P01ELFVU 156       0      156
TGAGGAATATTGGTCAATGGGCGCGAGCCTGAACCAGCCAAGTAGCGTGAAGGATGACTG
CCCTATGGGTTGTAAACTTCTTTTGTCCGGGAATAAAACCGCCTACGTGTAGGCGCTTGT
ATGTACCGGTACGAATAAGCATCGGCTAACTCCGTG
>FBMWY7P01ERQSM 163       0      163
TGGGGAATTTTGGACAATGGGGGCAACCCTGATCCAGCCATGCCGCGTGCAGGATGAAGG
TCTTCGGATTGTAAACTGCTTTTGTCAGGGACGAAAAGGATTGTGTTAATACCATGATCT
GCTGACGGTACCTGAAGAATAAGCACCGGCTAACTACGTGCCC
>FBMWY7P01A16TK 156       0      156
TGAGGAATATTGGTCAATGGGCGCGAGCCTGAACCAGCCAAGTAGCGTGAAGGATGACTG
CCCTATGGGTTGTAAACTTCTTTTGTCCGGGAATAAAACCGCCTACGTGTAGGCGCTTGT
ATGTACCGGTACGAATAAGCATCGGCTAACTCCGCG
>FBMWY7P01B5XDR 157       0      157
TGAGGAATATTGGTCAATGGACGAGAGTCTGAACCAGCCAAGTAGCGTGAAGGATGACTG
CCCTATGGGTTGTAAACTTCTTTTATACGGGAATAAAGTTAGCCACGTGTGGTTTTTTGT
ATGTACCTTATGAATAAGCATCGGCTAATTCCGTGCT
>FBMWY7P01EAOQ8 150       0      150
TGGGGAATATTGCACAATGGGGGAAACCCTGATGCAGCGACGCCGCGTGAGCGATGAAGT
ATTTCGGTATGTAAAGCTCTATCAGCAGGGAAGATAATGACGGTACCTGACTAAGAAGCA
CCGGCTAAATACGTGCCAGCAGCTGCGTAT
>FBMWY7P01EA4JE 163       0      163
TGGGGAATTTTGGACAATGGGGGCAACCCTGATCCAGCCATGCCGCGTGCAGGATGAAGG
TCTTCGGATTGTAAACTGCTTTTGTCAGGGACGAAAAGGATTGTGTTAATACCATGATCT
GCTGACGGTACCTGAAGAATAAGCACCGGCTAACTACGTGCCC
>FBMWY7P01BEID8 68       0      68
TAGGGAATATTGCACAATGGGGAAACCCTGATGCAGCCATGCCGCGTGTGTGAAGAAGGC
CTGTGTAG
>FBMWY7P01A71ZU 156       0      156
TGAGGAATATTGGTCAATGGGCGCGAGCCTGAACCAGCCAAGTAGCGTGAAGGATGACTG
CCCTATGGGTTGTAAACTTCTTTTGTCCGGGAATAAAACCGCCTACGTGTAGGCGCTTGT
ATGTACCGGTACGAATAAGCATCGGCTAACTCCGTA
>FBMWY7P01B7OPS 157       0      157
TGAGGAATATTGGTCGATGGGCGAGAGCCTGAACCAGCCAAGTAGCGTGAAGGATGAAGG
TCCTACGGATTGTAAACTTCTTTTATACGGGAATAAAGTTTCCTACGTGTAGGATTTTGT
ATGTACCGTATGAATAAGCATCGGCTAACTCCGTGCT
>FBMWY7P01EQ0RE 142       0      142
TGGGGAATATTGGACAATGGACCAAAAGTCTGATCCAGCAATTCTGTGTGCACGATGACG
GTCTTAGGATTGTAAAGTGCTTTCAATCGGGAAAAAGAAAAGTGATGGTACCGATAGAAG
AAGCGACGGCTAAATACGTGCA
>FBMWY7P01AV06Q 135       0      135
TGGGGAATATTGCACAATGGGGGAAACCCTGATGCAGCAACGCCGCGTGAGTGATGAAGG
TTTTCGGATCGTAAAGCTCTGTCTTTGGGGAAGATAATGACGGTACCCAAGGAGGAAGCC
ACGGCTAACTACGTG
>FBMWY7P01B851X 155       0      155
TGAGGAATATTGGTCAATGGACGAGAGTCTGAACCAGCCAAGTAGCGTGAAGGATGAAGG
TCCTACGGATTGTAAACTTCTTTTATAAGGGAATAAAACCTCCCACGTGTGGGAGCTTGT
ATGTACCTTATGAATAAGCATCGGCTAACTCCGTG
>FBMWY7P01AZ9XD 158       0      158
TGAGGAATATTGGTCAATGGGCGAGAGCCTGAACCAGCCAAGTAGCGTGAAGGATGAAGG
TTCTATGGATTGTAAACTTCTTTTATAAGGGAATAACAGACATTACGTGTAGTGTTTTGC
ATGTACCTTATGAATAAGCATCGGCTAACTCCGTGCCC
>FBMWY7P01A85VU 158       0      158
TGAGGAATATTGGTCAATGGACGGAAGTCTGAACCAGCCAAGTCGCGTGAAGGAAGACGG
CCCTACGGGTTGTAAACTTCTTTAGTGCGGGAACAAAGGAGGGGACGTGTCCCCTTATGA
GTGTACCGCAAGAATAAGCATCGGCTAACTCCGTGCCA
>FBMWY7P01EQUMG 160       0      160
TGGGGAATTTTGGACAATGGGGGCAACCCTGATCCAGCCATGCCGCGTGCAGGATGAAGG
TCTTCGGATTGTAAACTGCTTTTGTCAGGGACGAAAAGGATTCCGCTAATACCGGGATCT
GCTGACGGTACCTGAAGAATAAGCACCGGCTAACTACGTG
>FBMWY7P01CXU9B 139       0      139
TGGGGAATATTGGACAATGGACCAAAAGTCTGATCCAGCAATTCTGTGTGCACGATGACG
GTCTTAGGATTGTAAAGTGCTTTCAATCGGGAAAAAGAAAGTGATGGTACCGATAGAAGA
AGCGACGGCTAAATACGTG
>FBMWY7P01DWKNQ 156       0      156
TAGGGAATTTTCGGCAATGGGCGAAAGCCTGACCGAGCAATGCCGCGTGAGTGATGAAGG
TCTTCGGATTGTAAAGCTCTGTTGTAAAGGAAGAATATTACATATCAACTATGTAACTGA
CGGTACTTTACCAGAAAGTCACGGCTAACTTCGTGT
>FBMWY7P01EWWFE 138       0      138
GTGGGGAATATTGCACAATGGGGGAAACCCTGATGCAGCGACGCCGCGTGAGTGAAGAAG
TATTTCGGTATGTAAAGCTCTATCAGCAGGGAAGAAAGTGACGGTACCTGAATAAGAAGC
CCCGGCTAACTACGTGCT
>FBMWY7P01DDSVX 159       0      159
TGGGGAATATTGGACAATGGACCAAAAGTCTGATCCAGCAATTCTGTGTGCACGATGACG
GTCTTAGGATTGTAAAGTGCTTTCAATTGGGAAGAAAAAAAATGACGGTACCAATAGAAG
AAGCGACGGCTAAATACGTGCTAGCACGCCGGCGGTAAT
>FBMWY7P01DT4BL 135       0      135
TGGGGAATATTGCACAATGGGGGAAACCCTGATGCAGCGACGCCGCGTGAGCGATGAAGT
ATTTCGGTATGTAAAGCTCTATCAGCAGGGAAAATAATGACGGTACCTGACTAAGAAGCA
CCGGTTAAATACGTG
>FBMWY7P01EFWUW 161       0      161
TGGGGAATTTTGGACAATGGGGGCAACCCTGATCCAGCCATGCCGCGTGCAGGATGAAGG
TCTTCGGATTGTAAACTGCTTTTGTCAGGGACGAAAAGGATTGTGCTAATACCATGATCT
GCTGACGGTACCTGAAGAATAAGCACCGGCTAACTACGTGT
>FBMWY7P01EEQAZ 137       0      137
TGGGGAATATTGCACAATGGGGGAAACCCTGATGCAGCAACGCCGCGTGAGTGATGAAGG
TTTTCGGATCGTAAAGCTCTGTCTTTGGGGAAGATAATGACGGTACCCAAGGAGGAAGCC
ACGGCTAACTACATGCT
>FBMWY7P01DLCRX 173       0      173
TGGGGAATTTTGGACAATGGGGGCAACCCTGATCCAGCCATGCCGCGTGCAGGATGAAGG
TCTTCGGATTGTAAACTGCTTTTGTCAGGGACGAAAAGGATTGTGTTAATACCATGATCT
GCTGACGGTACCTGAAGAATAAGCACCGGCTAACTACGTGCCANNCGCGATAT
>FBMWY7P01BVJMH 140       0      140
TGGGGAATATTGGACAATGGACCAAAAGTCTGATCCAGCAATTCTGTGTGCACGATGAAG
TTTTTCGGAATGTAAAGTGCTTTCAGTTGGGAAGAAGAAAGTGACGGTACCAACAGAAGA
AGCGACGGCTAAATACGTGT
>FBMWY7P01CVHIW 156       0      156
TGAGGAATATTGGTCAATGGGCGCGAGCCTGAACCAGCCAAGTAGCGTGAAGGATGACTG
CCCTATGGGTTGTAAACTTCTTTTGTCCGGGAATAAAACCGCCTACGTGTAGGCGCTTGT
ATGTACCGGTACGAATAAGCATCGGCTAACTCCGTG
>FBMWY7P01BJ0K8 161       0      161
TGGGAATCTTCCGCAATGGGCGAAAGCCTGACGGAGCAACGCCGCGTGAACGATGAAGGT
CTTAGGATCGTAAAGTTCTGTTGTTAGGGACGAAGGGTAANAATCATTAATAAGGTTTTT
ATTTGACGGTACCTAACGAGGAAGCCACGGCTAACTACGTG
>FBMWY7P01B2V40 140       0      140
TGGGGAATATTGGACAATGGACCAAAAGTCTGATCCAGCAATTCTGTGTGCACGATGACG
GTCTTAGGATTGTAAAGTGCTTTCAATCGGGAAAAGAAAGTGATGGTACCGATAGAAGAA
GCGACGGCTAAATACGTGCA
>FBMWY7P01BJD42 137       0      137
TGGGGAATATTGCACAATGGGGGAAACCCTGATGCAGCGACGCCGCGTGGAGGAAGAAGG
TCTTCGGATTGTAAACTCCTGTTGTTGGGGAAGATAATGACGGTACCCAACAAGGAAGTG
ACGGCTAACTACGTGCT
>FBMWY7P01EAR51 139       0      139
TGGGGAATCTTGCGCAATGGGGGGAACCCTGACGCAGCGACGCCGCGTGCGGGACGAAGG
CCCTCGGGTCGTAAACCGCTTTCAGCAGGGATGAGACAAGACGGTACCTGCAGAAGAAGC
CCCGGCTAACTACGTGCCT
>FBMWY7P01CKA94 161       0      161
TGGGAATTTTGGACAATGGGGCAACCCTGATCCAGCCATGCCGCGTGCAGGATGAAGGTC
TTCGGATTGTAAACTGCTTTTGTCAGGGACGAAAAGGATTGTGTTAATACCATGATCTGC
TGACGGTACCTGAAGAATAAGCACCGGCTAACTACGTGCCT
>FBMWY7P01BW74I 136       0      136
GTGGGGAATATTGCACAATGGAGGAAACTCTGATGCAGCGACGCCGCGTGAGTGAAGAAG
TATTTCGGTATGTAAAGCTCTATCAGCAGGGAAGATAATGACGGTACCTGACTAAGAAGC
TCCGGCTAAATACGTG
>FBMWY7P01A8WLP 156       0      156
TGAGGAATATTGGTCAATGGGCGCGAGCCTGAACCAGCCAAGTAGCGTGAAGGATGACTG
CCCTATGGGTTGTAAACTTCTTTTGTCCGGGAATAAAACCGCCTACGTGTAGGCGCTTGT
ATGTACCGGTACGAATAAGCATCGGCTAACTCCGTG
>FBMWY7P01EVN2D 140       0      140
TGGGGAATATTGGACAATGGACCAAAAGTCTGATCCAGCAATTCTGTGTGCACGATGAAG
TTTTTCGGAATGTAAAGTGCTTTCAGTTGGGAAGAAGAAAGTGGCGGTACCAACAGAAGA
AGCGACGGCTAAATACGTGT
>FBMWY7P01DAA10 160       0      160
TGGGGAATTTTGGACAATGGGGGCAACCCTGATCCAGCCATGCCGCGTGCAGGATGAAGA
TCTTCGGATTGTAAACTGCTTTTGTCAGGGACGAAAAGGATTGTGTTAATACCATGATCT
GCTGACGGTACCTGAAGAATAAGCACCGGCTAACTACGTG
>FBMWY7P01DPHS9 135       0      135
TGGGGAATATTGCACAATGGGGGAAACCCTGATGCAGCGACGCCGCGTGGAGGAAGAAGG
TCTTCGGATTGTAAACTCCTGTTGTTGGGGAAGATAATGACGGTACCCAACAAGGAAGTG
ACGGCTAACTACGTG
>FBMWY7P01D288K 139       0      139
TGGGGAATATTGGACAATGGACCAAAAGTCTGATCCAGCAATTCTGTGTGCACGATGAAG
TTTTTCGGAATGTAAAGTGCTTTCAGTTGGGAAGAAGAAAGTGACGGTACCAACAGAAGA
AGCGACGGCTAAATACGTG
>FBMWY7P01B2BBX 161       0      161
TGGGGAATCTTCCGCAATGGGCGAAAGCCTGACGGAGCAATGCCGCGTGAGTGATGAAGG
AATTCGTTCCGTAAAACTCTTTTGTTTATGACGAATGTGCAGATTGTGAATAATTATTTG
TAATGACGGTAGTAAACGAATAAGCCACGGCTAACTACGTG
>FBMWY7P01DT3B8 161       0      161
GCAGTGAGGAATATTGGTCAATGGACGAGAGTCTGAACCAGCCAAGTAGCGTGAAGGATG
ACTGCCCTATGGGTTGGTAAACTTCTTTTATACGGGAATAAAGTGAAGCACGTGTGCTTT
TTTGTATGTACCGTATGAATAAGGATCGGCTAACTCCGTGT
>FBMWY7P01A0ON3 135       0      135
TGGGGAATATTGCACAATGGGGGAAACCCTGATGCAGCGACGCCGCGTGAAGGAAGAAGT
ATCTCGGTATGTAAACTTCTATCAGCAGGGAAGAAAATGACGGTACCTGACTAAGAAGCC
CCGGCTAACTACGTG
>FBMWY7P01CPULJ 138       0      138
TGGGGAATATTGCACAATGGAGGAAACTCTGATGCAGCGACGCCGCGTGAGTGAAGAAGT
ATTTCGGCATGTAAAGCTCTATCAGCAGGGAAGATAATGACGGTACCTGACTAAGAAGCT
CCGGCTAAATACGTGCCC
>FBMWY7P01BK8CU 156       0      156
TGAGGAATATTGGTCAATGGGCGCGAGCCTGAACCAGCCAAGTAGTGTGAAGGATGACTG
CCCTATGGGTTGTAAACTTCTTTTGCCCGGGAATAAAACCGCCTACGTGTAGGCGCTTGT
ATGTACCGGTACGAATAAGCATCGGCTAACTCCGTG
>FBMWY7P01EV101 139       0      139
TGGGGAATATTGGACAATGGACCGAAAGTCTGATCCAGCAATTCTGTGTGCACGATGAAG
TTTTTCGGAATGTAAAGTGCTTTCAGTTGGGAAGAAGAAAGTGACGGTACCAACAGAAGA
AGCGACGGCTAAATACGTG
>FBMWY7P01EDUYC 162       0      162
TGGGGAATTTTGGACAATGGGGGCAACCCTGATCCAGCCATGCCGCGTGCAGGATGAAGG
TCTTCGGATTGTAAACTGCTTTTGTCAGGGACGAAAAGGATTGTGCTAATACCATGACCT
GCTGACGGTACCTGAAGAATAAGCACCGGCTAACTACGTGCT
>FBMWY7P01BVBA9 69       0      69
TAGGGAATATTGCACAATGGGGGAAACCCTGATGCAGCCATGCCGCGTGTGTGAAGAAGG
CCTGTGTAG
>FBMWY7P01CY1GR 160       0      160
TGGGGAATTTTGGACAATGGGGGCAACCCTGATCCAGCCATACCGCGTGCAGGATGAAGG
TCTTCGGATTGTAAACTGCTTTTGTCAGGGACGAAAAGGATTGTGCTAATACCATGATCT
GCTGACGGTACCTGAAGAATAAGCACCGGCTAACTACGTG
>FBMWY7P01C8CJT 139       0      139
TGGGGAATATTGGACAATGGACCAGAAGTCTGATCCAGCAATTCTGTGTGCACGATGACG
GTCTTAGGATTGTAAAGTGCTTTCAATTGGGAAGAAAAAAATGACGGTACCAATAGAAGA
AGCGACGGCTAAATACGTG
>FBMWY7P01D8TRH 157       0      157
TGAGGAATATTGGTCAATGGGCGCGAGCCTGAACCAGCCAAGTAGCGTGAAGGATGACTG
CCCTATGGGTTGTAAACTTCTTTTGTCCGGGAATAAAACCGCCTACGTGTAGGCGCTTGT
ATGTACCGGTACGAATAAGCATCGGCTAACTCCGTGT
>FBMWY7P01BDII3 160       0      160
TAGGGAATTTTCGGCAATGGGCGAAAGCCTGACCGAGCAACGCCGCGTGAGGGAGGAAGT
ACTTCGGTATGTAAACCTCTGTTATAAAGGAAGAACGGTACATGGAGGGAATGCCATGTA
AGTGACGGTACTTTATGAGGAAGCCACGGCTAACTACGTG
>FBMWY7P01EXFMT 162       0      162
TGGGGAATTTTCGTCAATGGGCGCAAGCCTGAACGAGCAATGCCGCGTGGGTGAAGAAGG
TCTTCGGATCGTAAAGCTCTGTTGCGAGGGAAAAAGGAAGAGAAGAGGGAATGATTCTCT
TTTGATGGTACCTCGCCAGAAAGTCACGGCTAACTACGTGCT
>FBMWY7P01DLV19 139       0      139
TGGGGAATATTGGACAATGGACCAAAAGTCTGATCCAGCAATTCTGTGTGCACGATGAAG
TTTTTCGGAATGTAAAGTGCTTTCAGTTGGGAAGAAGAAAGTGACGGTACCAACAGAAGA
AGCGACGGCTAAATACGTG
>FBMWY7P01BPU1R 155       0      155
TGAGGAATATTGGTCAATGGACGAGAGTCTGAACCAGCCAAGTAGCGTGAAGGATGACTG
CCCTATGGGTTGTAAACTTCTTTTATATGGGAATAAAAAAGAGCACGTGTGCTCTATTGT
ATGTACCTTATGAATAAGCATCGGCTAATTCCGTG
>FBMWY7P01D98F4 139       0      139
TGGGGAATATTGGACAATGGACCAAAAATCTGATCCAGCAATTCTGTGTGCACGATGAAG
TTTTTCGGAATGTAAAGTGCTTTCAGTTGGGAAGAAGAAAGTGACGGTACCAACAGAAGA
AGCGACGGCTAAATACGTG
>FBMWY7P01EAZXU 157       0      157
TGAGGAATATTGGTCAATGGGCGCGAGCCTGAACCAGCCAAGTAGCGTGAAGGATGACTG
CCCTATGGGTTGTAAACTTCTTTTGTCCGGGAATAAAACCGCCTACGTGTAAGCGCTTGT
ATGTACCGGTACGAATAAGCATCGGCTAACTCCGTGT
>FBMWY7P01CLVMA 160       0      160
TGGGGAATTTTGGACAATGGGGGCAACCCTGATCCAGCCATGCCGCGTGCAGGATGAAGG
TCTTCGGATTGTAAACTGCTTTTGTCAGGGACGAAAAGGATTGTGTTAATACCATGATCT
GCTGACGGTACCTGAAGAATAAGCACCGGCTAACTACGTG
>FBMWY7P01EQ7J0 163       0      163
TGAGGAATCTTCCGCAATGGGCGAAAGCCTGACGGAGCAATGCCGCGTGAGTGATGAAGG
AATTCGTTCCGTAAAACTCTTTTGTTTATGACGAATGTGCAGATTGTGAATAATTATTTG
TAATGACGGTAGTAAACGAATAAGCCACGGCTAACTACGTGCT
>FBMWY7P01BNG0E 155       0      155
CCGTACGGGGGCAGCAGGTGGGGAATATTGCACAATGGGGGAAACCCTGATGCAGCGACG
CCGCGTGGAGGAAGAAGGTCTTCGGATTGTAAACTCCTGTTGTTGGGAAGATAATGACGG
TACCCAACAAGGAAGTGACGGCTAACTACGTGCCG
>FBMWY7P01C4QUB 135       0      135
TGGGGAATATTGCACAATGGGGGAAACCCTGATGCAGCGACGCCGCGTGAGTGAAGAAGT
ATCTCGGTATGTAAAGCTCTATCAGCAGGGAAGAAAATGACGGTACCTGACTAAGAAGCC
CCGGCTAACTACGTG
>FBMWY7P01DKXXH 155       0      155
TGAGGAATATTGGTCAATGGACGAGAGTCTGAACCAGCCAAGTAGCGTGAAGGATGACTG
CCCTATGGGTTGTAAACTTCTTTTATATGGGAATAAAAAAGAGCACGTGTGCTCTATTGT
ATGTACCTTATGAATAAGCATCGGCTAATTCCGTG
>FBMWY7P01DZFY3 155       0      155
TGAGGAATATTGGTCAATGGGCGAGAGCCTGAACCAGCCAAGTAGCGTGAAGGATGAAGG
TTCTATGGATTGTAAACTTCTTTTATAAGGGAATAACAGACATTACGTGTAGTGTTTTGC
ATGTACCTTATGAATAAGCATCGGCTAACTCCGTG
>FBMWY7P01A0PP6 161       0      161
TGGGGAATTTTGGACAATGGGGGCAACCCTGATCCAGCCATGCCGCGTGCAGGATGAAGG
TCTTCGGATTGTAAACTGCTTTTGTCAGGGACGAAAAGGATTGTGCTAATACCATGATCT
GCTGACGGTACCTGAAGAATAAGCACCGGCTAACTACGTGT
>FBMWY7P01A28ZY 89       0      89
TGAGGAATATTGGTCAATGGGCGCGAGCCTGAACCAGCCAAGTAGCGTGAAGGATGACTG
CCCTATGGGTTGTAAACTTCTTTNTCGGA
>FBMWY7P01CQIYV 157       0      157
TGAGGAATATTGGTCAATGGACGAGAGTCTGAACCAGCCAAGTAGCGTGAAGGATGACTG
CCCTATGGGTTGTAAACTTCTTTTATACGGGAATAAAGTTAGCCACGTGTGGTTTTTTGT
ATGTACCGTATGAATAAGGATCGGCTAACTCCGTGCT
>FBMWY7P01DHEPM 155       0      155
TGAGGAATATTGGTCAATGGGCGAGAGTCTGAACCAGCCAAGTAGCGTGAAGGATGACTG
CCCTATGGGTTGTAAACTTCTTTTATACGGGAATAAAGTGAGCCACGTGTGGTTTTTTGT
ATGTACCGTATGAATAAGGATCGGCTAACTCCGTG
>FBMWY7P01DTAOV 155       0      155
TGAGGAATATTGGTCAATGGGCGAGAGCCTGAACCAGCCAAGTAGCGTGAAGGATGAAGG
TCCTACGGATTGTAAACTTCTTTTATACGGGAATAAAGTTTCCTACGTGTAGGATTTTGT
ATGTACCGTATGAATAAGCATCGGCTAACTCCGTG
>FBMWY7P01DBL2D 158       0      158
TGAGGAATATTGGTCAATGGGCGAGAGCCTGAACCAGCCAAGTAGCGTGAAGGATGAAGG
TTCTATGGATTGTAAACTTCTTTTATAAGGGAATAACAGACATTACGTGTAGTGTTTTGC
ATGTACCTTATGAATAAGCATCGGCTAACTCCGTGCCC
>FBMWY7P01D6R1R 140       0      140
TGGGGAATATTGGACAATGGACCAAAAGTCTGATCCAGCAATTCTGTGTGCACGATGACG
GTCTTAGGATTGTAAAGTGCTTTCAATCGGGAAAAAGAAAGTGATGGTACCGATAGAAGA
AGCGACGGCTAAATACGTNC
>FBMWY7P01CYCKJ 160       0      160
TGGGGAATTTTGGACAATGGGGGCAACCCTGATCCAGCCATGCCGCGTGCAGGATGAAGG
TCTTCGGATTGTAAACTGCTTTTGTCAGGGACGAAAAGGATTGTGCTAATACCATGATCT
GCTGACGGTACCTGAAGAATAAGCACCGGCTAACTACGTG
>FBMWY7P01BGO2E 139       0      139
TGGGGAATATTGGACAATGGACCAAAAGTCTGATCCAGCAATTCTGTGTGCACGATGACG
GTCTTAGGATTGTAAAGTGCTTTCAATTGGGAAGAAAAAAATGACGGTACCAATAGAAGA
AGCGACGGCTAAATACGTG
>FBMWY7P01B9X1E 159       0      159
TGAGGAATATTGGTCAATGGGCGCGAGCCTGAACCAGCCAAGTAGCGTGAAGGATGACTA
AGCCCTATGGGTTGTAAACTTCTTTTGTCCGTGAATAAAACCGCCTACGTGTAGGCGCTT
GTATGTACCGGTACGAATAAGCATCGGCTAACTCCGTGT
>FBMWY7P01CK7LL 157       0      157
TGAGGAATATTGGTCAATGGACGAGAGTCTGAACCAGCCAAGTAGCGTGAAGGATGACTG
CCCTATGGGTTGTAAACTTCTTTTATATGGGAATAAAAAAGAGCACGTGTGCTCTATTGT
ATGTACCTTATGAATAAGCATCGGCTAATTCCGTGCT
>FBMWY7P01D8SD8 134       0      134
TGGGAATATTGCACAATGGGGGAAACCCTGATGCAGCGACGCCGCGTGAGTGATGAAGTA
TTTCGGTATGTAAAGCTCTATCAGCAGGGAAGATAATGACGGTACCTGACTAAGAAGCAC
CGGNTAAATACGTG
>FBMWY7P01AYJYW 158       0      158
TGAGGAATATTGGTCAATGGACGAGAGTCTGAACCAGCCAAGTAGCGTGAAGGAAGACTG
CCCTATGGGTTGTAAACTTCTTTTATAAGGGAATAAAGTCAGGTACGTGTACCTGTTTGT
ATGTACCTTATGAATAAGCATCGGCTAACTCCGTGCCG
>FBMWY7P01BRTNH 157       0      157
TGAGGAATATTGGTCAATGGGCGCGAGCCTGAACCAGCCAAGTAGCGTGAAGGATGACTG
CCCTATGGGTTGTAAACTTCTTTTGTCCGGGAATAAAACCGCCTACGTGTAGGCGCTTGT
ATGTACCGGTACGAATAAGCATCGGCTAACTCCGTGT
>FBMWY7P01AO87V 135       0      135
TGGGGAATATTGCACAATGGGGGAAACCCTGATGCAGCGACGCCGCGTGAAGGAAGAAGT
ATCTCGGTATGTAAACTTCTATCAGCAGGGAAGAAAATGACGGTACCTGACTAAGAAGCC
CCGGCTAACTACGTG
>FBMWY7P01BWT93 155       0      155
TGAGGAATATTGGTCAATGGGCGAGAGCCTGAACCAGCCAAGTAGCGTGAAGGATGAAGG
TTCTATGGATTGTAAACTTCTTTTATAAGGGAATAACAGACATTACGTGTAGTGTTTTGC
ATGTACCTTATGAATAAGCATCGGCTAACTCCGTG
>FBMWY7P01B5ZZJ 155       0      155
TGAGGAATATTGGTCAATGGACGAGAGTCTGAACCAGCCAAGTAGCGTGAAGGATGACTG
CCCTATGGGTTGTAAACTTCTTTTATACGGGAATAAAGTGAAGCACGTGTGCTTTTTTGT
ATGTACCGTATGAATAAGGATCGGCTAACTCCGTG
>FBMWY7P01AFWVJ 49       0      49
TGGGGGAATTTTGGACGAAATAGGGGGGCGGGGACCCCGTCGATCCACG
>FBMWY7P01C67H8 158       0      158
TGAGGAATATTGGTCAATGGACGAGAGTCTGAACCAGCCAAGTAGCGTGAAGGAAGACTG
CCCTATGGGTTGTAAACTTCTTTTATAAGGGAATAAAGTCAGGTACGTGTACCTGTTTGT
ATGTACCTTATGAATAAGCATCGGCTAACTCCGTGCCT
>FBMWY7P01C33Z3 137       0      137
TGGGGAATATTGCACAATGGGGGAAACCCTGATGCAGCAACGCCGCGTGAGTGATGAAGG
TTTTCGGATCGTAAAGCTCTGTCTTTGGGGAAGATAATGACGGTACCCAAGGAGGAAGCC
ACGGCTAACTACGTGCT
>FBMWY7P01CKSA3 156       0      156
TGAGGAATATTGGTCAATGGGCGCGAGCCTGAACCAGCCAAGTAGCGTGAAGGATGACTG
CCCTATGGGTTGTAAACTTCTTTTGTCCGGGAATAAAACCGCCTACGTGTAGGCGCTTGT
ATGTACCGGTACGAATAAGCATCGGCTAACTCCGCG
>FBMWY7P01EKFF2 135       0      135
TGGGGAATATTGCACAATGGGGGAAACCCTGATGCAGCAACGCCGCGTGAGTGATGAAGG
TTTTCGGATCGTAAAGCTCTGTCTTTGGGGAAGATAATGACGGTACCCAAGGAGGAAGCC
ACGGCTAACTACGTG
>FBMWY7P01ERX7L 159       0      159
TGAGGAATATTGGTCAATGGGCGCGAGCCTGAACCAGCCAAGTAGCGTGAAGGATGACTG
CCCTATGGGTTGTAAACTTCTTTTGTCCGGGAATAAAACCGCCTACGTGTAGGCGCTTGT
ATGTACCGGTACGAATAAGCATCGGCTAACTCCGTGCCT
>FBMWY7P01DMNMO 141       0      141
TGGGGAATATTGGACAATGGACCAAAAGTCTGATCCAGCAATTCTGTGTGCACGATGACG
GTCTTAGGATTGTAAAGTGCTTTCAATTGGGAAGAAAAAAATGACGGTACCAATAGAAGA
AGCGACGGCTAAATACGTGCA
>FBMWY7P01CFRNV 152       0      152
CCTACGGGGGAGCAGTGGGGAATATTGCACAATGGGCGAAAGCCTGATGCAGCAACGCCG
CGTGAAGGATGAAGTATTTCGGTATGTAAACTTCTATCAGCAGGGAAGATAACGACGGTA
CCTGACTAAGAAGCCCCGGCTAACTACGTGCT
>FBMWY7P01B7UIK 162       0      162
TGGGGAATTTTGGACAATGGGGGCAACCCTGATCCAGCCATGCCGCGTGCAGGATGAAGG
TCTTCGGATTGTAAACTGCTTTTGTCAGGGACGAAAAGGATTGTGCTAATACCATGATCT
GCTGACGGTACCTGAAGAATAAGCACCGGCTAACTACGTGCT
>FBMWY7P01DETXD 140       0      140
CCTAGAGGCAGCAGTGGGGAATATTGGGCAATGGGGGAAACCCTGACCCAGCAACGCCGC
GTGAAGGAAGAACGGTATATATAGGGAATGATATATAAGTGACGGTACTTTATGAGAAAG
CCACGGCTAACTACGTGCCT
>FBMWY7P01DVCGV 140       0      140
TGGGGAATATTGGACAATGGACCAAAAGTCTGATCCAGCAATTCTGTGTGCACGATGAAG
TTTTTCGGAATGTAAAGTGCTTTCAGTTGGGAAGAAGAAAGTGACGGTACCAACAGAAGA
AGCGACGGCTAAATACGTGT
>FBMWY7P01BE1FR 155       0      155
TGAGGAATATTGGTCAATGGACGAGAGTCTGAACCAGCCAAGTAGCGTGAAGGAAGACTG
CCCTATGGGTTGTAAACTTCTTTTATAAGGGAATAAAGTCAGGTACGTGTACCTGTTTGT
ATGTACCTTATGAATAAGCATCGGCTAACTCCGTA
>FBMWY7P01B85RQ 139       0      139
TGGGGAATATTGGACAATGGACCAAAAGTCTGATCCAGCAATTCTGTGTGCACGATGACG
GTCTTAGGATTGTAAAGTGCTTTCAATTGGGAAGAAAAAAATGACGGTACCAATAGAAGA
AGCGACGGCTAAATACGTG
>FBMWY7P01BYEZU 137       0      137
TGGGGAATATTGCACAATGGGGGAAACCCTGATGCAGCGACGCCGCGTGGAGGAAGAAGG
TCTTCGGATTGTAAACTCCTGTTGTTGGGGAAGATAATGACGGTACCCAACAAGGAAGTG
ACGGCTAACTACGTGCA
>FBMWY7P01BFRMV 158       0      158
TGAGGAATATTGGTCAATGGGCGAGAGCCTGAACCAGCCAAGTAGCGTGAAGGATGAAGG
TCCTACGGATTGTAAACTTCTTTTATACGGGAATAAAGTTTCCTACGTGTAGGATTTTGT
ATGTACCGTATGAATAAGCATCGGCTAACTCCGTGCCA
>FBMWY7P01CYZOR 161       0      161
TGGGGAATCTTCCGCAATGGGCGAAAGCCTGACGGAGCAATGCCGCGTGAGTGATGAAGG
AATTCGTTCCGTAAAACTCTTTTGTTTATGACGAATGTGCAGATTGTGAATAATTATTTG
TAATGACGGTAGTAAACGAATAAGCCACGGCTAACTACGTA
>FBMWY7P01CQDNM 139       0      139
TGGGGAATATTGGACAATGGACCAAAAGTCTGATCCAGCAATTCTGTGTGCACGATGAAG
TTTTTCGGAATGTAAAGTGCTTTCAGTTGGGAAGAAGAAAGTGACGGTACCAACAGAAGA
AGCGACGGCTAAATACGTT
>FBMWY7P01CEQVQ 159       0      159
TAGGGAATTTTCGGCAATGGGCGAAAGCCTGACCGAGCAATGCCGCGTGAGTGATGAAGG
TCTTCGGATTGTAAAGCTCTGTTGTAAAGGAAGAATATTACATATCAACTATGTAACTGA
CGGTACTTTACCAGAAAGTCACGGCTAACTTCGTGCCAC
>FBMWY7P01DOJMG 139       0      139
TGGGGAATATTGGACAATGGACCAAAAGTCTGATCCAGCAATTCTGTGTGCACGATGACG
GTCTTAGGATTGTAAAGTGCTTACAATCGGGAAAAAGAAAGTGATGGTACCGATAGAAGA
AGCGACGGCTAAATACGTG
>FBMWY7P01BFIQM 70       0      70
TAGGGAATATTGCACAATGGGGGGAACCCTGATGCAGCCATGCCGCGTGTGTGAAGAAGG
CCTGTGTAAG
>FBMWY7P01C24YN 161       0      161
TGGGGAATTTTGGACAATGGGGGCAACCCTGATCCAGCCATGCCGCGTGCAGGATGAAGG
TCTTCGGATTGTAAACTGCTTTTGTCAGGGACGAAAAGGATTGTGCTAATACCATGATCT
GCTGACGGTACCTGAAGAATAAGCACCGGCTAACTACGTGT
>FBMWY7P01D443N 139       0      139
TGGGGAATATTGCGCAATGGGGGCAACCCTGACGCAGCAACGCCGCGTGATTGATGAAGG
TCTTCGGATTGTAAAAATCTTTAATCAGGGACGAAGAAAATGACGGTACCTGAAGAATAA
GCTCCGGCTAACAACGTGT
>FBMWY7P01EJFYS 138       0      138
TGGGGAATATTGCACAATGGGGGAAACCCTGATGCAGCGACGCCGCGTGGAGGAAGAAGG
TCTTCGGATTGTAAACTCCTGTTGTTGGGGAAGATAATGACGGTACCCAACAAGGAAGTG
ACGGCTAACTACGTGCCG
>FBMWY7P01DARM6 156       0      156
TGAGGAATATTGGTCAATGGACGAGAGTCTGAACCAGCCAAGTAGCGTGAAGGATGACTG
CCCTATGGGTTGTAAACTTCTTTTATACGGGAATAAAGTGAGCCACGTGTGGTTTTTTGT
ATGTACCGTATGAATAAGGATCGGCTAACTCCGTGT
>FBMWY7P01DSAA8 139       0      139
TGGGGAATATTGGACAATGGACCAAAAGTCTGATCCAGCAATTCTGTGTGCACGATGACG
GTCTTAGGATTGTAAAGTGCTTTCAATCGGGAAAAAGAAAGTGATGGTACCGATAGAAGA
AGCGACGGCTAAATACGTG
>FBMWY7P01BLTDA 136       0      136
TGGGGAATATTGCACAATGGGGGAAACCCTGATGCAGCGACGCCGCGTGAAGGAAGAAGT
ATCTCGGTATGTAAACTTCTATCAGCAGGGAAGAAAAATGACGGTACCTGACTAAGAAGC
CCCGGCTAACTACGAG
>FBMWY7P01A9X3U 155       0      155
CCGTACGGGGGCAGCAGTGGGGAATATTGCACAATGGGGGAAACCCTGATGCAGCGACGC
CGCGTGGAGGAAGAAGGTCTTCGGATTGTAAACTCCTGTTGTTGGGGAAGATAATGACGG
TACCCAACAAGGAAGTGACGGCTAACTACGTGCCG
>FBMWY7P01CX3CP 157       0      157
TGAGGAATATTGGTCAATGGGCGCGAGCCTGAACCAGCCAAGTAGCGTGAAGGATGACTG
CCCTATGGGTTGTAAACTTCTTTTGTCCGGGAATAAAACCGCCTACGTGTAGGCGCTTGT
ATGTACCGGTACGAATAAGCATCGGCCAACTCCGTGT
>FBMWY7P01DQFLR 135       0      135
TGGGGAATATTGCACAATGGGGGAAACCCTGATGCAGCGACGCCGCGTGAAGGAAGAAGT
ATCTCGGTATGTAAACTTCTATCAGCAGGGAAGACAATGACGGTACCTGACTAAGAAGCC
CCGGCTAACTACGTG
>FBMWY7P01EDI1N 139       0      139
TGGGGAATATTGGACAATGGACCAAAAGTCTGATCCAGCAATTCTGTGTGCACGATGAAG
TTTTTCGGAATGTAAAGTGCTTTCAGTTGGGAAGAAGAAAGTGACGGTACCAACAGAAGA
AGCGACGGCTAAATACGTG
>FBMWY7P01DKH7E 136       0      136
TGGGGAATATTGCACAATGGGGGAAACCCTGATGCAGCGACGCCGCGTGGAGGAAGAAGG
TCTTCGGATTGTAAACTCCTGTTGTTGGGGAAGATAATGACGGTACCCAACAAGGAAGTG
ACGGCTAACTACGTGT
>FBMWY7P01D0IR4 137       0      137
TGGGAATATTGCACAATGGGGGAAACCCTGATGCAGCGACGCCGCGTGAAGGAAGAAGTA
TCTCGGTATGTAAACTTCTATCAGCAGGGAAGAAAATGACGGTACCTGACTAAGAAGCCC
CGGCTAACTACGTGCCG
>FBMWY7P01D4SRB 171       0      171
CCTGGAGGCAGCAGTGAGGAATATTGGTCAATGGACGAGAGTCTGAACCAGCCAAGTAGC
GTGAAGGATGACTGCCCTATGGGTTGTAAACTTCTTTTATACGGGAATAAAGTGAAGCAC
GTGTGCTTTTTTGTATGTACCGTATGAATAAGGATCGGCTAACTCCGTGCG
>FBMWY7P01BDMIQ 135       0      135
TGGGGAATATTGCACAATGGGGGAAACCCTGATGCAGCGACGCCGCGTGAGCGAAGAAGT
ATTTCGGTATGTAAAGCTCTATCAGCAGGGAAGAAAATGACGGTACCTGACTAAGAAGCC
CCGGCTAACTACGTG
>FBMWY7P01BGXBL 162       0      162
TGGGGAATCTTCCGCAATGGGCGAAAGCCTGACGGAGCAACGCCGCGTGAACGATGAAGG
TCTTAGGATCGTAAAGTTCTGTTGTTAGGGACGAAGGGTAAGAATCATAATACGGTTTTT
ATTTGACGATACCTAACGAGGAAGCCACGGCTAACTACGTGT
>FBMWY7P01DSRE7 140       0      140
TGGGGAATATTGGACAATGGACCAAAAGTCTGATCCAGCAATTCTGTGTGCACGATGACG
GTCTTAGGATTGTAAAGTGCTTTCAATTGGGAAGAAAAAAATAGACGGTACCAATAGAAG
AAGCGACGGCTAAATACGTG
>FBMWY7P01C9CKY 135       0      135
TGGGGAATATTGCACAATGGGGGAAACCCTGATGCAGCGACGCCGCGTGAGTGAAGAAGT
ATTTCGGTATGTAAAGCTCTATCAGCAGGGAAGAAAGTGACGGTACCTGAATAAGAAGCC
CCGGCTAACTACGTG
>FBMWY7P01BB0D2 138       0      138
TGGGGAATATTGCACAATGGGGGAAACCCTGATGCAGCGACGCCGCGTGAGTGAAGAAGT
ATTTCGGTATGTAAAGCTCTATCAGCAGGGAAGAAAGTGACGGTACCTGAATAAGAAGCC
CCGGCTAACTACGTGCCG
>FBMWY7P01AIVB9 63       0      63
TGGGGAATATTGGACAATGGACCAGAAGTCTGATCCAGCAATTCTGTGTGCACGATGACG
GTC
>FBMWY7P01B6JDK 157       0      157
TGAGGAATATTGGTCAATGGACGAGAGTCTGAACCAGCCAAGTAGCGTGAAGGATGACTG
CCCTATGGGTTGTAAACTTCTTTTATACGGGAATAAAGTGTTCCACGCGTGGAATTTTGT
ATGTACCGTATGAATAAGGATCGGCTAACTCCGTGCT
>FBMWY7P01CAZGC 69       0      69
TAGGGAATATTGCACAATGGGGGAAACCCTGATGCAGCCATGCCGCGTGTGTGAAGAAGG
CCTGTGTAG
>FBMWY7P01CHSNF 172       0      172
CCTACGGGGCAGCAGTGAGGAATATTGGTCAATGGGCGAGAGCCTGAACCAGCCAAGTAG
CGTGAAGGATGAAGGTTCTATGGATTGTAAACTTCTTTTATAAGGGAATAACAGACATTA
CGTGTAGTGTTTTGCATGTACCTTATGAATAAGCATCGGCTAACTCCGTGCT
>FBMWY7P01BAPH7 138       0      138
TGGGGAATATTGCACAATGGGGGAAACCCTGATGCAGCGACGCCGCGTGGAGGAAGAAGG
TCTTCGGATTGTAAACTCCTGTTGTTGGGGAAGATAATGACGGTACCCAACAAGGAAGTG
ACGGCTAACTACGTGCCG
>FBMWY7P01D79PU 137       0      137
TGGGGAATATTGCACAATGGGGGAAACCCTGATGCAGCGACGCCGCGTGAGTGAAGAAGT
ATTTCGGTATGTAAAGCTCTATCAGCAGGGAAGAAAGTGACGGTACCTGAATAAGAAGCC
CCGGCTAACTACGTGCT
>FBMWY7P01A6ZKR 72       0      72
GTAGGGTAATTTTCGGCAAGTACGGGGGAAACCCTGACCGAGCAATGCCGCGTGAGCGAA
GACGGCCTCGGT
>FBMWY7P01C0NMQ 139       0      139
TGGGGAATATTGCACAATGGGGGAAACCCTGATGCAGCGACGCCGCGTGAGCGATGAAGT
ATTTCGGTATGTAAAGCTCTATCAGCAGGGAAGATAATGACGGTACCTGACTAAGAAGCA
CCGGCTAACTACGTGCCGA
>FBMWY7P01A0PRI 159       0      159
TGAGGAATATTGGTCAATGGGCGCGAGCCTGAACCAGCCAAGTAGCGTGAAGGATGACTG
CCCTATGGGTTGTAAACTTCTTTTGTCCGGGAATAAAACCGCCTACGTGTAGGCGCTTGT
ATGTACCGGTACGAATAAGCATCGGCTAACTCCGTGCCT
>FBMWY7P01D325T 157       0      157
TGAGGAATATTGGTCAATGGGCGCGAGCCTGAACCAGCCAAGTAGCGTGAAGGATGACTG
CCCTATGGGTTGTAAACTTCTTTTGTCCGGGAATAAAACCGCCTACGTGTAGGCGCTTGT
ATGTACCGGTACGAATAAGCATCGGCTAACTCCGTGT
>FBMWY7P01DI15Y 157       0      157
TGAGGAATATTGGTCAATGGGCGAGAGCCTGAACCAGCCAAGTAGCGTGAAGGATGAAGG
TTCTATGGATTGTAAACTTCTTTTATAAGGGAATAACAGACATTACGTGTAGTGTTTTGC
ATGTACCTTATGAATAAGCATCGGTTAACTCCGTGCA
>FBMWY7P01BAHQ3 137       0      137
TGGGGAATATTGGACAATGGACCAAAGTCTGATCCAGCAATTCTGTGTGCACGATGACGG
TCTTAGGATTGTAAAGTGCTTTCAATCGGGAAAAGAAAGTGATGGTACCGATAGAAGAAG
CGACGGCTAAATACGTG
>FBMWY7P01CP5JM 160       0      160
TAGGGAATTTTCGTCAATGGGCGCAAGCCTGAACGAGCAATGCCGCGTGGGTGAAGAAGG
TCTTCGGATCGTAAAGCTCTGTTGCGAGGGAAAAAGGAAGAGAAGAGGGAATGATTCTCT
TTTGATGGTACCTCGCCAGAAAGTCACGGCTAACTACGTG
>FBMWY7P01D0UNG 135       0      135
TGGGGAATATTGCACAATGGGGGAAACCCTGATGCAGCGACGCCGCGTGAGCGATGAAGT
ATTTCGGTATGTAAAGCTCTATCAGCAGGGAAGATAATGACGGTACCTGACTAAGAAGCA
CCGGCTAAATACGTG
>FBMWY7P01CWE1A 157       0      157
TGAGGAATATTGGTCAATGGGCGCGAGCCTGAACCAGCCAAGTAGCGTGAAGGATGACTG
CCCTATGGGTTGTAAACTTCTTTTGTCCGGGAATAAAACCGCCTACGTGTAGGCGCTTGT
ATGTACCGGTACGAATAAGCATCGGCTAACTCCGTGT
>FBMWY7P01BA4JB 137       0      137
TGGGGAATATTGCACAATGGGGAAACCCTGATGCAGCGACGCCGCGTGGAGGAAGAAGGT
CTTCGGATTGTAAACTCCTGTTGTTGGGGAAGATAATGACGGTACCCAACAAGGAAGTGA
CGGCTAACTACGTGCCG
>FBMWY7P01BXJIH 69       0      69
TAGGGAATATTGCACAATGGGGGAAACCCTGATGCAGCCATGCCGCGTGTGTGAAGAAGG
CCTGTGTAG
>FBMWY7P01CSBZW 139       0      139
TGGGGAATATTGGACAATGGACCAAAAGTCTGATCCAGCAATTCTGTGTGCACGATGAAG
TTTTTCGGAATGTAAAGTGCTTTCAGTTGGGAAGAAGAAAGTGACGGTACCAACAGAAGA
AGCGACGGCTAAATACGTA
>FBMWY7P01EITY9 139       0      139
TGGGGAATATTGGACAATGGACCAAAAGTCTGATCCAGCAATTCTGTGTGCACGATGACG
GTCTTAGGATTGTAAAGTGCTTTCAATCGGGAAAAAGAAAGTGATGGTACCGATAGAAGA
AGCGACGGCTAAATACGTG
>FBMWY7P01A1PJ6 141       0      141
TGGGGAATATTGGACAATGGACCAAAAGTCTGATCCAGCAATTCTGTGTGCACGATGACG
GTCTTAGGATTGTAAAGTGCTTTCAATTGGGAAGAAAAAAATGCGGTACCAATAGAAGAA
GCGACGGCTAAATACGTGCCG
>FBMWY7P01D1779 160       0      160
TAGGGAATTTTCGGCAATGGGCGAAAGCCTGACCGAGCAACGCCGCGTGAGGGAGGAAGT
ACTTCGGTATGTAAACCTCTGTTATAAAGGAAGAACGGTACATGGAGGGAATGCCATGTA
AGTGACGGTACTTTATGAGGAAGCCACGGCTAACTACGTG
>FBMWY7P01DCT2M 140       0      140
TGGGGAATATTGGACAATGGACCAAAAGTCTGATCCAGCAATTCTGTGTGCACGATGACG
GTCTTAGGATTGTAAAGTGCTTTCAATTGGGAAGAAAAAAATAGACGGTACCAATAGAAG
AAGCGACGGCTAAATACGTG
>FBMWY7P01A4Y6I 142       0      142
TGGGGAATATTGGACAATGGACCAAAAGTCTGATCCAGCAATTCTGTGTGCACGATGAAG
TTTTTCGGAATGTAAAGTGCTTTCAGTTGGGAAGAAGAAAGTGACGGTACCAACAGAAGA
AGCGACGGCTAAATAACGTGCT
>FBMWY7P01BV4NB 155       0      155
TGAGGAATATTGGTCAATGGGCGAGAGCCTGAACCAGCCAAGTAGCGTGAAGGATGAAGG
TCCTACGGATTGTAAACTTCTTTTATACGGGAATAAAGTTTCCTACGTGTAGGATTTTGT
ATGTACCGTATGAATAAGCATCGACTAACTCCGTG
>FBMWY7P01E1B0L 139       0      139
TGGGGAATATTGGACAATGGACCAAAAGTCTGATCCAGCAATTCTGTGTGCACGATGAAG
TTTTTCGGAATGTAAAGTGCTTTCAGTTGGGAAGAAGAAAGTGACGGTACCAACAGAAGA
AGCGACGGCTAAATACGTG
>FBMWY7P01EK0PC 171       0      171
CCTCGGGAGCAGCAGTGAGGAATATTGGTCAATGGGCGCGAGCCTGAACCAGCCAAGTAG
CGTGAAGGATGACTGCCCTATGGGTTGTAAACTTCTTTTGTCCGGGAATAAAACCGCCTA
CGTGTAGGCGCTTGTATGTACCGGTACGAATAAGCATCGGCTAACTCCGTG
>FBMWY7P01A78QA 135       0      135
TAGGGAATATTGCACAATGGGGGAAACCCTGATGCAGCGACGCCGCGTGAAGGAAGAAGT
ATCTCGGTATGTAAACTTCTATCAGCAGGGAAGACAATGACGGTACCTGACTAAGAAGCC
CCGGCTAACTACGTG
>FBMWY7P01A9U5F 160       0      160
TGGGGAATTTTGGACAATGGGGGCAACCCTGATCCAGCCATGCCGCGTGCAGGATGAAGG
TCTTCGGATTGTAAACTGCTTTTGTCAGGGACGAAAAGGATTGTGCTAATACCATGATCT
GCTGACGGTACCTGAAGAATAAGCACCGGCTAACTACGTG
>FBMWY7P01EZ1UC 135       0      135
TGGGGAATATTGCACAATGGGGGAAACCCTGATGCAGCGACGCCGCGTGGAGGAAGAAGG
TCTTCGGATTGTAAACTCCTGTTGTTGGGGAAGATAATGACGGTACCCAACAAGGAAGTG
ACGGCTAACTACGTG
>FBMWY7P01CQBSM 175       0      175
TGAGGAATATTGGTCAATGGGCGAGAGCCTGAACCAGCCAAGTAGCGTGAAGGATGAAGG
TTCTATGGATTGTAAACTTCTTTTATAAGGGAATAACAGACATTACGTGTAGTGTTTTGC
ATGTACCTTATGAATAAGCATCGGCTAACTCCGTGCCAGTAGCCGCCGGTAAGTA
>FBMWY7P01DYWZ0 160       0      160
TGGGGAATTTTGGACAATGGGGGCAACCCTGATCCAGCCATGCCACGTGCAGGATGAAGA
TCTTCGGATTGTAAACTGCTTTTGTCAGGGACGAAAAGGATTGTGTTAATACCATGATCT
GCTGACGGTACCTGAAGAATAAGCACCGGCTAACTACGTG
>FBMWY7P01ENI3Y 135       0      135
TGGGGAATATTGCACAATGGGGGAAACCCTGATGCAGCGACGCCGCGTGAGTGATGAAGT
ATTTCGGTATGTAAAGCTCTATCAGCAGGGAAGATAATGACGGTACCTGACTAAGAAGCA
CCGGCTAAATACGTG
>FBMWY7P01ELNKM 159       0      159
TGAGGAATATTGGTCAATGGGCGCGAGCCTGAACCAGCCAAGTAGCGTGAAGGATGACTG
CCCTATGGGTTGTAAACTTCTTTTGTCCGGGAATAAAACCGCCTACGTGTAGGCGCTTGT
ATGTACCGGTACGAATAAGCATCGGCTAACTCCGTGCCT
>FBMWY7P01EVJ5N 160       0      160
TGGGGAATTTTGGACAATGGGGGCAACCCTGATCCAGCCATGCCGCGTGCGGGATGAAGG
TCTTCGGATTGTAAACTGCTTTTGTCAGGGACGAAAAGGATTGTGCTAATACCATGATCT
GCTGACGGTACCTGAAGAATAAGCACCGGCTAACTACGTG
>FBMWY7P01CGAJR 135       0      135
TAGGGAATATTGCACAATGGGGGAAACCCTGATGCAGCGACGCCGCGTGAAGGAAGAAGT
ATCTCGGTATGTAAACTTCTATCAGCAGGGAAGACAATGACGGTACCTGACTAAGAAGCC
CCGGCTAACTACGTG
>FBMWY7P01DIGSZ 156       0      156
TGAGGAATATTGGTCAATGGGCGCGAGCCTGAACCGGCCAAGTAGCGTGAAGGATGACTG
CCCTATGGGTTGTAAACTTCTTTTGTCCGGGAATAAAACCGCCTACGTGTAGGGGCTTGT
ATGTACCGGTACGAATAAGCATCGGCTAACTCCGTG
>FBMWY7P01CX3JS 163       0      163
TGGGGAATTTTGGACAATGGGGGCAACCCTGATCCAGCCATGCCGCGTGCAGGATGAAGG
TCTTCGGATTGTAAACTGCTTTTGTCAGGGACGAAAAGGATTGTGCTAATACCATGATCT
GCTGACGGTACCTGAAGAATAAGCACCGGCTAACTACGTGCCT
>FBMWY7P01D5X5A 139       0      139
TGGGGAATATTGGACAATGGACCAAAAGTCTGATCCAGCAATTCTGTGTGCACGATGACG
GTCTTAGGATTGTAAAGTGCTTTCAATTGGGAAGAAAAAAATGACGGTACCAATAGAAGA
AGCGACGGCTAAATACGTG
>FBMWY7P01DHFC7 137       0      137
TGGGGAATATTGCACAATGGGGGAAACCCTGATGCAGCGACGCCGCGTGAGCGAAGAAGT
ATTTCGGTATGTAAAGCTCTATCAGCAGGGAAGAAAATGACGGTACCTGACTAAGAAGCC
CCGGCTAACTACGTGCA
>FBMWY7P01EANPD 157       0      157
TGAGGAATATTGGTCAATGGGCGCGAGCCTGAACCAGCCAAGTAGCGTGAAGGATGACTG
CCCTATGGGTTGTAAACTTCTTTTGTCCGGGAATAAAACCGCCTACGTGTAGGCGCTTGT
ATGTACCGGTACGAATAAGCATCGGCTAACTCCGTGT
>FBMWY7P01A4RLK 155       0      155
TGAGGAATATTGGTCAATGGACGAGAGTCTGAACCAGCCAAGTAGCGTGAAGGATGACTG
CCCTATGGGTTGTAAACTTCTTTTATATGGGAATAAAAAAGAGCACGTGTGCTCTATTGT
ATGTACCTTATGAATAAGCATCGGCTAATTCCGTG
>FBMWY7P01ELIKD 141       0      141
GGTGGGGAATATTGGACAATGGACCAGAAGTCTGATCCAGCAATTCTGTGTGCACGATGA
CGGTCTTAGGATTGTAAAGTGCTTTCAATTGGGAAGAAAAAAATGACGGTACCAATAGAA
GAAGCGACGGCTAAATACGTG
>FBMWY7P01BV2KZ 135       0      135
TGGGGAATTTTGGACAATGGGGGAAACCCTGATGCAGCGACGCCGCGTGAAGGATGAAGT
ATTTCGGTATGTAAACTTCTATCAGCAGGGAAGAAAATGACGGTACCTGACTAAGAAGCA
CCGGCTAAATACGTG
>FBMWY7P01A7FUI 157       0      157
CCTAGGAGGCAGCAGTGGGGAATATTGGACAATGGACCAAAAGTCTGATCCAGCAATTCT
GTGTGCACGATGAAGTTTTTCGGAATGTAAAGTGCTTTCAGTTGGGAAGAAGAAAGTGAC
GGTACCAACAGAAGAAGCGACGGCTAAATACGTGCCT
>FBMWY7P01BH5G1 143       0      143
TGGGGAATATTGGACAATGGACCAAAAGTCTGATCCAGCAATTCTGTGTGCACGATGACG
GTCTTAGGATTGTAAAGTGCTTTCAATTGGGAAGAAAAAAATAGACGGTACCAATAGAAG
AAGCGACGGCTAAATACGTGCCT
>FBMWY7P01CQVFL 140       0      140
TGGGGAATATTGGACAATGGACCAAAAGTCTGATCCAGCAATCCTGTGTGCACGATGAAG
TTTTTCGGAATGTAAAGTGCTTTCAGTTGGGAAGAAGAAAGTGACGGTACCAACAGAAGA
AGCGACGGCTAAATAACGTG
>FBMWY7P01CN8RF 137       0      137
GTGGGGAATATTGCACAATGGGGGAAACCCTGATGCAGCGACGCCGCGTGAGCGAAGAAG
TATTTCGGTATGTAAAGCTCTATCAGCAGGGAAGAAAATGACGGTACCTGACTAAGAAGC
CCCGGCTAACTACGTGT
>FBMWY7P01AW2QS 155       0      155
TGAGGAATATTGGTCAATGGACGCAAGTCTGAACCAGCCAAGTAGCGTGCAGGATGACGG
CCCTCCGGGTTGTAAACTGCTTTTAGTTGGGAATAAAGTGCAGCTCGTGAGCTGTTTTGT
ATGTACCATCAGAAAAAGGACCGGCTAATTCCGTG
>FBMWY7P01EYQKA 140       0      140
TGGGGAATATTGGACAATGGACCAAAAGTCTGATCCAGCAATTCTGTGTGCACGATGACG
GTCTTAGGATTGTAAAGTGCTTTCAATCGGGAAAAAGAAAGTGATGGTACCGATAGAAGA
AGCGACGGCTAAATACGTGT
>FBMWY7P01BBCXH 32       0      32
TGAGGAATATTGGTCAATGGGCGCGGCTNACA
>FBMWY7P01DKUNC 137       0      137
TGGGGGATATTGCACAATGGGGGAAACCCTGATGCAGCGACGCCGCGTGAGTGAAGAAGT
ACTTCGGTACGTAAAGCTCTATCAGCAGGGAAGAGAATGACGGTACCTGACTAAGAAGCC
CCGGCTAACTACGTGCT
>FBMWY7P01DVLQ9 140       0      140
TGGGGAATATTGGACAATGGACCAAAAGTCTGATCCAGCAATTCTGTGTGCACGATGAAG
TTTTTCGGAATGTAAAGTGCTTTCAGTTGGGAAGAAGAAAGTGACGGTACCAACAGAAGA
AGCGACGGCTAAATAACGTG
>FBMWY7P01CRDT7 140       0      140
TGGGGAATATTGGACAATGGACCAAAAGTCTGATCCAGCAATTCTGTGTGCACGATGAAG
TTTTTCGGAATGTAAAGTGCTTTCAGTTGGGAAGAAGAAAGTGACGGTACCAACAGAAGA
AGCGACGGCTAAATACGTGG
>FBMWY7P01A6FH2 139       0      139
TGGGGAATATTGGACAATGGACCAAAAGTCTGATCCAGCAATTCTGTGTGCACGATGACG
GTCTTAGGATTGTAAAGTGCTTTCAATTGGGAAGAAAAAAATGACGGTACCAATAGAAGA
AGCGACGGCTAAATACGTG
>FBMWY7P01CHYH7 137       0      137
TGGGGAAGTATTGCACAATGGGGGAAACCCGTGATGCAGCGACGCCGCGTGAGCGATGAA
GTATTTCGGTATGTAAAGCTCTATCAGCGGGGAAGAAAGTGACGGTACCTGAATAAGAAG
CCCCGGCTAACTACGTG
>FBMWY7P01BEE93 142       0      142
TGGGGAATATTGGACAATGGACCAAAAGTCTGATCCAGCAATTCTGTGTGCACGATGAAG
TTTTTCGGAATGTAAAGTGCTTTCAGTTGGGAAGAAGAAAGTGACGGTACCAACAGAAGA
AGCGACGGCTAAATAACGTGCA
>FBMWY7P01CGMJN 136       0      136
TAGGGAATATTGCACAATGGGGGAAACCCTGATGCAGCGACGCCGCGTGAAGGAAGAAGT
ATCTCGGTATGTAAACTTCTATCAGCAGGGAAGACAATGACGGTACCTGACTAAGAAGCC
CCGGCTAACTACGTGT
>FBMWY7P01DVK16 139       0      139
TGGGGAATATTGGACAATGGACCAAAAGTCTGATCCAGCAATTCTGTGTGCACGATGACG
GTCTTAGGATTGTAAAGTGCTTTCAATTGGGAAGAAAAAAATGACGGTACCAATAGAAGA
AGCGACGGCTAAATACGTG
>FBMWY7P01CUVT8 155       0      155
TGAGGAATATTGGTCAATGGACGAGAGTCTGAACCAGCCAAGTAGCGTGAGGGATGACTG
CCCTATGGGTTGTAAACTTCTTTTATATGGGAATAAAAAAGAGTACGTGTGCTCTATTGT
ATGTACCTTATGAATAAGCATCGGCTAATTCCGTG
>FBMWY7P01D8WYJ 156       0      156
TGAGGAATATTGGTCAATGGACGAGAGTCTGAACCAGCCAAGTAGCGTGAAGGATGACTG
CCCTATGGGTTGTAAACTTCTTTTATACGGGAATAAAGTGAAGCACGTGTGCTTTTTTGT
ATGTACCGTATGAATAAGGATCGGCTAACTCCGTGG
>FBMWY7P01DOKJF 135       0      135
TGGGGAATATTGCACAATGGGGGAAACCCTGATGCAGCGACGCCGCGTGAGTGATGAAGT
ATTTCGGTATGTAAAGCTCTATCAGCAGGGAAGATAATGACGGTACCTGACTAAGAAGCA
CCGGCTAAATACGTG
>FBMWY7P01C852Z 139       0      139
TGGGGAATATTGGACAATGGACCAAAAGTCTGATCCAGCAATTCTGTGTGCACGATGACG
GTCTTAGGATTGTAAAGTGCTTTCAATCGGGAAAAAGAAAGTGATGGTACCGATAGAAGA
AGCGACGGCTAAATACGTA
>FBMWY7P01BHL39 135       0      135
TGGGGAATATTGCACAATGGGGGAAACCCTGATGCAGCGACGCCGCGTGGAGGAAGAAGG
TCTTCGGATTGTAAACTCCTGTTGTTGGGGAAGATAATGACGGTACCCAACAAGGAAGTG
ACGGCTAACTACGTG
>FBMWY7P01DVRQQ 157       0      157
TGAGGAATATTGGTCAATGGGCGCGAGCCTGAACCAGCCAAGTAGCGTGAAGGATGACTG
CCCTATGGGTTGTAAACTTCTTTTGTCCGGGAATAAAACCGCCTACGTGTAGGCGCTTGT
ATGTACCGGTACGAATAAGCATCGGCTAACTCCGTGT
>FBMWY7P01ANORN 136       0      136
TGGGGAATATTGCACAATGGGGGAAACCCGTGATGCAGCGACGCCGCGTGAGTGAAGAAG
TATTTCGGTATGTAAAGCTCTATCAGCAGGGAAGAAAGTGCGGTACCTGAATAAGAAGCC
TCGGCTAACTACGTGT
>FBMWY7P01B0YAN 135       0      135
TGGGGAATATTGCACAATGGGGGAAACCCTGATGCAGCAACGCCGCGTGAGTGATGAAGG
TTTTCGGATCGTAAAGCTCTGTCTTTGGGGAAGATAATGACGGTACCCAAGGAGGAAGCC
ACGGCTAACTACGTA
>FBMWY7P01DPYFG 139       0      139
TGGGGAATATTGGACAATGGACCAAAAGTCTGATCCAGCAATTCTGTGTGCACGATGAAG
TTTTTCGGAATGTAAAGTGCTTTCAGTTGGGAAGAAGAAAGTGACGGTACCAACAGAAGA
AGCGACGGCTAAATACGTG
>FBMWY7P01EBU7Z 155       0      155
TGAGGAATATTGGTCAATGGGCGAGAGCCTGAACCAGCCAAGTAGCGTGAAGGATGAAGG
TTCTATGGATTGTAAACTTCTTTTATAAGGGAATAACAGACATTACGTGTAGTGTTTTGC
ATGTACCTTATGAATAAGCATCGGCTAACTCCGTG
>FBMWY7P01ECA8B 143       0      143
TGGGGAATATTGGACAATGGACCAAAGGTCTGATCCAGCGATTCTGTGTGCACGATGACG
GTCTTAGGATTGTAAAGTGCTTTCAATCGGGAAAAAGAAAGTGATGGTACCGATAGAAGA
AGCGACGGCTAAATACGTGCCAG
>FBMWY7P01CNBMN 135       0      135
TGGGGAATATTGCACAATGGGGGAAACCCTGATGCAGCGACGCCGCGTGAGCGATGAAGT
ATTTCGGTATGTAAAGCTCTATCAGCAGGGAAGATAATGACGGTACCTGACTAAGAAGCA
CCGGCTAAATACGTG
>FBMWY7P01BIBUX 170       0      170
CCTACGAGGCAGCAGTGAGGAATATTGGTCAATGGACGAGAGTCTGAACCAGCCAAGTAG
CGTGAAGGATGACTGCCCTATGGGTTGTAAACTTCTTTTATACGGGAATAAAGTTAGCCA
CGTGTGGTTTTTTGTATGTACCGTATGAATAAGGATCGGCTAACTCCGCG
>FBMWY7P01CV7CG 156       0      156
TGAGGAATATTGGTCAATGGGCGCGAGCCTGAACCAGCCAAGTAGCGTGAAGGATGACTG
CCCTATGGGTTGTAAACTTCTTTTGTCCGGGAATAAAACCGCCTACGTATAGGCGCTTGT
ATGTACCGGTACGAATAAGCATCGGCTAACTCCGTG
>FBMWY7P01BZXJ6 155       0      155
TGAGGAATATTGGTCAATGGACGAGAGTCTGAACCAGCCAAGTAGCGTGAAGGATGACTG
CCCTATGGGTTGTAAACTTCTTTTATACGGGAATAAAGTGAGCCACGTGTGGTTTTTTGT
ATGTACCGTATGAATAAGGATCGGCTAACTCCGTG
>FBMWY7P01BMWTD 155       0      155
TGAGGAATATTGGTCAATGGGCGAGAGCCTGAACCAGCCAAGTAGCGTGAAGGATGAAGG
TTCTATGGATTGTAAACTTCTTTTATAAGGGAATAACAGACATTACGTGTAGTGTTTTGC
ATGTACCTTATGAATAAGCATCGGCTAACTCCGTG
>FBMWY7P01A58TR 135       0      135
TGGGGAATATTGCACAATGGGGGAAACCCTGATGCAGCGACGCCGCGTGGAGGAAGAAGG
TCTTCGGATTGTAAACTCCTGTTGTTGGGGAAGATAATGACGGTACCCAACAAGGAAGTG
ACGGCTAACTACGTG
>FBMWY7P01CG702 140       0      140
TGGGGAATATTGGACAATGGACCGAAAGTCTGATCCAGCAATTCTGTGTGCACGATGAAG
TTTTTCGGAATGTAAAATGCTTTCAGTTGGGAAGAAGAAAGTGACGGTACCAACAGAAGA
AGCGACGGCTAAATACGTGT
>FBMWY7P01CG8T9 135       0      135
TGGGGAATATTGCACAATGGGGGAAACCCCGATGCAGCGACGCCGCGTGAGCGATGAAGT
ATTTCGGTATGTAAAGCTCTATCAGCAGGGAAGATAATGACGGTACCTGACTAAGAAGCA
CCGGCTAAATACGTG
>FBMWY7P01EP09E 136       0      136
TGGGGAATATTGCACAATGGGGGAAACCCGTGATGCAGCGACGCCGCGTGAGCGATGAAA
TATTTCGGTATGTAAAGCTCTATCAGCAGGGAAGATAATGACGGTACCTGACTAAGAAGC
ACCGGCTAAATACGTG
>FBMWY7P01A8K92 135       0      135
TGGGGAATATTGCACAATGGGGGAAACCCTGATGCAGCGACGCCGCGTGGAGGAAGAAGG
TCTTCGGATTGTAAACTCCTGTTGTTGGGGAAGATAATGACGGTACCCAACAAGGAAGTG
ACGGCTAACTACGTG
>FBMWY7P01DUXTS 156       0      156
TGAGGAATATTGGTCAATGGGCGCGAGCCTGAACCAGCCAAGTAGCGTGAAGGATGACTG
CCCTATGGGTTGTAAACTTCTTTTGTCCGGGAATAAAACCGCCTACGTGTAGGCGCTTGT
ATGTACCGGTACGAATAAGCATCGGCTAACTCCGTG
>FBMWY7P01C6M91 142       0      142
TGGGGAATATTGGACAATGGACCAAAAGTCTGATCCAGCAATTCTGTGTGCACGATGACG
GTCTTAGGATTGTAAAGTGCTTTCAATTGGGAAGAAAAAAATGACGGTACCAATAGAAGA
AGCGACGGCTAAATACGTGCCA
>FBMWY7P01BDFA3 135       0      135
TGGGGAATATTGCACAATGGGGGAAACCCTGATGCAGCGACGCCGCGTGGAGGAAGAAGG
TCTTCGGATTGTAAACTCCTGTTGTTGGGGAAGATAATGACGGTACCCAACAAGGAAGTG
ACGGCTAACTACGTG
>FBMWY7P01D4V0J 155       0      155
TGAGGAATATTGGTCAATGGACGCAAGTCTGAACCAGCCAAGTAGCGTGCAGGATGACGG
CCCTCCGGGTTGTAAACTGCTTTTAGTTGGGAATAAAGTGCAGCTCGTGAGCTGTTTTGT
ATGTACCATCAGAAAAAGGCCGGCTAATTCCGTGT
>FBMWY7P01C13HQ 135       0      135
TGGGGAATATTGCACAATGGGGGAAACCCTGATGCAGCGACGCCGCGTGGAGGAAGAAGG
TCTTCGGATTGTAAACTCCTGTTGTTGGGGAAGATAATGACGGTACCCAACAAGGAAGTG
ACGGCTAACTACGTG
>FBMWY7P01D8FSP 137       0      137
TGGGGAATATTGCACAATGGGGGAAACCCTGATGCAGCAACGCCGCGTGAGTGATGAAGG
TTTTCGGATCGTAAAGCTCTGTCTTTGGGGAAGATAATGACGGTACCCAAGGAGGAAGCC
ACGGCTAACTACGTGCA
>FBMWY7P01B0IC0 156       0      156
TGAGGAATATTGGTCAATGGGCGCGAGCCTGAACCAGCCAAGTAGCGTGAAGGATGACTG
CCCTATGGGTTGTAAACTTCTTTTGTCCGGGAATAAAACCGCCTACGTGTAGGCGCTTGT
ATGTACCGGTACGAATAAGCATCGGCTAACTCCGTG
>FBMWY7P01BOZRV 135       0      135
TGGGGAATATTGCACAATGGGGGAAACCCTGATGCAGCGACGCCGCGTGGAGGAAGAAGG
TCTTCGGATTGTAAACTCCTGTTGTTGGGGAAGATAATGACGGTACCCAACAAGGAAGTG
ACGGCTAACTACGTG
>FBMWY7P01A65JR 137       0      137
TGGGGAATATTGCACAATGGAGGAAACTCTGATGCAGCGACGCCGCGTGAGGGAAGAAGA
TTTTCGGATTGTAAACCTCTGTCTTCGGGGACGAAGTATGACGGTACCCGAGGAGGAAGC
CACGGCTAACTACGTGA
>FBMWY7P01EOXVW 160       0      160
CCTACGGAGGAGGCAGCAGGTGGGGAATTATTGGACAATGGACCGAAAGTCTGATCCAGC
AATTCTGTGTGCACGATGAAGTTTTTCGGAATGTAAAGTGCTTTCAGTTGGGAAGAAGAA
AGTGACGGTACCAACAGAAGAAGCGACGGCTAAATACGTG
>FBMWY7P01DU55M 139       0      139
TGGGGAATATTGGACAATGGACCAAAAGTCTGATCCAGCAATTCTGTGTGCACGATGACG
GTCTTAGGATTGTAAAGTGCTTTCAATCGGGAAAAAGAAAGTGATGGTACCGATAGAAGA
AGCGACGGCTAAATACGTG
>FBMWY7P01B6HKN 138       0      138
TGGGGAATATTGCGCAATGGGGGCAACCCTGACGCAGCAACGCCGCGTGATTGATGAAGG
TCTTCGGATTGTAAAAATCTTTAATCAGGGACGAAGAAAATGACGGTACCTGAAGAATAA
GCTCCGGCTAACTACGTG
>FBMWY7P01BMIMT 142       0      142
TGGGGAATATTGGACAATGGACCAGAAGTCTGATCCAGCAATTCTGTGTGCACGATGACG
GTCTTAGGATTGTAAAGTGCTTTCAATTGGGAAGGAAAAAAAATAGACGGTACCAATAGA
AGAAGCGACGGCTAAATACGTG
>FBMWY7P01DA9YU 156       0      156
TGAGGAATATTGGTCAATGGGCGCGAGCCTGTACCAGCCAAGTAGCGTGAAGGATGACTG
CCCTATGGGTTGTAAACTTCTTTTGTCCGGGAATAAAACCGCCTACGTGTAGGCGCTTGT
ATGTACCGGTACGAATAAGCATCGGCTAACTCCGTG
>FBMWY7P01COTR1 140       0      140
TGGGGAATATTGGACAATGGACCAAAAGTCTGATCCAGCAATTCTGTGTGCACGATGACG
GTCTTAGGATTGTAAAGTGCTTTCAATCGGGAAAAAGAAAGTGATGGTACCGATAGAAGA
AGCGACGGCTAAATACGTGG
>FBMWY7P01CC5ZU 136       0      136
TGGGGAATATTGCACAATGGGGGAAACCCTGATGCAGCGACGCCGCGTGGAGGAAGAAGG
TCTTCGGATTGTAAACTCCTGTTGTTGGGGAAGATAATGACGGTACCCAACAAGGAAGTG
ACGGCTAACTACGTGT
>FBMWY7P01E281R 154       0      154
TGGGGGATATTGCACAATGGGGGAAACCCTGATGCAGCGACGCCGCGTGAGTGAAGAAGT
ACTTCGGTACGTAAAGCTCTATCAGCAGGGAAGAGAATGACGGTACCTGACTAAGAAGCC
CCGGCTAACTACGTGCCGCAGCCGCCGGTAAGTA
>FBMWY7P01B26GU 158       0      158
TGAGGAATATTGGTCAATGGGCGCGAGCCTGAACCAGCCAAGTAGCGTGAAGGATGACTG
CCCTATGGGTTGTAAACTTCTTTTGTCCGGGAATAAAACCGCCTACGTGTAGGCGCTTGT
ATGTACCGGTACGAATAAGCATCGGCTAACTCCGTGCA
>FBMWY7P01C1IL2 164       0      164
TGGGGAATCTTCCGCAATGGGCGAAAGCCTGACGGAGCAATGCCGCGTGAGTGATGAAGG
AATTCGTTCCGTAAAACTCTTTTGTTTATGACGAATGTGCAGATTGTGAATAATTATTTG
TAATGACGGTAGTAAACGAATAAGCCACGGCTAACTACGTGCCT
>FBMWY7P01BKSSZ 169       0      169
CCTAGGCAGCAGTGAGGAATATTGGTCAATGGACGAGAGTCTGAACCAGCCAATAGCGTG
AAGGATGACTGCCCTATGGGTTGTAAACTTCTTTTATACGGGAATAAAGTGAAGCACGTG
TGCTTTTTTGTTATGTACCGTATGAATAAGGATCGGCTAACTCCGTGCC
>FBMWY7P01CDEKT 137       0      137
TGGGGAATATTGCACAATGGGGGAAACCCTGATGCAGCGACGCCGCGTGGAGGAAGAAGG
TCTTCGGATTGTAAACTCCTGTTGTTGGGGAAGATAATGACGGTACCCAACAAGGAAGTG
ACGGCTAACTACGTGCT
>FBMWY7P01BFOKK 136       0      136
TGGGGAATATTGCACAATGGAGGAAACTCTGATGCAGCGACGCCGCGTGAGGGAAGAAGA
TTTTCGGATTGTAAACCTCTGTCTTCGGGGACGAAGTATGACGGTACCCGAGGAGGAAGC
CACGGCTAACTACGTG
>FBMWY7P01EHFHV 157       0      157
TGAGGAATATTGGTCAATGGACGAGAGTCTGAACCAGCCAAGTAGCGTGAAGGATGACTG
CCCTATGGGTTGTAAACTTCTTTTATACGGGAATAAAGTGAAGCACGTGTGCTTTTTTGT
ATGTACCGTATGAATAAGGATCGGCTAACTCCGTGCT
>FBMWY7P01DYXQI 157       0      157
TGAGGAATATTGGTCAATGGGCGCGAGCCTGAACCAGCCAAGTAGCGTGAAGGATGACTG
CCCTATGGGTTGTAAACTTCTTTTGTCCGGGAATAAAACCGCCTACGTGTAGGCGCTTGT
ATGTACCGGTACGAATAAGCATCGGCTAACTCCGTGT
>FBMWY7P01EEE6E 141       0      141
TGGGGAATATTGGACAATGGACCAAAAGTCTGATCCAGCAATTCTGTGTGCACGATGACG
GTTCTTAGGATTGTAAAGTGCTTTCAATCGGGAAAAAGAAAGTGATGGTACCGATAGAAG
AAGCGACGGCTAAATACGTGT
>FBMWY7P01EPRUU 141       0      141
TGGGGAATATTGGACAATGGACCAAAAGTCTGATCCAGCAATTCTGTGTGCACGATGAAG
TTTTTCGGAATGTAAAGTGCTTTCAGTTGGGAAGAAGAAAGTGACGGTACCAACAGAAGA
AGCGACGGCTAAATACGTGCT
>FBMWY7P01BXQ20 171       0      171
TGAGGAATATTGGTCAATGGGCGAGAGCCTGAACCAGCCAAGTAGCGTGAAGGATGAAGG
TTCTATGGATTGTAAACTTCTTTTATAAGGGAATAACAGACATTACGTGTAGTGTTTTGC
ATGTACCTTATGAATAAGCATCGGCTAACTCCGTGCTAGCAGCCGCGGAAT
>FBMWY7P01BS72X 161       0      161
TGGGGAATCTTCCGCAATGGGCGAAAGCCTGACGGAGCAACGCCGCGTGAACGATGAAGG
TCTTAGGATCGTAAAGTTCTGTTGTTAGGGACGAAGGGTAAGAATCATAATAAGGTTTTT
ATTTGACGGTACCTAACGAGGAAGCCACGGCTAACTACGTG
>FBMWY7P01A80WY 158       0      158
TGAGGAATATTGGTCAATGGGCGCGAGCCTGAACCAGCCAAGTAGCGTGAAGGATGACTG
CCCTATGGGTTGTAAACTTCTTTTGTCCGTGAATAAAACCGCCTACGTGTAGGCGCTTGT
ATGTACCGGTACGAATAAGCATCGGCTAACTCCGTGCT
>FBMWY7P01DL26C 138       0      138
TGGGGAATATTGGACAATGGACCAAAAGTCTGATCCAGCAATTCTGTGTGCACGATGACG
GTCTTAGGATTGTAAAGTGCTTTCAATTGGGAAGAAAAAATGACGGTACCAATAGAAGAA
GCGACGGCTAAATACGTG
>FBMWY7P01C16C1 155       0      155
TGAGGAATATTGGTCAATGGGCGAGAGCCTGAACCAGCCAAGTAGCGTGAAGGATGAAGG
TCCTACGGATTGTAAACTTCTTTTATACGGGAATAAAGTTTCCTACGTGTAGGATTTTGT
ATGTACCGTATGAATAAGCATCGGCTAACTCCGTA
>FBMWY7P01ED2P2 157       0      157
TGAGGAATATTGGTCAATGGGCGAGAGCCTGAACCAGCCAAGTAGCGTGAAGGATGAAGG
TTCTATGGATTGTAAACTTCTTTTATAAGGGAATAACAGACATTACGTGTAGTGTTTTGC
ATGTACCTTATGAATAAGCATCGGCTAACTCCGTGCT
>FBMWY7P01D0FRL 139       0      139
TGGGGAATATTGGACAATGGACCAAAAGTCTGATCCAGCAATTCTGTGTGCACGATGAAG
TTTTTCGGAATGTAAAGTGCTTTCAGTTGGGAAGAAGAAAGTGACGGTACCAACAGAAGA
AGCGACGGCTAAATACGTG
>FBMWY7P01DV841 139       0      139
TGGGGAATATTGGACAATGGACCAAAAGTCTGATCCAGCAATTCTGTGTGCACGATGACG
GTCTTAGGATTGTAAAGTGCTTTCAATCGGGAAAAAGAAAGTGATGGTACCGATAGAAGA
AGCGACGGCTAAATACGTG
>FBMWY7P01DJ50R 155       0      155
TGAGGAATATTGGTCAATGGGCGAGAGCCTGAACCAGCCAAGTAGCGTGAAGGATGAAGG
TCCTACGGATTGTAAACTTCTTTTATACGGGAATAAAGTTTCCTACGTGTAGGATTTTGT
ATGTACCGTATGAATAAGCATCGGCTAACTCCGTG
>FBMWY7P01C4H6M 72       0      72
TGGGGAATATTGCACAATGGGCGCAAGCCTGATGCAGCCATGCCGCGTGTATGAAGAAGG
CCTGTGTAGTAT
>FBMWY7P01DWUGS 136       0      136
TGGGGAATATTGCACAATGGGGGAAACCCGTGATGCAGCGACGCCGCGTGGAGGAAGAAG
GTCTTCGGATTGTAAACTCCTGTTGTTGGGAAGATAATGACGGTACCCAACAAGGAAGTG
ACGGCTAACTACGTGT
>FBMWY7P01CP7Z9 139       0      139
TGGGGAATATTGGACAATGGACCAAAAGTCTGATCCAGCAATTCTGTGTGCACGATGAAG
TTTTTCGGAATGTAAAGTGCTTTCAGTTGGGAAGAAGAAAGTGACGGTACCAACAGAAGA
AGCGACGGCTAAATACGTG
>FBMWY7P01APCR2 135       0      135
TAGGGAATATTGCACAATGGGGGAAACCCTGATGCAGCGACGCCGCGTGAAGGAAGAAGT
ATCTCGGTATGTAAACTTCTATCAGCAGGGAAGACAATGACGGTACCTGACTAAGAAGCC
CCGGCTAACTACGTG
>FBMWY7P01E0HXX 143       0      143
GTGGGGTAATATTGCGACAATGGGGGAAACCCTGATGCAGCGACGCCGCGTGGAGGAAGA
AGGTCTTCGGATTGTAAACTCCTGTTGTTGGGGAAGGATAAATGACGGTACCCAACAAGG
AAGTGACGGCTAACTACGTGCCG
>FBMWY7P01BFQK3 71       0      71
TGGGGAATATTGCACAATGGGCGCAAGCCTGATGCAGCCATGCCGCGTGTATGAAGAAGG
CCTGTGTAGTA
>FBMWY7P01BA19K 140       0      140
TGGGGAATATTGGACAATGGACCAAAAGTCTGATCCAGCAATTCTGTGTGCACGATGACG
GTCTTAGGATTGTAAAGTGCTTTCAATCGGGAAAAAGAAAAGTGATGGTACCGATAGAAG
AAGCGACGGCTAAATACGTG
>FBMWY7P01EE7MC 157       0      157
TGAGGAATATTGGTCAATGGGCGAGAGTCTGAACCAGCCAAGTAGCGTGAAGGATGAAGG
TCCTACGGATTGTAAACTTCTTTTATAAGGGAATAAAACCTCCCACGTGTGGGAGCTTGT
ATGTACCTTATGAATAAGCATCGGCTAACTCCGTGCG
>FBMWY7P01D04H6 141       0      141
TGGGGAATATTGGACAATGGACCAAAAGTCTGATCCAGCAATTCTGTGTGCACGATGAAG
TTTTTCGGAATGTAAAGTGCTTTCAGTTGGGAAGAAGAAAGTGACGGTACCAACAGAAGA
AGCGACGGCTAAATACGTGCT
>FBMWY7P01EX85L 155       0      155
TGAGGAATATTGGTCAATGGACGAGAGTCTGAACCAGCCAAGTAGCGTGAAGGATGACTG
CCCTATGGGTTGTAAACTTCTTTTATACGGGAATAAAGTGAAGCACGTGTGCTTTTTTGT
ATGTACCGTATGAATAAGGATCGGCTAACTCCGTG
>FBMWY7P01BHW59 139       0      139
TGGGGAATATTGGACAATGGACCAAAAGTCTGCTCCAGCAATTCTGTGTGCACGATGAAG
TTTTTCGGAATGTAAAGTGCTTTCAGTTGGGAAGAAGAAAGTGACGGTACCAACAGAAGA
AGCGACGGCTAAATACGTG
>FBMWY7P01DBYP3 158       0      158
TGAGGAATATTGGTCAATGGGCGAGAGCCTGAACCAGCCAAGTAGCGTGAAGGATGAAGG
TTCTATGGATTGTAAACTTCTTTTACAAGGGAATAACAGACATTACGTGTAGTGTTTTGC
ATGTACCTTATGAATAAGCATCGGCTAACTCCGTGCCT
>FBMWY7P01CNTQH 151       0      151
TAGGGAATATTGCACAATGGGGGAAACCCTGATGCAGCGACGCCGCGTGAAGGAAGAAGT
ATCTCGGTATGTAAACTTCTATCAGCAGGGAAGACAATGACGGTACCTGACTAAGAAGCC
CCGGCTAACTACGTGCCAACAGCCGCGTAAT
>FBMWY7P01EYXS7 155       0      155
TGAGGAATATTGGTCAATGGGCGAGAGCCTGAACCAGCCAAGTAGCGTGAAGGATGAAGG
TTCTATGGATTGTAAACTTCTTTTATAAGGGAATAACAGACATTACGTGTAGTGTTTTGC
ATGTACCTTATGAATAAGCATCGGCTAACTCCGTG
>FBMWY7P01DX3LG 135       0      135
TGGGGAATATTGCACAATGGAGGAAACTCTGATGCAGCGACGCCGCGTGAGTGAAGAAGT
ATTTCGGTATGTAAAGCTCTATCAGCAGGGAAGATAATGACGGTACCTGACTAAGAAGCT
CCGGCTAAATACGTG
>FBMWY7P01BAS3U 142       0      142
TGGGGAATATTGGACAATGGACCAAAAGTCTGATCCAGCAATTCTGTGTGCACGATGACG
GTCTTAGGATTGTAAAGTGCTTTCAATTGGGAAAGAAAAAAATGACGGTACCAATAGAAG
AAGCGACGGCTAAATACGTGCT
>FBMWY7P01ENSEQ 160       0      160
TGGGGAATTTTGGACAATGGGGGCAACCCTGATCCAGCCATGCCGCGTGCAGGATGAAGG
TCTTCGGATTGTAAACTGCTTTTGTCAGGGACGAAAAGGATTGTGTTAATACCATGATCT
GCTGACGGTACCTGAAGAATAAGCACCGGCTAACTACGTG
>FBMWY7P01DW0I2 155       0      155
TGAGGAATATTGGTCAATGGACGAGAGTCTGAACCAGCCAAGTAGCGTGAAGGATGACTG
CCCTATGGGTTGTAAACTTCTTTTATACGGGAATAAAGTGGAGCACGTGTGCTTTTTTGT
ATGTACCGTATGAATAAGGATCGGCTAACTCCGTA
>FBMWY7P01B88GU 141       0      141
TGGGGAATATTGGACAATGGACCAAAAGTCTGATCCAGCAATTCTGTGTGCACGATGAAG
TTTTTCGGAATGTAAAGTGCTTTCAGTTGGGAAGAAGAAAGTGACGGTACCAACAGAAGA
AGCGACGGCTAAATACGTGCT
>FBMWY7P01BAR7M 135       0      135
TGGGGAATATTGCACAATGGGGGAAACCCTGATGCAGCGACGCCGCGTGAAGGATGAAGT
ATTTCGGTATGTAAACTTCTATCAGCAGGGAAGAAAATGACGGTACCTGAGTAAGAAGCC
CCGGCTAACTACGTG
>FBMWY7P01D14CL 156       0      156
TGAGGAATATTGGTCAATGGGCGCGAGCCTGAACCAGCCAAGTAGCGTGAAGGATGACTG
CCCTATGGGTTGTAAACTTCTTTTGTCCGGGAATAAAACCGCCTACGTGTAGGCGCTTGT
ATGTACCGGTACGAATAAGCATCGGCTAACTCCGTA
>FBMWY7P01E26US 136       0      136
TGGGGAATATTGCACAATGGGGGAAACCCTGATGCAGCGACGCCGCGTGAGTGAAGAAGT
ATCTCGGTATGTAAAGCTCTATCAGCAGGGAAGAAAATGACGGTACCTGACTAAGAAGCC
CCGGCTAACTACGTGT
>FBMWY7P01AZGZU 156       0      156
TGAGGAATATTGGTCAATGGGCGCGAGCCTGAACCAGCCAAGTAGCGTGAAGGATGACTG
CCCTATGGGTTGTAAACTTCTTTTGTCCGTGAATAAAACCGCCTACGTGTAGGCGCTTGT
ATGTACCGGTACGAATAAGCATCGGCTAACTCCGTA
>FBMWY7P01CZTZB 141       0      141
TGGGGAATATTGGACAATGGACCGAAAGTCTGATCCAGCAATTCTGTGTGCACGATGAAG
TTTTTCGGAATGTAAAGTGCTTTCAGTTGGGAAGAAGAAAAGTAGACGGTACCAACAGAA
GAAGCGACGGCTAAATACGTG
>FBMWY7P01C4GSL 139       0      139
TGGGGAATATTGGACAATGGACCAAAAGTCTGATCCAGCAATTCTGTGTGCACGATGACG
GTCTTAGGATTGTAAAGTGCTTTCAATTGGGAAGAAAAAAATGACGGTACCAATAGAAGA
AGCGACGGCTAAATACGTG
>FBMWY7P01EGKPE 158       0      158
TGAGGAATATTGGTCAATGGACGAGAGTCTGAACCAGCCAAGTAGCGTGAAGGATGACTG
CCCTATGGGTTGTAAACTTCTTTTATACGGGAATAAAGTGAAGACACGTGTGCTTTTTTG
TATGTACCGTATGAATAAGGATCGGCTAACTCCGTGCT
>FBMWY7P01DV1I8 141       0      141
TGGGGAATATTGGACAATGGACCAAAAGTCTGATCCAGCAATTCTGTGTGCACGATGAAG
TTTTTCGGAATGTAAAGTGCTTTCAGTTGGGAAGAAGAAAGTGACGGTACCAACAGAAGA
AGCGACGGCTAAATACGTGCT
>FBMWY7P01BZCBJ 158       0      158
TGAGGAATATTGGTCAATGGGCGAGAGCCTGAACCAGCCAAGTAGCGTGAAGGATGAAGG
TTCTATGGATTGTAAACTTCTTTTATAAGGGAATAACAGACATTACGTGTAGTGTTTTGC
ATGTACCTTATGAATAAGCATCGGCTAACTCCGTGCCG
>FBMWY7P01ESLQZ 161       0      161
TGGGGAATTTTGGACAATGGGGCAACCCTGATCCAGCCATGCCGCGTGCAGGATGAAGGT
CTTCGGATTGTAAACTGCTTTTGTCAGGGACGAAAAGGATTGTGCTAATACCATGATCTG
CTGACGGTACCTGAAGAATAAGCACCGGCTAACTACGTGCT
>FBMWY7P01EPNEW 156       0      156
TGAGGAATATTGGTCAATGGACGAGAGTCTGAACCAGCCAAGTAGCGTGAAGGATGACTG
CCCTATGGGTTGTAAACTTCTTTTATACGGGAATAAAGTGAAGCACGTGTGCTTTTTTGT
ATGTACCGTATGAATAAGGATCGGCTAACTCCGTGT
>FBMWY7P01DGP1K 155       0      155
TAGGGAATTTTCGGCAATGGGCGAAAGCCTGACCGAGCAATGCCGCGTGAGTGATGAAGG
TCTTCGGATTGTAAAGCTCTGTTGTAAAGGAAGAATATTACATATCAACTATGTAACTGA
CGGTACTTTACCAGAAAGTCACGGCTAACTTCGTG
>FBMWY7P01BEYXO 138       0      138
TGGGGAATATTGCACAATGGGGGAAACCCTGATGCAGCGACGCCGCGTGAGCGAAGAAGT
ATTTCGGTATGTAAAGCTCTATCAGCAGGGAAGAAAATGACGGTACCTGACTAAGAAGCC
CCGGCTAACTACGTGCCC
>FBMWY7P01DU9VH 141       0      141
TGAGGAATATTGGACAATGGACCAAAAGTCTGATCCAGCAATTCTGTGTGCACGATGACG
GTCTTAGGATTGTAAAGTGCTTTCAATTGGGAAGAAAAAAATAGACGGTACCAATAGAAG
AAGCGACGGCTAAATACGTGT
>FBMWY7P01EGATF 155       0      155
TGAGGAATATTGGTCAATGGACGCAAGTCTGAACCAGCCAAGTAGCGTGCAGGATGACGG
CCCTCTGGGTTGTAAACTGCTTTTAGTTGGGAATAAAGTGCAGCTCGTGAGCTGTTTTGT
ATGTACCATCAGAAAAAGGACCGGCTAATTCCGTG
>FBMWY7P01B7LM7 139       0      139
TGGGGAATATTGGACAATGGACCAAAAGTCTGATCCAGCAATTCTGTGTGCACGATGACG
GTCTTAGGATTGTAAAGTGCTTTCAATTGGGAAGAAAAAAATGACGGTACCGATAGAAGA
AGCGACGACTAAATACGTG
>FBMWY7P01A6P5K 139       0      139
TGGGGAATATTGGACAATGGACCAAAAGTCTGATCCAGCAATTCTGTGTGCACGATGAAG
TTTTTCGGAATGTAAAGTGCTTTCAGTTGGGAAGAAGAAAGTGACGGTACCAACAGAAGA
AGCGACGGCTAAATACGTG
>FBMWY7P01DTGMI 139       0      139
TGGGGAATATTGGACAATGGACCAAAAGTCTGATCCAGCAATTCTGTGTGCACGATGACG
GTCTTAGGATTGTAAAGTGCTTTCAATTGGGAAGAAAAAAATGACGGTACCAATAGAAGA
AGCGACGGCTAAATACGTG
>FBMWY7P01D1F5Y 135       0      135
TGGGGAATATTGCACAATGGGGGAAACCCTGATGCAGCGACGCCGCGTGAGCGAAGAAGT
ATTTCGGTATGTAAAGCTCTATCAGCAGGGAAGAAAATGACGGTACCTGACTAAGAAGCC
CCGGCTAACTACGTG
>FBMWY7P01C1Y5T 140       0      140
TGGGGAATATTGGACAATGGACCAAAAGTCTGATCCAGCAATTCTGTGTGCACGATGACG
GTCTTAGGATTGTAAAGTGCTTTCAATCGGGAAAAAGAAAAGTGATGGTACCGATAGAAG
AAGCGACGGCTAAATACGTG
>FBMWY7P01DNT61 139       0      139
TGGGAATATTGGACAATGGGACCAAAAGTCTGATCCAGCAATTCTGTGTGCACGATGACG
GTCTTAGGATTGTAAAGTGCTTTCAATCGGGAAAAAGAAAGTGATGGTACCGATAGAAGA
AGCGACGGCTAAATACGTG
>FBMWY7P01CGKLA 156       0      156
TGAGGAATATTGGTCAATGGGCGCGAGCCTGAACCAGCCAAGTAGCGTGAAGGATGACTG
CCCTATGGGTTGTAAACTTCTTTTGTCCGGGAATAAAACCGCCTACGTGTAGGCGCTTGT
ATGTACCGGTACGAATAAGCATCGGCTAACTCCGTG
>FBMWY7P01D9L8A 135       0      135
TGGGGAATATTGCACAATGGGGGAAACCCTGATGCAGCGACGCCGCGTGAGTGAAGAAGT
ATCTCGGTATGTAAAGCTCTATCAGCAGGGAAGAAAATGACGGTACCTGACTAAGAAGCC
CCGGCTAACTACGTG
>FBMWY7P01ECTVG 138       0      138
TGGGGAATATTGCACAATGGGCGAAAGCCTGATGCAGCGACGCCGCGTGGGTGAAGAAGT
TTTTCGGAATGTAAAGCCCTATCAGCAGGGAAGAAAATGACGGTACCTGACTAAGAAGCC
CCGGCTAACTACGTGCCG
>FBMWY7P01CFYFU 156       0      156
TGAGGAATATTGGTCAATGGGCGAGAGCCTGAACCAGCCAAGTAGCGTGAAGGATGAAGG
TTCTATGGATTGTAAACTTCTTTTATAAGGGAATAACAGACATTACGTGTAGTGTTTTGC
ATGTACCTTATGAATAAGCATCGGCTAACTCCGTGG
>FBMWY7P01CNLLW 156       0      156
TGAGGAATATTGGTCAATGGACGAGAGCCTGAACCAGCCAAGTAGCGTGAAGGATGACTG
CCCTATGGGTTGTAAACTTCTTTTGTCCGGGAATAAAACCGCCTACGTGTAGGCGCTTGT
ATGTACCGGTACGAATAAGCATCGGCTAACTCCGTG
>FBMWY7P01DXPUR 155       0      155
CGAGGAATATTGGTCAATGGACGAGAGTCTGAACCAGCCAAGTAGCGTGAAGGATGACTG
CCCTATGGGTTGTAAACTTCTTTTATACGGGAATAAAGTGAAGCACGTGTGCTTTTTTGT
ATGTACCGTATGAATAAGGATCGGCTAACTCCGTG
>FBMWY7P01AVWYV 155       0      155
TGAGGAATATTGGTCAATGGGCGAGAGCCTGAACCAGCCGAGTAGCGTGAAGGATGAAGG
TCCTACGGATTGTAAACTTCTTTTATACGGGAATAGAGTTCCTACGTGTAGGATTTTGTA
TGTACCGTATGAATAAGCATCGGCTAACTCCGTGT
>FBMWY7P01CDZYO 135       0      135
TGGGGAATTTTGGACAATGGGGGAAACCCTGATGCAGCGACGCCGCGTGAAGGATGAAGT
ATTTCGGTATGTAAACTTCTATCAGCAGGGAAGAAAATGACGGTACCTGACTAAGAAGCA
CCGGCTAAATACGTG
>FBMWY7P01B2JFL 162       0      162
TGGGGAATCTTCCGCAATGGGCGAAAGCCTGACGGAGCAACGCCGCGTGAACGATGAAGG
TCTTAGGATCGTAAAGTTCTGTTGTTAGGGACGAAGGGTAAGAATCATAATAAGGTTTTT
TATTTGACGGTACCTAACGAGGAAGCCACGGCTAACTACGTG
>FBMWY7P01DEE5Q 160       0      160
TGGGGAATTTTGGACAATGGGGGCAACCCTGATCCAGCCATGCCGCGTGCAGGATGAAGG
TCTTCGGATTGTAAACTGCTTTTGTCAGGGACGAAAAGGATTGTGTTAATACCATGATCT
GCTGACGGTACCTGAAGAATAAGCACCGGCTAACTACGTG
>FBMWY7P01EOZAV 143       0      143
TGGGGAATATTGGACAATGGACCAAAAGTCTGATCCAGCAATTCTGTGTGCACGATGACG
GTCTTAGGATTGTAAAGTGCTTTCAATTGGGAAGAAAAAAAATAGACGGTACCAATAGAA
GAAGCGACGGCTAAATACGTGCT
>FBMWY7P01DKZRP 136       0      136
TGGGGAATATTGCACAATGGGGGAAACCCTGATGCAGCGACGCCGCGTGAAGGAAGAAGT
ATCTCGGTATGTAAACTTCTATCAGCAGGGAAGATAATGACGGTACCTGACTAAGAAGCC
CCGGCTAACTACGTGA
>FBMWY7P01B4R4M 144       0      144
TAGTGGGGAATATTGGACAATGGACCAAAAGTCTGATCCAGCAATTCTGTGTGCACGATG
ACGGTCTTAGGATTGTAAAGTGCTTTCAATTGGGAAGAAAAAAAATAGACGGTACCAATA
GAAGAAGCGACGGCTAAATACGCG
>FBMWY7P01EC918 162       0      162
TGGGGAATCTTCCGCAATGGGCGAAAGCCTGACGGAGCAACGCCGCGTGAACGATGAAGG
TCTTAGGATCGTAAAGTTCTGTTGTTAGGGACGAAGGGTAAGAATCATAATACGGTTTTT
ATTTGACGATACCTAACGAGGAAGCCACGGCTAACTACGTGT
>FBMWY7P01C08OS 158       0      158
TGAGGAATATTGGTCAATGGGCGAGAGCCTGAACCAGCCAAGTAGCGTGAAGGATGAAGG
TTCTATGGATTGTAAACTTCTTTTATAAGGGAATAACAGACATTACGTGTAGTGTTTTGC
ATGTACCTTATGAATAAGCATCGGCTAACTCCGTGCCG
>FBMWY7P01C6TVX 154       0      154
TGGGGAATATTGGACAATGGACCAAAAGTCTGATCCAGCAATTCTGTGTGCACGATGAAG
TTTTTCGGAATGTAAAGTGCTTTCAGTTGGGAAGAAGAAAGTGACGGTACCAACAGAAGA
AGCGACGGCTAAATACGTGCCAGCAGGCGGTAAT
>FBMWY7P01EB4UW 139       0      139
TGGGGAATATTGGACAATGGACCAAAAGTCTGATCCAGCAATTCTGTGTGCACGATGAAG
TTTTTCGGAATGTAAAGTGCTTTCAGTTGGGAAGAAGAAAGTGACGGTACCAACAGAAGA
AGCGACGGCTAAATACGTG
>FBMWY7P01D3RGL 136       0      136
TGGGGAATATTGCACAATGGAGGAAACTCTGATGCAGCGACGCCGCGTGAGTGAAGAAGT
ATTTCGGTATGTAAAGCTCTATCAGCAGGGAAGATAATGACGGTACCTGACTAAGAAGCT
CCGGCTAAATACGTGT
>FBMWY7P01C7Q68 156       0      156
TGAGGAATATTGGTCAATGGGCGAGAGCCTGAACCAGCCAAGTAGCGTGAAGGATGAAGG
TCCTACGGATTGTAAACTTCTTTTATACGGGAATAAAGTTTCCTACGTGTAGGATTTTGT
ATGTACCGTATGAATAAGCATCGGCTAACTCCGTGT
>FBMWY7P01EC09W 135       0      135
TGGGGAATATTGCACAATGGGGGAAACCCTGATGCAGCGACGCCGCGTGGAGGAAGAAGG
TCTTCGGATTGTAAACTCCTGTTGTTGGGGAAGATAATGACGGTACCCAACAAGGAAGTG
ACGGCTAACTACGTG
>FBMWY7P01CY81N 174       0      174
TGGGGAATTTTGGACAATGGGGGCAACCCTGATCCAGCCATGCCGCGTGCAGGATGAAGG
TCTTCGGATTGTAAACTGCTTTTGTCAGGGACGAAAAGGATTGTGCTAATACCATGATCT
GCTGACGGTACCTGAAGAATAAGCACCGGCTAACTACGTGCCANNCGCGGAGTA
>FBMWY7P01DV8GA 136       0      136
TGGGGAATATTGCACAATGGGGGAAACCCTGATGCAGCGACGCCGCGTGAGTGAAGAAGT
ATTTCGGTATGTAAAGCTCTATCAGCAGGGAAGAAAGTGACGGTACCTGAATAAGAAGCC
CCGGCTAACTACGTGT
>FBMWY7P01CLRSX 157       0      157
TGAGGAATATTGGTCAATGGGCGAGAGCCTGAACCAGCCAAGTAGCGTGAAGGATGAAGG
TCCTACGGATTGTAAACTTCTTTTATACGGGAATAAAGTTTCCTACGTGTAGGATTTTGT
ATGTACCGTATGAATAAGCATCGGCTAACTCCGTGCT
>FBMWY7P01EPZF6 160       0      160
TGGGGAATTTTGGACAATGGGGGCAACCCTGATCCAGCCATGCCGCGTGCAGGATGAAGG
TCTTCGGATTGTAAACTGCTTTTGTCAGGGACGAAAAGGATTCCGCTAATATCGGGATCT
GCTGACGGTACCTGAAGAATAAGCACCGGCTAACTACGCG
>FBMWY7P01C98E8 156       0      156
TGAGGAATATTGGTCAATGGGCGCGAGCCTGAACCAGCCAAGTAGCGTGAAGGATGACTG
CCCTATGGGTTGTAAACTTCTTTTGTCCGGGAATAAAACCGCCTACGTGTAGGCGCTTGT
ATGTACCGGTACGAATAAGCATCGGCTAACTCCGTG
>FBMWY7P01BWI5A 162       0      162
TGGGGAATCTTCCGCAATGGGCGAAAGCCTGACGGAGCAATGCCGCGTGAGTGATGAAGG
AATTCGTTCCGTAAAACTCTTTTGTTTATGACGAATGTGCAGATTGTGAATAATTATTTG
TAATGACGGTAGTAAACGAATAAGCCACGGCTAACTACGTGA
>FBMWY7P01B7Z8T 155       0      155
TGAGGAATATTGGTCAATGGACGAGAGTCTGAACCAGCCAAGTAGCGTGAAGGATGACTG
CCCTATGGGTTGTAAACTTCTTTTATACGGGAATAAAGTGAAGCACGTGTGCTTTTTTGT
ATGTACCGTATGAATAAGGATCGGCTAACTCCGTG
>FBMWY7P01B7POY 155       0      155
TGAGGAATATTGGTCAATGGACGAGAGTCTGAACCAGCCAAGTAGCGTGAAGGATGACTG
CCCTATGGGTTGTAAACTTCTTTTATACGGGAATAAAGTGAAGCACGTGTGCTTTTTTGT
ATGTACCGTATGAATAAGGATCGGCTAACTCCGTG
>FBMWY7P01B1ZG7 150       0      150
CCTACGGGGCAGCAGTGGGGAATATTGCACAATGGGGGAAACCCTGATGCAGCGACGCCG
CGTGGAGGAAGAAGGTCTTCGGATTGTAAACTCCTGTTGTTGGGGAAGATAATGACGGTA
CCCAACAAGGAAGTGACGGCTAACTACGTG
>FBMWY7P01A6JU2 162       0      162
TGGGGAATTTTGGACAATGGGGGGCAACCCGTAGATCCAGCCATGCCGCGTGCAGGATGA
AGGTCTTCGGATTGCAAACTGCTTTTGTCAGGGACGAAAAGGATTCCGCTAATACCGGAT
CTGCTGACGGTACCTGAAGAATAAGCACCGGCTAACTACGTG
>FBMWY7P01E26YX 155       0      155
TGAGGAATATTGGTCAATGGACGAGAGTCTGAACCAGCCAAGTAGCGTGAAGGATGACTG
CCCTATGGGTTGTAAACTTCTTTTATATGGGAATAAAGAAGAGCACGTGTGCTCTATTGT
ATGTACCTTATGAATAAGCATCGGCTAATTCCGTG
>FBMWY7P01DMVJU 137       0      137
TGGGGAATATTACACAATGGGGGAAACCCTGATGCAGCGACGCCGCGTGAGCGATGAAGT
ATTTCGGTATGTAAAGCTCTATCAGCAGGGAAGATAATGACGGTACCTGACTAAGAAGCA
CCGGCTAAATACGTGCA
>FBMWY7P01DSREM 165       0      165
GTGGGGTAATTTTGGACAAGTGGGGGCAACCCTGATCCAGCCATGCCGCGTGCAGGATGA
AGGTCTTCGGATTATAAACTGCTTTTGTCAGGGAACGAAAAGGATTCCGCTAATACCGGG
ATCTGCTGACGGTACCTGAAGAATAAGCACCGGCTAACTACGTGT
>FBMWY7P01B3UQU 144       0      144
TGGGGAATATTGGACAATGGACCAAAAGTCTGATCCAGCAATTCTGTGTGCACGATGACG
GTCTTAGGATTGTAAAGTGCTTTCAATTGGGAAGGAAAAAAAATAGACGGTACCAATAGA
AGAAGCGACGGCTAAATACGTGCA
>FBMWY7P01BQQ2L 139       0      139
TGGGGAATATTGGACAATGGACCAAAAGTCTGATCCAGCAATTCTGTGTGCACGATGAAG
TTTTTCGGAATGTAAAGTGCTTTCAGTTGGGAAGAAGAAAGTGACGGTACCAACAGAAGA
AGCGACGGCTAAATACGTG
>FBMWY7P01CSLHD 158       0      158
TGAGGAATATTGGGTCAAGTGGGCGCGAGCCTGAACCAGCCAAGTAGCGTGAAGGATGAC
TGCCCTATGGGTTGTAAACTTCTTTTGTCCGGGAATAAAACCGCCTACGTGTAGGCGCTT
GTATGTACCGGTACGAATAAGCATCGGCTAACTCCGTG
>FBMWY7P01DW1UF 156       0      156
TGAGGAATATTGGTCGATGGGCGCGAGCCTGAACCAGCCAAGTAGCGTGAAGGATGACTG
CCCTATGGGTTGTAAACTTCTTTTGTCCGGGAATAAAACCGCCTACGTGTAGGCGCTTGT
ATGTACCGGTACGAATAAGCATCGGCTAACTCCGTG
>FBMWY7P01A4R0L 139       0      139
TGGGGAATATTGGACAATGGACCAAAAGTCTGATCCAGCAATTCTGTGTGCACGATGAAG
TTTTTCGGAATGTAAAGTGCTTTCAGTTGGGAAGAAGAAAGTGACGGTACCAACAGAAGA
AGCGACGGCTAAATACGTG
>FBMWY7P01DPR6L 159       0      159
TGAGGAATATTGGTCAATGGGCGCGAGCCTGAACCAGCCAAGTAGCGTGAAGGATGACTG
CCCTATGGGTTGTAAACTTCTTTTGTCCGGGAATAAAACCGCCTACGTGTAGGCGCTTGT
ATGTACCGGTACGAATAAGCATCGGCTAACTCCGTGCCG
>FBMWY7P01B63NR 156       0      156
TGAGGAATATTGGTCAATGGGCGCGAGCCTGAACCAGCCAAGTAGCGTGAAGGATGACTG
CCCTATGGGTTGTAAACTTCTTTTGTCCGGGAATAAAACCGCCTACGTGTAGGCGCTTGT
ATGTACCGGTACGAATAAGCATCGGCTAACTCCGTG
>FBMWY7P01CWU1L 139       0      139
TGGGGAATATTGGACAATGGACCAAAAGTCTGATCCAGCAATTCTGTGTGCACGATGACG
GTCTTAGGATTGTAAAGTGCTTTCAATCGGGAAAAAGAAAGTGATGGTACCGATAGAAGA
AGCGACGGCTAAATACGTG
>FBMWY7P01EJK6Z 163       0      163
TGGGGAATTTTGGACAATGGGGGCAACCCTGATCCAGCCATGCCGCGTGCAGGATGAAGG
TCTTCGGATTGTAAACTGCTTTTGTCAGGGACGAAAAGGATTGTGTTAATACCATGATCT
GCTGACGGTACCTGAAGAATAAGCACCAGCTAACTACGTGCCC
>FBMWY7P01DKVFS 158       0      158
TGAGGAATATTGGTCAATGGACGAGAGTCTGAACCAGCCAAGTAGCGTGAAGGATGACTG
CCCTATGGGTTGTAAACTTCTTTTATACGGGAATAAAGTGAGCCACGTGTGGTTTTTTGT
ATGTACCGTATGAATAAGGATCGGCTAACTCCGTGCCC
>FBMWY7P01AXROC 136       0      136
TGGGGAATATTGCACAATGGGGGAAACCCTGATGCAGCGACGCCGCGTGGAGGAAGAAGG
TCTTCGGATTGTAAACTCCTGTTGTTGGGGAAGATAATGACGGTACCCAACAAGGAAGTG
ACGGCTAACTACGTGG
>FBMWY7P01EZL8R 142       0      142
TGGGGAATATTGGACAATGGACCAAAAGTCTGATCCAGCAATTCTGTGTGCACGATGACG
GTCTTAGGATTGTAAAGTGCTTTCAATCGGGAAAAAGAAAGTGATGGTACCGATAGAAGA
AGCGACGGCTAAATACGTGCCT
>FBMWY7P01DI5OC 155       0      155
TGAGGAATATTGGTCAATGGACGAGAGTCTGAACCAGCCAAGTAGCGTGAAGGATGACTG
CCCTATGGGTTGTAAACTTCTTTTATATGGGAATAAAAAAGAGCACGTGTGCTCTATTGT
ATGTACCTTATGAATAAGCATCGGCTAATTCCGTG
>FBMWY7P01CLGED 137       0      137
TGGGAATATTGGACAATGGACCAAAGTCTGATCCAGCAATTCTGTGTGCACGATGAAGTT
TTTCGGAATGTAAAGTGCTTTCAGTTGGGAAGAAGAAAGTGACGGTACCAACAGAAGAAG
CGACGGCTAAATACGTG
>FBMWY7P01BWCY3 136       0      136
TGGGGAATATTGCACAATGGGGGAAACCCTGATGCAGCGACGCCGCGTGAAGGAAGAAGT
ATCTCGGTATGTAAACTTCTATCAGCAGGGAAGAAAAATGACGGTACCTGACTAAGAAGC
TCCGGCTAACTACGCG
>FBMWY7P01E16TZ 162       0      162
TGGGGAATTTTGGACAATGGGGGGCAACCCTGATCCAGCCATGCCGCGTGCAGGATGAAG
ATCTTCGGATTGTAAACTGCTTTTGTCAGGGACGAAAAGGATTGTGTTAATACCATGATC
TGCTGACGGTACCTGAAGAATAAGCACCGGCTAACTACGTGT
>FBMWY7P01CNLYA 159       0      159
TGAGGAATATTGGTCAATGGGCGCGAGCCTGAACCAGCCAAGTAGCGTGAAGGATGACTG
CCCTATGGGTTGTAAACTTCTTTTGTCCGGGAATAAAACCGCCTACGTGTAGGCGCTTGT
ATGTACCGGTACGAATAAGCATCGGCTAACTCCGTGCCT
>FBMWY7P01CYMVQ 157       0      157
TGAGGAATATTGGTCAATGGACGAGAGTCTGAACCAGCCAAGTAGCGTGAAGGATGACTG
CCCTATGGGTTGTAAACTTCTTTTATATGGGAATAAAAAAGAGCACGTGTGCTCTATTGT
ATGTACCTTATGAATAAGCATCGGCTAATTCCGTGCT
>FBMWY7P01EKSYW 135       0      135
TGGGGGATATTGCACAATGGGGGAAACCCTGATGCAGCGACGCCGCGTGAGTGAAGAAGT
ACTTCGGTACGTAAAGCTCTATCAGCAGGGAAGAGAATGACGGTACCTGACTAAGAAGCC
CCGGCTAACTACGTG
>FBMWY7P01CBL3F 156       0      156
TGAGGAATATTGGTCAATGGGCGCGAGCCTGAACCAGCCAAGTAGCGTGAAGGATGACTG
CCCTATGGGTTGTAAACTTCTTTTGTCCGGGAATAAAACCGCCTACGTGTAGGCGCTTGT
ATGTACCGGTACGAATAAGCATCGGCTAACTCCGTA
>FBMWY7P01B6O9J 155       0      155
TGAGGAATATTGGTCAATGGACGAGAGTCTGAACCAGCCAAGTAGCGTGAAGGATGACTG
CCCTATGGGTTGTAAACTTCTTTTATACGGGAATAAAGTGAAGCACGTGTGCTTTTTTGT
ATGTACCGTATGAATAAGGATCGGCTAACTCCGTG
>FBMWY7P01EI01S 138       0      138
TGGGGAATATTGGACAATGGACCAAAAGTCTGATCCAGCAATTCTGTGTGCACGATGACG
GTCTTAGGATTGTAAAGTGCTTTCAATGGGAAGAAAAAAATGACGGTACCAATAGAAGAA
GCGACGGCTAAATACGTG
>FBMWY7P01CIUTM 155       0      155
TGAGGAATATTGGTCAATGGACGCAAGTCTGAACCAGCCAAGTAGCGTGCAGGATGACGG
CCCTCCGGGTTGTAAACTGCTTTTAGTTGGGAATAAAGTGCAGCTCGTGAGCTGTTTTGT
ATGTACCATCAGAAAAAGGACCGGCTAATTCCGTG
>FBMWY7P01D47CD 136       0      136
TGGGGAATATTGCACAATGGGGGAAACCCTGATGCAGCGACGCCGCGTGGAGGAAGAAGG
TCTTCGGATTGTAAACTCCTGTTGTTGGGGAAGATAATGACGGTACCCAACAAGGAAGTG
ACGGCTAACTACGTGT
>FBMWY7P01A9BNE 135       0      135
TGGGGAATATTGCACAATGGAGGAAACTCTGATGCAGCGACGCCGCGTGAGTGAAGAAGT
ATTTCGGTATGTAAAGCTCTATCAGCAGGGAAGATAATGACGGTACCTGACTAAGAAGCT
CCGGCTAAATACGTG
>FBMWY7P01BZFYP 138       0      138
TGGGGAATATTGCACAATGGGGGAAACCCTGATGCAGCGACGCCGCGTGAGCGAAGAAGT
ATTTCGGTATGTAAAGCTCTATCAGCAGGGAAGAAAATGACGGTACCTGACTAAGAAGCC
CCGGCTAACTACGTGCCC
>FBMWY7P01BLNYH 162       0      162
TGGGGAATCTTCCGCAATGGGCGAAAGCCTGACGGAGCAATGCCGCGTGAGTGATGAAGG
AATTCGTTCCGTAAAACTCTTTTGTTTATGACGAATGTGCAGATTGTGAATAATTTATTT
GTAATGACGGTAGTAAACGAATAAGCCACGGCTAACTACGTG
>FBMWY7P01EQTUL 160       0      160
TGGGGAATATTGGACAATGGACCAAAAGTCTGATCCAGCAATTCTGTGTGCACGATGAAG
TTTTTCGGAATGTAAAGTGCTTTCAGTTGGGAAGAAGAAAGTGACGGTACCAACAGAAGA
AGCGACGGCTAAATACGTGCCAGCACGCCGGACGGTTAAT
>FBMWY7P01BEBLZ 135       0      135
TGGGGAATATTGCACAATGGGGGAAACCCTGATGCAGCGACGCCGCGTGAGTGAAGAAGT
ATTTCGGTATGTAAAGCTCTATCAGCAGGGAAGAAAGTGACGGTACCTGAATAAGAAGCC
CCGGCTAACTACGTG
>FBMWY7P01DQW8H 135       0      135
TGGGGAATATTGCACAATGGAGGAAACTCTGATGCAGCGACGTCGCGTGAGTGAAGAAGT
ATTTCGGTATGTAAAGCTCTATCAGCAGGGAAGATAATGACGGTACCTGACTAAGAAGCT
CCGGCTAAATACGTG
>FBMWY7P01BPPNK 136       0      136
TGGGGAATATTGCACAATGGGGGAAACCCTGATGCAGCGACGCCGCGTGAAGGAAGAAGT
ATCTCGGTATGTAAACTTCTATCAGCAGGGAAGAAAAATGACGGTACCTGACTAAGAAGC
CCCGGCTAACTACGTG
>FBMWY7P01BFO6K 157       0      157
TGAGGAATATTGGTCAATGGGCGAGAGCCTGAACCAGCCAAGTAGCGTGAAGGATGAAGG
TTCTATGGATTGTAAACTTCTTTTATAAGGGAATAACAGACATTACGTGTAGTGTTTTGC
ATGTACCTTATGAATAAGCATCGGCTAGCTCCGTGCG
>FBMWY7P01C2ZW5 135       0      135
TGGGGAATATTGCACAATGGGGGAAACCCTGATGCAGCGACGCCGCGTGAAGGAAGAAGT
ATCTCGGTATGTAAACTTCTATCAGCAGGGAAGAAAATGACGGTACCTGACTAAGAAGCC
CCGGCTAACTACGTG
>FBMWY7P01EFRXP 161       0      161
TGGGGAATTTTGGACAATGGGGGCAACCCTGATCCAGCCATGCCGCGTGCAGGATGAAGG
TCTTCGGATTGTAAACTGCTTTTGTCAGGGACGAAAAGGATTCCGCTAATACCGGGATCT
GCTGACGGTACCTGAAGAATAAGCACCGGCTAACTACGTGT
>FBMWY7P01BKRIT 157       0      157
TGAGGAATATTGGTCAATGGACGAGAGTCTGAACCAGCCAAGTAGCGTGAAGGATGACTG
CCCTATGGGTTGTAAACTTCTTTTATATGGGAATAAAAAAGAGCACGTGTGCTCTATTGT
ATGTACCTTATGAATAAGCATCGGCTAATTCCGTGCT
>FBMWY7P01DLB8D 142       0      142
TGGGGAATATTGGACAATGGACCAAAAGTCTGATCCAGCAATTCTGTGTGCACGATGACG
GTCTTAGGATTGTAAAGTGCTTTCAATTGGGAAGAAAAAAATGACGGTACCAATAGAAGA
AGCGACGGCTAAATACGTGCCC
>FBMWY7P01DJGJI 136       0      136
TGGGGAATATTGCACAATGGGGGAAACCCTGATGCAGCGACGCCGCGTGGAGGAAGAAGG
TCTTCGGATTGTAAACTCCTGTTGTTGGGGAAGATAATGACGGTACCCAACAAGGAAGTG
ACGGCTAACTACGTGT
>FBMWY7P01C7PPF 135       0      135
TGGGGAATATTGCACAATGGGGGAAACCCTGATGCAGCAACGCCGCGTGAGTGATGAAGG
TTTTCGGATCGTAAAGCTCTGTCTTTGGGGAAGATAATGACGGTACCCAAGGAGGAAGCC
ACGGCTAACTACGTG
>FBMWY7P01CH4X4 139       0      139
TGGGGAATATTGGACAATGGACCAAAAGTCTGATCCAGCAATTCTGTGTGCACGATGACG
GTCTTAGGATTGTAAAGTGCTTTCAATCGGGAAAAAGAAAGTGATGGTACCGATAGAAGA
AGCGACGGCTAAATACGTG
>FBMWY7P01AJMSF 84       0      84
CCTACGAGGCAGCAGTGGGGAATATTGGACAATGGACCAAAAGTACTGATCCAGCAATTC
TGTGTGCACGATGACGGTCTTAGG
>FBMWY7P01A7FHO 156       0      156
TGAGGAATATTGGTCAATGGGCGCGAGCCTGAACCAGCCAAGTAGCGTGAAGGATGACTG
CCCTATGGGTTGTAAACTTCTTTTGTCCGGGAATAAAACCGCCTACGTGTAGGCGCTTGT
ATGTACCGGTACGAATAAGCATCGGCTAACTCCGTG
>FBMWY7P01CC7TD 156       0      156
TGAGGAATATTGGTCAATGGGCGCGAGCCTGAACCAGCCAAGTAGCGTGAAGGATGACTG
CCCTATGGGTTGTAAACTTCTTTTGTCCGGGAATAAAACCGCCTACGTGTAGGCGCTTGT
ATGTACCGGTACGAATAAGCATCGGCTAACTCCGTG
>FBMWY7P01CVNDZ 136       0      136
TAGGGAATATTGCACAATGGGGGAAACCCTGATGCAGCGACGCCGCGTGAAGGAAGAAGT
ATCTCGGTATGTAAACTTCTATCAGCAGGGAAGACAATGACGGTACCTGACTAAGAAGCC
CCGGCTAACTACGTGT
>FBMWY7P01DQY13 137       0      137
TGGGGAAGTATTGCACAATGGGGGAAACCCGTGATGCAGCGACGCCGCGTGAGCGAAGAA
GTATTTCGGTATGTAAAGCTCTATCAGCAGGGAAGAAAATGACGGTACCTGACTAAGAAG
CCCCGGCTAACTACGTG
>FBMWY7P01BSJVY 135       0      135
TGGGGAATATTGCACAATGGGGGAAACCCTGATGCAGCGACGCCGCGTGAGCGAAGAAGT
ATTTCGGTATGTAAAGCTCTATCAGCAGGGAAGAAAATGACGGTACCTGACTAAGAAGCC
CCGGCTAACTACGTG
>FBMWY7P01BIR1F 136       0      136
GTGGGGAATATTGCACAATGGGGGAAACCCTGATGCAGCGACGCCGCGTGGAGGAAGAAG
GTCTTCGGATTGTAAACTCCTGTTGTTGGGGAAGATAATGACGGTACCCAACAAGGAAGT
GACGGCTAACTACGTA
>FBMWY7P01ESZCH 135       0      135
TGGGGAATATTGCACAATGGGGGAAACCCTGATGCAGCGACGCCGCGTGGAGGAAGAAGG
TCTTCGGATTGTAAACTCCTGTTGTTGGGGAAGATAATGACGGTACCCAACAAGGAAGTG
ACGGCTAACTACGTG
>FBMWY7P01C6KAU 142       0      142
TGGGGAATATTGGACAATGGACCAAAAGTCTGATCCAGCAATTCTGTGTGCACGATGACG
GTCTTAGGATTGTAAAGTGCTTTCAATTGGGAAGAAAAAAATGACGGTACCAATAGAAGA
AGCGACGGCTAAATACGTGCCG
>FBMWY7P01BI3KS 171       0      171
TGAGGAATATTGGTCAATGGACGAGAGTCTGAACCAGCCAAGTAGCGTGAAGGATGACTG
CCCTATGGGTTGTAAACTTCTTTTGTCCGGGAATAAAACCGCCTACGTGTAGGCGCTTGT
ATGTACCGGTACGAATAAGCATCGGCTAACTCCGTGCCAGCGCGCGGAGTA
>FBMWY7P01EXILB 137       0      137
TGGGAATATTGCACAAGTGGGGGAAACCCGTGATGCAGCGACGCCGCGTGGAGGAAGAAG
GTCTTCGGATTGTAAACTCCTGTTGTTGGGGAAGATAATGACGGTACCCAACAAGGAAGT
AACGGCTAACTACGTGT
>FBMWY7P01CIW5U 156       0      156
TGAGGAATATTGGTCAATGGACGAGAGTCTGAACCAGCCAAGTAGCGTGAAGGATGACTG
CCCTATGGGTTGTAAACTTCTTTTATATGGGAATAAAAAAGAGCACGTGTGCTCTATTGT
ATGTACCTTATGAATAAGCATCGGCTAATTCCGTGT
>FBMWY7P01B2O5U 158       0      158
GCAGTGGGGAATATTGGACAATGGACCGAAAGTCTGATCCAGCAATTCTGTGTGCACGAT
GACGGTCTTAGGATTGTAAAGTGCTTTCAATTGGGAAGAAAAAAATGACGGTACCAATAG
AAGAAGCGACGGCTAAATACGTGCCAGCAGCCGGTAAT
>FBMWY7P01C4JHS 139       0      139
TGGGGAATATTGGACAATGGACCAAAAGTCTGATCCAGCAATTCTGTGTGCACGATGACG
GTCTTAGGATTGTAAAGTGCTTTCAATTGGGAAGAAAAAAATGACGGTACCAATAGAAGA
AGCGACGGCTAAATACGTT
>FBMWY7P01BI2B6 139       0      139
TGGGGAATATTGGACAATGGACCAAAAGTCTGATCCAGCAATTCTGTGTGCACGATGAAG
TTTTTCGGAATGTAAAGTGCTTTCAGTTGGGAAGAAGAAAGTGACGGTACCAACAGAAGA
AGCGACGGCTAAATACGTG
>FBMWY7P01CK1SY 150       0      150
TGGGGAATATTGCACAATGGGGGAAACCCTGATGCAGCGACGCCGCGTGGAGGAAGAAGG
TCTTCGGATTGTAAACTCCTGTTGTTGGGGAAGATAATGACGGTACCCAACAAGGAAGTG
ACGGCTAACTACGTGCCGNNCGCCGGTAAT
>FBMWY7P01A6XHZ 136       0      136
TGGGGAATATTGCACAATGGGGGAAACCCTGATGCAGCGACGCCGCGTGGAGGAAGAAGG
TCTTCGGATTGTAAACTCCTGTTGTTGGGGAAGATAATGACGGTACCCAACAAGGAAGTG
ACGGCTAACTACGTGT
>FBMWY7P01DWCLP 143       0      143
TGGGGAATATTGGACAATGGACCAAAAGTCTGATCCAGCAATTCTGTGTGCACGATGAAG
TTTTTCGGAATGTAAAGTGCTTTCAGTTGGGAAGAAGAAAGTGACGGTACCAACAGAAGA
AGCGACGGCTAAATACGTGCCAN
>FBMWY7P01D7EGD 139       0      139
TGGGGAATATTGGACAATGGACCAAAAGTCTGATCCAGCAATTCTGTGTGCACGATGAAG
TTTTTCGGAATGTAAAGTGCTTTCAGTTGGGAAGAAGAAAGTGACGGTACCAACAGAAGA
AGCGACGGCTAAATACGTG
>FBMWY7P01DSP3K 142       0      142
TGGGGAATATTGCACAATGGGGGAAACCCTGATGCAGCGACGCCGCGTGAGCGAAGAAGT
ATTTCGGTATGTAAAGCTCTATCAGCAGGGAAGAAAATGACGGTACCTGACTAAGAAGCC
CCGGCTAACTACGTGCCTGCAC
>FBMWY7P01C5EM7 42       0      42
TGGGGAATATTGGACAATAGGACCAAAAGTCTGATCCAGCAA
>FBMWY7P01CDDWU 155       0      155
TGAGGAATATTGGTCAATGGACGAGAGTCTGAACCAGCCAAGTAGCGTGAAGGAAGACTG
CCCTATGGGTTGTAAACTTCTTTTATAAGGGAATAAAGTCAGGTACGTGTACCTGTTTGT
ATGTACCTTATGAATAAGCATCGGCTAACTCCGTA
>FBMWY7P01AY2MH 138       0      138
TGGGGAATATTGCACAATGGGGGAAACCCTGATGCAGCGACGCCGCGTGGAGGAAGAAGG
TCTTCGGATTGTAAACTCCTGTTGTTGGGGAAGATAATGACGGTACCCAACAAGGAAGTG
ACGGCTAACTACGTGCCG
>FBMWY7P01DY41K 158       0      158
TGAGGAATATTGGTCAATGGGCGCGAGCCTGAACCAGCCAAGTAGCGTGAAGGATGACTG
CCCTATGGGTTGTAAACTTCTTTTGTCCGGGAATAAAACCGCCTACGTGTAGGCGCTTGT
ATGTACCGGTACGAATAAGCATCGGCTAACTCCGTGCA
>FBMWY7P01C3MWJ 155       0      155
TGAGGAATATTGGTCAATGGACGAGAGTCTGAACCAGCCAAGTAGCGTGAAGGATGACTG
CCCTATGGGTTGTAAACTTCTTTTATACGGGAATAAAGTGAAGCACGTGTGCTTTTTTGT
ATGTACCGTATGAATAAGGATCGGCTAACTCCGTA
>FBMWY7P01C6RZ3 160       0      160
TGGGGAATTTTGGACAATGGGGGCAACCCTGATCCAGCCATGCCGCGTGCAGGATGAAGG
TCTTCGGATTGTAAACTGCTTTTGTCAGGGACGAAAAGGATTGTGCTAATACCATGATCT
GCTGACGGTACCTGAAGAATAAGCACCGGCTAACTACGCG
>FBMWY7P01CQWPF 139       0      139
TGGGGAATATTGGACAATGGACCAAAAATCTGATCCAGCAATTCTGTGTGCACGATGAAG
TTTTTCGGAATGTAAAGTGCTTTCAGTTGGGAAGAAGAAAGTGACGGTACCAACAGAAGA
AGCGACGGCTAAATACGTG
>FBMWY7P01BYABN 170       0      170
CCTAGGAGGCAGCAGTGAGGAATATTGGTCAATGGGCGAGAGCCTGAACCGGCCAAGTAG
CGTGAAGGATGAAGGTTCTATGGATTGTAAACTTCTTTTATAAGGGAATAACAGACATTA
CGTGTAGTGTTTTGCATGTACCTTATGAATAAGCATCGGCTAACTCCGTG
>FBMWY7P01D5V0W 170       0      170
TGAGGAATATTGGTCAATGGACGAGAGTCTGAACCAGCCAAGTAGCGTGAAGGAAGACTG
CCCTATGGGTTGTAAACTTCTTTTATATGGGAATAAAAAAGAGCACGTGTGCTCTATTGT
ATGTACCTTATGAATAAGCATCGGCTAATTCCGTGCCGNNCGCCGGAGTA
>FBMWY7P01DJS1R 155       0      155
TGAGGAATATTGGTCAATGGACGAGAGTCTGAACCAGCCAAGTAGCGTGAAGGATGACTG
CCCTATGGGTTGTAAACTTCTTTTATACGGGAATAAAGTGAAGCACGTGTGCTTTTTTGT
ATGTACCGTATGAATAAGGATCGGCTAACTCCGTG
>FBMWY7P01CJL6V 137       0      137
TGGGGAATATTGCACAATGGGGGAAACCCTGATGCAGCGACGCCGCGTGGAGGAAGAAGG
TCTTCGGATTGTAAACTCCTGTTGTTGGGGAAGATAATGACGGTACCCAACAAGGAAGTG
ACGGCTAACTACGTNCC
>FBMWY7P01CRLDP 174       0      174
TGGGGAATTTTGGACAATGGGGGCAACCCTGATCCAGCCATGCCGCGTGCAGGATGAAGG
TCTTCGGATTGTAAACTGCTTTTGTCAGGGACGAAAGGGATTGTGTTAATACCATGATCT
GCTGACGGTACCTGAAGAATAAGCACCGGCTAACTACGTGCCAGCAGTCGTAAT
>FBMWY7P01CK1SJ 136       0      136
TGGGGAATATTGCACAATGGGGGAAACCCTGATGCAGCGACGCCGCGTGGAGGAAGAAGG
TCTTCGGATTGTAAACTCCTGTTGTTGGGGAAGATAATGACGGTACCCAACAAGGAAGTG
ACGGCTAACTACGTGT
>FBMWY7P01EWNUW 158       0      158
TGAGGAATATTGGTCAGTGGACGAGAGTCTGAACCAGCCAAGTAGCGTGAAGGATGACTG
CCCTATGGGTTGTAAACTTCTTTTANACGGGAATAAAGTGTTCCACGCGTGGAATTTTGT
ATGTACCGTATGAATAAGGATCGGCTAACTCCGTGCCC
>FBMWY7P01C5TX4 151       0      151
TGGGGAATATTGCACAATGGGGGAAACCCTGATGCAGCAACGCCGCGTGAGTGATGAAGG
TTTTCGGATCGTAAAGCTCTGTCTTTGGGGAAGATAATGACGGTACCCAAGGAGGAAGCC
ACGGCTAACTACGTGCCAGCAGCACGGTAAT
>FBMWY7P01BXCIG 75       0      75
TAGGGAATTTTCGGCAATGGGGGAAACCCTGACCGAGCAATGCCGCGTGAGCGAAGACGG
CCTGGCGTGTAAGAC
>FBMWY7P01D3UH0 138       0      138
TGGGGAATATTGGACAATGGACCAAAGTCTGATCCAGCAATTCTGTGTGCACGATGACGG
TCTTAGGATTGTAAAGTGCTTTCAATTGGGAAGAAAAAAATGACGGTACCAATAGAAGAA
GCGACGGCTAAATACGTG
>FBMWY7P01D0E5Y 156       0      156
TGAGGAATATTGGTCAATGGACGAGAGTCTGAACCAGCCAAGTAGCGTGAAGGATGACTG
CCCTATGGGTTGTAAACTTCTTTTATACGGGAATAAAGTGAAGCACGTGTGCTTTTTTGT
ATGTACCGTATGAATAAGGATCGGCTAACTCCGTGT
>FBMWY7P01D47Z6 136       0      136
TGGGGAATATTGCACAATGGAGGAAACTCTGATGCAGCGACGCCGCGTGAGTGAAGAAGT
ATTTCGGTATGTAAAGCTCTATCAGCAGGGAAGATAATGACGGTACCTGACTAAGAAGCT
CCGGCTAAATACGTGT
>FBMWY7P01A5A81 138       0      138
TGGGGAATATTGCACAATGGGGGAAACCCTGATGCAGCGACGCCGCGTGGAGGAAGAAGG
TCTTCGGATTGTAAACTCCTGTTGTTGGGGAAGATAATGACGGTACCCAACAAGGAAGTG
ACGGCTAACTACGTGCCT
>FBMWY7P01BI82F 137       0      137
TGGGGAATATTGCACAATGGGGGAAACCCTGATGCAGCGACGCCGCGTGAGCGATGAAGT
ATTTCGGTATGTAAAGCTCTATCAGCAGGGAAGATAATGACGGTACCTGACTAAGAAGCA
CCGGCTAAATACGTGCT
>FBMWY7P01DXWON 160       0      160
TGGGGAATTTTGGACAATGGGGGCAACCCTGATCCAGCCATGCCGCGTGCAGGATGAAGG
TCTTCGGATTGTAAACTGCTTTTGTCAGGGACGAAAAGGATTGTGTTAATACCATGATCT
GCTGACGGTACCTGAAGAATAAGCACCGGCTAACTACGTA
>FBMWY7P01EX382 151       0      151
CCACGGAGGCAGCAGTGGGGAATCTTGCGCAATGGGGGGAACCCTGACGCAGCGACGCCG
CGTGCGGGACGAAGGCCCTCGGGTCGTAAACCGCTTTCAGCAGGGATGAGACAAGACGGT
ACCTGCAGAAGAAGCCCCGGCTAACTACGNG
>FBMWY7P01DJDPB 156       0      156
TGAGGAATATTGGTCAATGGGCGAGAGCCTGAACCAGCCAAGTAGCGTGAAGGATGAAGG
TTCTATGGATTGTAAACTTCTTTTATAAGGGAATAACAGACATTACGTGTAGTGTTTTGC
ATGTACCTTATGAATAAGCATCGGCTAACTCCGTGG
>FBMWY7P01ELC6W 155       0      155
TGAGGAATATTGGTCAATGGACGAGAGTCTGAACCAGCCAAGTAGCGTGAAGGATGACTG
CCCTATGGGTTGTAAACTTCTTTTATACGGGAATAAAGTGAAGCACGTGTGCTTTTTTGT
ATGTACCGTATGAATAAGGATCGGCTAACTCCGTG
>FBMWY7P01B0BWH 158       0      158
TGAGGAATATTGGTCAATGGACGAGAGTCTGAACCAGCCAAGTAGCGTGAAGGATGACTG
CCCTATGGGTTGTAAACTTCTTTTATACGGGAATAAAGTGAAGCACGTGTGCTTTTTTGT
ATGTACCGTATGAATAAGGATCGGCTAACTCCGTGCCT
>FBMWY7P01CSG2R 139       0      139
TGGGGAATATTGGACAATGGACCAAAAGTCTGATCCAGCAATTCTGTGTGCACGATGACG
GTCTTAGGATTGTAAAGTGCTTTCAATCGGGAAAAAGAAAGTGATGGTACCGATAGAAGA
AGCGACGGCTAAATACGTG
>FBMWY7P01DTDRG 135       0      135
TGGGGAATATTGCACAATGGGGGAAACCCTGATGCAGCGACGCCGCGTGAGCGATGAAGT
ATTTCGGTATGTAAAGCTCTATCAGCAGGGAAGATAATGACGGTACCTGACTAAGAAGCA
CCGGCTAAATACGTG
>FBMWY7P01BUHHM 160       0      160
TGGGGAATTTTGGACAATGGGGGCAACCCTGATCCAGCCATGCCGCGTGCAGGATGAAGG
TCTTCGGATTGTAAACTGCTTTTGTCAGGGACGAAAAGGATTGTGTTAATACCATGATCT
GCTGACGGTACCTGAAGAATAAGCACCGGCTAACTACGTG
>FBMWY7P01B53TQ 159       0      159
TGAGGAATATTGGTCAATGGGCGCGAGCCTGAACCAGCCAAGTAGCGTGAAGGATGACTG
CCCTATGGGTTGTAAACTTCTTTTGTCCGGGAATAAAACCGCCTACGTGTAGGCGCTTGT
ATGTACCGGTACGAATAAGCATCGGCTAACTCCGTGCCC
>FBMWY7P01A1TLC 140       0      140
TGGGGAATATTGGACAATGGACCAAAAGTCTGATCCAGCAATTCTGTGTGCACGATGACG
GTCTTAGGATTGTAAAGTGCTTTCAATCGGGAAAAAGAAAGTGATGGTACCGATAGAAGA
AGCGACGGCTAAATACGTGT
>FBMWY7P01A3JZO 69       0      69
TGGGGAATATTGGGCAATGGGGGAAACCCTGACCCAGCAACGCCGCGTGAAGGAAGAAGG
CCTGTGTAT
>FBMWY7P01E2Z35 159       0      159
TGAGGAATATTGGTCAATGGGCGCGAGCCTGAACCAGCCAAGTAGCGTGAAGGATGACTG
CCCTATGGGTTGTAAACTTCTTTTGTCCGTGAAATAAAACCGCCTACGTGTAGGCGCTTG
TATGTACCGGTACGAATAAGCATCGGCTAACTCCGTGTN
>FBMWY7P01B955E 136       0      136
TGGGGAATATTGCACAATGGGGGAAACCCTGATGCAGCGACGCCGCGTGAGCGATGAAGT
ATTTCGGTATGTAAAGCTCTATCAGCAGGGAAGATAATGACGGTACCTGACTAAGAAGCA
CCGGCTAACTACGTGT
>FBMWY7P01BBG7M 141       0      141
TGGGGAATATTGGACAATGGACCAAAAGTCTGATCCAGCAATTCTGTGTGCACGATGACG
GTCTTAGGATTGTAAAGTGCTTTCAATCGGGAAAAAGAAAGTGATGGTACCGATAGAAGA
AGCGACGGCTAAATACGTCAC
>FBMWY7P01DGVEA 139       0      139
TGGGGAATATTGGACAATGGACCAAAAGTCTGATCCAGCAATTCTGTGTGCACGATGAAG
TTTTTCGGAATGTAAAGTGCTTTCAGTTGGGAAGAAGAAAGTGACGGTACCAACAGAAGA
AGCGACGGCTAAATACGTG
>FBMWY7P01A18UM 154       0      154
TGGGGAATATTGCACAATGGGGGAAACCCTGATGCAGCGACGCCGCGTGAGTGAAGAAGT
ATTTCGGTATGTAAAGCTCTATCAGCAGGGAAGAAAGTGACGGTACCTGAATAAGAAGCC
CCGGCTAACTACGTGCCAGCACGCCGACGGTAAT
>FBMWY7P01DRJA3 158       0      158
TGAGGAATATTGGTCAATGGGCGAGAGCCTGAACCAGCCAAGTAGCGTGAAGGATGAAGG
TCCCACGGATTGTAAACTTCTTTTATACGGGAATAAAGTTTCCTACGTGTAGGATTTTGT
ATGTACCGTATGAATAAGCATCGGCTAACTCCGTGCCT
>FBMWY7P01CJF1Z 17       0      17
TGGAGATNTGCAATGGA
>FBMWY7P01D9YW1 139       0      139
TGGGGAATATTGGACAATGGACCAAAAGTCTGATCCAGCAATTCTGTGTGCACGATGACG
GTCTTAGGATTGTAAAGTGCTTTCAATTGGGAAGAAAAAAATGACGGTACCAATAGAAGA
AGCGACGGCTAAATACGTG
>FBMWY7P01CQHL1 155       0      155
TGAGGAATATTGGTCAATGGGCGAGAGCCTGAACCAGCCAAGTAGCGTGAAGGATGAAGG
TTCTATGGATTGTAAACTTCTTTTATAAGGGAATAACAGACATTACGTGTAGTGTTTTGC
ATGTACCTTATGAATAAGCATCGGCTAACTCCGTG
>FBMWY7P01BPQJS 156       0      156
TGAGGAATATTGGTCAATGGACGCAAGTCTGAACCAGCCAAGTAGCGTGCAGGACGACGG
CCCTCTGGGTTGTAAACTGCTTTTAGTTGGGAATAAAGTGCAGCTCGTGAGCTGTTTTGT
ATGTACCATCAGAAAAAGGACCGGCTAATTCCGTGT
>FBMWY7P01CBBKW 160       0      160
TAGGGAATTTTCGGCAATGGGGGGAACCCTGACCGAGCAACGCCGCGTGAAGGAAGAAGG
AATTCGTTCTGTAAACTTCTGTTATAAAGGAAGAACGGCGGATATAGGGAATGATATCCA
AGTGACGGTACTTTATGAGAAAGCCACGGCTAACTACGTG
>FBMWY7P01A13LQ 156       0      156
TGAGGAATATTGGTCAATGGGCGCGANCCTGAACCAGCCAAGTAGCGTGAAGGATGACTG
CCCTATGGGTTGTAAACTTCTTTTGTCCGGGAATAAAACCGCCTACGTGTAGGCGCTTGT
ATGTACCGGTACGAATAAGCATCGGCTAACTCCGTG
>FBMWY7P01DI27J 139       0      139
TGGGGAATATTGGACAATGGACCAAAAGTCTGATCCAGCAATTCTGTGTGCACGATGACG
GTCTTAGGATTGTAAAGTGCTTTCAATCGGGAAAAAGAAAGTGATGGTACCGATAGAAGA
AGCGACGGCTAAATACGNG
>FBMWY7P01EG4XA 137       0      137
TGGGGATATTGCACAATGGGGGAAACCCTGATGCAGCGACACCGCGTGAGTGAAGAAGTA
CTTCGGTACGTAAGGCTCTATCAGCAGGGAAGAGAATGACGGTACCTGACTAAGAAGCCC
CGGCTAACTACGTGCCG
>FBMWY7P01E3IME 136       0      136
TGGGGGATATTGCACAATGGGGGAAACCCTGATGCAGCGACGCCGCGTGAGTGAAGAAGT
ACTTCGGTACGTAAAGCTCTATCAGCAGGGAAGAGAATGACGGTACCTGACTAAGAAGCC
CCGGCTAACTACGTGG
>FBMWY7P01BSW3V 160       0      160
TGGGGAATTTTGGACAATGGGGGCAACCCTGATCCAGCCATGCCGCGTGCAGGATGAAGG
TCTTCGGATTGTAAACTGCTTTTGTCAGGGACGAAAAGGATTGTGCTAATACCATGATCT
GCTGACGGTACCTGAAGAATAAGCACCGGCTAACTACGTG
>FBMWY7P01BKKPM 160       0      160
GCAGTGAGGAATATTGGTCAATGGACGAGAGTCTGAACCAGCCAAGTAGCGTGAAGGATG
ACTGCCCTATGGGTTGTAAACTTCTTTTATACGGGAATAAAGTGAAGCACGTGTGCTTTT
TTGTGTGTACCGTATGAATAAGGATCGGCTAACTCCGTGT
>FBMWY7P01D9WIH 179       0      179
CCTAGGGAAGCAGCAGTGGGGAATTTTGGACAATGGGGGCAACCCTGATCCAGCCATGCC
GCGTGCAGGATGAAGGTCTTCGGATTGTAAACTGCTTTTGTCAGGGACGAAAAGGATTCC
GCTAATACCGGGATCTGCTGACGGTACCTGAAGAATAAGCACCGGCTAACTACGTGCCG
>FBMWY7P01A7UG8 137       0      137
TGGGGAATATTGCACAATGGGGGAAACCCTGATGCAGCGACGCCGCGTGGAGGAAGAAGG
TCTTCGGATTGTAAACTCCTGTTGTTGGGGAAGATAATGACGGTACCCAACAAGGAAGTG
ACGGCTAACTACGTGCT
>FBMWY7P01DP2RX 156       0      156
TGAGGAATATTGGTCAATGGACGAGAGTCTGAACCAGCCAAGTAGCGTGAAGGAAGACTG
CCCTATGGGTTGTAAACTTCTTTTATAAGGGAATAAAGTCAGGTACGTGTACCTGTTTGT
ATGTACCTTATGAATAAGCATCGGCTAACTCCGTGT
>FBMWY7P01BVUAC 155       0      155
TGAGGAATATTGGTCAATGGACGAGAGTCTGAACCAGCCAAGTAGCGTGAAGGATGACTG
CCCTATGGGTTGTAAACTTCTTTTATACGGGAATAAAGTGAAGCACGTGTGCTTTTTTGT
ATGTACCGTATGAATAAGGATCGGCTAACTCCGTG
>FBMWY7P01BP8IL 156       0      156
TGAGGAATATTGGTCAATGGGCGCGAGCCTGAACCAGCCAAGTAGCGTGAAGGATGACTG
CCCTATGGGTTGTAAACTTCTTTTGTCCGGGAATAAAACCGCCTACGTGTAGGCGCTTGT
ATGTACCGGTACGAATAAGCATCGGCTAACTCCGTA
>FBMWY7P01EY8C7 139       0      139
TGGGGAATATTGGACAATGGACCAAAAGTCTGATCCAGCAATTCTGTGTGCACGATGAAG
TTTTTCGGAATGTAAAGTGCTTTCAGTTGGGAAGAAGAAAGTGACGGTACCAACAGAAGA
AGCGACGGCTAAATACGTG
>FBMWY7P01EFUAP 155       0      155
CCTACGGGGAGGTAGCAGTGGGGAATATTGCACAATGGGGGAAACCCTGATGCAGCGACG
CCGCGTGGAGGAAGAAAGTCTTCGGATTGTAAACTCCTGTTGTTGGGGAAGATAATGACG
GTACCCAACAAGGAAGTGACGGCTAACTACGTGCT
>FBMWY7P01DLDUG 157       0      157
TGAGGAATATTGGTCAAGTGGGCGCGAGCCTGAACCAGCCAAGTAGCGTGAAGGATGACT
GCCCTATGGGTTGTAAACTTCTTTTGTCCGGGAAATAAAACCGCCTACGTGTAGGCGCTT
GTATGTACCGGTACGAATAAGCATCGGCTAACTCCGT
>FBMWY7P01D5HWJ 156       0      156
TGAGGAATATTGGTCAATGGGCGCGAGCCTGAACCAGCCAAGTAGCGTGAAGGATGACTG
CCCTATGGGTTGTAAACTTCTTTTGTCCGTGAATAAAACCGCCTACGTGTAGGCGCTTGT
ATGTACCGGTACGAATAAGCATCGGCTAACTCCGTG
>FBMWY7P01EFM46 138       0      138
TGGGGAATATTGCACAATGGGGGAAACCCTGATGCAGCGACGCCGCGTGAGTGATGAAGT
ATTTCGGTATGTAAAGCTCTATCAGCAGGGAAGATAATGACGGTACCTGACTAAGAAGCA
CCGGCTAAATACGTGCCT
>FBMWY7P01BX62U 142       0      142
TGGGGAATATTGGACAATGGACCAAAAGTCTGATCCAGCAATTCTGTGTGCACGATGAAG
TTTTTCGGAATGTAAAGTGCTTTCAGTTGGGAAGAAGAAAGTGACGGTACCAACAGAAGA
AGCGACGGCTAAATACGTGCCT
>FBMWY7P01BUH19 135       0      135
TGGGGAATATTGCACAATGGAGGAAACTCTGATGCAGCGACGCCGCGTGAGTGAAGAAGT
ATTTCGGTATGTAAAGCTCTATCAGCAGGGAAGATAATGACGGTACCTGACTAAGAAGCT
CCGGCTAAATACGTG
>FBMWY7P01DAANI 142       0      142
TGGGGAATATTGGACAATGGACCAAAAGTCTGATCCAGCAATTCTGTGTGCACGATGACG
GTCTTAGGATTGTAAAGTGCTTTCAATCGGGAAAAAGAAAGTGATGGTACCGATAGAAGA
AGCGACGGCTAAATACGTGCCG
>FBMWY7P01D4U4S 142       0      142
TGGGGAATATTGGACAATGGACCAAAAGTCTGATCCAGCAATTCTGTGTGCACGATGACG
GTCTTGGGATTGTAAAGTGCTTTCAATTGGGAAGAAAAAAATGACGGTACCAATAGAAGA
AGCGACGGCTAAATACGTGCCT
>FBMWY7P01DWWN7 160       0      160
TGGGGAATTTTGGACAATGGGGGCAACCCTGATCCAGCCATGCCGCGTGCAGGATGAAGG
TCTTCGGATTGTAAACTGCTTTTGTCAGGGACGAAAAGGATTGTGTTAATACCATGATCT
GCTGACGGTACCTGAAGAATAAGCACCGGCTAACTACGTG
>FBMWY7P01A6ARF 139       0      139
TGGGGAATATTGGACAATGGACCAAAAGTCTGATCCAGCAATTCTGTGTGCACGATGACG
GTCTTAGGATTGTAAAGTGCTTTCAATCGGGAAAAAGAAAGTGATGGTACCGATAGAAGA
AGCGACGGCTAAATACGTG
>FBMWY7P01D0OQ6 160       0      160
TGGGGAATTTTGGACAATGGGGGCAACCCTGATCCAGCCATGCCGCGTGCAGGATGAAGG
TCTTCGGATTGTAAACTGCTTTTGTCAGGGACGAAAAGGATTGTGTTAATACCATGATCT
GCTGACGGTACCTGAAGAATAAGCACCGGCTAACTACGTG
>FBMWY7P01A8D99 157       0      157
TGAGGAATATTGGTCAATGGACGAGGGTCTGAACCAGCCAAGTAGCGTGAAGGATGACTG
CCCTATGGGTTGTAAACTTCTTTTATACGGGAATAAAGTGAGCCACGTGTGGTTTTTTGT
ATGTACCGTATGAATAAGGATCGGCTAACTCCGTGCT
>FBMWY7P01BXL3H 155       0      155
TGAGGAATATTGGTCAATGGACGAGAGTCTGAACCAGCCAAGTAGCGTGAAGGATGACTG
CCCTATGGGTTGTAAACTTCTTTTATACGGGAATAAAGTGAAGCACGTGTGCTTTTTTGT
ATGTACCGTATGAATAAGGATCGGCTAACTCCGTG
>FBMWY7P01A25O1 158       0      158
CCTACGGGACAGCAGTGGGGAATATTGGACAATGGACCAAAAGTCTGATCCAGCAATTCT
GTGTGCACGATGACGGTCTTAGGATTGTAAAGTGCTTTCAATTGGGAAGAGAAAAAAATA
GACGGTACCAATAGAAGAAGCGACGGCTAAATAACGTG
>FBMWY7P01DQ2OF 70       0      70
TGGGGAATTTTGGACAATGGGGGGCAACCCTGATCCAGCCATGCCGCGTGCAGGATGAAG
GCCTGGTGTA
>FBMWY7P01DAYBR 161       0      161
TGGGGAATTTTGGACAATGGGGGCAACCCTGATCCAGCCATGCCGCGTGCAGGATGAAGG
TCTTCGGATTGTAAACTGCTTTTGTCAGGGACGAAAAGGATTGTGCTAATACCATGATCT
GCTGACGGTACCTGAAGAATAAGCACCGGCTAACTACGTGT
>FBMWY7P01AHHOC 69       0      69
TAGGGAATATTGCACAATGGGGGAAACCCTGATGCAGCCATGCCGCGTGTGTGAAGAAGG
CCTGTGTAG
>FBMWY7P01DRFSQ 136       0      136
TGGGGAATATTGCACAATGGGGGAAACCCTGATGCAGCGACGCCGCGTGGAGGAAGAAGG
TCTTCGGATTGTAAACTCCTGTTGTTGGGGAAGATAATGACGGTACCCAACAAGGAAGTG
ACGGCTAACTACGTGT
>FBMWY7P01DTH59 155       0      155
TGAGGAATATTGGTCAATGGGCGAGAGCCTGAACCAGCCAAGTAGCGTGAAGGATGAAGG
TCCTACGGATTGTAAACTTCTTTTATACGGGAATAAAGTTTCCTACGTGTAGGATTTTGT
ATGTACCGTATGAATAAGCATCGGCTAACTCCGTG
>FBMWY7P01CXIKZ 161       0      161
TGGGGAATCTTCCGCAATGGGCGAAAGCCTGACGGAGCAACGCCGCGTGAACGATGAAGG
TCTTAGGATCGTAAAGTTCTGTTGTTAGGGACGAAGGGTAAGAATCATAATAAGGTTTTT
ATTTGACGGTACCTAACGAGGAAGCCACGGCTAACTACGTG
>FBMWY7P01DUW9L 156       0      156
TGAGGAATATTGGTCAATGGGCGCGAGCCTGAACCAGCCAAGTAGCGTGAAGGATGACTG
CCCTATGGGTTGTAAACTTCTTTTGTCCGGGAATAAAACCGCCTACGTGTAGGCGCTTGT
ATGTACCGGTACGAATAAGCATCGGCTAACTCCGTG
>FBMWY7P01EFNZ9 156       0      156
CCGTACGGGGGCAGCAGGTGGGGAATATTGCACAATGGGGGAAACCCTGATGCAGCGACG
CCGCGTGGAGGAAGAAGGTCTTCGGATTGTAAACTCCTGTTGTTGGGGAAGATAATGACG
GTACCCAACAAGGAAGTGACGGCTAACTACGTGCCG
>FBMWY7P01BEJN6 139       0      139
TGGGGAATATTGGACAATGGACCAAAAGTCTGATCCAGCAATTCTGTGTGCACGATGAAG
TTTTTCGGAATGTAAAGTGCTTTCAGTTGGGAAGAAGAAAGTGACGGTACCAACAGAAGA
AGCGACGGCTAAATACGTG
>FBMWY7P01BUKTW 139       0      139
TGGGAATATTGGACAATGGACCAAAAGTCTGATCCAGCAATTCTGTGTGCACGATGAAGT
TTTTCGGAATGTAAAGTGCTTTCAGTTGGGAAGAAGAAAGTGACGGTACCAACAGAAGAA
GCGACGGCTAAATACGTGT
>FBMWY7P01DXWNZ 136       0      136
GTGGGGAATATTGCACAATGGGGGAAACCCTGATGCAGCGACGCCGCGTGGAGGAAGAAG
GTCTTCGGATTGTAAACTCCTGTTGTTGGGGAAGATAATGACGGTACCCAACAAGGAAGT
GACGGCTAACTACGTG
>FBMWY7P01BBG64 173       0      173
CCTGAGGCAGCAGTGGGGAATTTTGGACAATGGGGGCAACCCTGATCCAGCCATGCCGCG
TGCAGGATGAAGGTCTTCGGATTGTAAACTGCTTTTGTCAGGGACGAAAAGGATTGTGTT
AATACCATGATCTGCTGACGGTACCTGAAGAATAAGCACCGGCTAACTACGTG
>FBMWY7P01ES14H 136       0      136
TGGGGAATCTTGCGCAATGGGGGGAACCCTGACGCAGCGACGCCGCGTGCGGGACGAAGG
CCCTCGGGTCGTAAACCGCTTTCAGCAGGGATGAGACAAGACGGTACCTGCAGAAGAAGC
CCCGGCTAACTACGTG
>FBMWY7P01B9OXU 135       0      135
TGGGGAATATTGCACAATGGGGGAAACCCTGATGCAGCGACGCCGCGTGAAGGAAGAAGT
ATCTCGGTATGTAAACTTCTATCAGCAGGGAAGATAATGACGGTACCTGACTAAGAAGCC
CCGGCTAACTACGTG
>FBMWY7P01C34OV 156       0      156
CGAGGAATATTGGTCAATGGGCGCGAGCCTGAACCAGCCAAGTAGCGTGAAGGATGACTG
CCCTATGGGTTGTAAACTTCTTTTGTCCGGGAATAAAACCGCCTACGTGTAGGCGCTTGT
ATGTACCGGTACGAATAAGCATCGGCTAACTCCGTG
>FBMWY7P01BZ3RE 158       0      158
TGAGGAATATTGGTCAATGGGCGCGAGCCTGAACCAGCCAAGTAGCGTGAAGGATGACTG
CCCTATGGGTTGTAAACTTCTTTTGTCCGGGAATAAAACCGCCTACGTGTAGGCGCTTGT
ATGTACCGGTACGAATAAGCATCGGCTAACTCCGTGCT
>FBMWY7P01CUMIS 155       0      155
TGAGGAATATTGGTCAATGGACGAGAGTCTGAACCAGCCAAGTAGCGTGAAGGATGACTG
CCCTATGGGTTGTAAACTTCTTTTATACGGGAATAAAGTGAAGCACGTGTGCTTTTTTGT
ATGTACCGTATGAATAAGGATCGGCTAACTCCGTG
>FBMWY7P01C8G0N 135       0      135
TGGGGAATATTGCACAATGGGGGAAACCCTGATGCAGCGACGCCGCGTGAAGGAAGAAGT
ATCTCGGTATGTAAACTTCTATCAGCAGGGAAGAAAATGACGGTACCTGACTAAGAAGCC
CCGGCTAACTACGTG
>FBMWY7P01CKUVH 136       0      136
TGGGGAATATTGCACAAGTGGGGGAAACCCTGATGCAGCGACGCCGCGTGAAGGAAGAAG
TATCTCGGTATGTAAACTTCTATCAGCAGGGAAGATAATGACGGTACCTGACTAAGAAGC
CCCGGCTAACTACGTG
>FBMWY7P01AHXLV 137       0      137
CCTACGGGCAGCAGTGAGGAATATTGGTCAATGGACGAGAGTCTGAACCAGCCAAGTAGC
GTGAAGGATGACTGCCCTATGGGTTGTAAACTTCTTTTATTACGGGAAGTAAAGTAGAGC
CACGTGTGGTTTTTGTT
>FBMWY7P01AZI6H 137       0      137
TGGGGAATATTGCACAATGGAGGAAACTCTGATGCAGCGACGCCGCGTGAGTGAAGAAGT
ATTTCGGTATGTAAAGCTCCATCAGCAGGGAAGATAATGACGGTACCTGACTAAGAAGCT
CCGGCTAAATACGTGCT
>FBMWY7P01AS02A 135       0      135
TGGGGAATATTGCACAATGGGGGAAACCCTGATGCAGCGACGCCGCGTGGAGGAAGAAGG
TCTTCGGATTGTAAACTCCTGTTGTTGGGGAAGATAATGACGGTACCCAACAAGGAAGTG
ACGGCTAACTACGTG
>FBMWY7P01DGMLR 156       0      156
TGAGGAATATTGGTCAAGTGGGCGAGAGCCTGAACCAGCCAAGTAGCGTGAAGGATGAAG
GTTCTATGGATTGTAAACTTCTTTTATAAGGGAATAACAGACATTACGTGTAGTGTTTTG
CATGTACCTTATGAATAAGCATCGGCTAACTCCGTG
>FBMWY7P01ESWQG 139       0      139
TGGGGAATATTGGACAATGGACCAAAAGTCTGATCCAGCAATTCTGTGTGCACGATGACG
GTCTTAGGATTGTAAAGTGCTTTCAATTGGGAAGAAAAAAATGACGGTACCAATAGAAGA
AGCGACGGCTAAATACGTG
>FBMWY7P01APCT4 45       0      45
TGGGGGAAGGTAATTTGGTACGAAATAGGACCGAAAACGTAACTT
>FBMWY7P01CQGE1 156       0      156
TGAGGAATATTGGTCAATGGGCGCGAGCCTGAACCAGCCAAGTAGCGTGAAGGATGACTG
CCTATGGGTTGTAAACTTCTTTTGTCCGGGAATAAAACCGCCTACGTGTAGGCGCTTGTT
ATGTACCGGTACGAATAAGCATCGGCTAACTCCGTA
>FBMWY7P01DS84O 160       0      160
TGGGGAATTTTGGACAATGGGGGCAACCCTGATCCAGCCATGCCGCGTGCAGGATGAAGG
TCTTCGGATTGTAAACTGCTTTTGTCAGGGACGAAAAGGATTGTGCTAATACCATGATCT
GCTGACGGTACCTGAAGAATAAGCACCGGCTAACTACGTG
>FBMWY7P01EEBWN 140       0      140
GTCGGGAATATTGCGCAATGGGAGGAAACTCTGACGCAGTGACGCCGCGTGCAGGAAGAA
GGTTTTCGGATTGTAAACTGCTTTAGACAGGGAAGAAACAAGACAGTACCTGTAGAATAA
GCTCCGGCTAACTACGTGCT
>FBMWY7P01D7HUZ 155       0      155
TGAGGAATATTGGTCAATGGGCGAGAGCCTGAACCAGCCAAGTAGCGTGAAGGATGAAGG
TCCTACGGATTGTAAACTTCTTTTATACGGGAATAAAGTTTCCTACGTGTAGGATTTTGT
ATGTACCGTATGAATAAGCATCGGCTAACTCCGTG
>FBMWY7P01BFX63 161       0      161
TGGGGAATTTTGGACAATGGGGGCAACCCTGATCCAGCCATGCCGCGTGCAGGATGAAGG
TCTTCGGATTGTAAACTGCTTTTGTCAGGGACGAAAAGGATTCCGCTAATACCGGGATCT
GCTGACGGTACCTGAAGAATAAGCACCGGCTAACTACGTGT
>FBMWY7P01DYCIB 156       0      156
TGAGGAATATTGGTCAATGGGCGAGAGCCTGAACCAGCCAAGTAGCGTGAAGGATGAAGG
TCCTACGGATTGTAAACTTCTTTTATACGGGAATAAAGTTTCCTACGTGTAGGATTTTGT
ATGTACCGTATGAATAAGCATCGGCTAACTCCGTGT
>FBMWY7P01B58TW 157       0      157
TGAGGAATATTGGTCAATGGGCGCGAGCCTGAACCAGCCAAGTAGCGTGAAGGATGACTG
CCCTATGGGTTGTAAACTTCTTTTGTCCGGGAATAAAACCGCCTACGTGTAGGCGCTTGT
ATGTACCGGTACGAATAAGCATCGGCTGACTCCGTGT
>FBMWY7P01EPMEY 135       0      135
TGGGGAATATTGCACAATGGGGGAAACCCTGATGCAGCAACGCCGCGTGAGTGATGAAGG
TTTTCGGATCGTAAAGCTCTGTCTTTGGGGAAGATAATGACGGTACCCAAGGAGGAAGCC
ACGGCTAACTACGTG
>FBMWY7P01BUARD 138       0      138
TGGGGAAGTATTGCACAAGTGGGGGAAACCCGTGATGCAGCGACGCCGCGTGGAGGAAGA
AGGTCTTCGGATTGTAAACTCCTGTTGTTGGGAAGATAATGACGGAACCCAACAAGGAAG
TGACGGCTAACTACGTGG
>FBMWY7P01C2PNJ 141       0      141
TGGGGAATATTGGACAATGGACCAAAAGTCTGATCCAGCAATTCTGTGTGCACGATGAAG
TTTTTCGGAATGTAAAGTGCTTTCAGTTGGGAAGAAGAAAGTGACGGTACCAACAGAAGA
AGCGACGGCTAAATACGTGCA
>FBMWY7P01ATJ0X 138       0      138
TGGGGAATATTGCACAATGGGGGAAACCCTGATGCAGCGACGCCGCGTGGAGGAAGAAGG
TCTTCGGATTGTAAACTCCTGTTGTTGGGGAAGATAATGACGGTACCCAACAAGGAAGTG
ACGGCTAACTACGTGCCG
>FBMWY7P01CIW90 141       0      141
TGGGGAATATTGGACAATGGACCAAAAGTCTGATCCAGCAATTCTGTGTGCACGATGACG
GTCTTAGGATTGTAAAGTGCTTTCAATCGGGAAAAAGAAAGTGATGGTACCGATAGAAGA
AGCGACGGCTAAATACGTGCA
>FBMWY7P01BQQ5H 159       0      159
TGAGGAATATTGGTCAATGGGCGCGAGCCTGAACCAGCCAAGTAGCGTGAAGGATGACTG
CCCTATGGGTTGTAAACTTCTTTTGTCCGGGAATAAAACCGCCTACGTGTAGGCGCTTGT
ATGTACCGGTACGAATAAGCATCGGCTAACTCCGTGCCC
>FBMWY7P01EBH6J 141       0      141
TGGGGAATATTGGACAATGGACCAAAAGTCTGATCCAGCAATTCTGTGTGCACGATGACG
GTCTTAGGATTGTAAAGTGCTTTCAATCGGGAAAAAGAAAGTGGTGGTACCGATAGAAGA
AGCGACGGCTAAATACGTGCT
>FBMWY7P01BLR9W 139       0      139
TGGGGAATATTGGACAATGGACCAAAAGTCTGATCCAGCAATTCTGTGTGCACGATGACG
GTCTTAGGATTGTAAAGTGCTTTCAATTGGGAAGAAAAAAATGACGGTACCAATAGAAGA
AGCGACGGCTAAATACGTG
>FBMWY7P01DCLDR 155       0      155
GTGGGGAATATTGCACAAGTGGGGGAAACCCTGATGCAGCGACGCCGCGTGGAGGAAGAA
GGTCTTCGGATTGTAAACTCCTGTTGTTGGGGAAGATAATGACGGTACCCAACAAGGAAG
TGACGGCTAACTACGTGCCGGTAGCCGCGGTTAAT
>FBMWY7P01BY16J 156       0      156
TGAGGAATATTGGTCAATGGGCGCGAGCCTGAACCAGCCAAGTAGCGTGAAGGATGACTG
CCCTATGGGTTGTAAACTTCTTTTGTCCGGGAATAAAACCGCCTACGTGTAGGCGCTTGT
ATGTACCGGTACGAATAAGCATCGGCTAACTCCGTG
>FBMWY7P01CV4QV 160       0      160
TGGGGAATTTTGGACAATGGGGGCAACCCTGATCCAGCCATGCCGCGTGCAGGATGAAGG
TCTTCGGATTGTAAACTGCTTTTGTCAGGGACGAAAAGGATTGTGCTAATACCATGATCT
GCTGACGGTACCTGAAGAATAAGCACCGGCTAACTACGTG
>FBMWY7P01D6MDZ 156       0      156
TGAGGAATATTGGTCAATGGGCGCGAGCCTGAACCAGCCAAGTAGCGTGAAGGATGACTG
CCCTATGGGTTGTAAACTTCTTTTGTCCGGGAATAAAACCGCCTACGTGTAGGCGCTTGT
ATGTACCGGTACGAATAAGCATCGGCTAACTCCGTA
>FBMWY7P01C7WXF 141       0      141
TGGGGAATATTGGACAATGGACCAAAAGTCTGATCCAGCAATTCTGTGTGCACGATGACG
GTCTTAGGATTGTAAAGTGCTTTCAATTGGGAAGAAAAAATGACGGTACCAATAGAAGAA
GCGACGGCTAAATACGTGCCT
>FBMWY7P01EQZG9 156       0      156
TGAGGAATATTGGTCAATGGACGAGAGTCTGAACCAGCCAAGTAGCGTGAAGGATGACTG
CCCTATGGGTTGTAAACTTCTTTTATACGGGAATAAAGTGAAGCACGTGTGCTTTTTTGT
ATGTACCGTATGAATAAGGATCGGCTAACTCCGTGT
>FBMWY7P01C6Z55 156       0      156
TGAGGAATATTGGTCAATGGGCGCGAGCCTGAACCAGCCAAGTAGCGTGAAGGATGACTG
CCCTATGGGTTGTAAACTTCTTTTGTCCGGGAATAAAACCGCCTACGTGTAGGCGCTTGT
ATGTACCGGTACGAATAAGCATCAGCTAACTCCGTG
>FBMWY7P01DR4JU 158       0      158
TGAGGAATATTGGTCAATGGGCGCGAGCCTGAACCAGCCAAGTAGCGTGAAGGATGACTG
CCCTATGGGTTGTAAACTTCTTTTGTCCGGGAATAAAACCGCCTACGTGTAGGCGCTTGT
ATGTACCGGTACGAATAAGCATCGGCTAACTCCGTGCA
>FBMWY7P01EP00B 137       0      137
GTGGGGAATATTGCACAATGGGGGAAACCCTGATGCAGCAACGCCGCGTGAGTGATGAAG
GTTTTCGGATCGTAAAGCTCTGTCTTTGGGGAAGATAATGACGGTACCCAAGGAGGAAGC
CACGGCTAACTACGTGG
>FBMWY7P01BE7WO 137       0      137
TGGGGAATATTGCACAATGGGGGAAACCCTGATGCAGCGACGCCGCGTGGAGGAAGAAGG
TCTTCGGATTGTAAACTCCTGTTGTTGGGGAAGATAATGACGGTACCCAACGAGGAAGTG
ACGGCTAACTACGTGCT
>FBMWY7P01D7F1F 135       0      135
TGGGGGATATTGCACAATGGGGGAAACCCTGATGCAGCGACGCCGCGTGAGTGAAGAAGT
ACTTCGGTACGTAAAGCTCTATCAGCAGGGAAGAGAATGACGGTACCTGACTAAGAAGCC
CCGGCTAACTACGTG
>FBMWY7P01AUURX 161       0      161
TGGGGAATCTTCCGCAATGGGCGAAAGCCTGACGGAGCAACGCCGCGTGAACGATGAAGG
TCTTAGGATCGTAAAGTTCTGTTGTTAGGGACGAAGGGTAAGAATCATAATAAGGTTTTT
ATTTGACGGTACCTAACGAGGAAGCCACGGCTAACTACGTG
>FBMWY7P01EIBV1 142       0      142
GTGGGGAATATTGGACAATGGACCAAAAGTCTGATCCAGCAATTCTGTGTGCACGATGAA
GTTTTTCGGAATGTAAAGTGCTTTCAGTTGGGAAGAAGAAAGTGACGGTACCAACAGAAG
AAGCGACGGCTAAATACGTGCT
>FBMWY7P01A8SID 174       0      174
CCTAGAGGCAGCAGTGGGGAATTTTGGACAATGGGGGCAACCCTGATCCAGCCATGCCGC
GTGCAGGATGAAGGTCTTCGGATTGTAAACTGCTTTTGTCAGGGACGAAAAGGATTGTGC
TAATACCATGATCTGCTGACGGTACCTGAAGAATAAGCACCGGCTAACTACGNG
>FBMWY7P01ATYSY 155       0      155
TGGGGAATATTGCACAATGGGGGAAACCCTGATGCAGCGACGCCGCGTGGAGGAAGAAGG
TCTTCGGATTGTAAACTCCTGTTGTTGGGGAAGATAATGACGGTACCCAACAAGGAAGTG
ACGGCTAACTACGTGCCAGTAGCCGCCGGTAAGTA
>FBMWY7P01B50B8 137       0      137
TGGGGAATATTGCACAATGGGGGAAACCCTGATGCAGCGACGCCGCGTGAGTGAAGAAGT
ATCTCGGTATGTAAAGCTCTATCAGCAGGGAAGAAAATGACGGTACCTGACTAAGAAGCC
CCGGCTAACTACGTGCT
>FBMWY7P01CI4CJ 139       0      139
TGGGGAATATTGGACAATGGACCAAAAGTCTGATCCAGCAATTCTGTGTGCACGATGAAG
TTTTTCGGAATGTAAAGTGCTTTCAGTTGGGAAGAAGAAAGTGACGGTACCAACAGAAGA
AGCGACGGCTAAATACGTG
>FBMWY7P01ETVX3 141       0      141
GTGGGGAATATTGGACAATGGACCAAAAGTCTGATCCAGCAATTCTGTGTGCACGATGAC
GGTCTTAGGATTGTAAAGTGCTTTCAATTGGGAAGAGAAAAATGACGGTACCAATAGAAG
AAGCGACGGCTAAATACGTGT
>FBMWY7P01DJKVH 155       0      155
CCTACGGGGGCAGCGGTGGGGAATATTGGACAATGGACCAAAAGTCTGATCCAGCAATTC
TGTGTGCACGATGACGGTCTTAGGATTGTAAAGTGCTTTCAATTGGGAAGAAAAAAATGA
CGGTACCAATAGAAGAAGCGACGGCTAAATACGTG
>FBMWY7P01CTYB5 157       0      157
TGAGGAATATTGGTCAATGGGCGCGAGCCTGAACCAGCCAAGTAGCGTGAAGGATGACTG
CCCTATGGGTTGTAAACTTCTTTTGTCCGGGAATAAAACCGCCTACGTGTAGGCGCTTGT
ATGTACCGGTACGAATAAGCATCGGCTAACTCCGTGT
>FBMWY7P01B1CSC 155       0      155
TGAGGAATATTGGTCAATGGACGAGAGTCTGAACCAGCCAAGTAGCGTGAAGGATGACTG
CCCTATGGGTTGTAAACTTCTTTTATACGGGAATAAAGTGAAGCACGTGTGCTTTTTTGT
ATGTACCGTATGAATAAGGATCGGCTAACTCCGTG
>FBMWY7P01A2WS4 139       0      139
TGGGGAATATTGCACAATGGGGGAAACCCTGATGCAGCGACGCCGCGTGAGCGAAGAAGT
ATTTCGGTATGTAAAGCTCTATCAGCAGGGAAGAAAATGACGGTACCTGACTAAGAAGCC
CCGGCTAACTACGTGCCGA
>FBMWY7P01DQ8Y0 166       0      166
GCAGTGGGGAATTTTGGACAATGGGGGCAACCCTGATCCAGCCATGCCGCGTGCAGGATG
AAGGTCTTCGGATTGTAGACTGCTTTTGTCAGGGACGAAAAGGATTGTGTTAATACCATG
ATCTGCTGACGGTACCTGAAGAATAAGCACCGGCTAACTACGTGCT
>FBMWY7P01B5CRH 157       0      157
TGAGGAATATTGGTCAATGGGCGCGAGCCTGAACCAGCCAAGTAGCGTGAAGGATGACTG
CCCTATGGGTTGTAAACTTCTTTTGTCCGGGAATAAAACCGCCTACGTGTAGGCGCTTGT
ATGTACCGGTACGAATAAGCATCGGCTAACTCCGTGA
>FBMWY7P01C7OU3 139       0      139
TGGGGAATATTGGACAATGGACCAAAAGTCTGATCCAGCAATTCTGTGTGCACGATGACG
GTCTTAGGATTGTAAAGTGCTTTCAATCGGGAAAAAGAAAGTGATGGTACCGATAGAAGA
AGCGACGGCTAAATACGTG
>FBMWY7P01DEF3V 137       0      137
GTGGGGAATATTGCACAATGGGGGAAACCCTGATGCAGCGACGCCGCGTGAGCGATGAAG
TATTTCGGTATGTAAAGCTCTATCAGCAGGGAAGATAATGACGGTACCTGACTAAGAAGC
ACCGGCTAAATACGTGT
>FBMWY7P01B9GCA 156       0      156
TGAGGAATATTGGTCAATGGGCGCGAGCCTGAACCAGCCAAGTAGCGTGAAGGATGACTG
CCCTATGGGTTGTAAACTTCTTTTGTCCGGGAATAAAACCGCCTACGTGTAGGCGCTTGT
ATGTACCGGTACGAATAAGCATCGGCTAACTCCGTG
>FBMWY7P01COC88 156       0      156
TGAGGAATATTGGTCAATGGACGAGAGTCTGAACCAGCCAAGTAGCGTGAAGGAAGACTG
CCCTATGGGTTGTAAACTTCTTTTATAAGGGAATAAAGTCAGGTACGTGTACCTGTTTGT
ATGTACCTTATGAATAAGCATCGGCTAACTCCGTGG
>FBMWY7P01EYN8K 158       0      158
TGAGGAATATTGGTCAATGGACGGAAGTCTGAACCAGCCAAGTCGCGTGAAGGAAGACGG
CCCTACGGGTTGTAAACTTCTTTAGTGCGGGAACAAAGGAGGGGACGTGTCCCCTTATGA
GTGTACCGCAAGAATAAGCATCGGCTAACTCCGTGCCG
>FBMWY7P01BHSZ2 135       0      135
TGGGGAATATTGCACAATGGGCGCAAGCCTGATGCAGCAACGCCGCGTGAGCGATGAAGG
CCCTCGGGTCGTAAAGCTCTGTCCTCAAGGAAGATAATGACGGTACTTGAGGAGGAAGCC
CCGGCTAACTACGTG
>FBMWY7P01C29W9 157       0      157
TGAGGAATATTGGTCAATGGACGAGAGTCTGAACCAGCCAAGTAGCGTGAAGGATGACTG
CCCTATGGGTTGTAAACTTCTTTTATACGGGAATAAAGTGAAGCACGTGTGCTTTTTTGT
ATGTACCGTATGAATAAGGATCGGCTAACTCCGTGCA
>FBMWY7P01EO0VT 156       0      156
TGAGGAATATTGGTCAATGGGCGCGAGCCTGAACCAGCCAAGTAGCGTGAGGGATGACTG
CCCTATGGGTTGTAAACTTCTTTTGTCCGGGAATAAAACCGCCTACGTGTAGGCGCTTGT
ATGTACCGGTACGAATAAGCATCGGCTAACTCCGTG
>FBMWY7P01C8C3H 135       0      135
TGGGGAATATTGCACAATGGGGGAAACCCTGATGCAGCGACGCCGCGTGGAGGAAGAAGG
TCTTCGGATTGTAAACTCCTGTTGTTGGGGAAGATAATGACGGTACCCAACAAGGAAGTG
ACGGCTAACTACGTG
>FBMWY7P01CKHNQ 138       0      138
TGGGAATATTGGACAATGGACCAAAAGTCTGATCCAGCAATTCTGTGTGCACGATGAAGT
TTTTCGGAATGTAAAGTGCTTTCAGTTGGGAAGAAGAAAGTGACGGTACCAACAGAAGAA
GCGACGGCTAAATACGTG
>FBMWY7P01EJ9WS 136       0      136
TGGGGAATATTGCACAATGGGGGAAACCCTGATGCAGCGACGCCGCGTGAGTGAAGAAGT
ATTTCGGTATGTAAAGCTCTATCAGCAGGGAAGAAAAGTGACGGTACCTGAATAAGAAGC
CCCGGCTAACTACGTA
>FBMWY7P01DZU9Z 155       0      155
TAGGGAATTTTCGGCAATGGGCGAAAGCCTGACCGAGCAATGCCGCGTAAGTGATGAAGG
TCTTCGGATTGTAAAGCTCTGTTGTAAAGGAAGAATATTACATATCAACTATGTAACTGA
CGGTACTTTACCAGAAAGTCACGGCTAACTTCGTG
>FBMWY7P01DL840 142       0      142
TGGGGAATATTGGACAATGGACCAAAAGTCTGATCCAGCAATTCTGTGTGCACGATGACG
GTCTTAGGATTGTAAAGTGCTTTCAATTGGGAAGAAAAAAATGACGGTACCAATAGAAGA
AGCGACGGCTAAATACGTGCCT
>FBMWY7P01B65I0 155       0      155
TGAGGAATATTGGTCAATGGGCGAGAGCCTGAACCAGCCAAGTAGCGTGAAGGATGAAGG
TCCTACGGATTGTAAACTTCTTTTATACGGGAATAAAGTTTCCTACGTGTAGGATTTTGT
ATGTACCGTATGAATAAGCATCGGCTAACTCCGTG
>FBMWY7P01DBH77 135       0      135
TGGGGAATATTGCACAATGGGGGAAACCCTGATGCAGCGACGCCGCGTGGAGGAAGAAGG
TCTTCGGATTGTAAACTCCTGTTGTTGGGGAAGATAATGACGGTACCCAACAAGGAAGTG
ACGGCTAACTACGTG
>FBMWY7P01C4P7B 162       0      162
TGGGGAATCTTCCGCAATGGGCGAAAGCCTGACGGAGCAACGCCGCGTGAACGATGAAGG
TCTTAGGATCGTAAAGTTCTGTTGTTAGGGACGAAGGGTAAGAATCATAATAAGGTTTTT
TATTTGACGGTACCTAACGAGGAAGCCACGGCTAACTACGTG
>FBMWY7P01BUEX0 142       0      142
TGGGGAATATTGGACAATGGACCAAAAGTCTGATCCAGCAATTCTGTGTGCACGATGAAG
TTTTTCGGAATGTAAAGTGCTTTCAGTTGGGAAGAAGAAAGTGACGGTACCAACAGAAGA
AGCGACGGCTAAATACGTGCCA
>FBMWY7P01E3O8Z 162       0      162
TGGGGAATCTTCCGCAATGGGCGAAAGCCTGACGGAGCAATGCCGCGTGAGTGATGAAGG
AATTCGTTCCGTAAAACTCTTTTGTTTATGACGAATGTGCAGATTGTGAATAATTATTTG
TAATGACGGTAGTAAACGAATAAGCCACGGCTAACTACGTGT
>FBMWY7P01EBFY6 139       0      139
TGAGGAATATTGGACAATGGACCAAAAGTCTGATCCAGCAATTCTGTGTGCACGATGACG
GTCTTAGGATTGTAAAGTGCTTTCAATCGGGAAAAAGAAAGTGATGGTACCGATAGAAGA
AGCGACGGCTAAATACGTG
>FBMWY7P01BAWQS 136       0      136
TGGGGAATATTGCACAATGGGGGAAACCCTGATGCAGCGACGCCGCGTGAAGGAAGAAGT
ATCTCGGTATGTAAACTTCTATCAGCAGGGAAGATAATGACGGTACCTGACTAAGAAGCC
CCGGCTAACTACGTGT
>FBMWY7P01DJU52 77       0      77
CCTACGGGGNGNGCACGACCGGCCCGGGTAACGGTTAACTTCGTAGGACGGGGCCGGGTC
GGTCGGAACGGAACGGC
>FBMWY7P01BB0TU 162       0      162
GGTGGGGAATTTTGGACAATGGGGGCAACCCTGATCCAGCCATGCCGCGTGCAGGATGAA
GGTCTTCGGATTGTAAACTGCTTTTGTCAGGGACGAAAAGGATTGTGCTAATACCATGAT
CTGCTGACGGTACCTGAAGAATAAGCACCGGCTAACTACGTG
>FBMWY7P01A1OGP 139       0      139
TGGGGAATATTGGACAATGGACCAAAAGTCTGATCCAGCAATTCTGTGTGCACGATGAAG
TTTTTCGGAATGTAAAGTGCTTTCAGTTGGGAAGAAGAAAGTGACGGTACCAACAGAAGA
AGCGACGGCTAAATACGTG
>FBMWY7P01A7U67 158       0      158
TGAGGAATATTGGTCAATGGACGAGAGTCTGAACCAGCCAAGTAGCGTGAAGGATGACTG
CCCTATGGGTTGTAAACTTCTTTTATATGGGAATAAAAAAGAGTACGTGTGCTCTATTGT
ATGTACCTTATGAATAAGCATCGGCTAATTCCGTGCCT
>FBMWY7P01DGZUK 136       0      136
TAGGGAATATTGCACAATGGGGGAAACCCTGATGCAGCGACGCCGCGTGAAGGAAGAAGT
ATCTCGGTATGTAAACTTCTATCAGCAGGGAAGACAATGACGGTACCTGACTAAGAAGCC
CCGGCTAACTACGTGT
>FBMWY7P01ANKLF 135       0      135
TGGGGAATATTGCACAATGGGGGAAACCCTGATGCAGCGACGCCGCGTGAAGGAAGAAGT
ATCTCGGTATGTAAACTTCTATCAGCAGGGAAGACAATGACGGTACCTGACTAAGAAGCC
CCGGCTAACTACGTG
>FBMWY7P01DC7V7 139       0      139
TGGGGAATATTGGACAATGGACCAAAAGTCTGATCCAGCAATTCTGTGTGCACGATGACG
GTCTTAGGATTGTAAAGTGCTTTCAATCGGGAAAAAGAAAGTGATGGTACCGATAGAAGA
AGCGACGGCTAAATACGTG
>FBMWY7P01DCSHX 163       0      163
TGGGGAATTTTGGACAATGGGGGCAACCCTGATCCAGCCATGCCGCGTGCAGGATGAAGG
TCTTCGGATTGTAAACTGCTTTTGTCAGGGACGAAAAGGATTCCGCTAATACCGGGATCT
GCTGACGGTACCTGAAGAATAAGCACCGGCTAACTACGTGCCG
>FBMWY7P01DOI0C 156       0      156
TGAGGAATATTGGTCAATGGGCGCGAGCCTGAACCAGCCAAGTAGCGTGAAGGATGACTG
CCCTATGGGTTGTAAACTTCTTTTGTCCGGGAATAAAACCGCCTACGTGTAGGCGCTTGT
ATGTACCGGTACGAATAAGCATCGGCTAACTCCGTG
>FBMWY7P01C0X34 137       0      137
TGGGGAATATTGGACAATGGACCAAAAGTCTGATCCAGCAATTCTGTGTGCACGATGACG
GTCTTAGGATTGTAAAGTGCTTTCAATTGGGAAGAAAAAAATGCGGTACCAATAGAAGAA
GCGACGGCTAAATACGT
>FBMWY7P01ARW9U 69       0      69
TGGGGAATATTGGACAATGGCCAAAAGTCTGATCCAGCAATTCTGTGTGCACGATGAAGT
TTTTCGGTA
>FBMWY7P01BX6HK 139       0      139
TGGGGAATATTGGACAATGGACCAAAAGTCTGATCCAGCAATTCTGTGTGCACGATGACG
GTCTTAGGATTGTAAAGTGCTTTCAATCGGGAAAAAGAAAGTGATGGTACCGATAGAAGA
AGCGACGGCTAAATACGTG
>FBMWY7P01E3NUP 38       0      38
TGGGGGAATATTGGACAATGGACCAAAAACGTAACTTG
>FBMWY7P01CRQ9D 155       0      155
TGAGGAATATTGGTCAATGGGCGCGAGCCTGAACCAGCCAAGTAGCGTGAAGGATGACTG
CCCTATGGGTTGTAAACTTCTTTTATACGGGAATAAAGTGAAGCACGTGTGCTTTTTTGT
ATGTACCGTATGAATAAGGATCGGCTAACTCCGTG
>FBMWY7P01B14JI 139       0      139
TGGGGAATATTGCACAATGGGGGAAACCCGTGATGCAGCGACGCCGCGTGGAGGAAGAAG
GTCTTCGGATTGTAAACTCCTGTTGTTGGGGAAGATAATGACGGTACCCAACAAGGAAGT
GACGGCTAACTACGTGCCG
>FBMWY7P01EPH3N 135       0      135
TGGGGAATATTGCACAATGGAGGAAACTCTGATGCAGCGACGCCGCGTGAGTGAAGAAGT
ATTTCGGTATGTAAAGCTCTATCAGCAGGGAAGATAATGACGGTACCTGACTAAGAAGCT
CCGGCTAAATACGTG
>FBMWY7P01DD8N5 135       0      135
TGGGGAATATTGCACAATGGGGGAAACCCTGATGCAGCGACGCCGCGTGAAGGATGAAGT
ATTTCGGTATGTAAACTTCTATCAGCAGGGAAGAAAATGACGGTACCTGACTAAGAAGCC
CCGGCTAACTACGTA
>FBMWY7P01EFEIW 158       0      158
TGAGGAATATTGGTCAATGGACGAGAGTCTGAACCAGCCAAGTAGCGTGAAGGATGACTG
CCCTATGGGTTGTAAACTTCTTTTATATGGGAATAAAAAAGAGCACGTGTGCTCTATTGT
ATGTACCTTATGAATAAGCATCGGCTAATTCCGTGCCG
>FBMWY7P01BV7MJ 159       0      159
TGAGGAATATTGGTCAATGGGCGCGAGCCTGAACCAGCCAAGTAGCGTGAAGGATGACTG
CCCTATGGGTTGTAAACTTCTTTTGTCCGGGAATAAAACCGCCTACGTGTAGGCGCTTGT
ATGTACCGGTACGAATAAGCATCGGCTAACTCCGTGCCA
>FBMWY7P01DM2IL 140       0      140
TGGGGAATATTGGACAATGGACCAAAAGTCTGATCCAGCAATTCTGTGTGCACGATGAAG
TTTTTCGGAATGTAAAGTGCTTTCAGTTGGGAAGAAGAAAGTGACGGTACCAACAGAAGA
AGCGACGGCTAAATACGTGT
>FBMWY7P01ELP7C 163       0      163
TGGGGAATTTTGGACAATGGGGGCAACCCTGATCCAGCCATGCCGCGTGCAGGATGAAGG
TCTTCGGATTGTAAACTGCTTTTGTCAGGGACGAAAAGGATTGTGTTAATACCATGATCT
GCTGACGGTACCTGAAGAATAAGCACCGGCTAACTACGTGCCG
>FBMWY7P01CB5S0 157       0      157
TGAGGAATATTGGTCAATGGGCGAGAGCCTGAACCAGCCAAGTAGCGTGAAGGATGAAGG
TCCTACGGATTGTAAACTTCTTTTATACGGGAATAAAGTTTCCTACGTGTAGGATTTTGT
ATGTACCGTATGAATAAGCACCGGCTAACTCCGTGCT
>FBMWY7P01EIXRB 172       0      172
CCTACGGGCAGCAGTGAGGAATATTGGTCAATGGACGAGAGTCTGAACCAGCCAAGTAGC
GTGAAGGATGACTGCCCTATGGGTTGTAAACTTCTTTTATACGGGAATAAAGTGAAGCAC
GTGTGCTTTTTTGTATGTACCGTATGAATAAGGATCGGCTAACTCCGTGCCT
>FBMWY7P01DZSSS 135       0      135
TGGGGAATATTGCACAATGGGGGAAACCCTGATGCAGCGACGCCGCGTGGAGGAAGAAGG
TCTTCGGATTGTAAACTCCTGTTGTTGGGGAAGATAATGACGGTACCCAACAAGGAAGTG
ACGGCTAACTACGTG
>FBMWY7P01CVDIF 135       0      135
TGGGGAATATTGCACAATGGGGGAAACCCTGATGCAGCGACGCCGCGTGGAGGAAGAAGG
TCTTCGGATTGTAAACTCCTGTTGTTGGGGAAGATAATGACGGTACCCAACAAGGAAGTG
ACGGCTAACTACGTG
>FBMWY7P01DO79A 155       0      155
TGAGGAATATTGGTCAATGGACGAGAGTCTGAACCAGCCAAGTAGCGTGAAGGAAGACTG
CCCTATGGGTTGTAAACTTCTTTTATAAGGGAATAAAGTCAGGTACGTGTACCTGTTTGT
ATGTACCTTATGAATAAGCATCGGCTAACTCCGTG
>FBMWY7P01DRL75 136       0      136
TGGGGAATCTTGCGCAATGGGGGGAACCCTGACGCAGCGACGCCGCGTGCGGGACGAAGG
CCCTCGGGTCGTAAACCGCTTTCAGCAGGGATGAGACAAGACGGTACCTGCAGAAGAAGC
CCCGGCTAACTACGTG
>FBMWY7P01AZYMV 170       0      170
CCTAGGAGGCAGCAGTGAGGAATATTGGTCAATGGACGAGAGTCTGAACCAGCCAAGTAG
CGTGAAGGATGACTGCCCTATGGGTTGTAAACTTCTTTTATACGGGAATAAAGTGAAGCA
CGTGTGCTTTTTTGTATGTACCGTATGAATAAGGATCGGCTAACTCCGTG
>FBMWY7P01EYUM6 175       0      175
TGAGGAATATTGGTCAATGGACGAGAGTCTGAACCAGCCAAGTAGCGTGAAGGATGACTG
CCCTATGGGTTGTAAACTTCTTTTATACGGGAATAAAGTGAAGCGCGTGTGCTTTTTTGT
ATGTACCGTATGAATAAGGATCGGCTAACTCCGTGCCAACNGCCGCCGGTAAGTA
>FBMWY7P01BJYOI 156       0      156
TGAGGAATATTGGTCAATGGGCGCGAGCCTGAACCAGCCAAGTAGCGTGAAGGATGACTG
CCCTATGGGTTGTAAACTTCTTTTGTCCGGGAATAAAACCGCCTACGTGTAGGCGCTTGT
ATGTACCGGTACGAATAAGCATCGGCTAACTCCGTG
>FBMWY7P01B1VGU 156       0      156
TGAGGAATATTGGTCAATGGACGAGAGTCTGGACCAGCCAAGTAGCGTGAAGGATGACTG
CCCTATGGGTTGTAAACTTCTTTTATACGGGAATAAAGTGAGCCACGTGTGGTTTTTTGT
ATGTACCGTATGAATAAGGATCGGCTAACTCCGTGT
>FBMWY7P01EISAX 141       0      141
TGGGGAATATTGGACAATGGACCAAAGTCTGATCCAGCAATTCTGTGTGCACGATGACGG
TCTTAGGATTGTAAAGTGCTTTCAATTGGGAAGAAAAAAATGACGGTACCAATAGAAGAA
GCGACGGCTAAATACGTGCCT
>FBMWY7P01CW2CH 162       0      162
TGGGGAATCTTCCGCAATGGGCGAAAGCCTGACGGAGCAATGCCGCGTGAGTGATGAAGG
AATTCGTTCCGTAAAACTCTTTTGTTTATGACGAATGTGCAGATTGTGAATAATTATTTG
TAATGACGGTAGTAAACGAATAAGCCACGGCTAACTACGTGA
>FBMWY7P01CETIM 135       0      135
TGGGGGATATTGCACAATGGGGGAAACCCTGATGCAGCGACGCCGCGTGAGTGAAGAAGT
ACTTCGGTACGTAAAGCTCTATCAGCAGGGAAGAGAATGACGGTACCTGACTAAGAAGCC
CCGGCTAACTACGTG
>FBMWY7P01BP7BB 139       0      139
TGGGGAATATTGGACAATGGACCAAAAGTCTGATCCAGCAATTCTGTGTGCACGATGAAG
TTTTTCGGAATGTAAAGTGCTTTCAGTTGGGAAGAAGAAAGTGACGGTACCAACAGAAGA
AGCGACGGCTAAATACGTG
>FBMWY7P01CIAZX 135       0      135
TGGGGGATATTGCACAATGGGGGAAACCCTGATGCAGCGACGCCGCGTGAGTGAAGAAGT
ACTTCGGTACGTAAAGCTCTATCAGCAGGGAAGAGAATGACGGTACCTGACTAAGAAGCC
CCGGCTAACTACGTG
>FBMWY7P01CPV2L 139       0      139
TGGGGAATATTGGACAATGGACCAAAAGTCTGATCCAGCAATTCTGTGTGCACGATGACG
GTCTTAGGATTGTAAAGTGCTTTCAATTGGGAAGAAAAAAATGACGGTACCAATAGAAGA
AGCGACGGCTAAATACGTA
>FBMWY7P01EEFAI 158       0      158
TGGGGAATTTTGGACAATGGGGGCAACCCTGATCCAGCCATGCCGCGTGCAGGATGAAGG
TCTTCGGATTGTAAACTGCTTTTGCAGGGACGAAAAGGATTGTGTTAATACCATGATCTG
CTGACGGTACCTGAAGAATAAGCACCGGCTAACTACGT
>FBMWY7P01CRRU6 137       0      137
TGGGGAATATTGCACAATGGGGGAAACCCGTGATGCAGCGGCGCCGCGTGGAGGAAGAAG
GTCTTCGGATTGTAAACTCCTGTTGTTGGGGAAGATAATGACAGTACCCAACAAGGAAGT
GACGGCTAACTACGTGT
>FBMWY7P01EPO9E 139       0      139
TGGGGAATATTGGACAATGGACCAAAAGTCTGATCCAGCAATTCTGTGTGCACGATGACG
GTCTTAGGATTGTAAAGTGCTTTCAATTGGGAAGAAAAAAATGACGGTACCAATAGAAGA
AGCGACGGCTAAATACGTG
>FBMWY7P01CFM2W 161       0      161
TGGGGAATTTTGGACAATGGGGGGCAACCCTGATCCAGCCATGCCGCGTGCAGGATGAAG
GTCTTCGGATTGTAAACTGCTTTTGTCAGGGACGAAAAGGATTGTGCTAATACCATGATC
TGCTGACGGTACCTGAAGAATAAGCACCGGCTAACTACGTA
>FBMWY7P01E0V50 135       0      135
TGGGGAATATTGCACAATGGGGGAAACCCTGATGCAGCGACGCCGCGTGGAGGAAGAAGG
TCTTCGGATTGTAAACTCCTGTTGTTGGGGAAGATAATGACGGTACCCAACAAGGAAGTG
ACGGCTAACTACGTG
>FBMWY7P01AZF1U 156       0      156
TGAGGAATATTGGTCAATGGGCGCGAGCCTGAACCAGCCAAGTAGCGTGAAGGATGACTG
CCCTATGGGTTGTAAACTTCTTTTGTCCGGGAATAAAACCGCCTACGTGTAGGCGCTTGT
ATGTACCGGTACGAATAAGCATCGGCTAACTCCGTG
>FBMWY7P01DV9VJ 158       0      158
TGAGGAATATTGGTCAATGGGCGCGAGCCTGAACCAGCCAAGTAGCGTGAAGGATGACTG
CCCTATGGGTTGTAAACTTCTTTTGTCCGGGAATAAAACCGCCTACGTGTAGGCGCTTGT
ATGTACCGGTACGAATAAGCATCGGCTAACTCCGTGCT
>FBMWY7P01BJJFG 157       0      157
TGAGGAATATTGGTCAATGGGCGAGAGCCTGAACCAGCCAAGTAGCGTGAAGGATGAAGG
TTCTATGGATTGTAAACTTCTTTTATAAGGGAATAACAGACATTACGTGTAGTGTTTTGC
ATGTACCTTATGAATAAGCATCGGCTAACTCCGTGCT
>FBMWY7P01B3A5G 156       0      156
TGAGGAATATTGGTCAATGGGCGCGAGCCTGAACCAGCCAAGTAGCGTGAAGGATGACTG
CCCTATGGGTTGTAAACTTCTTTTGTCCGGGAATAAAACCGCCTACATGTAGGCGCTTGT
ATGTACCGGTACGAATAAGCATCGGCTAACTCCGTG
>FBMWY7P01B7MUW 156       0      156
NGCAGTGGGGAATATTGCACAATGGGGGAAACCCGTGATGCAGCGACGCCGCGTGAGGGA
AGAAGTATCTCGGTATGTAAACTTCTATCAGCAGGGAAGATAATGACGGTACCTGACTAA
GAAGCCCCGGCTAACTACGTGCCAGCAGCGGGTAAT
>FBMWY7P01BCO9E 140       0      140
TGGGGAATATTGGACAATGGACCAGAAGTCTGATCCAGCAATTCTGTGTGCACGATGACG
GTCTTAGGATTGTAAGGTGCTTTCAATTGGGAAGAAAAAAATAGACGGTACCAATAGAAG
AAGCGACGGCTAAATACGTG
>FBMWY7P01E1XDR 156       0      156
TGAGGAATATTGGTCAATGGACGAGAGTCTGAACCAGCCAAGTAGCGTGAAGGATGACTG
CCCTATGGGTTGTAAACTTCTTTTATACGGGAATAAAGTGAAGCACGTGTGCTTTTTTGT
ATGTACCGTATGAATAAGGATCGGCTAACTCCGTGT
>FBMWY7P01EEZHK 158       0      158
TGAGGAATATTGGTCAATGGACGAGAGTCTGAACCAGCCAAGTAGCGTGAAGGATGACTG
CCCTATGGGTTGTAAACTTCTTTTATACGGGAATAAAGTGAAGCACGTGTGTCTTTTTTG
TATGTACCGTATGAATAAGGATCGGCTAACTCCGTGCA
>FBMWY7P01BX0T7 163       0      163
TGGGGAATTTTGGACAATGGGGGCAACCCTGATCCAGCCATGCCGCGTGCAGGATGAAGG
TCTTCGGATTGTAAACTGCTTTTGTCAGGGACGAAAAGGATTGTGCTAATACCATGATCT
GCTGACGGTACCTGAAGAATAAGCACCGGCTAACTACGTGCCG
>FBMWY7P01DFXI4 135       0      135
TGGGGAATATTGGACAATGGACCAAAAGTCTGATCCAGCAATTCTGTGTGCACGATGACG
GTCTTAGGATTGTAAAGTGCTTTCAATTGGGAAAGAAAAAAATGACGGTACCAATAGAAG
AAGCGACGGTAATAA
>FBMWY7P01DUS5A 139       0      139
TGGGGAATATTGGACAATGGACCAAAAGTCTGATCCAGCAATTCTGTGTGCACGATGACG
GTCTTAGGATTGTAAAGTGCTTTCAATCGGGAAAAAGAAAGTGATGGTACCGATAGAAGA
AGCGACGGCTAAATACGTG
>FBMWY7P01A85D5 158       0      158
TGAGGAATATTGGTCAATGGACGCAAGTCTGAACCAGCCAAGTAGCGTGCAGGATGACGG
CCCTCCGGGTTGTAAACTGCTTTTAGTTGGGAATAAAGTGCAGCTCGTGAGCTGTTTTGT
ATGTACCATCAGAAAAAGGACCGGCTAATTCCGTGCCT
>FBMWY7P01CER54 160       0      160
TGGGGAATTTTGGACAATGGGGGCAACCCTGATCCAGCCATGCCGCGTGCAGGATGAAGG
TCTTCGGATTGTAAACTGCTTTTGTCAGGGACGAAAAGGATTCCGCTAATACCGGGATCT
GCTGACGGTACCTGAAGAATAAGCACCGGCTAACTACGTG
>FBMWY7P01AURPS 162       0      162
GTGGGGAATCTTCCGCAATGGGCGAAAGCCTGACGGAGCAATGCCGCGTGAGTGATGAAG
GAATTCGTTCCGTAAAACTCTTTTGTTTATGACGAATGTGCAGATTGTGAATAATTATTT
GTAATGACGGTAGTAAACGAATAAGCCACGGCTAACTACGCG
>FBMWY7P01C6Y6S 156       0      156
TGAGGAATATTGGTCAATGGACGAGAGTCTGAACCAGCCAAGTAGCGTGAAGGATGACTG
CCCTATGGGTTGTAAACTTCTTTTATACGGGAATAAAGTGAGCCACGTGTTGGTTTTTTG
TATGTACCGTATGAATAAGGATCGGCTAACTCCGTG
>FBMWY7P01CMAHP 137       0      137
TGGGGAATATTGCACAATGGGGGAAACCCTGATGCAGCGACGCCGCGTGAAGGAAGAAGT
ATCTCGGTATGTAAACTTCTATCAGCAGGGAAGAAAATGACGGTACCTGACTAAGAAACC
CCGGCTAACTACGTGCT
>FBMWY7P01AZ15B 160       0      160
TGGGGAATTTTGGACAATGGGGGCAACCCTGATCCAGCCATGCCGCGTGCAGGATGAAGG
TCTTCGGATTGTAAACTGCTTTTGTCAGGGACGAAAAGGATTGTGCTAATACCATGATCT
GCTGACGGTACCTGAAGAATAAGCACCGGCTAACTACGTG
>FBMWY7P01A77QX 139       0      139
TGGGGAATATTGGACAATGGACCAAAAGTCTGATCCAGCAATTCTGTGTGCACGATGAAG
TTTTTCGGAATGTAAAGTGCTTTCAGTTGGGAAGAAGAAAGTGACGGTACCAACAGAAGA
AGCGACGGCTAAATACGTG
>FBMWY7P01DUQ7L 162       0      162
TGGGGAATCTTCCGCAATGGGCGAAAGCCTGACGGAGCAATGCCGCGTGAGTGATGAAGG
AATTCGTTCCGTAAAACTCTTTTGTTTATGACGAATGTGCAGATTGTGAATAATTATTTG
TAATGACGGTAGTAAACGAATAAGCCACGGCTAACTACGTGT
>FBMWY7P01DYQWH 140       0      140
TGGGGAATATTGGACAATGGACCAAAAGTCTGATCCAGCAATTCTGTGTGCACGATGACG
GTCTTAGGATTGTAAAGTGCTTTCAATTGGGAAGAAAAAAATGACGGTACCAATAGAAGA
AGCGACGGCTAAATACGTGT
>FBMWY7P01A0BFW 74       0      74
TAGGGAATTTTCGGCAATGGGGGAAACCCTGACCGAGCAATGCCGCGTGAGCGAAGACGG
CCTGCGTGTAAGAC
>FBMWY7P01AUGCQ 155       0      155
TGAGGAATATTGGTCAATGGACGAGAGTCTGAACCGGCCAAGTAGCGTGAAGGAAGACTG
CCCTATGGGTTGTAAACTTCTTTTATAAGGGAATAAAGTCAGGTACGTGTACCTGTTTGT
ATGTACCTTATGAATAAGCATCGGCTAACTCCGTG
>FBMWY7P01DTGRD 161       0      161
TAGGGAATCTTCCACAATGGGCGAAAGCCTGATGGAGCAACGCCGCGTGGGTGAAGAAGG
TCTTCGGATCGTAAAACCCTGTTGTTAGAGAAGAAAGTGCGTGAGAGTAACTGTTCACGT
TTCGACGGTATCTAACCAGAAAGCCACGGCTAACTACGTGG
>FBMWY7P01DQPTD 159       0      159
TGAGGAATATTGGTCAATGGGCGCGAGCCTGAACCAGCCAAGTAGCGTGAAGGATGACTG
CCCTATGGGTTGTAAACTTCTTTTGTCCGGGAATAAAACCGCCTACGTGTAGGCGCTTGT
ATGTACCGGTACGAATAAGCATCGGCTAACTCCGTGCCA
>FBMWY7P01BGSVY 141       0      141
GTGGGGAATTATTGCACAATAGGGGGAAACCCTGATGCAGCGACGCTGCGTGGAGGAAGA
AGGTCTTTCGGATTGTAAACTCCTGTTGTTGGGGAAGATAATGACGGTACCCAACAAGGA
AGTGACGGCTAACTACGTGCT
>FBMWY7P01B7BQU 135       0      135
TGGGGAATATTGCACAATGGGGGAAACCCTGATGCAGCGACGCCGCGTGGAGGAAGAAGG
TCTTCGGATTGTAAACTCCTGTTGTTGGGGAAGATAATGACGGTACCCAACAAGGAAGTG
ACGGCTAACTACGTG
>FBMWY7P01EDEL3 157       0      157
TGAGGAATATTGGTCAATGGGCGCGAGCCTGAACCAGCCAAGTAGCGTGAAGGATGACTG
CCCTATGGGTTGTAAACTTCTTTTGTCCGGGAATAAAACCGCCTACGTGTAGGCGCTTGT
ATGTACCGGTACGAATAAGCATCGGCTAACTCCGTGT
>FBMWY7P01C128O 155       0      155
TGAGGAATATTGGTCAATGGACGAGAGTCTGAACCAGCCAAGTAGCGTGAAGGATGACTG
CCCTATGGGTTGTAAACTTCTTTTATACGGGAATAAAGTGAAGCACGTGTGCTTTTTTGT
ATGTACCGTATGAATAAGGATCGGCTAACTCCGTG
>FBMWY7P01A2JTW 161       0      161
TGGGGAATCTTCCGCAATGGGCGAAAGCCTGACGGAGCGACGCCGCGTGAACGATGAAGG
TCTTAGGATCGTAAAGTTCTGTTGTTAGGGACGAAGGGTAAGAATCATAATAAGGTTTTT
ATTTGACGGTACCTAACGAGGAAGCCACGGCTAACTACGTG
>FBMWY7P01B96ZK 56       0      56
GTGGGGGATATTGCACAATGGGCGAAAGCCTGATGCAGCGACGCCGNGTGAGGGAA
>FBMWY7P01D8210 139       0      139
TGGGGAATATTGGACAATGGACCAAAAGTCTGATCCAGCAATTCTGTGTGCACGATGAAG
TTTTTCGGAATGTAAAGTGCTTTCAGTTGGGAAGAAGAAAGTGACGGTACCAACAGAAGA
AGCGACGGCTAAATACGTG
>FBMWY7P01CP7DM 157       0      157
TGAGGAATATTGGTCAATGGACGAGAGTCTGAACCAGCCAAGTAGCGTGAAGGATGACTG
CCCTATGGGTTGTAAACTTCTTTTATACGGGAATAAAGTGAAGCACGTGTGCTTTTTTGT
ATGTACCGTATGAATAAGGATCGGCTAACTCCGTGCG
>FBMWY7P01ENTYM 156       0      156
TGAGGAATATTGGTCAATGGGCGCGAGCCTGAACCAGCCAAGTAGCGTGAAGGATGACTG
CCCTATGGGTTGTAAACTTCTTTTGTCCGGGAATAAAACCGCCTACGTGTAGGCGCTTGT
ATGTACCGGTACGAATAAGCATCGGCTAACTCCGTG
>FBMWY7P01CUT9D 141       0      141
TGGGGAATATTGGACAATGGACCAAAAGTCTGATCCAGCAATTCTGTGTGCACGATGACG
GTCTTAGGATTGTAAAGTGCTTTCAATCGGGAAAAAGAAAGTGATGGTACCGATAGAAGA
AGCGACGGCTAAATACGTGCT
>FBMWY7P01BYHRX 142       0      142
TGGGGAATATTGGACAATGGACCAAAAGTCTGATCCAGCAATTCTGTGTGCACGATGAAG
TTTTTCGGAATGTAAAGTGCTTTCAGTTGGGAAGAAGAAAGTGACGGTACCAACAGAAGA
AGCGACGGCTAAATACGTGCCG
>FBMWY7P01BFRKF 162       0      162
TGGGGAAGTCTTCCGCAATGGGCGAAAGCCTGACGGAGCAATGCCGCGTGAGTGATGAAG
GAATTCGTTCCGTAAAACTCTTTTGTTTATGACGAATGTGCAGATTGTGAATAATTATTT
GTAATGACGGTAGTAAACGAATAAGCCACGGCTAACTACGTG
>FBMWY7P01ERB5P 156       0      156
TGAGGAATATTGGTCAATGGGCGCGAGCCTGAACCAGCCAAGTAGCGTGAAGGATGACTG
CCCTATGGGTTGTAAACTTCTTTTGTCTGGGAATAAAACCGCCTACGTGTAGGCGCTTGT
ATGTACCGGTACGAATAAGCATCGGCTAACTCCGTA
>FBMWY7P01CKAKC 32       0      32
TGGGGGAATTATTGGAACAAGGTGGACCGAAA
>FBMWY7P01BIIH3 141       0      141
TGGGGAATATTGGACAATGGACCAAAAGTCTGATCCAGCAATTCTGTGTGCACGATGACG
GTCTTAGGATTGTAAAGTGCTTTCAATTGGGAAGAAAAAAAATAGACGGTACCAATAGAA
GAAGCGACGGCTAAATACGTG
>FBMWY7P01CKZAQ 156       0      156
TGAGGAATATTGGTCAATGGGCGAGAGCCTGAACCAGCCAAGTAGCGTGAAGGATGAAGG
TTCTATGGATTGTAAACTTCTTTTATAAGGGAATAACAGACATTACGTGTAGTGTTTTGC
ATGTACCTTATGAATAAGCATCGGCTAACTCCGTGT
>FBMWY7P01D4GTZ 160       0      160
TAGTGAGGAATATTGGTCAATGGACGAGAGTCTGAACCAGCCAAGTAGCGTGAAGGATGA
CTGCCCTATGGGTTGTGAACTTCTTTTATACGGGAATAAAGTGAAGCACGTGTGCTTTTT
TGTATGTACCGTATGAATAAGGATCGGCTAACTCCGTGCT
>FBMWY7P01DOIE7 158       0      158
TGAGGAATATTGGTCAATGGGCGAGAGTCTGAACCAGCCAAGTAGCGTGAAGGATGACTG
CCCTATGGGTTGTAAACTTCTTTTATACGGGAATAAAGTGAGCCACGTGTGGTTTTTTGT
ATGTACCGTATGAATAAGGATCGGCTAACTCCGTGCCG
>FBMWY7P01AT9EK 159       0      159
TGAGGAATATTGGTCAATGGACGAGAGTCTGAACCAGCCAAGTAGCGTGAAGGAAGACTG
CCCTATGGGTTGTAAACTTCTTTTATATGGGAATAAAAAAGAAGCACGTGTGCTCTATTG
TATGTACCTTATGAATAAGCATCGGCTAATTCCGTGCGC
>FBMWY7P01C7Y7F 135       0      135
TGGGGAATATTGCACAATGGAGGAAACTCTGATGCAGCGACGCCGCGTGAGTGAAGAAGT
ATTTCGGTATGTAAAGCTCTATCAGCAGGGAAGATAATGACGGTACCTGACTAAGAAGCT
CCGGCTAAATACGTG
>FBMWY7P01DGGHJ 138       0      138
TGGGAATATTGGACAATGGACCAAAAGTCTGATCCAGCAATTCTGTGTGCACGATGAAGT
TTTTCGGAATGTAAAGTGCTTTCAGTTGGGAAGAAGAAAGTGACGGTACCAACAGAAGAA
GCGACGGCTAAATACGTG
>FBMWY7P01BJG2A 139       0      139
TGGGGAATATTGGACAATGGACCAAAAGTCTGATCCAGCAATTCTGTGTGCACGATGAAG
TTTTTCGGAATGTAAAGTGCTTTCAGTTGGGAAGAAGAAAGTGACGGTACCAACAGAAGA
AGCGACGGCTAAATACGTG
>FBMWY7P01DAT96 141       0      141
TGGGGAATATTGGACAATGGACCAAAAGTCTGATCCAGCAATTCTGTGTGCACGATGACG
GTCTTAGGATTGTAAAGTGCTTTCAATTGGGAAAGAAAAAAATGACGGTACCAATAGAAG
AAGCGACGGCTAAATACGTGT
>FBMWY7P01DC43G 156       0      156
TGGGGAATATTGGACAATGGACCAAAAGTCTGATCCAGCAATTCTGTGTGCACGATGAAG
TTTTTCGGAATGTAAAGTGCTTTCAGTTGGGAAGAAGAAAGTGACGGTACCAACAGAAGA
AGCGACGGCTAAATACGTGCAGCNCGCCGGACGTAT
>FBMWY7P01CL6NM 138       0      138
TGGGGAATATTGCACAATGGGGGAAACCCTGATGCAGCGACGCCGCGTGGAGGAAGAAGG
TCTTCGGATTGTAAACTCCTGTTGTTGGGGAAGATAATGACGGTACCCAACAAGGAAGTG
ACGGCTAACTACGTGCCT
>FBMWY7P01CPGB0 139       0      139
TGGGGAATATTGGACAATGGACCAAAAGTCTGATCCAGCAATTCTGTGTGCACGATGAAG
TTTTTCGGAATGTAAAGTGCTTTCAGTTGGGAAGAAGAAAGTGACGGTACCAACAGAAGA
AGCGACGGCTAAATACGTG
>FBMWY7P01CL0NN 136       0      136
TGGGGAATATTGCACAATGGGGGAAACCCTGATGCAGCGACGCCGCGTGGAGGAAGAAGG
TCTTCGGATTGTAAACTCCTGTTGTTGGGGAAGATAATGACGGTACCCAACAAGGAAGTG
ACGGCTAACTACGTGT
>FBMWY7P01C6V40 161       0      161
TGGGGAATTTTGGACAATGGGGGCAACCCTGATCCAGCCATGCCGCGTGCAGGATGAAGG
TCTTCGGATTGTAAACTGCTTTTGTCAGGGACGAAAAGGATTGTGCTAATACCATGATCT
GCTGACGGTACCTGAAGAATAAGCACCGGCTAACTACGTGG
>FBMWY7P01CDH3Q 137       0      137
TGGGGAATATTGCACAATGGGGGAAACCCTGATGCAGCGACGCCGCGTGGAGGAAGAAGG
TCTTCGGATTGTAAACTCCTGTTGTTGGGGAAGATAATGACGGTACCCAACAAGGAAGTG
ACGGCTAACTACGTGCA
>FBMWY7P01AMYZB 136       0      136
TGGGGAATATTGCACAATGGGGGAAACCCGTGATGCAGCGACGCCGCGTGAGCGATGAAG
TATTTCGGTATGTAAAGCTCTATCAGCAGGGAAGATAATGACGGTACCTGACTAAGAAGC
ACCGGCTAAATACGTG
>FBMWY7P01DGWSS 139       0      139
TGGGGAATATTGGACAATGGACCGAAAGTCTGATCCAGCAATTCTGTGTGCACGATGAAG
TTTTTCGGAATGTAAAGTGCTTTCAGTTGGGAAGAAGAAAGTGACGGTACCAACAGAAGA
AGCGACGGCTAAATACGTG
>FBMWY7P01BTIYF 156       0      156
TGAGGAATATTGGTCAATGGGCGAGAGCCTGAACCAGCCAAGTAGCGTGAAGGATGAAGG
TCCTACGGATTGTAAACTTCTTTTGTACGGGAATAAAGTTTCCTACGTGTAGGATTTTGT
ATGTACCGTATGAATAAGCATCGGCTAACTCCGTGT
>FBMWY7P01C1MZI 137       0      137
TGGGGAATATTGGACAATGGACCAAAGTCTGATCCAGCAATTCTGTGTGCACGATGACGG
TCTTAGGATTGTAAAGTGCTTTCAATTGGGAAGAAAAAATGACGGTACCAATAGAAGAAG
CGACGGCTAAATACGTG
>FBMWY7P01AM1OT 79       0      79
TGGGGAATATTGGACAATGGACCAAAAGTACTGATCCAGCAATTCTGTGTGCACGATGAC
GGTCTTAGGATTGTAAAGT
>FBMWY7P01C1GOE 37       0      37
TAGGGAATATTGCACAATGGGGGAAACCCTGGATGCA
>FBMWY7P01EG6NM 157       0      157
TGAGGAATATTGGTCAATGGGCGCGAGCCTGAACCAGCCAAGTAGCGTGAAGGATGACTG
CCCTATGGGTTGTAAACTTCTTTTGTCCGGGAATAAAACCGCCTACGTGTAGGCGCTTGT
ATGTACCGGTACGAATAAGCATCGGCTAACTCCGTGT
>FBMWY7P01DTP4N 155       0      155
TGAGGAATATTGGTCAATGGACGAGAGTCTGAACCAGCCAAGTAGCGTGAAGGATGACTG
CCCTATGGGTTGTAAACTTCTTTTATACGGGAATAAAGTGTTCCACGCGTGGAATTTTGT
ATGTACCGTATGAATAAGGATCGGCTAACTCCGTA
>FBMWY7P01BGFJ7 155       0      155
TGAGGAATATTGGTCAATGGGCGAGAGCCTGAACCAGCCAAGTAGCGTGAAGGATGAAGG
TTCTATGGATTGTAAACTTCTTTTATAAGGGAATAACAGACATTACGTGTAGTGTTTTGC
ATGTACCTTATGAATAAGCATCGGCTAGCTCCGTG
>FBMWY7P01D8WA7 135       0      135
TGGGGAATATTGCACAATGGGGGAAACCCTGGTGCAGCAACGCCGCGTGAGTGATGAAGG
TTTTCGGATCGTAAAGCTCTGTCTTTGGGGAAGATAATGACGGTACCCAAGGAGGAAGCC
ACGGCTAACTACGTG
>FBMWY7P01A7KNJ 141       0      141
TGGGGAATATTGGACAATGGACCAAAAGTCTGATCCAGCAATTCTGTGTGCACGATGACG
GTCTTAGGATTGTAAAGTGCTTTCAATTGGGAAGAAAAAAATGACGGTACCAATAGAAGA
AGCGACGGCTAAATACGTGCA
>FBMWY7P01CD8X9 136       0      136
TGGGGAATATTGCACAATGGGGGAAACCCTGATGCAGCGACGCCGCGTGAGCGATGAAGT
ATTTCGGTATGTAAAGCTCTATCAGCAGGGAAGATAATGACGGTACCTGACTAAGAAGCA
CCGGCTAAATACGTGT
>FBMWY7P01D2BL4 138       0      138
TGGGGAATATTGCACAATGGGGGAAACCCTGGTGCAGCGACGCCGCGTGAGCGAAGAAGT
ATTTCGGTATGTAAAGCTCTATCAGCAGGGAAGAAAATGACGGTACCTGACTAAGAAGCC
CCGGCTAACTACGTGCCG
>FBMWY7P01EN4A2 158       0      158
TGAGGAATATTGGTCAATGGGCGCGAGCCTGAACCAGCCAAGTAGCGTGAAGGATGACTG
CCCTATGGGTTGTAAACTTCTTTTGTCCGGGAATAAAACCGCCTACGTGTAGGCGCTTGT
ATGTACCGGTACGAATAAGCATCGGCTAACTCCGTGCA
>FBMWY7P01A7LSF 134       0      134
TGGGGAATATTGCACAATGGGGGAAACCCTGATGCAGCACGCCGCGTGAGTGATGAAGGT
TTTCGGATCGTAAAGCTCTGTCTTTGGGGAAGATAATGACGGTACCCAAGGAGGAAGCCA
CGGCTAACTACGTG
>FBMWY7P01BXKVS 159       0      159
TGAGGAATATTGGTCAATGGGCGCGAGCCTGAACCAGCCAAGTAGCGTGAAGGATGACTG
CCCTATGGGTTGTAAACTTCTTTTGTCCGGGAATAAAACCGCCTACGTGTAGGCGCTTGT
ATGTACCGGTACGAATAAGCATCGGCTAACTCCGTGCCG
>FBMWY7P01CZ3GR 138       0      138
TGGGGAATATTGCACAATGGGGGAAACCCTGATGCAGCGACGCCGCGTGAGTGAAGAAGT
ATTTCGGTATGTAAAGCTCTATCAGCAGGGAAGAAAATGACGGTACCTGACTAAGAAGCC
CCGGCTAACTACGTGCCG
>FBMWY7P01DUTLP 139       0      139
TGGGGAATATTGGACAATGGACCAAAAGTCTGATCCAGCAATTCTGTGTGCACGATGACG
GTCTTAGGATTGTAAAGCGCTTTCAATTGGGAAGAAAAAAATGACGGTACCAATAGAAGA
AGCGACGGCTAAATACGTG
>FBMWY7P01EUTIU 139       0      139
TGGGGAATATTGGACAATGGACCAAAAGTCTGATCCAGCAATTCTGTGTGCACGATGACG
GTCTTAGGATTGTAAAGTGCTTTCAATCGGGAAAAAGAAAGTGATGGTACCGATAGAAGA
AGCGACGGCTAAATACGTG
>FBMWY7P01BX3VT 135       0      135
TGGGGAATATTGCACAATGGGGGAAACCCTGATGCAGCGACGCCGCGTGGAGGAAGAAGG
TCTTCGGATTGTAAACTCCTGTTGTTGGGGAAGATAATGACGGTACCCAACAAGGAAGTG
ACGGCTAACTACGTG
>FBMWY7P01C2NP2 150       0      150
TGGGGAATATTGCACAATGGGGGAAACCCTGATGCAGCGACGCCGCGTGAAGGAAGAAGT
ATCTCGGTATGTAAACTTCTATCAGCAGGAAAGATAATGACGGTACCTGACTAAGAAGCC
CCGGCTAACTACGTGCCCGCAGCCGGTAAT
>FBMWY7P01B27F5 160       0      160
TGGGGAATTTTGGACAATGGGGGCAACCCTGATCCAGCCATGCCGCGTGCAGGATGAAGG
TCTTCGGATTGTAAACTGCTTTTGTCAGGGACGAAAAGGATTGTGTTAATACCATGATCT
GCTGACGGTACCTGAAGAATAAGCACCGGCTAACTACGTG
>FBMWY7P01DR41E 159       0      159
GCAGTGAGGAATATTGGTCAATGGGCGAGAGCCTGAACCAGCCAAGTAGCGTGAAGGATG
AAGGTTCTATGGATTGTAAACTTCTTTTATAAGGGAATAACAGACATTACGTGTAGTGTT
TTGCATGTACCTTATGAATAAGCATCGGCTAACTCCGTG
>FBMWY7P01A815U 157       0      157
TGAGGAATATTGGTCAATGGGCGCGAGCCTGAACCAGCCAAGTAGCGTGAAGGATGACTG
CCCTATGGGTTGTAAACTTCTTTTGTCCGGGAATAAAACCGCCTACGTGTAGGCGCTTGT
ATGTACCGGTACGAATAAGCATCGGCTAACTCCGTGT
>FBMWY7P01D3Z68 135       0      135
TGGGGAATATTGCACAATGGGGGAAACCCTGATGCAGCGACGCCGCGTGGAGGAAGAAGG
TCTTCGGATTGTAAACTCCTGTTGTTGGGGAAGATAATGACGGTACCCAACAAGGAAGTG
ACGGCTAACTACGTA
>FBMWY7P01A2BKS 137       0      137
TGGGGAATATTGCACAATGGAGGAAACTCTGATGCAGCGACGCCGCGTGAGGGAAGAAGA
TTTTCGGATTGTAAACCTCTGTCTTCGGGGACGAAGTATGACGGTACCCGAGGAGGAAGC
CACGGCTAACTACGTGT
>FBMWY7P01C0OGQ 138       0      138
TGGGAATATTGGACAATGGACCAAAAGTCTGATCCAGCAATTCTGTGTGCACGATGAAGT
TTTTCGGAATGTAAAGTGCTTTCAGTTGGGAAGAAGAAAGTGACGGTACCAACAGAAGAA
GCGACGGCTAAATACGTG
>FBMWY7P01D5J08 156       0      156
TGAGGAATATTGGTCAATGGACGAGAGTCTGAACCAGCCAAGTAGCGTGAAGGATGACTG
CCCTATGGGTTGTAAACTTCTTTTATACGGGAATAAAGTGAGCCACGTGTGGTTTTTTGT
ATGTACCGTATGAATAAGGATCGGCTAACTCCGTGG
>FBMWY7P01A0TNT 136       0      136
TGGGGAATATTGCACAATGGGGGAAACCCTGATGCAGCGACGCCGCGTGAGTGAAGAAGT
ATTTCGGTATGTAAAGCTCTATCAGCAGGGAAGAAAGTGACGGTACCTGAATAAGAAGCC
CCGGCTAACTACGTGT
>FBMWY7P01AYEN1 137       0      137
TGGGGAATATTGCACAATGGGGGAAACCCTGATGCAGCGACGCCGCGTGGAGGAAGAAGG
TCTTCGGATTGTAAACTCCTGTTGTTGGGGAAGATAATGACGGTACCCAACAAGGAAGTG
ACGGCTAACTACGTGCA
>FBMWY7P01A51BX 156       0      156
TGAGGAATATTGGTCAATGGGCGCGAGCCTGAACCAGCCAAGTAGCGTGAAGGATGACTG
CCCTATGGGTTGTAAACTTCTTTTGTCCGGGAATAAAACCGCCTACGTGTAGGCGCTTGT
ATGTACCGGTACGAATAAGCATCGGCTAACTCCGTG
>FBMWY7P01DDFW5 139       0      139
TGGGGAATATTGGACAATGGACCAAAAGTCTGATCCAGCAATTCTGTGTGCACGATGAAG
TTTTTCGGAATGTAAAGTGCTTTCAGTTGGGAAGAAGAAAGTGACGGTACCAACAGAAGA
AGCGACGGCTAAATACGTG
>FBMWY7P01CZW02 160       0      160
TGGGGAATTTTGGACAATGGGGGCAACCCTGATCCAGCCATGCCGCGTGCAGGATGAAGG
TCTTCGGATTGTAAACTGCTTTTGTCAGGGACGAAAAGGATTGTGCTAATACCATGATCT
GCTGACGGTACCTGAAGAATAAGCACCGGCTAACTACGTG
>FBMWY7P01EKMQZ 160       0      160
TGAGGAATATTGGTCAATGGGGCGCGAGCCTGAACCAGCCAAGTAGCGTGAAGGATGACT
GCCCTATGGGTTGTAAACTTCTTTTGTCCGGGAATAAAACCGCCTACGTGTAGGCGCTTG
TATGTACCGGTACGAATAAGCATCGGCTAACTCCGTGCCT
>FBMWY7P01CKI17 139       0      139
TGGGGAATATTGGACAATGGACCAAAAGTCTGATCCAGCAATTCTGTGTGCACGATGACG
GTCTTAGGATTGTAAAGTGCTTTCAATTGGGAAGAAAAAAATGACGGTACCAATAGAAGA
AGCGACGGCTAAATACGTG
>FBMWY7P01C2459 156       0      156
TGAGGAATATTGGTCAATGGACGAGAGTCTGAACCAGCCAAGTAGCGTGAAGGATGACTG
CCCTATGGGTTGTAAACTTCTTTTATACGGGAATAAAGTGTTCCACGCGTGGAATTTTGT
ATGTACCGTATGAATAAGGATCGGCTAACTCCGTGG
>FBMWY7P01BY80W 161       0      161
TGGGGAATTTTGGACAATGGGGGCAACCCTGATCCAGCCATGCCGCGTGCAGGATGAAGG
TCTTCGGATTGTTAAACTGCTTTTGTCAGGGACGAAAAGGATTGTGCTAATACCATGATC
TGCTGACGGTACCTGAAGAATAAGCACCGGCTAACTACGTG
>FBMWY7P01C7PZS 138       0      138
TGGGGAATATTGCACAATGGGGGAAACCCTGATGCAGCGACGCCGCGTGAAGGAAGAAGT
ATCTCGGTATGTAAACTTCTATCAGCAGGGAAGATAATGACGGTACCTGACTAAGAAGCC
CCGGCTAACTACGTGCCG
>FBMWY7P01DJYB6 157       0      157
TGAGGAATATTGGTCAATGGACGAGAGTCTGAACCAGCCAAGTAGCGTGAAGGATGACTG
CCCTATGGGTTGTAAACTTCTTTTATACGGGAATAAAGTGAAGCACGTGTGCTTTTTTGT
ATGTACCGTATGAATAAGGATCGGCTAACTCCGTGCT
>FBMWY7P01CMBFC 26       0      26
TGGAGAATTATTGGTCAATGGGGACC
>FBMWY7P01B7KRJ 142       0      142
TGGGGAATATTGGACAATGGACCAAAAGTCTGATCCAGCAATTCTGTGTGCACGATGAAG
TTTTTCGGAATGTAAAGTGCTTTCAGTTGGGAAGAAGAAAGTGACGGTACCAACAGAAGA
AGCGACGGCTAAATACGTGCCG
>FBMWY7P01EBLLE 140       0      140
TGGGGAATATTGGACAATGGACCAAAAGTCTGATCCAGCAATTCTGTGTGCACGATGACG
GTCTTAGGATTGTAAAGTGCTTTCAATCGGGAAAAAAGAAAGTGATGGTACCGATAGAAG
AAGCGACGGCTAAATACGTG
>FBMWY7P01EPLGH 172       0      172
CCTGGAGGCAGCAGTGAGGAATATTGGTCAATGGACGAGAGTCTGAACCAGCCAAGTAGC
GTGAAGGATGACTGCCCTATGGGTTGTAAACTTCTTTTATACGGGAATAAAGTGAAGCAC
GTGTGCTTTTTTGTATGTACCGTATGAATAAGGATCGGCTAACTCCGTGCCT
>FBMWY7P01A09FP 138       0      138
TGGGGAATATTGCACAATGGGGGAACCCGTGATGCAGCAACGCCGCGTGAAGGAAGAAGT
ATTTCGGTATGTAAACTTCTATCGACAGGGAAGAAATAAATGACGGTACCTGAATAAGAA
GCACCGGCTAAATACGTG
>FBMWY7P01A0DEX 137       0      137
TGGGGAATATTGCACAAGTGGGGGAAACCCTGATGCAGCGACGCCGCGTGAAGGAAGAAG
TATCTCGGTATGTAAACTTCTATCAGCAGGGAAGAAAAATGACGGTACCTGACTAAGAAG
CCCCGGCTAACTACGTG
>FBMWY7P01A5BKA 162       0      162
TGGGGAATTTTGGACAATGGGGGCAACCCTGATCCAGCCATGCCGCGTGCAGGATGAAGG
TCTTCGGATTGTAAACTGCTTTTGTCAGGGACGAAAAGGATTCCGCTAATACCGGGATCT
GCTGACGGTACCTGAAGAATAAGCACCGGCTAACTACGTGCT
>FBMWY7P01EXIPU 157       0      157
TGAGGAATATTGGTCAATGGGCGAGAGCCTGAACCAGTCAAGTAGCGTGAAGGATGAAGG
TCCTACGGATTGTAAACTTCTTTTATACGGGAATAAAGTTTCCTACGTGTAGGATTTTGT
ATGTACCGTATGAATAAGCATCGGCTAACTCCGTGCT
>FBMWY7P01D3OAE 144       0      144
TGGGGAATATTGGACAATGGACCAAAAGTCTGATCCAGCAATTCTGTGTGCACGATGACG
GTCTTAGGATTGTAAAGTGCTTTCAATTGGGAAGAAAAAAAATAGACGGTACCAATAGAA
GGAGCGACGGCTAAATACGTGCCT
>FBMWY7P01CN88P 157       0      157
TGAGGAATATTGGTCAATGGGCGCGAGCCTGAACCAGCCAAGTAGCGTGAAGGATGACTG
CCCTATGGGTTGTAAACTTCTTTTGTCCGGGAATAAAACCGCCTACGTGTAGGCGCTTGT
ATGTACCGGTACGAATAAGCATCGGCTAACTCCGTGT
>FBMWY7P01C14J0 135       0      135
TGGGGAATATTGCACAATGGGGAAACCCTGATGCAGCGACGCCGCGTGGAGGAAGAAGGT
CTTCGGATTGTAAACTCCTGTTGTTGGGGAAGATAATGACGGTACCCAACAAGGAAGTGA
CGGCTAACTACGTGG
>FBMWY7P01COJ18 136       0      136
CGGGGAATATTGCACAATGGGGGAAACCCTGATGCAGCAACGCCGCGTGAGTGATGAAGG
TTTTCGGATCGTAAAGCTCTGTCTTTGGGGAAGATAATGACGGTACCCAAGGAGGAAGCC
ACGGCTAACTACGTGT
>FBMWY7P01B0NSA 157       0      157
TGAGGAATATTGGTCAATGGGCGAGAGCCTGAACCAGCCAAGTAGCGTGAAGGATGAAGG
TTCCATGGATTGTAAACTTCTTTTATAAGGGAATAACAGACATTACGTGTAGTGTTTTGC
ATGTACCTTATGAATAAGCATCGGCTAACTCCGTGCT
>FBMWY7P01CL5QA 164       0      164
TGGGGAATCTTCCGCAATGGGCGAAAGCCTGACGGAGCAATGCCGCGTGAGTGATGAAGG
AATTCGTTCCGTAAAACTCTTTTGTTTATGACGAATGTGCAGATTGTGAATAATTATTTG
TAATGACGGTAGTAAACGAATAAGCCACGGCTAACTACGTGCCT
>FBMWY7P01CWJ0S 139       0      139
TGGGGAATATTGGACAATGGACCAAAAGTCTGATCCAGCAATTCTGTGTGCACGATGAAG
TTTTTCGGAATGTAAAGTGCTTTCAGTTGGGAAGAAGAAAGTGACGGTACCAACAGAAGA
AGCGACGGCTAAATACGTG
>FBMWY7P01DF6QD 139       0      139
TGGGGAATATTGGACAATGGACCAAAAGTCTGATCCAGCAATTCTGTGTGCACGATGACG
GTCTTAGGATTGTAAAGTGCTTTCAATTGGGAAGAAAAAAATGACGGTACCAATAGAAGA
AGCGACGGCTAAATACGTG
>FBMWY7P01C5IXF 160       0      160
TGGGGAATATTGGACAATGGGGGCAACCCTGATCCAGCCATGCCGCGTGCAGGATGAAGG
TCTTCGGATTGTAAACTGCTTTTGTCAGGGACGAAAAGGATTGTGCTAATACCATGATCT
GCTGACGGTACCTGAAGAATAAGCACCGGCTAACTACGTG
>FBMWY7P01CJWBE 140       0      140
TGGGGAATATTGGACAATGGACCAAAAGTCTGATCCAGCAATTCTGTGTGCACGATGACG
GTCTTAGGATTGTAAAGTGCTTTCAATCGGGAAAAAGAAAGTGATGGTACCGATAGAAGA
AGCGACGGCTAAATACGTGT
>FBMWY7P01CZOOG 156       0      156
TGAGGAATATTGGTCAATGGGCGCGAGCCTGAACCAGCCAAGTAGCGTGAAGGATGACTG
CCCTATGGGTTGTAAACTTCTTTTGTCCGGGAATAAAACCGCCTACGTGTAGGCGCTTGT
ATGTACCGGTACGAATAAGCATCGGCTAACTCCGTG
>FBMWY7P01DVITX 159       0      159
TGAGGAATATTGGTCAATGGACGCAAGTCTGAACCAGCCAAGTAGCGTGCAGGATGACGG
CCCTCCGGGTTGTAAACTGCCTTTAGTTGGGAATAAAGTGCAGCTCGTGAGCTGTTTTGT
ATCCGTACATCAAGAAAAAGGACCGGCTAATTCCGTGCT
>FBMWY7P01DCQ8Y 155       0      155
TGAGGAATATTGGTCAATGGACGAGAGTCTGAACCAGCCAAGTAGCGTGAAGGATGACTG
CCCTATGGGTTGTAAACTTCTTTTATACGGGAATAAAGTGTTCCACGTGTGGAATTTTGT
ATGTACCGTATGAATAAGGATCGGCTAACTCCGTG
>FBMWY7P01DTPAT 160       0      160
TGGGGAATTTTGGACAATGGGGGCAACCCTGATCCAGCCATGCCGCGTGCAGGATGAAGG
TCTTCGGATTGTAAACTGCTTTTATCAGGGACGAAAAGAATTGTGCTAATACCATGATCT
GCTGACGGTACCTGAAGAATAAGCACCGGCTAACTACGTG
>FBMWY7P01D9MFS 156       0      156
TGAGGAATATTGGTCAATGGGCGCGAGCCTGAACCAGCCAAGTAGCGTGAAGGATGACTG
CCCTATGGGTTGTAAACTTCTTTTGTCCGGGAATAAAACCGCCTACGTGTAGGCGCTTGT
ATGTACCGGTACGAATAAGCATCGGCTAACTCCGTA
>FBMWY7P01EFCJC 156       0      156
TGAGGAATATTGGTCAATGGACGAGAGTCTGAACCAGCCAAGTAGCGTGAAGGATGACTG
CCCTATGGGTTGTAAACTTCTTTTATATGGGAAATAAAAAAGAGCACGTGTGCTCTATTG
TATGTACCTTATGAATAAGCATCGGCTAATTCCGCG
>FBMWY7P01EX81Y 136       0      136
TGGGGAATATTGCACAATGGGGGAAACCCTGATGCAGCGACGCCGCGTGAAGGAAGAAGT
ATCTCGGTATGTAAACTTCTATCAGCAGGGAAGAAAAATGACGGTACCTGACTAAGAAGC
CCCGGCTAACTACGTG
>FBMWY7P01AS0N2 41       0      41
CGGCCGGACGGTTAATCTGGAGGGCGGGCGTGGACGAAGGC
>FBMWY7P01B3DLG 160       0      160
TGGGGAATTTTGGACAATGGGGGCAACCCTGATCCAGCCATGCCGCGTGCAGGATGAAGG
TCTTCGGATTGTAAACTGCTTTTGTCAGGGACGAAAAGGATTGTGCTAATACCATGATCT
GCTGACGGTACCTGAAGAATAAGCACCGGCTAACTACGTG
>FBMWY7P01DWB6N 141       0      141
TGGGGAATATTGGACAATGGACCAAAAGTCTGATCCAGCAATTCTGTGTGCACGATGAAG
TTTTTCGGAATGTAAAGTGCTTTCAGTTGGGAAGAAGAAAGTGACGGTACCAACAGAAGA
AGCGACGGCTAAATACGTGCT
>FBMWY7P01B534S 141       0      141
TGGGGAATATTGGACAATGGACCAAAAGTTTGATCCAGCAATTCTGTGTGCACGATGACG
GTCTTAGGATTGTAAAGTGCTTTCAATTGGGAAGAAAAAAATGACGGTACCAATAGGAGA
AGCGACGGCTAGATACGTGCT
>FBMWY7P01DORDN 155       0      155
TGAGGAATATTGGTCAATGGACGAGAGTCTGAACCAGCCAAGTAGCGTGAAGGATGACTG
CCCTATGGGTTGTAAACTTCTTTTATACGGGAATAAAGTGAAGCACGTGTGCTTTTTTGT
ATGTACCGTATGAATAAGGATCGGCTAACTCCGCG
>FBMWY7P01A1CCN 138       0      138
TGGGGAATTTTGGACAATGGGGGCGAACCCTGATCCAGCCATGCCGCGTGCAGGATGAAG
GTCTCCGGATTGTAAACTCCTGTTGTTGGGGAAGATAATGACGGTACCCAACAAGGAAGT
GACGGCTAACTACGTGCT
>FBMWY7P01C48O1 156       0      156
TGAGGAATATTGGTCAATGGGCGCGAGCCTGAACCAGCCAAGTAGCGTGAAGGATGACTG
CCCTATGGGTTGTAAACTTCTTTTGTCCGGGAATAAAACCGCCTACGTGTAGGCGCTTGT
ATGTACCGGTACGAATAAGCATCGGCTAACTCCGTG
>FBMWY7P01B64OL 139       0      139
TGGGGAATATTGGACAATGGACCAAAAGTCTGATCCAGCAATTCTGTGTGCACGATGACG
GTCTTAGGATTGTAAAGTGCTTTCAATTGGGAAAGAAAAAATGACGGTACCAATAGAAGA
AGCGACGGCTAAATACGTA
>FBMWY7P01AGFQS 32       0      32
TGGGGAATATTGGACAATGGACCGAAAAGTAC
>FBMWY7P01EKUNJ 156       0      156
TGAGGAATATTGGTCAATGGACGAGAGTCTGAACCAGCCAAGTAGCGTGAAGGATGACTG
CCCTATGGGTTGTAAACTTCTTTTATACGGGAATAAAGTGAGCCACGTGTGGTTTTTTGT
ATGTACCGTATGAATAAGGATCGGCTAACTCCGTGT
>FBMWY7P01DKMIQ 140       0      140
TGGGGAATATTGGACAATGGACCAAAAGTCGTGATCCAGCAATTCTGTGTGCACGATGAC
GGTCTTAGGATTGTAAAGTGCTTTCAATCGGGAAAAAGAAAGTGATGGTACCGATAGAAG
AAGCGACGGCTAAATACGTG
>FBMWY7P01D21M6 155       0      155
TGAGGAATATTGGTCAATGGACGAGAGTCTGAACCAGCCAAGTAGCGTGAAGGATGACTG
CCCTATGGGTTGTAAACTTCTTTTATACGGGAATAAAGTGTTCCACGCGTGGAATTTTGT
ATGTACCGTATGAATAAGGATCGGCTAACTCCGNG
>FBMWY7P01EXTN5 138       0      138
TGGGGAATATTGCACAATGGGGGAAACCCTGATGCAGCGACGCCGCGTGAGTGAAGAAGT
ATTTCGGTATGTAAAGCTCTATCAGCAGGGAAGAAAGTGACGGTACCTGAATAAGAAGCC
CCGGCTAACTACGTGCCC
>FBMWY7P01EU06S 157       0      157
TGAGGAATATTGGTCAATGGGCGCGAGCCTGAACCAGCCAAGTAGCGTGAAGGATGACTG
CCCTATGGGTTGTAAACTTCTTTTGTCCGGGAATAAAACCGCCTACGTGTAGGCGCTTGT
ATGTACCGGTACGAATAAGCATCGGCTAACTCCGTGT
>FBMWY7P01BBM84 142       0      142
TGGGGAATATTGGACAATGGGACCAAAAGTCTGATCCAGCAATTCTGTGTGCACGATGAA
GTTTTTCGGAATGTAAAGTGCTTTCAGTTGGGAAGAAGAAAGTGACGGTACCAACAGAAG
AAGCGACGGCTAAATACGTGCA
>FBMWY7P01C44MC 156       0      156
TGAGGAATATTGGTCAATGGGCGCGAGCCTGAACCAGCCAAGTAGCGTGAGGGATGACTG
CCCTATGGGTTGTAAACTTCTTCTGTCCGGGAACAAAACCGCCTACGTGTAGGCGCTTGT
ATGTACCGGTACGAATAAGCATCGGCTAACTCCGTA
>FBMWY7P01B89UJ 155       0      155
TGAGGAATATTGGTCAATGGACGAGAGTCTGAACCAGCCAAGTAGCGTGAAGGATGACTG
CCCTATGGGTTGTAAACTTCTTTTATACGGGAATAAAGTGAAGCACGTGTGCTTTTTTGT
ATGTACCGTATGAATAAGGATCGGCTAACTCCGTG
>FBMWY7P01DGNU0 135       0      135
TGGGGAATATTGCACAATGGGGGAAACCCTGATGCAGCGACGCCGCGTGAAGGAAGAAGT
ATCTCGGTATGTAAACTTCTATCAGCAGGGAAGATAATGACGGTACCTGACTAAGAAGCC
CCGGCTAACTACGTA
>FBMWY7P01BIYMC 172       0      172
TGAGGAATATTGGTCAATGGGCGCGAGCCTGAACCAGCCAAGTAGCGTGAAGGATGACTG
CCCTATGGGTTGTAAACTTCTTTTGTCCGGGAATAAAACCGCCTACGTGTAGGCGCTTGT
ATGTACCGGTACGAATAAGCATCGGCTAACTCCGTGCCAGCGGCCCGGTAAT
>FBMWY7P01DQ37K 154       0      154
CCTACGAGGCAGCAGTGGGGAATATTGGACAATGGACCAAAAGTCTGATCCAGCAATTCT
GTGTGCACGATGACGGTCTTAGGATTGTAAAGTGCTTTCAATTGGGAAGAAAAAAATGAC
GGTACCAATAGAAGAAGCGACGGCTAAATACGTG
>FBMWY7P01C0ER2 155       0      155
TGAGGAATATTGGTCAATGGGCGAGAGCCTGAACCAGCCAAGTAGCGTGAAGGATGAAGG
TCCTACGGATTGTAAACTTCTTTTATACGGGAATAAAGTTTCCTACGTGTAGGATTTTGT
ATGTACCGTATGAATAAGCATCGGCTAACTCCGTG
>FBMWY7P01B1OFN 135       0      135
TGGGGGATATTGCACAATGGGGGAAACCCTGATGCAGCGACGCCGCGTGAGTGAAGAAGT
ACTTCGGTACGTAAAGCTCTATCAGCAGGGAAGAGAATGACGGTACCTGACTAAGAAGCC
CCGGCTAACTACGTG
>FBMWY7P01BODIW 135       0      135
TGGGGAATATTGCACAATGGGGGAAACCCTGATGCAGCGACGCCGCGTGAGTGAAGAAGT
ATTTCGGTATGTAAAGCTCTATCAGCAGGGAAGAAAGTGACGGTACCTGAATAAGAAGCC
CCGGCTAACTACGTG
>FBMWY7P01DURPQ 135       0      135
TGGGGAATATTGCACAATGGGGGAAACCCTGATGCAGCGACGCCGCGTGGAGGAAGAAGG
TCTTCGGATTGTAAACTCCTGTTGTTGGGGAAGATAATGACGGTACCCAACAAGGAAGTG
ACGGCTAACTACGTG
>FBMWY7P01DLENE 154       0      154
TGGGGAATATTGGACAATGGACCAAAAGTCTGATCCAGCAATTCTGTGTGCACGATGACG
GTCTTAGGATTGTAAAGTGCTTTCAATCGGGAAAAAGAAAGTGATGGTACCGATAGAAGA
AGCGACGGCTAAATACGTGCCGNNCGCCGGAGTA
>FBMWY7P01B8N19 157       0      157
TAGGGAATTTTCGGCAATGGGCGAAAGCCTGACCGAGCAATGCCGCGTGAGTGATGAAGG
TCTTCGGATTGTAAAGCTCTGTTGTAAAGGAAGAATATTACATATCAACTATGTAACTGA
CGGTACTTTACCAGAAAGTCACGGCTAACTTCGTGCA
>FBMWY7P01DS3UT 155       0      155
TGAGGAATATTGGTCAATGGGCGAGAGCCTGAACCAGCCAAGTAGCGTGAAGGATGAAGG
TTCTATGGATTGTAAACTTCTTTTATAAGGGAATAACAGACATTACGTGTAGTGTTTTGC
ATGTACCTTATGAATAAGCATCGGCTAACTCCGTG
>FBMWY7P01DL8P2 155       0      155
TGAGGAATATTGGTCAATGGACGAGAGTCTGAACCAGCCAAGTAGCGTGAAGGATGACTG
CCCTATGGGTTGTAAACTTCTTTTATACGGGAATAAAGTTAGCCACGTGTGGTTTTTTGT
ATGTACCGTATGAATAAGGATCGGCTAACTCCGTG
>FBMWY7P01A06D2 156       0      156
TGAGGAATATTGGTCAATGGGCGCGAGCCTGAACCAGCCAAGTAGCGTGAAGGATGACTG
CCCTATGGGTTGTAAACTTCTTTTGTCCGGGAATAAAACCGCCTACGTGTAGGCGCTTGT
ATGTACCGGTACGAATAAGCATCGGCTAACTCCGTG
>FBMWY7P01EM8KQ 162       0      162
TGGGGAATCTTCCGCAATGGGCGAAAGCCTGACGGAGCAATGCCGCGTGAGTGATGAAGG
AATTCGTTCCGTAAAACTCTTTTGTTTATGACGAATGTGCAGATTGTGAATAATTATTTG
TAATGACGGTAGTAAACGAATAAGCCACGGCTAACTACGTGT
>FBMWY7P01COQRU 139       0      139
TGGGGAATATTGCACAAGTGGGGGAAACCCTGATGCAGCGACGCCGCGTGGAGGAAGAAG
GTCTTCGGATTGTAAACTCCTGTTGTTGGGGAAGATAATGACGGTACCCAACAAGGAAGT
GACGGCTAACTACGTGCCG
>FBMWY7P01D1BWV 137       0      137
TGGGGAATATTGCACAATGGGGGAAACCCTGACGCAGCGACGCCGCGTGAAGGAAGAAGT
ATCTCGGTATGTAAACTTCTATCAGCAGGGAAGATAATGACGGTACCTGACTAAGAAGCC
CCGGCTAACTACGTGCT
>FBMWY7P01CIF49 142       0      142
TGGGGAATATTGGACAATGGACCAAAAGTCTGATCCAGCAATTCTGTGTGCACGATGACG
GTCTTAGGATTGTAAAGTGCTTTCAATTGGGAAGAAAAAAAATAGACGGTACCAATAGAA
GAAGCGACGGCTAAATACGTGT
>FBMWY7P01BPRVC 166       0      166
GGCGGTGGGGAATCTTCCGCAATGGGCGAAAGCCTGACGGAGCAATGCCGCGTGAGTGAT
GAAGGAATTCGTTCCGTAAAACTCTTTTGTTTATGACGAATGTGCAGATTGTGAATAATT
ATTTGTAATGACGGTAGTAAACGAATAAGCCACGGCTAACTACGTG
>FBMWY7P01D8UPA 139       0      139
TGGGGAATATTGGACAATGGACCAGAAGTCTGATCCAGCAATTCTGTGTGCACGATGACG
GTCTTAGGATTGTAAAGTGCTTTCAATTGGGAAGAAAAAAATGCGGTACCAATAGAAGAA
GCGACGGCTAAATACGTGT
>FBMWY7P01DUSEA 155       0      155
TGAGGAATATTGGTCAATGGACGAGAGTCTGAACCAGCCAAGTAGCGTGAAGGAAGACTG
CCCTATGGGTTGTAAACTTCTTTTATAAGGGAATAAAGTCAGGTACGTGTACCTGTTTGT
ATGTACCTTATGAATAAGCATCGGCTAACTCCGTG
>FBMWY7P01BUKL7 139       0      139
TGGGGAATATTGGACAATGGACCAAAAGTCTGATCCAGCAATTCTGTGTGCACGATGACG
GTCTTAGGATTGTAAAGTGCTTCCAATCGGGAAAAAGAAAGTGATGGTACCGATAGGAGA
AGCGACGGCTAAATACGTG
>FBMWY7P01BO30S 135       0      135
TGGGGGATATTGCACAATGGGGGAAACCCTGATGCAGCGACGCCGCGTGAGTGAAGAAGT
ACTTCGGTACGTAAAGCTCTATCAGCAGGGAAGAGAATGACGGTACCTGACTAAGAAGCC
CCGGCTAACTACGTA
>FBMWY7P01C3SWQ 135       0      135
TGGGGAATATTGCACAATGGGGGAAACCCTGATGCAGCGACGCCGCGTGGAGGAAGAAGG
TCTTCGGATTGTAAACTCCTGTTGTTGGGGAAGATAATGACGGTACCCAACAAGGAAGTG
ACGGCTAACTACGTG
>FBMWY7P01ASG06 88       0      88
TGGGGAATATTGCACAATGGGCGCAAGCCTGATGCAGCAACGCCGCGTGAGCGATGAAGG
CCTGGTCGTAAGACTCTGTCCTCAGAGA
>FBMWY7P01D7MGM 141       0      141
TGGGGAATATTGGACAATGGACCAAAAGTCTGATCCAGCAATTCTGTGTGCACGATGAAG
TTTTTCGGAATGTAAAGTGCTTTCAGTTGGGAAGAAGAAAGTGACGGTACCAACAGAAGA
AGCGACGGCTAAATACGTGCT
>FBMWY7P01DRUF6 138       0      138
TGGGAATATTGGACAATGGACCAAAAGTCTGATCCAGCAATTCTGTGTGCACGATGAAGT
TTTTCGGAATGTAAAGTGCTTTCAGTTGGGAAGAAGAAAGTGACGGTACCAACAGAAGAA
GCGACGGCTAAATACGTG
>FBMWY7P01EQKCB 136       0      136
TAGGGAATATTGCACAATGGGGGAAACCCTGATGCAGCGACGCCGCGTGAAGGAAGAAGT
ATCTCGGTATGTAAACTTCTATCAGCAGGGAAGACAATGACGGTACCTGACTAAGAAGCC
CCGGCTAACTACGTGT
>FBMWY7P01DTA55 156       0      156
GGTGAGGAATATTGGTCAATGGACGAGAGTCTGAACCAGCCAAGTAGCGTGAAGGATGAC
TGCCCTATGGGTTGTAAACTTCTTTTATATGGGAATAAAAAGAGTACGTGTGCTCTATTG
TATGTACCTTATGAATAAGCATCGGCTAATTCCGTG
>FBMWY7P01B26GE 139       0      139
TGGGGAATATTGGACAATGGACCAAAAGTCTGATCCAGCAATTCTGTGTGCACGATGACG
GTCTTAGGATTGTAAAGTGCTTTCAATCGGGAAAAAGAAAGTGATGGTACCGATAGAAGA
AGCGACGGCTAAATACGTG
>FBMWY7P01EV5K6 136       0      136
TAGGGAATATTGCACAATGGGGGAAACCCGTGATGCAGCGACGCCGCGTGAAGGAAGAAG
TATCTCGGTATGTAAACTTCTATCAGCAGGGAAGACAATGACGGTACCTGACTAAGAAGC
CCCGGCTAACTACGTG
>FBMWY7P01CPJ54 139       0      139
TGGGGAATATTGGACAATGGACCAAAAGTCTGATCCAGCAATTCTGTGTGCACGATGAAG
TTTTTCGGAATGTAAAGTGCTTTCAGTTGGGAAGAAGAAAGTGACGGTACCAACAGAAGA
AGCGACGGCTAAATACGTG
>FBMWY7P01BFWXK 136       0      136
TGGGGAATCTTGCGCAATGGGGGGAACCCTGACGCAGCGACGCCGCGTGCGGGACGAAGG
CCCTCGGGTCGTAAACCGCTTTCAGCAGGGATGAGACAAGACGGTACCTGCAGAAGAAGC
CCCGGCTAACTACGTG
>FBMWY7P01DOAM5 135       0      135
TGGGGAATATTGCACAATGGAGGAAACTCTGATGCAGCGACGCCGCGTGAGTGAAGAAGT
ATTTCGGTATGTAAAGCTCTATCAGCAGGGAAGATAATGACGGTACCTGACTAAGAAGCT
CCGGCTAAATACGTG
>FBMWY7P01DXOBL 161       0      161
TGGGGAATTTTGGACAATGGGGGCAACCCTGATCCAGCCATGCCGCGTGCAGGATGAAGG
TCTTCGGATTGTAAACTGCTTTTGTCAGGGACGAAAAGGATTGTGTTAATACCATGATCT
GCTGACGGTACCTGAAGAATAAGCACCGGCTAACTACGTGT
>FBMWY7P01ERGKT 136       0      136
TGGGGAATATTGCACAATGGGGGAAACCCTGATGCAGCGACGCCGCGTGGAGGAAGAAGG
TCTTCGGATTGTAAACTCCTGTTGTTGGGGAAGATAATGACGGTACCCAACAAGGAAGTG
ACGGCTAACTACGTGG
>FBMWY7P01D0LYH 139       0      139
TGGGGAATATTGGACAATGGACCAAAAGTCTGATCCAGCAATTCTGTGTGCACGATGAAG
TTTTTCGGAATGTAAAGTGCTTTCAGTTGGGAAGAAGAAAGTGACGGTACCAACAGAAGA
AGCGACGGCTAAATACGTG
>FBMWY7P01DB0M8 35       0      35
TGAGGAATATTGGTCAATGGGCGCGAGCCACANCA
>FBMWY7P01EIN1E 161       0      161
TGGGGAATCTTCCGCAATGGGCGAAAGCCTGACGGAGCAATGCCGCGTGAGTGATGAAGG
AATTCGTTCCGTAAAACTCTTTTGTTTATGACGAATGTGCAGATTGTGAATAATTATTTG
TAATGACGGTAGTAAACGAATAAGCCACGGCTAACTACGTG
>FBMWY7P01DZ4CO 136       0      136
TGGGGAATATTGCACAATGGGGGAAACCCGTGATGCAGCGACGCCGCGTGGAGGAAGGAG
GTCTTCGGATTGTAAACTCCTGTTGTTGGGGAAGATAATGACGGTACCCAACAAGGAAGT
GACGGCTAACTACGTG
>FBMWY7P01B75CH 139       0      139
TGGGGAATATTGGACAATGGACCAAAAGTCTGATCCAGCAATTCTGTGTGCACGATGACG
GTCTTAGGATTGTAAAGTGCTTTCAATCGGGAAAAAGAAAGTGATGGTACCGATAGAAGA
AGCGACGGCTAAATACGTG
>FBMWY7P01CIQAL 158       0      158
TGAGGAATATTGGTCAATGGACGAGAGTCTGAACCAGCCAAGTAGCGTGAAGGATGACTG
CCCTATGGGTTGTAAACTTCTTTTATATGGGAATAAAAAAGAGCACGTGTGCTCTATTGT
ATGTACCTTATGAATAAGCATCGGCTAATTCCGTGCCT
>FBMWY7P01BWV7B 135       0      135
TGGGGGATATTGCACAATGGGGGAAACCCTGATGCAGCGACGCCGCGTGAGTGAAGAAGT
ACTTCGGTACGTAAAGCTCTATCAGCAGGGAAGAGAATGACGGTACCTGACTAAGAAGCC
CCGGCTAACTACGTG
>FBMWY7P01CBJC7 156       0      156
TGAGGAATATTGGTCAATGGACGAGAGTCTGAACCAGCCAAGTAGCGTGAAGGATGACTG
CCCTATGGGTTGTAAACTTCTTTTATACGGGAATAAAGTGAAGCACGTGTGTCTTTTTTG
TATGTACCGTATGAATAAGGATCGACTAACTCCGTG
>FBMWY7P01BHSC9 135       0      135
TGGGGAATATTGCACAATGGGCGAAAGCCTGATGCAGCGACGCCGCGTGGGTGAAGAAGT
TTTTCGGAATGTAAAGCCCTATCAGCAGGGAAGAAAATGACGGTACCTGACTAAGAAGCC
CCGGCTAACTACGTG
>FBMWY7P01DURUB 154       0      154
TGAGGAATATTGGTCAATGGACGCAAGTCTGAACCAGCCAAGTAGCGTGCAGGACGACGG
CCCTCCGGGTTGTAAACTGCTTTTAGTTGGGAATAAAGTGCAGCTCGTGAGCTGTTTTGT
ATGTACCATCAGAAAAAGGCCGGCTAATTCCGTG
>FBMWY7P01BUPYQ 158       0      158
TGAGGAATATTGGTCAATGGGCGCGAGCCTGAACCAGCCAAGTAGCGTGAAGGATGACTG
CCCTATGGGTTGTAAACTTCTTTTGTCCGGGAATAAAACCGCCTACGTGTAGGCGCTTGT
ATGTACCGGTACGAATAAGCATCGGCTAACTCCGTGCT
>FBMWY7P01D3LO3 140       0      140
TGGGGAATATTGGACAATGGACCAAAAGTCTGATCCAGCAATTCTGTGTGCACGATGACG
GTCTTAGGATTGTAAAGTGCTTTCAATTGGGAAGAAAAAAATGACGGTACCAATAGAAGA
AGCGACGGCTAAATACGTGT
>FBMWY7P01E0Y1E 139       0      139
TGGGGAATATTGGACAATGGACCAAAAGTCTGATCCAGCAATTCTGTGTGCACGATGACG
GTCTTAGGATTGTAAAGTGCTTTCAATTGGGAAGAAAAAAATGACGGTACCAATAGAAGA
AGCGACGGCTAAATACGTG
>FBMWY7P01AVG6B 161       0      161
TGGGGAATCTTCCGCAATGGGCGAAAGCCTGACGGAGCAATGCCGCGTGAGTGATGAAGG
AATTCGTTCCGTAAAACTCTTTTGTTTATGACGAATGTGCAGATTGTGAATAATTATTTG
TAATGACGGTAGTAAACGAATAAGCCACGGCTAACTACGTG
>FBMWY7P01DKEAG 157       0      157
TGAGGAATATTGGTCAATGGACGAGAGTCTGAACCAGCCAAGTAGCGTGAAGGATGACTG
CCCTATGGGTTGTAAACTTCTTTTATACGGGAATAAAGTGAAGCACGTGTGCTTTTTTGT
ATGTACCGTATGAATAAGGATCGGCTAACTCCGTGCT
>FBMWY7P01BC6HX 148       0      148
TGGGGAATATTGCACAATGGGGGAAACCCTGATGCAGCGACGCCGCGTGAAGGAAGAAGT
ATCTCGGTATGTAAACTTCTATCAGCAGGGAAGAAAATGACGGTACCTGACTAAGAAGCC
CCGGCTAACTACGTGCCANNCGCGAGTA
>FBMWY7P01DHF8U 155       0      155
TGAGGAATATTGGTCAATGGGCGAGAGCCTGAACCAGCCAAGTAGCGTGAAGGATGAAGG
TCCTACGGATTGTAAACTTCTTTTATACGGGAATAAAGTTTCCTACGTGTAGGATTTTGT
ATGTACCGTATGAATAAGCATCGGCTAACTCCGTG
>FBMWY7P01DWHPK 137       0      137
TCGGGAATATTGCGCAATGGGAGGAAACCCTGACGCAGTGACGCCGCGTGCAGGAAGAAG
GTTTTCGGATTGTAAACTGCTTTAGACAGGGAAGAAACAAGACAGTACCTGTAGAATAAG
CTCCGGCTAACTACGTG
>FBMWY7P01BLDK2 138       0      138
TGGGGAATATTGCACAATGGGGGAAACCCTGATGCAGCGACGCCGCGTGAGCGATGAAGT
ATTTCGGTATGTAAAGCTCTATCAGCAGGGAAGAAAATGACGGTACCTGACTAAGAAGCC
CCGGCTAACTACGTGCCG
>FBMWY7P01CTINO 155       0      155
TGAGGAATATTGGTCAATGGACGAGAGTCTGAACCAGCCAAGTAGCGTGAAGGATGACTG
CCCTATGGGTTGTAAACTTCTTTTATATGGGAATAAAAAAGAGCACGTGTGCTCTATTGT
ATGTACCTTATGAATAAGCATCGGCTAATTCCGTG
>FBMWY7P01DFFZI 155       0      155
TGAGGAATATTGGTCAATGGGCGAGAGCCTGAACCAGCCAAGTAGCGTGAAGGATGAAGG
TCCTACGGATTGTAAACTTCTTTTATACGGGAATAAAGTTTCCTACGTGTAGGATTTTGT
ATGTACCGTATGAATAAGCATCGGCTAACTCCGTG
>FBMWY7P01DD97J 139       0      139
TGGGGAATATTGGACAATGGACCAAAAGTCTGATCCAGCAATTCTGTGTGCACGATGACG
GTCTTAGGATTGTAAAGTGCTTTCAATCGGGAAAAAGAAAGTGATGGTACCGATAGAAGA
AGCGACGGCTAAATACGTG
>FBMWY7P01BZZSK 164       0      164
TGGGGAATCTTCCGCAATGGGCGAAAGCCTGACGGAGCAATGCCGCGTGAGTGATGAAGG
AATTCGTTCCGTAAAACTCTTTTGTTTATGACGAATGTGCAGATTGTGAATAATTATTTG
TAATGACGGTAGTAAACGAATAAGCCACGGCTAACTACGTGCCC
>FBMWY7P01D2L1M 160       0      160
TGGGGAATTTTGGACAATGGGGGCAACCCTGATCCAGCCATGCCGCGTGCAGGATGAAGG
TCTTCGGATTGTAAACTGCTTTTGTCAGGGACGAAAAGGATTGTGTTAATACCATGATCT
GCTGACGGTACCTGAAGAATAAGCACCGGCTAACTACGTG
>FBMWY7P01DANJ9 156       0      156
CCTACGGGGAGACAGCAGTGGGGAATATTGCACAATGGGGGGAACCCTGATGCAGCAACG
CCGCGTGAAGGAAGAAGTATTTCGGTATGTAAACTTCTATCGACAGGGAAGAAATAGATG
ACGGTACCTGAATAAGAAGCACCGGCTAAATACGTG
>FBMWY7P01CNGFD 137       0      137
TGGGGAATATTGCACAAGTGGGGGAAACCCTGATGCAGCGACGCCGCGTGGAGGAAGAAG
GTCTTCGGATTGTAAACTCCTGTTGTTGGGGAAGATAATGACGGTACCCAACAAGGAAGT
GACGGCTAACTACGTGT
>FBMWY7P01C8J9J 156       0      156
TGAGGAATATTGGTCAATGGGCGCGAGCCTGAACCAGCCAAGTAGCGTGAAGGATGACTG
CCCTATGGGTTGTAAACTTCTTTTGTCCGGGAATAAAACCGCCTACGTGTAGGCGCTTGT
ATGTACCGGTACGAATAAGCATCGGCTAACTCCGTG
>FBMWY7P01ECN39 160       0      160
TGGGGAATTTTGGACAATGGGGGCAACCCTGATCCAGCCATGCCGCGTGCAGGATGAAGG
TCTTCGGATTGTAAACTGCTTTTGTCAGGGACGAAAAGGATTGTGCTAATACCATGATCT
GCTGACGGTACCTGAAGAATAAGCACCGGCTAACTACGTG
>FBMWY7P01CGL4L 139       0      139
TGGGGAATATTGGACAATGGATCAAAAGTCTGATCCAGCAATTCTGTGTGCACGATGACG
GTCTTAGGATTGTAAAGTGCTTTCAATCGGGAAAAAGAAAGTGATGGTACCGATAGAAGA
AGCGACGGCTAAATACGTG
>FBMWY7P01CTN8N 157       0      157
TGAGGAATATTGGTCAATGGGCGCGAGCCTGAACCAGCCAAGTAGCGTGAAGGATGACTG
CCCTATGGGTTGTAAACTTCTTTTGTCCGGGAATAAAACCGCCTACGTGTAGGCGCTTGT
ATGTACCGGTACGAATAAGCATCGGCTAACTCCGTGT
>FBMWY7P01CRVYG 156       0      156
TGAGGAATATTGGTCAATGGGCGCGAGCCTGAACCAGCCAAGTAGCGTGAAGGATGACTG
CCCTATGGGTTGTAAACTTCTTTTGTCCGTGAATAAAACCGCCTACGTGTAGGCGCTTGT
ATGTACCGGTACGAATAAGCATCGGCTAACTCCGTG
>FBMWY7P01CYKT2 140       0      140
TGGGGAATATTGGACAATGGACCAAAAGTCTGATCCAGCAATTCTGTGTGCACGATGAAG
TTTTTCGGAATGTAAAGTGCTTTCAGTTGGGAAGAAGAAAGTGACGGTACCAACAGAAGA
AGCGACGGCTAAATACGTGT
>FBMWY7P01BALO5 135       0      135
TGGGGAATATTGCACAATGGGGGAAACCCTGATGCAGCGACGCCGCGTGGAGGAAGAAGG
TCTTCGGATTGTAAACTCCTGTTGTTGGGGAAGATAATGACGGTACCCAACAAGGAAGTG
ACGGCTAACTACGTG
>FBMWY7P01DXKNI 136       0      136
TAGGGAATATTGCACAATGGGGAAACCCTGATGCAGCGACGCCGCGTGAAGGAAGAAGTA
TCTCGGTATGTAAACTTCTATCAGCAGGGAAGACAATGACGGTACCTGACTAAGAAGCCC
CGGCTAACTACGTGCA
>FBMWY7P01AP01H 136       0      136
TGGGGAATATTGCACAATGGGGGAAACCCTGATGCAGCGACGCCGCGTGAAGGAAGAAGT
ATCTCGGTATGTAAACTTCTATCAGCAGGGAAGAAAATGGCGGTACCTGACTAAGAAGCC
CCGGCTAACTACGTGT
>FBMWY7P01BHYLB 137       0      137
TGGGGAATATTGGACAATGGACCAAAAGTCTGATCCAGCAATTCTGTGTGCACGATGAAG
TTTTTCGGAATGTAAAGTGCTTTCAGTTGGGAAGAAGAAAGTGCGGTACCAACAGAAGAA
GCGCGGCTAAATACGTG
>FBMWY7P01CODL5 143       0      143
GTGGGGAATATTGGACAATGGACCAAAAGTCTGATCCAGCAATTCTGTGTGCACGATGAC
GGTCTTAGGATTGTAAAGTGCTTTCAATCGGGAAAAAGAAAGTGATGGTACCGATAGAAG
AAGCGACGGCTAAATACGTGCCG
>FBMWY7P01CKD7I 140       0      140
TGGGGAATATTGGACAATGGACCAGAAGTCTGATCCAGCAATTCTGTGTGCACGATGACG
GTCTTAGGATTGTAAAGTGCTTTCAATTGGGAAGAAAAAAATGACGGTACCAATAGAAGA
AGCGACGGCTAAATACGTGG
>FBMWY7P01BQHGZ 155       0      155
TGGGGAATATTGGACAATGGACCAAAAGTCTGATCCAGCAATTCTGTGTGCACGATGACG
GTCTTAGGATTGTAAAGTGCTTTCAATTGGGAAGAAAAAAATGACGGTACCAATAGAAGA
AGCGACGGCTAAATACGTGCCGGCAGCGCGGTAAT
>FBMWY7P01BZ3KG 137       0      137
TGGGGAATATTGCACAATGGGGGAAACCCTGATGCAGCGACGCCGCGTGGAGGAAGAAGG
TCTTCGGATTGTAAACTCCTGTTGTTGGGGAAGATAATGACGGTACCCAACAAGGAAGTG
ACGGCTAACTACGTGCT
>FBMWY7P01BZH3P 141       0      141
TGGGGAATATTGGACAATGGACCAAAAAGTCTGATCCAGCAATTCTGTGTGCACGATGAA
GTTTTTCGGAATGTAAAGTGCTTTCAGTTGGGAAGAAGAAAGTGACGGTACCAACAGAAG
AAGCGACGGCTAAATACGTGT
>FBMWY7P01ET9Y4 107       0      107
TGGGGAATATTGGACAATGGACCAAAAGTACTGATCCAGCAATTCTGTGTGCACGATGAC
GGTCTTAGGATTGTAAGTAGCTTTCTAATTAGGGTAAAGGAAAAAAA
>FBMWY7P01BUUXK 174       0      174
CCTACGGGCAGCAGTAGGGAATTTTCGGCAATGGGCGAAAGCCTGACCGAGCAACGCCGC
GTGAGGGAGGAAGTACTTCGGTATGTAAACCTCTGTTATAAAGGAAGAACGGTACATGGA
GGGAATGCCATGTAAGTGACGGTACTTTATGAGGAAGCCACGGCTAACTACGTG
>FBMWY7P01A1O8B 163       0      163
TGGGGAATTTTGGACAATGGGGGCAACCCTGATCCAGCCATGCCGCGTGCAGGATGAAGG
TCTTCGGATTGTAAACTGCTTTTGTCAGGGACGAAAGGGATTGTGCTAATACCATGATCT
GCTGACGGTACCTGAAGAATAAGCACCGGCTAACTACGTGCCG
>FBMWY7P01B9F3F 155       0      155
TACGGAGGCAGCAGTGGGGAATATTGGACAATGGACCAAAAGTCTGATCCAGCAATTCTG
TGTGCACGATGACGGTCTTAGGATTGTAAAGTGCTTTCAATCGGGAAAAAGAAAGTGATG
GTACCAATAGAAGAAGCGACGGCTAAATACGTGCT
>FBMWY7P01EOOR4 155       0      155
TGAGGAATATTGGTCAATGGACGAGAGTCTGAACCAGCCAAGTAGCGTGAAGGAAGACTG
CCCTATGGGTTGTAAACTTCTTTTATAAGGGAATAAAGTCAGGTACGTGTACCTGTTTGT
ATGTACCTTATGAATAAGCATCGGCTAACTCCGTG
>FBMWY7P01EHYKP 157       0      157
TGAGGAATATTGGTCAATGGACGAGAGTCTGAACCAGCCAAGTAGCGTGAAGGATGACTG
CCCTATGGGTTGTAAACTTCTTTTATACGGGAATAAAGTGAAGCACGTGTGCTTTTTTGT
ATGTACCGTATGAATAAGGATCGGCTAACTCCGTGCT
>FBMWY7P01BSNWB 138       0      138
TGGGGAATATTGCACAATGGGGGAAACCCTGGTGCAGCGACGCCGCGTGAGCGAAGAAGT
ATTTCGGTATGTAAAGCTCTATCAGCAGGGAAGAAAATGACGGTACCTGACTAAGAAGCC
CCGGCTAACTACGTGCCG
>FBMWY7P01COJW6 162       0      162
TGGGGAATCTTCCGCAATAGGCGAAAGCCTGACGGAGCAACGCCGCGTGAACGATGAAGG
TCTTAGGATCGTAAAGTTCTGTTGTTAGGGACGAAGGGTAAGAATCATAATAAGGTTTTT
ATTTGACGGTACCTAACGAGGAAGCCACGGCTAACTACGTGA
>FBMWY7P01CH2Y6 142       0      142
TGGGGAATATTGGACAATGGACCAAAAGTCTGATCCAGCAATTCTGTGTGCACGATGACG
GTCTTAGGATTGTAAAGTGCTTTCAATCGGGAAAAAGAAAGTGATGGTACCGATAGAAGA
AGCGACGGCTAAATACGTGCCT
>FBMWY7P01DU0MK 137       0      137
TAGGGAATATTGCACAATGGGGGAAACCCTGATGCAGCGACGCCGCGTGAAGGAAGAAGT
ATCTCGGTATGTAAACTTCTATCAGCAGGGAAGACAATGACGGTACCTGACTAAGAAGCC
CCGGCTAACTACGTGCT
>FBMWY7P01DQVIV 172       0      172
TGAGGAATATTGGTCAATGGGCGCGAGCCTGAACCAGCCAAGTAGCGTGAAGGATGACTG
CCCTATGGGTTGTAAACTTCTTTTGTCCGGGAATAAAACCGCCTACGTGTAGGCGCTTGT
ATGTACCGGTACGAATAAGCATCGGCTAACTCCGTGCCAGAGCTGCGGTAAT
>FBMWY7P01DZCAZ 139       0      139
TGGGGAATATTGGACAATGGACCAAAAGTCTGATCCAGCAATTCTGTGTGCACGATGACG
GTCTTAGGATTGTAAAGTGCTTTCAATCGGGAAAAAGAAAGTGATGGTACCGATAGAAGA
AGCGACGGCTAAATACGTG
>FBMWY7P01AV7D8 68       0      68
TAGGGAATATTGCACAATGGGGGAAACCCTGATGCAGCCATGCCGCGTGTGTGAAGAAGG
CTGTGTAG
>FBMWY7P01AQ6I4 136       0      136
TGGGGAATATTGCACAATGGGGGAAACCCGTGATGCAGCGACGCCGCGTGAGCGATGAAG
TATTTCGGTATGTAAAGCTCTATCAGCAGGGAAGATAATGACGGTACCTGACTAAGAAGC
ACCGGCTAAATACGTA
>FBMWY7P01A0EEW 156       0      156
TGAGGAATATTGGTCAATGGGCGCGAGCCTGAACCAGCCAAGTAGCGTGAAGGATGACTG
CCCTATGGGTTGTAAACTTCTTTTGCCGGGAATAAAACCGCCTACGTGTAGGCGCTTGTA
TGTACCGGTACGAATAAGCATCGGCTAACTCCGTGG
>FBMWY7P01CYSLN 134       0      134
TGGGGAATATTGCACAATGGGGGAAACCCTGATGCAGCGACGCCGCGTGAGCGAAGAAGT
ATTTCGGTATGTAAAGCTCTATCAGCAGGGAAGAAAGTGACGGTACCTGACTAAGAAGCC
CCGGCTAACTACGT
>FBMWY7P01CQH54 158       0      158
TGAGGAATATTGGTCAATGGGCGCGAGCCTGAACCAGCCAAGTAGCGTGAAGGATGACTG
CCCTATGGGTTGTAAACTTCTTTTGTCCGGGAATAAAACCGCCTACGTGTAGGCGCTTGT
ATGTACCGGTACGAATAAGCATCGGCTAACTCCGTGCT
>FBMWY7P01A942W 158       0      158
TGAGGAATATTGGTCAATGGACGAGAGTCTGAACCAGCCAAGTAGCGTGAAGGATGACTG
CCCTATGGGTTGTAAACTTCTTTTATACGGGAATAAAGTGAAGCACGTGTGCTTTTTTGT
ATGTACCGTATGAATAAGGATCGGCTAACTCCGTGCCC
>FBMWY7P01BNPTA 139       0      139
TGGGGAATATTGGACAATGGACCAAAAGTCTGATCCAGCAATTCTGTGTGCACGATGAAG
TTTTTCGGAATGTAAAGTGCTTTCAGTTGGGAAGATGAAAGTGACGGTACCAACAGAAGA
AGCGACGGCTAAATACGTG
>FBMWY7P01DBCIU 156       0      156
TGAGGAATATTGGTCAATGGACGAGAGTCTGAACCAGCCAAGTAGCGTGAAGGATGACTG
CCCTATGGGTTGTAAACTTCTTTTATACGGGAATAAAGTGAAGCACGTGTGCTTTTTTGT
ATGTACCGTATGAATAAGGATCGGCTAACTCCGTGT
>FBMWY7P01B76FU 149       0      149
TGGGGAATATTGCACAATGGGGGAAACCCTGATGCAGCGACGCCGCGTGGAGGAAGAAGG
TCTTCGGATTGTAAACTCCTGTTGTTGGGGAAGATAATGACGGTACCCAACAAGGAAGTG
ACGGCTAACTACGTGCCGNNCGCGAGTAT
>FBMWY7P01D82NH 163       0      163
GTGGGGAATCTTCCGCAATGGGCGAAAGCCTGACGGAGCAACGCCGCGTGAACGATGAAG
GTCTTAGGATCGTAAAGTTCTGTTGTTAGGGACGAAGGGTAAGAATCATAATAAGGTTTT
TATTGACGGTACCTAACGAGGAAGCCACGGCTAACTACGTGCC
>FBMWY7P01CO7J3 139       0      139
TGGGGAATATTGGACAATGGACCAAAAGTCTGATCCAGCAATTCTGTGTGCACGATGACG
GTCTTAGGATTGTAAAGTGCTTTCAATCGGGAAAAAGAAAGTGATGGTACCGATAGAAGA
AGCGACGGCTAAATACGTG
>FBMWY7P01BE5RK 156       0      156
TGAGGAATATTGGTCAATGGACGAGAGTCTGAACCAGCCAAGTAGCGTGAAGGATGACTG
CCCTATGGGTTGTAAACTTCTTTTATACGGGAATAAAGTGAAGCACGTGTGTCTTTTTTG
TATGTACCGTATGAATAAGGATCGACTAACTCCGTG
>FBMWY7P01EJJPF 140       0      140
TGGGGAATATTGGACAATGGACCAAAAGTCTGATCCAGCAATTCTGTGTGCACGATGAAG
TTTTTCGGAATGTAAAGTGCTTTCAGTTGGGAAGAAGAAAGTGACGGTACCAACAGAAGA
AGCGACGGCTAAATACGTGT
>FBMWY7P01EZ50M 142       0      142
TGGGGAATATTGGACAATGGACCAAAAATCTGATCCAGCAATTCTGTGTGCACGATGAAG
TTTTTCGGAATGTAAAGTGCTTTCAGTTGGGAAGAAGAAAGTGACGGTACAAACAGAAGA
AGCGACGGCTAAATACGTGCCC
>FBMWY7P01EB4XJ 139       0      139
TGGGGAATATTGGACAATGGACCAAAAGTCTGATCCAGCAATTCTGTGTGCACGATGAAG
TTTTTCGGAATGTAAAGTGCTTTCAGTTGGGAAGAAGAAAGTGACGGTACCAACAGAAGA
AGCGACGGCTAAATACGTG
>FBMWY7P01BPAC8 161       0      161
TGGGGAATCTTCCGCAATGGGCGAAAGCCTGACGGAGCAATGCCGCGTGAGTGATGAAGG
AATTCGTTCCGTAAAACTCTTTTGTTTATGACGAATGTGCAGATTGTGAATAATTATTTG
TAATGACGGTAGTAAACGAATAAGCCACGGCTAACTACGTG
>FBMWY7P01EIW0J 139       0      139
TGGGGAATATTGGACAATGGACCAAAAGTCTGATCCAGCAATTCTGTGTGCACGATGACG
GTCTTAGGATTGTAAAGTGCTTTCAATTGGGAAGAAAAAAATGACGGTACCAATAGAAGA
AGCGACGGCTAAATACGTG
>FBMWY7P01BBF57 156       0      156
TGAGGAATATTGGTCAATGGACGAGAGTCTGAACCAGCCAAGTAGCGTGAAGGATGACTG
CCCTATGGGTTGTAAACTTCTTTTATACGGGAATAAAGTTAGCCACGTGTGGTTTTTTGT
ATGTACCGTATGAATAAGGATCGGCTAACTCCGTGT
>FBMWY7P01DTC7A 160       0      160
TGGGGAATTTTGGACAATGGGGGCAACCCTGATCCAGCCATGCCGCGTGCAGGATGAAGG
TCTTCGGATTGTAAACTGCTTTTGTCAGGGACGAAAAGGATTGTGTTAATACCATGATCT
GCTGACGGTACCTGAAGAATAAGCACCGGCTAACTACGTA
>FBMWY7P01EDRDQ 139       0      139
TGGGGAATATTGGACAATGGACCAAAAGTCTGATCCAGCAATTCTGTGTGCACGATGAAG
TTTTTCGGAATGTAAAGTGCTTTCAGTTGGGAAGAAGAAAGTGACGGTACCAACAGAAGA
AGCGACGGCTAAATACGTG
>FBMWY7P01A0AT2 158       0      158
TGAGGAATATTGGTCAATGGACGAGAGTCTGAACCAGCCAAGTAGCGTGAAGGATGACTG
CCCTATGGGTTGTAAACTTCTTTTATATGGGAATAAAAAAGAGTACGTGTGCTCTATTGT
ATGTACCTTATGAATAAGCATCGGCTAACTCCGTGCAA
>FBMWY7P01ASJ19 135       0      135
TGGGGAATATTGCACAATGGGGGAAACCCTGATGCAGCGACGCCGCGTGGAGGAAGAAGG
TCTTCGGATTGTAAACTCCTGTTGTTGGGGAAGATAATGACGGTACCCAACAAGGAAGTG
ACGGCTAACTACGTG
>FBMWY7P01BOL7V 161       0      161
TGGGGAATCTTCCGCAATGGGCGAAAGCCTGACGGAGCAATGCCGCGTGAGTGATGAAGG
AATTCGTTCCGTAAAACTCTTTTGTTTATGACGAATGTGCAGATTGTGAATAATTATTTG
TAATGACGGTAGTAAACGAATAAGCCACGGCTAACTACGTG
>FBMWY7P01CYAWJ 156       0      156
TGAGGAATATTGGTCAATGGGCGCGAGCCTGAACCAGCCAAGTAGCGTGAAGGATGACTG
CCCTATGGGTTGTAAACTTCTTTTGTCCGGGAATAAAACCGCCTACGTGTAGGCGCTTGT
ATGTACCGGTACGAATAAGCATCGGCTAACTCCGTG
>FBMWY7P01AL27P 87       0      87
TGGGGAATATTGGACAATGGACCAGAAGTCTGATCCAGCAATTCTGTGTGCACGATGACG
GTCTTAGGATTGTAAAGTGCTTTCATT
>FBMWY7P01BH1BS 163       0      163
TGGGGAATTTTGGACAATGGGGGCAACCCTGATCCAGCCATGCCGCGTGCAGGATGAAGG
TCTTCGGATTGTAAACTGCTTTTGTTCAGGGACGAAAAGGATTCCGCTAATACCGGGATC
TGCTGACGGTACCTGAAGAATAAGCACCGGCTAACTACGTGCT
>FBMWY7P01DUDVW 176       0      176
TGGGGAATTTTGGACAATGGGGGCAACCCTGATCCAGCCATGCCGCGTGCAGGATGAAGG
TCTTCGGATTGTAAACTGCTTTTGTCAGGGACGAAAAGGATTCCGCTAATACCGGGATCT
GCTGACGGTACCTGAAGAATAAGCACCGGCTAACTACGTGCCAGCAGCCACGTAAT
>FBMWY7P01B53BQ 156       0      156
TGAGGAATATTGGTCAATGGGCGCGAGCCTGAACCAGCCAAGTAGCGTGAAGGATGACTG
CCCTATGGGTTGTAAACTTCTTTTGTCCGGGAATAAAACCGCCTACGTGTAGGCGCTTGT
ATGTACCGGTACGAATAAGCATCGGCTAACTCCGTG
>FBMWY7P01ED151 159       0      159
TAGGGAATTTTCGGCAATGGGGGAACCCTGACCGAGCAACGCCGCGTGAAGGAAGAAGGA
ATTCGTTCTGTAAACTTCTGTTATAAAGGAAGAACGGCGGATATAGGGAATGATATCCGA
GTGGCGGTACTTTATGAGAAAGCCGCGGCTAACTACGTG
>FBMWY7P01B274L 163       0      163
TGGGGAATTTTGGACAATGGGGGCAACCCTGATCCAGCCATGCCGCGTGCAGGATGAAGG
TCTTCGGATTGTAAACTGCTTTTGTCAGGGACGAAAAGGATTGTGTTAATACCATGATCT
GCTGACGGTACCTGAAGAATAAGCACCGGCTAACTACGTGCCG
>FBMWY7P01CEW2C 139       0      139
TGGGGAATATTGGACAATGGACCAAAAGTCTGATCCAGCAATTCTGTGTGCACGATGAAG
TTTTTCGGAATGTAAAGTGCTTTCAGTTGGGAAGAAGAAAGTGACGGTACCAACAGAAGA
AGCGACGGCTAAATACGTA
>FBMWY7P01E1E0C 139       0      139
TGGGGAATATTGGACAATGGACCAAAAGTCTGATCCAGCAATTCTGTGTGCACGATGACG
GTCTTAGGATTGTAAAGTGCTTTCAATCGGGAAAAAGAAAGTGATGGTACCGATAGAAGA
AGCGACGGCTAAATACGTG
>FBMWY7P01CDTIG 137       0      137
TGGGGAATATTGCACAATGGGGGAAACCCTGATGCAGCGACGCCGCGTGGAGGAAGAAGG
TCTTCGGATTGTAAACTCCTGTTGTTGGGGAAGATAATGACGGTACCCAACAAGGAAGTG
ACGGCTAACTACGTGCT
>FBMWY7P01C7QJC 135       0      135
TGGGGAATATTGCACAATGGGGGAAACCCTGATGCAGCGACGCCGCGTGGAGGAAGAAGG
TCTTCGGATTGTAAACTCCTGTTGTTGGGGAAGACAATGACGGTACCCAACAAGGAAGTA
ACGGCTAACTACGTG
>FBMWY7P01CU410 137       0      137
TGGGGAATATTGCACAATGGGGGAAACCCTGATGCAGCGACGCCGCGTGAGTGAAGAAGT
ATTTCGGTATGTAAAGCTCTATCAGCAGGGAAGAAAGTGACGGTACCTGAATAAGAAGCC
CCGGCTAACTACGTGCT
>FBMWY7P01A2WF0 102       0      102
TGGGGAATATTGGACAATGGACCAAAAGTCTGATCCAGCAATTCTGTGTGCACGATGACG
GTCTTAGGATTGTAAAGTGCTTTCAATTGGGAAGGAAAAAAA
>FBMWY7P01CYFGI 154       0      154
TGAGGAATATTGGTCAATGGACGCAAGTCTGAACCAGCCAAGTAGCGTGCAGGACGACGG
CCCTCCGGGTTGTAAACTGCTTTTAGTTGGGAATAAAGTGCAGCTCGTGAGCTGTTTTGT
ATGTACCATCAGAAAAAGGCCGGCTAATTCCGTG
>FBMWY7P01CWWN6 135       0      135
TGGGGAATATTGCACAATGGGGGAAACCCTGATGCAGCGACGCCGCGTGAGCGAAGAAGT
ATTTCGGTATGTAAAGCTCTATCAGCAGGGAAGAAAATGACGGTACCTGACTAAGAAGCC
CCGGCTAACTACGCG
>FBMWY7P01D1IFO 156       0      156
TGGAGGAATATTGGTCAATGGGCGAGAGCCTGAACCAGCCAAGTAGCGTGAAGGATGAAG
GTCCTACGGATTGTAAACTTCTTTTATACGGGAATAAAGTTTCCTACGTGTAGGATTTTG
TATGTACCGTATGAATAAGCATCGGCTAACTCCGTG
>FBMWY7P01CDVYE 140       0      140
TGGGGAATATTGGACAATGGACCAAAAGTCTGATCCAGCAATTCTGTGTGCACGATGAAG
TTTTTCGGAATGTAAAGTGCTTTCAGTTGGGAAGAAGAAAGTGACGGTACCAACAGAAGA
AGCGACGGCTAAATACGTGT
>FBMWY7P01DLEBO 162       0      162
TGGGGAATTTTGGACAATGGGGGCAACCCTGATCCAGCCATGCCGCGTGCAGGATGAAGG
TCTTCGGATTGTAAACTGCTTTTGTCAGGGACGAAAAGGATTGTGCTAATACCATGATCT
GCTGACGGTACCTGAAGAATAAGCACCGGCTAACTACGTGCT
>FBMWY7P01DVA79 158       0      158
TGAGGAATATTGGTCAATGGGGCGAGAGCCTGAACCAGCCAAGTAGCGTGAAGGATGAAG
GTTCCATGGATTGTAAACTTCTTTTATAAGGGAATAACAGACATTACGTGTAGTGTTTTG
CATGTACCTTATGAATAAGCATCGGCTAACTCCGTGCT
>FBMWY7P01D2U9Q 145       0      145
TGGGGAATATTGGACAATGGACCAAAAGTCTGATCCAGCAATTCTGTGTGCACGATGACG
GTCTTAGGATTGTAAAGTGCTTTCAATTGGGAAAGAAAAAAATGACGGTACCAATAGAAG
AAGCGACGGCTAAATAACGTGCCAC
>FBMWY7P01BES05 156       0      156
TGAGGAATATTGGTCAATGGGCGCGAGCCTGAACCAGCCAAGTAGCGTGAAGGATGACTG
CCCTATGGGTTGTAAACTTCTTTTGTCCGGGAATAAAACCGCCTACGTGTAGGCGCTTGT
ATGTACCGGTACGAATAAGCATCGGCTAACTCCGTA
>FBMWY7P01BC9SS 161       0      161
TGGGGAATTTTGGACAATGGGGGCGACCCTGATCCAGCCATGCCGCGTGCAGGATGAAGG
TCTTCGGATTGTAAACTGCTTTTGTCAGGGACGAAAAGGATTGTGCTAATACCATGATCT
GCTGACGGTACCTGAAGAATAAGCACCGGCTAACTACGTGT
>FBMWY7P01ERNR4 157       0      157
TGAGGAATATTGGTCAATGGGCGCGAGCCTGAACCAGCCAAGTAGCGTGAAGGATGACTG
CCCTATGGGTTGTAAACTTCTTTTGTCCGGGAATAAAACCGCCTACGTGTAGGCGCTTGT
ATGTACCGGTACGAATAAGCATCGGCTAACTCCGTGT
>FBMWY7P01D36XA 139       0      139
TGGGGAATATTGGACAATGGACCAAAAGTCTGATCCAGCAATTCTGTGTGCACGATGACG
GTCTTAGGATTGTAAAGTGCTTTCAATTGGGAAGAAAAAAATGACGGTACCAATAGAAGA
AGCGACGGCTAAATACGTT
>FBMWY7P01EQQGZ 154       0      154
CCTAGGAGGCAGCAGTGGGGAATATTGGACAATGGACCAAAAGTCTGATCCAGCAATTCT
GTGTGCACGATGAAGTTTTTCGGAATGTAAAGTGCTTTCAGTTGGGAAGAAGAAAGTGAC
GGTACCAACAGAAGAAGCGACGGCTAAATACGTG
>FBMWY7P01BABA7 138       0      138
TGGGGAATATTGCACAATGGGCGAAAGCCTGATGCAGCGACGCCGCGTGAAGGATGAAGT
ATTTCGGTATGTAAACTTCTATCAGCAGGGAAGAAATAAGACGGTGCCTGACTAAGAAGC
CCCGGCTAACTACGTGCG
>FBMWY7P01BX5VK 141       0      141
TGGGGAATATTGGACAATGGACCAAAAGTCTGATCCAGCAATTCTGTGTGCACGATGACG
GTCTTAGGATTGTAAAGTGCTTTCAATTGGGAAGAAAAAAAATAGACGGTACCAATAGAA
GAAGCGACGGCTAAATACGTG
>FBMWY7P01BEG0D 135       0      135
TAGGGAATATTGCACAATGGGGGAAACCCTGATGCAGCGACGCCGCGTGAAGGAAGAAGT
ATCTCGGTATGTAAACTTCTATCAGCAGGGAAGACAATGACGGTACCTGACTAAGAAGCC
CCGGCTAACTACGTG
>FBMWY7P01EJ8YI 143       0      143
GTGGGGAATATTGGACAATGGACCAAAAGTCTGATCCAGCAATTCTGTGTGCACGATGAC
GGTCTTAGGATTGTAAAGTGCTTTCAATACGGGAAAAAAGAAAGTGATGGTACCGATAGA
AGAAGCGACGGCTAAATACGTGT
>FBMWY7P01BUO3P 140       0      140
TGGGGAATATTGGACAATGGACCAAAAGTCTGATCCAGCAATTCTGTGTGCACGATGACG
GTCTTAGGATTGTAAAGTGCTTTCAATCGGGAAAAAGAAAGTGATGGTACCGATAGAAGA
AGCGACGGCTAAATACGTGT
>FBMWY7P01B8D3O 160       0      160
TGAGGAATATTGGTCAATGGGCGCGAGCCTGAACCAGCCAAGTAGCGTGAAGGATGACTG
CCCTATGGGTTGTAAACTTCTTTTGTCCGGGAATAAAACCGCCTACGTGTAGGCGCTTGT
TATGTACCGGTACGAATAAGCATCGGCTAACTCCGTGCCT
>FBMWY7P01CZ4TY 139       0      139
TGGGGAATATTGGACAATGGACCAAAAGTCTGATCCAGCAATTCTGTGCGCACGATGACG
GTCTTAGGATTGTAAAGTGCTTTCAATTGGGAAGAAAAAAATGACGGTACCAATAGAAGA
AGCGACGGCTAAATACGTG
>FBMWY7P01CF4VH 163       0      163
TGGGGAATCTTCCGCAATGGGCGAAAGCCTGACGGAGCAACGCCGCGTGAACGATGAAGG
TCTTAGGATCGTAAAGTTCTGTTGTTAGGGACGAAGGGTAAGAATCATAATAAGGTTTTT
ATTGACGGTACCTAACGAGGAAGCCACGGCTAACTACGTGCCT
>FBMWY7P01CIK7U 161       0      161
TGGGGAATCTTCCGCAATGGGCGAAAGCCTGACGGAGCAATGCCGCGTGAGTGATGAAGG
AATTCGTTCCGTAAAACTCTTTTGTTTATGACGAATGTGCAGATTGTGAATAATTATTTG
TAATGACGGTAGTAAACGAATAAGCCACGGCTAACTACGCG
>FBMWY7P01EZ79A 135       0      135
TGGGGAATATTGCACAATGGGGGAAACCCTGATGCAGCGACGCCGCGTGAGCGATGAAGT
ATTTCGGTATGTAAAGCTCTATCAGCAGGGAAGATAATGACGGTACCTGACTAAGAAGCA
CCGGCTAAATACGTG
>FBMWY7P01EJBRP 138       0      138
TGGGGAATATTGGACAATGGACCAAAAGTCTGATCCAGCAATTCTGTGTGCACGATGACG
GTCTTAGGATTGTAAAGTGCTTTCAATTGGGAAGAAAAAATGACGGTACCAATAGAAGAA
GCGACGGCTAAATACGTG
>FBMWY7P01CY74H 159       0      159
TGAGGAATATTGGTCAATGGGCGCGAGCCTGAACCAGCCAAGTAGCGTGAAGGATGACTG
CCCTATGGGTTGTAAACTTCTTTTGTCCGGGAAATAAAACCGCCTACGTGTAGGCGCTTG
TATGTACCGGTACGAATAAGCATCGGCTAACTCCGTGCA
>FBMWY7P01DCG32 170       0      170
TGAGGAATATTGGTCAATGGGCGCGAGCCTGAACCAGCCAAGTAGCGTGAAGGATGACTG
CCCTATGGGTTGTAAACTTCTTTTGTCCGGGAAATAAAACCGCCTACGTGTAGGCGCTTG
TATGTACCGGTACGAATAAGCATCGGCTAACTCCGTGCCGNNCGCGAGTA
>FBMWY7P01C47YF 160       0      160
TGGGGAATTTTGGACAATGGGGGCAACCCTGATCCAGCCATGCCGCGTGCAGGATGAAGG
TCTTCGGATTGTAAACTGCTTTTGTCAGGGACGAAAAGGATTCCGCTAATACCGGGATCT
GCTGACGGTACCTGAAGAATAAGCACCGGCTAACTACGTG
>FBMWY7P01EYKJ9 136       0      136
TGGGGAATATTGCACAATGGAGGAAACTCTGATGCAGCGACGCCGCGTGAGGGAAGAAGA
TTTTCGGATTGTAAACCTCTGTCTTCGGGGACGAAGTATGACGGTACCCGAGGAGGAAGC
CACGGCTAACTACGTG
>FBMWY7P01CA17Z 157       0      157
TGAGGAATATTGGTCAATGGGCGCGAGCCTGAACCAGCCAAGTAGCGTGAAGGATGACTG
CCCTATGGGTTGTAAACTTCTTTTGTCCGGGAATAAAACCGCCTACGTGTAGGCGCTTGT
ATGTACCGGTACGAATAAGCATCGGCTAACTCCGTGT
>FBMWY7P01CWWOM 137       0      137
TGGGGAATATTGCACAATGGGGGAAACCCTGATGCAGCGACGCCGCGTGAGTGAAGAAGT
ATTTCGGTATGTAAAGCTCTATCAGCAGGGAAGAAAGTGACGGTACCTGAATAAGAAGCC
CCGGCTAACTACGTGCA
>FBMWY7P01EZ068 32       0      32
TGGGGAATTTTTGGACAATGGGGGCGAACCCT
>FBMWY7P01AXRVV 163       0      163
TGGGGAATTTTGGACAATGGGGGCAACCCTGATCCAGCCATGCCGCGTGCAGGATGAAGG
TCTTCGGATTGTAAACTGCTTTTGTCAGGGACGAAAAGGATTGTGCTAATACCATGATCT
GCTGACGGTACCTGAAGAATAAGCACCGGCTAACTACGTGCCG
>FBMWY7P01AR2WL 137       0      137
TGGGGAATCTTGCGCAATGGGGGGAACCCTGACGCAGCGACGCCGCGTGCGGGACGAAGG
CCCTCGGGTCGTAAACCGCTTTCAGCAGGGATGAGACAAGACGGTACCTGCAGAAGAAGC
CCCGGCTAACTACGTGA
>FBMWY7P01DF7KN 155       0      155
TGAGGAATATTGGTCAATGGGCGAGAGCCTGAACCAGCCAAGTAGCGTGAAGGATGAAGG
TCCTACGGATTGTAAACTTCTTTTATACGGGAATAAAGTTTCCTACGTGTAGGATTTTGT
ATGTACCGTATGAATAAGCATCGGCTAACTCCGTG
>FBMWY7P01EE73S 139       0      139
TGGGGAATATTGGACAATGGACCAAAAGTCTGATCCAGCAATTCTGTGTGCACGATGACG
GTCTTAGGATTGTAAAGTGCTTTCAATTGGGAAGAAAAAAATGACGGTACCAATAGAAGA
AGCGACGGCTAAATACGTG
>FBMWY7P01C1IP9 156       0      156
TGAGGAATATTGGTCAATGGGCGCGAGCCTGAACCAGCCAAGTAGCGTGAAGGATGACTG
CCCTATGGGTTGTAAACTTCTTTTGTCCGGGAATAAAACCGCCTACGTGTAGGCGCTTGT
ATGTACCGGTACGAATAAGCATCGGCTAACTCCGTA
>FBMWY7P01DTK96 139       0      139
TGGGGAATATTGGACAATGGACCAAAAGTCTGATCCAGCAATTCTGTGTGCACGATGAAG
TTTTTCGGAATGTAAAGTGCTTTCAGTTGGGAAGAAGAAAGTGACGGTACCAACAGAAGA
AGCGACGGCTAAATACGTG
>FBMWY7P01DBDWU 161       0      161
TGGGGAATCTTCCGCAATGGGCGAAAGCCTGACGGAGCAATGCCGCGTGAGTGATGAAGG
AATTCGTTCCGTAAAACTCTTTTGTTTATGACGAATGTGCAGATTGTGAATAATTATTTG
TAATGACGGTAGTAAACGAATAAGCCACGGCTAACTACGTA
>FBMWY7P01CLIM0 141       0      141
TGGGGAATATTGGACAATGGACCAAAAGTCTGATCCAGCAATTCTGTGTGCACGATGACG
GTCTTAGGATTGTAAAGTGCTTTCAATTGGGAAGAAAAAAAATAGACGGTACCAATAGAA
GAAGCGACGGCTAAATACGTG
>FBMWY7P01D85T6 176       0      176
TGAGGAATATTGGTCAATGGGCGCGAGCCTGAACCAGCCAAGTAGCGTGAAGGATGACTG
CCCTATGGGTTGTAAACTTCTTTTGTCCGGGAATAAAACCGCCTACGTGTAGGCGCTTGT
ATGTACCGGTACGAATAAGCATCGGCTAACTCCGTGCCAGCACGCCGGACGGTAAT
>FBMWY7P01A5UB3 71       0      71
TAGGGAATATTGCACAATGGGGGAAACCCTGATGCAGCCATGCCGCGTGTGTGAAGAAGG
CCTGGTGTAAG
>FBMWY7P01B9WBA 135       0      135
TGGGGATATTGCACAATGGGGGAAACCCTGATGCAGCGACGCCGCGTGAGTGAAGAAGTA
CTTCGGTACGTAAAGCTCTATCAGCAGGGAAGAGAATGACGGTACCTGACTAAGAAGCCC
CGGCTAACTACGTGT
>FBMWY7P01D3WVZ 158       0      158
TGAGGAATATTGGTCAATGGGCGAGAGCCTGAACCAGCCAAGTAGCGTGAAGGATGAAGG
TTCTATGGATTGTAAACTTCTTTTACAAGGGAATAACAGACATTACGTGTAGTGTTTTGC
ATGTACCTTATGAATAAGCATCGGCTAACTCCGTGCCT
>FBMWY7P01EN2VK 157       0      157
TGAGGAATATTGGTCAATGGACGAGAGTCTGAACCAGCCAAGTAGCGTGAAGGATGACTG
CCCTATGGGTTGTAAACTTCTTTTATACGGGAATAAAGTGAAGCACGTGTGCTTTTTTGT
ATGTACCGTATGAATAAGGATCGGCTAACTCCGTGCG
>FBMWY7P01DBNLU 136       0      136
TGAGGAATATTGGTCAATGGGCGAGAGCCTGAACCAGCCAAGTAGCGTGAAGGATGAAGG
TCCTACGGATTGTAAACTCCTGTTGTTGGGGAAGATAATGACGGTACCCAACAAGGAAGT
GACGGCTAACTACGTG
>FBMWY7P01A373E 155       0      155
TGAGGAATATTGGTCAATGGACGAGAGTCTGAACCAGCCAAGTAGCGTGAAGGAAGACTG
CCCTATGGGTTGTAAACTTCTTTTATAAGGGAATAAAGTCAGGTACGTGTACCTGTTTGT
ATGTACCTTATGAATAAGCATCGGCTAACTCCGCG
>FBMWY7P01ECN36 140       0      140
TGGGGAATATTGGACAATGGACCAAAAGTCTGATCCAGCAATTCTGTGTGCACGATGACG
GTCTTAGGATTGTAAAGTGCTTTCAATCGGAAAAAGAAAAGTGATGGTACCGATAGAAGA
AGCGACGGCTAAATAACGTG
>FBMWY7P01E17ZI 162       0      162
TGGGGAATTTTGGACAATGGGGGCAACCCTGATCCAGCCATGCCGCGTGCAGGATGAAGG
TCTTCGGATTGTAAACTGCTTTTGTCAGGGACGAAAAGGATTGTGCTAATACCATGATCT
GCTGACGGTACCTGAAGAATAAGCACCGGCTAACTACGTGCT
>FBMWY7P01D28X4 139       0      139
TGGGGAATATTGGACAATGGACCAAAAATCTGATCCAGCAATTCTGTGTGCACGATGAAG
TTTTTCGGAATGTAAAGTGCTTTCAGTTGGGAAGAAGAAAGTGACGGTACCAACAGAAGA
AGCGACGGCTAAATACGCG
>FBMWY7P01DXT45 138       0      138
TGGGGAATATTGCACAATGGGGGAAACCCTGATGCAGCGACGCCGCGTGGAGGAAGAAGG
TCTTCGGATTGTAAACTCCTGTTGTTGGGGAAGATAATGACGGTACCCAACAAGGAAGTG
ACGGCTAACTACGTGCCC
>FBMWY7P01BEZ0R 158       0      158
TGAGGAATATTGGTCAATGGGCGCGAGCCTGAACCAGCCAAGTAGCGTGAAGGATGACTG
CCCTATGGGTTGTAAACTTCTTTTGTCCGGGAATAAAACCGCCTACGTGTAGGCGCTTGT
ATGTACCGGTACGAATAAGCATCGGCTAACTCCGTGCT
>FBMWY7P01CAJ59 160       0      160
TAGGGAATTTTCGGCAATGGGGGGAACCCTGACCGAGCAACGCCGCGTGAAGGAAGAAGG
AATTCGTTCTGTAAACTTCTGTTATAAAGGAAGAACGGCGGATATAGGGAATGATATCCG
AGTGACGGTGCTTTATGAGAAAGCCACGGCTAACTACGTG
>FBMWY7P01D6NK7 157       0      157
TGAGGAATATTGGTCAATGGGCGCGAGCCTGAACCAGCCAAGTAGCGTGAAGGATGACTG
CCCTATGGGTTGTAAACTTCTTTTGTCCGGGAATAAAACCGCCTACGTGTAGGCGCTTGT
ATGTACCGGTACGAATAAGCATCGGCTAACTCCGTGA
>FBMWY7P01CYCTL 139       0      139
TGGGGAATATTGGACAATGGACCAAAAGTCTGATCCAGCAATTCTGTGTGCACGATGACG
GTCTTAGGATTGTAAAGTGCTTTCAATTGGGAAGAAAAAAATGACGGTACCAATAGAAGA
AGCGACGGCTAAATACGTG
>FBMWY7P01CUYAW 159       0      159
TGAGGAATATTGGTCAATGGGCGCGAGCCTGAACCAGCCAAGTAGCGTGAAGGATGACTG
CCCTATGGGTTGTAAACTTCTTTTGTCCGGGAATAAAACCGCCTACGTGTAGGCGCTTGT
ATGTACCGGTACGAATAAGCATCGGCTAACTCCGTGCCG
>FBMWY7P01EG6VU 139       0      139
TGGGGAATATTGGACAATGGACCAAAAGTCTGATCCAGCAATTCTGTGTGCACGATGAAG
TTTTTCGGAATGTAAAGTGCTTTCAGTTGGGAAGAAGAAAGTGACGGTACCAACAGAAGA
AGCGACGGCTAAATACGTG
>FBMWY7P01D2F1Z 139       0      139
TGGGGAATATTGGACAATGGACCAAAAGTCTGATCCAGCAATTCTGTGTGCACGATGACG
GTCTTAGGATTGTAAAGTGCTTTCAATCGGGAAAAAGAAAGTGATGGTACCGATAGAAGA
AGCGACGGCTAAATACGTG
>FBMWY7P01CU0BP 157       0      157
TGAGGAATATTGGTCAATGGGCGCGAGCCTGAACCAGCCAAGTAGCGTGAAGGATGACTG
CCCTATGGGTTGTAAACTTCTTTTGTCCGGGAATAAAACCGCCTACGTGTAGGCGCTTGT
ATGTACCGGTACGAATAAGCATCGGCTAACTCCGTGT
>FBMWY7P01AU1Z8 149       0      149
TGGGGAATATTGCACAATGGGGGAAACCCTGATGCGGCGACGCCGCGTGGAGGAAGAAGG
TCTTCGGATTGTAAACTCCTGTTGTTGGGGAAGATAATGACGGTACCCAACAAGGAAGTG
ACGGCTAACTACGTGCCNGNCGCGAGTAT
>FBMWY7P01CEVY1 155       0      155
TGAGGAATATTGGTCAATGGACGAGAGTCTGAACCAGCCAAGTAGCGTGAAGGATGACTG
CCCTATGGGTTGTAAACTTCTTTTATACGGGAATAAAGTGAAGCACGTGTGCTTTTTTGT
ANGTACCGTATGAATAAGGATCGGCTAACTCCGTA
>FBMWY7P01AJGV2 79       0      79
CCTACGGGGCGAGCAGTGGGGAATTTTGGACAATGGGGGCGAACCCTCGATCCAGCCATG
CCGCGTGCAGGATGAAGGT
>FBMWY7P01DCFY4 138       0      138
TGGGGAATATTGCACAATGGGCGAAAGCCTGATGCAGCGACGCCGCGTGGGTGAAGAAGT
TTTTCGGAATGTAAAGCCCTATCAGCAGGGAAGAAAATGACGGTACCTGACTAAGAAGCC
CCGGCTAACTACGTGCCC
>FBMWY7P01AF3JI 89       0      89
TGGGGAATATTGGACAATGGACCAAAAGTACTGATCCAGCAATTCTGTGTGCACGATGAC
GGTCTTAGGATTGTAAAGTAGCTTTCTAT
>FBMWY7P01B0T57 135       0      135
TGGGGAATATTGCACAATGGGGGAAACCCTGATGCAGCGACGCCGCGTGAAGGAAGAAGT
ATCTCGGTATGTAAACTTCTATCAGCAGGGAAGAAAATGACGGTACCTGACTAAGAAGCC
CCGGCTAACTACGTA
>FBMWY7P01B9EL5 162       0      162
TGGGGAATTTTGGACAATGGGGGCAACCCTGATCCAGCCATGCCGCGTGCAGGATGAAGG
TCTTCGGATTGTAAACTGCTTTTGTCAGGGACGAAAAGGATTGTGCTAATACCATGATCT
GCTGACGGTACCTGAAGAATAAGCACCGGCTAACTACGTGCT
[truncated: 290,665 more chars]
