# Supplementary material for: Phylogenetic Characterization of Fecal Microbial Communities of Dogs Fed Diets with or without Supplemental Dietary Fiber Using 454 Pyrosequencing
Source: PLoS One. 2010 Mar 22;5(3):e9768. doi: 10.1371/journal.pone.0009768 (PMC2842427; doi:10.1371/journal.pone.0009768)
Supplement: Sequence Data S3 — Representative sequences selected from dog G data used to construct the tree in Figure S1. First 2 digits of the sequence tag indicate the source sample of the sequence (CO: Control; BP: Beet pulp). After the 8-digit unique sequence string, |x|y indicate the OTU number in the original sample (x) and the number of sequences in that particular OTU (y). (0.01 MB ZIP) [file pone.0009768.s004.zip]

Archive with 2 entries (2 files):
- G_BP_representative_OTU_sequences.fasta.txt
- G_C_representative_OTU_sequences.fasta.txt
