# Supplementary material for: Phylogenetic Characterization of Fecal Microbial Communities of Dogs Fed Diets with or without Supplemental Dietary Fiber Using 454 Pyrosequencing
Source: PLoS One. 2010 Mar 22;5(3):e9768. doi: 10.1371/journal.pone.0009768 (PMC2842427; doi:10.1371/journal.pone.0009768)
Supplement: Sequence Data S3 — Representative sequences selected from dog G data used to construct the tree in Figure S1. First 2 digits of the sequence tag indicate the source sample of the sequence (CO: Control; BP: Beet pulp). After the 8-digit unique sequence string, |x|y indicate the OTU number in the original sample (x) and the number of sequences in that particular OTU (y). (0.01 MB ZIP) [file pone.0009768.s004.zip › G_BP_representative_OTU_sequences.fasta.txt]

>BPP02JGZI7|1|2
CCTAAAACGGGAAAGAAACAAAAGAAACAAAGAACCGAACGGTAAAATAACTAAGAAGACGGGACTGGCAAGGC
>BPP02FWVJP|2|1
CCTAAAAAACGGGAAAAAAGAAAAACAAAAAGAAAAACAAAAAGAAAACCGAAAACGGTAAAAATAAACTAAAGAAAAGAAACGGGAACTAAGGAACAAAAGGACA
>BPP02HTJV3|3|1
CCTAAAACGGGAAAAGGAAACAAAAGAAACAAAAGAAACCGAAACGGTAAAATAACTAAGAAAGGAACGGGAACTAAGGAACAAAAGGACA
>BPP02JR3X5|4|1
CCTACGGGGAGGAGCAGCCGCCGGTAAGGTACTGTAGGCGGGGCCGGTGGCGGAAACGGACG
>BPP02IACKV|5|1
CGTCGTTAGAGCGGGGCGTGGGGCAAGGGCAG
>BPP02IO1LE|6|1
NNCACCGGCCCGACGTAAAGTTAACTTCGTAGGACGGGGCCGGGTCGGTCGGAACGGAACGGC
>BPP02JQ1TO|7|1
CCTACGGGGGAGGACGAGACACGGCCGGTACGGTTAACTTCGTAGGACGGGGCCGGGGTCGGTCGGGTAACGGTAACGGGC
>BPP02GV8XL|8|1
CCTACGGTGGAGGCGACGACGACCGGCCCGGGTAACGGTTAACTTCGTAGGACGGGGCCGGGTCGGTCGGAACGGAACGGC
>BPP02GJ4DT|9|3
CGCCCGGGTAACGGTTAACTTCGTAGGACGGGGCCGGGTCGGTCGGAACGGAACGGC
>BPP02HH4OQ|10|1
CCTACGGGGAGGACAGCACGGCCCGGACGGGTTAACTTCTAGGAGGGCCGGGGCGTGGGACCGAAAGGGCTG
>BPP02HZ24E|11|1
CGCCGGGACCGGTTAAGTACTGAGGGGCCGGGCCGTGGACGAACGG
>BPP02GI6FS|12|1
CCCTACGGGGAGGCNGCNCGCCGGACGGTAATCTAGGACGGGCCGGGGTCGTGGACGAACGGC
>BPP02HZO5Z|13|1
CCTACGGGGAGNGCAGCGACGGACCGGTACGGTTAATCGTGGGACGGGCGGGGCGTAGGGACGAAGGC
>BPP02JOFN4|14|1
CCTACGGGGAGACAGCACGCCGGACGGTAATCCTAGGAGGGCCGGGTCGTGGACGAAGGC
>BPP02JGKJY|15|1
CCTAACGGGGAGGACAGACACGCCGGACGGTAATCTGGACGGGCCGGGGTCGTGGGACGAAGGC
>BPP02I3MOE|16|2
CGCCGGACGGTAATTCTGGACGGCGGGTCGTGGGACGAAGGC
>BPP02IMW7E|17|2
ATTCTGGAGGGCGGGGCGTGGGACGAAGGGC
>BPP02G88WE|18|1
GTGGGGAATCTTCCGACAAGTGGGGACGAAA
>BPP02FB4BP|19|1
CCTGGGGAGGCAGCACGCCCGGTACGGTTAACTTCGTGGACGGGCCGGGTCGTGGACGAACGGC
>BPP02HJK7Z|20|1
CTCCCCCGAGGCGGGCGTGGACGAAGGC
>BPP02F1CMQ|21|1
CCGGACGGTAATCTTGGACGGACGGGTCGGTCGGGACGAAGGCNACNNCAG
>BPP02FUT1V|22|1
GACGCCGGACGGTTAATTCGTAGGACGGGCCGGGCGTGGACGAAGGC
>BPP02HVMIV|23|1
CGACCGTATNGNGGCGGCGTGAGA
>BPP02JD2YU|24|1
CTGAGCGGGGCTGGGGCCAAAGGGGCCAG
>BPP02FFQ2K|25|1
CCTAACGGGAGGCAGCGCCTCCCCTCGCGCCAGCAGGCGGTAAT
>BPP02I82GF|26|1
ATCTTGGACGACGGGTCGT
>BPP02I8B5D|27|1
CCTTTACGGGTAGGTCTAGTCTAGTCCGTCGGTTTAATTCTTGTAGTCGGGTCTTGGTCTAAAGGTCT
>BPP02JA5SK|28|2
CCTTTACGGGTTAGGTTCTTAGTTCTTAGTTCCGTTCGGTTTAATTCTTGTAGTCGGGTCTTGGTCTAAGGTCT
>BPP02FHPMS|29|1
CTGAGAATCTTCCACAATGGACGAAAGTCTGATGGAGCGACATCGCGTGAGGGATGAAGGCCTGTGTACTCG
>BPP02HGBRK|30|15
TAGGGAATTTTCGTCAATGGGCGCAAGCCTGAACGAGCAATGCCGCGTGGGTGAAGAAGGTCTTCGGATCGTAAAGCTCTGTTGCGAGGGAAAAAGGAAGAGAAGAGGGAATGATTCTCTTTTGATGGTACCTCGCCAGAAAGTCACGGCTAACTACGTGCCT
>BPP02FXLMS|31|1
TAGGGAATTTTCGTCAATGGGGGGAACCCTGAACGAGCAATGCCGCGTGAGTGAAGACGGTCTTCGGATTGTAAAGCTCTGTTGTAAGTTAGAAATGATATGGATAGGGAATGATCCATAAATGATCAGCTTACCAGAAAGTCACGGCTAACTACGTGT
>BPP02JB1P2|32|3
TAGGGAATTTTCGTCAATGGGGGGAACCCTGAACGAGCAATGCCGCGTGAGTGAGGAAGGTCTTCGGATCGTAAAGCTCTGTTGTAAGAGAAAAACGGCACTCATAGGGAATGATGAGTGAGTGATGGTATCTTACCAGAAAGTCACGGCTAACTACGTGCT
>BPP02HO2SD|33|6
TAGGGAATTTTCGGCAATGGACGAAAGTCTGACCGAGCAATGCCGCGTGAACGAAGAAGTTATTCGTAATGTAAAGTTCTTTTATTAGGGACGAAAACTCGTATTGACGGTACCTAATGAATAAGCCCCGGCTAACTACGTG
>BPP02IOHYO|34|3
TAGGGAATTTTCGGCAATGGGCGAAAGCCTGACCGAGCAATGCCGCGTGAGTGATGAAGGTCTTCGGATTGTAAAGCTCTGTTGTAAAGGAAGAATATTACATATCAACTATGTAACTGACGGTACTTTACCAGAAAGTCACGGCTAACTTCGTGT
>BPP02G5R7X|35|1
CCTAAAAACGGGGGGAAAACAAAAGAAACAAAAGTAAAGGGGAAAATAACTTAACCGAACAAAATAAGGGAACGAAAAGACCTAGAACGGAAGACAAACGACCGACGTAGAAACGATGAAGGTCTTAGGATCGTAAAGTTCTGTTGTTAGGGACGAAGGGTAAGAATCATAATAAGGTTTTTATTTGACGGTACCTAACGAGGAAGCCACGGCTAACTACGTGCCT
>BPP02GOAKU|36|34
TGGGGAATCTTCCGCAATGGGCGAAAGCCTGACGGAGCAACGCCGCGTGAACGATGAAGGTCTTAGGATCGTAAAGTTCTGTTGTTAGGGACGAAGGGTAANAATCATAATAAGGTTTTTATTGACGGTACCTAACGAGGAAGCCACGGCTAACTACGTGCCA
>BPP02FMCNY|37|1
TAGGGAATCTTCGGCAATGGGCGAAAGCCTGACCGAGCAACGCCGCGTGAATGAAGAAGGCCTGTGTAATATNTNTAGAGAAG
>BPP02IO39Q|38|3
TGGGGAATCTTCCGCAATGGGGCGAAAGCCCTGACGGAGCAATGCCGCGTGAGTTGAAGAAGGCCTGGTTGTTAAG
>BPP02IOQG5|39|3
CCTAACTAGGGAAGGACAAGACAAGTGGGGAAATCTTCCGCAATGGGCGAAAGCCTGACGGAGCAATGCCGCGTGAGTGATGAAGGAATTCGTTCCGTAAAACTCTTTTGTTTATGACGAATGTGCAGATTGTGAATAATTATTTGTAATGACGGTAGTAAACGAATAAGCCACGGCTAACTACGTGCCT
>BPP02IYP09|40|32
TGGGGAATCTTCCGCAATGGGCGAAAGCCTGACGGAGCAATGCCGCGTGAGTGATGAAGGAATTCGTTCCGTAAAACTCTTTTGTTTATGACGAATGTGCAGATTGTGAATAATTATTTGTAATGACGGTAGTAAACGAATAAGCCACGGCTAACTACGTGCCT
>BPP02IXWF8|41|50
TGGGGAATCTTCCGCAATGGGCGAAAGCCTGACGGAGCAATGCCGCGTGAGTGATGAAGGAATTCGTTCCGTAAAACTCTTTTGTTTATGACGAATGTGCAGATTGTGAATAATTATTTGTAATGACGGTAGTAAACGAATAAGCCACGGCTAACTACGTG
>BPP02GH6I8|42|9
TGAGGAATATTGGTCAATGGACGGAAGTCTGAACCAGCCAAGTAGCGTGCAGGATGACGGCCCTCTGGGTTGTAAACTGCTTTTAGTTGGGAATAAAGTGCGGTACGTGTACCGTTTTGTATGTACCATCAGAAAAAGGACCGGCTAATTCCGTG
>BPP02IEON5|43|2
TGAGGAATATTGGTCAATGGACGAGAGTCTGAACCAGCCAAGTAGCGTGCAGGATGACGGCCCTCCGGGTTGTAAACTGCTTTTAGTTGGGAATAAAGTGCAGCTCGTGAGTTGTTTTGTATGTACCATCAGAAAAAGGACCGGCTAATTCCGTGCT
>BPP02F9DOA|44|17
TGAGGAATATTGGTCAAGTGGACGCAAAGTCTGAACCAGCCAAGTAGCGTGCAGGATGACGGCCCTCCGGGTTGTAAACTGCTTTTAGTTGGGAATAAAGTGCAGCTCGTGAGCTGTTTTGTATGTACCATCAGAAGAAGGACCGGCTAATTCCGTG
>BPP02IGCMV|45|17
TGAGGAATATTGGTCAATGGACGCAAGTCTGAACCAGCCAAGTAGCGTGCAGGATGACGGCCCTCCGGGTTGTAAACTGCTTTTAGTTGGGAATAAAGTGCAGCTCGTGAGCTGTTTTGTATGTACCATCAGAAAAAGGACCGGCTAATTCCGTGA
>BPP02HP0UY|46|119
TGAGGAATATTGGTCAATGGACGCAAGTCTGAACCAGCCAAGTAGCGTGCAGGATGACGGCCCTCCGGGTTGTAAACTGCTTTTAGTTGGGAATAAAGTGCAGCTCGTGAGCTGTTTTGTATGTACCATCAAGAAAAAGGACCGGCTAATTCCGTGCA
>BPP02IINLD|47|2
CCTACGGCAGCAGTGAGGAATATTGGTCAATGGACGCAAGTCTGAACCAGCCAAGTAGCGTGCAGGATGACGGCCCTCCGGGTTGTAAACTGCTTTTAGTTGGGAATAAAGTGCAGCTCGTGAGCTGTTTTTGTATGTACCATCAAGAAAAAGGCCGGCTAATTCCGTG
>BPP02IATU6|48|11
TGAGGAATATTGGTCAATGGGCGAGAGCCTGAACCAGCCAAGTAGCGTGAAGGATGAAGGTTCTATGGATTGTAAACTTCTTTTATAAGGGAATAACAGACATTACGTGTAGTGTTTTGCATGTACCTTATGAATAAGCATCGGCTAACTCCGTGCA
>BPP02G2WXQ|49|1
CCTTACGGGGGGTCTAGTCTAGTTGTAGGTAATTATTTGGTTCTAATTGGTACGGTAAGTTCTTGTAACCTAGTCCTAAGTTCGTCGTTGAAGGTATTGAAGGTTCTATGGATTGTAAACTTCTTTTATAGGGGAATAAAAAGTCCACGTGTGGATTCTTGTATGTACCCTATGAATAAGCATCGGCTAACTCCGTGCCA
>BPP02IA6OV|50|33
TGAGGAATATTGGTCAATGGGCGAGAGCCTGAACCAGCCAAGTAGCGTGAAGGNTGAAGGTCCTACGGATTGTAAACTTCTTTTATACGGGAATAAAGTTTCCTACGTGTAGGATTTTGTATGTACCGTATGAATAAGCATCGGCTAACTCCGTG
>BPP02IQ49C|51|8
TGAGGAATATTGGTACAAGTGGGCGAGA
>BPP02ILDS2|52|48
TGAGGAATATTGGTCAATGGACGAGAGTCTGAACCAGCCAAGTAGCGTGAAGGATGAAGGTCCTACGGATTGTAAACTTCTTTTATAAGGGAATAAAACCTCCCACGTGTGGGAGCTTGTATGTACCTTATGAATAAGCATCGGCTAACTCCGTG
>BPP02IXM1M|53|33
TGAGGAATATTGGTCAATGGGCGAGAGCCTGAACCAGCCAAGTAGCGTGAAGGATGAAGGTTCTATGGATTGTAAACTTCTTTTATACGGGAATAAAACCTCCCACGTGTGGGAGCTTGTATGTACCGTATGAATAAGCATCGGCTAACTCCGTG
>BPP02I7VW3|54|1
TGAGGAATATTGGTCAATGGGTCGTCGTAGTCCTTGTAACCTAGTCCTAAGTTAGTCGTTGTAAGGTACGTACTTGTCCCTTATTGGGTTTGTTAAACTTCTTTTGTCCGGGAATAAAACCGCCTACGTGTAGGCGCTTGTATGTACCGGTACGAATAAGCATCGGCTAACTCCGTGCCC
>BPP02IMUDN|55|1
CCTAACGGGGAAGGACAAGACAAGTAGAAGGAAATAATTAGGTACAAATAGGACGAGAGTCTGAACCAGCCAAGTAGCGTGAAGGAT
>BPP02JL1N6|56|1
CCTAACGGGAAGGACAAGACAAGTAGAAGGAAATAATTAGGTCAAATGGACGAGAGTCTGAACCAGCCAAGTAGCGTGAAGGAAGACTGCCCTATGGGTTGTAAACTTCTTTTATAAGGGAATAAAGTCAGGTACGTGTACCTGTTTGTATGTACCTTATGAATAAGCATCGGCTAACTCCGTG
>BPP02FTJVB|57|33
TGAGGAATATTGGTCAATGGACGAGAGTCTGAACCAGCCAAGTAGCGTGAAGGAAGACTGCCCTATGGGTTGTAAACTTCTTTTATAAGGGAATAAAGTCAGGTACGTGTACCTGTTTGTATGTACCTTATGAATAAGCATCGGCTAACTCCGTGCT
>BPP02G13PI|58|7
TGAGGAATATTGGTCAATGGACGAGAGTCTGAACCAGCCAAGTAGCGTGAAGGAAGACTGCCCTATGGGTTGTAAACTTCTTTTATAAGGGAATAAAGTCAGGTACGTGTACCTGTTTGTATGTACCTTATGAATAAGCATCGGCTAACTCCGTGCCG
>BPP02HURGC|59|1
TGAGGAATATTGGTCAATGGACGGAAGTCTGAACCAGCCAAGTCGCGTGAAGGAAGACGGCCCTACGGGTTGTAAACTTCTTTAGTGCGGGAACAAAGGAGGGGACGTGTCCCCTTATGAGTGTACCGCAAGAATAAGCATCGGCTAACTCCGTG
>BPP02IEXMA|60|10
CCTACGGGGAGGAGCAGTGAGGAATATTGGTCAATGGACGAGAGTCTGAACCAGCCAAGTAGCGTGAAGGATGACTGCCCTATGGGTTGTAAACTTCTTTTATATGGGAATAAAAAAGAGCACGTGTGCTCTATTGTATGTACCTTATGAATAAGCATCGGCTAATTCCGTGT
>BPP02H7G61|61|25
TGAGGAATATTGGTCAATGGACGAGAGTCTGAACCAGCCAAGTAGCGTGAAGGATGACTGCCCTATGGGTTGTAAACTTCTTTTATATGGGAATAAAAAAGAGCACGTGTGCTCTATTGTATGTACCTTATGAATAAGCATCGGCTAATTCCGTGG
>BPP02GCI4D|62|26
CCTAGGCAGCAGTGAGGAATATTGGTCAATGGACGAGAGTCTGAACCAGCCAAGTAGCGTGAAGGATGACTGCCCTATGGGTTGTAAACTTCTTTTATACGGGAATAAAGTGAAGCACGTGTGCTTTTTTGTATGTACCGTATGAATAAGGATCGGCTAACTCCGTGCCGCAGCCGGCCGGTAAGTA
>BPP02JVCQD|63|27
TGAGGAATATTGGTCAATGGACGAGAGTCTGAACCAGCCAAGTAGCGTGAAGGATGACTGCCCTATGGGTTGTAAACTTCTTTTATACGGGAATAAAGTGAAGCACGTGTGCTTTTTTGTATGTACCGTATGAATAAGGATCGGCTAACTCCGTGCCA
>BPP02IUA1Z|64|43
TGAGGAATATTGGTCAATGGACGAGAGTCTGAACCAGCCAAGTAGCGTGAAGGATGACTGCCCTATGGGTTGTAAAACTTCTTTTTATACGGGAATAAAGTGAAGCACGTGTGCTTTTTTGTATGTACCGTATGAATAAGGATCGGCTAACTCCGT
>BPP02HJSXB|65|1
TGGAGGAATTAGTTGGTACAAGTGGGCGCGGACGCCTACGAACC
>BPP02FJNPX|66|5
TGGAGGAATATTGGTCAATGGGCGCGAGCCT
>BPP02GZ3WS|67|85
TGAGGAATATTGGTCAATGGGCGCGAGCCTGAACCAGCCAAGTAGCGTGAAGGATGACTGCCCTATGGGTTGTAAACTTCTTTTGTCCGGGAATAAAACCGCCTACGTGTAGGCGCTTGTATGTACCGGTACGAATAAGCATCGGCTAACTCCGTG
>BPP02JZAA7|68|8
TGGAAGGAATATTGGTCAAGTGGGCGCGAGCCT
>BPP02HX8LF|69|93
TGAGGAATATTGGTCAATGGGCGCGAGCCTGAACCAGCCAAGTAGCGTGAAGGATGACTGCCCTATGGGTTGTAAACTTCTTTTGTCCGGGAATAAAACCGCCTACGTGTAGGCGCTTGTATGTACCGGTACGAATAAGCATCGGCTAACTCCGTG
>BPP02FQRPW|70|12
CCTACGGGGGCAGGCAGTGAGGAATATTGGTCAATGGGCGCGAGCCTGAACCAGCCAAGTAGCGTGAAGGATGACTGCCCTATGGGTTGTAAACTTCTTTTGTCCGGGAATAAAACCGCCTACGTGTAGGCGCTTGTATGTACCGGTACGAATAAGCATCGGCTAACTCCGTGCCG
>BPP02H6Y0D|71|9
TGAGGAATATTGGTCAATGGGCGCGAGCCTGAACCAGCCAAGTAGCGTGAAGGATGACTGCCCTATGGGTTGTAAACTTCTTTTGTTCGGGAATAAAACCGCCTACGTGTAGGCGCTTGTATGTACCGGTACGAATAAGCATCGGCTAACTCCGTGCA
>BPP02H3BP6|72|52
TGAGGAATATTGGTCAATGGGCGGAG
>BPP02F53XE|73|76
TGAGGAATATTGGTCAATGGGCGCGAGCCTGAAC
>BPP02JEFJ5|74|4
TGAGGAATATTGGTCAATGGGCGCGAGCCTGAACCAGCCAAGTAGCGTGAAGGATGACTGCCCTATGGGTTGTAAACTTCTTTTGTCCGGGAATAAAAACCGACCTACGTGTAGGCGCTTGTATGTACCGGTACGAATAAGCATCGGCTAACTCCGTGT
>BPP02IAZQA|75|4
TGAGGAATATTGGTCAATGGGCGCGAGCCTGAACCAGCCAAGTAGCGTGAAGGATGACTGCCCTATGGGTTGTAAACTTCTTTTGTCCGGGAAATAAAACCGCCTACGTGTAGGCGCTTGTATGTACCGGTACGAATAAGCATCGGCTAACTCCGTGG
>BPP02H8ZRI|76|1
TGAGGAATATTGGTCAATGGGCGCGAGCCTGAACCAGCCAAGTAGCGTGAAGGATGACTGCCCTATGGGTTGTAAAACTTCTTTTATACGGGAATAAAGTATTCCACGTGTGGAATTTTGTATGTACCGTATGAATAAGGATCGGCTAACTCCGTGT
>BPP02JTCDP|77|4
CCTACGAGGCAGCAGTGAGGAATATTGGTCAATGGGCGCGAGCCT
>BPP02G1R9P|78|28
TGAGGAATATTGGTCAATGGACGAGAGTCTGAACCAGCCAAGTAGCGTGCAGGATGACGGCCCTATGGGTTGTAAACTGCTTTTATAAGGGAATAAAGTGAGTCTCGTGAGACTTTTTGCATGTACCTTATGAATAAGGACCGGCTAATTCCGTGCCAGCAGCTGCGTAATCGTGGACGGGCGGGGCGTGGGACGAA
>BPP02HSCV1|79|7
TGAGGAATATTGGTCAATGGACGAGAGTCTGAACCAGCCAAGTAGCGTGAAGGATGACTGCCCTATGGGTTGTAAACTTCTTTTGTCCGGGAATAAAACCGCCTACGTGTAGGCGCTTGTATGTACCGGTACGAATAAGCATCGGCTAACTCCGTGT
>BPP02FWPLS|80|6
TGAGGAATATTGGTCAATGGACGGAAGTCTGAACCAGCCAAGTCGCGTGAAGGATGAAGGTTCTATGGATTGTAAACTTCTTTTATAGGGGAATAAAAAAGTCCACGTGTGGATTCTTGTATGTACCCTATGAATAAGCATCGGCTAACTCCGTGCAGNCGCCGAGTA
>BPP02IBJYI|81|30
TGAGGAATATTGGTCAATGGACGAGAGTCTGAACCAGCCAAGTAGCGTGAAGGATGACTGCCCTATGGGTTGTAAACTTCTTTTATACGGGAATAAAGTGTTCCACGTGTGGAATTTTGTATGTACCGTATGAATAAGGATCGGCTAACTCCGTGCCC
>BPP02GMKR2|82|8
TGAGGAATATTGGTCAATGGACGAGAGTCTGAACCAGCCAAGTAGCGTGAAGGATGACTGCCCTATGGGTTGTAAACTTCTTTTATATGGGAAATAAAAAGGAGCACGTGTGCTCTATTGTATGTACCTTATGAATAAGCATCGGCTAATTCCGTGA
>BPP02GJG1A|83|4
TCGGGAATATTGCGCAATGGAGGAAACTCTGACGCAGTGACGCCGCGTGCAGGAAGAAGGTTTTCGGATTGTAAACTGCTTTAGACAGGGAAGAAACAAGACAGTACCTGTAGAATAAGCTCCGGCTAACTACGTA
>BPP02HB4GJ|84|1
TAGGGAATTTTCGGCAATGGGCGAAAGCCTGACCGAGCAACGCCGCGTGAGGGAGGAAGTACTTCGGTATGTAAACCTCTGTTATAAAGGAAGAACGGTACATGGAGGGAATGCCATGTAAGTGACGGTACTTTATGAGGAAGCCACGGCTAACTACGTGCCAGTAGCCGGGTAAT
>BPP02IOAL2|85|2
TAGGGAATTTTCGGCAATGGGGGGAACCCTGACCGAGCAACGCCGCGTGAAGGAAGAAGGTCTTCGGATTGTAAACTTCTGTTATAAAGGAAGAACGGTATATATAGGGAATGATATATAAGTGACGGTACTTTATGAGAAAGCCACGGCTAACTACGTGCCA
>BPP02IQUCQ|86|2
CCTACGGGGCAGCAGTAGGGAATTTTCGGCAATGGGGGAAACCCTGACCGAGCAACGCCGCGTGAAGGAAGAAGTAATTCGTTATGTAAACTTCTGTCATAGAGGAAGAACGGTGGATATAGGGAATGATATCCAAGTGACGGTACTCTATAAGAAAGCCACGGCTAACTACGTG
>BPP02H4EB7|87|4
TAGGGAATTTTCGGCAATGGGGGGAACCCTGACCGAGCAACGCCGCGTGAAGGAAGAAGGAATTCGTTCTGTAAACTTCTGTTATAAAGGAAGAACGGCGGATATAGGGAATGATATCCGAGTGACGGTACTTTATGAGAAAGCCACGGCTAACTACGTGCA
>BPP02HRTWV|88|3
TGGGGAATATTGCGCAATGGGGGCAACCCTGACGCAGCAACGCCGCGTGATTGATGAAGGTCTTCGGATTGTAAAAATCTTTAANCAGGGACGAAGAAAATGACGGTACCTGAAGAATAAGCTCCGGCTAACTACGTGG
>BPP02FI6BF|89|15
TGGGGAATATTGCGCAATGGGGGCAACCCTGACGCAGCAACGCCGCGTGATTGAAGAAGGTCTTCGGATTGTAAAAATCTTTAATTAGGGACGAAAAAAATGACGGTACCTAAAGAATAAGCTCCGGCTAACTACGTGT
>BPP02JX97P|90|1
TGGGGGAATATTGGGCAATGGGGGGAAACCCCGTAGACCCAGCAACGCCGCGTGAAGGAAGAAGGC
>BPP02HL66K|91|3
TGGGGAATATTGGGCAATGGGGGAAACCCTGACCCAGCAACGCCGCGTGAAGGAAGAAGGCCTGGTGTAT
>BPP02JRDVQ|92|1
GTAGGGAAATTATTGGAACAAGTCGGAACCAAAAGTCTGACTCCAGACTAA
>BPP02I296N|93|1
TGGGGGATATTGCACAATGGGCGCAAGCCTGATGCAGCAACGCCGCGTGAGCGATGAAGGTCTTAGGGTCGTAAAGCTCTGTCCTCAAGGAAGATAATGACGGTACTTGAGGAGGAAGCCCCGGCTAACTACGTGCT
>BPP02HGXQR|94|2
GAGGTGGGGAATATTGCACGAATGGGGGAAACCCTGATGCAGCGACGCCGCGTGAGCGATGAAGTATTTCGGTATGTAAAACTCTATCAGCAGGGAAGATAATGACGGTACCTGACTAAGAAGCACCGGCTAAATACGTGT
>BPP02G1USI|95|1
TGGGGGATATTGCACAATGGGCGAAAGCCTGATGCAGCGACACCGCGTGAGGGAAGACGGCCTGTGTACTCT
>BPP02JJGO8|96|1
CCTAACGGGAAGGACAAGACAAGTAGGGGAAATAATTAGGAACAATGGAACCAAAAGTCTGATCCAGCAATTCTGTGTGCACGATGAAGTTTTTCGGAATGTAAAGTGCTTTCAGTTGGGAAGAAGAAAGTGACGGTACCAACAGAAGAAGCGACGGCTAAATACGTG
>BPP02FM86I|97|8
TGGGGAATATTGGACAATGGACCAAAAGTCTGATCCAGCAATTCTGTGTGCACGATGACGGTCTTAGGATTGTAAAGTGCTTTCAATCGGGAAAAAGAAAGTGATGGTACCGATAGAAGAAGCGACGGCTAAATACGTGCA
>BPP02F6RKZ|98|2
TGGGGAATATTGCACAATGGGCGAAAGCCTGATGCAGCAACGCCGCGTGAAGGATGAAGTATTTCGGTATGTAAACTTCTATCAGCAGGGAAGATAACGACGGTACCTGACTAAGAAGCCCCGGCTAACTACGTGCCG
>BPP02GPFMZ|99|15
TGGGGAATATTGGACAATGGACCAAAAGTCTGATCCAGCAATTCTGTGTGCACGATGACGGTCTTAGGATTGTAAAGTGCTTTCAATTGGGAAGAAAAAAATGACGGTACCAATAGAAGAAGCGACGGCTAAATACGCG
>BPP02GNNDV|100|51
TGGGGAATATTGGACAATGGACCAAAAGTCTGATCCAGCAATTCTGTGTGCACGATGAAGTTTTTCGGAATGTAAAGTGCTTTCAGTTGGGAAGAAGAAAGTGACGGTACCAACAGAAGAAGCGACGGCTAAATACGTGG
>BPP02HH592|101|8
TGGGGAATATTGGACAATGGGACCAAAAGTCTGATCCAGCAATTCTGTGTGCACGATGAAGTTTTTCGGAATGTAAAGTGCTTTCAGTTGGGAAGAAGAAAGTGACGGTACCAACAGAAGAAGCGACGGCTAAATACGTGT
>BPP02HJK8Q|102|93
CCGAGGCAGCAGTGGGGAATATTGGACAATGGACCAAAAGTCTGATCCAGCAATTCTGTGTGCACGATGAAGTTTTTCGGAATGTAAAGTGCTTTCAGTTGGGAAGAAGAAAGTGACGGTACCAACAGAAGAAGCGACGGCTAAATACGTG
>BPP02HWEYI|103|15
TGGGGAATATTGGACAATGGACCAAAAGTCTGATCCAGCAATTCTGTGTGCACGATGAAGTTTTTCGGAATGTAAAGTGCTTTCAGTTGGGAAGAAGAAAGTGACGGTACCAACAGAAGAAGCGACGGCTAAATACGCG
>BPP02FTCAI|104|4
TGGGGAATATTGGACAATGGACCAAAAAGTCTGATCCAGCAATTCTGTGTGCACGATGAAGTTTTTCGGAATGTAAAGTGCTTTCAGTTGGGAAGAAGGAAGTGACGGTACCAACAGAAGAAGCGACGGCTAAATACGTGTCAGCAGCCGGTAAT
>BPP02FH9QB|105|18
TGGGGAATATTGGACAATGGACCAAAAGTCTGATCCAGCAATTCTGTGTGCACGATGAAGTTTTTCGGAATGTAAAGTGCTTTCAGTTGGGAAGAAGAAAGTGACGGTACTAACAGAAGAAGCGACGGCTAAATACGTA
>BPP02GWSQ2|106|5
TGGGGAATATTGCACAATGGGCGCAAGCCTGATGCAGCAACGCCGCGTGAGCGATGAAGGCCTGGTCGTAAGACTCTGTCCTCAGAGA
>BPP02F1RSC|107|7
CCTACGAGGCAGCAGTGGGGAATATTGGACAATGGACCAAAAGTCTGATCCAGCAATTCTGTGTGCACGATGACGGTCTTAGGATTGTAAGGTGCTTTCAATTGGGAAGAAAAAAATGACGGTACCAATAGAAGAAGCGACGGCTAAATACGTGT
>BPP02HBAXH|108|82
TGGGGAATATTGGACAATGGACCAAAAGTCTGATCCAGCAATTCTGTGTGCACGATGACGGTCTTAGGATTGTAAAGTGCTTTCAATTGGGAAGAAAAAAATAGACGGTACCAATAGAAGAAGCGACGGCTAAATAACGTG
>BPP02F0VZB|109|7
TGGGGAATATTGGACAATGGACCAAAAGTCTGATCCAGCAATTCTGTGTGCACGATGACGGTCTTAGGATTGTAAAGTGCTTTCAATTGGGAAAGAAAAAAATGACGGTACCAATAGAAGAAGCGACGGCTAAATACGTGCT
>BPP02GMQH9|110|1
GTGGGGTAATATTGGACGAATGGACCAAAAGTCTGATCCAGCAATTCTGTGTGCACGATGACGGTCTTAGGATTGTTAAAATGCTTTCAATTGGGAAGAAAAAATGACGGTACCAATAGAAGAAGCGACGGCTAAATACGTA
>BPP02HFQC3|111|55
TGGGGAATATTGGACAATGGACCAAAAGTCTGATCCAGCAATTCTGTGTGCACGATGACGGTCTTAGGATTGTAAAATGCTTTCAATTGGGAAGAAAAAAAATAGACGGTACCAATAGAAGAAGCGACGGCTAAATACGTGG
>BPP02GK1PW|112|84
TGGGGAATATTGGACAATGGACCAAAAGTCTGATCCAGCAATTCTGTGTGCACGATGACGGTCTTAGGATTGTAAAGTGCTTTCAATCGGGAAAAAGAAAGTGATGGTACCGATAGAAGAAGCGACGGCTAAATACGTGCC
>BPP02GDZY5|113|2
GGTGGGGAATATTGGTCAATGGGCGCGAGCCTGAACCAGCCAAGTAGCGTGAAGGATGACTGCCCTATGGGTTGTAAACTTCTTTTGTTCGGGAATAAAACCGCCTACGTGTAGGCGCTTGTATGTACCGGTACGAATAAGCATCGGCTAACTCCGTG
>BPP02JMN37|114|3
TGGGGAATATTGCACAATGGGGGAAGCCCTGATGCAGCGACGCCGCGTGGAGGAAGAAGGTCTTCGGATTGTAAACTCCTGTTGTTGGGGAAGATAATGACGGTACCCAACAAGGAAGTGACGGCTAACTACGTG
>BPP02I7FLL|115|2
TGGGGAATATTGCACAATGGAGGAAACCCTGATGCAGCGACGCCGCGTGAAGGAAGAAGTATTTCGGTATGTAAACTTCTATCAGCAGGGAAGAAAATGACGGTACCTGACTAAGAAGCCCCGGCTAACTACGTG
>BPP02JROBZ|116|1
TGGGGGAATATTGCACAATGGGCGAAAGCCTGATGCAGCAACGCCGCGTGAGCGATGAAGGCCTGGTCGTAAGATCTGTCTCAGAGA
>BPP02IJYWG|117|1
TGGGGAATATTGCACAATGGGGGAAGGCCCTGATGCAGCGACGCCGCGTGGAGGAAGAAGGTCTTCGGATTGTAAACTCCTGTTGTTGGGAAGATAATGACGGTACCCAACAAGGAAGTGACGGCTAACTACGTG
>BPP02HRLJC|118|1
TGGGGAATATTGCACAATAGGGGAAACCCTGATGCAGCGACGCCGCGTGAGTGAAGAAGTATTTCGGTATGTAAAGCTCTATCAGCAGGGAAGAGAATGACGGTACCTGACTAAGAAGCCCCGGCTAACTACGTGT
>BPP02FMIQS|119|1
TGGGGAATATTGCACAATGGGCGAAAGCCTGATGCAGCAACGCCGCGTGAGCGATGAAGGCCTGGTCGTATGCTCTGTCTCAGAGA
>BPP02IX2J9|120|1
TGGGGAATATTGCACAATGGGCGAAAGCCTTGATTG
>BPP02GHPON|121|3
TGGGGAATATTGCACAATGGGCGCAAGCCTGATGCAGCAACGCCGCGTGAGCGATGAAGGCCTTTGGGTCGTAAAGCTCTGTCCTTGGGGAAGAAACAAATGACGGTACCCTTGGAGGAAGCACCGGCTAACTCCGTGT
>BPP02G1UU8|122|2
TGGGGAATATTGCACAATGGGCGAAAGCCTGATGCAGCGACGCCGCGTGAAGGATGAAGTATTTCGGTATGTAAACTTCTATCAGCAGGGAAGAAATAAGACGGTACCTGACTAAGAAGCCCCGGCTAGCTACGTGT
>BPP02FGO0T|123|4
TGGGGAATATTGCACAATGGAGGAAACTCTGGTGCAGCGACGCCGCGTGAGTGAAGAAGTATTTCGGTATGTAAAGCTCTATCAGCAGGGAAGATAATGACGGTACCTGACTAAGAAGCTCCGGCTAAATACGTG
>BPP02FUE9T|124|13
TGGGGAATATTGGACAATGGACCAAAAGTCTGATCCAGCAATTCTGTGTGCACGATGACGGTCTTAGGATTGTAAAGT
>BPP02IA07N|125|3
TGGGGAATATTGGACAATGGACCAAAAGTCTGATCCAGCAATTCTGTGTGCACGATGACGGTCTTAGGATTGTAAAGTGCTTTCAATACGGGAAAAAGAAAGTGATGGTACCGATAGAAGAAGCGACGGCTAAATACGTG
>BPP02GW1DD|126|1
TGGGGAATATTGGACAATGGACCAAAGGTCTGATCCAGCAATTCTGTGTGCACGGTGACGGTCTTAGGATTGTAAAGTGCTTTCAATTGGGAAAGAAAAAATGACGGTACCAATAGAAGAAGCGACGGCTAAATACGTA
>BPP02GPFOT|127|2
CCTAGGAGGCAGCAGTGGGGGAATATTGGACAATGGACCAAAAG
>BPP02GQAA5|128|1
CCCACGAGAGGCAGCAGTGGGGAATATTGGACAATGGACCAAAAGTCTGATCCAGCAATTCTGTGTGCACGATGAAGTTTTTCGGAATGTAAAGTGCTTTCAGTTGGGAAGAAGAAAGTGACGGTACCANNAAGAAGA
>BPP02JTMN2|129|1
CCTACGGAGGAGCAGTGGGGAATATTGGACAATGGACCAAAAGTCTGATCCAGCAATTCTGTGTGCACGATGAAGTTTTCGTAA
>BPP02II2CR|130|1
TGGGGAATATTGGACAAGTCGAAACTAACTGT
>BPP02FOAV2|131|1
TGGGGGAATATTGCACAAT
>BPP02HATFP|132|1
CCTAAGGCAGCAGTAGAGAATCTTCCACAATGAGCGAAAGCCTGATGGAGCAACGCCGCGTGGGTGAAGAAGGTCTTCGGATCGTAAAACCCTGTTGTTAGAGAAGAAAGTGCGTGAGAGTAACTGTTCACGTTTCGACGGTATCTAACCAGAAAGCCACGGCTAACTACGTGCG
>BPP02GTXF2|133|37
TAGGGAATCTTCCACAATGGGCGAAAGCCTGATGGAGCAACGCCGCGTGGGTGAAGAAGGTCTTCGGATCGTAAAACCCTGTTGTTAGAGAAGAAAGTGCGTGAGAGTAACTGTTCACGTTTCGACGGTATCTAACCAGAAAGCCACGGCTAACTACGTGG
>BPP02FHNW7|134|3
TAGGGAATCTTCCACAATGGGCGGAAGCCTGATGGAGCAACGCCGCGTGGGTGAAGAAGGTCTTCGGATCGTAAAACCCTGTTGTTAGAGAAGAAAGTGCGTGAGAGTAACTGTTCACGTTTCGACGGTATCTAACCAGAAAGCCACGGCTAACTACGTA
>BPP02HM81M|135|17
TGGGGAATCTTGCGCAATGGGGGGAACCCTGACGCAGCGACGCCGCGTGCGGGACGAAGGCCCTCGGGTCGTAAACCGCTTTCAGCAGGGATGAGACAAGACGGTACCTGCAGAAGAAGCCCCGGCTAACTACGTG
>BPP02IR946|136|13
TAGGGAATATTGCTCAATGGGGGAAACCCTGAAGCAGCAACGCCGCGTGGAGGATGAAGGTTTTAGGATTGTAAACTCCTTTTGTTAGAGAAGATTATGACGGTATCTAACGAATAAGCACCGGCTAACTCCGTG
>BPP02IQCBZ|137|1
CCTAACGGGAAGGAAGACAAGTAGGGGAAATAATTAGACAACAAATGGAGGAAACTCTGATGCAGCGACGCCGCGTGAGTGAAGAAGTATTTCGGTATGTAAAGCTCTATCAGCAGGGAAGATAATGACGGTACCTGACTAAGAAGCTCCGGCTAAATACGTG
>BPP02HA2XF|138|82
TGGGGAATATTGCACAATGGAGGAAACTCTGATGCAGCGACGCCGCGTGAGTGAAGAAGTATTTCGGTATGTAAAGCTCTATCAGCAGGGAAGATAATGACGGTACCTGACTAAGAAGCTCCGGCTAAATACGTG
>BPP02HBZ80|139|46
TGGGGAATATTGCACAATGGAGGAAACTCTGATGCAGCGACGCCGCGTGAGTGAAGAAGTATTTCGGTATGTAAAGCTCTATCAGCAGGGAAGATAATGACGGTACCTGACTAAGAAGCTCCGGCTAAATACGTG
>BPP02I3RAU|140|21
TGGGGAATATTGCACAATGGAGGAAACTCTGATGCAGACGACGCCGCGTGAGTGAAGAAGTATTTCGGTATGTAAAGCTCTATCAGCAGGGAAGATAATGACGGTACCTGACTAAGAAGCTCCGGCTAAATACGTA
>BPP02JYCF9|141|31
TGGGGAATATTGCACAATGGAGGAAACTCTGATGCAGCGACGCCGCGTGAGTGAAGAAGTATTTCGGTATGTAAAGCTCTATCAGCAGGGAAGATAATGACGGTACCTGACTAAGAAGCTCCGGCTAAATACGTGCCA
>BPP02II0W2|142|39
TGGGGAATATTGCACAATGGAGGAAACTCTGATGCAGCGACGCCGCGTGAGTGAAGAAGTATTTCGGTATGTAAAGCTCTATCAGCAGGGAAGATAATGACGGTACCTGACTAAGAAGCTCCGGCTAAATACGTG
>BPP02F0Y3M|143|12
TGGGGAATATTGCACAATGGAGGAAACTCTGATGCAGCGACGCCGCGTGAGGGAAGAAGATTTTCGGATTGTAAACCTCTGTCTTCGGGGACGAAGTATGACGGTACCCGAGGAGGAAGCCACGGCTAACTACGTGCT
>BPP02G3VMG|144|2
TGGGGAATATTGCACAATGGAGGAAACTCTGATGCAGCAACGCCGCGTGAGTGAAGAAGTATTTCGGTATGTAAAGCTCTATCAGCAGGGAAGAAAGTGACGGTACCTGACTAAGAAGCCCCGGCTAACTACGTGT
>BPP02IRPVJ|145|3
TGGGGAATATTGCACAATGGAGGAAACTCTGATGCAGCGACGCCGCGTGAGTGAAGAAGTATTTCGGTATGTAAAGCTCTATCAGCAGGGAAGATAGTGACGGTACCTGACTAAGAAGCTCCGGCTAAATACGTG
>BPP02FZPA0|146|10
TGGGGAATATTGCACAATGGAGGAAACTCTGATGCAGCGACGCCGCGTGAGTGAAGAAGTATTTCGGTATGTAAAGCTCTATCAGCAGGGAAGATAATGACGGTACCTGACTAAGAAGCTCCGGCTAAATACGTGCCANNCGCGAGTAT
>BPP02GO5DT|147|1
TGGGGAATATTGCACAATGGAGGAAACTCTGATGCAGCGACGCCGCGTGAGGGAAGAAGATTTTCGGATTGTAAACCTCTATCAGCAGGGAAGATAATGACGGTACCTGACTAAGAAGCTCCGGCTAAATACGTT
>BPP02HBQ3U|148|21
GTGGGGGATATTGCACAATGGGGGAAACCCTGATGCAGCGACGCCGCGTGAGTGAAGAAGTACTTCGGTACGTAAAGCTCTATCAGCAGGGAAGAGAATGACGGTACCTGACTAAGAAGCCCCGGCTAACTACGTGA
>BPP02G5GJY|149|1
TAGGGAATATTGCACAATGGGGGGAAAACCCTGATGCGGCCATGCCGCGTGTGTGAAGAAGGCCTGTGTAG
>BPP02GAXI9|150|1
TAGGGAATATTGCACAAGTGGGGGAAACCCTGATGCAGCGACGCCGCGTGAAGGAAGAAGTATCTCGGTATGTAAACTTCTATCAGCAGGGAAGACAATGACGGTACCTGACTAAGAAGCCCCGGCTAACTACCTG
>BPP02JL4CM|151|2
TAGGGAATATTGCACAAGTGGGGGAAACCCTGA
>BPP02I9FD0|152|2
TAGGGAATATTGCACAATGGGGGAAACCCGTGATGCAGCCATGCCGCGTGTGTGAAGAAGGCCTGGTGGTAAGTACGACTTCTA
>BPP02F7HNT|153|2
TGGGGAATTTTGGACAATGGGGGCAACCCTGATCTAGCCATGCCGCGTGCAGGAAGAAGGCCTGTGTA
>BPP02IEPQJ|154|1
TGGGGAATTTTGGACAATGGGGGGCAACCCTGATCCAGCCATGCCGCGTGCAGGAAGAAGGCCTGTGTAT
>BPP02HOC6I|155|8
TGGGGAATTTTGGACAATGGGGGCAACCCTGATCCAGCCATGCCGCGTGCAGGAAGAAGGCCTGTGTA
>BPP02HBDM0|156|1
CCTACGCAGCAGTAGGGAATATTGCACAATGGGGGAAACCCTGATGCAGCCATGCCGCNTGTGAGAAGACGCTGT
>BPP02JMSYZ|157|7
CTACGGGAGTAGCAGTAGGGAATATTGCACAATGGGGGGAACCCTGATGCAGCCATGCCGCGTGTGTGAAGAAGGCCTGTGTAG
>BPP02IG6OJ|158|5
TAGGGAATATTGCACAATGGGGGAAACCCTGATGCAGTCATGCCGCGTGTGTGAAGAAGGCCTGGTTGTAAGACACTT
>BPP02JBBOI|159|1
TAGGGAATATTGCACAATGGGGGAAACCCTGATGCAGCGACGCCGCGTGAAGGAAGAAGTNTC
>BPP02F826N|160|14
CCTACGGGGAGGCGGCAGTAGGGAATATTGCACAATGGGGGAAACCCTGATGCAGCCATGCCGCGTGTGTGAAGAAGGCCTGGTGTAG
>BPP02FVF3R|161|3
TAGGGAATATTGCACAATGGGGGAAACCCTGATGCAGCCATGCCGCGTGTGTGAAGAAGGCCTGGTTGTAAGCACTTCT
>BPP02HQ2A1|162|2
TAGGGAATATTGCACAATGGGGGGGAACCCTGATGCAGCCATGCCGCGTGTGTGAAGAAGGCCTGGTGTAG
>BPP02HKDI0|163|4
TGGGGAATATTGCACAATGGGGGAAACCCTGATGCAGCCATGCCGCGTGTGTGAAGAAGGCCTGGTGTAAG
>BPP02HMHJY|164|1
CCTAACGGGGGCAGCAGTAGGGAATATTGCACAATGGGGGGGAACCCTGATGCAGCCATGCCGCGTGTGTGAAGAAGGCCTGGTGTAGNACTTCTAGT
>BPP02IZZHV|165|1
TAGGGAATATTGCTCAATGGGGGGAAAACCCCTTGAAGTCAGCTAACCGCCGTCGTTCGGG
>BPP02FCBTG|166|1
TGAGGAATNTGTNANGNGCGNGC
>BPP02G5UF1|167|1
TGGGAATTTTGGACAATGGGGGCAACCCTGATCCAGCCATGCCGCGTGCAGGAAGAAGGCCTGTGTA
>BPP02GAI6P|168|11
TGGGGAATATTGCACAATGGGGGAAACCCTGATGCAGCGACGCCGCGTGAAGGATGAAGTATTTCGGTATGTAAACTTCTATCAGCAGGGAAGAAAATGACGGTACCTGACTAAGAAGCCCCGGCTAACTACGTGCCC
>BPP02FNW1C|169|1
TAGGGAATCTTCCACAATGGGCGAAAGCCTGATGGAGCAACGCCGCGTGGAGGAAGAAGGTCTTCGGATTGTAAACTCCTGTTGTTGGGGAAGATAATGACGGTACCCAACAAGGAAGTGACGGCTAACTACGTGCC
>BPP02IM57I|170|1
TAGGGAATATTGCACAATGGGGGGAACCCTGATGCAGCCATGCCGCGTGTGTGAAGAAGGTCTTCGGGTTGTAAAGCACTTTCAGTGGGGAGGGAAATACGCAAGAGTGACGCTACCCACCAGAAGAAGCACCGGCTAACTCCGTGCCC
>BPP02HNVPC|171|1
CCTAAACAAAGGAAAGGAACAAAGAACAAAGTAGGGGAAATAATTAGACAACAAATAGGGGGAAAACCCTGATGCAGCAACGCCGCGTGAGTGAAGAAGTATTTCGGTATGTAAAGCTCTATCAGCAGGGAAGAAAGTGACGGTACCTGACTAAGAAGCCCCGGCTAACTACGTGCT
>BPP02HFIPN|172|3
TGGGGAATATTGCACAATGGGGGAAACCCTGATGCAGCAACGCCGCGTGAGTGATGACGGCCTGTGTAG
>BPP02F7NLR|173|1
TAGGGAATCTTCCACAATGGGGGAAACCCTGATGCAGCGACGCCGCGTGGAGGAAGAAGGTCTCCGGATTGTAAACTCCTGTTGTTGGGGAAGATAATGACGGTACCCAACAAGGAAGTGACGGCTAACTACGTGT
>BPP02JI61I|174|11
TGGGAATATTGCACAATGGGGGAAACCCTGATGCAGCGACGCCGCGTGGAGGAAGAAGGTCTTCGGATTGTAAACTCCTGTTGTTGGGGAAGATAATGACGGTACCCAACAAGGAAGTGACGGCTAACTACGTG
>BPP02FZ892|175|25
TGGGGAATATTGCACAATGGGGGAAACCCTGATGCAGCGACGCCGCGTGGAGGAAGAAGGTCTTCGGATTGTAAACTCCTGTTGTTGGGGAAGATAATGACGGTACCCAACAAGGAAGTGACGGCTAACTACGTA
>BPP02GYDI0|176|115
TGGGGAATATTGCACAATGGGGGAAACCCTGATGCAGCGACGCCGCGTGGAGGAAGAAGGTCTTCGGATTGTAAACTCCTGTTGTTGGGGAAGATAATGACGGTACCCAACAAGGAAGTGACGGCTAACTACGT
>BPP02FFZ0X|177|43
TGGGGAATATTGCACAATGGGGGAAACCCTGATGCAGCGACGCCGCGTGGAGGAAGAAGGTCTTCGGATTGTAAACTCCTGTTGTTGGGGAAGATAATGACGGTACCCAACAAGGAAGTGAACGGCTAACTACGTG
>BPP02FQNZY|178|38
TGGGGAATATTGCACAATGGGGGAAACCCTGATGCAGCGACGCCGCGTGGAGGAAGAAGGTCTTCGGATTGTAAACTCCTGTTGTTGGGGAAGATAATGACGGTACCCAACAAGGAAGTGACGGCTAACTACGTGCA
>BPP02FMSO6|179|23
TAGGGAATATTGCACAATGGGGGAAACCCTGATGCAGCGACGCCGCGTGAAGGAAGAAGTATCTCGGTATGTAAACTTCTATCAGCAGGGAAGACAATGACGGTACCTGACTAAGAAGCCCCGGCTAACTACGCG
>BPP02GJSQW|180|9
TGGGGAATATTGCACAATGGGGGAAACCCTGATGCAGCGACGCCGCGTGAAGGATGAAGTATTTCGGTATGTAAACTTCTATCAGCAGGGAAGAAAATGACGGTACCTGAGTAAGAAGCCCCGGCTAACTACGTGT
>BPP02GLWIR|181|28
TGGGGAATATTGCACAATGGGGGAAACCCTGATGCAGCGACGCCGCGTGAAGGAAGAAGTATCTCGGTATGTAAACTTCTATCAGCAGGGAAGAAAATGACGGTACCTGACTAAGAAGCCCCGGCTAACTACGTGT
>BPP02FTYK9|182|22
TGGGGAATATTGCACAATGGGGGAAACCCTGATGCAGCGACGCCGCGTGAGTGAAGAAGTATTTCGGTATGTAAAGCTCTATCAGCAGGGAAGAAAATGACGGTACCTGACTAAGAAGCCCCGGCTAACTACGTG
>BPP02G1B42|183|1
CCTACTGGAAGGACAAGACAAGTAGGGGAAATAATTAGACAACAAATAGGGGGAAAACCCTGATGCAGCGACGCCGCGTGAAGGAAGAAGTATTTCGGTATGTAAACTTCTATCAGCAGGGAAGAAAATGACGGTACCTGACTAAGAAGCCCCGGCTAACTACGTGCCGA
>BPP02FX3S8|184|1
CCTAACGGGAAGGAAGACAAGTAGGGGAAATAATTAGACAACAAATAGGGGGAAACCCTGATGCAGCGACGCCGCGTGGAGGAAGAAGGTCTTCGGATTGTAAACTCCTGTTGTTGGGGAAGATAATGACGGTACCCAACAAGGAAGTGACGGCTAACTACGTGCCGA
>BPP02I93NP|185|8
TGGGGAATATTGCACAATGGGGGAAACCCTGATGCAGCAACGCCGCGTGAGTGATGAAGGTTTTCGGATCGTAAAGCTCTGTCTTTGGGGAAGATAATGACGGTACCCAAGGAGGAAGCCACGGCTAACTACGTG
>BPP02GPEGH|186|27
TGGGGAATATTGCACAATGGGGGAAACCCTGATGCAGCGACGCCGCGTGAGCGATGAAGTATTTCGGTATGTAAAGCTCTATCAGCAGGGAAGAGAATGACGGTACCTGACTAAGAAGCACCGGCTAAATACGTGT
>BPP02GU0XP|187|30
TGGGGAATATTGCACAATGGGGGAAACCCTGATGCAGCGACGCCGCGTGAGTGAAGAAGTATTTCGGTATGTAAAGCTCTATCAGCAGGGAAGAAAGTGACGGTACCTGAATAAGAAGCCCCGGCTAACTACGTG
>BPP02IIW2Q|188|22
TGGGGAATATTGCACAATGGGGGAAACCCTGATGCAGCGACGCCGCGTGGAGGAAGAAGGTCTTCGGATTGTAAACTCCTGTTGTTGGGGAAGATAATGACGGTACCCAACAAGGAAGTGACGGCTAACTACGTGCCGNNCGCGAGTA
>BPP02HVZRE|189|2
TGGGGAATATTGCACAATGGGGGAAACCCTGATGCAGACGACGCCGCGTGAAGGATGAAGTATTTCGGTATGTAAACTTCTATCAGCAGGGAAGAAAATGACGGTACCTGAGTAAGAAGCCCTGGCTAACTACGCG
>BPP02GYBRE|190|12
TGGGGAATATTGCACAATGGGGGAAACCCTGATGCAGCGACGCCGCGTGAGCGATGAAGTATTTCGGTATGTAAAGCTCTATCAGCAGGGAAGATAATGACGGTACCTGACTAAGAAGCACCGGCTAAATACGTA
>BPP02IU5OT|191|7
TGGGGAATATTGCACAATGGGGGAAACCCTGATGCAGCGACGCCGNGTGGAGGAAGAAGGTNTTCGNGTT
>BPP02IMGIW|192|13
TGGGGAATATTGCACAATGGGGGAAACCCTGATGCAGCGACGCCGCGTGGAGGAAGAAGGTCTTCGGATTGTAAACTCCTGTTGTTGGGGAAGATAATGACGGTACCCAACAAGGAAGTGACGGCTAACTACGTGCCA
>BPP02IKAYU|193|1
TGGGGAATATTGCACAATGGGGGAAACCCTGATGCAGCGACGCCGCGTGAGCGATGAAGTATTTCGGTATGTAAAGCTCTATCAGCAGGGAAGGAAATGACGGTACCTGACTAAGAAGCCCCGGCTAACTACGTA
>BPP02I1FGI|194|1
TGGGGAATATTGCACAATGGGGGAAACCCTGATGCAAGACGAACGACCGACGTAGGAAGGAAAGAAAGGTACTTACGGAATTAGTAAAACTCCTGTTGTTGGGGAAGATAATGACGGTACCCAACAAGGAAGTGACGGCTAACTACGTGCT
>BPP02IBSJJ|195|6
CCTACGGGACAGCAGTGGGGAATATTGCACAATGGGGGAAACCCTGATGCAGCGACGCCGCGTGGAGGAAGAAGGTCTTCGGATTGTAAACTCCTGTTGTTGGGGAAGATAATGACGGTACCCAACAAGGAAGTGACGGCTAACTACGTGCCG
>BPP02J4699|196|1
TGGGGAATATTGCACAATGGGGGAAACCCGGTACG
>BPP02GBM4I|197|1
TGGGGAATATTGCACAATGGGGGAAACCCTGATGCAGCGACGCCGCGTGAGTGAAGAAGTATCTCGGTATGTAAAGCTCTATCAGCAGGGAAGAAAATGACGGTACCTGAAGAATAAGCACCGGCTAACTACGTA
>BPP02JZVUG|198|12
TGGGGAATATTGCACAATGGGGGAAACCCTGATGCAGCGACGCCGCGTGAAGGAAGAAGTATCTCGGTATGTAAACTTCTATCAGCAGGGAAGATAATGACGGTACCTGACTAAGAAGCCCCGGCTAACTACGTGA
>BPP02JZ7N1|199|1
TGGGGAATATTGCACAATGGGGGAAACCCTGATGCAGCGACGCCGCGTGAAGGAAGAAGTATCTCGGTATGTAAACTTCTATCAGCAGGGAAGAAAAATGACGGTACCCTGACTAAGAAGCCCCGGCCTAACTACGTA
>BPP02FGCSR|200|1
TGGGGAATATTGCACAATGGGGGAAACCCTGATGCAGCGACGCCGCGTGGAGGAAGAAGATTTTTCGGATTGTAAACCTCTGTCTTCGGGGACGAAGTATGACGGTACCCGAGGAGGAAGCCACGGTTAACTACGTG
>BPP02JAMKA|201|1
TGGGGAATATTGCACAATGGGGGAAACCCTGATGCAGCGACGCCGCGTGGAGGAAGAAGGTCTTCGGATTGTAAAGCTCTGTTGTAAGAGAAGAACGTGTGTGAGAGTGGAAAGTTCACACAGTGACGGTAACTTACCAGAAAGGGCGGCTAACTACGTGCCG
>BPP02HW9U3|202|1
TGGGGAATATTGCACAATGGGGAACG
>BPP02FJHM7|203|1
TAAGGGGAAGTATTGCACAATGGGGGGAAACCCGTA
>BPP02IQHYL|204|1
GTGGGGTAATTTTGGACAAGTGGGGGCCAACCCTGATCCA
>BPP02JVB5E|205|1
CCTAACGGGAAGGACAAGACAAGACCGGACGGTAAATACTAGAAGGACGGGACTAGGACAAAGG
>BPP02GAUQS|206|1
TGGGGAATTTTGCGCAATGGGGGGAACCCTGACGCAGCAACGCCGCGTGCGGGACGAAGGCCTTGGTCGTAACCGCTTCGCNGGAAGGAATTTAGTACGGTACCGT
>BPP02GLVWD|207|1
CCTAAACGGGAAAGGAACAAAGAACAAGACCGAACGGTAAATACTAGAAGACGGGACTAGGACAAAGGACA
>BPP02IO8V1|208|1
CCCTACGGGGAGGGAGCAGTGGGGGGAACTATTTGCACAATGGGGGGAACCCTAG
>BPP02IMZ8I|209|1
GTGGGGAATTTTGGACAATGGGGGCAAACCCTGTATTCCTA
>BPP02FPN6G|210|1
CCTACAAGGAGGCAAAGAACAAAGAACCGAACGGTAAAATACTAGAAGACGGGACTAGGACAAAGGACA
>BPP02GYLZY|211|2
AACAAAGAACCGAACGGTAAAATACTAGAAGACGGGACTAGGACAAAGGACA
>BPP02JGYBF|212|58
TGGGGAATTTTGGACAATGGGGGCAACCCTGATCCAGCCATGCCGCGTGCAGGATGAAGGTCTTCGGATTGTAAACTGCTTTTGTCAGGGACGAAAAGGGTTGTGTTAATACCATGATCTGCTGACGGTACCTGAAGAATAAGCACCGGCTAACTACGTG
>BPP02I4N53|213|6
TGGGGAATTTTGGACAATGGGGGCAACCCTGATCCAGCCATGCCGCGTGCAGGATGAAGATCTTCGGATTGTAAACTGCTTTTGTCAGGGACGAAAAGGATTGTGTTAATACCATGATCTGCTGACGGTACCTGAAGAATAAGCACCGGCTAACTACGTG
>BPP02IMDE6|214|3
TGGGGAATTTTGGACAATGGGGGCAACCCTGATCCAGCCATGCCGCGTGCAGGATGAAGGTCTTCGGATTGTAAACTGCTTTTATCAGGGACGAAAAGGATTGTGCTAATACCATGATCTGCTGACGGTACCTGAAGAATAAGCACCGGCTAACTACGTG
>BPP02F93F6|215|99
TGGGGAATTTTGGACAATGGGGGCAACCCTGATCCAGCCATGCCGCGTGCAGGATGAAGGTCTTCGGATTGTAAACTGCTTTTGTCAGGGACGAAAAGGATTGTGCTAATACCATGATCTGCTGACGGTACCTGAAGAATAAGCACCGGCTAACTACGTGT
>BPP02GQVV5|216|1
CCTAAACGGAAAGGAACAAAGAACAAAGTAGGGGAAATTTTAGGAACAAATAGGGGGACAAACCCTGATCCAGCCATGCCGCGTGCAGGATGAAGGTCTTCGGATTGTAAACTGCTTTTGTCAGGGACGAAAAGGATTGTGTTAATACCATGATCTGCTGACGGTACCTGAAGAATAAGCACCGGCTAACTACGTGCT
