# Supplementary material for: Phylogenetic Characterization of Fecal Microbial Communities of Dogs Fed Diets with or without Supplemental Dietary Fiber Using 454 Pyrosequencing
Source: PLoS One. 2010 Mar 22;5(3):e9768. doi: 10.1371/journal.pone.0009768 (PMC2842427; doi:10.1371/journal.pone.0009768)
Supplement: Sequence Data S3 — Representative sequences selected from dog G data used to construct the tree in Figure S1. First 2 digits of the sequence tag indicate the source sample of the sequence (CO: Control; BP: Beet pulp). After the 8-digit unique sequence string, |x|y indicate the OTU number in the original sample (x) and the number of sequences in that particular OTU (y). (0.01 MB ZIP) [file pone.0009768.s004.zip › G_C_representative_OTU_sequences.fasta.txt]

>COP02FJ66E|1|1
CCTAAAACGGGAAAGGAAAGAAAACAAAACGAAAACCGAAACCGGTAAAAACGTAAAACTAAGAAAGGAAACGGGAACGTAAGGAACGAAAGGAACGA
>COP02J6FNF|2|1
CCCTAACGGGGAAAGGGACAAGACAAGTAGAAGGGAAATAATAGTANAANAGAGA
>COP02F6DGH|3|2
GTGGGGTAATTTTGCGCAATGCTCGATAGAGTGACGCAGCGACGCCGNGT
>COP02JFQZA|4|1
CCTAAAACGGGGAAAGGAAACAAAAGAAAACAAAACGAAACCGGAAACGGTAAAATAACTAAGAAAGGAACGGGTAACTAAGGAAACGAAAAGGACA
>COP02I362W|5|1
CCTAAAACGGGAAAAGGAAACAAAAACAAAGAACCGAACGGTAAAATAACTAAGAAAGAACGGGACTAGGAACAAAAGGACA
>COP02HL4BO|6|4
GCAGTAGGGAATTTTCGGCAATGGACGAAAGTCTGACCGAGCAATGCCGCGTGAACGAAGAAGTTATTCGTAATGTAAAGTTCTTTTATTAGGGACGAAAACTCGTATTGACGGTACCTAATGAATAAGCCCCGGCTAACTACGTGCT
>COP02GOEMY|7|3
TAGGGAATTTTCGGCAATGGGCGAAAGCCTGACCGAGCAACGCCGCGTGAGGGAGGAAGTACTTCGGTATGTAAACCTCTGTTATAAAGGAAGAACGGTACATGGAGGGAATGCCATGTAAGTGACGGTACTTTATGAGGAAGCCACGGCTAACTACGTG
>COP02HWISR|8|3
TAGGGAATTTTCGGCAATGGGGGGAACCCTGACCGAGCAACGCCGCGTGAAGGAAGAAGGAATTCGTTCTGTAAACTTCTGTTATAAAGGAAGAACGGCGGATATAGGGAATGATATCCGAGTGACGGTACTTTATGAGAAAGCCACGGCTAACTACGTG
>COP02JC3JW|9|1
TAGGGAATTTTCGGCAATGGGGGGAACCCTGACCGAGCAACGCCGCGTGAAGGAAGAAGGTCTTCGGATTGTAAACTTCTGTTATAAAGGAAGAACGGTATATATAGGGAATGATATATAAGTGACGGTACTTTATGAGATAGCCACGGCTAAGTACGTGCCGGCGGCCGTGGTAAT
>COP02GHDE0|10|6
TAGGGAATTTTCGGCAATGGGGGGAACCCTGACCGAGCAACGCCGCGTGAAGGAAGAAGGTCTTCGGATTGTAAACTTCTGTTATAAAGGAAGAACGGTATATATAGGGAATGATATATAAGTGACGGTACTTTATGAGAAAGCCACGGCTAACTACGTGCC
>COP02FE1DS|11|3
TAGGGAATTTTCGTCAATGGGCGCAAGCCTGAACGAGCAATGCCGCGTGGGTGAAGAAGGTCTTCGGATCGTAAAGCTCTGTTGCGAGGGAAAAAGGAAGAGAAGAGGGAATGATTCTCTTTTGATGGTACCTCGCCAGAAAGTCACGGCTAACTACGTG
>COP02G2OE7|12|2
TAGGGAATTTTCGTCAATGGGGGGAACCCTGAACGAGCAATGCCGCGTGAGTGAGGAAGGTCTTCGGATCGTAAAGCTCTGTTGTAAGAGAAAAACGGCACTCATAGGGAATGATGAGTGAGTGATGGTATCTTACCAGAAAGTCACGGCTAACTACGTGCCGA
>COP02FK6DV|13|7
TAGGGAATCTTCGGCAATGGGGGCGAACCCTGACCGAGCAACGCCGCGTGAGTGAAGAAGGTTTTCGGATCGTAAAGCTCTGTTGTAAGAGAAGAACGTGTGTGAGAGTGGAAAGTTCACACAGTGACGGTAACTTACCAGAAAGGGACGGCTAACTACGTGCCA
>COP02HN46P|14|1
CCTAAAACGGGAAAGGAACGGAACAAAGAACCGAACGGTAAAATACTAGAAGACGGGACTAGGACAAGGC
>COP02HAGND|15|1
TAGGGAATATTGCTCAATGGGGGAAACCCTGAAGCGNAC
>COP02F23I4|16|2
TGAGGAATATTGGTCAATGGACGCAAGTCT
>COP02FDG2D|17|3
TGGGGAATATTGGACAATGGACCGAAAAGTACTGATCCAGTCAA
>COP02FXCTI|18|8
TAGGGAATATTGCTCAATGGGGGAAACCCTGAAGCAGCAACGCCGCGTGGAGGATGAAGGTTTTAGGATTGTAAACTCCTTTTGTTAGAGAAGATTATGACGGTATCTAACGAATAAGCACCGGCTAACTCCGTG
>COP02HFSUQ|19|1
TAGGGAATTTTCGGCAATGGGCGAAAGCCTGACCGAGCAATGCCGCGTGAGTGATGAAGGTCTTCGGATTGTAAAGCTCTGTTGTAAAGGAAGAATATTACATATCAACTATGTAACTGACGGTACTTTACCAGAAAGTCACGGCTAACTTCGTGCA
>COP02I3SFA|20|1
CCTAACGGGGGACAAGACAAGTAAGGGAAATACTTACGGACAAATGGGCGAAAGCCTGACCGAGCAACGCCGCGTGAATGATGAAGGCCTGTGTAATATNTNTAGAGAG
>COP02FXJWV|21|6
TAGGGAATCTTCGGCAATGGGCGAAAGCCTGACCGAGCAACGCCGCGTGAATGATGAAGGCCTGTGTAATATNTNTAGAGAG
>COP02HWBDY|22|2
TCGGGAATATTGCGCAATGGAGGAAACTCTGACGCAGTGACGCCGCGTGCAGGAAGAAGGTTTTCGGATTGTAAACTGCTTTAGACAGGGAAGAAACAAGACAGTACCTGTAGAATAAGCTCCGGCTAACTACGTG
>COP02GQJQR|23|19
TGAGGAATATTGGTCAATGGACGGAAGTCTGAACCAGCCAAGTCGCGTGAAGGATGAAGGTTCTATGGATTGTAAACTTCTTTTATAGGGGAATAAAAAAGTCCACGTGTGGATTCTTGTATGTACCCTATGAATAAGCATCGGCTAACTCCGTG
>COP02G5M3S|24|3
TGAGGAATATTGGTCAATGGGCGAGAGCCTGAACCAGCCAAGTAGCGTGAAGGATGAAGGTTCTATGGATTGTAAACTTCTTTTATAAGGGAATAACAGACATTACGTGTAGTGTTTTGCATGTACCTTATGAATAAGCATCGGCTAACTCCGTC
>COP02GMYFL|25|1
TGAGGAAGTAATTGGTTCGAATGGGCGGCGAGCCTGAACCAA
>COP02HELDS|26|3
TGAGGAATATTGGTCAATGGACGGAAGTCTGAACCAGCCAAGTCGCGTGAAGGAAGACGGCCCTACGGGTTGTAAACTTCTTTAGTGCGGGAACAAAGGAGGGGACGTGTCCCCTTATGAGTGTACCGCAAGAATAAGCATCGGCTAACTCCGTA
>COP02GJCNC|27|44
TGAGGAATATTGGTCAATGGGCGAGAGCCTGAACCAGCCAAGTAGCGTGAAGGATGAAGGTTCTATGGATTGTAAACTTCTTTTATACGGGAATAAAACCTCCCACGTGTGGGAGCTTGTATGTACCG
>COP02GPC97|28|3
CCTACGGGGAGACAGCAGTGAGGAATATTGGTCAATGGGCGAGAGCCTGAACCAGCCAAGTAGCGTGGAGGATGAAGGTTCTATGGATTGTAAACTTCTTTTATACGGGAATAAAACCTCCCACGTGTGGGAGCTTGTATGTACCGTATGAATAAGCATCGGCTAACTCCGTG
>COP02HGI3K|29|15
TGAGGAATATTGGTCAATGGGCGAGAGCCTGAACCAGCCAAGTAGCGTGAAGGATGAAGGTTCTATGGATTGTAAACTTCTTTTATACGGGAATAAAACCTCCCACGTGTGGGAGCTTGTATGTACCGTATGAATAAGCATCGGCTAACTCCGTGCT
>COP02GO2M7|30|8
TGAGGAATATTGGTCAATGGGCGAGAGCCTGAACCAGCCAAGTAGCGTGAAGGATGAAGGTCCTACGGATTGTAAACTTCTTTTATACGGGAATAAAGTTTCCTACGTGTAGGATTTTGTATGTACCGTATGAATAAGCATCGGCTAACTCCGTG
>COP02H3CVS|31|18
TGAGGAATATTGGTCAATGGACGCAAGTCTGAACCAGCCAAGTAGCGTGCAGGATGACGGCCCTCCGGGTTGTAAACTGCTTTTAGTTGGGAATAAAGTGCAGCTCGTGAGTTGTTTTGTATGTACCATCAGAAAAAGGACCGGCTAATTCCGTG
>COP02I0NLJ|32|43
TGAGGAATATTGGTCAATGGACGCAAGTCTGAACCAGCCAAGTAGCGTGCAGGATGACGGCCCTCCGGGTTGTAAACTGCTTTTAGTTGGGAATAAAGTGCAGCTCGTGAGCTGTTTTGTATGTACCATCAGAAAAAGGACCGGCTAATTCCGTG
>COP02IGI3P|33|12
TGAGGAATATTGGTCAATGGACGCAAGTCTGAACCAGCCAAGTAGCGTGCAGGATGACGGCCCTCCGGGTTGTAAACTGCTTTTAGTTGGGAATAAAGTGCAGCTCGTGAGCTGTTTTGTATGTACCATCAGAAAAAGGCCGGCTAATTCCGTG
>COP02HT2YF|34|6
TGAGGAATATTGGTCAATGGACGAGAGTCTGAACCAGCCAAGTAGCGTGAAGGAAGACTGCCCTATGGGTTGTAAACTTCTTTTATAAGGGAATAAAGTCAGGTACGTGTACCTGTTTGTATGTACCTTATGAATAAGCATCGGCTAACTCCGTG
>COP02FRFHL|35|1
TGAGGAATATTGGTCAATGGACGANAGTCTGAACCAGCCAAGTAGCGTGAAGGATGACTGGCCCCCTAGTGGGTTATAA
>COP02G3MRF|36|8
TGAGGAATATTGGTCAATGGACGAGAGTCTGAACCAGCCAAGTAGCGTGAAGGATGACTGCCCTATGGGTTGTAAACTTCTTTTATACGGGAATAAAGTGTTCCACGTGTGGAATTTTGTATGTACCGTATGAATAAGGATCGGCTAACTCCGTG
>COP02H757A|37|78
TGAGGAATATTGGTCAATGGACGAGAGTCTGAACCAGCCAAGTAGCGTGAAGGATGACTGCCCTATGGGTTGTAAACTTCTTTTATATGGGAATAAAAAAGAGCACGTGTGCTCTATTGTATGTACCTTATGAATAAGCATCGGCTAATTCCGT
>COP02GNQ0A|38|17
CCTACGGGGGCGAGCAGTGAGGAATATTGGTCAATGGACGAGAGTCTGAACCAGCCAAGTAGCGTGAAGGATGACTGCCCTATGGGTTGTAAACTTCTTTTATATGGGAATAAAAAAGAGCACGTGTGCTCTATTGTATGTACCTTATGAATAAGCATCGGCTAATTCCGTG
>COP02GQML3|39|19
TGAGGAATATTGGTCAATGGACGAGAGTCTGAACCAGCCAAGTAGCGTGAAGGATGACTGCCCTATGGGTTGTAAACTTCTTTTATACGGGAATAAAGTGTTCCACGCGTGGAATTTTGTATGTACCGTATGAATAAGGATCGGCTAACTCCGTG
>COP02IM7Z7|40|28
TGAGGAATATTGGTCAATGGACGAGAGTCTGAACCAGCCAAGTAGCGTGAAGGATGACTGCCCTATGGGTTGTAAACTTCTTTTATACGGGAATAAAGTATTCCACGTGTGGAATTTTGTATGTACCGTATGAATAAGGATCGGCTAACTCCGTGCCA
>COP02FIPDI|41|17
TGAGGAATATTGGTCAATGGACGAGAGTCTGAACCAGCCAAGTAGCGTGAAGGATGACTGCCCTATGGGTTGTAAACTTCTTTTATACGGGAATAAAGTGAAGCACGTGTGCTTTTTTGTTATGTACCGTATGAATAAGGATCGGCTAACTCCGTG
>COP02H4E30|42|33
TGAGGAATATTGGTCAATGGACGAGAGTCTGAACCAGCCAAGTAGCGTGAAGGATGACTGCCCTATGGGTTGTAAACTTCTTTTATACGGGAATAAAGTGAGCCACGTGTGGTTTTTTGTATGTACCGTATGAATAAGGATCGGCTAACTCCGTG
>COP02JFCGR|43|7
CCTACGGGGAGGACAGCAGTAGGAAGGAATATTGGTCAATGGACGGAGAGT
>COP02GROYU|44|2
TGAGGAATATTGGTCAATGGACGAGAGTCTGAACCAGCCAAGTAGCGTGAAGGATGACTGCCCTATGGGTTGTAAACTTCTTTTATACGGGAATAAAAAAGAGTACGTGTGCTCTATTGTATGTACCTTATGAATAAGCATCGGCTAATTCCGTGCCAGNCGCCGAGTA
>COP02G8DD7|45|1
CCTAGGAGGCAGCAGTGAGGAATATTGGTCAATGGACGAGAGTCTGAACCAGCCAAGTAGCGTGAAGGATGACTGCCCTATGGGTTGTAAACTTCTTTTATACGGGAATAAAGTTAGCCACGTGTGGTTTTTTTGTATGTACCGTATGAATAAGGATCGGCTAACTCCGTC
>COP02FPQP9|46|15
TGAGGAATATTGGTCAATGGGCGCGAGCCTGAACCAGCCAAGTAGCGTGAAGGATGACTGCCCTATGGGTTGTAAACTTCTTTTGTCCGGGAATAAAACCGCCTACGTGTAGGCGCTTGTATGTACCGGTACGAATAAGCATCGGCTAACTCCGTGCCN
>COP02HV3HK|47|1
GCAGTGAGGAATATTGGTCAATGGACGAGAGTCTGAACCAGCCAAGTAGCGTGCAGGATGACGGCCCTATGGGTTGTAAACTGCTTTTATAAGGGAATAAAGTGAGAGTCGTGACTCTTTTTGCATGTACCTTATGAATAAGGACCGGCTAATTCCGTGCCAGCAGCCGGTAAT
>COP02HG8AR|48|2
TGAGGAATATTGGTCAATGGGCGAGAGCCTGAACCAGCCAAGTAGCGTGAAGGATGACGGCCCTACGGGTTGTAAACTTCTTTTGTGCGGGAATAAAGGNGCCTACGTGTAGGCTTTTGCATGTACCGTAACGAATAAGCATCGGCTAACTCCGTGCCA
>COP02GGF2K|49|1
TGAGGAATATTGGTCAATGGGCGAGAGCCTGAACCAGCCAAGTAGCGTGAAGGATGAAGGTTCTATGGATTGTAAACTTCTTTTATATGGGAATAAAAAAGAGCACGTGTGCTCTATTGTATGTACCTTATGAATAAGCATCGGCTAATTCCGTA
>COP02JARKQ|50|1
CCTAACGGGAAGGACGACAAGTAGAAGGAAATAATTAGGTACAGTGGGCGCGAGCCTGAACCAGCCAAGTAGCGTGAAGGATGACTGCCCTATGGGTTGTAAACTTCTTTTGTCCGGGAATAAAACCGCCTACGTGTAGGCGCTTGTATGTACCGGTACGAATAAGCATCGGCTAACTCCGTG
>COP02GBHXS|51|41
TGAGGAATATTGGTCAATGGGCGCGAGCCTGAACCAGCCAAGTAGCGTGAAGGATGACTGCCCTATGGGTTGTAAACTTCTTTTGTCCGGGAATAAAACCGCCTACGTGTAGGCGCTTGTATGTACCGGTACGAATAAGCATCGGCTAACTCCGTGCT
>COP02GAIRN|52|92
TGAGGAATATTGGTCAAGTGGGCGCGAGCCTGAACCAGCCAAGTAGCGTGAAGGATGACTGCCCTA
>COP02HWRHW|53|1
CCTAACGGGGGACAAGACAAGTAGAAGGAAATAATTAGGTACAAATAGGGCGCGAGCCTGAACCAGCCAAGTAGCGTGAAGGATGACTGCCCTATGGGTTGTAAACTTCTTTTGTTCGGGAATAAAACCGCCTACGTGTAGGCGCTTGTATGTACCGGTACGAATAAGCATCGGCTAACTCCGTG
>COP02JBCFD|54|1
CCTAAACTAAGGAAAGGAACAAAGAACAAAGTAAGAAAGGAAATAATTAGGTACAATGGGCGCGAGCCTGAACCAGCCAAGTAGCGTGAAGGATGACTGCCCTATGGGTTGTAAACTTCTTTTGTCCGGGAATAAAGGAGCCTACGTGTAGGCTTTTGCATGTACCGTAACGAATAAGCATCGGCTAACTCCGTG
>COP02GNLT9|55|20
CCTAACGGGAGCAACAGTGAGGAATATTGGTCAATGGGCGCGAGCCTGAACCAGCCAAGTAGCGTGAAGGATGACTGCCCTATGGGTTGTAAACTTCTTTTGTCCGGGAATAAAACCGCCTACGTGTAGGCGCTTGTATGTACCGGTACGAATAAGCATCGGCTAACTCCGTG
>COP02F5QIS|56|11
TGAGGAATATTGGTCAATGGGCGCGAGCCTGAACCAGCCAAGTAGCGTGAAGGATGACTGCCCTATGGGTTGTAAACTTCTTTTGTCCGGGAATAAAACCGCCTACGTGTAGGCGCTTGTATGTACCGGTACGAATAAGCATCGGCTAACTCCGTGCCG
>COP02IB48D|57|1
TGAGGAATATTGGTCAATGGGTCGTCGAGCCTGAACCAGCCAAGTAGCGTGAAGGATGACTGCCCTATGGGTTGTAAACTTCTTTTGTCCGGGAATAAAACCGCCTACGTGTAGGCGCTTGTATGTACCGGTACGAATAAGCATCGGCTAACTCCGTGT
>COP02IX15V|58|22
TGAGGAATATTGGTCAATGGGCGCGAGCCTGAACCAGCCAAGTAGCGTGAAGGATGACTGCCCTACGGGTTGTAAACTTCTTTTGTCCGGGAATAAAACCGCCTACGTGTAGGCGCTTGTATGTACCGGTACGAATAAGCATCGGCTAACTCCGTGCT
>COP02F359G|59|1
TGAGGAATATTGGTCAATGGGCGGCGAGACCTGAACCAGCCAAGTAGCGTGAAGGATGACTGCCCTATGGGTTGTAAACTTCTTTTGTCCGGGAATAAAACCGCCTACGTGTAGGCGCTTGTATGTACCGGTACGAATAAGCATCGGCTAACTCCGTGCT
>COP02JKNPU|60|1
TGAGGAATATTGGTCAATGGGCGCGAGCCTGAACCAGCCAAGTAGCGTGAAGGATGACTGCCCTATGGGTTGTAAACTTCTTTTGTTCCGGGAATAAAACCGCCTACGTGTAGGCGCTGTATGTACCGGTACGAATAAGCATCGGCTAACTCCGTGG
>COP02INWVP|61|2
TGAGGAATATTGGTCAATGGGCGCGAGCCTGAACCAGCCAAGTAGCGTGAAGGATGACTGCCCTATGGGTTGTAAACTTCTTTTGTCGGAAGAAAC
>COP02IGTUX|62|1
TGAGGAATATTGGTCAATGGGCGCGAGCCTGAACCAGCCAAGTAGCGTGAAGGATGACTGCCCTATGGGTTGTAAACTTTCTTTTGTCCGGGAAATAAAACCGCCTACGTGTAGGCGCTTGTATGTACCGGTACGAGTAAGCATCGGCTAACTCCGTGCT
>COP02JE9W3|63|1
TGGAGGAATATTGGTCAAGTGGGCGGCGAGCCT
>COP02GM011|64|1
TGAGGAATATTGGTCAATGGGCGCGAGCCTGAACCAGCCAAGTAGCGTGAAGGATGACTGCCCTATGGGTTGTAAACTTCTTTTATATGGGAATAAAAAGGAGCACGTGTGCTCTATTGTATGTACCTTATGAATAAGCATCGGCTAATTCCGTA
>COP02GIMLE|65|1
TGAGGAATATTGGTCAATGGGCGCGAGCCTGAACCAGCCAAGTAGCGTGAAGGATGACTGCCCTATGGGTTGTAAACTTCTTTTAGTTGGGAATAAAGTGCAGCTCGTGAGCTGTTTTGTATGTACCATCAGAAAAAGGACCGGCTAATTCTGCG
>COP02GPWPS|66|1
TGAGGAATATTGGTACAAAGTGGGCGCGAGCCTGAACCA
>COP02I5I1X|67|2
CCTACGGGGGAGGCAGCAGGGTAGGGGAATTAGTTGGAACAAAGTACGGGAAAACCCG
>COP02JOTF2|68|5
TGAGGAATATTGGTCAATGGACGCAAGTCTGAACCAGCCAAGTAGCGTGCAGGATGACGGCCCTCCGGGTTGTAAACTGCTTTTAGTTGGGAATAAAGTGCAGCTCGTGAGCTGTTTTGTATGTACCATCAGAAAAAGGACCGGCTAATTCCGTCNC
>COP02FZUEY|69|1
TGAGGAATATTGGTCAATGGACGCAAGTCTGAACCAGCCAAGTAGCGTGCAGGATGACGGCCCTCCGGGTTGTAAACTGCTTTTAGTTTGGGAATAAAGTGCAGCTCGTGAGCTGTTTTGTATGTACCATCAGAAAAAGGACCGGCTAATTCCGTA
>COP02IGZPA|70|1
TGAGGAATATTGGTCAATGGACGCAAGTCTGAACCAGCCAAGTAGCGTGCAGGATGACGGCCCTCCGGGTTGTAAACCCGCTTTTTAGTTGGGAATAAAGTGCAGCTCGTGAGCTGTTTTGATGTACCATCAGAAAAAGGCCGGCTAATTCCGTG
>COP02I8XYJ|71|4
TGAGGAATATTGGTCAATGGACGCAAGTCTGAACCAGCCAAGTAGCGTGCAGGATGACGGCCCTCCGGGTTGTAAACTGCTTTTAGTTGGGAATAAAGTGCAGCTCGTGAGCTGTTTTGTATGTACCATCAGAAAAAGGACCGGCTAATTCCGNG
>COP02I7P7P|72|1
TGAGGAATATTGGTCAATGGACGCAAGTCTGAACCAGCCAAAGTAGCGTGCAGGATGACGGCCCTCCGGGTTGTAAACTGCTTTTAGTTGGGAATAAAGTGCAGCTCGTGAGCTGTTTTGTATGTACCATCAGAAAAAGGCCGGCTAATTCCGTT
>COP02H4S6K|73|1
CCTAACGAGGAAGGACAGACGAGGTAGGGGTAATATTAGGACAATAGGTAACC
>COP02ID84R|74|1
CCTTACGGGTAGGTCTAGTCTAGGTTGGGGTAATTATTTGTCTACTAAGTTGGGGGTAAACCCTTGTATTGTCTAGTCGTACGTCCGTCGTT
>COP02ICXJB|75|1
CCTTACGGGTAGGTCTAGTCTAGTCCGTCGGTTAATTCTTGTAGTCGGGTCTTGGGTCTAAGGTC
>COP02JY7JM|76|1
TGGGGGAAGGTAATTTGGTACGAAATAGGACCGAAAAACGTAACTGATCCA
>COP02HNIJH|77|1
CCTAAAAAACAAAAAAAGGAAAAAACAAAAAAGAAAAACAAAAAAGTAAAAGGGGGAAAAAATAAAATTAAAGAAACAAACAAAATAAGGGGGAAAAACCCCTAAGAATAGCAGCGACGCCGCGTGAAGGATGAAGTATTTCGGTATGTAAACTTCTATCAGCAGGGAAGAAAATGACGGTACCTGAGTAAGAAGCCCCGGCTAACTACGT
>COP02GYALE|78|1
TGGGGGAAGTTTTTGGTACAAATGGGGGGCGAACCCCTGATCCAGCCACGCCGCGTGCAGGAAGAAGGCCTGTGTA
>COP02JXSQW|79|1
CCTAACGGGAAGGTAAGACAAGTAGGGGAAATTTTAGGAACAAATAGGGGGACGAAACCCCTAGAATACCAGCCATGCCGCGTGCAGGATGAAGGCCTA
>COP02FPW6Y|80|2
TGGGGAATCTTCCGCAATGGGCGAAAGCCTGACGGAGCAATGCCCGCGTGAGTGAAGAAGGCCTGGTGTAAG
>COP02FT9LM|81|40
TGGGGAATCTTCCGCAATGGGCGAAAGCCTGACGGAGCAATGCCGCGTGAGTGATGAAGGAATTCGTTCCGTAAAACTCTTTTGTTTATGACGAATGTGCAGATTGTGAATAATTATTTGTAATGACGGTAGTAAACGAATAAGCCACGGCTAACTACGTGCA
>COP02HX96B|82|9
TGGGGAATCTTCCGCAATGGGCGAAAGCCTGACGGAGCAATGCCGCGTGAGTGATGAAGGAATTCGTTCCGTAAAACTCTTTTGTTTATGACGAATGTGCAGATTGTGAATAATTATTTGTAATGACGGTAGTAAACGAATAAGCCACGGCTAACTACGTGCCC
>COP02HOBUU|83|1
TGGGGAATCTTGCGCGAATGGGGGGGAACCCTGACGCAGCGACGCCGCGTGCGGGGACGAAGGGCCCTCGGGTCGTAAACCGCTTTCAGCAGGGATGAGACAAGACGGTACCTGCAGAAGAAGCCCCGGCTAACTACGTG
>COP02ILPXX|84|26
TGGGGAATCTTGCGCAATGGGGGGAACCCTGACGCAGCGACGCCGCGTGCGGGACGAAGGCCCTCGGGTCGTAAACCGCTTTCAGCAGGGATGAGACAAGACGGTACCTGCAGAAGAAGCCCCGGCTAACTACGTGG
>COP02FFKXA|85|14
TGGGGAATCTTGCGCAATGGGGGGAACCCTGACGCAGCGACGCCGCGTGCGGGACGAAGGCCCTCGGGTCGTAAACCGCTTTCAGCAGGGATGAGACAAGACGGTACCTGCAGAAGAAGCCCCGGCTAACTACGTGCT
>COP02G4VZ9|86|2
TGGGGAATTTTGCGCAATGGGGGGAACCCTGACGCAGCAACGCCGCGTGCGGGACGAAGGCCTTGGTCGTAACCGCTTCGTC
>COP02FEF6L|87|1
CCCTAGGGAGCAGCAGTAGGGAATTTTTCGGCAATGGGGGGAACCCTGACCGAGCAATGCCGCGTGCAGGATGAAGGCCTGTGTATNNTTNTNGNGAGA
>COP02HXAP1|88|1
TGGGGAATCTTCCGCAATGGGCGAAAGCCTGACGGAGCAACGCCGCGTGAACGAAGAAGGTCTTCGGATCGTAAAGTTCTGTTGTTAAGGGCGAAGGATGCTTATTATAATACAGTAAGTATTTGACGGTACTTAACGAGGAAGCCACGGCTAACTACGTG
>COP02JVQ8A|89|1
TGGGGAATATTGGAAAATAGGACCGAAAAACGTAACTG
>COP02J4SK9|90|1
GCTGCAGTGGGGGGAATATTGCGCAATGGGGG
>COP02IN5EB|91|3
TGGGGAATATTGCGCAATGGGGGCAACCCTGACGCAGCAACGCCGCGTGATTGAAGAAGGTCTTCGGATTGTAAAAATCTTTAATTAGGGAACGAAAAAAATGACGGTACCTAAAGAATAAGCTCCGGCTAACTACGTG
>COP02HXU67|92|19
TGGGGAATATTGCGCAATGGGGGCAACCCTGACGCAGCAACGCCGCGTGATTGAAGAAGGTCTTCGGATTGTAAAAATCTTTAATTAGGGACGAAAAAAATGACGGTACCTAAAGAATAAGCTCCGGCTAACTACGTGCC
>COP02JYMRI|93|2
CCTACGGGGGCGAGCAGTGGGGAATATTGCGCAATGGGGGCGAACCC
>COP02ISRTC|94|2
TGGGGAATATTGCGCAATGGGGGCAACCCTGACGCAGCAACGCCGCGTGATTGATGAAGGTCTTCGGATTGTAAAAATCTTTAATCAGGGACGAAGAGAATGACGGTACCTGAAGAATAAGCTCCGGCTAACTACGTA
>COP02JZ894|95|14
TAGGGAATATTGCACAATGGGGGAAACCCTGATGCAGCCATGCCGCGTGTGTGAAGAAGGCCTGTGTAG
>COP02IB4HN|96|1
TAGGGAATATTGCACAATGGGGGAAACCCTGATGCAGCCATGCCGCGTGTGTGAAGAAGGTCTTCGGGTTGTAAAGCACTTTCAGTGGGGAGGGAAACACTGACGTTACCCACAGAAGAAGCACCGGCTAACTCCGTGT
>COP02JXH52|97|2
TAGGGAAATATTGCCACAATGGGGGAAACCCCTGATGCAGCCATGCCGCGTGTGTGAAGAAGGCCTGTGTAG
>COP02HP81V|98|17
TAGGGAATATTGCACAATGGGGGAAACCCTGATGCAGCCATGCCGCGTGTGTGAAGAAGGCCTGGTTGTAAGNACTTCT
>COP02FI6HR|99|15
TAGGGAATATTGCACGAAATGGGGGAAACCCTGATGCAGCCATGCCGCGTGTGTGAAGAAGGCCTGGTTGTAAG
>COP02GPM9M|100|9
CCACGGGAGGTAGCAGTAGGGAATATTGCACAATGGGGGAAACCCTGATGCAGCCATGCCGCGTGTGTGAAGAAGGCCTGGTGTAAGNACTTCTAGTGGG
>COP02G3L4X|101|1
TAGGGAATATTGCACAATGGGGGGAACCCTGATGCAGCCATGCCGCGTGTGTGATGAAGGTTTTCGGATCGTAAAGCTCTGTCTTTGGGGAAGATAATGACGGTACCCAAGGAGGAAGCCACGGCTAACTACGTGCCT
>COP02I1688|102|46
TGGGGAATATTGCACAATGGGGGAAACCCTGATGCAGCAACGCCGCGTGAGTGATGAAGGTTTTCGGATCGTAAAGCTCTGTCTTTGGGGAAGATAATGACGGTACCCAAGGAGGAAGCCACGGCTAACTACGTG
>COP02FGMEE|103|24
TGGGGAATATTGCACAATGGGGGAAACCCTGATGCAGCGACGCCGCGTGGAGGAAGAAGGTCTTCGGATTGTAAACTCCTGTTGTTGGGGAAGATAATGACGGTACCCAACAAGGAAGTGACGGCTAACTACGTG
>COP02IQ6XJ|104|3
GTGGGGAATATTGCACAATGGAGGAAACTCTGATGCAGCGACGCCGCGTGAGTGAAGAAGTATTTCGGTATGTAAGGCTCTATCAGCAGGGAAGATAATGACGGTACCTGACTAAGAAGCTCCGGCTAAATACGTGT
>COP02ICEP9|105|1
TGGGGAATATTGCACAATGGGCGAAAGCCTGATGCAGCAACGCCGCGTGAAGGATGAAGTATTTCGGTATGTAGACTTCTATCAGCAGGGAAGATAACGACGGTACCTGACTAAGAAGCCCCGGCTAACTACGTG
>COP02HPDBU|106|9
TGGGGAATATTGCACAATGGGGGAAACCCTGATGCAGCGACGCCGCGTGAGCGATGAAGTATTTCGGTATGTAAAGCTCTATCAGCAGGGAAGATAATGACGGTACCTGACTAAGAAGCACCGGCTAAATACGTA
>COP02ICNKA|107|11
TGGGGAATATTGCACAATGGGGGAAACCCTGATGCAGCGACGCCGCGTGAGCGAAGAAGTATTTCGGTATGTAAAGCTCTATCAGCAGGGAAGAAGAAATGACGGTACCTGACTAAGAAGCACCGGCTAAATACGTG
>COP02HNU2N|108|22
TGGGGAATATTGCACAATGGGGGAAACCCTGATGCAGCGACGCCGCGTGAGTGAAGAAGTATTTCGGTATGTAAAGCTCTATCAGCAGGGAAGAAAATGACGGTACCTGACTAAGAAGCCCCGGCTAACTACGTA
>COP02H7HVE|109|18
TGGGGAATATTGCACAATGGGGGAAACCCTGATGCAGCAACGCCGCGTGAGTGAAGAAGTATTTCGGTATGTAAAGCTCTATCAGCAGGGAAGAAAGTGACGGTACCTGACTAAGAAGCCCCGGCTAACTACGTGCA
>COP02JALCZ|110|1
GTGGGGAATATTGCACAAGTCGGGGGAAACCCC
>COP02G90BM|111|1
TGGGGAATATTGCACAATGGGGGAAACCCTGATGCAGCGACGCCGCGTGAAGGAAGAAGTATCTCGGTATGTAAACTTCTATCAGCAGGGAAGATAATGACGGTACTTGAGGAGGAAGCCCCCGGCTAACTACGTG
>COP02G2IX0|112|9
TGGGGAATATTGCACAATGGGGGAAACCCTGATGCAGCGACGCCGCGTGAAGGATGAAGTATTTCGGTATGTAAACTTCTATCAGCAGGGAAGAAAATGACGGTACCTGAGTAAGAAGCCCCGGCTAACTACGTG
>COP02ILBZK|113|1
TAGGGAACATTGCACAAGTGGGGGAAACCCTGATGCAGCGACGCCGCGTGAAGGAAGAGGTATCTCGGTATGTAAACTTCTATCAGCAGGGAAGACAATGACGGTACCTGACTAAGAAGCCCCGGCTAACTACGTGT
>COP02IT22V|114|45
CCACGGGAGCAGCAGTGGGAATATTGCACAATGGGGGAAACCCTGATGCAGCGACGCCGCGTGAAGGAAGAAGTATCTCGGTATGTAAACTTCTATCAGCAGGGAAGAAAATGACGGTACCTGACTAAGAAGCCCCGGCTAACTACGTG
>COP02JGSBT|115|8
TGGGGAATATTGCACAATGGGGGAAACCCTGATGCAGCGACGCCGCGTGAAGGATGAAGTATTTCGGTATGTAAACTTCTATCAGCAGGGAAGAAAATGACGGTACCTGACTAAGAAGCCCCGGCTAACTACGTG
>COP02JMSQ6|116|22
CCTACGGGGCAGCAGTGGGGAATATTGCACACTGGGGGAAACCCTGATGCAGCGACGCCGCGTGAAGGAAGAAGTATCTCGGTATGTAAACTTCTATCAGCAGGGAAGAAAAATGACGGTACCTGACTAAGAAGCCCCGGCTAACTACGTGCA
>COP02GVQTT|117|2
TGGGGAATATTGCACAATGGGGGAAACCCTGATGCAGCGACGCCGCGTGAAGGAAGAAGTATCTCGGTATGTAAACTTCTATCAGCAGGGAAGAAAATGACGGTACCTGACTAAGAAGCCCCGGCTAACTACGTA
>COP02JWH54|118|3
TGGGGAATATTGCACAATGGGCGAAAGCCTGATGCAGCAACGCCGCGTGAGCGATGAAGGTCTTCGGGTCGTAAAGCTCTGTCCTCAAGGAAGATAATGACGGTACTTGAGGAGGAAGCCCCGGCTAACTACGTGCCT
>COP02HTKC7|119|4
TGGGGAATATTGCACAATGGGCGCAAGCCTGATGCAGCAACGCCGCGTGAGCGAATGAAAGGCCTGT
>COP02G5994|120|8
TGGGGAATATTGCACAATGGGCGCAAGCCTGATGCAGCAACGCCGCGTGAGCGATGAAGGCCTGGTCGGTAAGACTCTGTCCTCAGAGA
>COP02FOO5C|121|1
TGGGGAATATTGCACAATGGGGGAAACCCTGATGCAGCAACGCCGCGTGAGTGATGAAGGTTTTCGGATCGTAAACGCTTCNGCTTGGGGAA
>COP02J5M63|122|1
TGGGGGAATATTGCACAAATAGGGNGGC
>COP02IPSFT|123|1
TGGGGAATATTGCACAATGGGCGCAAGCCTTGATTGCAG
>COP02H5PGG|124|1
CCTACGAGGCAGCAGTGGGGAATATTGTACAATGGGCGCAAGCCTGATGCAGCCATGCCGCGTGTATGAAGAAGGCCTGTGTAGTA
>COP02H2IEO|125|10
TGGGGAATATTGCACAATGGGCGCAAGCCTGATGCAGCCATGCCGCGTGTATGAAGAAGGCCTGTGTAGTA
>COP02GS8X8|126|1
CCTACGGAGCAGCAGTGGGGAATATTGCACAATGGGCGCAAGCCTGATGCGGCCATGCCGCGTGTATGAAGAAGGCCTGTGTAGTA
>COP02FEUAW|127|2
CCTACAGGAGCAGCAGTGGGGAATATTGCACAATGGGCGCAAGCCTGATGCAGCCATGCCGCGTGTATGAAGAAGGCCTGTGTAGTA
>COP02IJS38|128|1
TGGGGAAATTTTGGACAATGGGGGCAACCCTGATCCAGCCATGCCGCGTGCAGGATGAAGTCTCGATTGTAACT
>COP02GP0RZ|129|1
TGGGGAATATTGCACAAATGGGGCGTCAAGTCCTGTATTGCAAGTCAACG
>COP02GZNQK|130|1
TGGGGAATATTGCACAATGGAGGAAACTCTGATGCAGCGACGCCGCGTGAGGGAAGAAGATTTTCGGATTGTAAACCTCTGTCTTCGGGGACGAAGTATGACGGTACCCGAGGAGGAAGCCACGGCTAACTACGTGCCAGTAGCTGCGTAAT
>COP02JHDJ7|131|1
CCTACGGGGGCAGCGGTGGGGAATCTTCCGCAATGGGCGAAAGTCTGATCCAGCAATTCTGTGTGCACGATGACGGTCTTAGGATTGTAAAGTGCTTTCAATTGGGAAGAAAAAAATAGACGGTACCAATAGAAGAAGCGACGGCTAAATACATGCT
>COP02GAG9L|132|1
CCTACGGAGGCAGCGGTGGGGAATTTTGGACAATGGGGGCAACCCTGATCCAGCAATTCTGTGTGCACGATGACGGTCTTAGGATTGTAAAGTGCTTCAATTGGGAAGAAAAAAATGACGGTACCAATAGAAGAAGCGACGGCTAAATACGT
>COP02GTBQC|133|2
CCTTACGGGTAGGTCTAGTCTAGTTGGGGTAATATTGGACAATGGACCAAAAGTCTGATCCAGCAATTCTGTGTGCACGATGACGGTCTTAGGATTGTAAAGTGCTTTCAATTGGGAAGAAAAAAATGACGGTACCAATAGAAGAAGCGACGGCTAAATACGTGG
>COP02HMXPS|134|1
CCTAACGGGGGGACAAGACAAGTAGGGGAAATAATTGGACAATGGACCAAAAGTCTGATCCAGCAATTCTGTGTGCACGATGACGGTCTTAGGATTGTAAAGTGCTTTCAATTGGGAAGAAAAAAATGACGGTACCAATAGAAGAAGCGACGGCTAAATACGTGCCG
>COP02HZNLC|135|16
TGGGGAATATTGGACAATGGACCAAAAGTCTGATCCAGCAATTCTGTGTGCACGATGAAGTTTTTCGGAATGTAAAGTGCTTTCAGTTGGGAAGAAGAAAGTGACGGTACCAACAGAAGAAGCGACGGCTAAATACGTGCCAACAGCCGCCGGTAAGTA
>COP02FOX11|136|72
TGGGGAATATTGGACAATGGACCAAAAGTCTGATCCAGCAATTCTGTGTGCACGATGACGGTCTTAGGATTGTAAAGTGCTTTCAATCGGGAAAAAGAAAGTGATGGTACCGATAGAAGAAGCGACGGCTAAATACGTGA
>COP02HMWK0|137|13
TGGGGAATATTGGACAATGGACCAAAAG
>COP02HGB4V|138|5
TGGGGAATATTGGACAATGGACCAAAAGTCTGATCCAGCAATTCTGTGTGCACGATGAAGTTTTTCGGAATGTAAAGTGCTTTCAGTTGGGAAGAAGAAAGTGACGGTACCGACAGAAGAAGCGACGGCTAAATACGTG
>COP02HW9BG|139|15
TGGGAATATTGGACAATGGACCAAAAGTCTGATCCAGCAATTCTGTGTGCACGATGAAGTTTTCGTAAG
>COP02I8KYN|140|8
CCTAACGGGAAGAACAGCAGTGGGGAATATTGGACAATGGGCCAAAAGTCTGATCCAGCAATTCTGTGTGCACGATGACGGTCTTAGGATTGTAAAGTGCTTTCAATTGGGAAGAAAAAAATGACGGTACCAATAGAAGAAGCGACGGCTAAATACGTG
>COP02GEWS4|141|26
TGGGGAATATTGGACAATGGACCAAAAGTCTGATCCAGCAATTCTGTGTGCACGATGACGGTCTTAGGATTGTAAAGTGCTTTCAATCGGGAAAAAGAAAGTGATGGTACCGATAGAAGAAGCGACGGCTAAATACGTG
>COP02FF4CJ|142|26
TGGGGAATATTGGACAATGGACCAAAAAGTCTGATCCAGCAATTCTGTGTGCACGATGAAGTTTTTCGGAATGTAAAGTGCTTTCAGTTGGGAAGAAGAAAGTGACGGTACTAACAGAAGAAGCGACGGCTAAATAACGTGCC
>COP02JNV0W|143|61
TGGGGAATATTGGACAATGGACCAAAAGTCTGATCCAGCAATTCTGTGTGCACGATGAAGTTTTTCGGAATGTAAAGTGCTTTC
>COP02HRBEE|144|53
TGGGGAATATTGGACAATGGACCAAAAGTCTGATCCAGCAATTCTGTGTGCACGATGAAGTTTTTCGGAATGTAAAGTGCTTTCAGTTGGGAAGAAGAAAGTGACGGTACCAACAGAAGAAGCGACGGCTAAATACGNG
>COP02HMHLM|145|63
TGGGGAATATTGGACAATGGACCAAAAGTCTGATCCAGCAATTCTGTGTGCACGATGAAGTTTTTCGGAATGTAAAGTGCTTTCAGTTGGGAAGAAGAAAGTGACGGTACCAACAGAAGAAGCGACGGCTAAATACGTG
>COP02F1LC1|146|21
TGGGGAATATTGGACAATGGACCAAAAGTCTGATCCAGCAATTCTGTGTGCACGATGAAGTTTTTCGGAATGTAAAGTGCTTTCAGTTGGGAAGAAGAAAGTGACGGTACCAACAGAAGAAGCGACGGCTAAATACGTG
>COP02JR2ZE|147|1
CCTACGAGGCAGCAGTGGGGAATATTGGACAATGGACCAAAAGTCTGATCCAGCAATTCTGTGTGCACGATGAAGTTTTTCGGAATGTAAAGTGCTTTCAGTTGGGAAGGAAGAAAAGTGACGGTACCAACAGAAGAAGCGACGGCTAAATACGTGT
>COP02J3CMB|148|8
TGGGGAATATTGGACAAATGGACCGAAAACGTACTTGATCC
>COP02FKO32|149|168
TGGGGAATATTGGACAATGGACCAAAAAGTCTGATCCAGCAATTCTGTGTGCACGATGAAGTTTTTCGGAATGTAAAGTGCTTTCAGTTGGGAAGAAGAAAGTGACGGTACCAACAGAAGAAGCGACGGCTAAATACGCG
>COP02JPO5F|150|42
CCTACGGGGCAGCAGTGGGGAATATTGGACAATGGACCAAAAGTCTGATCCAGCAATTCTGTGTGCACGATGACGGTCTTAGGATTGTAAAGTGCTTTCAATTGGGAAGAAAAAAATGACGGTACCAATAGAAGAAGCGACGGCTAAATACGTG
>COP02FQE1D|151|84
TGGGGAATATTGGACAATGGACCAAAAGTCTGATCCAGCAATTCTGTGTGCACGATGAAGTTTTTCGGAATGTAAAGTGCTTTCAGTTGGGAAGAAGAAAGTGACGGTACCAACAGAAGAAGCGACGGCTAAATACGTG
>COP02GD5Q8|152|5
TGGGGAATATTGGACAATGGACCAAAAGTCTGATCCAGCAATTCTGTGTGCACGATGACGGTCTTAGGATTGTAAAGTGCTTTCAATTGGGAAGAAGAAAATGACGGTACCAATAGAAGAAGCGACGGCTAAATACGTGTCAGCNGCGNGTAT
>COP02FO5SG|153|51
TGGGGAATATTGGACAATGGACCAAAAGTCTGATCCAGCAATTCTGTGTGCACGATGACGGTCTTAGGATTGTAAAGTGCTTTCAATTGGGAAGAAAAAAATGACGGTACCAATAGAAGAAGCGACGGCTAAATACGTGCCA
>COP02IVQTI|154|1
CCTACGGGGAGAGCAGTGGGGAATATTGGACAATGGACCAAAAGTCTGATCCAGCAATTCTGTGTGCACGATGACGGTCTTAGGATTGTAAAGTGCTTTCAATTGGGAAGAAAAAAATGCGGTACCAATAGAAGAAGCGACGGCTAAATACNCG
>COP02FHX4D|155|7
TGGGGAATATTGGACAATGGACCAAAAGTCTGATCCAGCAATTCTGTGTGCACGATGACGGTCTTAGGATTGTAAAGTGCTTTCAATTGGGAAGAAAAAAAATAGACGGTACCAATAGAAGAAGCGACGGCTAAATACGTG
>COP02JYDFP|156|47
TGGGGAATATTGGACAATGGACCAAAAGTACTGATCCAGCAATTCTGTGTGCACGATGACGGTC
>COP02JL163|157|1
TGGGGAATATTGGACAATGGACCAAAAGTCTGATCCAGCAATTCTGTGTGCACGATGACGGTCTTAGGATTGTAAAGTGCTTTCAATTGGGAAGAAAAAAAATAGACGGGTACCAACTAGAAGAAGCGACGGCTAAATACGTG
>COP02FTWCC|158|3
GTGGGGAATTATTGGACAATGGAACCAAAAGTCTGATCCAGCAATTCTGTGTGCACGATGACGGTCTTAGGATTAGTAAAGTG
>COP02G5AXI|159|8
CCTAACGGAAGGACAAGACAAGTGGGGAAATATTGGACAATGGACCAAAAGTCTGATCCAGCAATTCTGTGTGCACGATGAAGTTTTTCGGAATGTAAAGTGCTTTCAGTTGGGAAGAAGAAAGTGACGGTACCAACAGAAGAAGCGACGGCTAAATACGTGT
>COP02GD74G|160|1
CCTTACGGGGGGTCTAGTCTAGTTGGGGTAATTATTTGGTACTAATTGGACCAAAAGTCTGATCCAGTAATTCTGTGTGCACGATGAAGTTTTTCGGAATGTAAAGTGCTTTCAGTTGGGAAGAAGAAAGTGACGGTACCAACAGAAGAAGCGACGGCTAAATACGTGCCG
>COP02JM1Z7|161|26
TGGGGAATATTGGACAATGGACCAAAAGTCTGATCCAGCAATTCTGTGTGCACGATGACGGTCTTAGGATTGTAAAGTGCTTTCAATTGGGAAGAAAAAAATGCGGTACCAATAGAAGAAGCGACGGCTAAATACGTA
>COP02HFHJ0|162|13
TGAGGAATATTGGACAATGGACCAAAAGTCTGATCCAGCAATTCTGTGTGCACGATGAAGTTTTCGGAATGTAAAGTGCTTTCAGTTGGGAAGAAGAAAGTGACGGTACCAACAGAAGAAGCGACGGCTAAATACGTGG
>COP02HARPE|163|31
TGGGGAATATTGGACAATGGACCAAAAGTCTGATCCAGCAATTCCGTGCGCACGATGACGGTCTTAGGATTGTAAAGTGCTTTCAATCGGGAAAAAGAAAGTGATGGTACCGATAGAAGAAGCGACGGCTAAATACGTG
>COP02JOGZS|164|36
TGGGGAATATTGGACAATGGACCAAAAGTCTGATCCAGCAATTCTGTGTGCACGATGACGGTCTTAGGATTGTAAAGTGCTTTCAATCGGGAAAAAGAAAGTGATGGTACCGATAGAAGAAGCGACGGCTAAATACGTG
>COP02GTR44|165|133
TGGGGAATATTGGACAATGGACCAAAAGTCTGATCCAGCAATTCTGTGTGCACGATGACGGTCTTAGGATTGTAAAATGCTTTCAATTGGGAAGAAAAAAATGACGGTACCAATAGAAGAAGCGACGGCTAAATACGTG
>COP02IFQ9O|166|1
CCTAACGGGAAAGACAAGACAAGTAGGGGAAATAATTAGGAACAAATGGACCAAAAGTCTGATCCAGCAATTCTGTGTGCACGATGAAGTTTTTCGGAATGTAAAGTGCTTTCAGTTGGGAAGAAGAAAGTGACGGTACCAACAGAAGAAGCGACGGCTAAATACGTG
>COP02IIZMB|167|1
CCTAACGGGAAGAACAAGACAAGTAGGGGAAATATTGGACAATGGACCAAAAGTCTGATCCAGCAATTCTGTGTGCACGATGAAGTTTTTCGGAATGTAAAGTGCTTTCAGTTGGGAAGAAGAAAGTGACGGTACCAACAGAAGAAGCGACGGCTAAATACGTG
>COP02GJDMI|168|5
TGGGGAATATTGGACAATGGAACCAAAAGTCTGATCCAGCAATTCTGTGTGCACGATGAAGTTTTTCGGAATGTAAAGTGCTTTCAGTTGGGAAGAAGAAAGTGACGGTACCAACAGAAGAAGCGACGGCTAAATACGTG
>COP02GZ9W3|169|87
TGGGGAATATTGGACAATGGACCGAAAGTCTGATCCAGCAATTCTGTGTGCACGATGACGGTCTTAGGATTGTAAAGTGCTTTCAATCGGGAAAAAGAAAGTGATGGTACCGATAGAAGAAGCGACGGCTAAATACGTGT
>COP02JMBLJ|170|19
TGGGGAATATTGGACAATGGACCAAAAGTCTGATCCAGCAATTCTGTGTGCACGATGACGGTCTTAGGATTGTAAAGTGCTTTCAATCGGGAAAAAGAAAAGTGATGGTACCGATAGAAGAAGCGACGGCTAAATACGTGT
>COP02GY4YD|171|29
CCTACGGGGCAGCAGTGGGGAATATTGGACAATGGACCAAAAGTCTGATCCAGCAATTCTGTGTGCACGATGAAGTTTTTCGGAATGTAAAGTGCTTTCAGTTGGGAAGAAGAAAGTGACGGTACCAACAGAAGAAGCGACGGCTAAATACGTG
>COP02FGY4F|172|19
TGGGGAATATTGGACAATGGACCAAAAGTCTGATCCAGCAATTCTGTGTGCACGATGACGGTCTTAGGATTGTAAAGTGCTTTCAATCGGGAAAAAGAAAGTGATGGTACCGATAGAAGAAGCGACGGCTAAATACGTG
>COP02FJ8ZO|173|1
TGGGGAATATTGGGCAATGGGCGCAAGCCTGACCCAGCAACGCCGCGTGAAGGAAGAAGGCTTTCGGGTTGTAAACTTCTTTTATCAGGGAAGATGAGTGAGACTGTACCTGATGAATAAGCCACGGCTAACTACGTA
>COP02FQQSW|174|1
TGGGGAATATTGGGCAATGGACGCAAGTCTGACCCAGCAACGCCGCGTGAAGGAAGAAGGCTTTCGGGTTGTAAACTTCTTTTGTCAGGGAAGAGCAGAAGACTGTACCTGACGAATAAGCCACGGCTAACTACGTGT
>COP02H58FK|175|3
TGGGAATATTGGGCAATGGGGGAAACCCTGACCCAGCAACGCCGCGTGAAGGAAGAAGGCCTGTGTA
>COP02FEGPK|176|2
TGGGGGAATATTGGCAATGGACCGAAAACGTAACT
>COP02I418V|177|14
TGGGGAATATTGGACAATGGACCAAAAGTCTGATCCAGCAATTCTGTGTGCACGATGAAGTTTTTCGGAATGTAAAGTGCTTTCAGTTGGGAAGAAGAAAGTGACGGTACCAACAGAAGAAGCGACGGCTAAATACGTG
>COP02J1I27|178|44
TGGGGAATATTGGACAATGGACCAAAAGTACTGATCCA
>COP02GICHT|179|28
TGGGGAATATTGGACAATGGACCAAAAGTCTGGTCCAGCAATTCTGTGTGCACGATGAAGTTTTTCGGAATGTAAAGTGCTTTCAGTTGGGAAGAAGAAAGTGACGGTACCAACAGAAGAAGCGACGGCTAAATACGTA
>COP02F5BRW|180|3
TGGGGAATATTGGACAATGGACCAAAAGTCTGATCCAGCAATTCTGTGTGCACGATGACGGTCTTAGGATTGTAAAGTGCTTTCAATTGGGAAGGAAAAAAAATAGACGGTACCAATAGAAGAAGCGACGGCTAAATACGTGT
>COP02HYVO4|181|21
TGGGGAATATTGGACAATGGACCAAAAGTCTGATCCAGCAATTCTGTGTGCACGATGACGGTCTTAGGATTGTAAAGTGCTTTCAATTGGGAAGAAAAAAAATGACGGTACCAATAGAAGAAGCGACGGCTAAATACGTG
>COP02IO5KR|182|1
TGGGGAATATTGGACAATGGACCAAAAGTCTGATCCAGCAATTCTGTGTGCAACGAATAGAAAGTTTTTTACGGAAATAGTAAAAGTAGCTTTCAGTTGGGAAGAAGAAAGTGACGGTACCAACAGAAGAAGCGACGGCTAAATACGTGCCC
>COP02GX83L|183|1
TGGGGAATATTGGACAATGGACCAAAAGTTCTTGTATTCCTAGTCTAATTTCTTGTTGTTGTCTACGTATTGTACGGTTCTTTAGGATTTGTTAAAGTGCTTTTCAATCGGGAAAAAGAAAGTGATGGTACCGATAGAAGAAGCGACGGCTAAATACGTGCT
>COP02JI38I|184|1
TGGGGAATATTGGACAATGGACCAAAAGTCTGATCCAGCAATTCTGTGTGCACGATGACGGTCTTAAGGAATTAGTAAAAAGTGACTTTACAAATACGGGGAAAAAAGAAAGTGATGGTACCGATAGAAGAAGCGACAGCTAAATACGTG
>COP02JY35N|185|3
TGGGGAATATTGGACAATGGACCAAAGGTCTGATCCAGCAATTCTGTGTGCACGATGACGGTCTTAGGATTGTAAAGTGCTTC
>COP02HVN0N|186|1
TGGGGAATATTGGACAATGGACCAAAAATCTGATCCAGCAATTCTGTGTACACGATGACGGTCGTAGGATTGTAAAATGCTTTCAATCGGGAAAAAGAAAGCGATGGTACCGATAGAAGAAGCGACGGCTAAATTCGTG
>COP02JWN9X|187|1
TGGGGAATATTGGACAATGGCCAAAAGTCTGATCCAGCAATTCTGTGTGCACGATGACGGTCTTAGGATTGTAAAATGTTTTCAATTGGGAAGAAAAAAATGACGGTACCAATAGAAGAAGCGACGGCTAAATAACGCGT
>COP02HNXSC|188|1
TGGGGAATATTGGACAATGGACCAAAAAGTCTGATCCAGCAATTCTGTGTGCACGATGACGGTCTTAGGATTGTAAAGTGCTTTCAATTGGGAAGAAAAAAAATGACGGTACCAATAGAAGAAGCGACGGCTAAATACGTGCCAG
>COP02IKTSF|189|4
TGGGGAATATTGGACAATGGCCAAAAGTCTGATCCAGCAATTCTGTGTGCACGATGACGGTCTTAGGATTGTAAAGTGCTTTCAATTGGGAAAGAAAAAAATGACGGTACCAATAGAAGAAGCGACGGCTAAATACGTGCT
>COP02JRRZE|190|1
TGGGGAATATTGGACAATGGCCAAAAGTCTGATCCAGCAATTCTGTGTGCACGATGACGGTCTTAGGATTGTAAAGTGCTTCATGGAGAAAA
>COP02HZ6EF|191|1
CCTACGGGGAGGACAGCAGTGGAGGAATATTGGTCAAGTGGACGAGAGTCT
>COP02J3HOE|192|1
TGGGGAATATTGGGACAATGG
>COP02GKTNF|193|7
TGGGGGATATTGCACAATGGGCGAAAGCCTGATGCAGCGACGCCGCGTGAGGGAAGACGGCCTGGTGTACTCT
>COP02HIODP|194|13
TGGGGAATTTTGGACAATGGGGGCAACCCCTGATCCAGCCATGCCGCGTGCAGGATGAAGGCCTGTGTA
>COP02JQG96|195|1
TGGGGGATATTGCACAATGGGGGGAAAACCCCTGAT
>COP02FZ89C|196|2
TGGGGAATATTGCACAATGGGGGAAACCCTGATGCAGCAACGCCGCGTGCAGGATGAAGGTCTTCGGATTGTAAACTGCTTTTGTCAGGGACGAAAAGGATTGTGCTAATACCATGATCTGCTGACGGTACCTGAAGAATAAGCACCGGCTAACTACGTA
>COP02IXEUA|197|2
TGGGGAATTTTGGACAATGGGGGCAACCCTGATCCAGCCATGCCGCGTGCAGGATGAGCTGTGTATNTNTTGTTCGTAGGGACGG
>COP02IH56D|198|2
TGGGGAATTTTGGACAATGGGGGCAACCCTGATCCAGCCATGCCGCGTGCAGGATGAAGGCCTTTGGGTTGTAAACTGCTTTTGTCAGGGACGAAAAGGATCGTGATAATACCATGGTCTGCTGACGGTACCTGAAGAATAAGCACCGGCTAACTACGTGT
>COP02G7R5B|199|1
TGGGGAATTTTGGACAATGGGGGCAACCCTGATCCAGCCATGCCGCGTGCAGGAAGAAGGTCTTCGGGTTGTAAACTGCTTTTGTTAGGAACGAAACGGGTAGTACTAATAATGCTACCTAATGACGGTACCTAAAGAATAAGCACCGGCTAACTACGTGCA
>COP02G2IZL|200|9
TGGGGAATTTTGGACAATGGGGGCAACCCTGATCCAGCCATGCCGCGTGCAGGATGAAGGTCTTCGGATTGTAAACTGCTTTTGTCAGGGACGAAAAGGATTGTGCTAATACCATGATCTGCTGACGGTACCTGAAGAATAAGCACCGGCTAACTACGTGCA
>COP02FOSBV|201|14
TGGGGAATTTTGGACAATGGGGGCAACCCTGATCCAGCCATGCCGCGTGCAGGATGAAGGTCTTCGGATTGTAAACTGCTTTTGTCAGGGACGAAAAGGATTGTGTTAATACCATGATCTGCTGACGGTACCTGAAGAATAAGCACCGGCTAACTACGTGT
>COP02GYT9R|202|6
TGGGGAATTTTGGACAATGGGGGCAACCCTGATCCAGCCATGCCGCGTGCAGGATGAAGGCCTGTGTATA
>COP02G8AB3|203|1
TGGGGAATTTTGGACAATGGGGGCAACCCTGATCCAGCCATGCCGCGTGCGGGAAGAAGGCCTGTGTACGCTT
>COP02FPQ2O|204|4
TGGGGAATTTTGGACAATGGGGGCAACCCCTGATCCAGCCATGCCGCGTGCAGGAAGAAGGCCTGTGTA
>COP02G2ZW2|205|17
CCTACGAGGCAGCAGTGGGGAATTTTGGACAATGGGGGGCAACCCTGATCCAGCCATGCCGCGTGCAGGAAGAAGGCCTGTGTA
>COP02IRC5L|206|1
CCTACCGGGCGAGGCAGTGGAGAATTTTGGACAATGGGGGCAACCCGTGATCCAGCCATGCCGCGTGCAGGATGAAGGTCTTCGGATTGTAAACTGCTTTTGTCAGGGACGAAAAGGATTGTGCTAATACCATGATCTGCTGACGGTACCTGAAGAATAAGCACCGGCTAACTACGTA
>COP02HR9M2|207|70
GCAGTGGGGAATTTTGGACAATGGGGGCAACCCTGATCCAGCCATGCCGCGTGCAGGATGAAGGTCTTCGGATTGTAAACTGCTTTTGTCAGGGACGAAAAGGATTGTGCTAATACCATGATCTGCTGACGGTACCTGAAGAATAAGCACCGGCTAACTACGTGT
>COP02I68D4|208|28
TGGGGAATTTTGGACAATGGGGGCAACCCTGATCCAGCCATGCCGCGTGCAGGATGAAGGTCTTCGGATTGTAAACTGCTTTTGTTCAGGGACGAAAAGGATTGTGCTAATACCATGATCTGCTGACGGTACCTGAAGAATAAGCACCGGCTAACTACGTG
>COP02IPFV8|209|30
TGGGGAATTTTGGACAATGGGGGCAACCCTGATCCAGCCATGCCGCGTGCAGGATGAAGGTCTTCGGATTGTAAACTGCTTTTGTCAGGGACGAAAAGGATTGTGTTAATACCATGATCTGCTGACGGTACCTGAAGAATAAGCACCGGCTAACTACGTG
>COP02FRRTV|210|10
TGGGGAATTTTGGACAATGGGGGCAACCCTGATCCAGCCATGCCGCGTGCAGGATGAAGGTCTTCGGATTGTAAACTGCTTTTGTCAGGGACGAAAAGGATTGTGTTAATACCATGATCTGCTGACGGTACCTGAAGAATAAGCACCGGCTAACTACGTA
>COP02F6FD4|211|10
TGGGGAATTTTGGACAATGGGGGCAACCCTGATCCAGCCATGCCGCGTGCAGGATGAAGGTCTTCGGATTGTAAACTGCTTTTATCAGGGACGAAAAGGATTGTGCTAATACCATGATCTGCTGACGGTACCTGAAGAATAAGCACCGGCTAACTACGTGCCANAGCCGCCGGTAAGTA
>COP02GN6BJ|212|1
CCTACGGGNGAGGCAGCCAGGACCGCGGTTAATCGTCGGGAGTCGGGGGCCTAGGGCAAGGC
>COP02J2U8T|213|1
CCTACGGGGAGGCGNACGACCGGCCCGGGTAACGGTTAACTTCGTAGGACGGGGCCGGGTCGGTCGGAACGGAACGGC
>COP02IRG9K|214|3
CCGCGGGTAACGTCGTTAGAGCGGGGCGTGGGGCAAGGGCAG
>COP02FZBKS|215|1
CCGGGACGGTTAATTCGTGAGGCGGGGCCGTAGGACGAAGGC
>COP02JRWFY|216|1
CCGGACGGGTTAATTCGTGGAGGGCCGGGGTCGTGGGACGAAGGGC
>COP02JS1TX|217|2
CCTACGGAGGAGGCAGCACGGCCGGTACGGTTAATCTGGAGGCGGGGCGTGGGACGAAGGC
